# Supplementary material for: Droplet-based single-cell joint profiling of histone modifications and transcriptomes
Source: Nat Struct Mol Biol. 2023 Aug 10;30(10):1428–33. doi: 10.1038/s41594-023-01060-1 (PMC10584685; doi:10.1038/s41594-023-01060-1)
Supplement: Supplementary file 3 — Supplementary Tables 1–7. [file 41594_2023_1060_MOESM3_ESM.xls]

## Sheet: Supplementary_Table1
Supplementary_Table1: This table contains the sequence for oligos used in Droplet Paired-Tag experiments.
Oligos	Sequence
AdapterA	/5Phos/TCGTCGGCAGCGTCAGATGTGTATAAGAGACAG
AdapterB	GTCTCGTGGGCTCGGAGATGTGTATAAGAGACAG
pMENTs-Bridge	/5Phos/CTGTCTCTTATACACATCTGACGCTGCCGACGACAGACGCG
pMENTs	/5Phos/CTGTCTCTTATACACATCT/3ddC/

## Sheet: Supplementary_Table2_1
Supplementary_Table2_1: This table contains the per-barcode reads quality, clustering results and annotated cell identity for mouse frontal cortex Droplet Paired-Tag experiments, RNA modality.
	orig.ident	nCount_RNA	nFeature_RNA	sample	percent.mt	scrublet_score	scrublet_ident	seurat_clusters	Anno0.8_yel	Subclass.color	RNA_keep_cells	Target	replicate
YX796:GGCTAGTGTGTTTCAC-1	SeuratProject	629	490	YX796	0.794913	0.019195	FALSE	18	OPC	#B9A0D6	TRUE	H3K27ac	rep1
YX796:GGCTAGTGTAATCGTG-1	SeuratProject	469	381	YX796	0	0.00794913	FALSE	2	OGC	#985695	TRUE	H3K27ac	rep1
YX796:GTTTAACCACCTGGTG-1	SeuratProject	719	515	YX796	0.556328	0.050173	FALSE	15	ASC	#A13F9E	TRUE	H3K27ac	rep1
YX796:GATTCCTGTTTGGGTA-1	SeuratProject	3247	1680	YX796	0.0615953	0.0441176	FALSE	6	SSTGA	#48C899	TRUE	H3K27ac	rep1
YX796:GATTCCTGTAACTACG-1	SeuratProject	6161	2461	YX796	0.243467	0.126471	FALSE	4	ITL23GL	#E59D9F	TRUE	H3K27ac	rep1
YX796:GATTCCTGTGCAATGC-1	SeuratProject	2674	1353	YX796	0.0373972	0.0427075	FALSE	7	VIPGA	#3C81BB	TRUE	H3K27ac	rep1
YX796:GCTGCACAGGGATTAG-1	SeuratProject	5898	2320	YX796	0.118684	0.0837104	FALSE	0	ITL45GL	#DDA58F	TRUE	H3K27ac	rep1
YX796:GCTGCACAGTTACCGG-1	SeuratProject	6757	2772	YX796	0.399586	0.092437	FALSE	4	ITL23GL	#E59D9F	TRUE	H3K27ac	rep1
YX796:GCTGCACAGCACAGCC-1	SeuratProject	563	415	YX796	0.35524	0.0117647	FALSE	2	OGC	#985695	TRUE	H3K27ac	rep1
YX796:GCTGCACAGCGCTCAA-1	SeuratProject	2741	1464	YX796	0	0.0361991	FALSE	17	D12MSN	#4BBFE5	TRUE	H3K27ac	rep1
YX796:GCTGCACAGTCACCTC-1	SeuratProject	11387	3431	YX796	0.0526917	0.0552036	FALSE	3	ITL23GL	#E59D9F	TRUE	H3K27ac	rep1
YX796:CTAGTGAGTTGGCCGA-1	SeuratProject	4055	1897	YX796	0.0739827	0.117647	FALSE	4	ITL23GL	#E59D9F	TRUE	H3K27ac	rep1
YX796:CTAGTGAGTGCTCCGT-1	SeuratProject	5401	2471	YX796	0.0925754	0.15917	FALSE	25	ITL23GL	#E59D9F	TRUE	H3K27ac	rep1
YX796:CTAGTGAGTTGGGTTA-1	SeuratProject	783	569	YX796	0.893997	0.0183824	FALSE	18	OPC	#B9A0D6	TRUE	H3K27ac	rep1
YX796:CTAGTGAGTTACTTCA-1	SeuratProject	8173	3005	YX796	0.146825	0.113543	FALSE	3	ITL23GL	#E59D9F	TRUE	H3K27ac	rep1
YX796:AAGAACAGTTTAACCC-1	SeuratProject	492	376	YX796	0.203252	0.0152941	FALSE	2	OGC	#985695	TRUE	H3K27ac	rep1
YX796:CGAACAAAGGCGCACT-1	SeuratProject	3849	1857	YX796	1.19512	0.0837104	FALSE	16	STRGA	#63C774	TRUE	H3K27ac	rep1
YX796:CGAACAAAGGATCCGC-1	SeuratProject	5572	2344	YX796	0.0179469	0.0485934	FALSE	4	ITL23GL	#E59D9F	TRUE	H3K27ac	rep1
YX796:CGAACAAAGGAACGCG-1	SeuratProject	3481	1730	YX796	0.11491	0.0427075	FALSE	1	CTGL	#A78533	TRUE	H3K27ac	rep1
YX796:CGAACAAAGCTAGAAG-1	SeuratProject	5087	2199	YX796	0.0786318	0.0988736	FALSE	11	NPGL	#D38362	TRUE	H3K27ac	rep1
YX796:ATGTTCAAGATAGACG-1	SeuratProject	4002	1918	YX796	0.274863	0.0865052	FALSE	4	ITL23GL	#E59D9F	TRUE	H3K27ac	rep1
YX796:ATGTTCAAGAGGAGGA-1	SeuratProject	3758	2030	YX796	0.186269	0.0810211	FALSE	22	CTGL	#A78533	TRUE	H3K27ac	rep1
YX796:TGACCAAGTGCATCGG-1	SeuratProject	2169	1371	YX796	0.55325	0.0294118	FALSE	7	VIPGA	#3C81BB	TRUE	H3K27ac	rep1
YX796:CTAATCGCATTGCGGT-1	SeuratProject	769	546	YX796	0.390117	0.0244547	FALSE	16	STRGA	#63C774	TRUE	H3K27ac	rep1
YX796:TGCAGGCTCATCCTCA-1	SeuratProject	638	452	YX796	0	0.0104453	FALSE	2	OGC	#985695	TRUE	H3K27ac	rep1
YX796:TGCAGGCTCCTTAAGA-1	SeuratProject	4577	2052	YX796	0.327726	0.04	FALSE	1	CTGL	#A78533	TRUE	H3K27ac	rep1
YX796:TGCAGGCTCCCGTTGT-1	SeuratProject	10202	3312	YX796	0.04901	0.196755	FALSE	5	ITL5GL	#E1A462	TRUE	H3K27ac	rep1
YX796:TCTGGCTTCCTAGTCC-1	SeuratProject	8932	3107	YX796	0.0671742	0.165775	FALSE	3	ITL23GL	#E59D9F	TRUE	H3K27ac	rep1
YX796:TCTGGCTTCATAATCG-1	SeuratProject	9245	2624	YX796	0.03245	0.165775	FALSE	16	STRGA	#63C774	TRUE	H3K27ac	rep1
YX796:TCTGGCTTCTCAATGA-1	SeuratProject	2048	1158	YX796	0.0488281	0.020025	FALSE	9	OBGA	#43967C	TRUE	H3K27ac	rep1
YX796:TCTGGCTTCAATTGGC-1	SeuratProject	5989	2481	YX796	0.0166973	0.25	FALSE	13	OBGL	#A44C40	TRUE	H3K27ac	rep1
YX796:TATGGCCCACAGGGAC-1	SeuratProject	547	396	YX796	0.548446	0.020025	FALSE	2	OGC	#985695	TRUE	H3K27ac	rep1
YX796:TATGGCCCACATACTG-1	SeuratProject	7479	2959	YX796	0.0935954	0.109626	FALSE	3	ITL23GL	#E59D9F	TRUE	H3K27ac	rep1
YX796:TATGGCCCATCGCTTT-1	SeuratProject	7326	2721	YX796	0.0273	0.196755	FALSE	0	ITL45GL	#DDA58F	TRUE	H3K27ac	rep1
YX796:CGCGGATTCAGGGCCT-1	SeuratProject	6525	2798	YX796	0.214559	0.188235	FALSE	13	OBGL	#A44C40	TRUE	H3K27ac	rep1
YX796:CGCGGATTCGGTCATG-1	SeuratProject	4767	1960	YX796	0.440529	0.0145603	FALSE	11	NPGL	#D38362	TRUE	H3K27ac	rep1
YX796:TTGGGCGGTACGGTAC-1	SeuratProject	5067	2278	YX796	0.217091	0.15917	FALSE	5	ITL5GL	#E1A462	TRUE	H3K27ac	rep1
YX796:ACGCTTGAGTCCTGAG-1	SeuratProject	3659	1852	YX796	0.0273299	0.0784314	FALSE	0	ITL45GL	#DDA58F	TRUE	H3K27ac	rep1
YX796:ACGCTTGAGGGCTTAT-1	SeuratProject	567	412	YX796	0.705467	0.00855615	FALSE	2	OGC	#985695	TRUE	H3K27ac	rep1
YX796:ACGCTTGAGGTTACAC-1	SeuratProject	4873	2196	YX796	0.205212	0.0894118	FALSE	13	OBGL	#A44C40	TRUE	H3K27ac	rep1
YX796:ACGCTTGAGTTCCTCA-1	SeuratProject	534	382	YX796	0.749064	0.0168067	FALSE	18	OPC	#B9A0D6	TRUE	H3K27ac	rep1
YX796:GGACTAAAGCAAGGGT-1	SeuratProject	2623	1486	YX796	0.686237	0.0244547	FALSE	6	SSTGA	#48C899	TRUE	H3K27ac	rep1
YX796:GGACTAAAGACCATAC-1	SeuratProject	518	373	YX796	0	0.0138408	FALSE	2	OGC	#985695	TRUE	H3K27ac	rep1
YX796:GGACTAAAGTGAACGA-1	SeuratProject	4276	2035	YX796	0.210477	0.196755	FALSE	8	ITL6GL	#9E4954	TRUE	H3K27ac	rep1
YX796:CGAATATGTGCAATAT-1	SeuratProject	6270	2531	YX796	0.143541	0.136223	FALSE	5	ITL5GL	#E1A462	TRUE	H3K27ac	rep1
YX796:CGAATATGTAGCCTCC-1	SeuratProject	13236	4281	YX796	0.332427	0.165775	FALSE	12	PTGL	#9C5224	TRUE	H3K27ac	rep1
YX796:GGAACCTGTCTATCGT-1	SeuratProject	8451	3053	YX796	0.248491	0.205882	FALSE	12	PTGL	#9C5224	TRUE	H3K27ac	rep1
YX796:TTCCTTGAGGATTTGC-1	SeuratProject	7473	2846	YX796	0.0401445	0.136223	FALSE	0	ITL45GL	#DDA58F	TRUE	H3K27ac	rep1
YX796:TTCCTTGAGGGCCACT-1	SeuratProject	2836	1336	YX796	0.38787	0.0294118	FALSE	7	VIPGA	#3C81BB	TRUE	H3K27ac	rep1
YX796:TTCCTTGAGGGACCTC-1	SeuratProject	483	394	YX796	0	0.0273598	FALSE	14	MGL	#DF8DB1	TRUE	H3K27ac	rep1
YX796:TTCCTTGAGGGCTAAA-1	SeuratProject	7997	2354	YX796	0.150056	0.109626	FALSE	8	ITL6GL	#9E4954	TRUE	H3K27ac	rep1
YX796:TTCCTTGAGTTTGCGG-1	SeuratProject	5211	2213	YX796	0.134331	0.117647	FALSE	13	OBGL	#A44C40	TRUE	H3K27ac	rep1
YX796:TTCCTTGAGGAAGTAT-1	SeuratProject	6790	2569	YX796	0	0.117647	FALSE	13	OBGL	#A44C40	TRUE	H3K27ac	rep1
YX796:TTAATCGAGTGACCTG-1	SeuratProject	3993	1853	YX796	0.0500877	0.0386997	FALSE	6	SSTGA	#48C899	TRUE	H3K27ac	rep1
YX796:CGTAATGGTAACGAGG-1	SeuratProject	2820	1611	YX796	0.106383	0.131222	FALSE	22	CTGL	#A78533	TRUE	H3K27ac	rep1
YX796:CGTAATGGTGAGCAAG-1	SeuratProject	2687	1543	YX796	0.223297	0.147059	FALSE	21	SSTGA	#48C899	TRUE	H3K27ac	rep1
YX796:GCCAATAGTTGCAATG-1	SeuratProject	2754	1599	YX796	0.145243	0.0569853	FALSE	11	NPGL	#D38362	TRUE	H3K27ac	rep1
YX796:GCCAATAGTTAGCTGA-1	SeuratProject	11739	3960	YX796	0.110742	0.226244	FALSE	20	Doublet (MGL / ITLGL)	NA	FALSE	H3K27ac	rep1
YX796:GCCAATAGTGGACATC-1	SeuratProject	4286	1953	YX796	0.209986	0.0226244	FALSE	1	CTGL	#A78533	TRUE	H3K27ac	rep1
YX796:GCCAATAGTAGGTTAT-1	SeuratProject	855	599	YX796	0.584795	0.0208729	FALSE	16	STRGA	#63C774	TRUE	H3K27ac	rep1
YX796:AGGACTAAGGTAACGA-1	SeuratProject	500	364	YX796	1.4	0.0145603	FALSE	2	OGC	#985695	TRUE	H3K27ac	rep1
YX796:AGGACTAAGGCTAATC-1	SeuratProject	4717	2311	YX796	0.169599	0.215686	FALSE	13	OBGL	#A44C40	TRUE	H3K27ac	rep1
YX796:AACATAGCAGTTTGGC-1	SeuratProject	2204	1262	YX796	0.408348	0.0413355	FALSE	7	VIPGA	#3C81BB	TRUE	H3K27ac	rep1
YX796:AACATAGCACCTAATG-1	SeuratProject	2225	1229	YX796	0.179775	0.226244	FALSE	16	STRGA	#63C774	TRUE	H3K27ac	rep1
YX796:AACATAGCAAGGTAAC-1	SeuratProject	937	639	YX796	0	0.0217391	FALSE	2	OGC	#985695	TRUE	H3K27ac	rep1
YX796:AACATAGCACGTAATT-1	SeuratProject	6710	2495	YX796	0.611028	0.237647	FALSE	12	PTGL	#9C5224	TRUE	H3K27ac	rep1
YX796:TAAAGCCTCAATGACC-1	SeuratProject	8747	3198	YX796	0.18292	0.0894118	FALSE	11	NPGL	#D38362	TRUE	H3K27ac	rep1
YX796:TAAAGCCTCCCGTTAC-1	SeuratProject	6307	2540	YX796	0.20612	0.131222	FALSE	0	ITL45GL	#DDA58F	TRUE	H3K27ac	rep1
YX796:TAAAGCCTCTCAATTC-1	SeuratProject	6443	2378	YX796	0.108645	0.113543	FALSE	13	OBGL	#A44C40	TRUE	H3K27ac	rep1
YX796:TAAAGCCTCGGTTCCT-1	SeuratProject	5338	2325	YX796	0.131135	0.131222	FALSE	3	ITL23GL	#E59D9F	TRUE	H3K27ac	rep1
YX796:AGCACTTAGAAAGCAT-1	SeuratProject	4582	2313	YX796	0.567438	0.172794	FALSE	21	SSTGA	#48C899	TRUE	H3K27ac	rep1
YX796:TGGTGCATCCCATAAA-1	SeuratProject	4981	2328	YX796	0.281068	0.165775	FALSE	3	ITL23GL	#E59D9F	TRUE	H3K27ac	rep1
YX796:AATTGGGAGGGATGCG-1	SeuratProject	3441	1807	YX796	0.087184	0.15917	FALSE	12	PTGL	#9C5224	TRUE	H3K27ac	rep1
YX796:AATTGGGAGTATCGCG-1	SeuratProject	3455	1865	YX796	0.520984	0.0647059	FALSE	4	ITL23GL	#E59D9F	TRUE	H3K27ac	rep1
YX796:TAAGCCAGTCATGCAA-1	SeuratProject	5735	2547	YX796	0.383609	0.152941	FALSE	0	ITL45GL	#DDA58F	TRUE	H3K27ac	rep1
YX796:TAAGCCAGTAAGGTCC-1	SeuratProject	4653	2238	YX796	0.27939	0.131222	FALSE	3	ITL23GL	#E59D9F	TRUE	H3K27ac	rep1
YX796:TAAGCCAGTGGTTCTT-1	SeuratProject	6351	2721	YX796	0.204692	0.188235	FALSE	8	ITL6GL	#9E4954	TRUE	H3K27ac	rep1
YX796:TAAGCCAGTTGCACAA-1	SeuratProject	505	378	YX796	0.19802	0.0175864	FALSE	2	OGC	#985695	TRUE	H3K27ac	rep1
YX796:CGAGGTGAGTGCTGTG-1	SeuratProject	3345	1720	YX796	0.149477	0.226244	FALSE	13	OBGL	#A44C40	TRUE	H3K27ac	rep1
YX796:CGAGGTGAGGAGCATA-1	SeuratProject	3246	1751	YX796	0.554529	0.0470588	FALSE	1	CTGL	#A78533	TRUE	H3K27ac	rep1
YX796:GGTTGCGGTTACGCGG-1	SeuratProject	1929	1119	YX796	0.207361	0.0413355	FALSE	7	VIPGA	#3C81BB	TRUE	H3K27ac	rep1
YX796:GGTTGCGGTACCGGAT-1	SeuratProject	4597	2108	YX796	0.26104	0.226244	FALSE	5	ITL5GL	#E1A462	TRUE	H3K27ac	rep1
YX796:GGTTGCGGTAACTACG-1	SeuratProject	4029	2001	YX796	0.1241	0.237647	FALSE	11	NPGL	#D38362	TRUE	H3K27ac	rep1
YX796:CATCCTGGTGTGAGGA-1	SeuratProject	6749	2855	YX796	0.118536	0.131222	FALSE	3	ITL23GL	#E59D9F	TRUE	H3K27ac	rep1
YX796:CATCCTGGTGGACATC-1	SeuratProject	2528	1400	YX796	0.553797	0.0607211	FALSE	16	STRGA	#63C774	TRUE	H3K27ac	rep1
YX796:CATCCTGGTTTAAAGC-1	SeuratProject	9923	3040	YX796	0.272095	0.0784314	FALSE	5	ITL5GL	#E1A462	TRUE	H3K27ac	rep1
YX796:CATCCTGGTAGCTGGT-1	SeuratProject	7886	2858	YX796	0.253614	0.0485934	FALSE	11	NPGL	#D38362	TRUE	H3K27ac	rep1
YX796:CATCCTGGTAGGTTAT-1	SeuratProject	2371	1299	YX796	0.590468	0.15917	FALSE	7	VIPGA	#3C81BB	TRUE	H3K27ac	rep1
YX796:ACATTGCAGGTAGCTT-1	SeuratProject	6679	2436	YX796	0.239557	0.147059	FALSE	16	STRGA	#63C774	TRUE	H3K27ac	rep1
YX796:ACATTGCAGGCCAATT-1	SeuratProject	719	486	YX796	0.834492	0.0145603	FALSE	2	OGC	#985695	TRUE	H3K27ac	rep1
YX796:GGGCTAACAGCTCAAC-1	SeuratProject	5641	2400	YX796	0.0531821	0.105882	FALSE	0	ITL45GL	#DDA58F	TRUE	H3K27ac	rep1
YX796:CTATGTTTCTGTTGCC-1	SeuratProject	4147	1988	YX796	0.120569	0.0647059	FALSE	11	NPGL	#D38362	TRUE	H3K27ac	rep1
YX796:CTATGTTTCAGCAAGA-1	SeuratProject	517	383	YX796	0.580271	0.0145603	FALSE	2	OGC	#985695	TRUE	H3K27ac	rep1
YX796:CTATGTTTCGGTTTCC-1	SeuratProject	4151	1917	YX796	0.0481812	0.0865052	FALSE	0	ITL45GL	#DDA58F	TRUE	H3K27ac	rep1
YX796:TATCGAGGTTCTTTAG-1	SeuratProject	1222	860	YX796	1.06383	0.0208729	FALSE	18	OPC	#B9A0D6	TRUE	H3K27ac	rep1
YX796:GCTGGTTCATAATGAG-1	SeuratProject	6056	2581	YX796	0.346764	0.188235	FALSE	13	OBGL	#A44C40	TRUE	H3K27ac	rep1
YX796:GCTGGTTCAATCTCTC-1	SeuratProject	1405	892	YX796	0.0711744	0.0217391	FALSE	18	OPC	#B9A0D6	TRUE	H3K27ac	rep1
YX796:GCTGGTTCAGCAACCT-1	SeuratProject	7873	2818	YX796	0.0635082	0.0427075	FALSE	11	NPGL	#D38362	TRUE	H3K27ac	rep1
YX796:AACATCATCCTTAGGG-1	SeuratProject	3772	1884	YX796	0.132556	0.0168067	FALSE	10	PVGA	#377549	TRUE	H3K27ac	rep1
YX796:AACATCATCGCTTCTA-1	SeuratProject	4822	1980	YX796	0.0829531	0.0349963	FALSE	13	OBGL	#A44C40	TRUE	H3K27ac	rep1
YX796:AGGTTAACAATTAACC-1	SeuratProject	561	419	YX796	0	0.0208729	FALSE	2	OGC	#985695	TRUE	H3K27ac	rep1
YX796:AGGTTAACAAACTCAT-1	SeuratProject	3674	1741	YX796	0.0544366	0.126471	FALSE	16	STRGA	#63C774	TRUE	H3K27ac	rep1
YX796:AGGTTAACAATCTCTC-1	SeuratProject	7801	3042	YX796	0.384566	0.226244	FALSE	5	ITL5GL	#E1A462	TRUE	H3K27ac	rep1
YX796:AGGTTAACACTGACTA-1	SeuratProject	5758	2485	YX796	0.0347343	0.092437	FALSE	3	ITL23GL	#E59D9F	TRUE	H3K27ac	rep1
YX796:AGGTTAACACGTTACA-1	SeuratProject	5161	2245	YX796	0.0968804	0.136223	FALSE	3	ITL23GL	#E59D9F	TRUE	H3K27ac	rep1
YX796:ATCCATAAGCTCGCTT-1	SeuratProject	4292	1995	YX796	0.27959	0.126471	FALSE	22	CTGL	#A78533	TRUE	H3K27ac	rep1
YX796:ATCCATAAGACTATTG-1	SeuratProject	2795	1451	YX796	0.143113	0.0689655	FALSE	5	ITL5GL	#E1A462	TRUE	H3K27ac	rep1
YX796:AAGACATAGTCACCTC-1	SeuratProject	3761	2007	YX796	0.265887	0.172794	FALSE	18	OPC	#B9A0D6	TRUE	H3K27ac	rep1
YX796:TAACCGGTCATAACTG-1	SeuratProject	3573	1623	YX796	0.0279877	0.0588235	FALSE	11	NPGL	#D38362	TRUE	H3K27ac	rep1
YX796:TAACCGGTCCTGAATA-1	SeuratProject	495	384	YX796	2.0202	0.020025	FALSE	2	OGC	#985695	TRUE	H3K27ac	rep1
YX796:TAACCGGTCCGGTATG-1	SeuratProject	4324	2240	YX796	0.393154	0.237647	FALSE	22	CTGL	#A78533	TRUE	H3K27ac	rep1
YX796:AATCTTGAGTCATTTC-1	SeuratProject	7819	2740	YX796	0.0383681	0.0588235	FALSE	4	ITL23GL	#E59D9F	TRUE	H3K27ac	rep1
YX796:AATCTTGAGGTCATTA-1	SeuratProject	538	405	YX796	0.371747	0.0217391	FALSE	2	OGC	#985695	TRUE	H3K27ac	rep1
YX796:AATCTTGAGGCAATAG-1	SeuratProject	4937	2179	YX796	0.344339	0.0607211	FALSE	5	ITL5GL	#E1A462	TRUE	H3K27ac	rep1
YX796:AATCTTGAGGAAACTG-1	SeuratProject	7049	2854	YX796	0.0567456	0.102302	FALSE	0	ITL45GL	#DDA58F	TRUE	H3K27ac	rep1
YX796:AATCTTGAGAGGAGTC-1	SeuratProject	4829	2273	YX796	0.289915	0.0894118	FALSE	13	OBGL	#A44C40	TRUE	H3K27ac	rep1
YX796:GTCTTGCTCTCAATTC-1	SeuratProject	802	615	YX796	0	0.0607211	FALSE	23	Unknown (MGL / OGC)	NA	FALSE	H3K27ac	rep1
YX796:GTCTTGCTCTCACAAA-1	SeuratProject	6179	2580	YX796	0.0809192	0.180266	FALSE	13	OBGL	#A44C40	TRUE	H3K27ac	rep1
YX796:GTCTTGCTCCCTGGTT-1	SeuratProject	3443	1566	YX796	0.0871333	0.0315638	FALSE	7	VIPGA	#3C81BB	TRUE	H3K27ac	rep1
YX796:GTCTTGCTCACTTCAT-1	SeuratProject	747	476	YX796	0	0.0175864	FALSE	2	OGC	#985695	TRUE	H3K27ac	rep1
YX796:GTCTTGCTCATTGACA-1	SeuratProject	6310	2658	YX796	0.396197	0.0988736	FALSE	4	ITL23GL	#E59D9F	TRUE	H3K27ac	rep1
YX796:CGTGACATCTTAGGGT-1	SeuratProject	1734	1046	YX796	0.17301	0.0152941	FALSE	17	D12MSN	#4BBFE5	TRUE	H3K27ac	rep1
YX796:CGTGACATCGCCTAAG-1	SeuratProject	2106	1285	YX796	0.0949668	0.0183824	FALSE	10	PVGA	#377549	TRUE	H3K27ac	rep1
YX796:CGTGACATCTAATCAG-1	SeuratProject	6387	2561	YX796	0.0156568	0.226244	FALSE	0	ITL45GL	#DDA58F	TRUE	H3K27ac	rep1
YX796:CGGTTCCGTCAATGTG-1	SeuratProject	6073	2295	YX796	0.0658653	0.0712074	FALSE	4	ITL23GL	#E59D9F	TRUE	H3K27ac	rep1
YX796:CGGTTCCGTATTCGTC-1	SeuratProject	8098	3000	YX796	0.0987898	0.0865052	FALSE	0	ITL45GL	#DDA58F	TRUE	H3K27ac	rep1
YX796:CGGTTCCGTAGGATTT-1	SeuratProject	2929	1566	YX796	0.204848	0.0534759	FALSE	0	ITL45GL	#DDA58F	TRUE	H3K27ac	rep1
YX796:CGGTTCCGTTTACTTG-1	SeuratProject	5647	2405	YX796	0.0885426	0.180266	FALSE	8	ITL6GL	#9E4954	TRUE	H3K27ac	rep1
YX796:CGGTTCCGTTACTTGC-1	SeuratProject	3838	1861	YX796	0.182387	0.0455675	FALSE	1	CTGL	#A78533	TRUE	H3K27ac	rep1
YX796:CGAGGCAAGTCATCCC-1	SeuratProject	5165	2392	YX796	0.0968054	0.0837104	FALSE	11	NPGL	#D38362	TRUE	H3K27ac	rep1
YX796:CGAGGCAAGTTTGCGG-1	SeuratProject	846	617	YX796	0.472813	0.0217391	FALSE	18	OPC	#B9A0D6	TRUE	H3K27ac	rep1
YX796:ATTACGTCATTCAGCA-1	SeuratProject	9347	3245	YX796	0.256767	0.205882	FALSE	13	OBGL	#A44C40	TRUE	H3K27ac	rep1
YX796:ATTACGTCACCAGGTT-1	SeuratProject	13489	4020	YX796	0.133442	0.147059	FALSE	12	PTGL	#9C5224	TRUE	H3K27ac	rep1
YX796:GCGATTAGTCCTTCTC-1	SeuratProject	493	365	YX796	0	0.0208729	FALSE	2	OGC	#985695	TRUE	H3K27ac	rep1
YX796:GCGATTAGTGGGAACA-1	SeuratProject	9918	3811	YX796	0.30248	0.25	FALSE	12	PTGL	#9C5224	TRUE	H3K27ac	rep1
YX796:GCGATTAGTTCCGCAC-1	SeuratProject	524	364	YX796	0.763359	0.0117647	FALSE	2	OGC	#985695	TRUE	H3K27ac	rep1
YX796:GTGTGTTAGGCTTAAC-1	SeuratProject	6645	2709	YX796	0.165538	0.105882	FALSE	11	NPGL	#D38362	TRUE	H3K27ac	rep1
YX796:GTGTGTTAGTATTGTG-1	SeuratProject	837	662	YX796	0.83632	0.0810211	FALSE	23	Unknown (MGL / OGC)	NA	FALSE	H3K27ac	rep1
YX796:GTGTGTTAGCTCCTTA-1	SeuratProject	3086	1597	YX796	0.518471	0.0208729	FALSE	10	PVGA	#377549	TRUE	H3K27ac	rep1
YX796:GGGTCAACATGGCCTG-1	SeuratProject	9714	3397	YX796	0.0411777	0.165775	FALSE	12	PTGL	#9C5224	TRUE	H3K27ac	rep1
YX796:AGCAATACAAACGGGC-1	SeuratProject	3798	1997	YX796	0.105319	0.131222	FALSE	21	SSTGA	#48C899	TRUE	H3K27ac	rep1
YX796:AGCAATACATGTCAGC-1	SeuratProject	6494	2482	YX796	0.0615953	0.0810211	FALSE	0	ITL45GL	#DDA58F	TRUE	H3K27ac	rep1
YX796:GCCCAAATCGACAAAG-1	SeuratProject	8817	3227	YX796	0.283543	0.147059	FALSE	5	ITL5GL	#E1A462	TRUE	H3K27ac	rep1
YX796:GCCCAAATCTTGCTAT-1	SeuratProject	3351	1853	YX796	0.298418	0.0837104	FALSE	16	STRGA	#63C774	TRUE	H3K27ac	rep1
YX796:GCCCAAATCAATCTCT-1	SeuratProject	4761	2071	YX796	0.483092	0.019195	FALSE	17	D12MSN	#4BBFE5	TRUE	H3K27ac	rep1
YX796:GCCCAAATCTCACTAT-1	SeuratProject	3123	1563	YX796	0.224143	0.0413355	FALSE	6	SSTGA	#48C899	TRUE	H3K27ac	rep1
YX796:CTGGACCAGCCGCAGT-1	SeuratProject	9289	3346	YX796	0.129185	0.188235	FALSE	13	OBGL	#A44C40	TRUE	H3K27ac	rep1
YX796:CTGGACCAGGTCCAAT-1	SeuratProject	3569	1753	YX796	0.0840572	0.226244	FALSE	13	OBGL	#A44C40	TRUE	H3K27ac	rep1
YX796:CTGGACCAGGAGTAAT-1	SeuratProject	5277	2377	YX796	0.265302	0.215686	FALSE	13	OBGL	#A44C40	TRUE	H3K27ac	rep1
YX796:CTGGACCAGCTGTCAG-1	SeuratProject	2877	1507	YX796	0.764685	0.0374332	FALSE	7	VIPGA	#3C81BB	TRUE	H3K27ac	rep1
YX796:CTGGACCAGCCGCAAC-1	SeuratProject	1596	926	YX796	0.0626566	0.0152941	FALSE	9	OBGA	#43967C	TRUE	H3K27ac	rep1
YX796:TCCTCTAAGGTTACGT-1	SeuratProject	8129	3213	YX796	0.159921	0.188235	FALSE	22	CTGL	#A78533	TRUE	H3K27ac	rep1
YX796:GACACCGGTAGCTAGC-1	SeuratProject	2991	1657	YX796	0.167168	0.0244547	FALSE	7	VIPGA	#3C81BB	TRUE	H3K27ac	rep1
YX796:GACACCGGTACAATGT-1	SeuratProject	574	402	YX796	0.522648	0.0208729	FALSE	2	OGC	#985695	TRUE	H3K27ac	rep1
YX796:GACACCGGTTATCGAG-1	SeuratProject	7760	2784	YX796	0.0773196	0.25	FALSE	12	PTGL	#9C5224	TRUE	H3K27ac	rep1
YX796:GCTATCCTCCTCAGTC-1	SeuratProject	5378	2484	YX796	0.204537	0.131222	FALSE	3	ITL23GL	#E59D9F	TRUE	H3K27ac	rep1
YX796:GCTATCCTCTGTAATG-1	SeuratProject	6266	2523	YX796	0.654325	0.105882	FALSE	0	ITL45GL	#DDA58F	TRUE	H3K27ac	rep1
YX796:GCTATCCTCTGTAAGC-1	SeuratProject	13332	4200	YX796	0.0825083	0.196755	FALSE	12	PTGL	#9C5224	TRUE	H3K27ac	rep1
YX796:GCTATCCTCGGTCAAT-1	SeuratProject	5093	2346	YX796	0.137444	0.126471	FALSE	21	SSTGA	#48C899	TRUE	H3K27ac	rep1
YX796:GCTATCCTCCTAAGTA-1	SeuratProject	6922	2763	YX796	0	0.141494	FALSE	13	OBGL	#A44C40	TRUE	H3K27ac	rep1
YX796:GGTCAGGAGGATCCGC-1	SeuratProject	5748	2318	YX796	0.0521921	0.0759358	FALSE	0	ITL45GL	#DDA58F	TRUE	H3K27ac	rep1
YX796:GGTCAGGAGTGGACAA-1	SeuratProject	4204	1984	YX796	0.0713606	0.0552036	FALSE	4	ITL23GL	#E59D9F	TRUE	H3K27ac	rep1
YX796:GGTCAGGAGTTTGGTA-1	SeuratProject	5721	2382	YX796	0.157315	0.113543	FALSE	0	ITL45GL	#DDA58F	TRUE	H3K27ac	rep1
YX796:GGTCAGGAGGACCTGC-1	SeuratProject	3975	1822	YX796	0.150943	0.0283737	FALSE	1	CTGL	#A78533	TRUE	H3K27ac	rep1
YX796:TTGACATCAATGAAGC-1	SeuratProject	2445	1284	YX796	0.0817996	0.0517998	FALSE	7	VIPGA	#3C81BB	TRUE	H3K27ac	rep1
YX796:TTGACATCACAGGATG-1	SeuratProject	8785	2937	YX796	0.341491	0.126471	FALSE	5	ITL5GL	#E1A462	TRUE	H3K27ac	rep1
YX796:CAGCATGTCTATTGTC-1	SeuratProject	8022	3055	YX796	0.286712	0.188235	FALSE	13	OBGL	#A44C40	TRUE	H3K27ac	rep1
YX796:CAGCATGTCATTGCGG-1	SeuratProject	9137	3016	YX796	0.536281	0.180266	FALSE	12	PTGL	#9C5224	TRUE	H3K27ac	rep1
YX796:AATTAGCGTTCCTGTG-1	SeuratProject	2677	1507	YX796	0.224131	0.0455675	FALSE	1	CTGL	#A78533	TRUE	H3K27ac	rep1
YX796:AATTAGCGTGAACAAA-1	SeuratProject	3475	1860	YX796	0.028777	0.0865052	FALSE	16	STRGA	#63C774	TRUE	H3K27ac	rep1
YX796:AATTAGCGTACGCGCA-1	SeuratProject	7086	2642	YX796	0.409258	0.04	FALSE	11	NPGL	#D38362	TRUE	H3K27ac	rep1
YX796:AATTAGCGTGTTGCAA-1	SeuratProject	2356	1474	YX796	0.254669	0.092437	FALSE	0	ITL45GL	#DDA58F	TRUE	H3K27ac	rep1
YX796:AATTAGCGTCCAAGAC-1	SeuratProject	6727	2787	YX796	0.297309	0.172794	FALSE	5	ITL5GL	#E1A462	TRUE	H3K27ac	rep1
YX796:AATTAGCGTATTCGCT-1	SeuratProject	7739	3129	YX796	0.0775294	0.196755	FALSE	13	OBGL	#A44C40	TRUE	H3K27ac	rep1
YX796:AATTAGCGTGTCCAAA-1	SeuratProject	6802	3118	YX796	0.117612	0.188235	FALSE	10	PVGA	#377549	TRUE	H3K27ac	rep1
YX796:GTTTGTCGTTAACACG-1	SeuratProject	9283	3641	YX796	0.549391	0.136223	FALSE	6	SSTGA	#48C899	TRUE	H3K27ac	rep1
YX796:GTTTGTCGTGATGAGG-1	SeuratProject	519	393	YX796	0.192678	0.0988736	FALSE	19	CLAGL	#AE716E	TRUE	H3K27ac	rep1
YX796:GTTTGTCGTTAAATGC-1	SeuratProject	5658	2326	YX796	0.194415	0.0273598	FALSE	11	NPGL	#D38362	TRUE	H3K27ac	rep1
YX796:TGGTAAACATAGACCC-1	SeuratProject	4823	2149	YX796	0.0829359	0.019195	FALSE	1	CTGL	#A78533	TRUE	H3K27ac	rep1
YX796:TGGTAAACATGCATAT-1	SeuratProject	5360	2440	YX796	0.0746269	0.0988736	FALSE	13	OBGL	#A44C40	TRUE	H3K27ac	rep1
YX796:CTTGAATCATTATGAC-1	SeuratProject	3953	1963	YX796	0.177081	0.0441176	FALSE	1	CTGL	#A78533	TRUE	H3K27ac	rep1
YX796:CTTGAATCAATGCGCT-1	SeuratProject	4709	2108	YX796	0.339775	0.0784314	FALSE	0	ITL45GL	#DDA58F	TRUE	H3K27ac	rep1
YX796:ACGAAGTCAAGGTGCA-1	SeuratProject	1116	745	YX796	0.0896057	0.0283737	FALSE	16	STRGA	#63C774	TRUE	H3K27ac	rep1
YX796:ACGAAGTCATGTCAGC-1	SeuratProject	2997	1613	YX796	0.133467	0.0552036	FALSE	16	STRGA	#63C774	TRUE	H3K27ac	rep1
YX796:ACGAAGTCAGAAATGC-1	SeuratProject	5064	2379	YX796	0.276461	0.215686	FALSE	8	ITL6GL	#9E4954	TRUE	H3K27ac	rep1
YX796:CTGGTCAAGGAGTCGG-1	SeuratProject	2123	1299	YX796	1.74282	0.131222	FALSE	16	STRGA	#63C774	TRUE	H3K27ac	rep1
YX796:CTGGTCAAGTTGGCCA-1	SeuratProject	1216	773	YX796	0	0.0138408	FALSE	9	OBGA	#43967C	TRUE	H3K27ac	rep1
YX796:CTGGTCAAGCACTAAC-1	SeuratProject	5708	2385	YX796	0.0175193	0.0894118	FALSE	16	STRGA	#63C774	TRUE	H3K27ac	rep1
YX796:CTGGTCAAGGAAGCAC-1	SeuratProject	5591	2331	YX796	0.125201	0.0569853	FALSE	0	ITL45GL	#DDA58F	TRUE	H3K27ac	rep1
YX796:CTGGTCAAGGTCCTGA-1	SeuratProject	4951	2237	YX796	0.121188	0.0759358	FALSE	0	ITL45GL	#DDA58F	TRUE	H3K27ac	rep1
YX796:GTACTAATCACGCCAA-1	SeuratProject	6238	2483	YX796	0.112215	0.0784314	FALSE	0	ITL45GL	#DDA58F	TRUE	H3K27ac	rep1
YX796:GTACTAATCATGGCTG-1	SeuratProject	504	374	YX796	0.396825	0.0208729	FALSE	2	OGC	#985695	TRUE	H3K27ac	rep1
YX796:TTGCAATCATTCAGCA-1	SeuratProject	4477	2298	YX796	0.714764	0.180266	FALSE	16	STRGA	#63C774	TRUE	H3K27ac	rep1
YX796:TTGCAATCATAAGGAC-1	SeuratProject	5724	2509	YX796	0.174703	0.165775	FALSE	16	STRGA	#63C774	TRUE	H3K27ac	rep1
YX796:TTGCAATCATTAAAGG-1	SeuratProject	3479	1814	YX796	0.0287439	0.0273598	FALSE	10	PVGA	#377549	TRUE	H3K27ac	rep1
YX796:TTGCAATCACAGAAAC-1	SeuratProject	8440	3149	YX796	0.343602	0.188235	FALSE	13	OBGL	#A44C40	TRUE	H3K27ac	rep1
YX796:TCCAGCAAGTCTATGA-1	SeuratProject	512	398	YX796	0.195312	0.0263692	FALSE	2	OGC	#985695	TRUE	H3K27ac	rep1
YX796:AATTGCTCACCGGCTA-1	SeuratProject	6817	2674	YX796	0.1907	0.180266	FALSE	8	ITL6GL	#9E4954	TRUE	H3K27ac	rep1
YX796:AATTGCTCATAAACCT-1	SeuratProject	4532	2155	YX796	0	0.0374332	FALSE	21	SSTGA	#48C899	TRUE	H3K27ac	rep1
YX796:AATTGCTCATGTGGGA-1	SeuratProject	2303	1430	YX796	0.347373	0.131222	FALSE	16	STRGA	#63C774	TRUE	H3K27ac	rep1
YX796:ACGAGTAAGGGATGAC-1	SeuratProject	8600	3118	YX796	0.0581395	0.25	FALSE	12	PTGL	#9C5224	TRUE	H3K27ac	rep1
YX796:ACGAGTAAGTTAGCCG-1	SeuratProject	4397	2175	YX796	0.363884	0.0988736	FALSE	0	ITL45GL	#DDA58F	TRUE	H3K27ac	rep1
YX796:ACGAGTAAGTTACCGG-1	SeuratProject	2918	1571	YX796	0.445511	0.0689655	FALSE	0	ITL45GL	#DDA58F	TRUE	H3K27ac	rep1
YX796:ACGAGTAAGGGATGCG-1	SeuratProject	4638	2166	YX796	0.646831	0.105882	FALSE	4	ITL23GL	#E59D9F	TRUE	H3K27ac	rep1
YX796:ACGAGTAAGCAGGTGG-1	SeuratProject	4814	2339	YX796	0.768592	0.092437	FALSE	0	ITL45GL	#DDA58F	TRUE	H3K27ac	rep1
YX796:TCCCGGACAACCTAAT-1	SeuratProject	7924	2859	YX796	0.0378597	0.109626	FALSE	0	ITL45GL	#DDA58F	TRUE	H3K27ac	rep1
YX796:TCCCGGACACACCAAC-1	SeuratProject	5381	2261	YX796	0.0743356	0.0894118	FALSE	1	CTGL	#A78533	TRUE	H3K27ac	rep1
YX796:TCCCGGACATTAGCCA-1	SeuratProject	2167	1082	YX796	0	0.0152941	FALSE	2	OGC	#985695	TRUE	H3K27ac	rep1
YX796:TCCCGGACAACTGGCT-1	SeuratProject	5201	2153	YX796	0.192271	0.141494	FALSE	5	ITL5GL	#E1A462	TRUE	H3K27ac	rep1
YX796:TCCCGGACACCTACGG-1	SeuratProject	601	421	YX796	0	0.0160428	FALSE	2	OGC	#985695	TRUE	H3K27ac	rep1
YX796:TCCCGGACACCTGGTG-1	SeuratProject	8671	3137	YX796	0.403644	0.172794	FALSE	13	OBGL	#A44C40	TRUE	H3K27ac	rep1
YX796:TCCCGGACACCGTTCC-1	SeuratProject	3476	1686	YX796	0.0287687	0.0427075	FALSE	7	VIPGA	#3C81BB	TRUE	H3K27ac	rep1
YX796:TCCCGGACAACTAGCC-1	SeuratProject	907	591	YX796	0.110254	0.0168067	FALSE	2	OGC	#985695	TRUE	H3K27ac	rep1
YX796:TATATCCTCACGTTAA-1	SeuratProject	669	434	YX796	0	0.0244547	FALSE	2	OGC	#985695	TRUE	H3K27ac	rep1
YX796:CTAATCCGTTTCGCGC-1	SeuratProject	4211	1784	YX796	0.498694	0.0175864	FALSE	1	CTGL	#A78533	TRUE	H3K27ac	rep1
YX796:CTAATCCGTGCTTTAC-1	SeuratProject	6033	2569	YX796	0.0165755	0.105882	FALSE	3	ITL23GL	#E59D9F	TRUE	H3K27ac	rep1
YX796:CTAATCCGTCAGGAAG-1	SeuratProject	3141	1630	YX796	0.350207	0.0588235	FALSE	6	SSTGA	#48C899	TRUE	H3K27ac	rep1
YX796:CTAATCCGTAACCACA-1	SeuratProject	4745	2113	YX796	0	0.020025	FALSE	7	VIPGA	#3C81BB	TRUE	H3K27ac	rep1
YX796:GTTGCTGAGTCTGGGC-1	SeuratProject	4045	2021	YX796	0.0494438	0.15917	FALSE	21	SSTGA	#48C899	TRUE	H3K27ac	rep1
YX796:GTTGCTGAGCTCATAA-1	SeuratProject	3819	1767	YX796	0.0785546	0.0226244	FALSE	1	CTGL	#A78533	TRUE	H3K27ac	rep1
YX796:GTTGCTGAGCTACTGG-1	SeuratProject	4280	2016	YX796	0.163551	0.050173	FALSE	1	CTGL	#A78533	TRUE	H3K27ac	rep1
YX796:TGGACTAGTTAGAGCC-1	SeuratProject	5101	2490	YX796	0.68614	0.25	FALSE	19	CLAGL	#AE716E	TRUE	H3K27ac	rep1
YX796:TGGACTAGTGCTAGAC-1	SeuratProject	5017	2389	YX796	0.0597967	0.215686	FALSE	3	ITL23GL	#E59D9F	TRUE	H3K27ac	rep1
YX796:GCATCCTTCGTTCACC-1	SeuratProject	5409	2326	YX796	0.110926	0.0217391	FALSE	1	CTGL	#A78533	TRUE	H3K27ac	rep1
YX796:GCATCCTTCACAGCCA-1	SeuratProject	1199	758	YX796	0.166806	0.0607211	FALSE	15	ASC	#A13F9E	TRUE	H3K27ac	rep1
YX796:GCATCCTTCCAGCACA-1	SeuratProject	5005	2254	YX796	0.21978	0.136223	FALSE	16	STRGA	#63C774	TRUE	H3K27ac	rep1
YX796:ATCATGTCAAATGCCC-1	SeuratProject	6499	2574	YX796	0.030774	0.165775	FALSE	8	ITL6GL	#9E4954	TRUE	H3K27ac	rep1
YX796:ATCATGTCAATGAATG-1	SeuratProject	5233	2428	YX796	0.36308	0.165775	FALSE	13	OBGL	#A44C40	TRUE	H3K27ac	rep1
YX796:ATCATGTCACTTACAG-1	SeuratProject	728	493	YX796	0	0.0294118	FALSE	2	OGC	#985695	TRUE	H3K27ac	rep1
YX796:ATCATGTCATCTAGCA-1	SeuratProject	6491	2741	YX796	0.169465	0.226244	FALSE	21	SSTGA	#48C899	TRUE	H3K27ac	rep1
YX796:CCTTTAGTCAACAAGG-1	SeuratProject	1700	888	YX796	0	0.0455675	FALSE	18	OPC	#B9A0D6	TRUE	H3K27ac	rep1
YX796:CCTTTAGTCCCTGATC-1	SeuratProject	1199	708	YX796	0	0.0607211	FALSE	9	OBGA	#43967C	TRUE	H3K27ac	rep1
YX796:CCTTTAGTCCGTCCAT-1	SeuratProject	5229	2019	YX796	0.344234	0.172794	FALSE	13	OBGL	#A44C40	TRUE	H3K27ac	rep1
YX796:CCTTTAGTCCTTGAGG-1	SeuratProject	4986	2116	YX796	0.0601685	0.136223	FALSE	0	ITL45GL	#DDA58F	TRUE	H3K27ac	rep1
YX796:TCCCTGGTCAAGTGTC-1	SeuratProject	6778	2622	YX796	0.177043	0.131222	FALSE	0	ITL45GL	#DDA58F	TRUE	H3K27ac	rep1
YX796:TCCCTGGTCAGTATTG-1	SeuratProject	4618	2111	YX796	0.151581	0.196755	FALSE	3	ITL23GL	#E59D9F	TRUE	H3K27ac	rep1
YX796:TCCCTGGTCTGTGCAG-1	SeuratProject	3186	1606	YX796	0.47081	0.0152941	FALSE	9	OBGA	#43967C	TRUE	H3K27ac	rep1
YX796:AAACCGCGTTATTGCC-1	SeuratProject	3722	1907	YX796	0.188071	0.205882	FALSE	12	PTGL	#9C5224	TRUE	H3K27ac	rep1
YX796:AAACCGCGTGTTGCTT-1	SeuratProject	4286	2137	YX796	0.373308	0.121951	FALSE	4	ITL23GL	#E59D9F	TRUE	H3K27ac	rep1
YX796:GCACGCTAGGAACACA-1	SeuratProject	10493	3476	YX796	0.0953016	0.215686	FALSE	11	NPGL	#D38362	TRUE	H3K27ac	rep1
YX796:GCACGCTAGTTATGTG-1	SeuratProject	5596	2366	YX796	0.321658	0.226244	FALSE	12	PTGL	#9C5224	TRUE	H3K27ac	rep1
YX796:GCACGCTAGGACAATG-1	SeuratProject	2550	1337	YX796	0.156863	0.0263692	FALSE	6	SSTGA	#48C899	TRUE	H3K27ac	rep1
YX796:GCACGCTAGGAGCACG-1	SeuratProject	4605	2065	YX796	0.217155	0.180266	FALSE	0	ITL45GL	#DDA58F	TRUE	H3K27ac	rep1
YX796:GAGTTACTCTCGCCCA-1	SeuratProject	3678	1756	YX796	0.108755	0.0455675	FALSE	6	SSTGA	#48C899	TRUE	H3K27ac	rep1
YX796:GAGTTACTCAAACCTA-1	SeuratProject	2749	1460	YX796	0.291015	0.0273598	FALSE	7	VIPGA	#3C81BB	TRUE	H3K27ac	rep1
YX796:GCCAATTAGCGGATAA-1	SeuratProject	5174	2296	YX796	0.289911	0.0667996	FALSE	3	ITL23GL	#E59D9F	TRUE	H3K27ac	rep1
YX796:GCCAATTAGTGCACGC-1	SeuratProject	4259	1889	YX796	0.657431	0.25	FALSE	16	STRGA	#63C774	TRUE	H3K27ac	rep1
YX796:GTTAAGTGTAACCAGC-1	SeuratProject	849	609	YX796	0.353357	0.0338235	FALSE	7	VIPGA	#3C81BB	TRUE	H3K27ac	rep1
YX796:TAGGCTTAGGTTAGAG-1	SeuratProject	3376	1840	YX796	0.325829	0.0361991	FALSE	6	SSTGA	#48C899	TRUE	H3K27ac	rep1
YX796:TAGGCTTAGTTGGATC-1	SeuratProject	5240	2432	YX796	0.114504	0.136223	FALSE	20	Doublet (MGL / ITLGL)	NA	FALSE	H3K27ac	rep1
YX796:AACCTCCTCGCTCACT-1	SeuratProject	12301	3894	YX796	0.154459	0.165775	FALSE	12	PTGL	#9C5224	TRUE	H3K27ac	rep1
YX796:AACCTCCTCCCTGTTA-1	SeuratProject	624	508	YX796	0.160256	0.0294118	FALSE	14	MGL	#DF8DB1	TRUE	H3K27ac	rep1
YX796:AACCTCCTCGTTATAG-1	SeuratProject	11674	3795	YX796	0.197019	0.188235	FALSE	12	PTGL	#9C5224	TRUE	H3K27ac	rep1
YX796:CATTCATTCCCGTTGT-1	SeuratProject	1805	1054	YX796	0.166205	0.0283737	FALSE	18	OPC	#B9A0D6	TRUE	H3K27ac	rep1
YX796:TTGTCCGGTTTGCGAA-1	SeuratProject	5955	2252	YX796	0.554156	0.0294118	FALSE	11	NPGL	#D38362	TRUE	H3K27ac	rep1
YX796:TTGTCCGGTAAAGCGG-1	SeuratProject	2671	1511	YX796	0.299513	0.196755	FALSE	6	SSTGA	#48C899	TRUE	H3K27ac	rep1
YX796:CTGTAACAGTTTCCTG-1	SeuratProject	5272	2200	YX796	0.0379363	0.105882	FALSE	0	ITL45GL	#DDA58F	TRUE	H3K27ac	rep1
YX796:CTGTAACAGTTATCTC-1	SeuratProject	3553	1980	YX796	0.140726	0.0759358	FALSE	6	SSTGA	#48C899	TRUE	H3K27ac	rep1
YX796:CTAAGGTTCGCTAGAT-1	SeuratProject	3001	1570	YX796	0.333222	0.0138408	FALSE	17	D12MSN	#4BBFE5	TRUE	H3K27ac	rep1
YX796:CTAAGGTTCAATAGCC-1	SeuratProject	5102	2281	YX796	0.0980008	0.172794	FALSE	3	ITL23GL	#E59D9F	TRUE	H3K27ac	rep1
YX796:CTAAGGTTCGTCCTTA-1	SeuratProject	3743	1829	YX796	0.106866	0.0244547	FALSE	1	CTGL	#A78533	TRUE	H3K27ac	rep1
YX796:GGTTTGTAGGCGCATC-1	SeuratProject	3829	1926	YX796	0.287281	0.0810211	FALSE	5	ITL5GL	#E1A462	TRUE	H3K27ac	rep1
YX796:GGTTTGTAGTTTGTCT-1	SeuratProject	3222	1674	YX796	0.403476	0.205882	FALSE	0	ITL45GL	#DDA58F	TRUE	H3K27ac	rep1
YX796:GGTTTGTAGTTCCTCA-1	SeuratProject	4893	2100	YX796	0.0408747	0.205882	FALSE	13	OBGL	#A44C40	TRUE	H3K27ac	rep1
YX796:GGTTTGTAGTGACCTG-1	SeuratProject	3017	1628	YX796	0.364601	0.0712074	FALSE	0	ITL45GL	#DDA58F	TRUE	H3K27ac	rep1
YX796:GGTTTGTAGCTAGAAG-1	SeuratProject	6068	2596	YX796	0.263678	0.165775	FALSE	4	ITL23GL	#E59D9F	TRUE	H3K27ac	rep1
YX796:ATCAAGCTCCAATAGC-1	SeuratProject	9684	3516	YX796	0.206526	0.180266	FALSE	13	OBGL	#A44C40	TRUE	H3K27ac	rep1
YX796:ATCAAGCTCCCGTTGT-1	SeuratProject	4429	2113	YX796	0.29352	0.0254011	FALSE	10	PVGA	#377549	TRUE	H3K27ac	rep1
YX796:AGGTTTGGTCATCCTG-1	SeuratProject	10922	3671	YX796	0.311298	0.172794	FALSE	13	OBGL	#A44C40	TRUE	H3K27ac	rep1
YX796:AGGTTTGGTTGGTTAG-1	SeuratProject	5903	2553	YX796	0.271049	0.050173	FALSE	10	PVGA	#377549	TRUE	H3K27ac	rep1
YX796:GTGAATCTCCTACCTA-1	SeuratProject	6640	2504	YX796	0.165663	0.0626808	FALSE	5	ITL5GL	#E1A462	TRUE	H3K27ac	rep1
YX796:GAGCGATAGCATGAAG-1	SeuratProject	2993	1600	YX796	0.0334113	0.147059	FALSE	4	ITL23GL	#E59D9F	TRUE	H3K27ac	rep1
YX796:GAGCGATAGTCTGGGC-1	SeuratProject	4767	2358	YX796	0.0419551	0.050173	FALSE	10	PVGA	#377549	TRUE	H3K27ac	rep1
YX796:GAGCGATAGCTCCTTA-1	SeuratProject	6247	2504	YX796	0.0480231	0.0955882	FALSE	8	ITL6GL	#9E4954	TRUE	H3K27ac	rep1
YX796:TTGCTCTCATTGTGAT-1	SeuratProject	7013	2676	YX796	0.128333	0.092437	FALSE	0	ITL45GL	#DDA58F	TRUE	H3K27ac	rep1
YX796:TTGCTCTCAGCTCATA-1	SeuratProject	6023	2340	YX796	0.265648	0.117647	FALSE	0	ITL45GL	#DDA58F	TRUE	H3K27ac	rep1
YX796:GGTTGGTGTAAATTGC-1	SeuratProject	4494	2095	YX796	0.0890076	0.0894118	FALSE	0	ITL45GL	#DDA58F	TRUE	H3K27ac	rep1
YX796:GGTTGGTGTAGGTGTC-1	SeuratProject	3552	1865	YX796	0.619369	0.141494	FALSE	19	CLAGL	#AE716E	TRUE	H3K27ac	rep1
YX796:GGTTGGTGTCCGCTGT-1	SeuratProject	6078	2488	YX796	0.477131	0.0894118	FALSE	13	OBGL	#A44C40	TRUE	H3K27ac	rep1
YX796:GGTTGGTGTTTGAGCA-1	SeuratProject	7578	3283	YX796	0.435471	0.180266	FALSE	12	PTGL	#9C5224	TRUE	H3K27ac	rep1
YX796:GGTTGGTGTCCGTGAG-1	SeuratProject	2780	1570	YX796	0.791367	0.0315638	FALSE	6	SSTGA	#48C899	TRUE	H3K27ac	rep1
YX796:TTGCTTAGTCATCCTG-1	SeuratProject	4384	2070	YX796	0.228102	0.102302	FALSE	11	NPGL	#D38362	TRUE	H3K27ac	rep1
YX796:TTGCTTAGTGGAAACG-1	SeuratProject	8116	3233	YX796	0.492854	0.092437	FALSE	3	ITL23GL	#E59D9F	TRUE	H3K27ac	rep1
YX796:TTGCTTAGTCATTGAG-1	SeuratProject	3109	1603	YX796	0.0643294	0.196755	FALSE	13	OBGL	#A44C40	TRUE	H3K27ac	rep1
YX796:CTTAGTTTCTATTGTC-1	SeuratProject	3914	1843	YX796	0.204394	0.0374332	FALSE	17	D12MSN	#4BBFE5	TRUE	H3K27ac	rep1
YX796:CTTAGTTTCTCACTCA-1	SeuratProject	5902	2587	YX796	0.0677736	0.136223	FALSE	3	ITL23GL	#E59D9F	TRUE	H3K27ac	rep1
YX796:GGTCTTTGTGAATCGC-1	SeuratProject	4523	2117	YX796	0.132655	0.152941	FALSE	8	ITL6GL	#9E4954	TRUE	H3K27ac	rep1
YX796:GGTCTTTGTACGCGCA-1	SeuratProject	3049	1588	YX796	0.0327976	0.141494	FALSE	16	STRGA	#63C774	TRUE	H3K27ac	rep1
YX796:GGTCTTTGTTTGTTGC-1	SeuratProject	4530	1911	YX796	0.154525	0.0588235	FALSE	0	ITL45GL	#DDA58F	TRUE	H3K27ac	rep1
YX796:TTGCAACAGTAAACCC-1	SeuratProject	3382	1672	YX796	0.0295683	0.0273598	FALSE	6	SSTGA	#48C899	TRUE	H3K27ac	rep1
YX796:TTGCAACAGGCACAGG-1	SeuratProject	4299	2149	YX796	0.930449	0.121951	FALSE	13	OBGL	#A44C40	TRUE	H3K27ac	rep1
YX796:GTGCAAGCATAAGCAA-1	SeuratProject	6296	2583	YX796	0.174714	0.0273598	FALSE	17	D12MSN	#4BBFE5	TRUE	H3K27ac	rep1
YX796:GTGCAAGCAGACAAAC-1	SeuratProject	3534	1822	YX796	0.339559	0.0131354	FALSE	10	PVGA	#377549	TRUE	H3K27ac	rep1
YX796:GTGCAAGCATCATGGC-1	SeuratProject	4151	2015	YX796	0.385449	0.0552036	FALSE	17	D12MSN	#4BBFE5	TRUE	H3K27ac	rep1
YX796:CGTGAGGAGGTCGAGG-1	SeuratProject	2050	1260	YX796	6.19512	0.0988736	FALSE	12	PTGL	#9C5224	TRUE	H3K27ac	rep1
YX796:CGTGAGGAGTTTGGGT-1	SeuratProject	4983	2262	YX796	0.0401365	0.141494	FALSE	5	ITL5GL	#E1A462	TRUE	H3K27ac	rep1
YX796:CGTGAGGAGTTTCCGC-1	SeuratProject	584	449	YX796	0	0.0607211	FALSE	15	ASC	#A13F9E	TRUE	H3K27ac	rep1
YX796:CGTGAGGAGTAACAGG-1	SeuratProject	2720	1501	YX796	0.0735294	0.0131354	FALSE	17	D12MSN	#4BBFE5	TRUE	H3K27ac	rep1
YX796:AAAGGACGTTGAGCCG-1	SeuratProject	3973	1922	YX796	0.176189	0.136223	FALSE	0	ITL45GL	#DDA58F	TRUE	H3K27ac	rep1
YX796:AAAGGACGTGACCTGG-1	SeuratProject	2960	1644	YX796	1.41892	0.0569853	FALSE	3	ITL23GL	#E59D9F	TRUE	H3K27ac	rep1
YX796:ATGACGAAGTTAGGCT-1	SeuratProject	467	382	YX796	0	0.04	FALSE	14	MGL	#DF8DB1	TRUE	H3K27ac	rep1
YX796:TGCTAACAGGCCTAAT-1	SeuratProject	5523	2381	YX796	0.0724244	0.121951	FALSE	4	ITL23GL	#E59D9F	TRUE	H3K27ac	rep1
YX796:TGCTAACAGGTGTCCA-1	SeuratProject	6236	2712	YX796	0.192431	0.147059	FALSE	13	OBGL	#A44C40	TRUE	H3K27ac	rep1
YX796:TGCTAACAGGGCTAAA-1	SeuratProject	4380	1908	YX796	0.159817	0.0168067	FALSE	11	NPGL	#D38362	TRUE	H3K27ac	rep1
YX796:TGCTAACAGGTGAAAT-1	SeuratProject	4461	2081	YX796	0.246581	0.04	FALSE	1	CTGL	#A78533	TRUE	H3K27ac	rep1
YX796:AGCTACTAGTAAACCC-1	SeuratProject	7432	2701	YX796	0.0269107	0.0607211	FALSE	13	OBGL	#A44C40	TRUE	H3K27ac	rep1
YX796:AGCTACTAGTAGCGGG-1	SeuratProject	1279	1010	YX796	0.39093	0.147059	FALSE	24	VLMC	#A78BDF	TRUE	H3K27ac	rep1
YX796:AGCTACTAGGTCTTGG-1	SeuratProject	3453	1703	YX796	0.115841	0.226244	FALSE	13	OBGL	#A44C40	TRUE	H3K27ac	rep1
YX796:ACCTGGTCAGTAGGAT-1	SeuratProject	630	451	YX796	0.15873	0.0485934	FALSE	9	OBGA	#43967C	TRUE	H3K27ac	rep1
YX796:CTGTTAAAGTTAGGCT-1	SeuratProject	694	514	YX796	0.288184	0.0217391	FALSE	2	OGC	#985695	TRUE	H3K27ac	rep1
YX796:CTGTTAAAGCAAGGGT-1	SeuratProject	3773	1869	YX796	0.477074	0.113543	FALSE	0	ITL45GL	#DDA58F	TRUE	H3K27ac	rep1
YX796:CTGTTAAAGCATTAGC-1	SeuratProject	5675	2295	YX796	0	0.0810211	FALSE	6	SSTGA	#48C899	TRUE	H3K27ac	rep1
YX796:CTGTTAAAGCTCCTAC-1	SeuratProject	2381	1237	YX796	0.125997	0.0626808	FALSE	7	VIPGA	#3C81BB	TRUE	H3K27ac	rep1
YX796:CCCGTTGTCCTCCTAA-1	SeuratProject	661	459	YX796	0	0.0117647	FALSE	2	OGC	#985695	TRUE	H3K27ac	rep1
YX796:CCCGTTGTCACTTTAC-1	SeuratProject	9312	3061	YX796	0.0966495	0.152941	FALSE	8	ITL6GL	#9E4954	TRUE	H3K27ac	rep1
YX796:CCCGTTGTCTATCGCC-1	SeuratProject	7096	2714	YX796	0.324126	0.180266	FALSE	8	ITL6GL	#9E4954	TRUE	H3K27ac	rep1
YX796:CCCGTTGTCCGGTTGA-1	SeuratProject	6214	2520	YX796	0.257483	0.0837104	FALSE	22	CTGL	#A78533	TRUE	H3K27ac	rep1
YX796:CGCCTGTGTCCTTAGT-1	SeuratProject	4188	2056	YX796	0.238777	0.0315638	FALSE	6	SSTGA	#48C899	TRUE	H3K27ac	rep1
YX796:CGCCTGTGTTAGGTGC-1	SeuratProject	6028	2548	YX796	0.165893	0.0865052	FALSE	13	OBGL	#A44C40	TRUE	H3K27ac	rep1
YX796:CGCCTGTGTGCTAGAC-1	SeuratProject	4938	2083	YX796	0.324018	0.136223	FALSE	1	CTGL	#A78533	TRUE	H3K27ac	rep1
YX796:CGCCTGTGTTTGAGCA-1	SeuratProject	486	385	YX796	0.823045	0.0131354	FALSE	2	OGC	#985695	TRUE	H3K27ac	rep1
YX796:CCAGCTGCAAATACCT-1	SeuratProject	5063	2244	YX796	0.908552	0.0837104	FALSE	16	STRGA	#63C774	TRUE	H3K27ac	rep1
YX796:CCAGCTGCAATTTAGC-1	SeuratProject	7573	2784	YX796	0.594216	0.0315638	FALSE	6	SSTGA	#48C899	TRUE	H3K27ac	rep1
YX796:CCCTCATAGCAAGATG-1	SeuratProject	4435	2078	YX796	0.405862	0.0667996	FALSE	4	ITL23GL	#E59D9F	TRUE	H3K27ac	rep1
YX796:CCCTCATAGTTTGTCT-1	SeuratProject	5936	2604	YX796	0.101078	0.0217391	FALSE	10	PVGA	#377549	TRUE	H3K27ac	rep1
YX796:CCCTCATAGTCATCCC-1	SeuratProject	609	408	YX796	0	0.0226244	FALSE	2	OGC	#985695	TRUE	H3K27ac	rep1
YX796:CCCTCATAGTCCTTTG-1	SeuratProject	5552	2257	YX796	0.216138	0.172794	FALSE	8	ITL6GL	#9E4954	TRUE	H3K27ac	rep1
YX796:CCCTCATAGCCTAACG-1	SeuratProject	6109	2086	YX796	0.163693	0.0955882	FALSE	13	OBGL	#A44C40	TRUE	H3K27ac	rep1
YX796:CCCTCATAGTTAGAGG-1	SeuratProject	581	431	YX796	0.172117	0.0124434	FALSE	2	OGC	#985695	TRUE	H3K27ac	rep1
YX796:CTTCGCGTCCTGAGTG-1	SeuratProject	3050	1568	YX796	0.196721	0.126471	FALSE	16	STRGA	#63C774	TRUE	H3K27ac	rep1
YX796:CTTCGCGTCATGCAAC-1	SeuratProject	3885	1966	YX796	0.30888	0.126471	FALSE	0	ITL45GL	#DDA58F	TRUE	H3K27ac	rep1
YX796:CTCTCACAGACTATTG-1	SeuratProject	8172	3017	YX796	0.746451	0.196755	FALSE	12	PTGL	#9C5224	TRUE	H3K27ac	rep1
YX796:CGCATATAGCTCGCTT-1	SeuratProject	3600	1688	YX796	0.305556	0.0441176	FALSE	1	CTGL	#A78533	TRUE	H3K27ac	rep1
YX796:CGCATATAGGCATTGT-1	SeuratProject	2932	1438	YX796	0.511596	0.0667996	FALSE	11	NPGL	#D38362	TRUE	H3K27ac	rep1
YX796:CGCATATAGCACCACA-1	SeuratProject	6962	2632	YX796	0.186728	0.15917	FALSE	16	STRGA	#63C774	TRUE	H3K27ac	rep1
YX796:CGCATATAGGTTTACA-1	SeuratProject	784	603	YX796	0.510204	0.0485934	FALSE	23	Unknown (MGL / OGC)	NA	FALSE	H3K27ac	rep1
YX796:GGTTAATGTTCAAGCA-1	SeuratProject	3973	1738	YX796	0.251699	0.136223	FALSE	13	OBGL	#A44C40	TRUE	H3K27ac	rep1
YX796:GGTTAATGTAATCGTG-1	SeuratProject	2178	1243	YX796	0.137741	0.0517998	FALSE	7	VIPGA	#3C81BB	TRUE	H3K27ac	rep1
YX796:GGTTAATGTGCTTTAC-1	SeuratProject	5241	2097	YX796	0.248044	0.0160428	FALSE	1	CTGL	#A78533	TRUE	H3K27ac	rep1
YX796:CTGGTAAGTGGAGCAA-1	SeuratProject	6472	2664	YX796	0.0463535	0.180266	FALSE	12	PTGL	#9C5224	TRUE	H3K27ac	rep1
YX796:CTGGTAAGTAATAGCT-1	SeuratProject	8607	3001	YX796	0.0232369	0.0689655	FALSE	0	ITL45GL	#DDA58F	TRUE	H3K27ac	rep1
YX796:TAGTGGCGTTTGGGCG-1	SeuratProject	889	648	YX796	0	0.019195	FALSE	2	OGC	#985695	TRUE	H3K27ac	rep1
YX796:TAGTGGCGTAGACAAA-1	SeuratProject	861	681	YX796	0.116144	0.188235	FALSE	26	Doublet (OGC / OBGA)	NA	FALSE	H3K27ac	rep1
YX796:TAGTGGCGTAATTAGC-1	SeuratProject	9829	3800	YX796	1.55662	0.237647	FALSE	12	PTGL	#9C5224	TRUE	H3K27ac	rep1
YX796:TAGTGGCGTCCGTGAG-1	SeuratProject	11201	3892	YX796	0.374967	0.196755	FALSE	13	OBGL	#A44C40	TRUE	H3K27ac	rep1
YX796:GATAACGAGCAGGCCT-1	SeuratProject	5450	2161	YX796	0.238532	0.0552036	FALSE	3	ITL23GL	#E59D9F	TRUE	H3K27ac	rep1
YX796:GATAACGAGGCATTGT-1	SeuratProject	3959	1920	YX796	0.22733	0.0349963	FALSE	1	CTGL	#A78533	TRUE	H3K27ac	rep1
YX796:CCATCACTCGGCCAGT-1	SeuratProject	893	568	YX796	0	0.0517998	FALSE	9	OBGA	#43967C	TRUE	H3K27ac	rep1
YX796:GCAATCTAGGGCTTAT-1	SeuratProject	4698	2207	YX796	0.319285	0.196755	FALSE	0	ITL45GL	#DDA58F	TRUE	H3K27ac	rep1
YX796:TGTCCTGGTCAATAGT-1	SeuratProject	3097	1627	YX796	0.0968679	0.25	FALSE	13	OBGL	#A44C40	TRUE	H3K27ac	rep1
YX796:GAAACTGAGCAATAGG-1	SeuratProject	2984	1535	YX796	0.368633	0.0117647	FALSE	17	D12MSN	#4BBFE5	TRUE	H3K27ac	rep1
YX796:GAAACTGAGATAGACG-1	SeuratProject	3776	1902	YX796	0.211864	0.109626	FALSE	0	ITL45GL	#DDA58F	TRUE	H3K27ac	rep1
YX796:GAAACTGAGTAGCGCC-1	SeuratProject	487	393	YX796	1.43737	0.0175864	FALSE	2	OGC	#985695	TRUE	H3K27ac	rep1
YX796:GAAACTGAGCTTCTCA-1	SeuratProject	4258	2156	YX796	0.211367	0.117647	FALSE	8	ITL6GL	#9E4954	TRUE	H3K27ac	rep1
YX796:AAACAGCCAACTAGAA-1	SeuratProject	3750	1774	YX796	0.64	0.0235294	FALSE	11	NPGL	#D38362	TRUE	H3K27ac	rep1
YX796:AAACAGCCACGTGCTG-1	SeuratProject	12252	3955	YX796	0.473392	0.180266	FALSE	12	PTGL	#9C5224	TRUE	H3K27ac	rep1
YX796:AAACAGCCAAATATCC-1	SeuratProject	8139	3062	YX796	0.0122865	0.117647	FALSE	13	OBGL	#A44C40	TRUE	H3K27ac	rep1
YX796:CATCAGCCACTAAGAA-1	SeuratProject	5241	2265	YX796	0.55333	0.0865052	FALSE	3	ITL23GL	#E59D9F	TRUE	H3K27ac	rep1
YX796:AAAGCAAGTTATCCGT-1	SeuratProject	4562	1984	YX796	0.219202	0.147059	FALSE	12	PTGL	#9C5224	TRUE	H3K27ac	rep1
YX796:AAAGCAAGTGTTAGCA-1	SeuratProject	3417	1930	YX796	0.292654	0.237647	FALSE	0	ITL45GL	#DDA58F	TRUE	H3K27ac	rep1
YX796:AAAGCAAGTTAGCAGC-1	SeuratProject	1320	915	YX796	0.151515	0.0784314	FALSE	16	STRGA	#63C774	TRUE	H3K27ac	rep1
YX796:AAAGCAAGTTTATGGG-1	SeuratProject	5045	2459	YX796	0.158573	0.196755	FALSE	13	OBGL	#A44C40	TRUE	H3K27ac	rep1
YX796:AAAGCAAGTGCAATGC-1	SeuratProject	2742	1490	YX796	0.109409	0.0552036	FALSE	5	ITL5GL	#E1A462	TRUE	H3K27ac	rep1
YX796:GTTCATTTCAACAAGG-1	SeuratProject	3345	1717	YX796	0.328849	0.0441176	FALSE	6	SSTGA	#48C899	TRUE	H3K27ac	rep1
YX796:GTTCATTTCGGGATTT-1	SeuratProject	5764	2422	YX796	0.173491	0.117647	FALSE	0	ITL45GL	#DDA58F	TRUE	H3K27ac	rep1
YX796:GTTCATTTCATTACAG-1	SeuratProject	2405	1279	YX796	0.29106	0.04	FALSE	17	D12MSN	#4BBFE5	TRUE	H3K27ac	rep1
YX796:AGAAAGGCAAGCTTAT-1	SeuratProject	2583	1489	YX796	0.425861	0.15917	FALSE	22	CTGL	#A78533	TRUE	H3K27ac	rep1
YX796:AGAAAGGCAAGGCCAA-1	SeuratProject	3310	1818	YX796	0.151057	0.196755	FALSE	16	STRGA	#63C774	TRUE	H3K27ac	rep1
YX796:CCCTCAGTCGTTAGTA-1	SeuratProject	8314	2992	YX796	0.0841953	0.0894118	FALSE	5	ITL5GL	#E1A462	TRUE	H3K27ac	rep1
YX796:CCCTCAGTCCCGCATT-1	SeuratProject	742	524	YX796	0.404313	0.020025	FALSE	2	OGC	#985695	TRUE	H3K27ac	rep1
YX796:CCCTCAGTCATCCTGC-1	SeuratProject	6878	2257	YX796	0.407095	0.0361991	FALSE	3	ITL23GL	#E59D9F	TRUE	H3K27ac	rep1
YX796:CCCTCAGTCAAGGACA-1	SeuratProject	4018	1790	YX796	0.099552	0.172794	FALSE	13	OBGL	#A44C40	TRUE	H3K27ac	rep1
YX796:GATTCAGGTTGACTTC-1	SeuratProject	3017	1647	YX796	0	0.0455675	FALSE	11	NPGL	#D38362	TRUE	H3K27ac	rep1
YX796:ACGCCTAAGTATTGGC-1	SeuratProject	3727	1936	YX796	0.107325	0.0244547	FALSE	10	PVGA	#377549	TRUE	H3K27ac	rep1
YX796:ACGCCTAAGCTATGAC-1	SeuratProject	2784	1594	YX796	0.287356	0.102302	FALSE	14	MGL	#DF8DB1	TRUE	H3K27ac	rep1
YX796:GGAACTAAGCTATGAC-1	SeuratProject	7298	2894	YX796	0.0411072	0.226244	FALSE	0	ITL45GL	#DDA58F	TRUE	H3K27ac	rep1
YX796:CGGATAAAGATAACCC-1	SeuratProject	1150	766	YX796	1.13043	0.0569853	FALSE	15	ASC	#A13F9E	TRUE	H3K27ac	rep1
YX796:CGGATAAAGGTCCAAT-1	SeuratProject	730	516	YX796	0.821918	0.0273598	FALSE	2	OGC	#985695	TRUE	H3K27ac	rep1
YX796:CGGATAAAGCCACAAT-1	SeuratProject	634	467	YX796	1.41956	0.00980392	FALSE	2	OGC	#985695	TRUE	H3K27ac	rep1
YX796:ACCCTCCCAGGTATTT-1	SeuratProject	5646	2421	YX796	0.177117	0.0470588	FALSE	11	NPGL	#D38362	TRUE	H3K27ac	rep1
YX796:ACCCTCCCAATTAAGG-1	SeuratProject	6730	2811	YX796	0.104012	0.196755	FALSE	5	ITL5GL	#E1A462	TRUE	H3K27ac	rep1
YX796:ACCCTCCCAATTTGGT-1	SeuratProject	4471	2097	YX796	0.201297	0.205882	FALSE	16	STRGA	#63C774	TRUE	H3K27ac	rep1
YX796:GAGTGATCAGGATTAA-1	SeuratProject	2868	1539	YX796	0.13947	0.180266	FALSE	5	ITL5GL	#E1A462	TRUE	H3K27ac	rep1
YX796:GAGTGATCAGGACCTT-1	SeuratProject	4300	2198	YX796	0.837209	0.0455675	FALSE	10	PVGA	#377549	TRUE	H3K27ac	rep1
YX796:GAGTGATCAGTTATCG-1	SeuratProject	3152	1777	YX796	0.158629	0.180266	FALSE	16	STRGA	#63C774	TRUE	H3K27ac	rep1
YX796:TTTCCTGAGACTAAGG-1	SeuratProject	550	384	YX796	1.63636	0.0145603	FALSE	2	OGC	#985695	TRUE	H3K27ac	rep1
YX796:AAGCCACGTGAATCGC-1	SeuratProject	4000	1709	YX796	0.15	0.113543	FALSE	0	ITL45GL	#DDA58F	TRUE	H3K27ac	rep1
YX796:AAGCCACGTAGGTTTG-1	SeuratProject	5478	2243	YX796	0.0182548	0.0784314	FALSE	0	ITL45GL	#DDA58F	TRUE	H3K27ac	rep1
YX796:AAGCCACGTTTGTTGC-1	SeuratProject	5150	2335	YX796	0.0776699	0.105882	FALSE	3	ITL23GL	#E59D9F	TRUE	H3K27ac	rep1
YX796:AAGCCACGTAGCCTCC-1	SeuratProject	6785	2450	YX796	0.073692	0.0759358	FALSE	5	ITL5GL	#E1A462	TRUE	H3K27ac	rep1
YX796:TGCCGGTAGGTCCAAT-1	SeuratProject	8914	3190	YX796	0.0112183	0.196755	FALSE	3	ITL23GL	#E59D9F	TRUE	H3K27ac	rep1
YX796:TGCCGGTAGTCGCTAG-1	SeuratProject	1904	1158	YX796	0	0.0569853	FALSE	11	NPGL	#D38362	TRUE	H3K27ac	rep1
YX796:TGCCGGTAGGACCTGC-1	SeuratProject	5330	2228	YX796	0.0750469	0.0894118	FALSE	0	ITL45GL	#DDA58F	TRUE	H3K27ac	rep1
YX796:TGCCGGTAGCTAGAAG-1	SeuratProject	7017	2985	YX796	0.370529	0.25	FALSE	25	ITL23GL	#E59D9F	TRUE	H3K27ac	rep1
YX796:TGCCGGTAGTAGCGCC-1	SeuratProject	1978	1229	YX796	0.252781	0.0427075	FALSE	7	VIPGA	#3C81BB	TRUE	H3K27ac	rep1
YX796:TGGGCATGTGAGGTGA-1	SeuratProject	1383	908	YX796	0.506146	0.0283737	FALSE	2	OGC	#985695	TRUE	H3K27ac	rep1
YX796:TGGGCATGTCCAAGAC-1	SeuratProject	4899	2363	YX796	0.449071	0.117647	FALSE	3	ITL23GL	#E59D9F	TRUE	H3K27ac	rep1
YX796:TGGGCATGTTGCTGGG-1	SeuratProject	2972	1525	YX796	0.100942	0.0626808	FALSE	6	SSTGA	#48C899	TRUE	H3K27ac	rep1
YX796:TGGGCATGTCGACTAA-1	SeuratProject	4215	1924	YX796	0.0948992	0.15917	FALSE	0	ITL45GL	#DDA58F	TRUE	H3K27ac	rep1
YX796:GGAGCGATCAGAAACG-1	SeuratProject	4290	2177	YX796	0.32634	0.172794	FALSE	8	ITL6GL	#9E4954	TRUE	H3K27ac	rep1
YX796:GGAGCGATCAAACCTA-1	SeuratProject	4296	2172	YX796	0.162942	0.0470588	FALSE	6	SSTGA	#48C899	TRUE	H3K27ac	rep1
YX796:GGAGCGATCAGCACGC-1	SeuratProject	3052	1677	YX796	0.229358	0.0413355	FALSE	1	CTGL	#A78533	TRUE	H3K27ac	rep1
YX796:ACAGTATGTTCCTGTG-1	SeuratProject	8167	2690	YX796	0.0979552	0.102302	FALSE	0	ITL45GL	#DDA58F	TRUE	H3K27ac	rep1
YX796:AGACAATAGTTGGATC-1	SeuratProject	504	362	YX796	0.992063	0.00855615	FALSE	2	OGC	#985695	TRUE	H3K27ac	rep1
YX796:AGACAATAGCTGAGGG-1	SeuratProject	4831	2274	YX796	0.103498	0.121951	FALSE	3	ITL23GL	#E59D9F	TRUE	H3K27ac	rep1
YX796:AGACAATAGGCATTGT-1	SeuratProject	1137	777	YX796	0	0.226244	FALSE	26	Doublet (OGC / OBGA)	NA	FALSE	H3K27ac	rep1
YX796:AGACAATAGTGTGATC-1	SeuratProject	7192	2989	YX796	0.611791	0.15917	FALSE	8	ITL6GL	#9E4954	TRUE	H3K27ac	rep1
YX796:AGACAATAGCACGTTG-1	SeuratProject	6442	2790	YX796	0.170754	0.147059	FALSE	4	ITL23GL	#E59D9F	TRUE	H3K27ac	rep1
YX796:CAGCCTAAGGAACGCG-1	SeuratProject	5561	2777	YX796	1.47455	0.0647059	FALSE	3	ITL23GL	#E59D9F	TRUE	H3K27ac	rep1
YX796:TGTGAAACAGCAACCT-1	SeuratProject	675	556	YX796	0.296296	0.172794	FALSE	24	VLMC	#A78BDF	TRUE	H3K27ac	rep1
YX796:TGTGAAACAAAGCGCA-1	SeuratProject	5342	2560	YX796	0.318233	0.205882	FALSE	3	ITL23GL	#E59D9F	TRUE	H3K27ac	rep1
YX796:CAGGTTTAGGCCTGGT-1	SeuratProject	4087	2008	YX796	0.660631	0.0413355	FALSE	6	SSTGA	#48C899	TRUE	H3K27ac	rep1
YX796:CAGGTTTAGTTAGCTA-1	SeuratProject	8332	3098	YX796	0.0720115	0.215686	FALSE	12	PTGL	#9C5224	TRUE	H3K27ac	rep1
YX796:TTGGCTGAGGGTGAAC-1	SeuratProject	6413	2524	YX796	0.218307	0.136223	FALSE	13	OBGL	#A44C40	TRUE	H3K27ac	rep1
YX796:TTGGCTGAGCCACATG-1	SeuratProject	685	496	YX796	0.437956	0.0294118	FALSE	2	OGC	#985695	TRUE	H3K27ac	rep1
YX796:CTGTACCTCTTGTCCA-1	SeuratProject	529	372	YX796	0.189036	0.0226244	FALSE	2	OGC	#985695	TRUE	H3K27ac	rep1
YX796:CACTAAGGTTAGAGGG-1	SeuratProject	6932	2984	YX796	0.129833	0.188235	FALSE	25	ITL23GL	#E59D9F	TRUE	H3K27ac	rep1
YX796:CACTAAGGTTTATGGG-1	SeuratProject	4692	2149	YX796	0.277067	0.105882	FALSE	0	ITL45GL	#DDA58F	TRUE	H3K27ac	rep1
YX796:AAGGTCAAGCTCAATA-1	SeuratProject	5054	2403	YX796	1.06846	0.0810211	FALSE	3	ITL23GL	#E59D9F	TRUE	H3K27ac	rep1
YX796:AAGGTCAAGATGCCTG-1	SeuratProject	1071	773	YX796	0.373483	0.0441176	FALSE	18	OPC	#B9A0D6	TRUE	H3K27ac	rep1
YX796:AAGGTCAAGTTAGTGC-1	SeuratProject	2365	1383	YX796	0.38055	0.237647	FALSE	11	NPGL	#D38362	TRUE	H3K27ac	rep1
YX796:GAGCATGCATATTGAC-1	SeuratProject	546	402	YX796	0.18315	0.0226244	FALSE	2	OGC	#985695	TRUE	H3K27ac	rep1
YX796:GAGCATGCAACTGGGA-1	SeuratProject	4598	2090	YX796	0.0869943	0.196755	FALSE	8	ITL6GL	#9E4954	TRUE	H3K27ac	rep1
YX796:GAGCATGCAGGCTGTT-1	SeuratProject	6045	2776	YX796	1.15798	0.0837104	FALSE	3	ITL23GL	#E59D9F	TRUE	H3K27ac	rep1
YX796:AGGTAACCATAGCAGG-1	SeuratProject	3526	1856	YX796	0.39705	0.131222	FALSE	8	ITL6GL	#9E4954	TRUE	H3K27ac	rep1
YX796:AGGTAACCACTGGCCA-1	SeuratProject	3499	1823	YX796	0.0857388	0.0235294	FALSE	7	VIPGA	#3C81BB	TRUE	H3K27ac	rep1
YX796:GCTATTGCATCATGGC-1	SeuratProject	4965	2120	YX796	0.161128	0.0283737	FALSE	1	CTGL	#A78533	TRUE	H3K27ac	rep1
YX796:GCTATTGCAGCTACGT-1	SeuratProject	3278	1666	YX796	0.33557	0.0485934	FALSE	7	VIPGA	#3C81BB	TRUE	H3K27ac	rep1
YX796:GCTATTGCAGTCTAAT-1	SeuratProject	7319	2760	YX796	0.35524	0.196755	FALSE	12	PTGL	#9C5224	TRUE	H3K27ac	rep1
YX796:CCAACATAGGCTATGT-1	SeuratProject	5010	2343	YX796	0.439122	0.0470588	FALSE	6	SSTGA	#48C899	TRUE	H3K27ac	rep1
YX796:CCAACATAGGGCCACT-1	SeuratProject	2814	1402	YX796	0	0.0517998	FALSE	6	SSTGA	#48C899	TRUE	H3K27ac	rep1
YX796:GGTGAGTAGTCCTGAG-1	SeuratProject	13383	4199	YX796	0.00747217	0.205882	FALSE	12	PTGL	#9C5224	TRUE	H3K27ac	rep1
YX796:GGTGAGTAGCGGATTT-1	SeuratProject	2485	1475	YX796	0.0402414	0.0441176	FALSE	7	VIPGA	#3C81BB	TRUE	H3K27ac	rep1
YX796:GGTGAGTAGGCTACTG-1	SeuratProject	708	514	YX796	0	0.0626808	FALSE	19	CLAGL	#AE716E	TRUE	H3K27ac	rep1
YX796:TAGGCTAGTTCAAGCA-1	SeuratProject	5069	2530	YX796	0.828566	0.215686	FALSE	13	OBGL	#A44C40	TRUE	H3K27ac	rep1
YX796:TAGGCTAGTAGGATCC-1	SeuratProject	7522	3003	YX796	0.186121	0.15917	FALSE	5	ITL5GL	#E1A462	TRUE	H3K27ac	rep1
YX796:TAGGCTAGTTGCTTCG-1	SeuratProject	4187	2194	YX796	0.429902	0.196755	FALSE	3	ITL23GL	#E59D9F	TRUE	H3K27ac	rep1
YX796:ACGTTACAGCGAGTAA-1	SeuratProject	3118	1655	YX796	0.0320718	0.0455675	FALSE	1	CTGL	#A78533	TRUE	H3K27ac	rep1
YX796:ACGTTACAGTCACGAT-1	SeuratProject	4033	2052	YX796	0.347136	0.0254011	FALSE	7	VIPGA	#3C81BB	TRUE	H3K27ac	rep1
YX796:GCTTAACAGCAAGGGT-1	SeuratProject	3236	1685	YX796	0.710754	0.0534759	FALSE	6	SSTGA	#48C899	TRUE	H3K27ac	rep1
YX796:GCTTAACAGGGACTAA-1	SeuratProject	4537	1961	YX796	0.176328	0.113543	FALSE	16	STRGA	#63C774	TRUE	H3K27ac	rep1
YX796:GCTTAACAGGCACAGG-1	SeuratProject	6317	2689	YX796	0.791515	0.0988736	FALSE	8	ITL6GL	#9E4954	TRUE	H3K27ac	rep1
YX796:ATCACACAGGTGCGGA-1	SeuratProject	6095	2562	YX796	0.26251	0.226244	FALSE	12	PTGL	#9C5224	TRUE	H3K27ac	rep1
YX796:ATCACACAGTTATCCT-1	SeuratProject	1320	811	YX796	0	0.0273598	FALSE	21	SSTGA	#48C899	TRUE	H3K27ac	rep1
YX796:ATCACACAGAACCTGT-1	SeuratProject	715	462	YX796	0	0.0626808	FALSE	9	OBGA	#43967C	TRUE	H3K27ac	rep1
YX796:ATCACACAGCGCCTTT-1	SeuratProject	4783	2158	YX796	0.188166	0.0254011	FALSE	6	SSTGA	#48C899	TRUE	H3K27ac	rep1
YX796:CGCTACTTCATAACTG-1	SeuratProject	2724	1473	YX796	0	0.0588235	FALSE	11	NPGL	#D38362	TRUE	H3K27ac	rep1
YX796:CGCTACTTCATTTGCT-1	SeuratProject	5729	2288	YX796	0.366556	0.0759358	FALSE	4	ITL23GL	#E59D9F	TRUE	H3K27ac	rep1
YX796:CGCTACTTCATGACCG-1	SeuratProject	807	542	YX796	0	0.0152941	FALSE	9	OBGA	#43967C	TRUE	H3K27ac	rep1
YX796:GGCCTAATCAAACCGT-1	SeuratProject	4414	1890	YX796	0	0.0226244	FALSE	17	D12MSN	#4BBFE5	TRUE	H3K27ac	rep1
YX796:GGCCTAATCTCATCAT-1	SeuratProject	1292	795	YX796	0.309598	0.0138408	FALSE	9	OBGA	#43967C	TRUE	H3K27ac	rep1
YX796:AAGCATGAGTGAAGTG-1	SeuratProject	2904	1644	YX796	0.585399	0.109626	FALSE	20	Doublet (MGL / ITLGL)	NA	FALSE	H3K27ac	rep1
YX796:AAGCATGAGCCACAAT-1	SeuratProject	5649	2533	YX796	0.424854	0.126471	FALSE	16	STRGA	#63C774	TRUE	H3K27ac	rep1
YX796:CATAACGGTTCGCTCA-1	SeuratProject	1049	684	YX796	0.0953289	0.0124434	FALSE	9	OBGA	#43967C	TRUE	H3K27ac	rep1
YX796:CATAACGGTAGTTAAC-1	SeuratProject	7019	2807	YX796	1.4532	0.0552036	FALSE	3	ITL23GL	#E59D9F	TRUE	H3K27ac	rep1
YX796:AATCATCCAGCAGGTA-1	SeuratProject	4397	2111	YX796	0.159199	0.0263692	FALSE	1	CTGL	#A78533	TRUE	H3K27ac	rep1
YX796:AATCATCCATTGACAT-1	SeuratProject	4884	2218	YX796	0.102375	0.121951	FALSE	13	OBGL	#A44C40	TRUE	H3K27ac	rep1
YX796:AATCATCCACACCAAC-1	SeuratProject	7604	2699	YX796	0.0920568	0.0441176	FALSE	5	ITL5GL	#E1A462	TRUE	H3K27ac	rep1
YX796:AATCATCCATTGCGTA-1	SeuratProject	6319	2591	YX796	0.174078	0.152941	FALSE	8	ITL6GL	#9E4954	TRUE	H3K27ac	rep1
YX796:TCTTAGCGTTCCAGGG-1	SeuratProject	3458	1727	YX796	0.144592	0.0273598	FALSE	6	SSTGA	#48C899	TRUE	H3K27ac	rep1
YX796:TCTTAGCGTTGCCTCA-1	SeuratProject	3090	1738	YX796	0.2589	0.141494	FALSE	16	STRGA	#63C774	TRUE	H3K27ac	rep1
YX796:TACGTACAGTCATGCG-1	SeuratProject	5043	2417	YX796	0.218124	0.0338235	FALSE	10	PVGA	#377549	TRUE	H3K27ac	rep1
YX796:TACGTACAGCTAATTG-1	SeuratProject	6200	2469	YX796	0.112903	0.0784314	FALSE	0	ITL45GL	#DDA58F	TRUE	H3K27ac	rep1
YX796:ACCGCAATCTTAATGG-1	SeuratProject	7242	2901	YX796	0.552334	0.0894118	FALSE	13	OBGL	#A44C40	TRUE	H3K27ac	rep1
YX796:ACCGCAATCAAGCTTA-1	SeuratProject	452	372	YX796	0.442478	0.0254011	FALSE	14	MGL	#DF8DB1	TRUE	H3K27ac	rep1
YX796:ACCGCAATCCTCAGCT-1	SeuratProject	6478	2513	YX796	0.138932	0.172794	FALSE	5	ITL5GL	#E1A462	TRUE	H3K27ac	rep1
YX796:TCAAGTATCGTTCACC-1	SeuratProject	900	577	YX796	0.555556	0.0217391	FALSE	2	OGC	#985695	TRUE	H3K27ac	rep1
YX796:GGCCATCAGCTTTGTT-1	SeuratProject	5812	2428	YX796	0.12044	0.15917	FALSE	13	OBGL	#A44C40	TRUE	H3K27ac	rep1
YX796:GGCCATCAGACAACAG-1	SeuratProject	5690	2286	YX796	0.0351494	0.0361991	FALSE	0	ITL45GL	#DDA58F	TRUE	H3K27ac	rep1
YX796:TGTGGCGGTGAGCGAA-1	SeuratProject	3120	1694	YX796	0.448718	0.0427075	FALSE	1	CTGL	#A78533	TRUE	H3K27ac	rep1
YX796:TGTGGCGGTTTGAGGC-1	SeuratProject	3576	1899	YX796	0.279642	0.188235	FALSE	0	ITL45GL	#DDA58F	TRUE	H3K27ac	rep1
YX796:AATAACCGTTTGCGCC-1	SeuratProject	6534	2456	YX796	1.3468	0.0441176	FALSE	5	ITL5GL	#E1A462	TRUE	H3K27ac	rep1
YX796:TAGCTAATCAGTGAAG-1	SeuratProject	5268	2354	YX796	0.0949127	0.0386997	FALSE	6	SSTGA	#48C899	TRUE	H3K27ac	rep1
YX796:TAGCTAATCTTGCTAT-1	SeuratProject	4567	1865	YX796	0.525509	0.109626	FALSE	13	OBGL	#A44C40	TRUE	H3K27ac	rep1
YX796:ACCGGTTCACAGGGAC-1	SeuratProject	6896	2702	YX796	0.0145012	0.126471	FALSE	5	ITL5GL	#E1A462	TRUE	H3K27ac	rep1
YX796:ACCGGTTCAGCTAACC-1	SeuratProject	3909	1970	YX796	0.025582	0.121951	FALSE	21	SSTGA	#48C899	TRUE	H3K27ac	rep1
YX796:TCCGGTAAGCGCATTG-1	SeuratProject	4144	2038	YX796	0.144788	0.0517998	FALSE	0	ITL45GL	#DDA58F	TRUE	H3K27ac	rep1
YX796:ATGTAAGCACAGACTC-1	SeuratProject	4593	2248	YX796	0.108861	0.180266	FALSE	22	CTGL	#A78533	TRUE	H3K27ac	rep1
YX796:ATGTAAGCAACCTGGT-1	SeuratProject	2384	1406	YX796	0.293624	0.0667996	FALSE	11	NPGL	#D38362	TRUE	H3K27ac	rep1
YX796:ATGTAAGCAGCAAGTG-1	SeuratProject	3725	1909	YX796	0.268456	0.152941	FALSE	13	OBGL	#A44C40	TRUE	H3K27ac	rep1
YX796:ATGTAAGCAATAGTCT-1	SeuratProject	2213	1081	YX796	0.135563	0.141494	FALSE	18	OPC	#B9A0D6	TRUE	H3K27ac	rep1
YX796:TCTACTAGTTTGTGGA-1	SeuratProject	7537	2981	YX796	0.278625	0.188235	FALSE	13	OBGL	#A44C40	TRUE	H3K27ac	rep1
YX796:TCTACTAGTTAACGAT-1	SeuratProject	4763	2262	YX796	0.125971	0.205882	FALSE	21	SSTGA	#48C899	TRUE	H3K27ac	rep1
YX796:TCTACTAGTTGGTTGA-1	SeuratProject	595	436	YX796	0.168067	0.0175864	FALSE	2	OGC	#985695	TRUE	H3K27ac	rep1
YX796:TACTGAGGTGAGGTGA-1	SeuratProject	2538	1512	YX796	0.551615	0.0349963	FALSE	11	NPGL	#D38362	TRUE	H3K27ac	rep1
YX796:TACTGAGGTAGGATTT-1	SeuratProject	542	368	YX796	2.58303	0.0124434	FALSE	2	OGC	#985695	TRUE	H3K27ac	rep1
YX796:GGCAAGCCATAAGTCT-1	SeuratProject	4550	2200	YX796	0.241758	0.0175864	FALSE	10	PVGA	#377549	TRUE	H3K27ac	rep1
YX796:GGCAAGCCATAAACCT-1	SeuratProject	817	554	YX796	0	0.020025	FALSE	2	OGC	#985695	TRUE	H3K27ac	rep1
YX796:GGCAAGCCATAATTGC-1	SeuratProject	738	577	YX796	0.135501	0.0810211	FALSE	23	Unknown (MGL / OGC)	NA	FALSE	H3K27ac	rep1
YX796:TATTACCTCTTGCTAT-1	SeuratProject	9577	3272	YX796	0.031325	0.0810211	FALSE	4	ITL23GL	#E59D9F	TRUE	H3K27ac	rep1
YX796:TATTACCTCCCTCGCA-1	SeuratProject	12591	3629	YX796	0.0476531	0.0759358	FALSE	5	ITL5GL	#E1A462	TRUE	H3K27ac	rep1
YX796:TATTACCTCCACCTGT-1	SeuratProject	5496	2443	YX796	0.0909753	0.131222	FALSE	13	OBGL	#A44C40	TRUE	H3K27ac	rep1
YX796:TAGCGCGGTGTGCACG-1	SeuratProject	1662	992	YX796	0.240674	0.0294118	FALSE	6	SSTGA	#48C899	TRUE	H3K27ac	rep1
YX796:GGAGTCTGTTGTTCAC-1	SeuratProject	4388	2156	YX796	0.182315	0.180266	FALSE	4	ITL23GL	#E59D9F	TRUE	H3K27ac	rep1
YX796:GGAGTCTGTTGTTGTC-1	SeuratProject	4422	2141	YX796	0.452284	0.121951	FALSE	3	ITL23GL	#E59D9F	TRUE	H3K27ac	rep1
YX796:GGAGTCTGTATTCGCT-1	SeuratProject	5941	2647	YX796	0.100993	0.0988736	FALSE	4	ITL23GL	#E59D9F	TRUE	H3K27ac	rep1
YX796:GTTTCCTCAACAGGAT-1	SeuratProject	5749	2503	YX796	0.417464	0.215686	FALSE	3	ITL23GL	#E59D9F	TRUE	H3K27ac	rep1
YX796:AGGAACCAGTTTCCTG-1	SeuratProject	3469	1716	YX796	0.201787	0.180266	FALSE	8	ITL6GL	#9E4954	TRUE	H3K27ac	rep1
YX796:AGGAACCAGCCTGGTA-1	SeuratProject	5574	2351	YX796	0.0358809	0.141494	FALSE	0	ITL45GL	#DDA58F	TRUE	H3K27ac	rep1
YX796:GGTCGGTTCGCTCCAT-1	SeuratProject	4216	2078	YX796	0.142315	0.188235	FALSE	13	OBGL	#A44C40	TRUE	H3K27ac	rep1
YX796:GGTCGGTTCATGCGTG-1	SeuratProject	3067	1756	YX796	0.423867	0.205882	FALSE	13	OBGL	#A44C40	TRUE	H3K27ac	rep1
YX796:GGTCGGTTCATGCTAA-1	SeuratProject	1424	1013	YX796	0.491573	0.0145603	FALSE	18	OPC	#B9A0D6	TRUE	H3K27ac	rep1
YX796:GGTCGGTTCGTAACGT-1	SeuratProject	5274	2359	YX796	0.227531	0.102302	FALSE	3	ITL23GL	#E59D9F	TRUE	H3K27ac	rep1
YX796:CTTGGACCAATCCCTT-1	SeuratProject	1217	750	YX796	0.0821693	0.0569853	FALSE	9	OBGA	#43967C	TRUE	H3K27ac	rep1
YX796:GTAGGATCAATCATGT-1	SeuratProject	552	404	YX796	0.362319	0.0160428	FALSE	2	OGC	#985695	TRUE	H3K27ac	rep1
YX796:GTAGGATCATTAAAGG-1	SeuratProject	1374	924	YX796	0.800582	0.0784314	FALSE	7	VIPGA	#3C81BB	TRUE	H3K27ac	rep1
YX796:GTAGGATCAAATATCC-1	SeuratProject	3797	1839	YX796	0.0263366	0.0441176	FALSE	6	SSTGA	#48C899	TRUE	H3K27ac	rep1
YX796:GTGGTTAGTGCTGTAA-1	SeuratProject	4340	1986	YX796	0.552995	0.205882	FALSE	8	ITL6GL	#9E4954	TRUE	H3K27ac	rep1
YX796:CATAGACTCTCACTAT-1	SeuratProject	8095	2969	YX796	0.0988264	0.25	FALSE	13	OBGL	#A44C40	TRUE	H3K27ac	rep1
YX796:CAGCTCAAGTTTAACG-1	SeuratProject	6386	2631	YX796	0.20357	0.165775	FALSE	19	CLAGL	#AE716E	TRUE	H3K27ac	rep1
YX796:CAGCTCAAGGCCCAGT-1	SeuratProject	938	689	YX796	0.21322	0.0667996	FALSE	23	Unknown (MGL / OGC)	NA	FALSE	H3K27ac	rep1
YX796:CAGCTCAAGTTGTCCC-1	SeuratProject	2632	1501	YX796	0.303951	0.0160428	FALSE	10	PVGA	#377549	TRUE	H3K27ac	rep1
YX796:CAGCTCAAGGAAGCAC-1	SeuratProject	1230	865	YX796	0	0.0485934	FALSE	16	STRGA	#63C774	TRUE	H3K27ac	rep1
YX796:CAGCTCAAGTTGGGCC-1	SeuratProject	2395	1283	YX796	0.167015	0.0534759	FALSE	6	SSTGA	#48C899	TRUE	H3K27ac	rep1
YX796:TATGGGCGTTGCGCGA-1	SeuratProject	5914	2579	YX796	0.0338181	0.196755	FALSE	5	ITL5GL	#E1A462	TRUE	H3K27ac	rep1
YX796:AAGGATTAGGCATGTT-1	SeuratProject	2141	1288	YX796	0.140121	0.0894118	FALSE	17	D12MSN	#4BBFE5	TRUE	H3K27ac	rep1
YX796:AAGGATTAGTTATCTC-1	SeuratProject	712	496	YX796	0.140449	0.0235294	FALSE	2	OGC	#985695	TRUE	H3K27ac	rep1
YX796:CGAAGAATCTTAGGAC-1	SeuratProject	1403	860	YX796	0.142552	0.0235294	FALSE	2	OGC	#985695	TRUE	H3K27ac	rep1
YX796:CGAAGAATCTTGTTCG-1	SeuratProject	2012	1184	YX796	0.54672	0.113543	FALSE	1	CTGL	#A78533	TRUE	H3K27ac	rep1
YX796:CATTGTGCAATTGCGC-1	SeuratProject	550	432	YX796	0.545455	0.0294118	FALSE	14	MGL	#DF8DB1	TRUE	H3K27ac	rep1
YX796:CATTGTGCAGGTTCAC-1	SeuratProject	5801	2330	YX796	0.32753	0.126471	FALSE	12	PTGL	#9C5224	TRUE	H3K27ac	rep1
YX796:TCCTCACAGTCATCCC-1	SeuratProject	3000	1639	YX796	0	0.117647	FALSE	16	STRGA	#63C774	TRUE	H3K27ac	rep1
YX796:TCCTCACAGGTTTGAC-1	SeuratProject	2392	1284	YX796	0.041806	0.0145603	FALSE	7	VIPGA	#3C81BB	TRUE	H3K27ac	rep1
YX796:TCCTCACAGTCACTAA-1	SeuratProject	4174	2130	YX796	0.119789	0.0569853	FALSE	6	SSTGA	#48C899	TRUE	H3K27ac	rep1
YX796:TCCTCACAGAACAAGT-1	SeuratProject	1607	934	YX796	0.373367	0.0988736	FALSE	16	STRGA	#63C774	TRUE	H3K27ac	rep1
YX796:AGGTCCGGTTAAGCGC-1	SeuratProject	3461	1595	YX796	0.0577868	0.050173	FALSE	13	OBGL	#A44C40	TRUE	H3K27ac	rep1
YX796:AGGTCCGGTCATGCAA-1	SeuratProject	5876	2424	YX796	0.153165	0.0988736	FALSE	5	ITL5GL	#E1A462	TRUE	H3K27ac	rep1
YX796:AGGTCCGGTTTACGTC-1	SeuratProject	5333	2301	YX796	0.0750047	0.0955882	FALSE	4	ITL23GL	#E59D9F	TRUE	H3K27ac	rep1
YX796:AGGTCCGGTACCGAAC-1	SeuratProject	6466	2514	YX796	0.0927931	0.180266	FALSE	8	ITL6GL	#9E4954	TRUE	H3K27ac	rep1
YX796:TCACTGACAGGCGATA-1	SeuratProject	6708	2771	YX796	0.119261	0.0217391	FALSE	10	PVGA	#377549	TRUE	H3K27ac	rep1
YX796:TTGTCAAAGTTAGGCT-1	SeuratProject	5590	2163	YX796	0.0536673	0.165775	FALSE	13	OBGL	#A44C40	TRUE	H3K27ac	rep1
YX796:TTGTCAAAGTATTGCA-1	SeuratProject	7612	2548	YX796	0.630583	0.196755	FALSE	16	STRGA	#63C774	TRUE	H3K27ac	rep1
YX796:TTGTCAAAGGCAAGTA-1	SeuratProject	2117	1289	YX796	0.519603	0.04	FALSE	10	PVGA	#377549	TRUE	H3K27ac	rep1
YX796:TTTGACTTCCACCCTG-1	SeuratProject	4351	2084	YX796	0.0459664	0.0283737	FALSE	10	PVGA	#377549	TRUE	H3K27ac	rep1
YX796:CTGATCACAGGCTTCG-1	SeuratProject	2499	1371	YX796	0.040016	0.0304748	FALSE	1	CTGL	#A78533	TRUE	H3K27ac	rep1
YX796:CTGATCACACGCAACT-1	SeuratProject	588	400	YX796	0	0.0226244	FALSE	2	OGC	#985695	TRUE	H3K27ac	rep1
YX796:CTGATCACAGAGGGAG-1	SeuratProject	4992	2336	YX796	0.160256	0.172794	FALSE	5	ITL5GL	#E1A462	TRUE	H3K27ac	rep1
YX796:CTGATCACAACACTTG-1	SeuratProject	3962	1846	YX796	0.227158	0.0326797	FALSE	1	CTGL	#A78533	TRUE	H3K27ac	rep1
YX796:GCTTATCGTATCTGGA-1	SeuratProject	7071	2715	YX796	0.155565	0.188235	FALSE	0	ITL45GL	#DDA58F	TRUE	H3K27ac	rep1
YX796:AATTGTGTCCTCCCTC-1	SeuratProject	1522	1002	YX796	0.591327	0.0145603	FALSE	18	OPC	#B9A0D6	TRUE	H3K27ac	rep1
YX796:TCATGTTTCCCGCAAA-1	SeuratProject	3767	1875	YX796	0.0265463	0.020025	FALSE	10	PVGA	#377549	TRUE	H3K27ac	rep1
YX796:TCATGTTTCCCTCAAC-1	SeuratProject	7964	2740	YX796	0.715721	0.0470588	FALSE	11	NPGL	#D38362	TRUE	H3K27ac	rep1
YX796:TCATGTTTCTTGGATA-1	SeuratProject	6883	2658	YX796	0.348685	0.0784314	FALSE	3	ITL23GL	#E59D9F	TRUE	H3K27ac	rep1
YX796:TCATGTTTCAGCTAAC-1	SeuratProject	2969	1491	YX796	0.0673627	0.0485934	FALSE	0	ITL45GL	#DDA58F	TRUE	H3K27ac	rep1
YX796:AGGTCATTCGAGGAAC-1	SeuratProject	12615	3812	YX796	0.277447	0.25	FALSE	5	ITL5GL	#E1A462	TRUE	H3K27ac	rep1
YX796:AGGTCATTCGCAGGCT-1	SeuratProject	6069	2265	YX796	0.247158	0.0626808	FALSE	0	ITL45GL	#DDA58F	TRUE	H3K27ac	rep1
YX796:CTTACCGGTTGGCCGA-1	SeuratProject	6163	2487	YX796	0	0.172794	FALSE	8	ITL6GL	#9E4954	TRUE	H3K27ac	rep1
YX796:CTTACCGGTTTAGCTC-1	SeuratProject	5132	2207	YX796	0.0974279	0.15917	FALSE	0	ITL45GL	#DDA58F	TRUE	H3K27ac	rep1
YX796:CTTACCGGTGTTCCCA-1	SeuratProject	4488	2032	YX796	0.289661	0.0386997	FALSE	6	SSTGA	#48C899	TRUE	H3K27ac	rep1
YX796:CAGGTGGAGCTGAGGG-1	SeuratProject	2207	1378	YX796	0.135931	0.147059	FALSE	3	ITL23GL	#E59D9F	TRUE	H3K27ac	rep1
YX796:TGGTTCTGTACGGGTT-1	SeuratProject	4003	2093	YX796	0	0.105882	FALSE	16	STRGA	#63C774	TRUE	H3K27ac	rep1
YX796:TCACCTCAGGCCGGAA-1	SeuratProject	7646	3025	YX796	0.20926	0.215686	FALSE	12	PTGL	#9C5224	TRUE	H3K27ac	rep1
YX796:CTCCAACTCAAGTGTC-1	SeuratProject	4316	2050	YX796	0.115848	0.131222	FALSE	3	ITL23GL	#E59D9F	TRUE	H3K27ac	rep1
YX796:CTCCAACTCCTTAAGA-1	SeuratProject	3952	1741	YX796	0	0.00917431	FALSE	17	D12MSN	#4BBFE5	TRUE	H3K27ac	rep1
YX796:CTCCAACTCCTGCGAA-1	SeuratProject	2829	1342	YX796	0.247437	0.0441176	FALSE	7	VIPGA	#3C81BB	TRUE	H3K27ac	rep1
YX796:CTCCAACTCGAGGTGG-1	SeuratProject	1150	785	YX796	0.0869565	0.0552036	FALSE	15	ASC	#A13F9E	TRUE	H3K27ac	rep1
YX796:CTCCAACTCTGTAATG-1	SeuratProject	6865	2487	YX796	0.145666	0.0988736	FALSE	12	PTGL	#9C5224	TRUE	H3K27ac	rep1
YX796:ATGAAGCCACAAAGCG-1	SeuratProject	3017	1743	YX796	0.066291	0.25	FALSE	21	SSTGA	#48C899	TRUE	H3K27ac	rep1
YX796:GTAAGCAAGGGCTTAT-1	SeuratProject	7596	3012	YX796	0.157978	0.188235	FALSE	13	OBGL	#A44C40	TRUE	H3K27ac	rep1
YX796:GTAAGCAAGGCGCTAC-1	SeuratProject	4369	1868	YX796	0.251774	0.0326797	FALSE	1	CTGL	#A78533	TRUE	H3K27ac	rep1
YX796:GTAAGCAAGTGAACGA-1	SeuratProject	672	514	YX796	0.297619	0.0263692	FALSE	16	STRGA	#63C774	TRUE	H3K27ac	rep1
YX796:GTTGCCCGTGCTAGAC-1	SeuratProject	4078	1996	YX796	0.220696	0.117647	FALSE	16	STRGA	#63C774	TRUE	H3K27ac	rep1
YX796:GTTGCCCGTCATTACC-1	SeuratProject	7606	2981	YX796	0.197213	0.0413355	FALSE	6	SSTGA	#48C899	TRUE	H3K27ac	rep1
YX796:CCAATATCAAGTAAGC-1	SeuratProject	4265	1984	YX796	0.0234467	0.0667996	FALSE	1	CTGL	#A78533	TRUE	H3K27ac	rep1
YX796:CCAATATCACATAACT-1	SeuratProject	3727	1861	YX796	0.160987	0.205882	FALSE	16	STRGA	#63C774	TRUE	H3K27ac	rep1
YX796:CTTAAGGGTAAGGTCC-1	SeuratProject	5509	2443	YX796	0.145217	0.092437	FALSE	4	ITL23GL	#E59D9F	TRUE	H3K27ac	rep1
YX796:CTTAAGGGTCCTTTAA-1	SeuratProject	2885	1533	YX796	0.17331	0.0552036	FALSE	7	VIPGA	#3C81BB	TRUE	H3K27ac	rep1
YX796:CTTAAGGGTTTCCTCC-1	SeuratProject	3255	1627	YX796	0.030722	0.196755	FALSE	21	SSTGA	#48C899	TRUE	H3K27ac	rep1
YX796:GAACCTTAGGTGAGAC-1	SeuratProject	3800	1732	YX796	0.0263158	0.092437	FALSE	0	ITL45GL	#DDA58F	TRUE	H3K27ac	rep1
YX796:GCCTTTGGTCTAACAG-1	SeuratProject	7550	2984	YX796	0.0794702	0.15917	FALSE	25	ITL23GL	#E59D9F	TRUE	H3K27ac	rep1
YX796:GCGCGATTCCACAATA-1	SeuratProject	5566	2277	YX796	0.107797	0.0441176	FALSE	3	ITL23GL	#E59D9F	TRUE	H3K27ac	rep1
YX796:GCGCGATTCACGCATG-1	SeuratProject	511	373	YX796	0	0.0124434	FALSE	2	OGC	#985695	TRUE	H3K27ac	rep1
YX796:TCGTTACGTTAACACG-1	SeuratProject	5315	2355	YX796	0.206961	0.0955882	FALSE	13	OBGL	#A44C40	TRUE	H3K27ac	rep1
YX796:AGCAATTGTCCTAACT-1	SeuratProject	6859	2831	YX796	0.24785	0.226244	FALSE	0	ITL45GL	#DDA58F	TRUE	H3K27ac	rep1
YX796:AGCAATTGTATTGTGG-1	SeuratProject	5850	2740	YX796	0.34188	0.0626808	FALSE	21	SSTGA	#48C899	TRUE	H3K27ac	rep1
YX796:AGCAATTGTTCCTGAT-1	SeuratProject	518	388	YX796	0.579151	0.0110988	FALSE	2	OGC	#985695	TRUE	H3K27ac	rep1
YX796:AGCAATTGTCACGGAT-1	SeuratProject	3787	1911	YX796	0.34328	0.0254011	FALSE	10	PVGA	#377549	TRUE	H3K27ac	rep1
YX796:AGGTTTATCGCAATCG-1	SeuratProject	7236	2935	YX796	0.414594	0.131222	FALSE	13	OBGL	#A44C40	TRUE	H3K27ac	rep1
YX796:AGGTTTATCTGGTCCT-1	SeuratProject	6217	2690	YX796	0.0965096	0.172794	FALSE	3	ITL23GL	#E59D9F	TRUE	H3K27ac	rep1
YX796:CCGTTATGTAGGTTTG-1	SeuratProject	5158	2490	YX796	0.232648	0.180266	FALSE	4	ITL23GL	#E59D9F	TRUE	H3K27ac	rep1
YX796:CCGTTATGTTACAACG-1	SeuratProject	598	448	YX796	0	0.0273598	FALSE	2	OGC	#985695	TRUE	H3K27ac	rep1
YX796:TGATCCTGTCCTTAGT-1	SeuratProject	7490	2902	YX796	0.186916	0.237647	FALSE	5	ITL5GL	#E1A462	TRUE	H3K27ac	rep1
YX796:AAGGAAGCAGTAGGAT-1	SeuratProject	1250	854	YX796	0	0.0374332	FALSE	7	VIPGA	#3C81BB	TRUE	H3K27ac	rep1
YX796:CATCCTTCAATATACC-1	SeuratProject	3857	1840	YX796	0.233342	0.0217391	FALSE	6	SSTGA	#48C899	TRUE	H3K27ac	rep1
YX796:CATCCTTCAAGGTCGA-1	SeuratProject	5191	2249	YX796	0.0385282	0.117647	FALSE	8	ITL6GL	#9E4954	TRUE	H3K27ac	rep1
YX796:GACTTGGTCGGTTACG-1	SeuratProject	2896	1405	YX796	0	0.0647059	FALSE	19	CLAGL	#AE716E	TRUE	H3K27ac	rep1
YX796:GAGCCTTCAGGACCTT-1	SeuratProject	2655	1399	YX796	0	0.0315638	FALSE	11	NPGL	#D38362	TRUE	H3K27ac	rep1
YX796:TCCACAACATCATGTG-1	SeuratProject	5651	2399	YX796	0.230048	0.172794	FALSE	3	ITL23GL	#E59D9F	TRUE	H3K27ac	rep1
YX796:TCCACAACAGGAACTG-1	SeuratProject	1365	874	YX796	0	0.0569853	FALSE	15	ASC	#A13F9E	TRUE	H3K27ac	rep1
YX796:TCCACAACAACTAACT-1	SeuratProject	5039	2286	YX796	0.198452	0.04	FALSE	11	NPGL	#D38362	TRUE	H3K27ac	rep1
YX796:TCCACAACATGGCCTG-1	SeuratProject	891	579	YX796	0.112233	0.0183824	FALSE	2	OGC	#985695	TRUE	H3K27ac	rep1
YX796:TCCACAACATCTAGCA-1	SeuratProject	3936	1829	YX796	0.254065	0.0226244	FALSE	7	VIPGA	#3C81BB	TRUE	H3K27ac	rep1
YX796:AAAGCCGCAGCACGTT-1	SeuratProject	2135	1343	YX796	0.140515	0.215686	FALSE	18	OPC	#B9A0D6	TRUE	H3K27ac	rep1
YX796:TTTGGTAAGGCATTGT-1	SeuratProject	5265	2344	YX796	0.246914	0.172794	FALSE	11	NPGL	#D38362	TRUE	H3K27ac	rep1
YX796:CAACCGGGTGCACGCA-1	SeuratProject	3990	1949	YX796	0.100251	0.147059	FALSE	13	OBGL	#A44C40	TRUE	H3K27ac	rep1
YX796:CTGAATATCACGAATC-1	SeuratProject	4077	1822	YX796	0.245278	0.121951	FALSE	13	OBGL	#A44C40	TRUE	H3K27ac	rep1
YX796:CTGAATATCTTAGCGG-1	SeuratProject	6284	2613	YX796	0.127307	0.15917	FALSE	20	Doublet (MGL / ITLGL)	NA	FALSE	H3K27ac	rep1
YX796:CTGAATATCTGGTCCT-1	SeuratProject	7252	2710	YX796	0.0965251	0.141494	FALSE	0	ITL45GL	#DDA58F	TRUE	H3K27ac	rep1
YX796:GAAGTATAGCATTTCT-1	SeuratProject	5512	2253	YX796	0	0.0588235	FALSE	0	ITL45GL	#DDA58F	TRUE	H3K27ac	rep1
YX796:GAAGTATAGGCTAATC-1	SeuratProject	1322	841	YX796	0.151286	0.0304748	FALSE	16	STRGA	#63C774	TRUE	H3K27ac	rep1
YX796:GAAGTATAGCCGCTTT-1	SeuratProject	5030	2110	YX796	0.0397614	0.0235294	FALSE	1	CTGL	#A78533	TRUE	H3K27ac	rep1
YX796:GAAGTATAGCTGCACA-1	SeuratProject	512	363	YX796	0	0.0152941	FALSE	2	OGC	#985695	TRUE	H3K27ac	rep1
YX796:CTAATCTTCCCTGTTA-1	SeuratProject	6819	2856	YX796	0.366623	0.188235	FALSE	20	Doublet (MGL / ITLGL)	NA	FALSE	H3K27ac	rep1
YX796:CTAATCTTCCCATAGG-1	SeuratProject	5052	2145	YX796	0.0197941	0.0283737	FALSE	1	CTGL	#A78533	TRUE	H3K27ac	rep1
YX796:CTAATCTTCGAAGTAG-1	SeuratProject	8967	3234	YX796	0.05576	0.0810211	FALSE	5	ITL5GL	#E1A462	TRUE	H3K27ac	rep1
YX796:CTAATCTTCATTGACA-1	SeuratProject	13198	3982	YX796	0.787998	0.0865052	FALSE	13	OBGL	#A44C40	TRUE	H3K27ac	rep1
YX796:CTTAATGAGCAGCTCA-1	SeuratProject	435	369	YX796	0.45977	0.0294118	FALSE	14	MGL	#DF8DB1	TRUE	H3K27ac	rep1
YX796:TAAACAGCAGCAATAA-1	SeuratProject	8650	3262	YX796	0.0693642	0.215686	FALSE	12	PTGL	#9C5224	TRUE	H3K27ac	rep1
YX796:TAAACAGCATTGTGGC-1	SeuratProject	2947	1578	YX796	0.23753	0.0217391	FALSE	6	SSTGA	#48C899	TRUE	H3K27ac	rep1
YX796:TAAACAGCAAGTGTCC-1	SeuratProject	665	458	YX796	0	0.0124434	FALSE	2	OGC	#985695	TRUE	H3K27ac	rep1
YX796:TAAACAGCAAGCCACT-1	SeuratProject	671	469	YX796	0	0.0235294	FALSE	2	OGC	#985695	TRUE	H3K27ac	rep1
YX796:AACAGATAGGAACCAA-1	SeuratProject	3126	1772	YX796	0.223928	0.131222	FALSE	21	SSTGA	#48C899	TRUE	H3K27ac	rep1
YX796:AACAGATAGCTGTACG-1	SeuratProject	496	373	YX796	0.201613	0.0168067	FALSE	2	OGC	#985695	TRUE	H3K27ac	rep1
YX796:AACAGATAGGCCCAGT-1	SeuratProject	3527	1785	YX796	0.141764	0.141494	FALSE	8	ITL6GL	#9E4954	TRUE	H3K27ac	rep1
YX796:AACAGATAGGCGTAAA-1	SeuratProject	2890	1639	YX796	0.0346021	0.109626	FALSE	3	ITL23GL	#E59D9F	TRUE	H3K27ac	rep1
YX796:GCCTCCATCCAAACAC-1	SeuratProject	6716	2667	YX796	0.342466	0.0455675	FALSE	1	CTGL	#A78533	TRUE	H3K27ac	rep1
YX796:GCCTCCATCCGCAAGC-1	SeuratProject	535	378	YX796	0	0.0217391	FALSE	2	OGC	#985695	TRUE	H3K27ac	rep1
YX796:GCCTCCATCATCAGTA-1	SeuratProject	5842	2523	YX796	0.0684697	0.226244	FALSE	24	VLMC	#A78BDF	TRUE	H3K27ac	rep1
YX796:GCCTCCATCCGTTAAA-1	SeuratProject	4867	2254	YX796	0.184919	0.0273598	FALSE	7	VIPGA	#3C81BB	TRUE	H3K27ac	rep1
YX796:CATTGCGAGCGCATTG-1	SeuratProject	4088	1960	YX796	0.0978474	0.0283737	FALSE	1	CTGL	#A78533	TRUE	H3K27ac	rep1
YX796:CCTGAGTCACAACAAA-1	SeuratProject	4498	1903	YX796	0.444642	0.0160428	FALSE	1	CTGL	#A78533	TRUE	H3K27ac	rep1
YX796:CCTGAGTCAATTAAGG-1	SeuratProject	5898	2596	YX796	0.169549	0.226244	FALSE	19	CLAGL	#AE716E	TRUE	H3K27ac	rep1
YX796:GCTAATATCATGAGCT-1	SeuratProject	8554	3051	YX796	0.584522	0.188235	FALSE	0	ITL45GL	#DDA58F	TRUE	H3K27ac	rep1
YX796:GCTAATATCGCACAAT-1	SeuratProject	611	433	YX796	0.490998	0.0110988	FALSE	2	OGC	#985695	TRUE	H3K27ac	rep1
YX796:GCTAATATCATGTGGT-1	SeuratProject	4274	1903	YX796	0.51474	0.0784314	FALSE	3	ITL23GL	#E59D9F	TRUE	H3K27ac	rep1
YX796:GCACGGTTCCTCCATA-1	SeuratProject	5727	2398	YX796	0.576218	0.0552036	FALSE	0	ITL45GL	#DDA58F	TRUE	H3K27ac	rep1
YX796:GCACGGTTCAACAAGG-1	SeuratProject	4398	2040	YX796	0.181901	0.092437	FALSE	8	ITL6GL	#9E4954	TRUE	H3K27ac	rep1
YX796:GCACGGTTCCTAGTTT-1	SeuratProject	8012	2485	YX796	0.0124813	0.0183824	FALSE	1	CTGL	#A78533	TRUE	H3K27ac	rep1
YX796:GCACGGTTCGAGGTGG-1	SeuratProject	3081	1588	YX796	0.032457	0.0294118	FALSE	0	ITL45GL	#DDA58F	TRUE	H3K27ac	rep1
YX796:GAGCTTGTCCGGGACT-1	SeuratProject	547	407	YX796	0.548446	0.0110988	FALSE	2	OGC	#985695	TRUE	H3K27ac	rep1
YX796:GAGCTTGTCTTAGGAC-1	SeuratProject	2385	1301	YX796	0.125786	0.237647	FALSE	11	NPGL	#D38362	TRUE	H3K27ac	rep1
YX796:GAGCTTGTCAAGGACA-1	SeuratProject	2691	1537	YX796	0.668896	0.0626808	FALSE	7	VIPGA	#3C81BB	TRUE	H3K27ac	rep1
YX796:TGGAACAAGTGAACCT-1	SeuratProject	1136	810	YX796	0.440141	0.020025	FALSE	18	OPC	#B9A0D6	TRUE	H3K27ac	rep1
YX796:TGGAACAAGCACAGGG-1	SeuratProject	2475	1275	YX796	0.282828	0.205882	FALSE	13	OBGL	#A44C40	TRUE	H3K27ac	rep1
YX796:TGGAACAAGCTTTGGG-1	SeuratProject	4737	2271	YX796	0.0422208	0.196755	FALSE	4	ITL23GL	#E59D9F	TRUE	H3K27ac	rep1
YX796:TGGAACAAGTCACGAT-1	SeuratProject	1204	871	YX796	0.0830565	0.0152941	FALSE	18	OPC	#B9A0D6	TRUE	H3K27ac	rep1
YX796:ATTATGGTCCTTCGTA-1	SeuratProject	533	424	YX796	0.750469	0.0326797	FALSE	14	MGL	#DF8DB1	TRUE	H3K27ac	rep1
YX796:GAGTAATAGGTCGAGG-1	SeuratProject	677	481	YX796	0.886263	0.0124434	FALSE	9	OBGA	#43967C	TRUE	H3K27ac	rep1
YX796:GAGTAATAGCTCAATA-1	SeuratProject	2296	1396	YX796	0.043554	0.131222	FALSE	21	SSTGA	#48C899	TRUE	H3K27ac	rep1
YX796:GAGTAATAGTTATGTG-1	SeuratProject	1476	910	YX796	0.406504	0.0427075	FALSE	7	VIPGA	#3C81BB	TRUE	H3K27ac	rep1
YX796:ATGTCCACATTCAGCA-1	SeuratProject	3886	1985	YX796	0.1544	0.117647	FALSE	16	STRGA	#63C774	TRUE	H3K27ac	rep1
YX796:ATGTCCACAATTAACC-1	SeuratProject	5576	2596	YX796	0.555954	0.15917	FALSE	16	STRGA	#63C774	TRUE	H3K27ac	rep1
YX796:ATGTCCACATCCTGAA-1	SeuratProject	4291	1962	YX796	0.116523	0.0427075	FALSE	6	SSTGA	#48C899	TRUE	H3K27ac	rep1
YX796:ATGTCCACACAATTAC-1	SeuratProject	505	408	YX796	1.18812	0.0304748	FALSE	14	MGL	#DF8DB1	TRUE	H3K27ac	rep1
YX796:GAACCTGTCCCATAGG-1	SeuratProject	4470	2129	YX796	0.111857	0.196755	FALSE	25	ITL23GL	#E59D9F	TRUE	H3K27ac	rep1
YX796:GAACCTGTCTTGCAGG-1	SeuratProject	783	607	YX796	0	0.020025	FALSE	14	MGL	#DF8DB1	TRUE	H3K27ac	rep1
YX796:AGGTGAATCTATTGTC-1	SeuratProject	3814	1906	YX796	0.498165	0.0168067	FALSE	6	SSTGA	#48C899	TRUE	H3K27ac	rep1
YX796:AGGTGAATCTGCAACG-1	SeuratProject	3468	1728	YX796	0.0576701	0.0361991	FALSE	1	CTGL	#A78533	TRUE	H3K27ac	rep1
YX796:AGGTGAATCAAACCGT-1	SeuratProject	1097	725	YX796	0.182315	0.0244547	FALSE	2	OGC	#985695	TRUE	H3K27ac	rep1
YX796:AGGTGAATCTATGACA-1	SeuratProject	4715	2024	YX796	0.275716	0.0304748	FALSE	11	NPGL	#D38362	TRUE	H3K27ac	rep1
YX796:AGCCTGGGTTTGCGAA-1	SeuratProject	1148	751	YX796	0	0.147059	FALSE	19	CLAGL	#AE716E	TRUE	H3K27ac	rep1
YX796:AGCCTGGGTTGCTTCG-1	SeuratProject	911	614	YX796	0.329308	0.0294118	FALSE	9	OBGA	#43967C	TRUE	H3K27ac	rep1
YX796:AGCCTGGGTGCAACTA-1	SeuratProject	1088	714	YX796	0.275735	0.0588235	FALSE	15	ASC	#A13F9E	TRUE	H3K27ac	rep1
YX796:GTTGTTGCAAGCCACT-1	SeuratProject	4889	2137	YX796	0.286357	0.0349963	FALSE	6	SSTGA	#48C899	TRUE	H3K27ac	rep1
YX796:AGCCGGTTCTTCAATC-1	SeuratProject	2902	1518	YX796	0.551344	0.0263692	FALSE	10	PVGA	#377549	TRUE	H3K27ac	rep1
YX796:AGCCGGTTCACAGCCA-1	SeuratProject	2561	1400	YX796	0.0780945	0.0588235	FALSE	11	NPGL	#D38362	TRUE	H3K27ac	rep1
YX796:ACGGTACGTTTAAAGC-1	SeuratProject	2468	1354	YX796	0.0405186	0.0735294	FALSE	9	OBGA	#43967C	TRUE	H3K27ac	rep1
YX796:ACGGTACGTCCGTGAG-1	SeuratProject	702	562	YX796	0.569801	0.0810211	FALSE	23	Unknown (MGL / OGC)	NA	FALSE	H3K27ac	rep1
YX796:TTCCTCAAGTTTAACG-1	SeuratProject	8208	3011	YX796	0.0609162	0.0735294	FALSE	4	ITL23GL	#E59D9F	TRUE	H3K27ac	rep1
YX796:GTTAAGCTCATGCATA-1	SeuratProject	4729	2050	YX796	0.126877	0.0588235	FALSE	0	ITL45GL	#DDA58F	TRUE	H3K27ac	rep1
YX796:GTTAAGCTCAATTGGC-1	SeuratProject	4006	1831	YX796	0.324513	0.0168067	FALSE	1	CTGL	#A78533	TRUE	H3K27ac	rep1
YX796:GGTAACCGTAATCCCT-1	SeuratProject	5618	2357	YX796	0.177999	0.237647	FALSE	8	ITL6GL	#9E4954	TRUE	H3K27ac	rep1
YX796:AGCGATTTCACCAATA-1	SeuratProject	1255	844	YX796	0.239044	0.0145603	FALSE	18	OPC	#B9A0D6	TRUE	H3K27ac	rep1
YX796:AGCGATTTCATGCATA-1	SeuratProject	520	364	YX796	0	0.020025	FALSE	2	OGC	#985695	TRUE	H3K27ac	rep1
YX796:AGCGATTTCACTCAAA-1	SeuratProject	3751	1912	YX796	0.213276	0.237647	FALSE	8	ITL6GL	#9E4954	TRUE	H3K27ac	rep1
YX796:CGCGATTCATCAATCG-1	SeuratProject	539	386	YX796	0.742115	0.0208729	FALSE	2	OGC	#985695	TRUE	H3K27ac	rep1
YX796:TACAAGCTCACCTGTC-1	SeuratProject	7134	2951	YX796	0.0560695	0.147059	FALSE	22	CTGL	#A78533	TRUE	H3K27ac	rep1
YX796:ATGGCCGGTCATTAGG-1	SeuratProject	4845	2014	YX796	0.103199	0.131222	FALSE	13	OBGL	#A44C40	TRUE	H3K27ac	rep1
YX796:CGTAACCCAGTGAACG-1	SeuratProject	3777	2059	YX796	0.105904	0.0955882	FALSE	21	SSTGA	#48C899	TRUE	H3K27ac	rep1
YX796:CGTAACCCAGGAACAT-1	SeuratProject	4095	2209	YX796	0.3663	0.0607211	FALSE	7	VIPGA	#3C81BB	TRUE	H3K27ac	rep1
YX796:CGTAACCCAGGCATGA-1	SeuratProject	673	542	YX796	1.04012	0.0361991	FALSE	14	MGL	#DF8DB1	TRUE	H3K27ac	rep1
YX796:AAGCCTCCATCCGTAA-1	SeuratProject	2966	1449	YX796	0.337154	0.0294118	FALSE	1	CTGL	#A78533	TRUE	H3K27ac	rep1
YX796:AAGCCTCCATTGCGGT-1	SeuratProject	5935	2397	YX796	0.572873	0.172794	FALSE	22	CTGL	#A78533	TRUE	H3K27ac	rep1
YX796:AAGCCTCCAGAAATGC-1	SeuratProject	1992	1122	YX796	0.100402	0.0283737	FALSE	7	VIPGA	#3C81BB	TRUE	H3K27ac	rep1
YX796:AAGCCTCCAACCCTCC-1	SeuratProject	601	430	YX796	2.49584	0.0138408	FALSE	2	OGC	#985695	TRUE	H3K27ac	rep1
YX796:TGTTAGCAGGGTGAGT-1	SeuratProject	2793	1577	YX796	0.28643	0.0273598	FALSE	6	SSTGA	#48C899	TRUE	H3K27ac	rep1
YX796:TGTTAGCAGCTCCCTG-1	SeuratProject	6268	2642	YX796	0.0957243	0.109626	FALSE	5	ITL5GL	#E1A462	TRUE	H3K27ac	rep1
YX796:TGTTAGCAGCATGCAT-1	SeuratProject	4976	2232	YX796	0.0602894	0.126471	FALSE	13	OBGL	#A44C40	TRUE	H3K27ac	rep1
YX796:TGTTAGCAGCATTAGC-1	SeuratProject	3885	1890	YX796	0.3861	0.0837104	FALSE	13	OBGL	#A44C40	TRUE	H3K27ac	rep1
YX796:CCCAAATAGTAACGGA-1	SeuratProject	6622	2594	YX796	0.120809	0.196755	FALSE	8	ITL6GL	#9E4954	TRUE	H3K27ac	rep1
YX796:CCCAAATAGCAAGGGT-1	SeuratProject	6818	2622	YX796	0.0586682	0.15917	FALSE	12	PTGL	#9C5224	TRUE	H3K27ac	rep1
YX796:CCCAAATAGTTCCTGC-1	SeuratProject	5427	2422	YX796	0.0737055	0.0735294	FALSE	16	STRGA	#63C774	TRUE	H3K27ac	rep1
YX796:CCCAAATAGAACAAGT-1	SeuratProject	1137	699	YX796	0	0.0208729	FALSE	2	OGC	#985695	TRUE	H3K27ac	rep1
YX796:CCCAAATAGTGACCTG-1	SeuratProject	2768	1494	YX796	0.433526	0.0517998	FALSE	11	NPGL	#D38362	TRUE	H3K27ac	rep1
YX796:AGAACCGCAAGCTTTG-1	SeuratProject	1448	884	YX796	0.345304	0.196755	FALSE	19	CLAGL	#AE716E	TRUE	H3K27ac	rep1
YX796:AGAACCGCACAACAAA-1	SeuratProject	7470	2751	YX796	0.495315	0.0647059	FALSE	11	NPGL	#D38362	TRUE	H3K27ac	rep1
YX796:AGAACCGCAGCAACCT-1	SeuratProject	4564	1986	YX796	0.175285	0.0244547	FALSE	7	VIPGA	#3C81BB	TRUE	H3K27ac	rep1
YX796:AGAACCGCAAACTGTT-1	SeuratProject	2021	1251	YX796	0.544285	0.0712074	FALSE	16	STRGA	#63C774	TRUE	H3K27ac	rep1
YX796:TGGTTAATCTTTGACT-1	SeuratProject	1909	1096	YX796	0.104767	0.0254011	FALSE	18	OPC	#B9A0D6	TRUE	H3K27ac	rep1
YX796:TGGTTAATCTGTAATG-1	SeuratProject	987	653	YX796	0.303951	0.0254011	FALSE	2	OGC	#985695	TRUE	H3K27ac	rep1
YX796:CACTTTGTCATTTAGG-1	SeuratProject	3459	1631	YX796	0.289101	0.237647	FALSE	16	STRGA	#63C774	TRUE	H3K27ac	rep1
YX796:CATTGTAAGTAGAGGC-1	SeuratProject	2264	1339	YX796	0.265018	0.0217391	FALSE	10	PVGA	#377549	TRUE	H3K27ac	rep1
YX796:CATTGTAAGTCCTTTG-1	SeuratProject	3852	1876	YX796	0.129803	0.0552036	FALSE	16	STRGA	#63C774	TRUE	H3K27ac	rep1
YX796:ACAACATGTGATTACG-1	SeuratProject	6510	2675	YX796	0.030722	0.180266	FALSE	3	ITL23GL	#E59D9F	TRUE	H3K27ac	rep1
YX796:ACAACATGTGCACGCA-1	SeuratProject	12293	3909	YX796	0.0732124	0.205882	FALSE	12	PTGL	#9C5224	TRUE	H3K27ac	rep1
YX796:ACAACATGTCATAAGT-1	SeuratProject	10786	3484	YX796	0.101984	0.126471	FALSE	5	ITL5GL	#E1A462	TRUE	H3K27ac	rep1
YX796:CTCATGCTCGGGACTC-1	SeuratProject	4032	1915	YX796	0.0496032	0.172794	FALSE	13	OBGL	#A44C40	TRUE	H3K27ac	rep1
YX796:CTCATGCTCGCTAGTG-1	SeuratProject	5581	2051	YX796	0.161261	0.0315638	FALSE	1	CTGL	#A78533	TRUE	H3K27ac	rep1
YX796:CTCATGCTCTGGTCCT-1	SeuratProject	9745	3220	YX796	0.133402	0.152941	FALSE	12	PTGL	#9C5224	TRUE	H3K27ac	rep1
YX796:TGCGCGAGTCGAAGTC-1	SeuratProject	752	540	YX796	0.531915	0.0569853	FALSE	15	ASC	#A13F9E	TRUE	H3K27ac	rep1
YX796:TGCGCGAGTGGACCTG-1	SeuratProject	596	459	YX796	0.167785	0.0168067	FALSE	2	OGC	#985695	TRUE	H3K27ac	rep1
YX796:TGCGCGAGTCATAAGT-1	SeuratProject	5009	2230	YX796	0.0798563	0.092437	FALSE	3	ITL23GL	#E59D9F	TRUE	H3K27ac	rep1
YX796:TGTTTGTTCTTACTCG-1	SeuratProject	1323	911	YX796	0.226757	0.0485934	FALSE	18	OPC	#B9A0D6	TRUE	H3K27ac	rep1
YX796:TGTTTGTTCTTAAGTG-1	SeuratProject	4777	2292	YX796	0.0418673	0.141494	FALSE	3	ITL23GL	#E59D9F	TRUE	H3K27ac	rep1
YX796:GCAATATGTAACAGGG-1	SeuratProject	9318	3313	YX796	0.0536596	0.147059	FALSE	3	ITL23GL	#E59D9F	TRUE	H3K27ac	rep1
YX796:GCAATATGTTCCGGGA-1	SeuratProject	3991	1955	YX796	0.0751691	0.0413355	FALSE	1	CTGL	#A78533	TRUE	H3K27ac	rep1
YX796:CTTGTTTAGTGTTGCG-1	SeuratProject	4447	2141	YX796	0.247358	0.0837104	FALSE	0	ITL45GL	#DDA58F	TRUE	H3K27ac	rep1
YX796:CTTGTTTAGCACCACA-1	SeuratProject	3963	1901	YX796	0.201867	0.0455675	FALSE	1	CTGL	#A78533	TRUE	H3K27ac	rep1
YX796:CTTGTTTAGTTAGAGG-1	SeuratProject	7266	2711	YX796	0.165153	0.092437	FALSE	5	ITL5GL	#E1A462	TRUE	H3K27ac	rep1
YX796:CTTGTTTAGTAACGAG-1	SeuratProject	1760	1069	YX796	0.170455	0.0217391	FALSE	9	OBGA	#43967C	TRUE	H3K27ac	rep1
YX796:ACCGGCTAGCGAGGTG-1	SeuratProject	3487	1877	YX796	0.14339	0.117647	FALSE	3	ITL23GL	#E59D9F	TRUE	H3K27ac	rep1
YX796:GGATTCAGTCTTGCTG-1	SeuratProject	2251	1282	YX796	0.310973	0.020025	FALSE	6	SSTGA	#48C899	TRUE	H3K27ac	rep1
YX796:CAGCCTTTCGATATTG-1	SeuratProject	715	446	YX796	0.41958	0.0183824	FALSE	2	OGC	#985695	TRUE	H3K27ac	rep1
YX796:CAGCCTTTCATAGACC-1	SeuratProject	4956	2262	YX796	0.0605327	0.0175864	FALSE	10	PVGA	#377549	TRUE	H3K27ac	rep1
YX796:ACCAAGTTCCCTCAAC-1	SeuratProject	2062	1382	YX796	0.0484966	0.050173	FALSE	18	OPC	#B9A0D6	TRUE	H3K27ac	rep1
YX796:ACCAAGTTCCGGAACC-1	SeuratProject	599	488	YX796	0	0.0455675	FALSE	14	MGL	#DF8DB1	TRUE	H3K27ac	rep1
YX796:ACCAAGTTCTTAGCGG-1	SeuratProject	3529	1722	YX796	0.0283366	0.0183824	FALSE	1	CTGL	#A78533	TRUE	H3K27ac	rep1
YX796:TCTAACCGTTTCCTCC-1	SeuratProject	869	524	YX796	0.460299	0.0217391	FALSE	2	OGC	#985695	TRUE	H3K27ac	rep1
YX796:TCTAACCGTTAAGGTT-1	SeuratProject	2929	1712	YX796	0.0682827	0.237647	FALSE	11	NPGL	#D38362	TRUE	H3K27ac	rep1
YX796:CTTCAATTCTTCAATC-1	SeuratProject	14732	3689	YX796	0.0135759	0.0647059	FALSE	5	ITL5GL	#E1A462	TRUE	H3K27ac	rep1
YX796:CTTCAATTCGTTTCGC-1	SeuratProject	3034	1573	YX796	0	0.0217391	FALSE	10	PVGA	#377549	TRUE	H3K27ac	rep1
YX796:CTTCAATTCCGCATGA-1	SeuratProject	1150	731	YX796	0.695652	0.0152941	FALSE	2	OGC	#985695	TRUE	H3K27ac	rep1
YX796:GGTAAGGGTGAGCACT-1	SeuratProject	2417	1284	YX796	0.372362	0.0152941	FALSE	1	CTGL	#A78533	TRUE	H3K27ac	rep1
YX796:GGTAAGGGTCATTAGG-1	SeuratProject	2940	1451	YX796	0	0.0168067	FALSE	1	CTGL	#A78533	TRUE	H3K27ac	rep1
YX796:GGTAAGGGTATGGTGC-1	SeuratProject	8957	3254	YX796	0.156302	0.172794	FALSE	12	PTGL	#9C5224	TRUE	H3K27ac	rep1
YX796:ATCCTCATCAAGCTAC-1	SeuratProject	7022	2650	YX796	0.0427229	0.0955882	FALSE	5	ITL5GL	#E1A462	TRUE	H3K27ac	rep1
YX796:ATCCTCATCATTTAGG-1	SeuratProject	3831	1852	YX796	0.18272	0.237647	FALSE	13	OBGL	#A44C40	TRUE	H3K27ac	rep1
YX796:ATCCTCATCCTAAGAC-1	SeuratProject	4539	1986	YX796	0.0660939	0.0183824	FALSE	7	VIPGA	#3C81BB	TRUE	H3K27ac	rep1
YX796:ATCCTCATCACCTGTC-1	SeuratProject	4840	2251	YX796	0.123967	0.0689655	FALSE	16	STRGA	#63C774	TRUE	H3K27ac	rep1
YX796:AAGTTTGTCTACTAAG-1	SeuratProject	3716	1678	YX796	0.0269107	0.0315638	FALSE	13	OBGL	#A44C40	TRUE	H3K27ac	rep1
YX796:AAGTTTGTCTTGGATA-1	SeuratProject	2020	1196	YX796	0.445545	0.0552036	FALSE	7	VIPGA	#3C81BB	TRUE	H3K27ac	rep1
YX796:AAGTTTGTCCTTGAGG-1	SeuratProject	4850	2284	YX796	0.28866	0.0865052	FALSE	22	CTGL	#A78533	TRUE	H3K27ac	rep1
YX796:AAAGCACCACGAATCC-1	SeuratProject	1093	690	YX796	0	0.0588235	FALSE	15	ASC	#A13F9E	TRUE	H3K27ac	rep1
YX796:AAAGCACCACTAAGAA-1	SeuratProject	6844	2943	YX796	0.204559	0.205882	FALSE	20	Doublet (MGL / ITLGL)	NA	FALSE	H3K27ac	rep1
YX796:GATCGATTCCTTCGTA-1	SeuratProject	3611	1781	YX796	0.138466	0.0735294	FALSE	11	NPGL	#D38362	TRUE	H3K27ac	rep1
YX796:GATCGATTCCACAATA-1	SeuratProject	5192	2272	YX796	0.0770416	0.180266	FALSE	13	OBGL	#A44C40	TRUE	H3K27ac	rep1
YX796:CGTTTCTCATGAAATG-1	SeuratProject	14021	4209	YX796	0.106982	0.188235	FALSE	12	PTGL	#9C5224	TRUE	H3K27ac	rep1
YX796:CGTTTCTCACAGAACG-1	SeuratProject	2584	1444	YX796	0.0386997	0.0338235	FALSE	1	CTGL	#A78533	TRUE	H3K27ac	rep1
YX796:CGTTTCTCAAAGGCCA-1	SeuratProject	4182	1955	YX796	0.35868	0.0244547	FALSE	1	CTGL	#A78533	TRUE	H3K27ac	rep1
YX796:CGTTTCTCAAGGTAAC-1	SeuratProject	6140	2459	YX796	0.211726	0.165775	FALSE	13	OBGL	#A44C40	TRUE	H3K27ac	rep1
YX796:CGTTTCTCATTCCTCG-1	SeuratProject	7480	2710	YX796	0.13369	0.180266	FALSE	5	ITL5GL	#E1A462	TRUE	H3K27ac	rep1
YX796:AACTGTTCAACCCTCC-1	SeuratProject	8161	3110	YX796	0.110281	0.126471	FALSE	25	ITL23GL	#E59D9F	TRUE	H3K27ac	rep1
YX796:AACTGTTCAATGCGCT-1	SeuratProject	6037	2126	YX796	0.430677	0.215686	FALSE	13	OBGL	#A44C40	TRUE	H3K27ac	rep1
YX796:CTTTAGGCATAAAGCA-1	SeuratProject	14817	4407	YX796	0.121482	0.25	FALSE	13	OBGL	#A44C40	TRUE	H3K27ac	rep1
YX796:CTTTAGGCACTGACTA-1	SeuratProject	3899	1757	YX796	0.282124	0.019195	FALSE	7	VIPGA	#3C81BB	TRUE	H3K27ac	rep1
YX796:GCCTGAGGTACTGAAT-1	SeuratProject	3874	1958	YX796	0.129066	0.141494	FALSE	4	ITL23GL	#E59D9F	TRUE	H3K27ac	rep1
YX796:GCCTGAGGTCAAGTAT-1	SeuratProject	4635	2210	YX796	0.280475	0.131222	FALSE	3	ITL23GL	#E59D9F	TRUE	H3K27ac	rep1
YX796:TTATGCGCAGGTATTT-1	SeuratProject	5813	2537	YX796	0.0688113	0.113543	FALSE	20	Doublet (MGL / ITLGL)	NA	FALSE	H3K27ac	rep1
YX796:TTATGCGCATGTTGCA-1	SeuratProject	7575	2818	YX796	0.158416	0.0588235	FALSE	4	ITL23GL	#E59D9F	TRUE	H3K27ac	rep1
YX796:TGATTCAAGCCTTAAA-1	SeuratProject	6942	2769	YX796	0	0.165775	FALSE	25	ITL23GL	#E59D9F	TRUE	H3K27ac	rep1
YX796:TGATTCAAGGCAAGTA-1	SeuratProject	8247	2873	YX796	0.351643	0.188235	FALSE	0	ITL45GL	#DDA58F	TRUE	H3K27ac	rep1
YX796:ACCAAACTCGGTTACG-1	SeuratProject	3781	1793	YX796	0.158688	0.0160428	FALSE	17	D12MSN	#4BBFE5	TRUE	H3K27ac	rep1
YX796:ACCAAACTCCTCCCTC-1	SeuratProject	8977	3219	YX796	0.278489	0.141494	FALSE	13	OBGL	#A44C40	TRUE	H3K27ac	rep1
YX796:ACCAAACTCAATGAGG-1	SeuratProject	1133	732	YX796	0.176523	0.0235294	FALSE	2	OGC	#985695	TRUE	H3K27ac	rep1
YX796:ACCAAACTCATTGACA-1	SeuratProject	6880	2565	YX796	0.712209	0.131222	FALSE	12	PTGL	#9C5224	TRUE	H3K27ac	rep1
YX796:ATGCAGGCACTGGCTG-1	SeuratProject	656	497	YX796	0.152439	0.0235294	FALSE	2	OGC	#985695	TRUE	H3K27ac	rep1
YX796:ATGCAGGCAAATGCCC-1	SeuratProject	3879	2014	YX796	0.309358	0.0254011	FALSE	7	VIPGA	#3C81BB	TRUE	H3K27ac	rep1
YX796:ATGCAGGCAGAATGAC-1	SeuratProject	4585	2302	YX796	0.196292	0.180266	FALSE	13	OBGL	#A44C40	TRUE	H3K27ac	rep1
YX796:ATGCAGGCAAGCTTTG-1	SeuratProject	2844	1620	YX796	0.0703235	0.0217391	FALSE	10	PVGA	#377549	TRUE	H3K27ac	rep1
YX796:TTAACCAAGGATTGAG-1	SeuratProject	3082	1626	YX796	0.356911	0.0349963	FALSE	1	CTGL	#A78533	TRUE	H3K27ac	rep1
YX796:TTAACCAAGCTTAGCG-1	SeuratProject	8852	3400	YX796	0.395391	0.215686	FALSE	13	OBGL	#A44C40	TRUE	H3K27ac	rep1
YX796:GGTTCTTGTTACTTGC-1	SeuratProject	12158	3549	YX796	0.0987004	0.165775	FALSE	12	PTGL	#9C5224	TRUE	H3K27ac	rep1
YX796:TGTTCCTCAATAATGG-1	SeuratProject	4727	2033	YX796	0.825048	0.0647059	FALSE	5	ITL5GL	#E1A462	TRUE	H3K27ac	rep1
YX796:TGTTCCTCACTAGGTC-1	SeuratProject	1815	1040	YX796	0.440771	0.141494	FALSE	18	OPC	#B9A0D6	TRUE	H3K27ac	rep1
YX796:TGTTCCTCAAGTAAGC-1	SeuratProject	2463	1464	YX796	0.649614	0.196755	FALSE	11	NPGL	#D38362	TRUE	H3K27ac	rep1
YX796:GGTGTGACACAAAGAC-1	SeuratProject	4782	2210	YX796	0.460059	0.226244	FALSE	12	PTGL	#9C5224	TRUE	H3K27ac	rep1
YX796:GAGTGAGGTGTTTCAC-1	SeuratProject	592	439	YX796	0.168919	0.0361991	FALSE	9	OBGA	#43967C	TRUE	H3K27ac	rep1
YX796:GAGTGAGGTGCGCGTA-1	SeuratProject	3516	1844	YX796	0.426621	0.0361991	FALSE	1	CTGL	#A78533	TRUE	H3K27ac	rep1
YX796:GAGTGAGGTGGTTCCC-1	SeuratProject	3233	1864	YX796	0.216517	0.147059	FALSE	6	SSTGA	#48C899	TRUE	H3K27ac	rep1
YX796:GAGTGAGGTCGTTATC-1	SeuratProject	5097	2378	YX796	0.510104	0.0485934	FALSE	6	SSTGA	#48C899	TRUE	H3K27ac	rep1
YX796:GAGTGAGGTCAAGACC-1	SeuratProject	6449	2724	YX796	0.12405	0.180266	FALSE	12	PTGL	#9C5224	TRUE	H3K27ac	rep1
YX796:TGCGATTAGCAAGGGT-1	SeuratProject	6703	2870	YX796	0.372967	0.215686	FALSE	16	STRGA	#63C774	TRUE	H3K27ac	rep1
YX796:TGCGATTAGGCAACAA-1	SeuratProject	3505	1742	YX796	0.171184	0.0208729	FALSE	1	CTGL	#A78533	TRUE	H3K27ac	rep1
YX796:TGCGATTAGTGAAGTG-1	SeuratProject	3094	1565	YX796	0.161603	0.0534759	FALSE	6	SSTGA	#48C899	TRUE	H3K27ac	rep1
YX796:AAGCTCCCATGGCCCA-1	SeuratProject	1993	1200	YX796	0	0.0145603	FALSE	17	D12MSN	#4BBFE5	TRUE	H3K27ac	rep1
YX796:AAGCTCCCACGGTACT-1	SeuratProject	2864	1434	YX796	0.977654	0.0117647	FALSE	17	D12MSN	#4BBFE5	TRUE	H3K27ac	rep1
YX796:CTTTGGTGTGGGTGAA-1	SeuratProject	637	467	YX796	0.313972	0.0338235	FALSE	9	OBGA	#43967C	TRUE	H3K27ac	rep1
YX796:CTTTGGTGTGAGCGAA-1	SeuratProject	3154	1737	YX796	0.412175	0.0315638	FALSE	6	SSTGA	#48C899	TRUE	H3K27ac	rep1
YX796:TTCAGGTAGTTATGTG-1	SeuratProject	6387	2585	YX796	0.078284	0.105882	FALSE	5	ITL5GL	#E1A462	TRUE	H3K27ac	rep1
YX796:TTCAGGTAGGTTTGAC-1	SeuratProject	6239	2686	YX796	0.208367	0.102302	FALSE	3	ITL23GL	#E59D9F	TRUE	H3K27ac	rep1
YX796:GGGTATTTCGTTTCCA-1	SeuratProject	3607	1814	YX796	0.0554477	0.15917	FALSE	16	STRGA	#63C774	TRUE	H3K27ac	rep1
YX796:GCACTTACATGAGTTT-1	SeuratProject	6203	2588	YX796	0.145091	0.152941	FALSE	3	ITL23GL	#E59D9F	TRUE	H3K27ac	rep1
YX796:GCACTTACAGAATGAC-1	SeuratProject	8641	2991	YX796	0.162018	0.0810211	FALSE	0	ITL45GL	#DDA58F	TRUE	H3K27ac	rep1
YX796:GCACTTACAAACAACA-1	SeuratProject	1024	716	YX796	0.0976562	0.0263692	FALSE	18	OPC	#B9A0D6	TRUE	H3K27ac	rep1
YX796:GCACTTACACTGACTA-1	SeuratProject	516	427	YX796	0.193798	0.0294118	FALSE	14	MGL	#DF8DB1	TRUE	H3K27ac	rep1
YX796:GCACTTACATTTAAGC-1	SeuratProject	5801	2311	YX796	0.086192	0.0955882	FALSE	13	OBGL	#A44C40	TRUE	H3K27ac	rep1
YX796:AACGGTAAGTTTAACG-1	SeuratProject	5137	2256	YX796	0	0.152941	FALSE	0	ITL45GL	#DDA58F	TRUE	H3K27ac	rep1
YX796:AACGGTAAGGTAAGCA-1	SeuratProject	6590	2986	YX796	0.349014	0.165775	FALSE	20	Doublet (MGL / ITLGL)	NA	FALSE	H3K27ac	rep1
YX796:TTGTCCATCTTAGGGT-1	SeuratProject	5533	2444	YX796	0.216881	0.205882	FALSE	0	ITL45GL	#DDA58F	TRUE	H3K27ac	rep1
YX796:TTGTCCATCAAACCGT-1	SeuratProject	1855	1085	YX796	0.485175	0.0413355	FALSE	9	OBGA	#43967C	TRUE	H3K27ac	rep1
YX796:GGTATTGGTCATTACC-1	SeuratProject	463	395	YX796	0.215983	0.0427075	FALSE	14	MGL	#DF8DB1	TRUE	H3K27ac	rep1
YX796:CAGAACCGTACCGTTT-1	SeuratProject	5958	2280	YX796	0.218194	0.126471	FALSE	12	PTGL	#9C5224	TRUE	H3K27ac	rep1
YX796:CGCACACAGGGCTTAT-1	SeuratProject	541	384	YX796	0	0.0217391	FALSE	2	OGC	#985695	TRUE	H3K27ac	rep1
YX796:CGCACACAGTCACCAG-1	SeuratProject	4223	2050	YX796	1.11295	0.188235	FALSE	17	D12MSN	#4BBFE5	TRUE	H3K27ac	rep1
YX796:CGCACACAGCATTAGC-1	SeuratProject	7796	3003	YX796	0.346331	0.226244	FALSE	8	ITL6GL	#9E4954	TRUE	H3K27ac	rep1
YX796:CGCACACAGTGACCTG-1	SeuratProject	3164	1406	YX796	0.316056	0.0183824	FALSE	7	VIPGA	#3C81BB	TRUE	H3K27ac	rep1
YX796:CGCACACAGCTGGCTA-1	SeuratProject	3933	1831	YX796	0	0.0160428	FALSE	1	CTGL	#A78533	TRUE	H3K27ac	rep1
YX796:GTACCGGGTAACAGGG-1	SeuratProject	8222	3063	YX796	0.316225	0.180266	FALSE	16	STRGA	#63C774	TRUE	H3K27ac	rep1
YX796:GTACCGGGTCGACTAA-1	SeuratProject	5741	2470	YX796	0.156767	0.126471	FALSE	3	ITL23GL	#E59D9F	TRUE	H3K27ac	rep1
YX796:GTACCGGGTATTGGTG-1	SeuratProject	5733	2493	YX796	0.261643	0.0588235	FALSE	10	PVGA	#377549	TRUE	H3K27ac	rep1
YX796:ACCTTGTGTTAGTTGG-1	SeuratProject	2186	1272	YX796	0.0914913	0.0894118	FALSE	7	VIPGA	#3C81BB	TRUE	H3K27ac	rep1
YX796:ACCTTGTGTCAATACG-1	SeuratProject	4208	1973	YX796	0.0475285	0.0837104	FALSE	6	SSTGA	#48C899	TRUE	H3K27ac	rep1
YX796:ACCTTGTGTTTCAGGA-1	SeuratProject	2790	1601	YX796	0.286738	0.109626	FALSE	6	SSTGA	#48C899	TRUE	H3K27ac	rep1
YX796:CTCAGGATCGTTCACC-1	SeuratProject	5479	2459	YX796	0.036503	0.0894118	FALSE	22	CTGL	#A78533	TRUE	H3K27ac	rep1
YX796:CTCAGGATCTTGAGGT-1	SeuratProject	5828	2502	YX796	0.0514756	0.092437	FALSE	4	ITL23GL	#E59D9F	TRUE	H3K27ac	rep1
YX796:CTCAGGATCTAGCTTT-1	SeuratProject	5568	2384	YX796	0.197557	0.0712074	FALSE	4	ITL23GL	#E59D9F	TRUE	H3K27ac	rep1
YX796:AGACTATGTTCCAGGG-1	SeuratProject	3846	2002	YX796	0.286011	0.0168067	FALSE	10	PVGA	#377549	TRUE	H3K27ac	rep1
YX796:AGACTATGTTTAAAGC-1	SeuratProject	4162	1822	YX796	0.0480538	0.126471	FALSE	5	ITL5GL	#E1A462	TRUE	H3K27ac	rep1
YX796:ATCCACCTCCTAGTCC-1	SeuratProject	657	455	YX796	1.36986	0.0208729	FALSE	2	OGC	#985695	TRUE	H3K27ac	rep1
YX796:ATCCACCTCAATGTCA-1	SeuratProject	672	430	YX796	0	0.0217391	FALSE	2	OGC	#985695	TRUE	H3K27ac	rep1
YX796:ATCCACCTCCTTAATC-1	SeuratProject	9625	3167	YX796	0.103896	0.0374332	FALSE	11	NPGL	#D38362	TRUE	H3K27ac	rep1
YX796:ATCCACCTCGATTTGA-1	SeuratProject	3941	1842	YX796	0.0507485	0.0626808	FALSE	6	SSTGA	#48C899	TRUE	H3K27ac	rep1
YX796:ATCCACCTCAGCAAGA-1	SeuratProject	578	463	YX796	0.692042	0.0273598	FALSE	14	MGL	#DF8DB1	TRUE	H3K27ac	rep1
YX796:GTTGTGAGTTACTAGG-1	SeuratProject	2938	1584	YX796	0.442478	0.0294118	FALSE	17	D12MSN	#4BBFE5	TRUE	H3K27ac	rep1
YX796:TAGGAGTCAATTGACT-1	SeuratProject	7148	2850	YX796	0.0419698	0.0534759	FALSE	16	STRGA	#63C774	TRUE	H3K27ac	rep1
YX796:TAGGAGTCAATATAGG-1	SeuratProject	8638	2930	YX796	0.0694605	0.126471	FALSE	12	PTGL	#9C5224	TRUE	H3K27ac	rep1
YX796:TAGGAGTCACTAAGCC-1	SeuratProject	825	618	YX796	1.45455	0.0735294	FALSE	23	Unknown (MGL / OGC)	NA	FALSE	H3K27ac	rep1
YX796:GTATGTGGTGCTAGCG-1	SeuratProject	541	394	YX796	0	0.0183824	FALSE	2	OGC	#985695	TRUE	H3K27ac	rep1
YX796:AATGGCGCATAGACCC-1	SeuratProject	1400	881	YX796	0.5	0.109626	FALSE	9	OBGA	#43967C	TRUE	H3K27ac	rep1
YX796:AATGGCGCAGTAGGTG-1	SeuratProject	4240	1956	YX796	0.0471698	0.0361991	FALSE	4	ITL23GL	#E59D9F	TRUE	H3K27ac	rep1
YX796:AATGGCGCAAACGGGC-1	SeuratProject	6233	2580	YX796	0.0481309	0.0784314	FALSE	5	ITL5GL	#E1A462	TRUE	H3K27ac	rep1
YX796:AATGGCGCACGAACAG-1	SeuratProject	820	622	YX796	0.121951	0.0294118	FALSE	14	MGL	#DF8DB1	TRUE	H3K27ac	rep1
YX796:AATGGCGCAGTAGCCT-1	SeuratProject	657	468	YX796	0.304414	0.0988736	FALSE	9	OBGA	#43967C	TRUE	H3K27ac	rep1
YX796:CCATTATTCTTTGACT-1	SeuratProject	4726	2124	YX796	0.169276	0.0607211	FALSE	6	SSTGA	#48C899	TRUE	H3K27ac	rep1
YX796:AGCCTAGTCAAACTCA-1	SeuratProject	9827	3357	YX796	0.132289	0.237647	FALSE	13	OBGL	#A44C40	TRUE	H3K27ac	rep1
YX796:AGCCTAGTCGAGGTGG-1	SeuratProject	4259	1868	YX796	0.0469594	0.0647059	FALSE	4	ITL23GL	#E59D9F	TRUE	H3K27ac	rep1
YX796:AGCCTAGTCAGCTAAC-1	SeuratProject	9680	2920	YX796	0.402893	0.15917	FALSE	13	OBGL	#A44C40	TRUE	H3K27ac	rep1
YX796:AGCCTAGTCTGCAAGT-1	SeuratProject	874	602	YX796	0.457666	0.0226244	FALSE	2	OGC	#985695	TRUE	H3K27ac	rep1
YX796:TCGTCAACAAAGGCCA-1	SeuratProject	3287	1737	YX796	0.182537	0.0349963	FALSE	10	PVGA	#377549	TRUE	H3K27ac	rep1
YX796:GCTGTAAGTCACTCGC-1	SeuratProject	3369	1800	YX796	0.593648	0.117647	FALSE	13	OBGL	#A44C40	TRUE	H3K27ac	rep1
YX796:GCTGTAAGTCACCTAT-1	SeuratProject	541	409	YX796	0.184843	0.0226244	FALSE	2	OGC	#985695	TRUE	H3K27ac	rep1
YX796:TCCTTTACAGCAAGGC-1	SeuratProject	484	377	YX796	0.619835	0.0254011	FALSE	2	OGC	#985695	TRUE	H3K27ac	rep1
YX796:TCCTTTACAGTTTGTG-1	SeuratProject	1069	704	YX796	0.280636	0.0217391	FALSE	18	OPC	#B9A0D6	TRUE	H3K27ac	rep1
YX796:TCCTTTACACCTGGTG-1	SeuratProject	5740	2346	YX796	0.209059	0.0315638	FALSE	6	SSTGA	#48C899	TRUE	H3K27ac	rep1
YX796:AATTCGTCAAACGCGA-1	SeuratProject	4602	2269	YX796	0.391134	0.180266	FALSE	17	D12MSN	#4BBFE5	TRUE	H3K27ac	rep1
YX796:AATTCGTCAATTGAGA-1	SeuratProject	9514	3227	YX796	0.0945974	0.117647	FALSE	5	ITL5GL	#E1A462	TRUE	H3K27ac	rep1
YX796:AATTCGTCAGCTCATA-1	SeuratProject	493	416	YX796	0.20284	0.0427075	FALSE	14	MGL	#DF8DB1	TRUE	H3K27ac	rep1
YX796:AATTCGTCAGCACCAT-1	SeuratProject	8284	3077	YX796	0.277644	0.121951	FALSE	4	ITL23GL	#E59D9F	TRUE	H3K27ac	rep1
YX796:GTCTATCGTGAGCACT-1	SeuratProject	5471	2441	YX796	2.37617	0.0470588	FALSE	7	VIPGA	#3C81BB	TRUE	H3K27ac	rep1
YX796:GTCTATCGTGGGTACT-1	SeuratProject	4658	2176	YX796	0.0644053	0.15917	FALSE	3	ITL23GL	#E59D9F	TRUE	H3K27ac	rep1
YX796:GTCTATCGTCATTACC-1	SeuratProject	5093	2373	YX796	0	0.165775	FALSE	13	OBGL	#A44C40	TRUE	H3K27ac	rep1
YX796:GTCTATCGTTACTTGC-1	SeuratProject	5131	2017	YX796	0.350809	0.0338235	FALSE	1	CTGL	#A78533	TRUE	H3K27ac	rep1
YX796:GTCTATCGTCACGGAT-1	SeuratProject	5308	2299	YX796	0.075358	0.226244	FALSE	12	PTGL	#9C5224	TRUE	H3K27ac	rep1
YX796:ACCTGGATCAATGACC-1	SeuratProject	3485	1735	YX796	0.143472	0.0689655	FALSE	17	D12MSN	#4BBFE5	TRUE	H3K27ac	rep1
YX796:ACCTGGATCATGAGCT-1	SeuratProject	2159	1178	YX796	0.0926355	0.0124434	FALSE	17	D12MSN	#4BBFE5	TRUE	H3K27ac	rep1
YX796:ACCTGGATCACCAATA-1	SeuratProject	8875	3027	YX796	0.247887	0.15917	FALSE	5	ITL5GL	#E1A462	TRUE	H3K27ac	rep1
YX796:ACCTGGATCTAAATCG-1	SeuratProject	6405	2406	YX796	0.0156128	0.0427075	FALSE	13	OBGL	#A44C40	TRUE	H3K27ac	rep1
YX796:TACCGAAGTAGGTGTC-1	SeuratProject	1950	1121	YX796	0.25641	0.0110988	FALSE	17	D12MSN	#4BBFE5	TRUE	H3K27ac	rep1
YX796:TACCGAAGTGTCCTGC-1	SeuratProject	4256	2105	YX796	0.305451	0.0988736	FALSE	4	ITL23GL	#E59D9F	TRUE	H3K27ac	rep1
YX796:TACCGAAGTACGTTTC-1	SeuratProject	6742	2684	YX796	0.563631	0.113543	FALSE	5	ITL5GL	#E1A462	TRUE	H3K27ac	rep1
YX796:GGTTACTAGTGAGCGG-1	SeuratProject	2249	1369	YX796	0.578035	0.131222	FALSE	8	ITL6GL	#9E4954	TRUE	H3K27ac	rep1
YX796:GGTTACTAGTTAGCCG-1	SeuratProject	4297	2056	YX796	0.139632	0.0534759	FALSE	6	SSTGA	#48C899	TRUE	H3K27ac	rep1
YX796:GGTTACTAGAATCGCT-1	SeuratProject	737	521	YX796	0.27137	0.0235294	FALSE	2	OGC	#985695	TRUE	H3K27ac	rep1
YX796:TGGTTCCTCCTACCTA-1	SeuratProject	595	409	YX796	0	0.0226244	FALSE	2	OGC	#985695	TRUE	H3K27ac	rep1
YX796:GAGCTTAGTTTGTCTA-1	SeuratProject	4715	2206	YX796	0.551432	0.0955882	FALSE	5	ITL5GL	#E1A462	TRUE	H3K27ac	rep1
YX796:GAGCTTAGTTAGGCGT-1	SeuratProject	3524	1856	YX796	0.141884	0.152941	FALSE	0	ITL45GL	#DDA58F	TRUE	H3K27ac	rep1
YX796:GAGCTTAGTGATGAAA-1	SeuratProject	6000	2421	YX796	0.916667	0.0569853	FALSE	5	ITL5GL	#E1A462	TRUE	H3K27ac	rep1
YX796:GCAGGCTTCGACAAAG-1	SeuratProject	8841	3328	YX796	0.305395	0.205882	FALSE	13	OBGL	#A44C40	TRUE	H3K27ac	rep1
YX796:GCAGGCTTCCAGGTCA-1	SeuratProject	5067	2268	YX796	0.315769	0.126471	FALSE	0	ITL45GL	#DDA58F	TRUE	H3K27ac	rep1
YX796:GCAGGCTTCGTTTCCA-1	SeuratProject	4218	2010	YX796	0	0.172794	FALSE	16	STRGA	#63C774	TRUE	H3K27ac	rep1
YX796:GCAGGCTTCATTACAG-1	SeuratProject	5405	2400	YX796	0.111008	0.0607211	FALSE	3	ITL23GL	#E59D9F	TRUE	H3K27ac	rep1
YX796:GCAGGCTTCTCATCAT-1	SeuratProject	6847	2707	YX796	0.233679	0.152941	FALSE	3	ITL23GL	#E59D9F	TRUE	H3K27ac	rep1
YX796:AAACGCGCAAGCTTTG-1	SeuratProject	8348	3166	YX796	0.131768	0.188235	FALSE	12	PTGL	#9C5224	TRUE	H3K27ac	rep1
YX796:AAACGCGCAAAGCTAA-1	SeuratProject	439	369	YX796	0.911162	0.04	FALSE	14	MGL	#DF8DB1	TRUE	H3K27ac	rep1
YX796:GTCCAAGTCCAAACAC-1	SeuratProject	4785	1978	YX796	0.0626959	0.0183824	FALSE	1	CTGL	#A78533	TRUE	H3K27ac	rep1
YX796:GTCCAAGTCAAACCGT-1	SeuratProject	7907	3025	YX796	0.0379411	0.147059	FALSE	12	PTGL	#9C5224	TRUE	H3K27ac	rep1
YX796:GTCCAAGTCCTGGTCT-1	SeuratProject	3893	1976	YX796	0.35962	0.0226244	FALSE	7	VIPGA	#3C81BB	TRUE	H3K27ac	rep1
YX796:ACAACAGAGGCGCATC-1	SeuratProject	4027	1963	YX796	0.248324	0.0534759	FALSE	1	CTGL	#A78533	TRUE	H3K27ac	rep1
YX796:ACAACAGAGTCATTGA-1	SeuratProject	740	502	YX796	0.27027	0.0534759	FALSE	19	CLAGL	#AE716E	TRUE	H3K27ac	rep1
YX796:ACAACAGAGTCTGGGC-1	SeuratProject	2436	1365	YX796	0.0410509	0.0374332	FALSE	6	SSTGA	#48C899	TRUE	H3K27ac	rep1
YX796:ACAACAGAGCACCACA-1	SeuratProject	555	419	YX796	0.36036	0.020025	FALSE	2	OGC	#985695	TRUE	H3K27ac	rep1
YX796:ACAACAGAGGCTACAT-1	SeuratProject	7246	2745	YX796	0.179409	0.226244	FALSE	12	PTGL	#9C5224	TRUE	H3K27ac	rep1
YX796:TCATTGCGTCCCGGAA-1	SeuratProject	4264	1842	YX796	0.257974	0.121951	FALSE	0	ITL45GL	#DDA58F	TRUE	H3K27ac	rep1
YX796:TCATTGCGTAACCTAG-1	SeuratProject	5336	2251	YX796	0.29985	0.0712074	FALSE	1	CTGL	#A78533	TRUE	H3K27ac	rep1
YX796:TCATTGCGTCACACCC-1	SeuratProject	2774	1488	YX796	0.252343	0.0294118	FALSE	6	SSTGA	#48C899	TRUE	H3K27ac	rep1
YX796:TCATTGCGTTCCATTA-1	SeuratProject	1804	952	YX796	0.221729	0.0427075	FALSE	9	OBGA	#43967C	TRUE	H3K27ac	rep1
YX796:TCATTGCGTACGGTAC-1	SeuratProject	3783	1859	YX796	0.26434	0.113543	FALSE	4	ITL23GL	#E59D9F	TRUE	H3K27ac	rep1
YX796:CTCCAAACAGAGGCTA-1	SeuratProject	1366	830	YX796	0.219619	0.0145603	FALSE	9	OBGA	#43967C	TRUE	H3K27ac	rep1
YX796:CTCCAAACACTTGTTC-1	SeuratProject	6976	2853	YX796	0.100344	0.050173	FALSE	22	CTGL	#A78533	TRUE	H3K27ac	rep1
YX796:CTCCAAACATGCAACC-1	SeuratProject	6501	2562	YX796	0.153822	0.131222	FALSE	4	ITL23GL	#E59D9F	TRUE	H3K27ac	rep1
YX796:ACACGGACATTAAGTC-1	SeuratProject	4709	2105	YX796	0.424719	0.0552036	FALSE	0	ITL45GL	#DDA58F	TRUE	H3K27ac	rep1
YX796:ACACGGACACTAAGAA-1	SeuratProject	5473	2425	YX796	0.23753	0.102302	FALSE	3	ITL23GL	#E59D9F	TRUE	H3K27ac	rep1
YX796:GTCGAGGAGCGGATTT-1	SeuratProject	4481	2184	YX796	1.00424	0.0759358	FALSE	3	ITL23GL	#E59D9F	TRUE	H3K27ac	rep1
YX796:GTCGAGGAGACAACGA-1	SeuratProject	523	411	YX796	0	0.0183824	FALSE	2	OGC	#985695	TRUE	H3K27ac	rep1
YX796:CCTAAAGGTTTGGTTC-1	SeuratProject	7212	2730	YX796	0.0831947	0.113543	FALSE	0	ITL45GL	#DDA58F	TRUE	H3K27ac	rep1
YX796:CCTAAAGGTCCCGAAG-1	SeuratProject	3401	1887	YX796	0.352837	0.237647	FALSE	16	STRGA	#63C774	TRUE	H3K27ac	rep1
YX796:GCCAGGAAGCCTCTCG-1	SeuratProject	984	678	YX796	0.101626	0.0569853	FALSE	15	ASC	#A13F9E	TRUE	H3K27ac	rep1
YX796:GCCAGGAAGCTATGAC-1	SeuratProject	5947	2733	YX796	0.319489	0.172794	FALSE	3	ITL23GL	#E59D9F	TRUE	H3K27ac	rep1
YX796:TCTAGCCTCAGGAACA-1	SeuratProject	3220	1687	YX796	0.217391	0.0837104	FALSE	0	ITL45GL	#DDA58F	TRUE	H3K27ac	rep1
YX796:TGTTATGAGGAACGGT-1	SeuratProject	4835	2279	YX796	0.24819	0.113543	FALSE	3	ITL23GL	#E59D9F	TRUE	H3K27ac	rep1
YX796:CATGCAAGTAGTTGGC-1	SeuratProject	5942	2437	YX796	0.218782	0.0988736	FALSE	3	ITL23GL	#E59D9F	TRUE	H3K27ac	rep1
YX796:TCCATTGTCGATTTAG-1	SeuratProject	5793	2339	YX796	0.120835	0.0988736	FALSE	13	OBGL	#A44C40	TRUE	H3K27ac	rep1
YX796:TCCATTGTCATGTCAA-1	SeuratProject	1093	764	YX796	0.0914913	0.0588235	FALSE	15	ASC	#A13F9E	TRUE	H3K27ac	rep1
YX796:CGAGCGAAGGGCTAAA-1	SeuratProject	1804	1189	YX796	0.665188	0.0294118	FALSE	7	VIPGA	#3C81BB	TRUE	H3K27ac	rep1
YX796:GTACTTCGTCCCGGAA-1	SeuratProject	4888	2198	YX796	0.184124	0.126471	FALSE	11	NPGL	#D38362	TRUE	H3K27ac	rep1
YX796:GTACTTCGTTAGTTGG-1	SeuratProject	4854	2185	YX796	0.0412031	0.141494	FALSE	3	ITL23GL	#E59D9F	TRUE	H3K27ac	rep1
YX796:TACCTCATCCAGGAAA-1	SeuratProject	6310	2473	YX796	0.332805	0.0244547	FALSE	1	CTGL	#A78533	TRUE	H3K27ac	rep1
YX796:GTTCCTGGTTAGTACG-1	SeuratProject	3544	1548	YX796	0.112867	0.0131354	FALSE	17	D12MSN	#4BBFE5	TRUE	H3K27ac	rep1
YX796:GTTCCTGGTTGGTTCT-1	SeuratProject	7507	2834	YX796	0.186493	0.172794	FALSE	12	PTGL	#9C5224	TRUE	H3K27ac	rep1
YX796:GATTCAATCTATCGCC-1	SeuratProject	4799	2104	YX796	0.0208377	0.0552036	FALSE	13	OBGL	#A44C40	TRUE	H3K27ac	rep1
YX796:GATTCAATCTCCATGC-1	SeuratProject	2481	1393	YX796	0.0806127	0.0441176	FALSE	16	STRGA	#63C774	TRUE	H3K27ac	rep1
YX796:GCCAACATCTCCTCTT-1	SeuratProject	6087	2541	YX796	0.0985707	0.15917	FALSE	22	CTGL	#A78533	TRUE	H3K27ac	rep1
YX796:GCCAACATCTTGATGA-1	SeuratProject	4637	2299	YX796	0.323485	0.0349963	FALSE	10	PVGA	#377549	TRUE	H3K27ac	rep1
YX796:CGCATTTGTAATCACG-1	SeuratProject	3493	1832	YX796	0.0572574	0.0217391	FALSE	10	PVGA	#377549	TRUE	H3K27ac	rep1
YX796:CGCATTTGTTAGCGTA-1	SeuratProject	4579	2194	YX796	0.458615	0.0689655	FALSE	3	ITL23GL	#E59D9F	TRUE	H3K27ac	rep1
YX796:CGCATTTGTTAACGGC-1	SeuratProject	2885	1479	YX796	0.17331	0.0626808	FALSE	6	SSTGA	#48C899	TRUE	H3K27ac	rep1
YX796:CAAAGCGCAGCATGGA-1	SeuratProject	3223	1736	YX796	0.465405	0.0552036	FALSE	6	SSTGA	#48C899	TRUE	H3K27ac	rep1
YX796:CAAAGCGCAACTCGCG-1	SeuratProject	8482	3420	YX796	0.188635	0.147059	FALSE	13	OBGL	#A44C40	TRUE	H3K27ac	rep1
YX796:CAAAGCGCAATCCTAG-1	SeuratProject	6059	2480	YX796	0.0330087	0.092437	FALSE	0	ITL45GL	#DDA58F	TRUE	H3K27ac	rep1
YX796:TCGCGAGGTCCGGTTC-1	SeuratProject	4892	2237	YX796	0.102208	0.0735294	FALSE	3	ITL23GL	#E59D9F	TRUE	H3K27ac	rep1
YX796:TCGCGAGGTCGCAAAC-1	SeuratProject	4181	1995	YX796	0.0717532	0.152941	FALSE	8	ITL6GL	#9E4954	TRUE	H3K27ac	rep1
YX796:ATCGCTTGTATTCGTC-1	SeuratProject	1403	808	YX796	0	0.00855615	FALSE	9	OBGA	#43967C	TRUE	H3K27ac	rep1
YX796:ATCGCTTGTTCGGGAT-1	SeuratProject	4566	2168	YX796	0.065703	0.117647	FALSE	13	OBGL	#A44C40	TRUE	H3K27ac	rep1
YX796:CATTATCTCTCGACCT-1	SeuratProject	586	430	YX796	0.511945	0.0273598	FALSE	2	OGC	#985695	TRUE	H3K27ac	rep1
YX796:CATTATCTCCTCCCTC-1	SeuratProject	8712	3099	YX796	0	0.0455675	FALSE	10	PVGA	#377549	TRUE	H3K27ac	rep1
YX796:CTACCGGCAATAATCC-1	SeuratProject	6651	2731	YX796	0.330777	0.0326797	FALSE	7	VIPGA	#3C81BB	TRUE	H3K27ac	rep1
YX796:CTACCGGCACAAACTT-1	SeuratProject	8412	3154	YX796	0.273419	0.180266	FALSE	13	OBGL	#A44C40	TRUE	H3K27ac	rep1
YX796:CTACCGGCACACCAAC-1	SeuratProject	5738	2277	YX796	0.0871384	0.04	FALSE	0	ITL45GL	#DDA58F	TRUE	H3K27ac	rep1
YX796:CTACCGGCAGTATGTT-1	SeuratProject	3730	1833	YX796	0.0536193	0.0263692	FALSE	1	CTGL	#A78533	TRUE	H3K27ac	rep1
YX796:CTACCGGCATATTGAC-1	SeuratProject	14832	4377	YX796	0.316882	0.237647	FALSE	13	OBGL	#A44C40	TRUE	H3K27ac	rep1
YX796:CTACCGGCATGGCCTG-1	SeuratProject	6126	2581	YX796	0.130591	0.147059	FALSE	19	CLAGL	#AE716E	TRUE	H3K27ac	rep1
YX796:CTACCGGCATGTCAAT-1	SeuratProject	9352	3206	YX796	0.117622	0.152941	FALSE	13	OBGL	#A44C40	TRUE	H3K27ac	rep1
YX796:AGGAACGGTCATCATC-1	SeuratProject	6674	3016	YX796	0	0.237647	FALSE	21	SSTGA	#48C899	TRUE	H3K27ac	rep1
YX796:TAGGGTTTCATCCTGC-1	SeuratProject	5211	2518	YX796	1.09384	0.0689655	FALSE	17	D12MSN	#4BBFE5	TRUE	H3K27ac	rep1
YX796:CGTGCTGCATGCTCCC-1	SeuratProject	7952	3017	YX796	0.213783	0.126471	FALSE	13	OBGL	#A44C40	TRUE	H3K27ac	rep1
YX796:CGTGCTGCAGCACGTT-1	SeuratProject	5190	2268	YX796	0.134875	0.131222	FALSE	0	ITL45GL	#DDA58F	TRUE	H3K27ac	rep1
YX796:CGTGCTGCACAGGAAT-1	SeuratProject	3315	1702	YX796	0.120664	0.121951	FALSE	0	ITL45GL	#DDA58F	TRUE	H3K27ac	rep1
YX796:TTATGACCACCTCACC-1	SeuratProject	6034	2372	YX796	0.0828638	0.0326797	FALSE	1	CTGL	#A78533	TRUE	H3K27ac	rep1
YX796:TTATGACCATTAAACC-1	SeuratProject	6586	2743	YX796	0.334042	0.165775	FALSE	13	OBGL	#A44C40	TRUE	H3K27ac	rep1
YX796:GCGCAATGTTGGATAT-1	SeuratProject	3292	1573	YX796	0.151883	0.0138408	FALSE	17	D12MSN	#4BBFE5	TRUE	H3K27ac	rep1
YX796:GCCATTACATAGACCC-1	SeuratProject	3647	1806	YX796	0.0822594	0.136223	FALSE	13	OBGL	#A44C40	TRUE	H3K27ac	rep1
YX796:GCCATTACATAATGAG-1	SeuratProject	627	407	YX796	0	0.0152941	FALSE	2	OGC	#985695	TRUE	H3K27ac	rep1
YX796:GCTCTGTTCTACTAAG-1	SeuratProject	497	388	YX796	1.81087	0.0110988	FALSE	2	OGC	#985695	TRUE	H3K27ac	rep1
YX796:GCTCTGTTCCCTGTTA-1	SeuratProject	6279	2371	YX796	0.0318522	0.0607211	FALSE	0	ITL45GL	#DDA58F	TRUE	H3K27ac	rep1
YX796:GCTCTGTTCTCGCCTG-1	SeuratProject	605	421	YX796	0.165289	0.0235294	FALSE	2	OGC	#985695	TRUE	H3K27ac	rep1
YX796:TGAGTTTCATGTTGGC-1	SeuratProject	4475	2061	YX796	0.0446927	0.020025	FALSE	1	CTGL	#A78533	TRUE	H3K27ac	rep1
YX796:TGAGTTTCATTGCGTA-1	SeuratProject	2761	1439	YX796	0.144875	0.0485934	FALSE	11	NPGL	#D38362	TRUE	H3K27ac	rep1
YX796:TGAGTTTCAGATTCAT-1	SeuratProject	1010	733	YX796	0.891089	0.180266	FALSE	14	MGL	#DF8DB1	TRUE	H3K27ac	rep1
YX796:TGAGTTTCAAGCCACT-1	SeuratProject	502	383	YX796	0	0.00855615	FALSE	2	OGC	#985695	TRUE	H3K27ac	rep1
YX796:GAACACAAGCAATAGG-1	SeuratProject	4210	2072	YX796	0.4038	0.117647	FALSE	0	ITL45GL	#DDA58F	TRUE	H3K27ac	rep1
YX796:GAACACAAGCATGAAG-1	SeuratProject	6393	2644	YX796	0.625684	0.0712074	FALSE	3	ITL23GL	#E59D9F	TRUE	H3K27ac	rep1
YX796:GAACACAAGCTAATTG-1	SeuratProject	4229	2000	YX796	0	0.0374332	FALSE	10	PVGA	#377549	TRUE	H3K27ac	rep1
YX796:GAACACAAGTAACAGG-1	SeuratProject	2558	1398	YX796	0.0781861	0.0837104	FALSE	6	SSTGA	#48C899	TRUE	H3K27ac	rep1
YX796:GTTTATCTCTAAGTGC-1	SeuratProject	5244	2212	YX796	0.152555	0.180266	FALSE	8	ITL6GL	#9E4954	TRUE	H3K27ac	rep1
YX796:GTTTATCTCAAGCGCC-1	SeuratProject	11239	3621	YX796	0.676217	0.131222	FALSE	13	OBGL	#A44C40	TRUE	H3K27ac	rep1
YX796:GTTTATCTCCTGGTCT-1	SeuratProject	486	414	YX796	0.411523	0.0361991	FALSE	14	MGL	#DF8DB1	TRUE	H3K27ac	rep1
YX796:GCTGATCCAGCAAGGC-1	SeuratProject	4701	2131	YX796	0.404169	0.0588235	FALSE	4	ITL23GL	#E59D9F	TRUE	H3K27ac	rep1
YX796:GCTGATCCACATGCTA-1	SeuratProject	965	669	YX796	0	0.0145603	FALSE	9	OBGA	#43967C	TRUE	H3K27ac	rep1
YX796:CCTCCTCTCGATAACC-1	SeuratProject	7721	2923	YX796	0.0906618	0.126471	FALSE	13	OBGL	#A44C40	TRUE	H3K27ac	rep1
YX796:CCTCCTCTCCCGAAGC-1	SeuratProject	2052	1179	YX796	0.341131	0.0160428	FALSE	18	OPC	#B9A0D6	TRUE	H3K27ac	rep1
YX796:CCTCCTCTCAACCAAC-1	SeuratProject	5577	2332	YX796	0.197239	0.0552036	FALSE	6	SSTGA	#48C899	TRUE	H3K27ac	rep1
YX796:CCTCCTCTCCAGGGAG-1	SeuratProject	6401	2580	YX796	0.0781128	0.136223	FALSE	12	PTGL	#9C5224	TRUE	H3K27ac	rep1
YX796:ATTCGTTTCACCTGTC-1	SeuratProject	590	425	YX796	0	0.0217391	FALSE	2	OGC	#985695	TRUE	H3K27ac	rep1
YX796:GTTACCTGTTGTTGCT-1	SeuratProject	566	450	YX796	0.176678	0.0235294	FALSE	14	MGL	#DF8DB1	TRUE	H3K27ac	rep1
YX796:ACTATGTCAGCTTAAT-1	SeuratProject	5277	2072	YX796	0.0189502	0.117647	FALSE	13	OBGL	#A44C40	TRUE	H3K27ac	rep1
YX796:ACTATGTCACTGACTA-1	SeuratProject	504	419	YX796	0.198413	0.020025	FALSE	14	MGL	#DF8DB1	TRUE	H3K27ac	rep1
YX796:CTCATTGTCTCGCCTG-1	SeuratProject	639	444	YX796	0.156495	0.0244547	FALSE	2	OGC	#985695	TRUE	H3K27ac	rep1
YX796:CTTTATGGTGGACCTG-1	SeuratProject	2149	1123	YX796	0.0465333	0.0145603	FALSE	2	OGC	#985695	TRUE	H3K27ac	rep1
YX796:CTTTATGGTTCGCTCA-1	SeuratProject	5270	2439	YX796	0.056926	0.205882	FALSE	21	SSTGA	#48C899	TRUE	H3K27ac	rep1
YX796:CTTTATGGTAAGTCGC-1	SeuratProject	4831	2253	YX796	0.0206996	0.126471	FALSE	3	ITL23GL	#E59D9F	TRUE	H3K27ac	rep1
YX796:GTGCCTTTCACGTTAA-1	SeuratProject	532	387	YX796	0	0.0131354	FALSE	2	OGC	#985695	TRUE	H3K27ac	rep1
YX796:GTGCCTTTCTCAATAG-1	SeuratProject	986	637	YX796	0	0.0569853	FALSE	15	ASC	#A13F9E	TRUE	H3K27ac	rep1
YX796:GTGCCTTTCACTTCAT-1	SeuratProject	7660	2720	YX796	0.130548	0.215686	FALSE	11	NPGL	#D38362	TRUE	H3K27ac	rep1
YX796:ACGATTCAGTATTGGC-1	SeuratProject	5824	2384	YX796	0.051511	0.0152941	FALSE	1	CTGL	#A78533	TRUE	H3K27ac	rep1
YX796:GGCTGGTTCGTTAACA-1	SeuratProject	5369	2193	YX796	0.465636	0.0955882	FALSE	0	ITL45GL	#DDA58F	TRUE	H3K27ac	rep1
YX796:GGCTGGTTCTTAGGAC-1	SeuratProject	4167	1908	YX796	0.0479962	0.0784314	FALSE	5	ITL5GL	#E1A462	TRUE	H3K27ac	rep1
YX796:GGCTGGTTCTTGCAGG-1	SeuratProject	4851	2258	YX796	0.226757	0.0534759	FALSE	11	NPGL	#D38362	TRUE	H3K27ac	rep1
YX796:GGCTGGTTCTACCTAT-1	SeuratProject	6374	2498	YX796	0.360841	0.092437	FALSE	13	OBGL	#A44C40	TRUE	H3K27ac	rep1
YX796:GGCTGGTTCACCTGTC-1	SeuratProject	490	366	YX796	0.204082	0.0226244	FALSE	2	OGC	#985695	TRUE	H3K27ac	rep1
YX796:AGGTACGCAGGAACAT-1	SeuratProject	3265	1829	YX796	0.336907	0.0667996	FALSE	6	SSTGA	#48C899	TRUE	H3K27ac	rep1
YX796:AGGTACGCATAGCTTG-1	SeuratProject	2345	1339	YX796	0.127932	0.0374332	FALSE	7	VIPGA	#3C81BB	TRUE	H3K27ac	rep1
YX796:CTAGGCGGTAATCCCT-1	SeuratProject	3130	1618	YX796	0.543131	0.0226244	FALSE	9	OBGA	#43967C	TRUE	H3K27ac	rep1
YX796:CTAGGCGGTGGATTAT-1	SeuratProject	1802	1134	YX796	0.166482	0.126471	FALSE	7	VIPGA	#3C81BB	TRUE	H3K27ac	rep1
YX796:CTAGGCGGTCCACAAA-1	SeuratProject	1747	947	YX796	0.228964	0.0534759	FALSE	9	OBGA	#43967C	TRUE	H3K27ac	rep1
YX796:CATGCGCAGGCGGGTA-1	SeuratProject	2656	1524	YX796	0.414157	0.180266	FALSE	13	OBGL	#A44C40	TRUE	H3K27ac	rep1
YX796:CATGCGCAGTTACCGG-1	SeuratProject	3941	2042	YX796	0.482111	0.0374332	FALSE	6	SSTGA	#48C899	TRUE	H3K27ac	rep1
YX796:CATGCGCAGGAAGCAC-1	SeuratProject	4275	2059	YX796	0.163743	0.117647	FALSE	13	OBGL	#A44C40	TRUE	H3K27ac	rep1
YX796:TATGTGATCCGCAAGC-1	SeuratProject	4829	2278	YX796	0.35204	0.226244	FALSE	13	OBGL	#A44C40	TRUE	H3K27ac	rep1
YX796:TATGTGATCGATAACC-1	SeuratProject	2315	1112	YX796	0	0.0138408	FALSE	2	OGC	#985695	TRUE	H3K27ac	rep1
YX796:TATGTGATCTCCATGC-1	SeuratProject	616	460	YX796	0.487013	0.0244547	FALSE	2	OGC	#985695	TRUE	H3K27ac	rep1
YX796:AGTAAGTAGAATGACG-1	SeuratProject	2867	1588	YX796	0.139519	0.117647	FALSE	5	ITL5GL	#E1A462	TRUE	H3K27ac	rep1
YX796:ACTTTGTTCACATTGA-1	SeuratProject	7391	2961	YX796	0.12177	0.180266	FALSE	4	ITL23GL	#E59D9F	TRUE	H3K27ac	rep1
YX796:ACTTTGTTCCTTGCAC-1	SeuratProject	3840	1823	YX796	0.0260417	0.0534759	FALSE	11	NPGL	#D38362	TRUE	H3K27ac	rep1
YX796:GATTACTCATTGACAT-1	SeuratProject	889	592	YX796	0.112486	0.0145603	FALSE	2	OGC	#985695	TRUE	H3K27ac	rep1
YX796:TATGGATGTAATCGCA-1	SeuratProject	3848	1964	YX796	0.493763	0.0283737	FALSE	6	SSTGA	#48C899	TRUE	H3K27ac	rep1
YX796:GCTCGATCAGGCATCT-1	SeuratProject	4747	2159	YX796	0.189593	0.0427075	FALSE	6	SSTGA	#48C899	TRUE	H3K27ac	rep1
YX796:GCTCGATCATAGCAGG-1	SeuratProject	3541	1831	YX796	1.77916	0.0349963	FALSE	10	PVGA	#377549	TRUE	H3K27ac	rep1
YX796:GCTCGATCAAGGTACG-1	SeuratProject	2677	1563	YX796	0.336197	0.105882	FALSE	16	STRGA	#63C774	TRUE	H3K27ac	rep1
YX796:GCTCGATCAAACAACA-1	SeuratProject	3569	1953	YX796	0.336229	0.172794	FALSE	3	ITL23GL	#E59D9F	TRUE	H3K27ac	rep1
YX796:CCAACCAAGCGGCTGT-1	SeuratProject	1157	778	YX796	1.29646	0.0626808	FALSE	19	CLAGL	#AE716E	TRUE	H3K27ac	rep1
YX796:CCAACCAAGTGTGATC-1	SeuratProject	1155	831	YX796	0.606061	0.050173	FALSE	23	Unknown (MGL / OGC)	NA	FALSE	H3K27ac	rep1
YX796:GAAGGAACACTTAACG-1	SeuratProject	5177	2204	YX796	0.0386324	0.141494	FALSE	5	ITL5GL	#E1A462	TRUE	H3K27ac	rep1
YX796:GAAGGAACAAATTCGT-1	SeuratProject	10231	3531	YX796	0.117291	0.205882	FALSE	13	OBGL	#A44C40	TRUE	H3K27ac	rep1
YX796:GAAGGAACAGGTCCTG-1	SeuratProject	2197	1351	YX796	0.227583	0.226244	FALSE	11	NPGL	#D38362	TRUE	H3K27ac	rep1
YX796:GAAGGAACATGCTTAG-1	SeuratProject	8884	3453	YX796	0.0675371	0.237647	FALSE	13	OBGL	#A44C40	TRUE	H3K27ac	rep1
YX796:GAAGGAACACTAAGCC-1	SeuratProject	6554	2673	YX796	0.305157	0.0955882	FALSE	5	ITL5GL	#E1A462	TRUE	H3K27ac	rep1
YX796:TGCTTTAGTGTTGTAG-1	SeuratProject	2945	1595	YX796	0.169779	0.050173	FALSE	17	D12MSN	#4BBFE5	TRUE	H3K27ac	rep1
YX796:CGTATTGCAAACCCTA-1	SeuratProject	3763	1862	YX796	1.00983	0.0588235	FALSE	0	ITL45GL	#DDA58F	TRUE	H3K27ac	rep1
YX796:CGTATTGCACCTGCCT-1	SeuratProject	582	420	YX796	0	0.0124434	FALSE	2	OGC	#985695	TRUE	H3K27ac	rep1
YX796:CGTATTGCATTGACAT-1	SeuratProject	777	529	YX796	2.0592	0.00794913	FALSE	2	OGC	#985695	TRUE	H3K27ac	rep1
YX796:TTAACTGAGGAACGCG-1	SeuratProject	3973	1922	YX796	0.226529	0.0810211	FALSE	16	STRGA	#63C774	TRUE	H3K27ac	rep1
YX796:GTCCTCCCAGGTTACC-1	SeuratProject	3124	1698	YX796	1.53649	0.0386997	FALSE	11	NPGL	#D38362	TRUE	H3K27ac	rep1
YX796:ATTTAGGTCCCTCAGT-1	SeuratProject	5847	2349	YX796	0.188131	0.0588235	FALSE	16	STRGA	#63C774	TRUE	H3K27ac	rep1
YX796:ATTTAGGTCGCTAGTG-1	SeuratProject	2130	1186	YX796	0	0.25	FALSE	19	CLAGL	#AE716E	TRUE	H3K27ac	rep1
YX796:ATTTAGGTCAAACACC-1	SeuratProject	3648	1822	YX796	0	0.0517998	FALSE	11	NPGL	#D38362	TRUE	H3K27ac	rep1
YX796:TTTGCGACAAAGGCCA-1	SeuratProject	4786	2309	YX796	0.0626828	0.196755	FALSE	13	OBGL	#A44C40	TRUE	H3K27ac	rep1
YX796:TTTGCGACAGTTTGTG-1	SeuratProject	804	578	YX796	0.870647	0.0244547	FALSE	2	OGC	#985695	TRUE	H3K27ac	rep1
YX796:TTTGCGACACCTGGTG-1	SeuratProject	7818	2921	YX796	0.358148	0.226244	FALSE	13	OBGL	#A44C40	TRUE	H3K27ac	rep1
YX796:TTTGCGACATGGCCTG-1	SeuratProject	1083	698	YX796	0.277008	0.0226244	FALSE	2	OGC	#985695	TRUE	H3K27ac	rep1
YX796:TTTGCGACATCAGTAT-1	SeuratProject	685	455	YX796	0.145985	0.0175864	FALSE	2	OGC	#985695	TRUE	H3K27ac	rep1
YX796:TAATGGTGTAAGGTCC-1	SeuratProject	1287	881	YX796	0.0777001	0.0152941	FALSE	18	OPC	#B9A0D6	TRUE	H3K27ac	rep1
YX796:TAATGGTGTAACGAGG-1	SeuratProject	4482	2104	YX796	0.0892459	0.0374332	FALSE	1	CTGL	#A78533	TRUE	H3K27ac	rep1
YX796:TAATGGTGTCCGTAGG-1	SeuratProject	681	532	YX796	0.293686	0.117647	FALSE	24	VLMC	#A78BDF	TRUE	H3K27ac	rep1
YX796:TAACAAGCAATCCCTT-1	SeuratProject	585	421	YX796	0.512821	0.0235294	FALSE	2	OGC	#985695	TRUE	H3K27ac	rep1
YX796:TAACAAGCAGGCCATT-1	SeuratProject	582	414	YX796	0.515464	0.0131354	FALSE	2	OGC	#985695	TRUE	H3K27ac	rep1
YX796:AGCGCCTAGTATTGTG-1	SeuratProject	955	642	YX796	0.418848	0.0552036	FALSE	15	ASC	#A13F9E	TRUE	H3K27ac	rep1
YX796:AGCGCCTAGCTTAGCG-1	SeuratProject	2869	1514	YX796	0.627396	0.0104453	FALSE	17	D12MSN	#4BBFE5	TRUE	H3K27ac	rep1
YX796:ATAAGCCTCGCTTGCT-1	SeuratProject	3950	1932	YX796	0.278481	0.136223	FALSE	16	STRGA	#63C774	TRUE	H3K27ac	rep1
YX796:ATAAGCCTCCTCATGC-1	SeuratProject	605	414	YX796	0.330579	0.0145603	FALSE	2	OGC	#985695	TRUE	H3K27ac	rep1
YX796:TATTAGCCACCACAAC-1	SeuratProject	6812	2560	YX796	0.02936	0.15917	FALSE	3	ITL23GL	#E59D9F	TRUE	H3K27ac	rep1
YX796:AGTTTGATCCCATAGG-1	SeuratProject	6733	2997	YX796	2.21298	0.0283737	FALSE	10	PVGA	#377549	TRUE	H3K27ac	rep1
YX796:AGTTTGATCTAATCCT-1	SeuratProject	576	433	YX796	0.173611	0.0175864	FALSE	2	OGC	#985695	TRUE	H3K27ac	rep1
YX796:AGTTTGATCTCACAAA-1	SeuratProject	615	463	YX796	0.162602	0.0138408	FALSE	2	OGC	#985695	TRUE	H3K27ac	rep1
YX796:AGTTTGATCCCTGGAA-1	SeuratProject	5454	2193	YX796	0	0.0273598	FALSE	1	CTGL	#A78533	TRUE	H3K27ac	rep1
YX796:GTTTGTAAGGCCTTAG-1	SeuratProject	3421	1746	YX796	0.0584624	0.019195	FALSE	9	OBGA	#43967C	TRUE	H3K27ac	rep1
YX796:CCCGTAAAGCAACATC-1	SeuratProject	9073	3186	YX796	0.495977	0.226244	FALSE	13	OBGL	#A44C40	TRUE	H3K27ac	rep1
YX796:CCCGTAAAGGCGAATA-1	SeuratProject	4219	2051	YX796	0.0474046	0.141494	FALSE	8	ITL6GL	#9E4954	TRUE	H3K27ac	rep1
YX796:CCCGTAAAGTCCTTTG-1	SeuratProject	4025	1974	YX796	0.173913	0.0837104	FALSE	17	D12MSN	#4BBFE5	TRUE	H3K27ac	rep1
YX796:CCCGTAAAGTCCTTCA-1	SeuratProject	7778	2757	YX796	0.0257136	0.0784314	FALSE	0	ITL45GL	#DDA58F	TRUE	H3K27ac	rep1
YX796:CGGTTATAGGCGAAAC-1	SeuratProject	3336	1746	YX796	0.14988	0.0304748	FALSE	7	VIPGA	#3C81BB	TRUE	H3K27ac	rep1
YX796:CGGTTATAGGGTTAGA-1	SeuratProject	4324	2182	YX796	0.208141	0.180266	FALSE	3	ITL23GL	#E59D9F	TRUE	H3K27ac	rep1
YX796:CGGTTATAGCGGTTAT-1	SeuratProject	7369	3014	YX796	0.312118	0.205882	FALSE	8	ITL6GL	#9E4954	TRUE	H3K27ac	rep1
YX796:ATCAGGTTCTCCTCTT-1	SeuratProject	12417	3648	YX796	0.0483209	0.172794	FALSE	12	PTGL	#9C5224	TRUE	H3K27ac	rep1
YX796:ATCAGGTTCAGCACGC-1	SeuratProject	1861	1195	YX796	0.214938	0.092437	FALSE	16	STRGA	#63C774	TRUE	H3K27ac	rep1
YX796:GCTTTATTCGTTTCCA-1	SeuratProject	1129	692	YX796	0.265722	0.0235294	FALSE	2	OGC	#985695	TRUE	H3K27ac	rep1
YX796:GCTTTATTCAAACCGT-1	SeuratProject	1095	695	YX796	0.456621	0.0183824	FALSE	2	OGC	#985695	TRUE	H3K27ac	rep1
YX796:GCTTTATTCAACCAAC-1	SeuratProject	3379	1556	YX796	0.266351	0.020025	FALSE	2	OGC	#985695	TRUE	H3K27ac	rep1
YX796:GTTTGTTTCTAGCGTG-1	SeuratProject	3126	1595	YX796	0.0959693	0.117647	FALSE	16	STRGA	#63C774	TRUE	H3K27ac	rep1
YX796:GTTTGTTTCTTGACCC-1	SeuratProject	5182	2149	YX796	0.366654	0.0626808	FALSE	11	NPGL	#D38362	TRUE	H3K27ac	rep1
YX796:GTTTGTTTCCTGGTCT-1	SeuratProject	6072	2595	YX796	0.131752	0.113543	FALSE	20	Doublet (MGL / ITLGL)	NA	FALSE	H3K27ac	rep1
YX796:GTTTGTTTCGGTCAAT-1	SeuratProject	613	426	YX796	0.489396	0.0160428	FALSE	2	OGC	#985695	TRUE	H3K27ac	rep1
YX796:GTTTGTTTCGACCTGA-1	SeuratProject	689	487	YX796	0.145138	0.0235294	FALSE	16	STRGA	#63C774	TRUE	H3K27ac	rep1
YX796:TACCAGGTCACGCCAA-1	SeuratProject	2693	1529	YX796	0.0371333	0.180266	FALSE	13	OBGL	#A44C40	TRUE	H3K27ac	rep1
YX796:TACCAGGTCTAATTGG-1	SeuratProject	626	439	YX796	1.59744	0.00917431	FALSE	2	OGC	#985695	TRUE	H3K27ac	rep1
YX796:GCCTGTGCAGCACGTT-1	SeuratProject	497	370	YX796	0	0.0152941	FALSE	2	OGC	#985695	TRUE	H3K27ac	rep1
YX796:GCCTGTGCACTAGGTC-1	SeuratProject	583	401	YX796	0	0.0183824	FALSE	2	OGC	#985695	TRUE	H3K27ac	rep1
YX796:GCCTGTGCAGCTTAGC-1	SeuratProject	5284	2188	YX796	0.0946253	0.0894118	FALSE	8	ITL6GL	#9E4954	TRUE	H3K27ac	rep1
YX796:GCCTGTGCAGTTGCGT-1	SeuratProject	8011	3048	YX796	0.0624142	0.188235	FALSE	13	OBGL	#A44C40	TRUE	H3K27ac	rep1
YX796:GCCTGTGCACCTCGCT-1	SeuratProject	3651	1839	YX796	0.136949	0.0349963	FALSE	6	SSTGA	#48C899	TRUE	H3K27ac	rep1
YX796:GCCTGTGCATCAGCAC-1	SeuratProject	5946	2465	YX796	0.504541	0.0837104	FALSE	0	ITL45GL	#DDA58F	TRUE	H3K27ac	rep1
YX796:AGCTTTAAGTCATTAG-1	SeuratProject	6796	2740	YX796	0.0441436	0.0569853	FALSE	3	ITL23GL	#E59D9F	TRUE	H3K27ac	rep1
YX796:AGCTTTAAGGTCCAAT-1	SeuratProject	7656	3088	YX796	0.718391	0.0759358	FALSE	16	STRGA	#63C774	TRUE	H3K27ac	rep1
YX796:TCGGTTTGTACCGAAC-1	SeuratProject	2575	1514	YX796	0.31068	0.0386997	FALSE	7	VIPGA	#3C81BB	TRUE	H3K27ac	rep1
YX796:TCGGTTTGTAAAGCGG-1	SeuratProject	2307	1333	YX796	0.303424	0.0283737	FALSE	6	SSTGA	#48C899	TRUE	H3K27ac	rep1
YX796:TCGGTTTGTGCACGCA-1	SeuratProject	5766	2410	YX796	0.346861	0.0784314	FALSE	13	OBGL	#A44C40	TRUE	H3K27ac	rep1
YX796:GGTTATGGTACGTTTC-1	SeuratProject	720	501	YX796	0	0.0124434	FALSE	2	OGC	#985695	TRUE	H3K27ac	rep1
YX796:GAAGTAAGTTTGAGGC-1	SeuratProject	3902	1981	YX796	0	0.0263692	FALSE	1	CTGL	#A78533	TRUE	H3K27ac	rep1
YX796:GAAGTAAGTCCTAAGA-1	SeuratProject	1285	843	YX796	0.389105	0.0152941	FALSE	18	OPC	#B9A0D6	TRUE	H3K27ac	rep1
YX796:GAAGTAAGTACCAGGT-1	SeuratProject	6854	2946	YX796	0.612781	0.136223	FALSE	8	ITL6GL	#9E4954	TRUE	H3K27ac	rep1
YX796:GAAGTAAGTTTATTCG-1	SeuratProject	442	377	YX796	0.678733	0.04	FALSE	14	MGL	#DF8DB1	TRUE	H3K27ac	rep1
YX796:TTTAAGCCACACTAAT-1	SeuratProject	4905	2099	YX796	0.163099	0.102302	FALSE	0	ITL45GL	#DDA58F	TRUE	H3K27ac	rep1
YX796:TTTAAGCCAGCAAATA-1	SeuratProject	3300	1724	YX796	0.121212	0.0626808	FALSE	10	PVGA	#377549	TRUE	H3K27ac	rep1
YX796:TTTAAGCCAAGCCACT-1	SeuratProject	3900	1836	YX796	0.179487	0.04	FALSE	7	VIPGA	#3C81BB	TRUE	H3K27ac	rep1
YX796:TGTAACTCACCCTCAC-1	SeuratProject	2640	1449	YX796	0.30303	0.0552036	FALSE	0	ITL45GL	#DDA58F	TRUE	H3K27ac	rep1
YX796:TGTAACTCAGTTTGTG-1	SeuratProject	5087	2538	YX796	0.334185	0.15917	FALSE	13	OBGL	#A44C40	TRUE	H3K27ac	rep1
YX796:TTCGGTACATAAGGAC-1	SeuratProject	1696	922	YX796	0.707547	0.0569853	FALSE	7	VIPGA	#3C81BB	TRUE	H3K27ac	rep1
YX796:TTCGGTACATGAATAG-1	SeuratProject	6624	2708	YX796	0.105676	0.141494	FALSE	8	ITL6GL	#9E4954	TRUE	H3K27ac	rep1
YX796:CGTTATCGTTAGTACG-1	SeuratProject	4655	2088	YX796	0.107411	0.0294118	FALSE	1	CTGL	#A78533	TRUE	H3K27ac	rep1
YX796:CGTTATCGTTTACGTC-1	SeuratProject	5907	2560	YX796	0.101574	0.109626	FALSE	4	ITL23GL	#E59D9F	TRUE	H3K27ac	rep1
YX796:CGTTATCGTCAAGTAT-1	SeuratProject	6280	2736	YX796	0.286624	0.136223	FALSE	12	PTGL	#9C5224	TRUE	H3K27ac	rep1
YX796:TGGCCTTTCTAGCGAT-1	SeuratProject	3760	1938	YX796	0.212766	0.0470588	FALSE	7	VIPGA	#3C81BB	TRUE	H3K27ac	rep1
YX796:TGGCCTTTCGGCCATA-1	SeuratProject	4079	1700	YX796	0.0490316	0.0413355	FALSE	4	ITL23GL	#E59D9F	TRUE	H3K27ac	rep1
YX796:TGGCCTTTCTAGCTTT-1	SeuratProject	13259	3800	YX796	0.158383	0.226244	FALSE	5	ITL5GL	#E1A462	TRUE	H3K27ac	rep1
YX796:TGGCCTTTCATGCCTC-1	SeuratProject	622	434	YX796	0.321543	0.050173	FALSE	9	OBGA	#43967C	TRUE	H3K27ac	rep1
YX796:GAGGGAGCACGAATCC-1	SeuratProject	3433	1807	YX796	0.0873871	0.180266	FALSE	22	CTGL	#A78533	TRUE	H3K27ac	rep1
YX796:GAGGGAGCAGTAGGTG-1	SeuratProject	2874	1588	YX796	0.208768	0.0349963	FALSE	6	SSTGA	#48C899	TRUE	H3K27ac	rep1
YX796:GAGGGAGCAACCTGGT-1	SeuratProject	2423	1450	YX796	0.206356	0.0235294	FALSE	6	SSTGA	#48C899	TRUE	H3K27ac	rep1
YX796:GCATTAGGTTGTTGTC-1	SeuratProject	3845	1861	YX796	0.286086	0.0349963	FALSE	1	CTGL	#A78533	TRUE	H3K27ac	rep1
YX796:GCATATATCAATGACC-1	SeuratProject	5008	2219	YX796	0.379393	0.136223	FALSE	13	OBGL	#A44C40	TRUE	H3K27ac	rep1
YX796:GCATATATCTGTTGCC-1	SeuratProject	4223	2088	YX796	0.568316	0.136223	FALSE	11	NPGL	#D38362	TRUE	H3K27ac	rep1
YX796:GCATATATCTAACCTT-1	SeuratProject	710	480	YX796	0	0.0226244	FALSE	2	OGC	#985695	TRUE	H3K27ac	rep1
YX796:GCATATATCATAACGC-1	SeuratProject	990	605	YX796	0	0.019195	FALSE	2	OGC	#985695	TRUE	H3K27ac	rep1
YX796:TAGGAACCATGAATAG-1	SeuratProject	4731	2235	YX796	0.0845487	0.172794	FALSE	8	ITL6GL	#9E4954	TRUE	H3K27ac	rep1
YX796:ACCCGCTGTTGTAAAC-1	SeuratProject	5084	2192	YX796	0.196696	0.141494	FALSE	22	CTGL	#A78533	TRUE	H3K27ac	rep1
YX796:ACCCGCTGTCAATGTG-1	SeuratProject	879	603	YX796	0.113766	0.019195	FALSE	2	OGC	#985695	TRUE	H3K27ac	rep1
YX796:ACCCGCTGTACAAAGA-1	SeuratProject	566	429	YX796	0.530035	0.0117647	FALSE	2	OGC	#985695	TRUE	H3K27ac	rep1
YX796:ATGACCAGTGTCCAGG-1	SeuratProject	861	634	YX796	0.929152	0.019195	FALSE	18	OPC	#B9A0D6	TRUE	H3K27ac	rep1
YX796:ATGACCAGTTGTTGTC-1	SeuratProject	479	372	YX796	0.208768	0.0175864	FALSE	2	OGC	#985695	TRUE	H3K27ac	rep1
YX796:ATGACCAGTGTGAGGA-1	SeuratProject	1999	1234	YX796	1.15058	0.0588235	FALSE	7	VIPGA	#3C81BB	TRUE	H3K27ac	rep1
YX796:ATGACCAGTTTCGCCA-1	SeuratProject	6348	2683	YX796	0.236295	0.102302	FALSE	16	STRGA	#63C774	TRUE	H3K27ac	rep1
YX796:CGGAGCAAGCTCCTTA-1	SeuratProject	2943	1601	YX796	0.0339789	0.0263692	FALSE	1	CTGL	#A78533	TRUE	H3K27ac	rep1
YX796:ATACCGGTCTAATCTC-1	SeuratProject	7463	2561	YX796	0.0803966	0.136223	FALSE	8	ITL6GL	#9E4954	TRUE	H3K27ac	rep1
YX796:TATGCATCAATAATGG-1	SeuratProject	5067	2277	YX796	0.0592066	0.0326797	FALSE	1	CTGL	#A78533	TRUE	H3K27ac	rep1
YX796:TATGCATCACAATGCC-1	SeuratProject	552	436	YX796	0.905797	0.0226244	FALSE	7	VIPGA	#3C81BB	TRUE	H3K27ac	rep1
YX796:TATGCATCAGCCAGAA-1	SeuratProject	3002	1578	YX796	0.433045	0.0427075	FALSE	11	NPGL	#D38362	TRUE	H3K27ac	rep1
YX796:CTACCTCAGGTAGCTT-1	SeuratProject	8914	3217	YX796	0.100965	0.165775	FALSE	5	ITL5GL	#E1A462	TRUE	H3K27ac	rep1
YX796:CTACGAAGTTTCCGGC-1	SeuratProject	3008	1644	YX796	0.232713	0.0517998	FALSE	11	NPGL	#D38362	TRUE	H3K27ac	rep1
YX796:CTACGAAGTGTAACCA-1	SeuratProject	2149	1212	YX796	0.651466	0.0338235	FALSE	16	STRGA	#63C774	TRUE	H3K27ac	rep1
YX796:CCATAGCCACCATATG-1	SeuratProject	795	505	YX796	5.78616	0.00980392	FALSE	2	OGC	#985695	TRUE	H3K27ac	rep1
YX796:CCATAGCCAATATACC-1	SeuratProject	5342	2363	YX796	0.243355	0.25	FALSE	0	ITL45GL	#DDA58F	TRUE	H3K27ac	rep1
YX796:CCATAGCCAGACAAAC-1	SeuratProject	4589	2088	YX796	0.108956	0.102302	FALSE	0	ITL45GL	#DDA58F	TRUE	H3K27ac	rep1
YX796:CCATAGCCAGGTCCTG-1	SeuratProject	11751	3367	YX796	0.255297	0.117647	FALSE	5	ITL5GL	#E1A462	TRUE	H3K27ac	rep1
YX796:CCATAGCCATAATTGC-1	SeuratProject	6581	2480	YX796	0.182343	0.0894118	FALSE	3	ITL23GL	#E59D9F	TRUE	H3K27ac	rep1
YX796:CCATAGCCATGCAACC-1	SeuratProject	4455	2114	YX796	0.426487	0.0254011	FALSE	1	CTGL	#A78533	TRUE	H3K27ac	rep1
YX796:GCGATTTAGGACCGCT-1	SeuratProject	2657	1516	YX796	0.112909	0.0689655	FALSE	11	NPGL	#D38362	TRUE	H3K27ac	rep1
YX796:GCGATTTAGCCACAAT-1	SeuratProject	4815	2190	YX796	0.0207684	0.0837104	FALSE	4	ITL23GL	#E59D9F	TRUE	H3K27ac	rep1
YX796:GCGATTTAGCATGACT-1	SeuratProject	5438	2280	YX796	0.239058	0.0988736	FALSE	5	ITL5GL	#E1A462	TRUE	H3K27ac	rep1
YX796:GCTCTGGCATACCCGG-1	SeuratProject	6304	2401	YX796	0.333122	0.237647	FALSE	12	PTGL	#9C5224	TRUE	H3K27ac	rep1
YX796:GCTCTGGCACATGCTA-1	SeuratProject	5408	2481	YX796	0.240385	0.0988736	FALSE	22	CTGL	#A78533	TRUE	H3K27ac	rep1
YX796:CGAAATGAGGCGGGTA-1	SeuratProject	1794	1163	YX796	0.167224	0.102302	FALSE	6	SSTGA	#48C899	TRUE	H3K27ac	rep1
YX796:CGAAATGAGCTTATGA-1	SeuratProject	7240	2784	YX796	0.151934	0.205882	FALSE	5	ITL5GL	#E1A462	TRUE	H3K27ac	rep1
YX796:CGAAATGAGGTGCGGA-1	SeuratProject	4877	1959	YX796	0.410088	0.126471	FALSE	13	OBGL	#A44C40	TRUE	H3K27ac	rep1
YX796:GCATGAAAGGTTACGT-1	SeuratProject	6698	2624	YX796	0.0149298	0.105882	FALSE	5	ITL5GL	#E1A462	TRUE	H3K27ac	rep1
YX796:CCTACTTCATAAAGCA-1	SeuratProject	6582	2447	YX796	0.136737	0.147059	FALSE	12	PTGL	#9C5224	TRUE	H3K27ac	rep1
YX796:CCTACTTCAATTAACC-1	SeuratProject	637	507	YX796	0	0.0294118	FALSE	14	MGL	#DF8DB1	TRUE	H3K27ac	rep1
YX796:CAGGGCTTCCACCTTA-1	SeuratProject	1207	823	YX796	0.08285	0.0254011	FALSE	18	OPC	#B9A0D6	TRUE	H3K27ac	rep1
YX796:CAGGGCTTCCTTCTAG-1	SeuratProject	5568	2311	YX796	0.179598	0.102302	FALSE	0	ITL45GL	#DDA58F	TRUE	H3K27ac	rep1
YX796:CCTATAGCAGCTCAAC-1	SeuratProject	4653	2141	YX796	0.236407	0.0894118	FALSE	8	ITL6GL	#9E4954	TRUE	H3K27ac	rep1
YX796:CCTATAGCAATTTAGC-1	SeuratProject	5234	2314	YX796	0.267482	0.0689655	FALSE	6	SSTGA	#48C899	TRUE	H3K27ac	rep1
YX796:GCTGTGCAGACAAACG-1	SeuratProject	4612	2136	YX796	0.325239	0.0263692	FALSE	1	CTGL	#A78533	TRUE	H3K27ac	rep1
YX796:GCTGTGCAGCTTGCTC-1	SeuratProject	9761	3224	YX796	0.194652	0.105882	FALSE	0	ITL45GL	#DDA58F	TRUE	H3K27ac	rep1
YX796:GCTGTGCAGCCTGGTA-1	SeuratProject	5195	2351	YX796	0.423484	0.147059	FALSE	13	OBGL	#A44C40	TRUE	H3K27ac	rep1
YX796:GCTGTGCAGCGGTTAT-1	SeuratProject	3234	1670	YX796	0.0618429	0.0470588	FALSE	6	SSTGA	#48C899	TRUE	H3K27ac	rep1
YX796:GCTGTGCAGGAAGTAT-1	SeuratProject	2680	1534	YX796	0.0373134	0.0338235	FALSE	7	VIPGA	#3C81BB	TRUE	H3K27ac	rep1
YX796:AAGTCTATCGGGACTC-1	SeuratProject	3690	1876	YX796	0.433604	0.172794	FALSE	3	ITL23GL	#E59D9F	TRUE	H3K27ac	rep1
YX796:AAGTCTATCTTGCTAT-1	SeuratProject	9590	3336	YX796	0.0729927	0.0735294	FALSE	4	ITL23GL	#E59D9F	TRUE	H3K27ac	rep1
YX796:AAGTCTATCCAAATCA-1	SeuratProject	5533	2269	YX796	0.0903669	0.019195	FALSE	1	CTGL	#A78533	TRUE	H3K27ac	rep1
YX796:AAGTCTATCCCTCTAA-1	SeuratProject	5149	2329	YX796	0.0194212	0.0138408	FALSE	10	PVGA	#377549	TRUE	H3K27ac	rep1
YX796:CCTTATGTCTCGCCTG-1	SeuratProject	2172	1299	YX796	0.368324	0.0894118	FALSE	18	OPC	#B9A0D6	TRUE	H3K27ac	rep1
YX796:CCTTATGTCAATCTCT-1	SeuratProject	5931	2363	YX796	0.134885	0.0217391	FALSE	1	CTGL	#A78533	TRUE	H3K27ac	rep1
YX796:CCTTATGTCGTAATCA-1	SeuratProject	6542	2612	YX796	0.0458575	0.205882	FALSE	0	ITL45GL	#DDA58F	TRUE	H3K27ac	rep1
YX796:CTTGCAACACTGGCCA-1	SeuratProject	8630	3059	YX796	0.359212	0.105882	FALSE	5	ITL5GL	#E1A462	TRUE	H3K27ac	rep1
YX796:CTTGCAACAAGGTGGC-1	SeuratProject	8004	3151	YX796	0.187406	0.205882	FALSE	12	PTGL	#9C5224	TRUE	H3K27ac	rep1
YX796:CTTGCAACAAGGTAAC-1	SeuratProject	4669	1800	YX796	0.0428357	0.0304748	FALSE	11	NPGL	#D38362	TRUE	H3K27ac	rep1
YX796:CACAATATCCAACTGG-1	SeuratProject	664	424	YX796	0	0.0168067	FALSE	2	OGC	#985695	TRUE	H3K27ac	rep1
YX796:CACAATATCCTGGTGA-1	SeuratProject	8150	3184	YX796	0.122699	0.152941	FALSE	3	ITL23GL	#E59D9F	TRUE	H3K27ac	rep1
YX796:CACAATATCAAGTGAG-1	SeuratProject	4968	2338	YX796	0.0805153	0.126471	FALSE	13	OBGL	#A44C40	TRUE	H3K27ac	rep1
YX796:CACAATATCATTGTTC-1	SeuratProject	2641	1430	YX796	0.492238	0.0235294	FALSE	17	D12MSN	#4BBFE5	TRUE	H3K27ac	rep1
YX796:CGCTGTGCAATTAGGA-1	SeuratProject	3304	1710	YX796	0.181598	0.126471	FALSE	16	STRGA	#63C774	TRUE	H3K27ac	rep1
YX796:CCTCAATGTGGTTAGC-1	SeuratProject	5470	2190	YX796	0.0731261	0.0552036	FALSE	0	ITL45GL	#DDA58F	TRUE	H3K27ac	rep1
YX796:CCTCAATGTGTGTCCC-1	SeuratProject	3992	1738	YX796	0.150301	0.0413355	FALSE	6	SSTGA	#48C899	TRUE	H3K27ac	rep1
YX796:CTTATGTTCACTAATG-1	SeuratProject	988	769	YX796	0.202429	0.04	FALSE	14	MGL	#DF8DB1	TRUE	H3K27ac	rep1
YX796:CTTATGTTCACTCGCT-1	SeuratProject	4140	2126	YX796	0.652174	0.0607211	FALSE	6	SSTGA	#48C899	TRUE	H3K27ac	rep1
YX796:CTTATGTTCTAACTGA-1	SeuratProject	9690	3393	YX796	0.196078	0.0955882	FALSE	0	ITL45GL	#DDA58F	TRUE	H3K27ac	rep1
YX796:CTTATGTTCGGGATTT-1	SeuratProject	2654	1530	YX796	0.75358	0.04	FALSE	17	D12MSN	#4BBFE5	TRUE	H3K27ac	rep1
YX796:CTTATGTTCTGTGAGT-1	SeuratProject	5164	1899	YX796	0.116189	0.0315638	FALSE	3	ITL23GL	#E59D9F	TRUE	H3K27ac	rep1
YX796:TGGATTGGTGAGCACT-1	SeuratProject	2279	1288	YX796	0.263273	0.0283737	FALSE	10	PVGA	#377549	TRUE	H3K27ac	rep1
YX796:TGGATTGGTTCCTCCT-1	SeuratProject	6518	2626	YX796	0.0920528	0.141494	FALSE	0	ITL45GL	#DDA58F	TRUE	H3K27ac	rep1
YX796:TGGATTGGTGGAAACG-1	SeuratProject	2418	1314	YX796	0.082713	0.0235294	FALSE	17	D12MSN	#4BBFE5	TRUE	H3K27ac	rep1
YX796:CAATGTCAGTGAGGTA-1	SeuratProject	3937	1849	YX796	0.2286	0.0273598	FALSE	1	CTGL	#A78533	TRUE	H3K27ac	rep1
YX796:CAATGTCAGCAGCTAT-1	SeuratProject	4103	1959	YX796	0	0.0294118	FALSE	7	VIPGA	#3C81BB	TRUE	H3K27ac	rep1
YX796:CAATGTCAGACACTTA-1	SeuratProject	6173	2519	YX796	0.0323992	0.0517998	FALSE	0	ITL45GL	#DDA58F	TRUE	H3K27ac	rep1
YX796:CAATGTCAGGAAGCTA-1	SeuratProject	3306	1694	YX796	0.120992	0.0361991	FALSE	1	CTGL	#A78533	TRUE	H3K27ac	rep1
YX796:CAATGTCAGCCTGGTA-1	SeuratProject	6078	2732	YX796	0.230339	0.147059	FALSE	13	OBGL	#A44C40	TRUE	H3K27ac	rep1
YX796:CTATGGCCATGGTTAT-1	SeuratProject	6047	2411	YX796	0.11576	0.102302	FALSE	0	ITL45GL	#DDA58F	TRUE	H3K27ac	rep1
YX796:AACTAGTGTAAGGTTT-1	SeuratProject	2323	1384	YX796	0.731812	0.0361991	FALSE	6	SSTGA	#48C899	TRUE	H3K27ac	rep1
YX796:AACTAGTGTACCGAAC-1	SeuratProject	1362	888	YX796	1.0279	0.0244547	FALSE	17	D12MSN	#4BBFE5	TRUE	H3K27ac	rep1
YX796:AACAAGCCATCACTTC-1	SeuratProject	6835	2752	YX796	0.365764	0.0837104	FALSE	4	ITL23GL	#E59D9F	TRUE	H3K27ac	rep1
YX796:AACAAGCCATAGCGGA-1	SeuratProject	4212	1906	YX796	0.0712251	0.019195	FALSE	7	VIPGA	#3C81BB	TRUE	H3K27ac	rep1
YX796:AACAAGCCAGATTCAT-1	SeuratProject	8380	2876	YX796	0.202864	0.0865052	FALSE	0	ITL45GL	#DDA58F	TRUE	H3K27ac	rep1
YX796:ACTCCTCAGGGATGAC-1	SeuratProject	2345	1272	YX796	0.0426439	0.126471	FALSE	7	VIPGA	#3C81BB	TRUE	H3K27ac	rep1
YX796:ACTCCTCAGCTTGCTC-1	SeuratProject	5347	2160	YX796	0.0748083	0.0226244	FALSE	1	CTGL	#A78533	TRUE	H3K27ac	rep1
YX796:ACTCCTCAGTTCCCGT-1	SeuratProject	494	422	YX796	3.84615	0.0588235	FALSE	20	Doublet (MGL / ITLGL)	NA	FALSE	H3K27ac	rep1
YX796:ACTCCTCAGGAATAAC-1	SeuratProject	5728	2409	YX796	0.296788	0.0588235	FALSE	6	SSTGA	#48C899	TRUE	H3K27ac	rep1
YX796:AAGCGAGGTAGACAAA-1	SeuratProject	4248	2110	YX796	0.447269	0.188235	FALSE	13	OBGL	#A44C40	TRUE	H3K27ac	rep1
YX796:AAGCGAGGTTTGAGGC-1	SeuratProject	2013	1211	YX796	0.298063	0.0124434	FALSE	17	D12MSN	#4BBFE5	TRUE	H3K27ac	rep1
YX796:AAGCGAGGTATTTGCC-1	SeuratProject	5755	2470	YX796	0.3649	0.226244	FALSE	11	NPGL	#D38362	TRUE	H3K27ac	rep1
YX796:AAGCGAGGTTCCGGCT-1	SeuratProject	4458	1982	YX796	0.224316	0.121951	FALSE	5	ITL5GL	#E1A462	TRUE	H3K27ac	rep1
YX796:GGGTTACGTCTCAGCC-1	SeuratProject	6852	2451	YX796	0.0875657	0.0485934	FALSE	1	CTGL	#A78533	TRUE	H3K27ac	rep1
YX796:AACGACAAGGCATTAC-1	SeuratProject	5973	2541	YX796	0.351582	0.205882	FALSE	13	OBGL	#A44C40	TRUE	H3K27ac	rep1
YX796:AACGACAAGCATGAAG-1	SeuratProject	3277	1839	YX796	0.0610314	0.0217391	FALSE	10	PVGA	#377549	TRUE	H3K27ac	rep1
YX796:AACGACAAGACACTTA-1	SeuratProject	602	434	YX796	0.498339	0.0208729	FALSE	2	OGC	#985695	TRUE	H3K27ac	rep1
YX796:CTTAAGATCGCTCACT-1	SeuratProject	7094	2969	YX796	0.380603	0.0254011	FALSE	6	SSTGA	#48C899	TRUE	H3K27ac	rep1
YX796:CTTAAGATCAATCTCT-1	SeuratProject	4238	1916	YX796	0.023596	0.0712074	FALSE	0	ITL45GL	#DDA58F	TRUE	H3K27ac	rep1
YX796:CTTAAGATCTTTAGGA-1	SeuratProject	4110	1988	YX796	0.0486618	0.0552036	FALSE	6	SSTGA	#48C899	TRUE	H3K27ac	rep1
YX796:CTTAAGATCTCACATT-1	SeuratProject	1721	1111	YX796	0.232423	0.0667996	FALSE	18	OPC	#B9A0D6	TRUE	H3K27ac	rep1
YX796:TTTACGAAGCCAGTAT-1	SeuratProject	4635	2103	YX796	0.1726	0.0667996	FALSE	0	ITL45GL	#DDA58F	TRUE	H3K27ac	rep1
YX796:TTTACGAAGTCATCCC-1	SeuratProject	6542	2567	YX796	0.0305717	0.109626	FALSE	5	ITL5GL	#E1A462	TRUE	H3K27ac	rep1
YX796:TTTACGAAGCAAGACA-1	SeuratProject	3571	1862	YX796	0.560067	0.0386997	FALSE	6	SSTGA	#48C899	TRUE	H3K27ac	rep1
YX796:TTTACGAAGGCCATCA-1	SeuratProject	3715	1696	YX796	0.13459	0.0427075	FALSE	0	ITL45GL	#DDA58F	TRUE	H3K27ac	rep1
YX796:ACTTATGAGTGAACCT-1	SeuratProject	3346	1758	YX796	0	0.0455675	FALSE	7	VIPGA	#3C81BB	TRUE	H3K27ac	rep1
YX796:ACTTATGAGGACCGCT-1	SeuratProject	964	778	YX796	0.207469	0.180266	FALSE	14	MGL	#DF8DB1	TRUE	H3K27ac	rep1
YX796:ACTTATGAGAGCCGGA-1	SeuratProject	5411	2515	YX796	0.295694	0.205882	FALSE	13	OBGL	#A44C40	TRUE	H3K27ac	rep1
YX796:ACTTATGAGGAGCAAC-1	SeuratProject	515	378	YX796	0.582524	0.00855615	FALSE	2	OGC	#985695	TRUE	H3K27ac	rep1
YX796:CAATGAACATTAGGTT-1	SeuratProject	2577	1437	YX796	0.271634	0.092437	FALSE	16	STRGA	#63C774	TRUE	H3K27ac	rep1
YX796:CAATGAACAATGAGGT-1	SeuratProject	2922	1571	YX796	0.410678	0.0607211	FALSE	6	SSTGA	#48C899	TRUE	H3K27ac	rep1
YX796:CAATGAACAACGTGCT-1	SeuratProject	3433	1743	YX796	0.262161	0.0244547	FALSE	7	VIPGA	#3C81BB	TRUE	H3K27ac	rep1
YX796:TTTAGCAAGCAGGCCT-1	SeuratProject	5360	2281	YX796	0.652985	0.196755	FALSE	19	CLAGL	#AE716E	TRUE	H3K27ac	rep1
YX796:GTATTGATCCCTCATA-1	SeuratProject	2863	1575	YX796	0.139714	0.15917	FALSE	16	STRGA	#63C774	TRUE	H3K27ac	rep1
YX796:GTATTGATCATAATCG-1	SeuratProject	7586	3149	YX796	0.527287	0.196755	FALSE	12	PTGL	#9C5224	TRUE	H3K27ac	rep1
YX796:GTATTGATCCTTGTTG-1	SeuratProject	6224	2453	YX796	0.160668	0.147059	FALSE	8	ITL6GL	#9E4954	TRUE	H3K27ac	rep1
YX796:TCCATAAAGCCTAATA-1	SeuratProject	1102	741	YX796	0.272232	0.0349963	FALSE	16	STRGA	#63C774	TRUE	H3K27ac	rep1
YX796:TCCATAAAGGCATTGT-1	SeuratProject	1534	989	YX796	0.130378	0.0152941	FALSE	18	OPC	#B9A0D6	TRUE	H3K27ac	rep1
YX796:ATTCCTCCAATAGCAA-1	SeuratProject	4511	2044	YX796	0.199512	0.0988736	FALSE	3	ITL23GL	#E59D9F	TRUE	H3K27ac	rep1
YX796:ATTCCTCCATAAACCT-1	SeuratProject	9636	3192	YX796	0.0726443	0.172794	FALSE	0	ITL45GL	#DDA58F	TRUE	H3K27ac	rep1
YX796:ATTCCTCCAGGTATTT-1	SeuratProject	3320	1584	YX796	0.240964	0.152941	FALSE	16	STRGA	#63C774	TRUE	H3K27ac	rep1
YX796:ATTCCTCCAAGCCACT-1	SeuratProject	758	516	YX796	0	0.0263692	FALSE	2	OGC	#985695	TRUE	H3K27ac	rep1
YX796:GTGTGCGGTTAGGATT-1	SeuratProject	3600	1895	YX796	0.277778	0.215686	FALSE	0	ITL45GL	#DDA58F	TRUE	H3K27ac	rep1
YX796:GTGTGCGGTTTGGGCG-1	SeuratProject	2020	1207	YX796	0.39604	0.0273598	FALSE	6	SSTGA	#48C899	TRUE	H3K27ac	rep1
YX796:CCTATTTAGTCATTGA-1	SeuratProject	7118	2759	YX796	0.182636	0.141494	FALSE	13	OBGL	#A44C40	TRUE	H3K27ac	rep1
YX796:CCTATTTAGTAGGCGG-1	SeuratProject	9307	3627	YX796	0.0859568	0.205882	FALSE	8	ITL6GL	#9E4954	TRUE	H3K27ac	rep1
YX796:CCTATTTAGCTTAGTA-1	SeuratProject	5980	2563	YX796	0.267559	0.226244	FALSE	13	OBGL	#A44C40	TRUE	H3K27ac	rep1
YX796:CCTATTTAGGGACCTC-1	SeuratProject	605	414	YX796	0	0.0168067	FALSE	2	OGC	#985695	TRUE	H3K27ac	rep1
YX796:CCTATTTAGAAGCTAG-1	SeuratProject	5388	2367	YX796	0.148478	0.117647	FALSE	13	OBGL	#A44C40	TRUE	H3K27ac	rep1
YX796:CCTATTTAGTTTGCGG-1	SeuratProject	5717	2472	YX796	0.122442	0.152941	FALSE	8	ITL6GL	#9E4954	TRUE	H3K27ac	rep1
YX796:CAATCTAAGACACCGC-1	SeuratProject	5643	2537	YX796	0.15949	0.15917	FALSE	3	ITL23GL	#E59D9F	TRUE	H3K27ac	rep1
YX796:CAATCTAAGGCTCATG-1	SeuratProject	1469	944	YX796	0	0.0361991	FALSE	6	SSTGA	#48C899	TRUE	H3K27ac	rep1
YX796:CAATCTAAGCTATTAG-1	SeuratProject	3009	1489	YX796	0.0664673	0.152941	FALSE	16	STRGA	#63C774	TRUE	H3K27ac	rep1
YX796:CAATCTAAGGGTGAAC-1	SeuratProject	4559	2245	YX796	0.263216	0.0607211	FALSE	6	SSTGA	#48C899	TRUE	H3K27ac	rep1
YX796:CAATCTAAGTTAGTGC-1	SeuratProject	1521	967	YX796	0.328731	0.0667996	FALSE	17	D12MSN	#4BBFE5	TRUE	H3K27ac	rep1
YX796:CAATCTAAGGCGGATG-1	SeuratProject	2926	1597	YX796	0.136705	0.109626	FALSE	5	ITL5GL	#E1A462	TRUE	H3K27ac	rep1
YX796:ATTCAACCAGGCATCT-1	SeuratProject	4219	1987	YX796	0.0237023	0.0647059	FALSE	0	ITL45GL	#DDA58F	TRUE	H3K27ac	rep1
YX796:ATTCAACCACAAACTT-1	SeuratProject	7071	2667	YX796	0.113138	0.215686	FALSE	8	ITL6GL	#9E4954	TRUE	H3K27ac	rep1
YX796:ATTCAACCACGTGCTG-1	SeuratProject	4699	2060	YX796	0.0638434	0.180266	FALSE	0	ITL45GL	#DDA58F	TRUE	H3K27ac	rep1
YX796:ATTCAACCAACGTGCT-1	SeuratProject	3521	1665	YX796	0.624822	0.0455675	FALSE	6	SSTGA	#48C899	TRUE	H3K27ac	rep1
YX796:ATTCAACCATCAGTAT-1	SeuratProject	7512	2880	YX796	0.532481	0.172794	FALSE	5	ITL5GL	#E1A462	TRUE	H3K27ac	rep1
YX796:ATTCAACCACCAGGTT-1	SeuratProject	679	441	YX796	0.147275	0.0175864	FALSE	2	OGC	#985695	TRUE	H3K27ac	rep1
YX796:GTGAACAAGGACCTGC-1	SeuratProject	4850	2149	YX796	0.0206186	0.0607211	FALSE	0	ITL45GL	#DDA58F	TRUE	H3K27ac	rep1
YX796:GGGCAATAGCCAGTAT-1	SeuratProject	506	377	YX796	0.395257	0.0168067	FALSE	2	OGC	#985695	TRUE	H3K27ac	rep1
YX796:GGGCAATAGCTTGCTC-1	SeuratProject	1282	804	YX796	0.156006	0.0226244	FALSE	2	OGC	#985695	TRUE	H3K27ac	rep1
YX796:GCGTGCTAGCTATTAG-1	SeuratProject	2344	1344	YX796	0.255973	0.0326797	FALSE	6	SSTGA	#48C899	TRUE	H3K27ac	rep1
YX796:CAATAGCTCACGCGGT-1	SeuratProject	3045	1612	YX796	0.426929	0.0810211	FALSE	1	CTGL	#A78533	TRUE	H3K27ac	rep1
YX796:GCCTCAAAGCGCATTG-1	SeuratProject	5566	2570	YX796	0.341358	0.180266	FALSE	5	ITL5GL	#E1A462	TRUE	H3K27ac	rep1
YX796:GCCTCAAAGGCTCATG-1	SeuratProject	4136	2026	YX796	0.386847	0.188235	FALSE	0	ITL45GL	#DDA58F	TRUE	H3K27ac	rep1
YX796:GCCTCAAAGCTTAGTA-1	SeuratProject	908	691	YX796	0.220264	0.0217391	FALSE	14	MGL	#DF8DB1	TRUE	H3K27ac	rep1
YX796:GCCTCAAAGTCACCTC-1	SeuratProject	454	377	YX796	0.440529	0.0374332	FALSE	14	MGL	#DF8DB1	TRUE	H3K27ac	rep1
YX796:GCCTCAAAGGCCAATT-1	SeuratProject	8187	3035	YX796	0.146574	0.0894118	FALSE	3	ITL23GL	#E59D9F	TRUE	H3K27ac	rep1
YX796:AGTAGCTTCGCATTAA-1	SeuratProject	3729	1856	YX796	0.402253	0.117647	FALSE	1	CTGL	#A78533	TRUE	H3K27ac	rep1
YX796:GCACTAAGTTTATGGG-1	SeuratProject	5110	2372	YX796	0.0391389	0.0569853	FALSE	10	PVGA	#377549	TRUE	H3K27ac	rep1
YX796:GGAGCAAGTCTTACTA-1	SeuratProject	3146	1708	YX796	0.127146	0.226244	FALSE	13	OBGL	#A44C40	TRUE	H3K27ac	rep1
YX796:GGAGCAAGTTGCGGAT-1	SeuratProject	1578	990	YX796	0.0633714	0.0441176	FALSE	11	NPGL	#D38362	TRUE	H3K27ac	rep1
YX796:CAGGCTATCAAGGACA-1	SeuratProject	3027	1609	YX796	0.132144	0.0470588	FALSE	16	STRGA	#63C774	TRUE	H3K27ac	rep1
YX796:CGAATCTAGCGCAATT-1	SeuratProject	10308	3536	YX796	0.155219	0.105882	FALSE	3	ITL23GL	#E59D9F	TRUE	H3K27ac	rep1
YX796:CGAATCTAGGTAGCTT-1	SeuratProject	6074	2460	YX796	0.0493908	0.0759358	FALSE	6	SSTGA	#48C899	TRUE	H3K27ac	rep1
YX796:CGAATCTAGGGCCACT-1	SeuratProject	3749	1826	YX796	0.0533476	0.0955882	FALSE	3	ITL23GL	#E59D9F	TRUE	H3K27ac	rep1
YX796:CGAATCTAGACAAACG-1	SeuratProject	5523	2587	YX796	0.108637	0.215686	FALSE	3	ITL23GL	#E59D9F	TRUE	H3K27ac	rep1
YX796:CGAATCTAGCACGATT-1	SeuratProject	4184	1962	YX796	0.40631	0.165775	FALSE	8	ITL6GL	#9E4954	TRUE	H3K27ac	rep1
YX796:AGGGCCTTCATTGCAA-1	SeuratProject	3405	1808	YX796	0.146843	0.0273598	FALSE	10	PVGA	#377549	TRUE	H3K27ac	rep1
YX796:TCGATTAAGGAACCAA-1	SeuratProject	3622	1782	YX796	0.0828272	0.092437	FALSE	0	ITL45GL	#DDA58F	TRUE	H3K27ac	rep1
YX796:TCGATTAAGGATTTGC-1	SeuratProject	4140	2013	YX796	0.289855	0.0294118	FALSE	1	CTGL	#A78533	TRUE	H3K27ac	rep1
YX796:TCGATTAAGGTCCAAT-1	SeuratProject	4658	2193	YX796	0.171748	0.113543	FALSE	0	ITL45GL	#DDA58F	TRUE	H3K27ac	rep1
YX796:TCGATTAAGAGGGACT-1	SeuratProject	3574	1982	YX796	0.195859	0.172794	FALSE	10	PVGA	#377549	TRUE	H3K27ac	rep1
YX796:TCGATTAAGGCTGTGC-1	SeuratProject	4952	2224	YX796	0.141357	0.180266	FALSE	3	ITL23GL	#E59D9F	TRUE	H3K27ac	rep1
YX796:TCGATTAAGGCTGGCT-1	SeuratProject	2344	1342	YX796	0.383959	0.196755	FALSE	21	SSTGA	#48C899	TRUE	H3K27ac	rep1
YX796:TTAGTCAAGGAATAAC-1	SeuratProject	3730	1890	YX796	0	0.0263692	FALSE	1	CTGL	#A78533	TRUE	H3K27ac	rep1
YX796:TATCCGGAGCTCAATA-1	SeuratProject	5440	2372	YX796	0.275735	0.102302	FALSE	5	ITL5GL	#E1A462	TRUE	H3K27ac	rep1
YX796:TATCCGGAGCACAGGG-1	SeuratProject	7178	2774	YX796	0.0696573	0.25	FALSE	12	PTGL	#9C5224	TRUE	H3K27ac	rep1
YX796:TATCCGGAGGCCATCA-1	SeuratProject	9221	3484	YX796	0.401258	0.180266	FALSE	17	D12MSN	#4BBFE5	TRUE	H3K27ac	rep1
YX796:TATCCGGAGGTAAGCA-1	SeuratProject	1511	959	YX796	0.0661813	0.102302	FALSE	7	VIPGA	#3C81BB	TRUE	H3K27ac	rep1
YX796:TATGGTCAGGCAACAA-1	SeuratProject	3301	1661	YX796	0.363526	0.0865052	FALSE	0	ITL45GL	#DDA58F	TRUE	H3K27ac	rep1
YX796:CTGTTTAGTGTTTGCT-1	SeuratProject	1771	1084	YX796	0.451722	0.0283737	FALSE	17	D12MSN	#4BBFE5	TRUE	H3K27ac	rep1
YX796:GCGATATTCTCTAGCC-1	SeuratProject	6828	2480	YX796	0.13181	0.0244547	FALSE	1	CTGL	#A78533	TRUE	H3K27ac	rep1
YX796:GCGATATTCGGTCAAT-1	SeuratProject	6424	2776	YX796	0.389166	0.126471	FALSE	20	Doublet (MGL / ITLGL)	NA	FALSE	H3K27ac	rep1
YX796:CCAAGGCTCCAACTGG-1	SeuratProject	12253	3386	YX796	0.0652901	0.0667996	FALSE	13	OBGL	#A44C40	TRUE	H3K27ac	rep1
YX796:GTAGCCATCTTTAGGA-1	SeuratProject	4521	2115	YX796	0.154833	0.180266	FALSE	3	ITL23GL	#E59D9F	TRUE	H3K27ac	rep1
YX796:CACATGCCAACCGCCA-1	SeuratProject	8656	2926	YX796	0.30037	0.147059	FALSE	12	PTGL	#9C5224	TRUE	H3K27ac	rep1
YX796:GTACCTTGTTTACGTC-1	SeuratProject	12987	4058	YX796	0.2002	0.147059	FALSE	12	PTGL	#9C5224	TRUE	H3K27ac	rep1
YX796:GTACCTTGTTGGATAT-1	SeuratProject	528	388	YX796	0.378788	0.0183824	FALSE	2	OGC	#985695	TRUE	H3K27ac	rep1
YX796:GTACCTTGTATTTGCC-1	SeuratProject	6000	2551	YX796	0.666667	0.109626	FALSE	13	OBGL	#A44C40	TRUE	H3K27ac	rep1
YX796:GTACCTTGTTTATGGG-1	SeuratProject	4281	2053	YX796	0.140154	0.0361991	FALSE	1	CTGL	#A78533	TRUE	H3K27ac	rep1
YX796:GTACCTTGTATTTGGG-1	SeuratProject	1049	683	YX796	0	0.020025	FALSE	2	OGC	#985695	TRUE	H3K27ac	rep1
YX796:CCATATTTCACAGGAA-1	SeuratProject	578	397	YX796	0.692042	0.0235294	FALSE	2	OGC	#985695	TRUE	H3K27ac	rep1
YX796:CCATATTTCTTGTCTG-1	SeuratProject	540	455	YX796	0.185185	0.0588235	FALSE	14	MGL	#DF8DB1	TRUE	H3K27ac	rep1
YX796:CCATATTTCCTCAGCT-1	SeuratProject	3820	1763	YX796	0.026178	0.0294118	FALSE	17	D12MSN	#4BBFE5	TRUE	H3K27ac	rep1
YX796:CCATATTTCAAACTCA-1	SeuratProject	6508	2638	YX796	0.599262	0.0455675	FALSE	6	SSTGA	#48C899	TRUE	H3K27ac	rep1
YX796:CTATGACAGATGCCTG-1	SeuratProject	6064	2683	YX796	4.93074	0.0607211	FALSE	12	PTGL	#9C5224	TRUE	H3K27ac	rep1
YX796:CTATGACAGCCGGTAC-1	SeuratProject	5378	2440	YX796	0.0371885	0.117647	FALSE	13	OBGL	#A44C40	TRUE	H3K27ac	rep1
YX796:CTATGACAGCAGGTTT-1	SeuratProject	3590	1803	YX796	0.167131	0.0304748	FALSE	6	SSTGA	#48C899	TRUE	H3K27ac	rep1
YX796:CTATGACAGCAGGTGG-1	SeuratProject	3263	1762	YX796	0.214527	0.172794	FALSE	16	STRGA	#63C774	TRUE	H3K27ac	rep1
YX796:CTATGACAGCTGTAAC-1	SeuratProject	7671	2703	YX796	0.456264	0.0988736	FALSE	0	ITL45GL	#DDA58F	TRUE	H3K27ac	rep1
YX796:CTATGACAGGTCTTGG-1	SeuratProject	5302	2290	YX796	0.0188608	0.0735294	FALSE	4	ITL23GL	#E59D9F	TRUE	H3K27ac	rep1
YX796:AACCTAATCCTTGCAC-1	SeuratProject	899	675	YX796	0.111235	0.226244	FALSE	19	CLAGL	#AE716E	TRUE	H3K27ac	rep1
YX796:AACCTAATCGTTCACC-1	SeuratProject	4993	2191	YX796	0.400561	0.0810211	FALSE	0	ITL45GL	#DDA58F	TRUE	H3K27ac	rep1
YX796:AACCTAATCGTCCTTA-1	SeuratProject	3818	1969	YX796	0.104767	0.0588235	FALSE	16	STRGA	#63C774	TRUE	H3K27ac	rep1
YX796:AACCTAATCAATTGGC-1	SeuratProject	3199	1733	YX796	0.969053	0.0955882	FALSE	3	ITL23GL	#E59D9F	TRUE	H3K27ac	rep1
YX796:ATGATGACAACCCTCC-1	SeuratProject	6155	2469	YX796	0.016247	0.092437	FALSE	0	ITL45GL	#DDA58F	TRUE	H3K27ac	rep1
YX796:ACGGTTTAGGTTAGAG-1	SeuratProject	3564	1826	YX796	0.0561167	0.117647	FALSE	5	ITL5GL	#E1A462	TRUE	H3K27ac	rep1
YX796:ACGGTTTAGTGAACCT-1	SeuratProject	528	385	YX796	0	0.0168067	FALSE	2	OGC	#985695	TRUE	H3K27ac	rep1
YX796:ACGGTTTAGATTCCTT-1	SeuratProject	3088	1542	YX796	0.0323834	0.0145603	FALSE	17	D12MSN	#4BBFE5	TRUE	H3K27ac	rep1
YX796:ACGGTTTAGAGGGACT-1	SeuratProject	6572	2663	YX796	0.136945	0.0667996	FALSE	0	ITL45GL	#DDA58F	TRUE	H3K27ac	rep1
YX796:ACGGTTTAGGAGGTTA-1	SeuratProject	2447	1313	YX796	0.245198	0.0455675	FALSE	6	SSTGA	#48C899	TRUE	H3K27ac	rep1
YX796:CATCCCAGTGGTTATG-1	SeuratProject	1662	1083	YX796	0.240674	0.136223	FALSE	26	Doublet (OGC / OBGA)	NA	FALSE	H3K27ac	rep1
YX796:CATCCCAGTTTGGCGG-1	SeuratProject	5253	2243	YX796	0.228441	0.0784314	FALSE	3	ITL23GL	#E59D9F	TRUE	H3K27ac	rep1
YX796:CATCCCAGTACCCACC-1	SeuratProject	7047	2890	YX796	0.723712	0.165775	FALSE	5	ITL5GL	#E1A462	TRUE	H3K27ac	rep1
YX796:TAGCCTGAGGGCCATC-1	SeuratProject	1461	882	YX796	0	0.0441176	FALSE	16	STRGA	#63C774	TRUE	H3K27ac	rep1
YX796:TAGCCTGAGGTCCACA-1	SeuratProject	9319	3279	YX796	0.0751154	0.109626	FALSE	3	ITL23GL	#E59D9F	TRUE	H3K27ac	rep1
YX796:TAGCCTGAGGTTAGCT-1	SeuratProject	4292	2044	YX796	0.302889	0.0294118	FALSE	1	CTGL	#A78533	TRUE	H3K27ac	rep1
YX796:CAGGACCTCTAATTGG-1	SeuratProject	5220	2316	YX796	0.0766284	0.092437	FALSE	4	ITL23GL	#E59D9F	TRUE	H3K27ac	rep1
YX796:CAGGACCTCTCAATAG-1	SeuratProject	7849	2831	YX796	0.191107	0.0534759	FALSE	0	ITL45GL	#DDA58F	TRUE	H3K27ac	rep1
YX796:TATCGCGAGACTAAGG-1	SeuratProject	4302	2213	YX796	0.162715	0.226244	FALSE	1	CTGL	#A78533	TRUE	H3K27ac	rep1
YX796:TTAGCCTGTTGGTTCT-1	SeuratProject	6519	2665	YX796	0.0766989	0.15917	FALSE	3	ITL23GL	#E59D9F	TRUE	H3K27ac	rep1
YX796:TTAGCCTGTTCGCTCA-1	SeuratProject	1229	730	YX796	0.325468	0.0152941	FALSE	9	OBGA	#43967C	TRUE	H3K27ac	rep1
YX796:AGAGAAGCATGTGGGA-1	SeuratProject	3788	1889	YX796	0.263992	0.147059	FALSE	0	ITL45GL	#DDA58F	TRUE	H3K27ac	rep1
YX796:AGAGAAGCAAGCTACC-1	SeuratProject	508	402	YX796	0	0.0208729	FALSE	2	OGC	#985695	TRUE	H3K27ac	rep1
YX796:AGAGAAGCATGTTGCA-1	SeuratProject	2666	1491	YX796	0.112528	0.121951	FALSE	13	OBGL	#A44C40	TRUE	H3K27ac	rep1
YX796:GCCTAATAGCTTATGA-1	SeuratProject	838	647	YX796	0	0.226244	FALSE	19	CLAGL	#AE716E	TRUE	H3K27ac	rep1
YX796:GCCTAATAGTATTGCA-1	SeuratProject	3253	1814	YX796	0.676299	0.25	FALSE	0	ITL45GL	#DDA58F	TRUE	H3K27ac	rep1
YX796:GCCTAATAGCTGGAAA-1	SeuratProject	7122	2713	YX796	0.238697	0.0338235	FALSE	1	CTGL	#A78533	TRUE	H3K27ac	rep1
YX796:GCCTAATAGTAACGAG-1	SeuratProject	1116	730	YX796	0.179211	0.0607211	FALSE	15	ASC	#A13F9E	TRUE	H3K27ac	rep1
YX796:CGTTAGGTCCTCGATC-1	SeuratProject	5002	2129	YX796	0.119952	0.113543	FALSE	13	OBGL	#A44C40	TRUE	H3K27ac	rep1
YX796:CGTTAGGTCTTCAATC-1	SeuratProject	5627	2443	YX796	0.159943	0.136223	FALSE	3	ITL23GL	#E59D9F	TRUE	H3K27ac	rep1
YX796:CGTTAGGTCTCACTCA-1	SeuratProject	3593	1835	YX796	0.0278319	0.0865052	FALSE	3	ITL23GL	#E59D9F	TRUE	H3K27ac	rep1
YX796:CGTTAGGTCTCAATTC-1	SeuratProject	4706	2071	YX796	0.573736	0.105882	FALSE	0	ITL45GL	#DDA58F	TRUE	H3K27ac	rep1
YX796:CGTTAGGTCCGCATGA-1	SeuratProject	4672	2218	YX796	0.47089	0.165775	FALSE	13	OBGL	#A44C40	TRUE	H3K27ac	rep1
YX796:CTTTATCAGAAGCTAG-1	SeuratProject	3762	1939	YX796	0.451887	0.15917	FALSE	3	ITL23GL	#E59D9F	TRUE	H3K27ac	rep1
YX796:CTTTATCAGGTTTACA-1	SeuratProject	5858	2357	YX796	0.153636	0.0712074	FALSE	1	CTGL	#A78533	TRUE	H3K27ac	rep1
YX796:TGTGCACCAAAGGCCA-1	SeuratProject	8239	3353	YX796	0.424809	0.0837104	FALSE	6	SSTGA	#48C899	TRUE	H3K27ac	rep1
YX796:AGTAAACAGTTGGATC-1	SeuratProject	8249	2969	YX796	0.0848588	0.0470588	FALSE	1	CTGL	#A78533	TRUE	H3K27ac	rep1
YX796:AGTAAACAGGACCTTG-1	SeuratProject	458	376	YX796	0.655022	0.00980392	FALSE	2	OGC	#985695	TRUE	H3K27ac	rep1
YX796:AGTAAACAGCAAACCT-1	SeuratProject	3401	1789	YX796	0.117612	0.0315638	FALSE	10	PVGA	#377549	TRUE	H3K27ac	rep1
YX796:TAGCCTCTCAATACGC-1	SeuratProject	3745	1835	YX796	0.186916	0.109626	FALSE	16	STRGA	#63C774	TRUE	H3K27ac	rep1
YX796:TAGCCTCTCCTTAATC-1	SeuratProject	10994	3347	YX796	0.0818628	0.109626	FALSE	12	PTGL	#9C5224	TRUE	H3K27ac	rep1
YX796:TAGCCTCTCTTGATGA-1	SeuratProject	5415	2268	YX796	0.0369344	0.0784314	FALSE	0	ITL45GL	#DDA58F	TRUE	H3K27ac	rep1
YX796:TAGCCTCTCAATCATG-1	SeuratProject	3264	1636	YX796	0.796569	0.0104453	FALSE	17	D12MSN	#4BBFE5	TRUE	H3K27ac	rep1
YX796:TAGCCTCTCTATGACA-1	SeuratProject	1578	837	YX796	0.126743	0.0235294	FALSE	9	OBGA	#43967C	TRUE	H3K27ac	rep1
YX796:GCAAACTTCATCACTT-1	SeuratProject	4335	1867	YX796	0.0230681	0.04	FALSE	4	ITL23GL	#E59D9F	TRUE	H3K27ac	rep1
YX796:GCAAACTTCCGTTATT-1	SeuratProject	518	372	YX796	0.19305	0.0254011	FALSE	2	OGC	#985695	TRUE	H3K27ac	rep1
YX796:GCAAACTTCGGTTTCC-1	SeuratProject	569	435	YX796	0	0.0160428	FALSE	2	OGC	#985695	TRUE	H3K27ac	rep1
YX796:AGGTGAGGTTTGGGCG-1	SeuratProject	2033	1311	YX796	0.0983768	0.215686	FALSE	21	SSTGA	#48C899	TRUE	H3K27ac	rep1
YX796:AGGTGAGGTTACTAGG-1	SeuratProject	6531	2791	YX796	0.199051	0.121951	FALSE	4	ITL23GL	#E59D9F	TRUE	H3K27ac	rep1
YX796:TTCGCAACACTTCACT-1	SeuratProject	626	427	YX796	0.958466	0.0208729	FALSE	2	OGC	#985695	TRUE	H3K27ac	rep1
YX796:TTCGCAACAATAGTCT-1	SeuratProject	5546	2333	YX796	0.198341	0.0534759	FALSE	10	PVGA	#377549	TRUE	H3K27ac	rep1
YX796:GAAGTCAAGACAAACG-1	SeuratProject	6096	2457	YX796	0.31168	0.0607211	FALSE	11	NPGL	#D38362	TRUE	H3K27ac	rep1
YX796:GGATTTATCATTAGTG-1	SeuratProject	3702	1732	YX796	0.648298	0.0534759	FALSE	16	STRGA	#63C774	TRUE	H3K27ac	rep1
YX796:GGATTTATCTCCATAT-1	SeuratProject	2865	1598	YX796	0.069808	0.0315638	FALSE	7	VIPGA	#3C81BB	TRUE	H3K27ac	rep1
YX796:GGATTTATCGCAGGCT-1	SeuratProject	2729	1502	YX796	0.10993	0.0810211	FALSE	6	SSTGA	#48C899	TRUE	H3K27ac	rep1
YX796:AAAGCCCGTGGACATC-1	SeuratProject	2903	1558	YX796	0.206683	0.0294118	FALSE	1	CTGL	#A78533	TRUE	H3K27ac	rep1
YX796:AAAGCCCGTATACTGG-1	SeuratProject	855	599	YX796	1.16959	0.0588235	FALSE	15	ASC	#A13F9E	TRUE	H3K27ac	rep1
YX796:AAAGCCCGTGTTTGAG-1	SeuratProject	777	587	YX796	0.2574	0.0647059	FALSE	9	OBGA	#43967C	TRUE	H3K27ac	rep1
YX796:AAAGCCCGTCACGAAC-1	SeuratProject	8005	3055	YX796	0.11243	0.113543	FALSE	13	OBGL	#A44C40	TRUE	H3K27ac	rep1
YX796:CTTAACAAGTAACGAG-1	SeuratProject	538	403	YX796	0.185874	0.0168067	FALSE	2	OGC	#985695	TRUE	H3K27ac	rep1
YX796:GCCGTGAGTATGGTGC-1	SeuratProject	2603	1510	YX796	0.115252	0.0894118	FALSE	0	ITL45GL	#DDA58F	TRUE	H3K27ac	rep1
YX796:GCCGTGAGTTTGCGCC-1	SeuratProject	4059	1873	YX796	0.123183	0.0304748	FALSE	11	NPGL	#D38362	TRUE	H3K27ac	rep1
YX796:GTAGCGCTCACTAAGC-1	SeuratProject	4006	1963	YX796	0	0.0517998	FALSE	6	SSTGA	#48C899	TRUE	H3K27ac	rep1
YX796:TAGCGGACAAGCTAAA-1	SeuratProject	5813	2599	YX796	0.12042	0.196755	FALSE	13	OBGL	#A44C40	TRUE	H3K27ac	rep1
YX796:TAGCGGACAACCTGGT-1	SeuratProject	9213	3154	YX796	0.0542711	0.165775	FALSE	3	ITL23GL	#E59D9F	TRUE	H3K27ac	rep1
YX796:TAGCGGACACTAAATC-1	SeuratProject	4026	1868	YX796	0.0248385	0.0273598	FALSE	6	SSTGA	#48C899	TRUE	H3K27ac	rep1
YX796:TGGGCCTAGGGATGCG-1	SeuratProject	3526	1654	YX796	0.198525	0.0326797	FALSE	1	CTGL	#A78533	TRUE	H3K27ac	rep1
YX796:TGGGCCTAGCACGTTG-1	SeuratProject	487	377	YX796	0.821355	0.0183824	FALSE	2	OGC	#985695	TRUE	H3K27ac	rep1
YX796:AGCAAATAGAGCAAGC-1	SeuratProject	3571	2001	YX796	0.476057	0.0759358	FALSE	21	SSTGA	#48C899	TRUE	H3K27ac	rep1
YX796:AGCAAATAGAAACTGG-1	SeuratProject	4764	2242	YX796	0.335852	0.102302	FALSE	13	OBGL	#A44C40	TRUE	H3K27ac	rep1
YX796:GATGCGACAGTTAAAG-1	SeuratProject	4427	2106	YX796	0.180709	0.172794	FALSE	5	ITL5GL	#E1A462	TRUE	H3K27ac	rep1
YX796:GATGCGACATAAAGCA-1	SeuratProject	2531	1482	YX796	2.52864	0.109626	FALSE	16	STRGA	#63C774	TRUE	H3K27ac	rep1
YX796:GATGCGACAGCAAGGC-1	SeuratProject	1865	1031	YX796	0.268097	0.180266	FALSE	7	VIPGA	#3C81BB	TRUE	H3K27ac	rep1
YX796:TTCACTGTCCTTGCAC-1	SeuratProject	606	416	YX796	1.15512	0.0138408	FALSE	2	OGC	#985695	TRUE	H3K27ac	rep1
YX796:TTCACTGTCGTTTCTG-1	SeuratProject	1034	701	YX796	3.19149	0.0326797	FALSE	9	OBGA	#43967C	TRUE	H3K27ac	rep1
YX796:TTCACTGTCAAAGGCA-1	SeuratProject	5283	2193	YX796	0.0189286	0.0455675	FALSE	0	ITL45GL	#DDA58F	TRUE	H3K27ac	rep1
YX796:TTCACTGTCCGGAACC-1	SeuratProject	5467	2319	YX796	0.128041	0.0427075	FALSE	6	SSTGA	#48C899	TRUE	H3K27ac	rep1
YX796:AATCGCCCAATAGCAA-1	SeuratProject	549	380	YX796	0	0.0104453	FALSE	2	OGC	#985695	TRUE	H3K27ac	rep1
YX796:AATCGCCCAGGATAAC-1	SeuratProject	7233	2912	YX796	0.0414766	0.0810211	FALSE	5	ITL5GL	#E1A462	TRUE	H3K27ac	rep1
YX796:AATCGCCCATAAGTTC-1	SeuratProject	6219	2658	YX796	0.144718	0.0865052	FALSE	6	SSTGA	#48C899	TRUE	H3K27ac	rep1
YX796:AATCGCCCATTGTGAT-1	SeuratProject	4666	2281	YX796	0.300043	0.0413355	FALSE	10	PVGA	#377549	TRUE	H3K27ac	rep1
YX796:AATCGCCCATAATTGC-1	SeuratProject	10223	3475	YX796	0.0586912	0.237647	FALSE	12	PTGL	#9C5224	TRUE	H3K27ac	rep1
YX796:TAGGTTATCCCTCGCA-1	SeuratProject	5531	2384	YX796	0.144639	0.113543	FALSE	20	Doublet (MGL / ITLGL)	NA	FALSE	H3K27ac	rep1
YX796:TAGGTTATCGTAATCA-1	SeuratProject	3093	1493	YX796	0	0.0374332	FALSE	17	D12MSN	#4BBFE5	TRUE	H3K27ac	rep1
YX796:TCCATCATCCAGGAAA-1	SeuratProject	10411	3565	YX796	0.249736	0.237647	FALSE	12	PTGL	#9C5224	TRUE	H3K27ac	rep1
YX796:CTTATTGGTTGCGCGA-1	SeuratProject	5375	2333	YX796	0.260465	0.188235	FALSE	0	ITL45GL	#DDA58F	TRUE	H3K27ac	rep1
YX796:AGTTACTCACAGCCAT-1	SeuratProject	614	417	YX796	0	0.0208729	FALSE	2	OGC	#985695	TRUE	H3K27ac	rep1
YX796:AGTTACTCACACCAAC-1	SeuratProject	4238	2147	YX796	0.141576	0.0759358	FALSE	16	STRGA	#63C774	TRUE	H3K27ac	rep1
YX796:TCTTAGTTCTTCAATC-1	SeuratProject	6534	2550	YX796	0.0612182	0.0534759	FALSE	1	CTGL	#A78533	TRUE	H3K27ac	rep1
YX796:TCTTAGTTCTCAATGA-1	SeuratProject	4961	2154	YX796	0.483773	0.0273598	FALSE	6	SSTGA	#48C899	TRUE	H3K27ac	rep1
YX796:TCTTAGTTCGGCTAGC-1	SeuratProject	3908	1959	YX796	0.153531	0.147059	FALSE	0	ITL45GL	#DDA58F	TRUE	H3K27ac	rep1
YX796:TAGCTTAAGTATTGTG-1	SeuratProject	1309	863	YX796	0.534759	0.0226244	FALSE	18	OPC	#B9A0D6	TRUE	H3K27ac	rep1
YX796:TAGCTTAAGCCGCTTT-1	SeuratProject	11684	3477	YX796	0.556316	0.121951	FALSE	13	OBGL	#A44C40	TRUE	H3K27ac	rep1
YX796:TAGCTTAAGCACCACA-1	SeuratProject	6567	2590	YX796	0.182732	0.147059	FALSE	4	ITL23GL	#E59D9F	TRUE	H3K27ac	rep1
YX796:TAGCTTAAGTAAAGGT-1	SeuratProject	4462	2033	YX796	0.134469	0.0784314	FALSE	5	ITL5GL	#E1A462	TRUE	H3K27ac	rep1
YX796:ACACAATGTTCACTGT-1	SeuratProject	1921	1187	YX796	0.41645	0.0485934	FALSE	11	NPGL	#D38362	TRUE	H3K27ac	rep1
YX796:ACACAATGTTACCGGG-1	SeuratProject	5256	2170	YX796	0	0.0349963	FALSE	6	SSTGA	#48C899	TRUE	H3K27ac	rep1
YX796:ACACAATGTATTGGTG-1	SeuratProject	7440	2676	YX796	0.0672043	0.0534759	FALSE	0	ITL45GL	#DDA58F	TRUE	H3K27ac	rep1
YX796:ACACAATGTCATGCCC-1	SeuratProject	6777	2540	YX796	0.147558	0.0955882	FALSE	0	ITL45GL	#DDA58F	TRUE	H3K27ac	rep1
YX796:CTAGTCGAGAGAAGGG-1	SeuratProject	1326	824	YX796	0	0.0138408	FALSE	2	OGC	#985695	TRUE	H3K27ac	rep1
YX796:CTAGTCGAGTGAACGA-1	SeuratProject	3475	1805	YX796	0.201439	0.0315638	FALSE	1	CTGL	#A78533	TRUE	H3K27ac	rep1
YX796:CGGTTTGAGACTAAGG-1	SeuratProject	3477	1784	YX796	0.201323	0.215686	FALSE	1	CTGL	#A78533	TRUE	H3K27ac	rep1
YX796:CGGTTTGAGACAAACG-1	SeuratProject	464	397	YX796	0	0.0304748	FALSE	14	MGL	#DF8DB1	TRUE	H3K27ac	rep1
YX796:CGGTTTGAGCGCCTTT-1	SeuratProject	4814	2081	YX796	0.186955	0.0837104	FALSE	0	ITL45GL	#DDA58F	TRUE	H3K27ac	rep1
YX796:AAATCCGGTTTAGCGA-1	SeuratProject	4035	1926	YX796	0.272615	0.15917	FALSE	0	ITL45GL	#DDA58F	TRUE	H3K27ac	rep1
YX796:AAATCCGGTCGCAATA-1	SeuratProject	4060	2047	YX796	0.221675	0.0244547	FALSE	6	SSTGA	#48C899	TRUE	H3K27ac	rep1
YX796:AAATCCGGTGACCTGG-1	SeuratProject	5358	2234	YX796	0.223964	0.0427075	FALSE	1	CTGL	#A78533	TRUE	H3K27ac	rep1
YX796:TCACCGGCAATATAGG-1	SeuratProject	4786	2223	YX796	0.167154	0.0131354	FALSE	10	PVGA	#377549	TRUE	H3K27ac	rep1
YX796:TCACCGGCAGGCTGTT-1	SeuratProject	966	648	YX796	0	0.0152941	FALSE	9	OBGA	#43967C	TRUE	H3K27ac	rep1
YX796:TCACCGGCAGGTTTGC-1	SeuratProject	569	421	YX796	0.175747	0.0235294	FALSE	2	OGC	#985695	TRUE	H3K27ac	rep1
YX796:ACCATTAAGGCTTAGT-1	SeuratProject	3896	1817	YX796	0.308008	0.0588235	FALSE	16	STRGA	#63C774	TRUE	H3K27ac	rep1
YX796:ACCATTAAGGCTACTG-1	SeuratProject	3892	1871	YX796	0.0513875	0.0413355	FALSE	6	SSTGA	#48C899	TRUE	H3K27ac	rep1
YX796:TCCTTCAAGGCTAAGA-1	SeuratProject	4691	2228	YX796	0.234492	0.0413355	FALSE	1	CTGL	#A78533	TRUE	H3K27ac	rep1
YX796:TCCTTCAAGCGAGGTG-1	SeuratProject	5327	2293	YX796	0.319129	0.136223	FALSE	0	ITL45GL	#DDA58F	TRUE	H3K27ac	rep1
YX796:TCCTTCAAGTAAGAAC-1	SeuratProject	6481	2638	YX796	0.154297	0.196755	FALSE	3	ITL23GL	#E59D9F	TRUE	H3K27ac	rep1
YX796:TCCTTCAAGCATTAGC-1	SeuratProject	9180	2948	YX796	0.0108932	0.0667996	FALSE	0	ITL45GL	#DDA58F	TRUE	H3K27ac	rep1
YX796:CATGGCGGTTCCGGGA-1	SeuratProject	490	367	YX796	0.408163	0.0315638	FALSE	9	OBGA	#43967C	TRUE	H3K27ac	rep1
YX796:CATGGCGGTCATCAAG-1	SeuratProject	8001	2897	YX796	0.124984	0.237647	FALSE	5	ITL5GL	#E1A462	TRUE	H3K27ac	rep1
YX796:CATGGCGGTCCGCTGT-1	SeuratProject	4250	2117	YX796	0.329412	0.141494	FALSE	13	OBGL	#A44C40	TRUE	H3K27ac	rep1
YX796:TGATCACAGTGAGGTA-1	SeuratProject	3360	1733	YX796	0.744048	0.0386997	FALSE	11	NPGL	#D38362	TRUE	H3K27ac	rep1
YX796:TCGCGCACATAAGTTC-1	SeuratProject	7202	2655	YX796	0.13885	0.141494	FALSE	12	PTGL	#9C5224	TRUE	H3K27ac	rep1
YX796:TCGCGCACAGTCTAAT-1	SeuratProject	1204	789	YX796	0.249169	0.0183824	FALSE	18	OPC	#B9A0D6	TRUE	H3K27ac	rep1
YX796:CTACTTAGTAAGGTCC-1	SeuratProject	7484	2769	YX796	0.280599	0.0588235	FALSE	0	ITL45GL	#DDA58F	TRUE	H3K27ac	rep1
YX796:ATGCTTAAGGTAACGA-1	SeuratProject	8007	3144	YX796	0.237292	0.121951	FALSE	11	NPGL	#D38362	TRUE	H3K27ac	rep1
YX796:ATGCTTAAGGAGTCTT-1	SeuratProject	3233	1673	YX796	0	0.0254011	FALSE	1	CTGL	#A78533	TRUE	H3K27ac	rep1
YX796:CAAGGCCTCATTGCGG-1	SeuratProject	6105	2501	YX796	0.13104	0.092437	FALSE	5	ITL5GL	#E1A462	TRUE	H3K27ac	rep1
YX796:AGGGTTGCAAACGGGC-1	SeuratProject	904	661	YX796	1.65929	0.0534759	FALSE	15	ASC	#A13F9E	TRUE	H3K27ac	rep1
YX796:AGGGTTGCATGTCAAT-1	SeuratProject	4329	1961	YX796	0.3927	0.0455675	FALSE	1	CTGL	#A78533	TRUE	H3K27ac	rep1
YX796:GCTGAGGAGGCGCATC-1	SeuratProject	1402	929	YX796	0.285307	0.0534759	FALSE	7	VIPGA	#3C81BB	TRUE	H3K27ac	rep1
YX796:GCTGAGGAGCACGTTG-1	SeuratProject	3985	1939	YX796	0.200753	0.102302	FALSE	6	SSTGA	#48C899	TRUE	H3K27ac	rep1
YX796:CCAGACTCAAAGGTAC-1	SeuratProject	5342	2412	YX796	0.823662	0.0647059	FALSE	0	ITL45GL	#DDA58F	TRUE	H3K27ac	rep1
YX796:CCAGACTCATGCTATG-1	SeuratProject	4810	2212	YX796	0.02079	0.0263692	FALSE	11	NPGL	#D38362	TRUE	H3K27ac	rep1
YX796:CCAGACTCAAGCTTAT-1	SeuratProject	433	369	YX796	0.692841	0.0588235	FALSE	14	MGL	#DF8DB1	TRUE	H3K27ac	rep1
YX796:TTGCGTCTCAAGCCTG-1	SeuratProject	2258	1243	YX796	0	0.0338235	FALSE	0	ITL45GL	#DDA58F	TRUE	H3K27ac	rep1
YX796:TTGCGTCTCAGCCAAT-1	SeuratProject	3909	1777	YX796	0.102328	0.0304748	FALSE	0	ITL45GL	#DDA58F	TRUE	H3K27ac	rep1
YX796:TTGCGTCTCTGCAAAC-1	SeuratProject	6671	2490	YX796	0.134912	0.0689655	FALSE	0	ITL45GL	#DDA58F	TRUE	H3K27ac	rep1
YX796:TATAGCTCATCACTTC-1	SeuratProject	639	440	YX796	0.469484	0.136223	FALSE	9	OBGA	#43967C	TRUE	H3K27ac	rep1
YX796:TATAGCTCAGTAGCCT-1	SeuratProject	1878	1109	YX796	0.0532481	0.050173	FALSE	0	ITL45GL	#DDA58F	TRUE	H3K27ac	rep1
YX796:CTCATTTAGTATTGGC-1	SeuratProject	13347	3939	YX796	0.22477	0.205882	FALSE	12	PTGL	#9C5224	TRUE	H3K27ac	rep1
YX796:CTCATTTAGGATTGCT-1	SeuratProject	3134	1653	YX796	0.223357	0.0315638	FALSE	6	SSTGA	#48C899	TRUE	H3K27ac	rep1
YX796:CTCATTTAGTAGGCGG-1	SeuratProject	3647	1764	YX796	0.493556	0.092437	FALSE	5	ITL5GL	#E1A462	TRUE	H3K27ac	rep1
YX796:AAACATGCAGGCGAGT-1	SeuratProject	8627	2938	YX796	0.0695491	0.121951	FALSE	13	OBGL	#A44C40	TRUE	H3K27ac	rep1
YX796:AAACATGCATGAAATG-1	SeuratProject	3512	1831	YX796	0.113895	0.109626	FALSE	13	OBGL	#A44C40	TRUE	H3K27ac	rep1
YX796:AAACATGCATTGTTGG-1	SeuratProject	647	447	YX796	0.15456	0.0160428	FALSE	2	OGC	#985695	TRUE	H3K27ac	rep1
YX796:GGTTCCCGTTGGTTCT-1	SeuratProject	4259	1964	YX796	0.164358	0.04	FALSE	1	CTGL	#A78533	TRUE	H3K27ac	rep1
YX796:GGTTCCCGTAACGAGG-1	SeuratProject	5755	2621	YX796	0.121633	0.196755	FALSE	25	ITL23GL	#E59D9F	TRUE	H3K27ac	rep1
YX796:CTCACTCAGTACTGGT-1	SeuratProject	10144	3093	YX796	0.0492902	0.136223	FALSE	12	PTGL	#9C5224	TRUE	H3K27ac	rep1
YX796:CTCACTCAGTGAGGTA-1	SeuratProject	2381	1317	YX796	0.125997	0.0145603	FALSE	17	D12MSN	#4BBFE5	TRUE	H3K27ac	rep1
YX796:CTCACTCAGTGAGCGG-1	SeuratProject	582	448	YX796	0.687285	0.0217391	FALSE	18	OPC	#B9A0D6	TRUE	H3K27ac	rep1
YX796:AGCAACAAGTCATCCC-1	SeuratProject	5167	2195	YX796	0.0387072	0.0244547	FALSE	1	CTGL	#A78533	TRUE	H3K27ac	rep1
YX796:AGCAACAAGGGTTATC-1	SeuratProject	12637	3719	YX796	0.150352	0.117647	FALSE	12	PTGL	#9C5224	TRUE	H3K27ac	rep1
YX796:AGCAACAAGTACCGCA-1	SeuratProject	4462	2031	YX796	0.0224115	0.0712074	FALSE	0	ITL45GL	#DDA58F	TRUE	H3K27ac	rep1
YX796:TGCTTGTGTAACCTAG-1	SeuratProject	3312	1742	YX796	0.301932	0.180266	FALSE	13	OBGL	#A44C40	TRUE	H3K27ac	rep1
YX796:TGCTTGTGTGAGGTGA-1	SeuratProject	517	384	YX796	1.54739	0.0110988	FALSE	2	OGC	#985695	TRUE	H3K27ac	rep1
YX796:TGCTTGTGTTCCGGGA-1	SeuratProject	3254	1580	YX796	0.460971	0.109626	FALSE	5	ITL5GL	#E1A462	TRUE	H3K27ac	rep1
YX796:TGCTTGTGTCACCAAA-1	SeuratProject	6984	2808	YX796	0.472509	0.226244	FALSE	5	ITL5GL	#E1A462	TRUE	H3K27ac	rep1
YX796:TGCTTGTGTTTACTTG-1	SeuratProject	3183	1661	YX796	0.282752	0.180266	FALSE	8	ITL6GL	#9E4954	TRUE	H3K27ac	rep1
YX796:TGCTTGTGTCAAAGAA-1	SeuratProject	4351	2044	YX796	0.0459664	0.0810211	FALSE	3	ITL23GL	#E59D9F	TRUE	H3K27ac	rep1
YX796:GACCTGCAGCTTATGA-1	SeuratProject	5937	2529	YX796	0.0842176	0.102302	FALSE	3	ITL23GL	#E59D9F	TRUE	H3K27ac	rep1
YX796:GACCTGCAGCCTGATG-1	SeuratProject	6418	2799	YX796	0.140231	0.188235	FALSE	20	Doublet (MGL / ITLGL)	NA	FALSE	H3K27ac	rep1
YX796:GACCTGCAGTCACCTC-1	SeuratProject	3823	1919	YX796	0.10463	0.113543	FALSE	11	NPGL	#D38362	TRUE	H3K27ac	rep1
YX796:GACCTGCAGCTCCTAC-1	SeuratProject	5099	2303	YX796	0.0784468	0.165775	FALSE	16	STRGA	#63C774	TRUE	H3K27ac	rep1
YX796:GCCTTGCGTTGGCCGA-1	SeuratProject	2772	1499	YX796	0.4329	0.0894118	FALSE	3	ITL23GL	#E59D9F	TRUE	H3K27ac	rep1
YX796:GCCTTGCGTGCTGGTG-1	SeuratProject	4920	2119	YX796	0.0406504	0.0607211	FALSE	0	ITL45GL	#DDA58F	TRUE	H3K27ac	rep1
YX796:GCCTTGCGTCCTTTAA-1	SeuratProject	4214	2133	YX796	0.142383	0.25	FALSE	12	PTGL	#9C5224	TRUE	H3K27ac	rep1
YX796:GCCTTGCGTAAGTCGC-1	SeuratProject	6539	2839	YX796	0.244686	0.237647	FALSE	3	ITL23GL	#E59D9F	TRUE	H3K27ac	rep1
YX796:GCCTTGCGTTACTTGC-1	SeuratProject	1602	964	YX796	0.124844	0.0254011	FALSE	2	OGC	#985695	TRUE	H3K27ac	rep1
YX796:GTTTACCGTAACAGGG-1	SeuratProject	4714	2102	YX796	0.403055	0.136223	FALSE	13	OBGL	#A44C40	TRUE	H3K27ac	rep1
YX796:GTTTACCGTGACATGC-1	SeuratProject	2030	1155	YX796	0.147783	0.0263692	FALSE	7	VIPGA	#3C81BB	TRUE	H3K27ac	rep1
YX796:GTTTACCGTCATCCTG-1	SeuratProject	7784	3320	YX796	0.231244	0.0667996	FALSE	6	SSTGA	#48C899	TRUE	H3K27ac	rep1
YX796:GTTTACCGTCTTTGAC-1	SeuratProject	5310	2253	YX796	0	0.0689655	FALSE	13	OBGL	#A44C40	TRUE	H3K27ac	rep1
YX796:CACAGGGAGGAACCAA-1	SeuratProject	2065	1188	YX796	0	0.0413355	FALSE	7	VIPGA	#3C81BB	TRUE	H3K27ac	rep1
YX796:CACAGGGAGCTTATGA-1	SeuratProject	1912	1145	YX796	0.104603	0.0534759	FALSE	16	STRGA	#63C774	TRUE	H3K27ac	rep1
YX796:CACAGGGAGGTGCGGA-1	SeuratProject	7885	3153	YX796	0.342422	0.196755	FALSE	13	OBGL	#A44C40	TRUE	H3K27ac	rep1
YX796:CACAGGGAGCGTGCAC-1	SeuratProject	3122	1703	YX796	3.01089	0.0374332	FALSE	10	PVGA	#377549	TRUE	H3K27ac	rep1
YX796:CTAAATGTCCTTTACG-1	SeuratProject	6519	2769	YX796	0.230097	0.215686	FALSE	8	ITL6GL	#9E4954	TRUE	H3K27ac	rep1
YX796:CTAAATGTCCTAGTTT-1	SeuratProject	8457	2959	YX796	0.189192	0.121951	FALSE	5	ITL5GL	#E1A462	TRUE	H3K27ac	rep1
YX796:TCAGGTTAGTTTGGGT-1	SeuratProject	9128	3234	YX796	0.120508	0.196755	FALSE	12	PTGL	#9C5224	TRUE	H3K27ac	rep1
YX796:TCAGGTTAGGTCCGTA-1	SeuratProject	5897	2284	YX796	0.0847889	0.0427075	FALSE	0	ITL45GL	#DDA58F	TRUE	H3K27ac	rep1
YX796:TCAGGTTAGAAGCTAG-1	SeuratProject	1750	1171	YX796	0.285714	0.0865052	FALSE	17	D12MSN	#4BBFE5	TRUE	H3K27ac	rep1
YX796:TCCTTGCAGACTTATG-1	SeuratProject	5630	2302	YX796	0.284192	0.0865052	FALSE	12	PTGL	#9C5224	TRUE	H3K27ac	rep1
YX796:TCCTTGCAGACAAAGT-1	SeuratProject	3438	1687	YX796	0.0581734	0.0326797	FALSE	11	NPGL	#D38362	TRUE	H3K27ac	rep1
YX796:ACTTGTCGTTAGCGTA-1	SeuratProject	716	485	YX796	0.139665	0.0124434	FALSE	2	OGC	#985695	TRUE	H3K27ac	rep1
YX796:ACTTGTCGTACCGGAT-1	SeuratProject	3459	1746	YX796	0.462561	0.0837104	FALSE	0	ITL45GL	#DDA58F	TRUE	H3K27ac	rep1
YX796:ACTTGTCGTTAACAGT-1	SeuratProject	5650	2492	YX796	0.0353982	0.113543	FALSE	5	ITL5GL	#E1A462	TRUE	H3K27ac	rep1
YX796:ACTTGTCGTTGGGTTA-1	SeuratProject	4851	2192	YX796	0.1443	0.196755	FALSE	8	ITL6GL	#9E4954	TRUE	H3K27ac	rep1
YX796:ACTTGTCGTTTGACCT-1	SeuratProject	10566	3455	YX796	0.0378573	0.152941	FALSE	4	ITL23GL	#E59D9F	TRUE	H3K27ac	rep1
YX796:ACTTGTCGTGTTTGAG-1	SeuratProject	2505	1332	YX796	0.479042	0.215686	FALSE	13	OBGL	#A44C40	TRUE	H3K27ac	rep1
YX796:GTGTAACTCCCTGATC-1	SeuratProject	9281	3255	YX796	0.0215494	0.147059	FALSE	12	PTGL	#9C5224	TRUE	H3K27ac	rep1
YX796:GTGTAACTCTAGCGAT-1	SeuratProject	2327	1423	YX796	0.859476	0.0304748	FALSE	7	VIPGA	#3C81BB	TRUE	H3K27ac	rep1
YX796:CGATTTGCATTGTGGC-1	SeuratProject	5687	2259	YX796	0.422015	0.0894118	FALSE	0	ITL45GL	#DDA58F	TRUE	H3K27ac	rep1
YX796:CGATTTGCACATTAAC-1	SeuratProject	6306	2407	YX796	0.0792896	0.0175864	FALSE	11	NPGL	#D38362	TRUE	H3K27ac	rep1
YX796:GGTACCGGTGAATCGC-1	SeuratProject	7232	2933	YX796	0.0138274	0.102302	FALSE	0	ITL45GL	#DDA58F	TRUE	H3K27ac	rep1
YX796:GGTACCGGTCCAAGAC-1	SeuratProject	3205	1617	YX796	0.780031	0.0988736	FALSE	16	STRGA	#63C774	TRUE	H3K27ac	rep1
YX796:GGTACCGGTCAAGTAT-1	SeuratProject	3308	1642	YX796	0.120919	0.020025	FALSE	17	D12MSN	#4BBFE5	TRUE	H3K27ac	rep1
YX796:ATTACCCGTATGGTGC-1	SeuratProject	6480	2411	YX796	0.0462963	0.0160428	FALSE	1	CTGL	#A78533	TRUE	H3K27ac	rep1
YX796:ATTACCCGTTTATTCG-1	SeuratProject	1452	897	YX796	0.413223	0.0226244	FALSE	2	OGC	#985695	TRUE	H3K27ac	rep1
YX796:ATTACCCGTAAGCACC-1	SeuratProject	4636	2102	YX796	0.194133	0.105882	FALSE	3	ITL23GL	#E59D9F	TRUE	H3K27ac	rep1
YX796:ATTACCCGTGTTTGCT-1	SeuratProject	4585	2072	YX796	0.327154	0.0294118	FALSE	1	CTGL	#A78533	TRUE	H3K27ac	rep1
YX796:TTGCGAGTCCCGCAAA-1	SeuratProject	840	634	YX796	0.119048	0.0517998	FALSE	23	Unknown (MGL / OGC)	NA	FALSE	H3K27ac	rep1
YX796:TTGCGAGTCACCTGTC-1	SeuratProject	418	364	YX796	0.239234	0.0569853	FALSE	14	MGL	#DF8DB1	TRUE	H3K27ac	rep1
YX796:CAAGACAAGTCCTGAG-1	SeuratProject	8332	3254	YX796	0.144023	0.196755	FALSE	0	ITL45GL	#DDA58F	TRUE	H3K27ac	rep1
YX796:CAAGACAAGTGTTGTA-1	SeuratProject	862	673	YX796	1.16009	0.196755	FALSE	18	OPC	#B9A0D6	TRUE	H3K27ac	rep1
YX796:TAAGCTGGTGATGATT-1	SeuratProject	4505	2248	YX796	0.221976	0.0988736	FALSE	20	Doublet (MGL / ITLGL)	NA	FALSE	H3K27ac	rep1
YX796:TAAGCTGGTTCCGCAC-1	SeuratProject	5637	2234	YX796	0.408018	0.0361991	FALSE	11	NPGL	#D38362	TRUE	H3K27ac	rep1
YX796:TGCACACCAGTTTACG-1	SeuratProject	1817	1098	YX796	0.715465	0.0517998	FALSE	1	CTGL	#A78533	TRUE	H3K27ac	rep1
YX796:TGCACACCAGGAACCA-1	SeuratProject	1207	891	YX796	0.1657	0.205882	FALSE	14	MGL	#DF8DB1	TRUE	H3K27ac	rep1
YX796:TGCACACCACATTAAC-1	SeuratProject	7184	2815	YX796	0.0139198	0.0988736	FALSE	4	ITL23GL	#E59D9F	TRUE	H3K27ac	rep1
YX796:TGCACACCATCACAGC-1	SeuratProject	1233	860	YX796	0.405515	0.0735294	FALSE	23	Unknown (MGL / OGC)	NA	FALSE	H3K27ac	rep1
YX796:TTTGAGTCATCCGTAA-1	SeuratProject	4202	1922	YX796	0.142789	0.0244547	FALSE	1	CTGL	#A78533	TRUE	H3K27ac	rep1
YX796:TTTGAGTCACAGAACG-1	SeuratProject	9604	3392	YX796	0.489379	0.0735294	FALSE	3	ITL23GL	#E59D9F	TRUE	H3K27ac	rep1
YX796:TTTGAGTCACCGGTAT-1	SeuratProject	6885	2667	YX796	0.0145243	0.0988736	FALSE	5	ITL5GL	#E1A462	TRUE	H3K27ac	rep1
YX796:TTTGAGTCAGTAGGAT-1	SeuratProject	3731	1612	YX796	0.0804074	0.0304748	FALSE	1	CTGL	#A78533	TRUE	H3K27ac	rep1
YX796:TTTGAGTCACCTAATG-1	SeuratProject	708	483	YX796	0	0.0160428	FALSE	2	OGC	#985695	TRUE	H3K27ac	rep1
YX796:TTTGAGTCACGTGCTG-1	SeuratProject	901	597	YX796	0	0.0607211	FALSE	15	ASC	#A13F9E	TRUE	H3K27ac	rep1
YX796:TTTGAGTCATCAGCAC-1	SeuratProject	4634	2099	YX796	0	0.147059	FALSE	8	ITL6GL	#9E4954	TRUE	H3K27ac	rep1
YX796:TTTGAGTCACTAAATC-1	SeuratProject	4033	1961	YX796	0.223159	0.0485934	FALSE	21	SSTGA	#48C899	TRUE	H3K27ac	rep1
YX796:TTGACTAAGGAACCGG-1	SeuratProject	742	566	YX796	0.269542	0.0217391	FALSE	14	MGL	#DF8DB1	TRUE	H3K27ac	rep1
YX796:TTGACTAAGTTGGGCC-1	SeuratProject	1156	715	YX796	0.0865052	0.0244547	FALSE	9	OBGA	#43967C	TRUE	H3K27ac	rep1
YX796:CCCATAACAATATACC-1	SeuratProject	622	440	YX796	0.160772	0.020025	FALSE	2	OGC	#985695	TRUE	H3K27ac	rep1
YX796:GGTCAAGCAGGCGAGT-1	SeuratProject	2621	1559	YX796	0.381534	0.141494	FALSE	22	CTGL	#A78533	TRUE	H3K27ac	rep1
YX796:GGTCAAGCACCTGGTG-1	SeuratProject	864	649	YX796	0	0.092437	FALSE	9	OBGA	#43967C	TRUE	H3K27ac	rep1
YX796:AGCTGCTCATTGCGAC-1	SeuratProject	580	428	YX796	0	0.0160428	FALSE	2	OGC	#985695	TRUE	H3K27ac	rep1
YX796:AGCTGCTCATAATGAG-1	SeuratProject	3926	1935	YX796	0.229241	0.0534759	FALSE	6	SSTGA	#48C899	TRUE	H3K27ac	rep1
YX796:AGCTGCTCATCCCTCA-1	SeuratProject	8180	2736	YX796	0.0244499	0.0470588	FALSE	4	ITL23GL	#E59D9F	TRUE	H3K27ac	rep1
YX796:TTGGCTTGTTAACACG-1	SeuratProject	6413	2646	YX796	0.265087	0.25	FALSE	25	ITL23GL	#E59D9F	TRUE	H3K27ac	rep1
YX796:TTGGCTTGTGGTTCTT-1	SeuratProject	3856	1970	YX796	0.155602	0.0263692	FALSE	6	SSTGA	#48C899	TRUE	H3K27ac	rep1
YX796:TTGGCTTGTTGGTTAG-1	SeuratProject	6142	2366	YX796	0.179095	0.0441176	FALSE	6	SSTGA	#48C899	TRUE	H3K27ac	rep1
YX796:TTGGCTTGTCAAACTG-1	SeuratProject	5079	2076	YX796	0.137822	0.188235	FALSE	13	OBGL	#A44C40	TRUE	H3K27ac	rep1
YX796:GATCAGGCACGAATCC-1	SeuratProject	5341	2481	YX796	0.0374462	0.165775	FALSE	22	CTGL	#A78533	TRUE	H3K27ac	rep1
YX796:GATCAGGCACCGGCTA-1	SeuratProject	4716	2071	YX796	0.0636132	0.121951	FALSE	3	ITL23GL	#E59D9F	TRUE	H3K27ac	rep1
YX796:GATCAGGCATAAGTTC-1	SeuratProject	1102	724	YX796	0.181488	0.0254011	FALSE	16	STRGA	#63C774	TRUE	H3K27ac	rep1
YX796:GATCAGGCAGGCTGTT-1	SeuratProject	4869	2236	YX796	0.472376	0.152941	FALSE	13	OBGL	#A44C40	TRUE	H3K27ac	rep1
YX796:GCTATAGGTGTTGCAA-1	SeuratProject	8880	3186	YX796	0.0337838	0.196755	FALSE	12	PTGL	#9C5224	TRUE	H3K27ac	rep1
YX796:GCTATAGGTAACGTGC-1	SeuratProject	2615	1463	YX796	0.573614	0.113543	FALSE	11	NPGL	#D38362	TRUE	H3K27ac	rep1
YX796:ATGGCCCAGTAGCTTA-1	SeuratProject	4293	1859	YX796	0.279525	0.126471	FALSE	13	OBGL	#A44C40	TRUE	H3K27ac	rep1
YX796:ATGGCCCAGGCCTAAT-1	SeuratProject	5419	2368	YX796	0.0184536	0.102302	FALSE	4	ITL23GL	#E59D9F	TRUE	H3K27ac	rep1
YX796:TGTAAGCTCCTCACAC-1	SeuratProject	3616	1773	YX796	0.0829646	0.105882	FALSE	0	ITL45GL	#DDA58F	TRUE	H3K27ac	rep1
YX796:TGTAAGCTCTATGACA-1	SeuratProject	6644	3111	YX796	0.25587	0.0810211	FALSE	10	PVGA	#377549	TRUE	H3K27ac	rep1
YX796:GATGGCTGTACCGGAT-1	SeuratProject	528	386	YX796	0.378788	0.0183824	FALSE	2	OGC	#985695	TRUE	H3K27ac	rep1
YX796:ACCTTCCAGTAATCCA-1	SeuratProject	6595	2605	YX796	0.106141	0.0470588	FALSE	1	CTGL	#A78533	TRUE	H3K27ac	rep1
YX796:ACCTTCCAGACTATTG-1	SeuratProject	8161	2814	YX796	0.208308	0.0131354	FALSE	17	D12MSN	#4BBFE5	TRUE	H3K27ac	rep1
YX796:CTCTGTTCAATGAATG-1	SeuratProject	3566	1709	YX796	0.168256	0.0647059	FALSE	1	CTGL	#A78533	TRUE	H3K27ac	rep1
YX796:GCTAACAGTCACCAAA-1	SeuratProject	3362	1689	YX796	0.297442	0.0326797	FALSE	1	CTGL	#A78533	TRUE	H3K27ac	rep1
YX796:CTTCAAGCAGAAACGT-1	SeuratProject	4350	1925	YX796	0.436782	0.0283737	FALSE	16	STRGA	#63C774	TRUE	H3K27ac	rep1
YX796:CTTCAAGCACATTGCA-1	SeuratProject	7249	2723	YX796	0.16554	0.172794	FALSE	0	ITL45GL	#DDA58F	TRUE	H3K27ac	rep1
YX796:CTTCAAGCACTAAATC-1	SeuratProject	10386	3182	YX796	0.154054	0.0810211	FALSE	5	ITL5GL	#E1A462	TRUE	H3K27ac	rep1
YX796:TAGTACGGTATTTGCC-1	SeuratProject	3883	1807	YX796	0.23178	0.0569853	FALSE	1	CTGL	#A78533	TRUE	H3K27ac	rep1
YX796:TAGTACGGTCATTACC-1	SeuratProject	5694	2456	YX796	0.193186	0.020025	FALSE	10	PVGA	#377549	TRUE	H3K27ac	rep1
YX796:TAGTACGGTATTGTCC-1	SeuratProject	4855	2077	YX796	0.453141	0.092437	FALSE	16	STRGA	#63C774	TRUE	H3K27ac	rep1
YX796:CTCCCTGAGGATTGAG-1	SeuratProject	1071	737	YX796	0.186741	0.0152941	FALSE	18	OPC	#B9A0D6	TRUE	H3K27ac	rep1
YX796:CTCCCTGAGCTTAGCG-1	SeuratProject	5286	2199	YX796	0	0.117647	FALSE	0	ITL45GL	#DDA58F	TRUE	H3K27ac	rep1
YX796:GTTCACCTCTGTGCCT-1	SeuratProject	5003	2105	YX796	0.059964	0.0894118	FALSE	0	ITL45GL	#DDA58F	TRUE	H3K27ac	rep1
YX796:GTTCACCTCCTTTACG-1	SeuratProject	3961	1915	YX796	0.151477	0.0217391	FALSE	6	SSTGA	#48C899	TRUE	H3K27ac	rep1
YX796:GTTCACCTCCTTGTTG-1	SeuratProject	2902	1506	YX796	0	0.0441176	FALSE	17	D12MSN	#4BBFE5	TRUE	H3K27ac	rep1
YX796:GTTCACCTCAGCCAAT-1	SeuratProject	646	462	YX796	0	0.0254011	FALSE	2	OGC	#985695	TRUE	H3K27ac	rep1
YX796:CCCTGGACAATTAACC-1	SeuratProject	6509	2559	YX796	0.215087	0.165775	FALSE	0	ITL45GL	#DDA58F	TRUE	H3K27ac	rep1
YX796:CCCTGGACAGGGAGCT-1	SeuratProject	3253	1699	YX796	0.245927	0.131222	FALSE	8	ITL6GL	#9E4954	TRUE	H3K27ac	rep1
YX796:CCCTGGACATAGCTTG-1	SeuratProject	1027	694	YX796	0.681597	0.020025	FALSE	2	OGC	#985695	TRUE	H3K27ac	rep1
YX796:AGGTCTTAGCAAGATG-1	SeuratProject	704	541	YX796	0.284091	0.0569853	FALSE	15	ASC	#A13F9E	TRUE	H3K27ac	rep1
YX796:AGGTCTTAGCTGGCTA-1	SeuratProject	7920	2715	YX796	1.09848	0.0349963	FALSE	11	NPGL	#D38362	TRUE	H3K27ac	rep1
YX796:GAGTATCTCGCGCTAA-1	SeuratProject	2907	1622	YX796	1.41039	0.0283737	FALSE	7	VIPGA	#3C81BB	TRUE	H3K27ac	rep1
YX796:GAGTATCTCCTGGTCT-1	SeuratProject	6419	2738	YX796	0.109051	0.141494	FALSE	3	ITL23GL	#E59D9F	TRUE	H3K27ac	rep1
YX796:ATATAGGCACCTATAG-1	SeuratProject	757	586	YX796	0.924703	0.0810211	FALSE	23	Unknown (MGL / OGC)	NA	FALSE	H3K27ac	rep1
YX796:ATATAGGCAGCTTACA-1	SeuratProject	4320	2026	YX796	0.300926	0.0626808	FALSE	1	CTGL	#A78533	TRUE	H3K27ac	rep1
YX796:GGCGCTAGTTAATGCG-1	SeuratProject	822	639	YX796	0.121655	0.0294118	FALSE	14	MGL	#DF8DB1	TRUE	H3K27ac	rep1
YX796:GGCGCTAGTTTGCGAA-1	SeuratProject	5196	2148	YX796	0.962279	0.113543	FALSE	19	CLAGL	#AE716E	TRUE	H3K27ac	rep1
YX796:GGCGCTAGTCCTTTAA-1	SeuratProject	4425	1965	YX796	0.248588	0.092437	FALSE	12	PTGL	#9C5224	TRUE	H3K27ac	rep1
YX796:GGCGCTAGTTAATCGG-1	SeuratProject	469	370	YX796	0.21322	0.0183824	FALSE	2	OGC	#985695	TRUE	H3K27ac	rep1
YX796:ACGTTGTAGGTGTTAC-1	SeuratProject	6840	2738	YX796	0.233918	0.147059	FALSE	12	PTGL	#9C5224	TRUE	H3K27ac	rep1
YX796:GACCTGATCTCGCCCA-1	SeuratProject	4648	2012	YX796	0.494836	0.0244547	FALSE	17	D12MSN	#4BBFE5	TRUE	H3K27ac	rep1
YX796:GACCTGATCCACCTGT-1	SeuratProject	8698	3198	YX796	0.862267	0.0894118	FALSE	3	ITL23GL	#E59D9F	TRUE	H3K27ac	rep1
YX796:GACCTGATCTGGTCCT-1	SeuratProject	565	392	YX796	0	0.0217391	FALSE	2	OGC	#985695	TRUE	H3K27ac	rep1
YX796:GACCTGATCCCTCTAA-1	SeuratProject	4860	2130	YX796	0.0411523	0.0244547	FALSE	1	CTGL	#A78533	TRUE	H3K27ac	rep1
YX796:GACCTGATCTGCAAAC-1	SeuratProject	6042	2290	YX796	0.0165508	0.0374332	FALSE	3	ITL23GL	#E59D9F	TRUE	H3K27ac	rep1
YX796:GTAGTTATCCCGCCTA-1	SeuratProject	3059	1718	YX796	0.523047	0.0485934	FALSE	7	VIPGA	#3C81BB	TRUE	H3K27ac	rep1
YX796:GTAGTTATCACTAGGT-1	SeuratProject	3314	1624	YX796	0.18105	0.092437	FALSE	4	ITL23GL	#E59D9F	TRUE	H3K27ac	rep1
YX796:GTAGTTATCCAGCACA-1	SeuratProject	4266	2221	YX796	0.375059	0.0689655	FALSE	10	PVGA	#377549	TRUE	H3K27ac	rep1
YX796:GTAGTTATCCTCACTA-1	SeuratProject	1178	774	YX796	1.52801	0.0304748	FALSE	18	OPC	#B9A0D6	TRUE	H3K27ac	rep1
YX796:TGCGCAGGTATACTGG-1	SeuratProject	454	367	YX796	0.440529	0.0283737	FALSE	14	MGL	#DF8DB1	TRUE	H3K27ac	rep1
YX796:GACCGAACAATTGACT-1	SeuratProject	699	497	YX796	0	0.0607211	FALSE	9	OBGA	#43967C	TRUE	H3K27ac	rep1
YX796:GACCGAACAAGTCGCT-1	SeuratProject	3624	1843	YX796	0.110375	0.019195	FALSE	7	VIPGA	#3C81BB	TRUE	H3K27ac	rep1
YX796:GACCGAACAAAGCTAA-1	SeuratProject	813	631	YX796	0.738007	0.0759358	FALSE	23	Unknown (MGL / OGC)	NA	FALSE	H3K27ac	rep1
YX796:CCGCAAGGTACCTTAC-1	SeuratProject	6539	2513	YX796	0.229393	0.136223	FALSE	0	ITL45GL	#DDA58F	TRUE	H3K27ac	rep1
YX796:AGGCCCAGTCACACCC-1	SeuratProject	616	451	YX796	0.649351	0.0168067	FALSE	2	OGC	#985695	TRUE	H3K27ac	rep1
YX796:AGGCCCAGTAGGTTTG-1	SeuratProject	5963	2708	YX796	0.10062	0.215686	FALSE	3	ITL23GL	#E59D9F	TRUE	H3K27ac	rep1
YX796:CTACAACAGTTGCGTG-1	SeuratProject	5205	2285	YX796	0.230548	0.117647	FALSE	0	ITL45GL	#DDA58F	TRUE	H3K27ac	rep1
YX796:CTACAACAGAACCTAC-1	SeuratProject	8379	3125	YX796	0.167084	0.196755	FALSE	5	ITL5GL	#E1A462	TRUE	H3K27ac	rep1
YX796:CTACAACAGGCGGATG-1	SeuratProject	4953	2456	YX796	0.464365	0.050173	FALSE	10	PVGA	#377549	TRUE	H3K27ac	rep1
YX796:CTACAACAGGCTGGCT-1	SeuratProject	724	512	YX796	0.552486	0.0124434	FALSE	2	OGC	#985695	TRUE	H3K27ac	rep1
YX796:CTACAACAGACCATAC-1	SeuratProject	9787	3252	YX796	0.0306529	0.109626	FALSE	3	ITL23GL	#E59D9F	TRUE	H3K27ac	rep1
YX796:GCAATAGAGAATGACG-1	SeuratProject	571	412	YX796	0	0.0152941	FALSE	2	OGC	#985695	TRUE	H3K27ac	rep1
YX796:GCAATAGAGCCGGTAC-1	SeuratProject	6221	2948	YX796	0.0803729	0.0735294	FALSE	21	SSTGA	#48C899	TRUE	H3K27ac	rep1
YX796:GCAATAGAGGAACGGT-1	SeuratProject	1942	1135	YX796	0.257467	0.0810211	FALSE	16	STRGA	#63C774	TRUE	H3K27ac	rep1
YX796:CGGAATCGTTCCGGCT-1	SeuratProject	10146	3501	YX796	0.167554	0.215686	FALSE	12	PTGL	#9C5224	TRUE	H3K27ac	rep1
YX796:TAGAGCCGTTAGTGAT-1	SeuratProject	709	542	YX796	1.69252	0.0124434	FALSE	9	OBGA	#43967C	TRUE	H3K27ac	rep1
YX796:TAGAGCCGTTACAAAC-1	SeuratProject	1615	1028	YX796	0.185759	0.117647	FALSE	19	CLAGL	#AE716E	TRUE	H3K27ac	rep1
YX796:CGTTGCAAGATTCCTT-1	SeuratProject	8744	3095	YX796	0.0114364	0.180266	FALSE	12	PTGL	#9C5224	TRUE	H3K27ac	rep1
YX796:CGTTGCAAGGCAATAG-1	SeuratProject	3057	1688	YX796	0.228983	0.152941	FALSE	3	ITL23GL	#E59D9F	TRUE	H3K27ac	rep1
YX796:TTTCTTGCATGAAATG-1	SeuratProject	8600	3256	YX796	0.244186	0.215686	FALSE	13	OBGL	#A44C40	TRUE	H3K27ac	rep1
YX796:TTTCTTGCACCTGCCT-1	SeuratProject	7822	2647	YX796	0.127845	0.117647	FALSE	5	ITL5GL	#E1A462	TRUE	H3K27ac	rep1
YX796:TTTCTTGCAAATACCT-1	SeuratProject	4056	1903	YX796	0.0493097	0.0955882	FALSE	13	OBGL	#A44C40	TRUE	H3K27ac	rep1
YX796:TTTCTTGCATCCCGCT-1	SeuratProject	8164	2963	YX796	0.0489956	0.117647	FALSE	13	OBGL	#A44C40	TRUE	H3K27ac	rep1
YX796:TTTCTTGCAGCATGAG-1	SeuratProject	4902	2236	YX796	0.550796	0.0326797	FALSE	10	PVGA	#377549	TRUE	H3K27ac	rep1
YX796:TTTCTTGCACGTAATT-1	SeuratProject	1045	652	YX796	0.287081	0.0175864	FALSE	2	OGC	#985695	TRUE	H3K27ac	rep1
YX796:GGAGCATAGATAAAGC-1	SeuratProject	2059	1355	YX796	0.485673	0.0588235	FALSE	10	PVGA	#377549	TRUE	H3K27ac	rep1
YX796:GGAGCATAGCCATCAG-1	SeuratProject	906	655	YX796	0.331126	0.0145603	FALSE	18	OPC	#B9A0D6	TRUE	H3K27ac	rep1
YX796:AGAATCTGTCATGAGC-1	SeuratProject	1244	853	YX796	0.241158	0.0485934	FALSE	14	MGL	#DF8DB1	TRUE	H3K27ac	rep1
YX796:AGAATCTGTCATAGAT-1	SeuratProject	5323	2213	YX796	0.507233	0.196755	FALSE	0	ITL45GL	#DDA58F	TRUE	H3K27ac	rep1
YX796:AGAATCTGTAAGCTTG-1	SeuratProject	4502	2186	YX796	0.222124	0.126471	FALSE	13	OBGL	#A44C40	TRUE	H3K27ac	rep1
YX796:AGAATCTGTTCCTGAT-1	SeuratProject	3599	1804	YX796	0.222284	0.237647	FALSE	12	PTGL	#9C5224	TRUE	H3K27ac	rep1
YX796:TCATTTGGTAACAGGG-1	SeuratProject	493	363	YX796	0.20284	0.0226244	FALSE	2	OGC	#985695	TRUE	H3K27ac	rep1
YX796:AGTTGGCGTCACAGAC-1	SeuratProject	487	382	YX796	0.616016	0.131222	FALSE	19	CLAGL	#AE716E	TRUE	H3K27ac	rep1
YX796:AGTTGGCGTGGAAGGC-1	SeuratProject	3869	1834	YX796	0.413544	0.0865052	FALSE	16	STRGA	#63C774	TRUE	H3K27ac	rep1
YX796:AGTTGGCGTGTCCAAA-1	SeuratProject	4292	2217	YX796	0.186393	0.136223	FALSE	13	OBGL	#A44C40	TRUE	H3K27ac	rep1
YX796:TGTGGCCAGTGAACAG-1	SeuratProject	2981	1564	YX796	0.0670916	0.0124434	FALSE	17	D12MSN	#4BBFE5	TRUE	H3K27ac	rep1
YX796:TGTGGCCAGCACCACA-1	SeuratProject	6085	2644	YX796	0.295809	0.152941	FALSE	12	PTGL	#9C5224	TRUE	H3K27ac	rep1
YX796:AGCACTAGTGCTAGCG-1	SeuratProject	2965	1676	YX796	0.505902	0.0569853	FALSE	1	CTGL	#A78533	TRUE	H3K27ac	rep1
YX796:AGCACTAGTTAACAGT-1	SeuratProject	5603	2341	YX796	0.0356952	0.0865052	FALSE	3	ITL23GL	#E59D9F	TRUE	H3K27ac	rep1
YX796:AGCACTAGTAACGAGG-1	SeuratProject	4756	2213	YX796	0.168209	0.147059	FALSE	3	ITL23GL	#E59D9F	TRUE	H3K27ac	rep1
YX796:AGCACTAGTTACCTGT-1	SeuratProject	7927	3089	YX796	0.391069	0.188235	FALSE	0	ITL45GL	#DDA58F	TRUE	H3K27ac	rep1
YX796:GGAACAATCATCCACC-1	SeuratProject	8476	3176	YX796	0.342143	0.237647	FALSE	12	PTGL	#9C5224	TRUE	H3K27ac	rep1
YX796:CTTCTAAGTTATCCGT-1	SeuratProject	6907	2608	YX796	0.752859	0.0689655	FALSE	3	ITL23GL	#E59D9F	TRUE	H3K27ac	rep1
YX796:CTTCTAAGTTATTGCC-1	SeuratProject	11793	3619	YX796	0.0254388	0.131222	FALSE	12	PTGL	#9C5224	TRUE	H3K27ac	rep1
YX796:CTTCTAAGTGCTAGCG-1	SeuratProject	1317	969	YX796	0.455581	0.0569853	FALSE	23	Unknown (MGL / OGC)	NA	FALSE	H3K27ac	rep1
YX796:CTTCTAAGTTCACCAT-1	SeuratProject	6565	2545	YX796	0.19802	0.092437	FALSE	0	ITL45GL	#DDA58F	TRUE	H3K27ac	rep1
YX796:AATTACCCAATGAAGC-1	SeuratProject	7475	2864	YX796	1.20401	0.0552036	FALSE	3	ITL23GL	#E59D9F	TRUE	H3K27ac	rep1
YX796:AATTACCCATTGTGAT-1	SeuratProject	486	376	YX796	0	0.0168067	FALSE	2	OGC	#985695	TRUE	H3K27ac	rep1
YX796:AATTACCCAGCCGCTA-1	SeuratProject	814	531	YX796	0.36855	0.0208729	FALSE	2	OGC	#985695	TRUE	H3K27ac	rep1
YX796:AATTACCCAGATAGAC-1	SeuratProject	3732	2037	YX796	0.375134	0.0349963	FALSE	7	VIPGA	#3C81BB	TRUE	H3K27ac	rep1
YX796:TGACCTTGTCTCAGCC-1	SeuratProject	5924	2690	YX796	0.0168805	0.050173	FALSE	10	PVGA	#377549	TRUE	H3K27ac	rep1
YX796:TGACCTTGTTATTGCC-1	SeuratProject	7767	2949	YX796	0.038625	0.04	FALSE	10	PVGA	#377549	TRUE	H3K27ac	rep1
YX796:TGACCTTGTGGGTGAA-1	SeuratProject	4144	1916	YX796	0.168919	0.105882	FALSE	13	OBGL	#A44C40	TRUE	H3K27ac	rep1
YX796:TGACCTTGTAGCTAGC-1	SeuratProject	4627	2027	YX796	0.0648368	0.0294118	FALSE	1	CTGL	#A78533	TRUE	H3K27ac	rep1
YX796:TGACCTTGTCCTAATC-1	SeuratProject	3857	1946	YX796	0.41483	0.0304748	FALSE	7	VIPGA	#3C81BB	TRUE	H3K27ac	rep1
YX796:TGACCTTGTGTTGTGA-1	SeuratProject	5303	2514	YX796	1.01829	0.092437	FALSE	3	ITL23GL	#E59D9F	TRUE	H3K27ac	rep1
YX796:TGACCTTGTAGCCTCC-1	SeuratProject	8776	3178	YX796	0.60392	0.109626	FALSE	13	OBGL	#A44C40	TRUE	H3K27ac	rep1
YX796:TGACCTTGTCACGGAT-1	SeuratProject	4588	2175	YX796	0.893636	0.0315638	FALSE	11	NPGL	#D38362	TRUE	H3K27ac	rep1
YX796:TACGCACCACATTAAC-1	SeuratProject	4307	1925	YX796	0.208962	0.04	FALSE	1	CTGL	#A78533	TRUE	H3K27ac	rep1
YX796:TACGCACCAAATATCC-1	SeuratProject	6351	2477	YX796	0.204692	0.0349963	FALSE	11	NPGL	#D38362	TRUE	H3K27ac	rep1
YX796:TACGCACCATCAGTAT-1	SeuratProject	6144	2493	YX796	0.113932	0.0759358	FALSE	6	SSTGA	#48C899	TRUE	H3K27ac	rep1
YX796:GCATGAGCACAAAGCG-1	SeuratProject	3250	1710	YX796	0.0615385	0.131222	FALSE	13	OBGL	#A44C40	TRUE	H3K27ac	rep1
YX796:GCATGAGCACTTACAG-1	SeuratProject	5114	2150	YX796	0.136879	0.050173	FALSE	1	CTGL	#A78533	TRUE	H3K27ac	rep1
YX796:GCATGAGCAATAACGA-1	SeuratProject	1304	832	YX796	0.306748	0.0552036	FALSE	15	ASC	#A13F9E	TRUE	H3K27ac	rep1
YX796:GCATGAGCAATGCCCG-1	SeuratProject	6366	2741	YX796	0.298461	0.25	FALSE	5	ITL5GL	#E1A462	TRUE	H3K27ac	rep1
YX796:CAGAATCTCACCGGTA-1	SeuratProject	5265	2068	YX796	0.0759734	0.0569853	FALSE	0	ITL45GL	#DDA58F	TRUE	H3K27ac	rep1
YX796:CAGAATCTCGTGCTAG-1	SeuratProject	4465	2137	YX796	0.156775	0.0588235	FALSE	11	NPGL	#D38362	TRUE	H3K27ac	rep1
YX796:CAGAATCTCAATTGGC-1	SeuratProject	3706	1820	YX796	0.0539665	0.0534759	FALSE	17	D12MSN	#4BBFE5	TRUE	H3K27ac	rep1
YX796:GCTCAACCATTTGCTC-1	SeuratProject	1424	763	YX796	0.280899	0.0138408	FALSE	2	OGC	#985695	TRUE	H3K27ac	rep1
YX796:GCTCAACCATTCCTCG-1	SeuratProject	3957	1789	YX796	0.328532	0.0626808	FALSE	11	NPGL	#D38362	TRUE	H3K27ac	rep1
YX796:GCTCAACCAGGCTACT-1	SeuratProject	5909	2415	YX796	0.169233	0.126471	FALSE	5	ITL5GL	#E1A462	TRUE	H3K27ac	rep1
YX796:GGCTGAGAGGATTGAG-1	SeuratProject	3850	1885	YX796	0.155844	0.141494	FALSE	0	ITL45GL	#DDA58F	TRUE	H3K27ac	rep1
YX796:GGCTGAGAGCGCCTAA-1	SeuratProject	2670	1504	YX796	0.0374532	0.117647	FALSE	16	STRGA	#63C774	TRUE	H3K27ac	rep1
YX796:GGAGTGAGTCATTGTC-1	SeuratProject	2017	1198	YX796	0.247893	0.0315638	FALSE	6	SSTGA	#48C899	TRUE	H3K27ac	rep1
YX796:TGGCCAATCATGCTAA-1	SeuratProject	555	401	YX796	0.36036	0.0183824	FALSE	2	OGC	#985695	TRUE	H3K27ac	rep1
YX796:TGGCCAATCGATTATG-1	SeuratProject	4379	1937	YX796	0.0913451	0.147059	FALSE	13	OBGL	#A44C40	TRUE	H3K27ac	rep1
YX796:TGGCCAATCCAGGGAG-1	SeuratProject	11116	3865	YX796	0.422814	0.237647	FALSE	5	ITL5GL	#E1A462	TRUE	H3K27ac	rep1
YX796:GTTACTCGTGCCGCAA-1	SeuratProject	3512	1671	YX796	0.626424	0.0294118	FALSE	6	SSTGA	#48C899	TRUE	H3K27ac	rep1
YX796:GTTACTCGTCATCAAG-1	SeuratProject	5670	2313	YX796	0.176367	0.147059	FALSE	13	OBGL	#A44C40	TRUE	H3K27ac	rep1
YX796:CTATTGAAGCTGTACG-1	SeuratProject	3583	1859	YX796	0.279096	0.0441176	FALSE	6	SSTGA	#48C899	TRUE	H3K27ac	rep1
YX796:CTATTGAAGGTGCGGA-1	SeuratProject	3473	1816	YX796	0.345523	0.113543	FALSE	12	PTGL	#9C5224	TRUE	H3K27ac	rep1
YX796:TGTTGGCCATAATCAC-1	SeuratProject	4159	1974	YX796	0.0721327	0.121951	FALSE	4	ITL23GL	#E59D9F	TRUE	H3K27ac	rep1
YX796:TGTTGGCCAGGCATCT-1	SeuratProject	2325	1367	YX796	0.215054	0.0254011	FALSE	6	SSTGA	#48C899	TRUE	H3K27ac	rep1
YX796:TGTTGGCCAAGGAATC-1	SeuratProject	4772	2011	YX796	0.1886	0.0304748	FALSE	1	CTGL	#A78533	TRUE	H3K27ac	rep1
YX796:TGTTGGCCATGTTTGG-1	SeuratProject	5395	2250	YX796	0.0370714	0.0607211	FALSE	3	ITL23GL	#E59D9F	TRUE	H3K27ac	rep1
YX796:CATCATGCATGCTCCC-1	SeuratProject	3819	1852	YX796	0.0523697	0.0208729	FALSE	10	PVGA	#377549	TRUE	H3K27ac	rep1
YX796:CATCATGCAGGTATTT-1	SeuratProject	599	473	YX796	0.33389	0.0217391	FALSE	14	MGL	#DF8DB1	TRUE	H3K27ac	rep1
YX796:ACAGGCTGTTAAGCCA-1	SeuratProject	4118	1975	YX796	0.242836	0.102302	FALSE	6	SSTGA	#48C899	TRUE	H3K27ac	rep1
YX796:CTGTATTTCAAGCTAC-1	SeuratProject	7499	2897	YX796	0.0666756	0.105882	FALSE	8	ITL6GL	#9E4954	TRUE	H3K27ac	rep1
YX796:TACCGCAAGGAACCAA-1	SeuratProject	4597	2046	YX796	0.3263	0.050173	FALSE	13	OBGL	#A44C40	TRUE	H3K27ac	rep1
YX796:TACCGCAAGAAGGTGC-1	SeuratProject	4356	2147	YX796	0.114784	0.0988736	FALSE	3	ITL23GL	#E59D9F	TRUE	H3K27ac	rep1
YX796:TACCGCAAGCCTGATG-1	SeuratProject	5103	2135	YX796	0.156771	0.0607211	FALSE	11	NPGL	#D38362	TRUE	H3K27ac	rep1
YX796:TACCGCAAGGACCTGC-1	SeuratProject	2682	1522	YX796	0.223714	0.0455675	FALSE	11	NPGL	#D38362	TRUE	H3K27ac	rep1
YX796:TACCGCAAGCCTAACG-1	SeuratProject	7093	2547	YX796	0.0422952	0.0759358	FALSE	0	ITL45GL	#DDA58F	TRUE	H3K27ac	rep1
YX796:ATTAACCCAGGCAAGC-1	SeuratProject	5082	2227	YX796	0.0196773	0.0626808	FALSE	1	CTGL	#A78533	TRUE	H3K27ac	rep1
YX796:ATTAACCCAAATTGCT-1	SeuratProject	7238	2733	YX796	0.234872	0.102302	FALSE	5	ITL5GL	#E1A462	TRUE	H3K27ac	rep1
YX796:ATTAACCCATTAGCGC-1	SeuratProject	1927	1159	YX796	0.726518	0.0735294	FALSE	7	VIPGA	#3C81BB	TRUE	H3K27ac	rep1
YX796:ATTAACCCACACAATT-1	SeuratProject	1314	783	YX796	0.228311	0.0131354	FALSE	2	OGC	#985695	TRUE	H3K27ac	rep1
YX796:TTAGGCTAGTATTGGC-1	SeuratProject	8019	3073	YX796	0.174585	0.180266	FALSE	13	OBGL	#A44C40	TRUE	H3K27ac	rep1
YX796:TTAGGCTAGGCGAATA-1	SeuratProject	4145	1850	YX796	0.0241255	0.0273598	FALSE	11	NPGL	#D38362	TRUE	H3K27ac	rep1
YX796:TTAGGCTAGGACAATG-1	SeuratProject	2281	1406	YX796	0.175362	0.121951	FALSE	13	OBGL	#A44C40	TRUE	H3K27ac	rep1
YX796:TTAGGCTAGACAAAGT-1	SeuratProject	4236	2042	YX796	0.236072	0.092437	FALSE	0	ITL45GL	#DDA58F	TRUE	H3K27ac	rep1
YX796:TCTAGCACAGGAAGCC-1	SeuratProject	3923	1947	YX796	0.280398	0.0315638	FALSE	1	CTGL	#A78533	TRUE	H3K27ac	rep1
YX796:AGGTCAAAGGTCGAGG-1	SeuratProject	2959	1645	YX796	0.0675904	0.196755	FALSE	16	STRGA	#63C774	TRUE	H3K27ac	rep1
YX796:AGGTCAAAGTCTGGGC-1	SeuratProject	7077	2842	YX796	0.113042	0.141494	FALSE	12	PTGL	#9C5224	TRUE	H3K27ac	rep1
YX796:GCCTGCTGTCGTTACT-1	SeuratProject	7299	2814	YX796	0.191807	0.0955882	FALSE	0	ITL45GL	#DDA58F	TRUE	H3K27ac	rep1
YX796:GCCTGCTGTAGTTGGC-1	SeuratProject	4553	2108	YX796	0.0219635	0.102302	FALSE	13	OBGL	#A44C40	TRUE	H3K27ac	rep1
YX796:GCCTGCTGTGCATTTC-1	SeuratProject	3409	1588	YX796	0.381344	0.152941	FALSE	16	STRGA	#63C774	TRUE	H3K27ac	rep1
YX796:GTGCGGTTCCTTGCAC-1	SeuratProject	3237	1800	YX796	1.05036	0.0427075	FALSE	7	VIPGA	#3C81BB	TRUE	H3K27ac	rep1
YX796:GTGCGGTTCCCGAACA-1	SeuratProject	4406	2054	YX796	0.635497	0.092437	FALSE	8	ITL6GL	#9E4954	TRUE	H3K27ac	rep1
YX796:CTCGCTAGTTCAAGCA-1	SeuratProject	5370	2350	YX796	0.148976	0.0955882	FALSE	0	ITL45GL	#DDA58F	TRUE	H3K27ac	rep1
YX796:GCGAAGTAGACTCGCA-1	SeuratProject	4164	1988	YX796	0.168108	0.0534759	FALSE	3	ITL23GL	#E59D9F	TRUE	H3K27ac	rep1
YX796:GCAAACCGTCCTTCAG-1	SeuratProject	626	435	YX796	0.319489	0.0226244	FALSE	2	OGC	#985695	TRUE	H3K27ac	rep1
YX796:GCAAACCGTTTGAGCA-1	SeuratProject	588	425	YX796	0.340136	0.0168067	FALSE	2	OGC	#985695	TRUE	H3K27ac	rep1
YX796:TACAGGTTCGTTACTT-1	SeuratProject	5518	2375	YX796	0.0543675	0.15917	FALSE	3	ITL23GL	#E59D9F	TRUE	H3K27ac	rep1
YX796:TACAGGTTCAATCATG-1	SeuratProject	4185	2099	YX796	0.597372	0.121951	FALSE	3	ITL23GL	#E59D9F	TRUE	H3K27ac	rep1
YX796:GCTTTACGTATTGGAT-1	SeuratProject	435	365	YX796	0.229885	0.0338235	FALSE	14	MGL	#DF8DB1	TRUE	H3K27ac	rep1
YX796:GCTTTACGTTCTTTAG-1	SeuratProject	682	452	YX796	0.146628	0.020025	FALSE	2	OGC	#985695	TRUE	H3K27ac	rep1
YX796:TTAGCTGCATCGTTCT-1	SeuratProject	8574	2915	YX796	0.0583158	0.117647	FALSE	5	ITL5GL	#E1A462	TRUE	H3K27ac	rep1
YX796:TTAGCTGCATAATTGC-1	SeuratProject	7376	2712	YX796	0.149132	0.0784314	FALSE	0	ITL45GL	#DDA58F	TRUE	H3K27ac	rep1
YX796:TGAGGGCCATTGTGGC-1	SeuratProject	4729	2195	YX796	0.126877	0.0569853	FALSE	4	ITL23GL	#E59D9F	TRUE	H3K27ac	rep1
YX796:TGAGGGCCACAATGTT-1	SeuratProject	3347	1734	YX796	0.23902	0.0810211	FALSE	0	ITL45GL	#DDA58F	TRUE	H3K27ac	rep1
YX796:CGTAGCGGTGGGTGAA-1	SeuratProject	3573	1773	YX796	0.195914	0.0534759	FALSE	13	OBGL	#A44C40	TRUE	H3K27ac	rep1
YX796:CGTAGCGGTGGTTCTT-1	SeuratProject	10165	3382	YX796	0.0688637	0.196755	FALSE	5	ITL5GL	#E1A462	TRUE	H3K27ac	rep1
YX796:CGTAGCGGTTGGGTTA-1	SeuratProject	1423	918	YX796	0.0702741	0.215686	FALSE	19	CLAGL	#AE716E	TRUE	H3K27ac	rep1
YX796:CGATTATCACTTGTTC-1	SeuratProject	1030	729	YX796	0.194175	0.109626	FALSE	24	VLMC	#A78BDF	TRUE	H3K27ac	rep1
YX796:AGTACGCGTGAGACTC-1	SeuratProject	2334	1348	YX796	0.299914	0.0552036	FALSE	0	ITL45GL	#DDA58F	TRUE	H3K27ac	rep1
YX796:AGTACGCGTGTTAGCA-1	SeuratProject	5605	2367	YX796	0.0892061	0.050173	FALSE	0	ITL45GL	#DDA58F	TRUE	H3K27ac	rep1
YX796:AGTACGCGTTAGCGTA-1	SeuratProject	9525	3499	YX796	0.283465	0.109626	FALSE	3	ITL23GL	#E59D9F	TRUE	H3K27ac	rep1
YX796:AGTACGCGTTGCATCT-1	SeuratProject	3353	1641	YX796	0.178944	0.0647059	FALSE	0	ITL45GL	#DDA58F	TRUE	H3K27ac	rep1
YX796:AAGTTAGCACTGGCTG-1	SeuratProject	7016	2600	YX796	0.413341	0.172794	FALSE	5	ITL5GL	#E1A462	TRUE	H3K27ac	rep1
YX796:AAGTTAGCACCAAAGG-1	SeuratProject	10295	3431	YX796	0.0388538	0.152941	FALSE	12	PTGL	#9C5224	TRUE	H3K27ac	rep1
YX796:TGCTTGCTCTAAGTGC-1	SeuratProject	7133	2708	YX796	0.0560774	0.109626	FALSE	4	ITL23GL	#E59D9F	TRUE	H3K27ac	rep1
YX796:TGCTTGCTCAGTGAAG-1	SeuratProject	3741	1778	YX796	0.0534616	0.0374332	FALSE	11	NPGL	#D38362	TRUE	H3K27ac	rep1
YX796:ATACCTGCAAACGGGC-1	SeuratProject	427	363	YX796	3.27869	0.0517998	FALSE	14	MGL	#DF8DB1	TRUE	H3K27ac	rep1
YX796:ATACCTGCAGGTTCAC-1	SeuratProject	8633	2845	YX796	0.33592	0.180266	FALSE	11	NPGL	#D38362	TRUE	H3K27ac	rep1
YX796:TGTGGAGCACAGGATG-1	SeuratProject	3064	1811	YX796	0.326371	0.152941	FALSE	21	SSTGA	#48C899	TRUE	H3K27ac	rep1
YX796:TTGGAGGCATTAAGTC-1	SeuratProject	559	408	YX796	0.536673	0.0168067	FALSE	2	OGC	#985695	TRUE	H3K27ac	rep1
YX796:TTGGAGGCAATATGGA-1	SeuratProject	505	379	YX796	0	0.0208729	FALSE	2	OGC	#985695	TRUE	H3K27ac	rep1
YX796:TTGGAGGCATGTCAAT-1	SeuratProject	1690	1020	YX796	0.0591716	0.0226244	FALSE	7	VIPGA	#3C81BB	TRUE	H3K27ac	rep1
YX796:CGAAGCGAGGTCCTAG-1	SeuratProject	6461	2776	YX796	0.897694	0.0894118	FALSE	13	OBGL	#A44C40	TRUE	H3K27ac	rep1
YX796:CGAAGCGAGAATCGCT-1	SeuratProject	605	447	YX796	0	0.020025	FALSE	2	OGC	#985695	TRUE	H3K27ac	rep1
YX796:CGAAGCGAGGAGGCAT-1	SeuratProject	4956	2266	YX796	0.0605327	0.131222	FALSE	13	OBGL	#A44C40	TRUE	H3K27ac	rep1
YX796:AGCATTTCACCGTTCC-1	SeuratProject	2049	1092	YX796	0.0488043	0.0263692	FALSE	16	STRGA	#63C774	TRUE	H3K27ac	rep1
YX796:AGCATTTCATTAAACC-1	SeuratProject	6269	2551	YX796	0.031903	0.0470588	FALSE	6	SSTGA	#48C899	TRUE	H3K27ac	rep1
YX796:AGCATTTCAACAACAA-1	SeuratProject	439	370	YX796	0	0.0349963	FALSE	14	MGL	#DF8DB1	TRUE	H3K27ac	rep1
YX796:CTATGAGGTCCGCTGT-1	SeuratProject	4505	2111	YX796	0.310766	0.0784314	FALSE	4	ITL23GL	#E59D9F	TRUE	H3K27ac	rep1
YX796:CTATGAGGTGTTGCTT-1	SeuratProject	2702	1471	YX796	0.444115	0.0283737	FALSE	7	VIPGA	#3C81BB	TRUE	H3K27ac	rep1
YX796:CTGAAACTCGAGGAAC-1	SeuratProject	3527	1774	YX796	0.113411	0.0441176	FALSE	7	VIPGA	#3C81BB	TRUE	H3K27ac	rep1
YX796:CTGAAACTCCTCATCA-1	SeuratProject	1008	622	YX796	0	0.0168067	FALSE	2	OGC	#985695	TRUE	H3K27ac	rep1
YX796:CTGAAACTCAATGTGC-1	SeuratProject	4665	2338	YX796	0.364416	0.165775	FALSE	16	STRGA	#63C774	TRUE	H3K27ac	rep1
YX796:CTGAAACTCAATTGGC-1	SeuratProject	4022	2033	YX796	0.522128	0.0315638	FALSE	6	SSTGA	#48C899	TRUE	H3K27ac	rep1
YX796:CTGCTATGTCATCCTG-1	SeuratProject	3083	1603	YX796	0.389231	0.0470588	FALSE	11	NPGL	#D38362	TRUE	H3K27ac	rep1
YX796:GCAGCAACACGAATTT-1	SeuratProject	5111	2216	YX796	0.195656	0.165775	FALSE	1	CTGL	#A78533	TRUE	H3K27ac	rep1
YX796:GGGTGTTGTCGTAATG-1	SeuratProject	2282	1309	YX796	0.175285	0.0244547	FALSE	1	CTGL	#A78533	TRUE	H3K27ac	rep1
YX796:GGGTGTTGTTCGCTTG-1	SeuratProject	472	383	YX796	0	0.0160428	FALSE	2	OGC	#985695	TRUE	H3K27ac	rep1
YX796:GGGTGTTGTTAACGAT-1	SeuratProject	2780	1446	YX796	0.395683	0.0244547	FALSE	17	D12MSN	#4BBFE5	TRUE	H3K27ac	rep1
YX796:TCTTGTCCAACAGGAT-1	SeuratProject	2725	1513	YX796	0.477064	0.0455675	FALSE	11	NPGL	#D38362	TRUE	H3K27ac	rep1
YX796:TCTTGTCCATCCTGAA-1	SeuratProject	523	406	YX796	0	0.0152941	FALSE	7	VIPGA	#3C81BB	TRUE	H3K27ac	rep1
YX796:TCTTGTCCAATTGAGA-1	SeuratProject	3918	1985	YX796	0.0765697	0.0304748	FALSE	11	NPGL	#D38362	TRUE	H3K27ac	rep1
YX796:TCTTGTCCATATTGAC-1	SeuratProject	5339	2165	YX796	0.224761	0.04	FALSE	11	NPGL	#D38362	TRUE	H3K27ac	rep1
YX796:TCTTGTCCACCAGCAT-1	SeuratProject	6511	2454	YX796	0.122869	0.0254011	FALSE	1	CTGL	#A78533	TRUE	H3K27ac	rep1
YX796:TCTTGTCCAGCAAGAT-1	SeuratProject	10146	3238	YX796	0.137985	0.0894118	FALSE	0	ITL45GL	#DDA58F	TRUE	H3K27ac	rep1
YX796:ATGATGGAGGAGCACG-1	SeuratProject	5377	2574	YX796	0.130184	0.0569853	FALSE	10	PVGA	#377549	TRUE	H3K27ac	rep1
YX796:GCACATTAGCTTAACA-1	SeuratProject	646	437	YX796	1.08359	0.00980392	FALSE	2	OGC	#985695	TRUE	H3K27ac	rep1
YX796:TGCACCTTCGTTAGTA-1	SeuratProject	6063	2590	YX796	0.032987	0.237647	FALSE	25	ITL23GL	#E59D9F	TRUE	H3K27ac	rep1
YX796:TGCACCTTCTTAGGGT-1	SeuratProject	4422	2126	YX796	0.135685	0.0759358	FALSE	0	ITL45GL	#DDA58F	TRUE	H3K27ac	rep1
YX796:TGCACCTTCAGCACCA-1	SeuratProject	7581	2940	YX796	0.0791452	0.180266	FALSE	5	ITL5GL	#E1A462	TRUE	H3K27ac	rep1
YX796:TGCACCTTCCGGTATG-1	SeuratProject	5793	2347	YX796	0.0690489	0.0626808	FALSE	4	ITL23GL	#E59D9F	TRUE	H3K27ac	rep1
YX796:TAGCGGCTCATGCGTG-1	SeuratProject	4097	2069	YX796	0.170857	0.237647	FALSE	8	ITL6GL	#9E4954	TRUE	H3K27ac	rep1
YX796:ACACTTAAGTAATCCA-1	SeuratProject	5852	2446	YX796	1.162	0.136223	FALSE	16	STRGA	#63C774	TRUE	H3K27ac	rep1
YX796:ACACTTAAGCAAACCT-1	SeuratProject	4850	2133	YX796	0.28866	0.092437	FALSE	17	D12MSN	#4BBFE5	TRUE	H3K27ac	rep1
YX796:ACACTTAAGGAAACTG-1	SeuratProject	4326	1963	YX796	0.11558	0.165775	FALSE	3	ITL23GL	#E59D9F	TRUE	H3K27ac	rep1
YX796:TCAGTGAGTCCTAGTT-1	SeuratProject	12335	4044	YX796	0.154033	0.226244	FALSE	12	PTGL	#9C5224	TRUE	H3K27ac	rep1
YX796:TCAGTGAGTGCTTTAC-1	SeuratProject	4308	1797	YX796	0.116063	0.0455675	FALSE	1	CTGL	#A78533	TRUE	H3K27ac	rep1
YX796:CAATCGCCACAGCCTG-1	SeuratProject	570	412	YX796	0.175439	0.0208729	FALSE	2	OGC	#985695	TRUE	H3K27ac	rep1
YX796:CAATCGCCAAGCTTAT-1	SeuratProject	5029	2135	YX796	0.457347	0.0689655	FALSE	1	CTGL	#A78533	TRUE	H3K27ac	rep1
YX796:CAATCGCCATCCCGCT-1	SeuratProject	6766	2538	YX796	0.206917	0.226244	FALSE	13	OBGL	#A44C40	TRUE	H3K27ac	rep1
YX796:GTGTTCCTCCAGCACA-1	SeuratProject	2972	1594	YX796	0.100942	0.196755	FALSE	1	CTGL	#A78533	TRUE	H3K27ac	rep1
YX796:TGCGGTTCACAACAGG-1	SeuratProject	5691	2323	YX796	0.175716	0.0735294	FALSE	4	ITL23GL	#E59D9F	TRUE	H3K27ac	rep1
YX796:TGCGGTTCAGCTAATT-1	SeuratProject	4055	1909	YX796	0.320592	0.0283737	FALSE	6	SSTGA	#48C899	TRUE	H3K27ac	rep1
YX796:TGCGGTTCACTTCATC-1	SeuratProject	5396	2332	YX796	0.074129	0.0283737	FALSE	10	PVGA	#377549	TRUE	H3K27ac	rep1
YX796:TGCGGTTCAAGGAATC-1	SeuratProject	6444	2586	YX796	0.170701	0.131222	FALSE	0	ITL45GL	#DDA58F	TRUE	H3K27ac	rep1
YX796:TGCGGTTCATTAAAGG-1	SeuratProject	2752	1486	YX796	0.109012	0.0294118	FALSE	0	ITL45GL	#DDA58F	TRUE	H3K27ac	rep1
YX796:TGCGGTTCAACAGGTG-1	SeuratProject	11659	4067	YX796	0.454584	0.25	FALSE	12	PTGL	#9C5224	TRUE	H3K27ac	rep1
YX796:TGCGGTTCAGATAGAC-1	SeuratProject	4778	2266	YX796	0.0627878	0.172794	FALSE	8	ITL6GL	#9E4954	TRUE	H3K27ac	rep1
YX796:TGCGGTTCACCTGTAA-1	SeuratProject	6642	2645	YX796	0.10539	0.165775	FALSE	3	ITL23GL	#E59D9F	TRUE	H3K27ac	rep1
YX796:AAGCAAGTCAATTACG-1	SeuratProject	3605	1834	YX796	0	0.0244547	FALSE	1	CTGL	#A78533	TRUE	H3K27ac	rep1
YX796:AGACACGCATGCATAT-1	SeuratProject	8337	3058	YX796	0.0839631	0.117647	FALSE	13	OBGL	#A44C40	TRUE	H3K27ac	rep1
YX796:AGACACGCATTGACAT-1	SeuratProject	12409	3520	YX796	0.0644693	0.113543	FALSE	12	PTGL	#9C5224	TRUE	H3K27ac	rep1
YX796:AGACACGCATAGCTTG-1	SeuratProject	5738	2422	YX796	0.139421	0.0588235	FALSE	5	ITL5GL	#E1A462	TRUE	H3K27ac	rep1
YX796:AGACACGCAGTTTGTG-1	SeuratProject	4012	2022	YX796	0.149551	0.0534759	FALSE	6	SSTGA	#48C899	TRUE	H3K27ac	rep1
YX796:AGACACGCAATCGCAC-1	SeuratProject	1960	1131	YX796	0.0510204	0.0138408	FALSE	9	OBGA	#43967C	TRUE	H3K27ac	rep1
YX796:AGACACGCATCTAGCA-1	SeuratProject	5124	2340	YX796	0.253708	0.152941	FALSE	25	ITL23GL	#E59D9F	TRUE	H3K27ac	rep1
YX796:TCAGTAATCTTGAGGT-1	SeuratProject	509	400	YX796	0.392927	0.0273598	FALSE	2	OGC	#985695	TRUE	H3K27ac	rep1
YX796:TCAGTAATCCCTGGAA-1	SeuratProject	1009	658	YX796	0.099108	0.0183824	FALSE	9	OBGA	#43967C	TRUE	H3K27ac	rep1
YX796:GCTCCTTAGTTTCCTG-1	SeuratProject	3881	2094	YX796	0.257666	0.165775	FALSE	17	D12MSN	#4BBFE5	TRUE	H3K27ac	rep1
YX796:GCTCCTTAGTAGCCAT-1	SeuratProject	971	668	YX796	0.102987	0.0104453	FALSE	2	OGC	#985695	TRUE	H3K27ac	rep1
YX796:GCTCCTTAGCACAGCC-1	SeuratProject	2746	1550	YX796	0.291333	0.0273598	FALSE	23	Unknown (MGL / OGC)	NA	FALSE	H3K27ac	rep1
YX796:GCTCCTTAGGTCCGTA-1	SeuratProject	2398	1301	YX796	0.29191	0.126471	FALSE	7	VIPGA	#3C81BB	TRUE	H3K27ac	rep1
YX796:GCTCCTTAGACTCGCA-1	SeuratProject	5681	2329	YX796	0.0528076	0.188235	FALSE	0	ITL45GL	#DDA58F	TRUE	H3K27ac	rep1
YX796:ACGCAAGCATGAGTTT-1	SeuratProject	2506	1372	YX796	0.119713	0.0349963	FALSE	17	D12MSN	#4BBFE5	TRUE	H3K27ac	rep1
YX796:ACGCAAGCACTTCACT-1	SeuratProject	5361	2213	YX796	0.0932662	0.0338235	FALSE	1	CTGL	#A78533	TRUE	H3K27ac	rep1
YX796:GAGTGTTTCCTCACAC-1	SeuratProject	4103	2066	YX796	0.463076	0.25	FALSE	19	CLAGL	#AE716E	TRUE	H3K27ac	rep1
YX796:TCAGTAGGTGGTTATG-1	SeuratProject	4557	2151	YX796	0.263331	0.172794	FALSE	16	STRGA	#63C774	TRUE	H3K27ac	rep1
YX796:TCAGTAGGTTAATCGG-1	SeuratProject	5804	2570	YX796	0.103377	0.152941	FALSE	3	ITL23GL	#E59D9F	TRUE	H3K27ac	rep1
YX796:TCAGTAGGTTTACTTG-1	SeuratProject	2954	1540	YX796	0.778605	0.0534759	FALSE	7	VIPGA	#3C81BB	TRUE	H3K27ac	rep1
YX796:CCGTTTGGTTCCTGTG-1	SeuratProject	1267	775	YX796	0.23678	0.0244547	FALSE	2	OGC	#985695	TRUE	H3K27ac	rep1
YX796:CCGTTTGGTCACACCC-1	SeuratProject	5834	2709	YX796	0.531368	0.0894118	FALSE	21	SSTGA	#48C899	TRUE	H3K27ac	rep1
YX796:CCGTTTGGTTAACACG-1	SeuratProject	5735	2451	YX796	0.401046	0.205882	FALSE	21	SSTGA	#48C899	TRUE	H3K27ac	rep1
YX796:CCGTTTGGTATTCGTC-1	SeuratProject	6307	2472	YX796	0.0634216	0.165775	FALSE	8	ITL6GL	#9E4954	TRUE	H3K27ac	rep1
YX796:CCGTTTGGTACTGATG-1	SeuratProject	7445	2823	YX796	0.161182	0.131222	FALSE	22	CTGL	#A78533	TRUE	H3K27ac	rep1
YX796:CCGTTTGGTTTGCTGT-1	SeuratProject	4499	1902	YX796	0.666815	0.0386997	FALSE	6	SSTGA	#48C899	TRUE	H3K27ac	rep1
YX796:TTAGACTCACGGTACT-1	SeuratProject	11924	3499	YX796	0.075478	0.126471	FALSE	13	OBGL	#A44C40	TRUE	H3K27ac	rep1
YX796:TTAGACTCACAATTAC-1	SeuratProject	1148	736	YX796	0	0.0361991	FALSE	16	STRGA	#63C774	TRUE	H3K27ac	rep1
YX796:GTTGGAGCAATTAGCT-1	SeuratProject	2240	1197	YX796	0.0446429	0.0117647	FALSE	17	D12MSN	#4BBFE5	TRUE	H3K27ac	rep1
YX796:ATTGTCCGTACGCGCA-1	SeuratProject	5488	2368	YX796	0.0182216	0.102302	FALSE	0	ITL45GL	#DDA58F	TRUE	H3K27ac	rep1
YX796:ATTGTCCGTCCAAGAC-1	SeuratProject	10881	3541	YX796	0.192997	0.180266	FALSE	5	ITL5GL	#E1A462	TRUE	H3K27ac	rep1
YX796:ATTGTCCGTCCTAAGA-1	SeuratProject	6938	2588	YX796	0.0720669	0.020025	FALSE	1	CTGL	#A78533	TRUE	H3K27ac	rep1
YX796:TAACCTAAGCATGTCG-1	SeuratProject	6628	2690	YX796	0.18105	0.172794	FALSE	8	ITL6GL	#9E4954	TRUE	H3K27ac	rep1
YX796:TAACCTAAGTTATGTG-1	SeuratProject	1391	924	YX796	0.0718907	0.0217391	FALSE	18	OPC	#B9A0D6	TRUE	H3K27ac	rep1
YX796:TCCCTCACAGGTCCTG-1	SeuratProject	565	389	YX796	0.176991	0.0217391	FALSE	2	OGC	#985695	TRUE	H3K27ac	rep1
YX796:TCCCTCACATCCTGAA-1	SeuratProject	7604	2716	YX796	0.0263019	0.0712074	FALSE	5	ITL5GL	#E1A462	TRUE	H3K27ac	rep1
YX796:TCCCTCACACCGGCTA-1	SeuratProject	7321	2741	YX796	0.0682967	0.25	FALSE	11	NPGL	#D38362	TRUE	H3K27ac	rep1
YX796:TCCCTCACAGTTTGTG-1	SeuratProject	9432	3198	YX796	0.28626	0.141494	FALSE	3	ITL23GL	#E59D9F	TRUE	H3K27ac	rep1
YX796:TCCCTCACAAACTGTT-1	SeuratProject	4030	2081	YX796	0.0992556	0.196755	FALSE	22	CTGL	#A78533	TRUE	H3K27ac	rep1
YX796:GTTCGCGCACGAATCC-1	SeuratProject	2877	1636	YX796	0.347584	0.0810211	FALSE	6	SSTGA	#48C899	TRUE	H3K27ac	rep1
YX796:GTTCGCGCAAATACCT-1	SeuratProject	564	408	YX796	0	0.0217391	FALSE	2	OGC	#985695	TRUE	H3K27ac	rep1
YX796:GTTCGCGCAGGTATTT-1	SeuratProject	2719	1509	YX796	0.514895	0.0517998	FALSE	0	ITL45GL	#DDA58F	TRUE	H3K27ac	rep1
YX796:GTTCGCGCAGTCTAAT-1	SeuratProject	628	505	YX796	0	0.0273598	FALSE	14	MGL	#DF8DB1	TRUE	H3K27ac	rep1
YX796:GTTCGCGCAATACTGT-1	SeuratProject	2780	1560	YX796	0.179856	0.0607211	FALSE	11	NPGL	#D38362	TRUE	H3K27ac	rep1
YX796:TACGCTTGTAGGATCC-1	SeuratProject	5341	2388	YX796	0.505523	0.141494	FALSE	0	ITL45GL	#DDA58F	TRUE	H3K27ac	rep1
YX796:TACGCTTGTTACTTGC-1	SeuratProject	5035	2080	YX796	0.238332	0.092437	FALSE	13	OBGL	#A44C40	TRUE	H3K27ac	rep1
YX796:TACGCTTGTATTGTCC-1	SeuratProject	7371	2727	YX796	0.217067	0.25	FALSE	3	ITL23GL	#E59D9F	TRUE	H3K27ac	rep1
YX796:AAGGATCCAGCCAGAA-1	SeuratProject	7458	2736	YX796	0.0402253	0.215686	FALSE	8	ITL6GL	#9E4954	TRUE	H3K27ac	rep1
YX796:GACGCCTAGTTTGCGG-1	SeuratProject	7325	2907	YX796	0.273038	0.165775	FALSE	8	ITL6GL	#9E4954	TRUE	H3K27ac	rep1
YX796:CACATACAGTTATTCC-1	SeuratProject	584	477	YX796	0.342466	0.050173	FALSE	14	MGL	#DF8DB1	TRUE	H3K27ac	rep1
YX796:AGCGGACCATAATGTC-1	SeuratProject	662	441	YX796	0.151057	0.0175864	FALSE	2	OGC	#985695	TRUE	H3K27ac	rep1
YX796:ATTGTGATCCAGGTCA-1	SeuratProject	6711	2731	YX796	0.238415	0.050173	FALSE	6	SSTGA	#48C899	TRUE	H3K27ac	rep1
YX796:ATTGTGATCCTAAATG-1	SeuratProject	6287	2740	YX796	0.174964	0.215686	FALSE	0	ITL45GL	#DDA58F	TRUE	H3K27ac	rep1
YX796:ATTGTGATCACAGACT-1	SeuratProject	9824	3517	YX796	0.223941	0.188235	FALSE	13	OBGL	#A44C40	TRUE	H3K27ac	rep1
YX796:ATTGTGATCACTTTAC-1	SeuratProject	5712	2781	YX796	0.735294	0.25	FALSE	18	OPC	#B9A0D6	TRUE	H3K27ac	rep1
YX796:ATTGTGATCAGAAACG-1	SeuratProject	7364	2991	YX796	0.108637	0.172794	FALSE	20	Doublet (MGL / ITLGL)	NA	FALSE	H3K27ac	rep1
YX796:ATTGTGATCCTAGTAA-1	SeuratProject	4276	2048	YX796	0.0467727	0.04	FALSE	6	SSTGA	#48C899	TRUE	H3K27ac	rep1
YX796:TTGTAAGTCACTCGCT-1	SeuratProject	3905	1931	YX796	0.0768246	0.0349963	FALSE	6	SSTGA	#48C899	TRUE	H3K27ac	rep1
YX796:TTGTAAGTCATTGCAA-1	SeuratProject	6468	2705	YX796	0.185529	0.113543	FALSE	13	OBGL	#A44C40	TRUE	H3K27ac	rep1
YX796:GAGGAGGCACAACCTA-1	SeuratProject	2205	1237	YX796	0.0907029	0.019195	FALSE	2	OGC	#985695	TRUE	H3K27ac	rep1
YX796:GAGGAGGCAGGGAGGA-1	SeuratProject	5219	2425	YX796	0.0574823	0.165775	FALSE	5	ITL5GL	#E1A462	TRUE	H3K27ac	rep1
YX796:GAGGAGGCAATTAACC-1	SeuratProject	4962	2291	YX796	0.0604595	0.0894118	FALSE	4	ITL23GL	#E59D9F	TRUE	H3K27ac	rep1
YX796:GAGGAGGCAACCGCCA-1	SeuratProject	3456	1872	YX796	0.0578704	0.215686	FALSE	0	ITL45GL	#DDA58F	TRUE	H3K27ac	rep1
YX796:GAGGAGGCAGGACCTT-1	SeuratProject	4490	2146	YX796	0.935412	0.0263692	FALSE	1	CTGL	#A78533	TRUE	H3K27ac	rep1
YX796:CAATGCCCACCTCAGG-1	SeuratProject	4473	2000	YX796	0.0447127	0.0569853	FALSE	0	ITL45GL	#DDA58F	TRUE	H3K27ac	rep1
YX796:ATGGCTGTCAATACGC-1	SeuratProject	3364	1754	YX796	0.356718	0.102302	FALSE	16	STRGA	#63C774	TRUE	H3K27ac	rep1
YX796:ATGGCTGTCTAATTGG-1	SeuratProject	6771	2788	YX796	0.162458	0.0894118	FALSE	22	CTGL	#A78533	TRUE	H3K27ac	rep1
YX796:ATGGCTGTCCTCATCA-1	SeuratProject	8854	2989	YX796	0.0225887	0.109626	FALSE	12	PTGL	#9C5224	TRUE	H3K27ac	rep1
YX796:ATGGCTGTCAATCTAG-1	SeuratProject	595	439	YX796	0.672269	0.019195	FALSE	2	OGC	#985695	TRUE	H3K27ac	rep1
YX796:ACGGTTAGTTCCGGGA-1	SeuratProject	5667	2353	YX796	0.017646	0.0607211	FALSE	4	ITL23GL	#E59D9F	TRUE	H3K27ac	rep1
YX796:TTTCACCCAAATACCT-1	SeuratProject	11522	3461	YX796	0.0954695	0.0955882	FALSE	5	ITL5GL	#E1A462	TRUE	H3K27ac	rep1
YX796:TTTCACCCACAAAGGT-1	SeuratProject	954	712	YX796	0.104822	0.0689655	FALSE	23	Unknown (MGL / OGC)	NA	FALSE	H3K27ac	rep1
YX796:TTTCACCCAATTAGGA-1	SeuratProject	529	391	YX796	0.378072	0.0208729	FALSE	2	OGC	#985695	TRUE	H3K27ac	rep1
YX796:AATCCTAAGTCAGGCC-1	SeuratProject	1662	1094	YX796	0.240674	0.215686	FALSE	17	D12MSN	#4BBFE5	TRUE	H3K27ac	rep1
YX796:AATCCTAAGTCTCACC-1	SeuratProject	626	458	YX796	0.319489	0.0263692	FALSE	2	OGC	#985695	TRUE	H3K27ac	rep1
YX796:AATCCTAAGTGAGCAA-1	SeuratProject	3943	1946	YX796	0.152168	0.215686	FALSE	1	CTGL	#A78533	TRUE	H3K27ac	rep1
YX796:AATCCTAAGCCTTAAA-1	SeuratProject	3118	1533	YX796	0.384862	0.0517998	FALSE	7	VIPGA	#3C81BB	TRUE	H3K27ac	rep1
YX796:GATGCATTCCTAAATG-1	SeuratProject	6281	2508	YX796	0.0318421	0.0386997	FALSE	6	SSTGA	#48C899	TRUE	H3K27ac	rep1
YX796:GATGCATTCGCGACAC-1	SeuratProject	5782	2540	YX796	0.501557	0.147059	FALSE	3	ITL23GL	#E59D9F	TRUE	H3K27ac	rep1
YX796:GGTCCTGCAGGAAGCC-1	SeuratProject	4824	2107	YX796	0.145108	0.0152941	FALSE	7	VIPGA	#3C81BB	TRUE	H3K27ac	rep1
YX796:GGTCCTGCAACAACAA-1	SeuratProject	8609	2914	YX796	0.30201	0.0235294	FALSE	11	NPGL	#D38362	TRUE	H3K27ac	rep1
YX796:GGTCCTGCACAGGAAT-1	SeuratProject	1483	969	YX796	3.97842	0.0626808	FALSE	15	ASC	#A13F9E	TRUE	H3K27ac	rep1
YX796:TCTCAATTCGCGACAC-1	SeuratProject	4763	1977	YX796	0.377913	0.25	FALSE	8	ITL6GL	#9E4954	TRUE	H3K27ac	rep1
YX796:TCTCAATTCTGTGCAG-1	SeuratProject	6580	2627	YX796	0.258359	0.126471	FALSE	4	ITL23GL	#E59D9F	TRUE	H3K27ac	rep1
YX796:TCTCAATTCCAATTAG-1	SeuratProject	449	386	YX796	0	0.0304748	FALSE	14	MGL	#DF8DB1	TRUE	H3K27ac	rep1
YX796:TCTCAATTCCCTTGCG-1	SeuratProject	12793	3693	YX796	0.0234503	0.0626808	FALSE	13	OBGL	#A44C40	TRUE	H3K27ac	rep1
YX796:TACCTTTAGGTTACAC-1	SeuratProject	3879	1855	YX796	0.128899	0.109626	FALSE	0	ITL45GL	#DDA58F	TRUE	H3K27ac	rep1
YX796:TACCTTTAGACAACGA-1	SeuratProject	3247	1696	YX796	0.092393	0.0588235	FALSE	13	OBGL	#A44C40	TRUE	H3K27ac	rep1
YX796:CTTAGGAGTTAGTACG-1	SeuratProject	5051	2354	YX796	0.296971	0.205882	FALSE	13	OBGL	#A44C40	TRUE	H3K27ac	rep1
YX796:AAGCTTGGTTGGATCA-1	SeuratProject	6331	2667	YX796	0.157953	0.131222	FALSE	12	PTGL	#9C5224	TRUE	H3K27ac	rep1
YX796:CCAGCTAAGTAAGAAC-1	SeuratProject	869	569	YX796	0	0.0124434	FALSE	2	OGC	#985695	TRUE	H3K27ac	rep1
YX796:CCAGCTAAGATGGACA-1	SeuratProject	4301	1977	YX796	0.302255	0.0759358	FALSE	1	CTGL	#A78533	TRUE	H3K27ac	rep1
YX796:CCAGCTAAGGAAGTAT-1	SeuratProject	5109	2539	YX796	0.782932	0.0865052	FALSE	5	ITL5GL	#E1A462	TRUE	H3K27ac	rep1
YX796:ACTAATCCAAGGACCA-1	SeuratProject	5566	2124	YX796	0.14373	0.0152941	FALSE	1	CTGL	#A78533	TRUE	H3K27ac	rep1
YX796:ACTAATCCACCTCACC-1	SeuratProject	5920	2350	YX796	0.101351	0.020025	FALSE	1	CTGL	#A78533	TRUE	H3K27ac	rep1
YX796:ACTAATCCATTGCGTA-1	SeuratProject	672	485	YX796	0	0.0183824	FALSE	2	OGC	#985695	TRUE	H3K27ac	rep1
YX796:ACTAATCCATTCCTCG-1	SeuratProject	3969	1786	YX796	0.680272	0.0208729	FALSE	17	D12MSN	#4BBFE5	TRUE	H3K27ac	rep1
YX796:TTGCATTTCGTTACTT-1	SeuratProject	11833	3830	YX796	0.202823	0.172794	FALSE	16	STRGA	#63C774	TRUE	H3K27ac	rep1
YX796:TTGCATTTCCTGGTCT-1	SeuratProject	6859	2615	YX796	0.0728969	0.0273598	FALSE	1	CTGL	#A78533	TRUE	H3K27ac	rep1
YX796:TTGCATTTCATTGACA-1	SeuratProject	8090	3022	YX796	0.173053	0.092437	FALSE	0	ITL45GL	#DDA58F	TRUE	H3K27ac	rep1
YX796:TTAGCAGGTTACTAGG-1	SeuratProject	3519	1802	YX796	0.142086	0.0712074	FALSE	6	SSTGA	#48C899	TRUE	H3K27ac	rep1
YX796:GTTAACCAGGAACGCG-1	SeuratProject	8421	3332	YX796	0.665004	0.117647	FALSE	3	ITL23GL	#E59D9F	TRUE	H3K27ac	rep1
YX796:GAGGCAAGTTAGCTGA-1	SeuratProject	799	581	YX796	0.250313	0.141494	FALSE	24	VLMC	#A78BDF	TRUE	H3K27ac	rep1
YX796:GAGGCAAGTATTGCAG-1	SeuratProject	3551	1838	YX796	0.112644	0.0361991	FALSE	6	SSTGA	#48C899	TRUE	H3K27ac	rep1
YX796:CCTCCTGAGCGGTTAT-1	SeuratProject	3885	1823	YX796	0.33462	0.0349963	FALSE	1	CTGL	#A78533	TRUE	H3K27ac	rep1
YX796:CCTCAAACACCGGCTA-1	SeuratProject	4007	1956	YX796	0.723733	0.0315638	FALSE	6	SSTGA	#48C899	TRUE	H3K27ac	rep1
YX796:CCTCAAACATAATGTC-1	SeuratProject	5640	2459	YX796	0.106383	0.0955882	FALSE	0	ITL45GL	#DDA58F	TRUE	H3K27ac	rep1
YX796:CCTCAAACAATTTGGT-1	SeuratProject	4899	2217	YX796	0.122474	0.092437	FALSE	0	ITL45GL	#DDA58F	TRUE	H3K27ac	rep1
YX796:TGCATCCTCACATTGA-1	SeuratProject	1507	968	YX796	0.132714	0.0759358	FALSE	14	MGL	#DF8DB1	TRUE	H3K27ac	rep1
YX796:TGCATCCTCAATTACG-1	SeuratProject	663	441	YX796	0.15083	0.0208729	FALSE	2	OGC	#985695	TRUE	H3K27ac	rep1
YX796:TGCATCCTCCCTGGAA-1	SeuratProject	4716	2138	YX796	0.106022	0.0413355	FALSE	6	SSTGA	#48C899	TRUE	H3K27ac	rep1
YX796:TCGTTTCCACCTGCTC-1	SeuratProject	3796	1885	YX796	0.263435	0.141494	FALSE	4	ITL23GL	#E59D9F	TRUE	H3K27ac	rep1
YX796:TCGTTTCCATAATCAC-1	SeuratProject	4028	1757	YX796	0.0744786	0.0235294	FALSE	1	CTGL	#A78533	TRUE	H3K27ac	rep1
YX796:TCGTTTCCATCCCGCT-1	SeuratProject	6287	2654	YX796	0.38174	0.147059	FALSE	13	OBGL	#A44C40	TRUE	H3K27ac	rep1
YX796:TCGTTTCCATTATGCG-1	SeuratProject	4945	2241	YX796	0.141557	0.15917	FALSE	8	ITL6GL	#9E4954	TRUE	H3K27ac	rep1
YX796:TCGTTTCCATTGTCAG-1	SeuratProject	4074	1975	YX796	0.0245459	0.121951	FALSE	8	ITL6GL	#9E4954	TRUE	H3K27ac	rep1
YX796:CACATAATCTAATTGG-1	SeuratProject	808	605	YX796	0	0.0455675	FALSE	23	Unknown (MGL / OGC)	NA	FALSE	H3K27ac	rep1
YX796:CACATAATCAATCATG-1	SeuratProject	5488	2519	YX796	0.182216	0.0810211	FALSE	22	CTGL	#A78533	TRUE	H3K27ac	rep1
YX796:CACATAATCTAATCAG-1	SeuratProject	8948	2974	YX796	0.033527	0.0254011	FALSE	1	CTGL	#A78533	TRUE	H3K27ac	rep1
YX796:CACATAATCTTTAAGG-1	SeuratProject	626	479	YX796	0	0.0124434	FALSE	2	OGC	#985695	TRUE	H3K27ac	rep1
YX796:CCTAAGCCAGCAGGTA-1	SeuratProject	571	411	YX796	0.350263	0.0217391	FALSE	2	OGC	#985695	TRUE	H3K27ac	rep1
YX796:CCTAAGCCACGGTACT-1	SeuratProject	8185	3144	YX796	0.0733048	0.147059	FALSE	25	ITL23GL	#E59D9F	TRUE	H3K27ac	rep1
YX796:CCTAAGCCAGGTTAAA-1	SeuratProject	4708	2219	YX796	0.254885	0.050173	FALSE	1	CTGL	#A78533	TRUE	H3K27ac	rep1
YX796:ACAGCCGGTGGTTCTT-1	SeuratProject	4589	2044	YX796	0.283286	0.0865052	FALSE	5	ITL5GL	#E1A462	TRUE	H3K27ac	rep1
YX796:ACAGCCGGTCATTGAG-1	SeuratProject	8500	2723	YX796	0.105882	0.180266	FALSE	16	STRGA	#63C774	TRUE	H3K27ac	rep1
YX796:CGCTTGCGTAAGCTTG-1	SeuratProject	6929	2753	YX796	0.101025	0.0294118	FALSE	1	CTGL	#A78533	TRUE	H3K27ac	rep1
YX796:CGCTTGCGTATTCGCT-1	SeuratProject	669	495	YX796	0.44843	0.0152941	FALSE	18	OPC	#B9A0D6	TRUE	H3K27ac	rep1
YX796:TACCTTAGTTGTAAAC-1	SeuratProject	2374	1362	YX796	0.547599	0.113543	FALSE	16	STRGA	#63C774	TRUE	H3K27ac	rep1
YX796:TACCTTAGTCCGGTTC-1	SeuratProject	5404	2029	YX796	0.0555144	0.0254011	FALSE	1	CTGL	#A78533	TRUE	H3K27ac	rep1
YX796:TACCTTAGTTAATGCG-1	SeuratProject	5827	2481	YX796	0.326068	0.0955882	FALSE	0	ITL45GL	#DDA58F	TRUE	H3K27ac	rep1
YX796:CAATGTGGTGGGTGAA-1	SeuratProject	697	535	YX796	0.286944	0.0145603	FALSE	18	OPC	#B9A0D6	TRUE	H3K27ac	rep1
YX796:CAATGTGGTATTGGAT-1	SeuratProject	11141	4063	YX796	0.394938	0.15917	FALSE	13	OBGL	#A44C40	TRUE	H3K27ac	rep1
YX796:GCCATGATCGCTCACT-1	SeuratProject	4843	1999	YX796	0.309725	0.0208729	FALSE	1	CTGL	#A78533	TRUE	H3K27ac	rep1
YX796:GCCATGATCTTACTCG-1	SeuratProject	5138	2475	YX796	0.447645	0.0326797	FALSE	17	D12MSN	#4BBFE5	TRUE	H3K27ac	rep1
YX796:GCCATGATCTTGATGA-1	SeuratProject	3964	1859	YX796	0.126135	0.0534759	FALSE	19	CLAGL	#AE716E	TRUE	H3K27ac	rep1
YX796:GCCATGATCTGGCATG-1	SeuratProject	2391	1364	YX796	0.209118	0.0183824	FALSE	9	OBGA	#43967C	TRUE	H3K27ac	rep1
YX796:ACCTCACTCGGGACTC-1	SeuratProject	7718	2865	YX796	0.168437	0.141494	FALSE	3	ITL23GL	#E59D9F	TRUE	H3K27ac	rep1
YX796:ACCTCACTCAGCAAAG-1	SeuratProject	2405	1261	YX796	0.582121	0.0485934	FALSE	6	SSTGA	#48C899	TRUE	H3K27ac	rep1
YX796:ACCTCACTCAATCATG-1	SeuratProject	1345	873	YX796	0.148699	0.0168067	FALSE	18	OPC	#B9A0D6	TRUE	H3K27ac	rep1
YX796:ACCTCACTCAGCACGC-1	SeuratProject	4362	1994	YX796	0.229253	0.0217391	FALSE	1	CTGL	#A78533	TRUE	H3K27ac	rep1
YX796:ATATGGTGTTCTTTAG-1	SeuratProject	5547	2483	YX796	0.270416	0.0552036	FALSE	6	SSTGA	#48C899	TRUE	H3K27ac	rep1
YX796:TCATGAGGTGTCCAGG-1	SeuratProject	721	496	YX796	0	0.0273598	FALSE	2	OGC	#985695	TRUE	H3K27ac	rep1
YX796:TCATGAGGTCATTAGG-1	SeuratProject	4943	2209	YX796	0.0202306	0.117647	FALSE	3	ITL23GL	#E59D9F	TRUE	H3K27ac	rep1
YX796:TCATGAGGTTATCGAG-1	SeuratProject	1257	840	YX796	0	0.0810211	FALSE	4	ITL23GL	#E59D9F	TRUE	H3K27ac	rep1
YX796:ATTGCAGGTCTTACTA-1	SeuratProject	6845	2407	YX796	0.0876552	0.0138408	FALSE	1	CTGL	#A78533	TRUE	H3K27ac	rep1
YX796:AGTTGCGTCCCAGTAG-1	SeuratProject	557	435	YX796	0.897666	0.0244547	FALSE	14	MGL	#DF8DB1	TRUE	H3K27ac	rep1
YX796:AGTTGCGTCTTGCAAA-1	SeuratProject	2540	1402	YX796	0.15748	0.126471	FALSE	0	ITL45GL	#DDA58F	TRUE	H3K27ac	rep1
YX796:AGTTGCGTCTGTAAGC-1	SeuratProject	864	619	YX796	0.115741	0.0217391	FALSE	18	OPC	#B9A0D6	TRUE	H3K27ac	rep1
YX796:CATAATCCATTCAGCA-1	SeuratProject	6723	2286	YX796	0.0594972	0.0386997	FALSE	4	ITL23GL	#E59D9F	TRUE	H3K27ac	rep1
YX796:CATAATCCACCTACTT-1	SeuratProject	5509	2118	YX796	0.0544563	0.0689655	FALSE	5	ITL5GL	#E1A462	TRUE	H3K27ac	rep1
YX796:CATAATCCAGGCGATA-1	SeuratProject	481	368	YX796	0.2079	0.0145603	FALSE	2	OGC	#985695	TRUE	H3K27ac	rep1
YX796:CATAATCCACAGAAAC-1	SeuratProject	683	480	YX796	0	0.0283737	FALSE	2	OGC	#985695	TRUE	H3K27ac	rep1
YX796:CGCCTCATCTCCATAT-1	SeuratProject	3320	1545	YX796	0.301205	0.020025	FALSE	7	VIPGA	#3C81BB	TRUE	H3K27ac	rep1
YX796:CGCCTCATCTATCGCC-1	SeuratProject	5309	2216	YX796	0.113016	0.25	FALSE	20	Doublet (MGL / ITLGL)	NA	FALSE	H3K27ac	rep1
YX796:CGCCTCATCTACCTCA-1	SeuratProject	7918	3047	YX796	0.164183	0.0386997	FALSE	10	PVGA	#377549	TRUE	H3K27ac	rep1
YX796:GTCTAACAGGCAACAA-1	SeuratProject	3730	1801	YX796	0.134048	0.0208729	FALSE	1	CTGL	#A78533	TRUE	H3K27ac	rep1
YX796:GTCTAACAGCAGCTAT-1	SeuratProject	4791	1962	YX796	0.626174	0.172794	FALSE	3	ITL23GL	#E59D9F	TRUE	H3K27ac	rep1
YX796:GTCTAACAGTTGGGCC-1	SeuratProject	5198	2093	YX796	0.0577145	0.0647059	FALSE	0	ITL45GL	#DDA58F	TRUE	H3K27ac	rep1
YX796:CGTCAATAGGTGCGGA-1	SeuratProject	3628	1764	YX796	0.0551268	0.0784314	FALSE	1	CTGL	#A78533	TRUE	H3K27ac	rep1
YX796:CGTCAATAGCCGCTTT-1	SeuratProject	3210	1669	YX796	0.623053	0.0485934	FALSE	6	SSTGA	#48C899	TRUE	H3K27ac	rep1
YX796:CGTCAATAGCTGTAAC-1	SeuratProject	3825	1973	YX796	0.261438	0.0349963	FALSE	7	VIPGA	#3C81BB	TRUE	H3K27ac	rep1
YX796:CCTGAATAGGTGCGGA-1	SeuratProject	2978	1698	YX796	0.201478	0.0304748	FALSE	1	CTGL	#A78533	TRUE	H3K27ac	rep1
YX796:CCTGAATAGACCATAC-1	SeuratProject	8696	3213	YX796	0.0344986	0.188235	FALSE	3	ITL23GL	#E59D9F	TRUE	H3K27ac	rep1
YX796:ATAGCATGTAACAGGG-1	SeuratProject	2958	1501	YX796	0.0338066	0.0283737	FALSE	17	D12MSN	#4BBFE5	TRUE	H3K27ac	rep1
YX796:ATAGCATGTTGGCCGA-1	SeuratProject	4563	1930	YX796	0.0876616	0.0117647	FALSE	17	D12MSN	#4BBFE5	TRUE	H3K27ac	rep1
YX796:ATAGCATGTTCCGGGA-1	SeuratProject	4028	1743	YX796	0.124131	0.0283737	FALSE	13	OBGL	#A44C40	TRUE	H3K27ac	rep1
YX796:ATAGCATGTAAGCTTG-1	SeuratProject	999	637	YX796	0.800801	0.0145603	FALSE	2	OGC	#985695	TRUE	H3K27ac	rep1
YX796:TACCGTTGTCGTAATG-1	SeuratProject	3794	1894	YX796	0.237217	0.0955882	FALSE	4	ITL23GL	#E59D9F	TRUE	H3K27ac	rep1
YX796:TACCGTTGTTGCTTCG-1	SeuratProject	4888	2153	YX796	0.0613748	0.180266	FALSE	12	PTGL	#9C5224	TRUE	H3K27ac	rep1
YX796:TACCGTTGTCCGCTGT-1	SeuratProject	1697	1044	YX796	0.0589275	0.0349963	FALSE	1	CTGL	#A78533	TRUE	H3K27ac	rep1
YX796:TACCGTTGTTCATCTA-1	SeuratProject	3475	1884	YX796	0.172662	0.0349963	FALSE	6	SSTGA	#48C899	TRUE	H3K27ac	rep1
YX796:TACCGTTGTGCTAGAC-1	SeuratProject	979	750	YX796	0.40858	0.0168067	FALSE	18	OPC	#B9A0D6	TRUE	H3K27ac	rep1
YX796:TACCGTTGTTTAACGG-1	SeuratProject	3019	1717	YX796	0.198741	0.0183824	FALSE	9	OBGA	#43967C	TRUE	H3K27ac	rep1
YX796:TACGTAATCAAGCTAC-1	SeuratProject	4270	2050	YX796	0.163934	0.0294118	FALSE	1	CTGL	#A78533	TRUE	H3K27ac	rep1
YX796:TACGTAATCTTGTCCA-1	SeuratProject	8958	3097	YX796	0.145122	0.109626	FALSE	3	ITL23GL	#E59D9F	TRUE	H3K27ac	rep1
YX796:TACGTAATCCTACCTA-1	SeuratProject	1458	847	YX796	0.205761	0.0152941	FALSE	9	OBGA	#43967C	TRUE	H3K27ac	rep1
YX796:ACATCAATCCTCAGTC-1	SeuratProject	5331	2368	YX796	0.093791	0.105882	FALSE	8	ITL6GL	#9E4954	TRUE	H3K27ac	rep1
YX796:ACATCAATCTTTAGGA-1	SeuratProject	536	419	YX796	0.746269	0.0168067	FALSE	2	OGC	#985695	TRUE	H3K27ac	rep1
YX796:AATTTGCCAATTAACC-1	SeuratProject	6507	2651	YX796	0.169049	0.215686	FALSE	3	ITL23GL	#E59D9F	TRUE	H3K27ac	rep1
YX796:AACCCGCAGGCTAGAA-1	SeuratProject	5196	2395	YX796	0.153965	0.25	FALSE	8	ITL6GL	#9E4954	TRUE	H3K27ac	rep1
YX796:AACCCGCAGGCCTGGT-1	SeuratProject	6113	2470	YX796	0.163586	0.0667996	FALSE	1	CTGL	#A78533	TRUE	H3K27ac	rep1
YX796:GAGGTACAGCAGCTAT-1	SeuratProject	4415	1982	YX796	0.249151	0.0784314	FALSE	0	ITL45GL	#DDA58F	TRUE	H3K27ac	rep1
YX796:GAGGTACAGGTGAAAT-1	SeuratProject	3061	1680	YX796	0.555374	0.0735294	FALSE	11	NPGL	#D38362	TRUE	H3K27ac	rep1
YX796:GAGGTACAGTTGGGCC-1	SeuratProject	1470	904	YX796	0.0680272	0.0294118	FALSE	9	OBGA	#43967C	TRUE	H3K27ac	rep1
YX796:GTTCTTGTCCGCAAGC-1	SeuratProject	3878	1877	YX796	0.412584	0.0759358	FALSE	16	STRGA	#63C774	TRUE	H3K27ac	rep1
YX796:GTTCTTGTCATGCTCC-1	SeuratProject	6572	2546	YX796	0.0152161	0.0349963	FALSE	1	CTGL	#A78533	TRUE	H3K27ac	rep1
YX796:GTTCTTGTCTCACTAT-1	SeuratProject	3994	1932	YX796	0.250376	0.0517998	FALSE	6	SSTGA	#48C899	TRUE	H3K27ac	rep1
YX796:GTTCTTGTCGCACACA-1	SeuratProject	3507	1550	YX796	0.655831	0.131222	FALSE	7	VIPGA	#3C81BB	TRUE	H3K27ac	rep1
YX796:TCGCTAACAACAGGAT-1	SeuratProject	565	424	YX796	0.353982	0.0145603	FALSE	2	OGC	#985695	TRUE	H3K27ac	rep1
YX796:TCGCTAACACACCAAC-1	SeuratProject	5036	1925	YX796	0.178713	0.152941	FALSE	13	OBGL	#A44C40	TRUE	H3K27ac	rep1
YX796:GGGCATGAGGACGTAA-1	SeuratProject	4020	1974	YX796	0.0497512	0.165775	FALSE	25	ITL23GL	#E59D9F	TRUE	H3K27ac	rep1
YX796:GGGCATGAGTTATGTG-1	SeuratProject	5143	2368	YX796	0	0.196755	FALSE	5	ITL5GL	#E1A462	TRUE	H3K27ac	rep1
YX796:GGGCATGAGGCGGATG-1	SeuratProject	8728	3402	YX796	0.171861	0.165775	FALSE	4	ITL23GL	#E59D9F	TRUE	H3K27ac	rep1
YX796:GGGCATGAGGTCTTGG-1	SeuratProject	1622	1047	YX796	0.123305	0.0217391	FALSE	6	SSTGA	#48C899	TRUE	H3K27ac	rep1
YX796:GGGCATGAGGCAAGTA-1	SeuratProject	3891	2000	YX796	0.077101	0.165775	FALSE	4	ITL23GL	#E59D9F	TRUE	H3K27ac	rep1
YX796:ACATTAGTCACACAGT-1	SeuratProject	5468	2308	YX796	0.365764	0.0263692	FALSE	1	CTGL	#A78533	TRUE	H3K27ac	rep1
YX796:TTTGTTGGTGGGAACA-1	SeuratProject	3850	1973	YX796	0.675325	0.0988736	FALSE	4	ITL23GL	#E59D9F	TRUE	H3K27ac	rep1
YX796:ATAGATGCATGGAGGC-1	SeuratProject	665	540	YX796	1.05263	0.0294118	FALSE	14	MGL	#DF8DB1	TRUE	H3K27ac	rep1
YX796:CGTTAGTAGTTGTCAA-1	SeuratProject	5614	2334	YX796	0.0890631	0.0735294	FALSE	0	ITL45GL	#DDA58F	TRUE	H3K27ac	rep1
YX796:CGTTAGTAGAGGCTAA-1	SeuratProject	3024	1536	YX796	0.694444	0.0441176	FALSE	1	CTGL	#A78533	TRUE	H3K27ac	rep1
YX796:GGTTTCCTCGCTAAAC-1	SeuratProject	5523	2139	YX796	0.0362122	0.0667996	FALSE	0	ITL45GL	#DDA58F	TRUE	H3K27ac	rep1
YX796:GGTTTCCTCATCCACC-1	SeuratProject	8249	2883	YX796	0.169718	0.165775	FALSE	12	PTGL	#9C5224	TRUE	H3K27ac	rep1
YX796:GGTTTCCTCTTGTCCA-1	SeuratProject	6522	2523	YX796	0.183993	0.121951	FALSE	5	ITL5GL	#E1A462	TRUE	H3K27ac	rep1
YX796:ACCAGGCTCATCCTCA-1	SeuratProject	8685	2996	YX796	0.310881	0.0784314	FALSE	4	ITL23GL	#E59D9F	TRUE	H3K27ac	rep1
YX796:ACCAGGCTCTCACTCA-1	SeuratProject	12879	3585	YX796	0.0232937	0.180266	FALSE	13	OBGL	#A44C40	TRUE	H3K27ac	rep1
YX796:TTATAGCCAATCCCTT-1	SeuratProject	595	410	YX796	0	0.0217391	FALSE	2	OGC	#985695	TRUE	H3K27ac	rep1
YX796:TTATAGCCACCTGCCT-1	SeuratProject	776	614	YX796	0.773196	0.0569853	FALSE	23	Unknown (MGL / OGC)	NA	FALSE	H3K27ac	rep1
YX796:TTATAGCCATCCATCT-1	SeuratProject	7068	2803	YX796	0.212224	0.092437	FALSE	4	ITL23GL	#E59D9F	TRUE	H3K27ac	rep1
YX796:TTATAGCCATGGAGGC-1	SeuratProject	13217	4237	YX796	0.26481	0.25	FALSE	12	PTGL	#9C5224	TRUE	H3K27ac	rep1
YX796:TTATAGCCATCAATCG-1	SeuratProject	1505	881	YX796	0.332226	0.0168067	FALSE	9	OBGA	#43967C	TRUE	H3K27ac	rep1
YX796:TTATAGCCACAGGAAT-1	SeuratProject	5609	2422	YX796	0.303084	0.0837104	FALSE	5	ITL5GL	#E1A462	TRUE	H3K27ac	rep1
YX796:CCATAATCAGCAACAG-1	SeuratProject	7613	2847	YX796	0.31525	0.188235	FALSE	12	PTGL	#9C5224	TRUE	H3K27ac	rep1
YX796:CCATAATCATCCGTAA-1	SeuratProject	5457	2435	YX796	0.219901	0.237647	FALSE	16	STRGA	#63C774	TRUE	H3K27ac	rep1
YX796:CCATAATCATGAAATG-1	SeuratProject	9606	3260	YX796	0.187383	0.152941	FALSE	5	ITL5GL	#E1A462	TRUE	H3K27ac	rep1
YX796:CCATAATCACTTCATC-1	SeuratProject	4923	2084	YX796	0.0203128	0.0361991	FALSE	6	SSTGA	#48C899	TRUE	H3K27ac	rep1
YX796:CCATAATCAGGTATTT-1	SeuratProject	461	400	YX796	0.21692	0.0588235	FALSE	14	MGL	#DF8DB1	TRUE	H3K27ac	rep1
YX796:CCATAATCAACTAACT-1	SeuratProject	947	618	YX796	0.739176	0.0145603	FALSE	2	OGC	#985695	TRUE	H3K27ac	rep1
YX796:CCATAATCATCGCTTT-1	SeuratProject	5422	2360	YX796	0.645518	0.109626	FALSE	5	ITL5GL	#E1A462	TRUE	H3K27ac	rep1
YX796:ACTCGCTTCGGGCCAT-1	SeuratProject	2828	1387	YX796	0.176803	0.0168067	FALSE	17	D12MSN	#4BBFE5	TRUE	H3K27ac	rep1
YX796:ACTCGCTTCATCCTAT-1	SeuratProject	453	386	YX796	0.662252	0.0294118	FALSE	14	MGL	#DF8DB1	TRUE	H3K27ac	rep1
YX796:CATCACACATAATCCG-1	SeuratProject	602	439	YX796	0	0.0226244	FALSE	2	OGC	#985695	TRUE	H3K27ac	rep1
YX796:CATCACACATAATTGC-1	SeuratProject	1568	851	YX796	0.255102	0.0183824	FALSE	2	OGC	#985695	TRUE	H3K27ac	rep1
YX796:CATCACACAATACTGT-1	SeuratProject	10538	3253	YX796	0.237237	0.0759358	FALSE	5	ITL5GL	#E1A462	TRUE	H3K27ac	rep1
YX796:CCATCATGTTGTTGTC-1	SeuratProject	4082	1773	YX796	0.171485	0.0689655	FALSE	11	NPGL	#D38362	TRUE	H3K27ac	rep1
YX796:CCATCATGTCAGTAAT-1	SeuratProject	6563	2687	YX796	0.182843	0.126471	FALSE	0	ITL45GL	#DDA58F	TRUE	H3K27ac	rep1
YX796:CCATCATGTCACACCC-1	SeuratProject	5666	2293	YX796	0.723615	0.0326797	FALSE	1	CTGL	#A78533	TRUE	H3K27ac	rep1
YX796:CCATCATGTAGCCATA-1	SeuratProject	4374	2042	YX796	0	0.0244547	FALSE	1	CTGL	#A78533	TRUE	H3K27ac	rep1
YX796:CCATCATGTAAGCTCA-1	SeuratProject	12576	3449	YX796	0.357824	0.131222	FALSE	13	OBGL	#A44C40	TRUE	H3K27ac	rep1
YX796:TGATGACTCTAAGGTC-1	SeuratProject	8106	2894	YX796	0.0370096	0.0712074	FALSE	5	ITL5GL	#E1A462	TRUE	H3K27ac	rep1
YX796:TGATGACTCGCCTGTT-1	SeuratProject	484	401	YX796	0.206612	0.0294118	FALSE	14	MGL	#DF8DB1	TRUE	H3K27ac	rep1
YX796:TGATGACTCTTGCAGG-1	SeuratProject	1336	935	YX796	0.299401	0.0226244	FALSE	9	OBGA	#43967C	TRUE	H3K27ac	rep1
YX796:CTCATCATCATTCATC-1	SeuratProject	5382	2060	YX796	0.0929023	0.0235294	FALSE	1	CTGL	#A78533	TRUE	H3K27ac	rep1
YX796:CTCATCATCATGGCCA-1	SeuratProject	8850	3043	YX796	0.225989	0.237647	FALSE	8	ITL6GL	#9E4954	TRUE	H3K27ac	rep1
YX796:GTCATTAAGGGTGAAC-1	SeuratProject	3784	1846	YX796	0.132135	0.0349963	FALSE	6	SSTGA	#48C899	TRUE	H3K27ac	rep1
YX796:GTCATTAAGCTTTGGG-1	SeuratProject	6028	2477	YX796	0.116125	0.0865052	FALSE	0	ITL45GL	#DDA58F	TRUE	H3K27ac	rep1
YX796:TAGGTTGGTGGGTACT-1	SeuratProject	502	415	YX796	0.398406	0.00980392	FALSE	2	OGC	#985695	TRUE	H3K27ac	rep1
YX796:TAGGTTGGTGGACCTG-1	SeuratProject	3474	1871	YX796	0.230282	0.109626	FALSE	0	ITL45GL	#DDA58F	TRUE	H3K27ac	rep1
YX796:TAGGTTGGTGCACGCA-1	SeuratProject	4083	2078	YX796	0.293902	0.0152941	FALSE	10	PVGA	#377549	TRUE	H3K27ac	rep1
YX796:GCTTTGTGTAATCGTG-1	SeuratProject	2891	1549	YX796	0.13836	0.0470588	FALSE	13	OBGL	#A44C40	TRUE	H3K27ac	rep1
YX796:AAGCTAGAGGATTGAG-1	SeuratProject	4267	2067	YX796	0.187485	0.0217391	FALSE	1	CTGL	#A78533	TRUE	H3K27ac	rep1
YX796:AAGCTAGAGTTATTCC-1	SeuratProject	3860	1939	YX796	0.284974	0.109626	FALSE	12	PTGL	#9C5224	TRUE	H3K27ac	rep1
YX796:GGATTATGTGAGAAAC-1	SeuratProject	1692	1030	YX796	0.531915	0.0759358	FALSE	16	STRGA	#63C774	TRUE	H3K27ac	rep1
YX796:GGATTATGTATTCGTC-1	SeuratProject	3708	1811	YX796	0.431499	0.205882	FALSE	13	OBGL	#A44C40	TRUE	H3K27ac	rep1
YX796:GGATTATGTCCTTCAG-1	SeuratProject	3128	1633	YX796	0.255754	0.0534759	FALSE	6	SSTGA	#48C899	TRUE	H3K27ac	rep1
YX796:GTATTCAAGGAGGACT-1	SeuratProject	2971	1698	YX796	0.0673174	0.126471	FALSE	11	NPGL	#D38362	TRUE	H3K27ac	rep1
YX796:GTATTCAAGTAATCCA-1	SeuratProject	5805	2516	YX796	0.275624	0.180266	FALSE	0	ITL45GL	#DDA58F	TRUE	H3K27ac	rep1
YX796:GTATTCAAGTTAGTGC-1	SeuratProject	5210	2327	YX796	0.115163	0.117647	FALSE	3	ITL23GL	#E59D9F	TRUE	H3K27ac	rep1
YX796:TGTAAAGCAATAGCAA-1	SeuratProject	749	545	YX796	0	0.00980392	FALSE	2	OGC	#985695	TRUE	H3K27ac	rep1
YX796:TGTAAAGCAGTCTAAT-1	SeuratProject	2946	1558	YX796	0.23761	0.0712074	FALSE	16	STRGA	#63C774	TRUE	H3K27ac	rep1
YX796:ATGGTCTAGGCTTAAC-1	SeuratProject	570	398	YX796	0.701754	0.0175864	FALSE	2	OGC	#985695	TRUE	H3K27ac	rep1
YX796:ATGGTCTAGGAGGACT-1	SeuratProject	4865	2214	YX796	0.226105	0.0712074	FALSE	5	ITL5GL	#E1A462	TRUE	H3K27ac	rep1
YX796:ATGGTCTAGGAGGGTT-1	SeuratProject	3024	1661	YX796	0.132275	0.0647059	FALSE	0	ITL45GL	#DDA58F	TRUE	H3K27ac	rep1
YX796:ATGGTCTAGCACGATT-1	SeuratProject	5745	2453	YX796	0.121845	0.109626	FALSE	20	Doublet (MGL / ITLGL)	NA	FALSE	H3K27ac	rep1
YX796:ATGGTCTAGGCCAATT-1	SeuratProject	3218	1617	YX796	0.435053	0.0124434	FALSE	17	D12MSN	#4BBFE5	TRUE	H3K27ac	rep1
YX796:GTGGCTTCAAATACCT-1	SeuratProject	5541	2439	YX796	0.108284	0.15917	FALSE	12	PTGL	#9C5224	TRUE	H3K27ac	rep1
YX796:GTGGCTTCAGTAAGTA-1	SeuratProject	11206	3498	YX796	0.0713903	0.0667996	FALSE	0	ITL45GL	#DDA58F	TRUE	H3K27ac	rep1
YX796:GTGGCTTCAGGACCTT-1	SeuratProject	4766	2377	YX796	0.125892	0.126471	FALSE	20	Doublet (MGL / ITLGL)	NA	FALSE	H3K27ac	rep1
YX796:GTCCATTGTTAGCCAA-1	SeuratProject	593	428	YX796	0.168634	0.020025	FALSE	2	OGC	#985695	TRUE	H3K27ac	rep1
YX796:GTCCATTGTTGAAGCC-1	SeuratProject	4145	1923	YX796	0.120627	0.0254011	FALSE	1	CTGL	#A78533	TRUE	H3K27ac	rep1
YX796:GTCCATTGTTTACCGT-1	SeuratProject	4517	1978	YX796	0.642019	0.0647059	FALSE	0	ITL45GL	#DDA58F	TRUE	H3K27ac	rep1
[truncated: 20,385 more rows]

## Sheet: Supplementary_Table2_2
Supplementary_Table2_2: This table contains the per-barcode reads quality, clustering results and annotated cell identity for mouse frontal cortex Droplet Paired-Tag experiments, H3K27ac modality.
	orig.ident	nCount_DNA	nFeature_DNA	sample	seurat_clusters	rna_cluster	rna_Anno0.8_yel	DNA_keep_cells	RNA_keep_cells	rna_Anno0.8	int_umap_2	int_umap_1	Subclass.color
YX794:AAACAAGCAAGGATTT-1	SeuratProject	3326	3190	YX794	16	18	OPC	TRUE	TRUE	OPC	-0.593133	-5.07919	#B9A0D6
YX794:AAACAAGCACATAACG-1	SeuratProject	5056	4725	YX794	0	2	OGC	TRUE	TRUE	OGC	8.36999	-1.67195	#985695
YX794:AAACCAGGTATAGCTC-1	SeuratProject	543	522	YX794	6	NA	NA	TRUE	Unknown	MGL	9.31921	-7.0439	#DF8DB1
YX794:AAACCAGGTCACCATG-1	SeuratProject	5549	5316	YX794	10	13	NA	TRUE	Unknown	OBGL	-1.08099	1.61658	#A44C40
YX794:AAACCAGGTCACTATA-1	SeuratProject	9893	9358	YX794	10	NA	NA	TRUE	Unknown	OBGL	-0.476681	0.556326	#A44C40
YX794:AAACCAGGTTAAAGGT-1	SeuratProject	7109	6824	YX794	1	NA	NA	TRUE	Unknown	OBGL	-1.49263	0.664806	#A44C40
YX794:AAACCAGGTTAATCCA-1	SeuratProject	2178	2078	YX794	12	15	ASC	TRUE	TRUE	ASC	-7.52521	-8.21699	#A13F9E
YX794:AAACCAGGTTTGGTTA-1	SeuratProject	707	688	YX794	6	NA	NA	TRUE	Unknown	MGL	8.65306	-7.54789	#DF8DB1
YX794:AAACCGCCACATAGCA-1	SeuratProject	751	723	YX794	8	6	SSTGA	TRUE	TRUE	SSTGA	5.27739	-10.1953	#48C899
YX794:AAACCGCCAGCTCGAG-1	SeuratProject	1302	1262	YX794	1	4	ITL23GL	TRUE	TRUE	ITL23GL	-5.60518	1.00889	#E59D9F
YX794:AAACCGCCAGGACTAC-1	SeuratProject	1465	1398	YX794	13	7	VIPGA	TRUE	TRUE	VIPGA	-1.95152	-9.66249	#3C81BB
YX794:AAACCGGTCAGTACCC-1	SeuratProject	3234	3105	YX794	2	0	ITL45GL	TRUE	TRUE	ITL45GL	-7.23508	5.0972	#DDA58F
YX794:AAACCGGTCCCTGATA-1	SeuratProject	2299	2219	YX794	1	4	ITL23GL	TRUE	TRUE	ITL23GL	-4.71455	0.191126	#E59D9F
YX794:AAACCGGTCCTCAGTA-1	SeuratProject	3444	3252	YX794	0	2	OGC	TRUE	TRUE	OGC	8.26072	0.417929	#985695
YX794:AAACCGGTCGCTTGTA-1	SeuratProject	5591	5313	YX794	14	17	D12MSN	TRUE	TRUE	D12MSN	2.00732	0.793772	#4BBFE5
YX794:AAACCGGTCTGGGAAT-1	SeuratProject	1306	1268	YX794	1	3	ITL23GL	TRUE	TRUE	ITL23GL	-5.06878	0.280422	#E59D9F
YX794:AAACGAACAAACCTAG-1	SeuratProject	3662	3490	YX794	2	4	ITL23GL	TRUE	TRUE	ITL23GL	-5.35235	1.70227	#E59D9F
YX794:AAACGAACAACAAGTT-1	SeuratProject	1475	1418	YX794	0	25	ITL23GL	TRUE	TRUE	ITL23GL	8.04601	-1.17797	#E59D9F
YX794:AAACGAACAATGACCA-1	SeuratProject	1035	1001	YX794	6	NA	NA	TRUE	Unknown	MGL	9.23418	-7.58904	#DF8DB1
YX794:AAACGAACACTAATCC-1	SeuratProject	5336	5094	YX794	2	NA	NA	TRUE	Unknown	ITL45GL	-7.21786	4.55501	#DDA58F
YX794:AAACGAACAGATAGAA-1	SeuratProject	588	569	YX794	16	18	OPC	TRUE	TRUE	OPC	0.177326	-5.41647	#B9A0D6
YX794:AAACGAACATAAACCG-1	SeuratProject	2141	2054	YX794	1	3	ITL23GL	TRUE	TRUE	ITL23GL	-4.50465	0.719199	#E59D9F
YX794:AAACGGGCAAAGGACG-1	SeuratProject	30901	28110	YX794	7	NA	NA	TRUE	Unknown	OBGL	0.645048	0.610033	#A44C40
YX794:AAACGGGCAATCGCCC-1	SeuratProject	4345	4114	YX794	6	NA	NA	TRUE	Unknown	MGL	8.32016	-6.93431	#DF8DB1
YX794:AAACGGGCATTAGCGA-1	SeuratProject	1227	1187	YX794	0	2	OGC	TRUE	TRUE	OGC	8.51443	0.689714	#985695
YX794:AAACGGTTCAATGTGA-1	SeuratProject	922	889	YX794	10	16	STRGA	TRUE	TRUE	STRGA	-0.923254	0.386851	#63C774
YX794:AAACGGTTCAGGTCGA-1	SeuratProject	2567	2493	YX794	2	4	ITL23GL	TRUE	TRUE	ITL23GL	-6.00378	1.95776	#E59D9F
YX794:AAACGGTTCCAGGATG-1	SeuratProject	1194	1160	YX794	3	1	CTGL	TRUE	TRUE	CTGL	6.65526	7.9555	#A78533
YX794:AAACGGTTCGATATTC-1	SeuratProject	1062	1024	YX794	6	NA	NA	TRUE	Unknown	MGL	8.57361	-7.37683	#DF8DB1
YX794:AAACGGTTCTACTAAC-1	SeuratProject	6234	5888	YX794	7	NA	NA	TRUE	Unknown	OBGA	0.823997	-1.39431	#43967C
YX794:AAACGGTTCTGTAACT-1	SeuratProject	643	636	YX794	10	11	NPGL	TRUE	TRUE	NPGL	3.83516	4.83444	#D38362
YX794:AAACTAGTCATAATGG-1	SeuratProject	2729	2590	YX794	1	4	ITL23GL	TRUE	TRUE	ITL23GL	-5.76034	1.06613	#E59D9F
YX794:AAACTAGTCATCACAT-1	SeuratProject	1390	1331	YX794	0	NA	NA	TRUE	Unknown	OGC	8.86054	0.893219	#985695
YX794:AAACTAGTCTAGCCAC-1	SeuratProject	1545	1509	YX794	3	22	CTGL	TRUE	TRUE	CTGL	6.72381	8.65043	#A78533
YX794:AAACTCGCATGGCTAA-1	SeuratProject	1909	1840	YX794	17	7	VIPGA	TRUE	TRUE	VIPGA	-1.17784	-12.6534	#3C81BB
YX794:AAAGCCAGTCATTGAC-1	SeuratProject	585	568	YX794	5	16	STRGA	FALSE	TRUE	STRGA	NA	NA	#63C774
YX794:AAAGCCAGTTGTGCGC-1	SeuratProject	6951	6587	YX794	1	NA	NA	TRUE	Unknown	ITL23GL	-4.70771	0.508333	#E59D9F
YX794:AAAGCCTAGAACAAGG-1	SeuratProject	3513	3359	YX794	0	2	OGC	TRUE	TRUE	OGC	8.67318	0.425797	#985695
YX794:AAAGCCTAGATAGCTA-1	SeuratProject	7349	6953	YX794	3	1	NA	TRUE	Unknown	CTGL	6.45075	7.97732	#A78533
YX794:AAAGCCTAGCCAAACG-1	SeuratProject	1188	1153	YX794	3	1	CTGL	TRUE	TRUE	CTGL	7.28054	7.7978	#A78533
YX794:AAAGCCTAGGTAGCTG-1	SeuratProject	1350	1315	YX794	4	5	ITL5GL	TRUE	TRUE	ITL5GL	-5.0061	4.98027	#E1A462
YX794:AAAGCGAAGCGAAGCC-1	SeuratProject	3416	3302	YX794	1	3	ITL23GL	TRUE	TRUE	ITL23GL	-3.26614	-0.816334	#E59D9F
YX794:AAAGCGAAGCTCAAGG-1	SeuratProject	2813	2689	YX794	10	16	STRGA	TRUE	TRUE	STRGA	0.131101	0.731916	#63C774
YX794:AAAGCGAAGGCTTGTC-1	SeuratProject	430	414	YX794	7	9	OBGA	TRUE	TRUE	OBGA	2.43393	-2.65758	#43967C
YX794:AAAGCGAAGTAGGATC-1	SeuratProject	5974	5687	YX794	0	13	OBGL	TRUE	TRUE	OBGL	8.87715	-0.380924	#A44C40
YX794:AAAGGAAGTAAACCGA-1	SeuratProject	2331	2201	YX794	0	2	OGC	TRUE	TRUE	OGC	8.09289	-1.0682	#985695
YX794:AAAGGAAGTCCTAACG-1	SeuratProject	1088	1035	YX794	0	NA	NA	TRUE	Unknown	OGC	8.92709	-0.476322	#985695
YX794:AAAGGAAGTCGGTTCA-1	SeuratProject	1638	1589	YX794	1	3	ITL23GL	TRUE	TRUE	ITL23GL	-3.62184	0.0451787	#E59D9F
YX794:AAAGGAAGTTACTCCC-1	SeuratProject	587	565	YX794	6	NA	NA	TRUE	Unknown	MGL	9.2102	-7.48396	#DF8DB1
YX794:AAAGGAAGTTCCTCAC-1	SeuratProject	9756	9186	YX794	8	10	NA	TRUE	Unknown	PVGA	6.39736	-11.1761	#377549
YX794:AAAGGAAGTTGCTGGC-1	SeuratProject	3160	3043	YX794	2	0	ITL45GL	TRUE	TRUE	ITL45GL	-7.09062	5.19562	#DDA58F
YX794:AAAGGCAAGCAATAGC-1	SeuratProject	2482	2389	YX794	0	NA	NA	TRUE	Unknown	OGC	8.13812	0.641605	#985695
YX794:AAAGGCAAGCCGATAG-1	SeuratProject	5802	5522	YX794	1	13	OBGL	TRUE	TRUE	OBGL	-1.31363	0.831434	#A44C40
YX794:AAAGGCAAGTGTGAGT-1	SeuratProject	3139	3058	YX794	3	11	NPGL	TRUE	TRUE	NPGL	3.95484	4.69568	#D38362
YX794:AAAGGCAAGTTAGGAC-1	SeuratProject	386	366	YX794	0	NA	NA	TRUE	Unknown	OGC	9.01159	0.275451	#985695
YX794:AAAGGCGCATAAAGGA-1	SeuratProject	2165	2075	YX794	4	5	ITL5GL	TRUE	TRUE	ITL5GL	-5.01074	4.2616	#E1A462
YX794:AAAGGCTTCAAACATG-1	SeuratProject	1335	1288	YX794	2	0	ITL45GL	TRUE	TRUE	ITL45GL	-7.24491	3.867	#DDA58F
YX794:AAAGGCTTCAAATACG-1	SeuratProject	3519	3346	YX794	0	2	OGC	TRUE	TRUE	OGC	8.14353	-1.32522	#985695
YX794:AAAGGCTTCAGGGATT-1	SeuratProject	4071	3979	YX794	4	0	NA	TRUE	Unknown	ITL5GL	-5.9588	6.65788	#E1A462
YX794:AAAGGCTTCCTCTCGC-1	SeuratProject	1370	1318	YX794	1	13	OBGL	TRUE	TRUE	OBGL	-4.48257	-0.384048	#A44C40
YX794:AAAGGCTTCCTTAGTG-1	SeuratProject	1274	1218	YX794	0	18	OPC	TRUE	TRUE	OPC	-0.496584	-4.90268	#B9A0D6
YX794:AAAGGCTTCTAACTGT-1	SeuratProject	10294	9678	YX794	4	NA	NA	TRUE	Unknown	ITL5GL	-6.19428	6.68791	#E1A462
YX794:AAAGGGATCAGAAAGG-1	SeuratProject	4240	4047	YX794	11	6	SSTGA	TRUE	TRUE	SSTGA	2.21107	-10.3895	#48C899
YX794:AAAGGGATCGGTAATA-1	SeuratProject	2342	2236	YX794	6	NA	NA	TRUE	Unknown	MGL	8.96415	-6.88497	#DF8DB1
YX794:AAAGGGATCTCCATGA-1	SeuratProject	1105	1066	YX794	0	2	OGC	TRUE	TRUE	OGC	8.49241	0.493112	#985695
YX794:AAAGGGATCTGGATCC-1	SeuratProject	2634	2534	YX794	4	8	ITL6GL	TRUE	TRUE	ITL6GL	-3.59845	4.50956	#9E4954
YX794:AAAGGTACAATTGACG-1	SeuratProject	704	678	YX794	0	NA	NA	TRUE	Unknown	OGC	8.95137	-0.171912	#985695
YX794:AAAGGTACAGGCGAAA-1	SeuratProject	1157	1133	YX794	4	5	ITL5GL	TRUE	TRUE	ITL5GL	-5.51203	6.42284	#E1A462
YX794:AAAGGTACATGAGCTA-1	SeuratProject	4124	3987	YX794	9	12	PTGL	TRUE	TRUE	PTGL	0.173162	9.25616	#9C5224
YX794:AAAGTCATCCTTAGTG-1	SeuratProject	289	284	YX794	5	24	NA	FALSE	Unknown	NA	NA	NA	NA
YX794:AAAGTCATCGAAGTAC-1	SeuratProject	20826	19077	YX794	8	NA	NA	TRUE	Unknown	PVGA	6.10996	-11.0779	#377549
YX794:AAAGTCATCTAGGCGA-1	SeuratProject	841	813	YX794	6	NA	NA	TRUE	Unknown	MGL	8.68203	-7.15959	#DF8DB1
YX794:AAATAGGCAGTCTATC-1	SeuratProject	305	280	YX794	5	NA	NA	FALSE	Unknown	NA	NA	NA	NA
YX794:AAATAGGCAGTGAACC-1	SeuratProject	6628	6294	YX794	9	12	PTGL	TRUE	TRUE	PTGL	-0.00573482	9.50113	#9C5224
YX794:AAATAGGCATCCTGTG-1	SeuratProject	827	802	YX794	0	NA	NA	TRUE	Unknown	OGC	8.60018	0.740225	#985695
YX794:AAATCCTTCATTACAC-1	SeuratProject	5219	5028	YX794	0	0	ITL45GL	TRUE	TRUE	ITL45GL	7.89219	0.283294	#DDA58F
YX794:AAATCCTTCCAACCTA-1	SeuratProject	2685	2577	YX794	13	7	VIPGA	TRUE	TRUE	VIPGA	-2.0414	-9.54233	#3C81BB
YX794:AAATCCTTCCGTTATG-1	SeuratProject	1071	1021	YX794	6	14	MGL	TRUE	TRUE	MGL	8.64171	-7.12044	#DF8DB1
YX794:AAATCCTTCGCTAGAG-1	SeuratProject	4364	4177	YX794	10	8	ITL6GL	TRUE	TRUE	ITL6GL	-0.848604	2.55121	#9E4954
YX794:AAATCCTTCTTGACCA-1	SeuratProject	5188	4971	YX794	9	13	OBGL	TRUE	TRUE	OBGL	-1.67593	1.51079	#A44C40
YX794:AAATCCTTCTTGCTCT-1	SeuratProject	6122	5851	YX794	10	13	OBGL	TRUE	TRUE	OBGL	-1.12831	1.78574	#A44C40
YX794:AAATCGATCATAACGA-1	SeuratProject	1003	956	YX794	0	NA	NA	TRUE	Unknown	OGC	8.97707	0.526652	#985695
YX794:AAATCGATCGCATTGC-1	SeuratProject	296	288	YX794	5	NA	NA	FALSE	Unknown	NA	NA	NA	NA
YX794:AAATCGATCTAGGCGA-1	SeuratProject	580	566	YX794	11	6	SSTGA	TRUE	TRUE	SSTGA	2.32754	-10.2343	#48C899
YX794:AAATGGACAATTGCTC-1	SeuratProject	5512	5339	YX794	9	NA	NA	TRUE	Unknown	PTGL	0.366764	9.1967	#9C5224
YX794:AAATGGACAGGTCCCT-1	SeuratProject	3047	2920	YX794	15	22	CTGL	TRUE	TRUE	CTGL	-6.29733	6.89007	#A78533
YX794:AAATGGACATCCGCTA-1	SeuratProject	1612	1559	YX794	4	NA	NA	TRUE	Unknown	ITL6GL	-4.17427	4.20904	#9E4954
YX794:AAATGGACATCTATGC-1	SeuratProject	7797	7318	YX794	17	21	SSTGA	TRUE	TRUE	SSTGA	-1.24633	-12.2017	#48C899
YX794:AAATGGACATTAGCCT-1	SeuratProject	2056	1957	YX794	0	NA	NA	TRUE	Unknown	OGC	8.14182	-0.755892	#985695
YX794:AAATTGCCAACCGTAA-1	SeuratProject	1141	1105	YX794	15	11	NPGL	TRUE	TRUE	NPGL	12.2568	8.51085	#D38362
YX794:AAATTGCCAACGGTAC-1	SeuratProject	8425	7962	YX794	6	20	Doublet (MGL / ITLGL)	TRUE	FALSE	Doublet (MGL / ITLGL)	NA	NA	NA
YX794:AAATTGCCAATGAAGA-1	SeuratProject	2324	2229	YX794	3	1	CTGL	TRUE	TRUE	CTGL	6.11375	7.73051	#A78533
YX794:AAATTGCCACATTACC-1	SeuratProject	2369	2319	YX794	1	NA	NA	TRUE	Unknown	ITL23GL	-3.29952	-0.682813	#E59D9F
YX794:AAATTGCCAGGAGCTT-1	SeuratProject	1272	1244	YX794	11	6	NA	TRUE	Unknown	SSTGA	8.62998	-7.06255	#48C899
YX794:AAATTGCCATTATCTG-1	SeuratProject	2418	2326	YX794	7	16	STRGA	TRUE	TRUE	STRGA	0.458988	-0.0110756	#63C774
YX794:AACAACATCATGCGGA-1	SeuratProject	900	864	YX794	0	2	OGC	TRUE	TRUE	OGC	8.26462	-1.52789	#985695
YX794:AACAACATCCGTCCAG-1	SeuratProject	1766	1701	YX794	9	13	OBGL	TRUE	TRUE	OBGL	-1.51917	1.70287	#A44C40
YX794:AACAAGTGTCGGTTAT-1	SeuratProject	2333	2237	YX794	13	7	VIPGA	TRUE	TRUE	VIPGA	-1.91253	-9.70194	#3C81BB
YX794:AACAAGTGTGAGTTAG-1	SeuratProject	260	254	YX794	13	7	NA	TRUE	Unknown	VIPGA	-1.63772	-9.76604	#3C81BB
YX794:AACAAGTGTTACTAGC-1	SeuratProject	3475	3298	YX794	10	16	STRGA	TRUE	TRUE	STRGA	-0.573647	2.20647	#63C774
YX794:AACAAGTGTTAGCTAC-1	SeuratProject	4739	4500	YX794	0	2	OGC	TRUE	TRUE	OGC	8.15368	0.69359	#985695
YX794:AACAAGTGTTCCTCAC-1	SeuratProject	3587	3448	YX794	9	12	PTGL	TRUE	TRUE	PTGL	0.120003	9.10017	#9C5224
YX794:AACACTAAGACTAATG-1	SeuratProject	5395	5141	YX794	3	11	NPGL	TRUE	TRUE	NPGL	3.89979	4.67602	#D38362
YX794:AACACTAAGCTAAATG-1	SeuratProject	2869	2765	YX794	2	0	ITL45GL	TRUE	TRUE	ITL45GL	-7.68635	4.62891	#DDA58F
YX794:AACACTAAGCTTAGGG-1	SeuratProject	2129	2050	YX794	10	13	OBGL	TRUE	TRUE	OBGL	-0.831442	0.678691	#A44C40
YX794:AACACTAAGGCTCAAG-1	SeuratProject	1513	1438	YX794	1	3	ITL23GL	TRUE	TRUE	ITL23GL	-4.98737	0.295929	#E59D9F
YX794:AACATAGTCGACAAAC-1	SeuratProject	3421	3259	YX794	8	21	SSTGA	TRUE	TRUE	SSTGA	4.47939	-11.2724	#48C899
YX794:AACATAGTCTAACCCA-1	SeuratProject	13628	12838	YX794	1	NA	NA	TRUE	Unknown	OBGL	-1.86702	0.692005	#A44C40
YX794:AACATCAAGAGCTGGC-1	SeuratProject	10510	9985	YX794	4	NA	NA	TRUE	Unknown	STRGA	-0.513099	0.2482	#63C774
YX794:AACATCAAGTTAGGAC-1	SeuratProject	524	509	YX794	1	3	ITL23GL	TRUE	TRUE	ITL23GL	-3.53762	-0.131658	#E59D9F
YX794:AACATGATCCGAAACG-1	SeuratProject	2458	2350	YX794	9	12	PTGL	TRUE	TRUE	PTGL	-0.120047	8.06946	#9C5224
YX794:AACATGATCGCCCGTA-1	SeuratProject	6065	5731	YX794	1	4	ITL23GL	TRUE	TRUE	ITL23GL	-5.31217	0.780264	#E59D9F
YX794:AACCACACAAGCCTGG-1	SeuratProject	1934	1856	YX794	2	0	ITL45GL	TRUE	TRUE	ITL45GL	-7.34738	4.22229	#DDA58F
YX794:AACCACACAATTTGGG-1	SeuratProject	4595	4378	YX794	1	3	ITL23GL	TRUE	TRUE	ITL23GL	-4.51687	0.649697	#E59D9F
YX794:AACCACACAGAAACCC-1	SeuratProject	2672	2556	YX794	4	8	ITL6GL	TRUE	TRUE	ITL6GL	-4.00586	4.08008	#9E4954
YX794:AACCACACAGGTGGAA-1	SeuratProject	1519	1454	YX794	0	2	OGC	TRUE	TRUE	OGC	8.31538	-0.280218	#985695
YX794:AACCAGGTCAACCGGA-1	SeuratProject	1912	1833	YX794	10	13	OBGL	TRUE	TRUE	OBGL	-0.532836	2.23184	#A44C40
YX794:AACCAGGTCCCTGATA-1	SeuratProject	2667	2570	YX794	13	NA	NA	TRUE	Unknown	VIPGA	-1.96682	-9.75261	#3C81BB
YX794:AACCAGGTCCGTAAGG-1	SeuratProject	3069	2909	YX794	3	1	CTGL	TRUE	TRUE	CTGL	6.06745	8.03943	#A78533
YX794:AACCAGGTCCTGTTAG-1	SeuratProject	7700	7326	YX794	4	5	NA	TRUE	Unknown	CTGL	6.55416	7.31005	#A78533
YX794:AACCCGGCAACGGTTA-1	SeuratProject	2680	2571	YX794	13	7	VIPGA	TRUE	TRUE	VIPGA	-1.7698	-9.91148	#3C81BB
YX794:AACCCGGCACATGCCC-1	SeuratProject	15252	14195	YX794	8	NA	NA	TRUE	Unknown	PVGA	6.01536	-11.1138	#377549
YX794:AACCCGGCACGATTCT-1	SeuratProject	5931	5651	YX794	4	5	ITL5GL	TRUE	TRUE	ITL5GL	-4.76713	5.23651	#E1A462
YX794:AACCCGGCAGCTCGAG-1	SeuratProject	807	785	YX794	15	11	NPGL	TRUE	TRUE	NPGL	12.076	9.06188	#D38362
YX794:AACCCGGCAGGAACCT-1	SeuratProject	13578	12743	YX794	15	NA	NA	TRUE	Unknown	NPGL	11.7333	9.10471	#D38362
YX794:AACCGCGCAACCAACA-1	SeuratProject	1097	1083	YX794	11	NA	NA	TRUE	Unknown	STRGA	0.617589	0.71159	#63C774
YX794:AACCGCGCAAGGACGA-1	SeuratProject	729	705	YX794	1	3	ITL23GL	TRUE	TRUE	ITL23GL	-5.27993	0.232016	#E59D9F
YX794:AACCGCGCAATGAAGA-1	SeuratProject	2193	2122	YX794	11	16	STRGA	TRUE	TRUE	STRGA	0.799986	0.360648	#63C774
YX794:AACCGCGCACAGCAAC-1	SeuratProject	1330	1301	YX794	10	NA	NA	TRUE	Unknown	OBGL	-0.357462	2.05023	#A44C40
YX794:AACCGCGCACGGATCG-1	SeuratProject	2579	2472	YX794	2	5	ITL5GL	TRUE	TRUE	ITL5GL	-6.03584	5.34071	#E1A462
YX794:AACCGCGCACGGATTA-1	SeuratProject	1619	1555	YX794	6	14	NA	TRUE	Unknown	MGL	8.35681	-7.13494	#DF8DB1
YX794:AACCGCGCAGGTTGCG-1	SeuratProject	7896	7508	YX794	3	11	NPGL	TRUE	TRUE	NPGL	3.79669	4.58838	#D38362
YX794:AACCGCGCATTATCTG-1	SeuratProject	1006	962	YX794	13	7	VIPGA	TRUE	TRUE	VIPGA	-1.96946	-9.41477	#3C81BB
YX794:AACCTGCTCAATGAGC-1	SeuratProject	4183	4025	YX794	10	16	STRGA	TRUE	TRUE	STRGA	0.511223	0.961637	#63C774
YX794:AACCTGCTCTTAGCTG-1	SeuratProject	2047	1965	YX794	0	2	OGC	TRUE	TRUE	OGC	7.80334	0.333594	#985695
YX794:AACCTTAGTCACTATA-1	SeuratProject	2863	2749	YX794	2	0	ITL45GL	TRUE	TRUE	ITL45GL	-7.23164	5.20356	#DDA58F
YX794:AACCTTAGTCCAAGTT-1	SeuratProject	984	942	YX794	6	NA	NA	TRUE	Unknown	MGL	9.30136	-7.49381	#DF8DB1
YX794:AACCTTAGTGAGACTA-1	SeuratProject	3094	2941	YX794	8	NA	NA	TRUE	Unknown	PVGA	5.21626	-11.1416	#377549
YX794:AACCTTAGTGAGTCCC-1	SeuratProject	401	390	YX794	6	NA	NA	TRUE	Unknown	MGL	9.34391	-7.02412	#DF8DB1
YX794:AACCTTAGTTTCCTCA-1	SeuratProject	529	510	YX794	6	NA	NA	TRUE	Unknown	MGL	9.07163	-7.30591	#DF8DB1
YX794:AACCTTTAGAGGAACA-1	SeuratProject	7094	6666	YX794	15	11	NPGL	TRUE	TRUE	NPGL	12.2879	8.92659	#D38362
YX794:AACCTTTAGCAGCTCT-1	SeuratProject	445	429	YX794	5	NA	NA	FALSE	Unknown	NA	NA	NA	NA
YX794:AACCTTTAGCAGGTAT-1	SeuratProject	398	381	YX794	0	NA	NA	TRUE	Unknown	OGC	9.03813	0.21782	#985695
YX794:AACCTTTAGTATTGCT-1	SeuratProject	1375	1332	YX794	0	2	OGC	TRUE	TRUE	OGC	7.81006	-0.0320253	#985695
YX794:AACCTTTAGTTTCTCC-1	SeuratProject	2431	2320	YX794	2	0	ITL45GL	TRUE	TRUE	ITL45GL	-7.98006	2.80522	#DDA58F
YX794:AACGATTCACTCCCTT-1	SeuratProject	18374	17032	YX794	7	NA	NA	TRUE	Unknown	STRGA	1.1035	0.727572	#63C774
YX794:AACGATTCATGCATCT-1	SeuratProject	1293	1254	YX794	10	NA	NA	TRUE	Unknown	OBGL	-1.0735	2.19399	#A44C40
YX794:AACGATTCATTTGGCT-1	SeuratProject	2961	2832	YX794	16	18	OPC	TRUE	TRUE	OPC	-0.544972	-5.58114	#B9A0D6
YX794:AACGCCCGTAACCTAC-1	SeuratProject	553	528	YX794	0	NA	NA	TRUE	Unknown	OGC	9.08112	0.475185	#985695
YX794:AACGCCCGTATCCGTG-1	SeuratProject	742	713	YX794	6	NA	NA	TRUE	Unknown	MGL	9.55739	-7.56906	#DF8DB1
YX794:AACGCCCGTCCCAGAC-1	SeuratProject	888	868	YX794	1	13	OBGL	TRUE	TRUE	OBGL	-3.13019	0.200284	#A44C40
YX794:AACGCCCGTGAGGGTT-1	SeuratProject	775	752	YX794	16	18	OPC	TRUE	TRUE	OPC	-0.358687	-5.24128	#B9A0D6
YX794:AACGCCCGTGGATGCG-1	SeuratProject	1145	1102	YX794	0	NA	NA	TRUE	Unknown	OGC	8.6924	-0.68858	#985695
YX794:AACGCCCGTTCCGGAC-1	SeuratProject	10606	9975	YX794	2	NA	NA	TRUE	Unknown	ITL45GL	-1.16258	0.253897	#DDA58F
YX794:AACGCCCGTTCTGGCA-1	SeuratProject	2643	2536	YX794	3	11	NPGL	TRUE	TRUE	NPGL	3.78147	4.47813	#D38362
YX794:AACGCGCAGCATCCTA-1	SeuratProject	2926	2815	YX794	8	10	PVGA	TRUE	TRUE	PVGA	5.24171	-10.7888	#377549
YX794:AACGCGCAGCTTGTTG-1	SeuratProject	274	262	YX794	6	14	NA	TRUE	Unknown	MGL	9.09954	-7.59003	#DF8DB1
YX794:AACGCGCAGGATTGGT-1	SeuratProject	1688	1646	YX794	10	13	OBGL	TRUE	TRUE	OBGL	-0.38667	1.60165	#A44C40
YX794:AACGCTTGTATCGGCC-1	SeuratProject	2427	2327	YX794	0	2	OGC	TRUE	TRUE	OGC	8.00051	-0.64341	#985695
YX794:AACGCTTGTCAGTGCC-1	SeuratProject	1728	1665	YX794	7	16	STRGA	TRUE	TRUE	STRGA	2.56502	-2.2748	#63C774
YX794:AACGCTTGTGAGGGTT-1	SeuratProject	2966	2869	YX794	4	5	ITL5GL	TRUE	TRUE	ITL5GL	-5.78713	4.27264	#E1A462
YX794:AACGCTTGTGCTTCCT-1	SeuratProject	2814	2707	YX794	4	NA	NA	TRUE	Unknown	ITL5GL	-5.3823	5.34281	#E1A462
YX794:AACGCTTGTTAAACGG-1	SeuratProject	4301	4140	YX794	1	3	ITL23GL	TRUE	TRUE	ITL23GL	-3.29209	0.368119	#E59D9F
YX794:AACGCTTGTTACAGCT-1	SeuratProject	1280	1246	YX794	1	3	ITL23GL	TRUE	TRUE	ITL23GL	-2.62167	0.623554	#E59D9F
YX794:AACGGATTCACACCGT-1	SeuratProject	7355	6887	YX794	0	22	CTGL	TRUE	TRUE	CTGL	8.36713	-1.15979	#A78533
YX794:AACGGATTCCACCTGG-1	SeuratProject	2159	2077	YX794	4	5	ITL5GL	TRUE	TRUE	ITL5GL	-6.1549	6.37096	#E1A462
YX794:AACGGTGTCTGGGAAT-1	SeuratProject	4570	4408	YX794	16	18	OPC	TRUE	TRUE	OPC	-0.548659	-5.73241	#B9A0D6
YX794:AACGGTTAGATAGCTA-1	SeuratProject	400	385	YX794	0	NA	NA	TRUE	Unknown	OGC	8.94928	0.466867	#985695
YX794:AACGGTTAGCAGGTAT-1	SeuratProject	2137	2047	YX794	3	11	NPGL	TRUE	TRUE	NPGL	-2.35052	2.37432	#D38362
YX794:AACGGTTAGGGACTTG-1	SeuratProject	22209	20455	YX794	2	NA	NA	TRUE	Unknown	ITL45GL	-6.86441	3.91865	#DDA58F
YX794:AACGGTTAGTGGCTAG-1	SeuratProject	2220	2139	YX794	0	2	OGC	TRUE	TRUE	OGC	8.05356	0.722782	#985695
YX794:AACGGTTAGTTAACGA-1	SeuratProject	7935	7519	YX794	6	22	CTGL	TRUE	TRUE	CTGL	8.63246	-6.9325	#A78533
YX794:AACGTAATCAAGCTCC-1	SeuratProject	2152	2064	YX794	1	4	ITL23GL	TRUE	TRUE	ITL23GL	-5.70736	1.13856	#E59D9F
YX794:AACGTAATCATTGAGA-1	SeuratProject	441	425	YX794	0	2	OGC	TRUE	TRUE	OGC	9.11692	-0.0295939	#985695
YX794:AACGTAATCCATCACA-1	SeuratProject	551	534	YX794	4	5	ITL5GL	TRUE	TRUE	ITL5GL	-5.23537	6.01147	#E1A462
YX794:AACGTAATCCCTCGTC-1	SeuratProject	16392	15138	YX794	7	19	NA	TRUE	Unknown	ITL23GL	7.93358	0.167261	#E59D9F
YX794:AACGTAATCGTTTCTC-1	SeuratProject	464	447	YX794	2	0	ITL45GL	TRUE	TRUE	ITL45GL	-8.03561	4.99603	#DDA58F
YX794:AACGTAATCTACTAAC-1	SeuratProject	2500	2415	YX794	10	13	OBGL	TRUE	TRUE	OBGL	-0.680274	1.03579	#A44C40
YX794:AACGTACAGCTTAGGG-1	SeuratProject	1562	1488	YX794	6	23	Unknown (MGL / OGC)	TRUE	FALSE	Unknown (MGL / OGC)	NA	NA	NA
YX794:AACGTACAGGCATGGC-1	SeuratProject	1339	1299	YX794	1	13	OBGL	TRUE	TRUE	OBGL	-2.09338	0.905627	#A44C40
YX794:AACGTACAGTACTGAA-1	SeuratProject	1496	1456	YX794	17	7	VIPGA	TRUE	TRUE	VIPGA	-1.30894	-11.0285	#3C81BB
YX794:AACGTACAGTGTCCAC-1	SeuratProject	630	608	YX794	0	2	OGC	TRUE	TRUE	OGC	9.14275	-0.311458	#985695
YX794:AACGTACAGTTGCAGG-1	SeuratProject	4507	4311	YX794	1	4	ITL23GL	TRUE	TRUE	ITL23GL	-5.24156	0.063978	#E59D9F
YX794:AACGTTAAGATGCAAC-1	SeuratProject	2595	2496	YX794	6	NA	NA	TRUE	Unknown	MGL	8.75937	-6.68535	#DF8DB1
YX794:AACGTTAAGCATTAAG-1	SeuratProject	2587	2448	YX794	14	17	D12MSN	TRUE	TRUE	D12MSN	2.57386	0.888605	#4BBFE5
YX794:AACGTTAAGGGATTTA-1	SeuratProject	779	753	YX794	0	NA	NA	TRUE	Unknown	OGC	8.65045	-2.12921	#985695
YX794:AACGTTAAGTAAAGGG-1	SeuratProject	6657	6295	YX794	8	10	PVGA	TRUE	TRUE	PVGA	5.01845	-11.1636	#377549
YX794:AACGTTAAGTATTGGA-1	SeuratProject	8038	7605	YX794	0	0	ITL45GL	TRUE	TRUE	ITL45GL	8.03692	0.225896	#DDA58F
YX794:AACTAACCACCATGCC-1	SeuratProject	3376	3225	YX794	4	NA	NA	TRUE	Unknown	CTGL	6.48111	8.049	#A78533
YX794:AACTAACCACCTGTAT-1	SeuratProject	2716	2639	YX794	1	4	ITL23GL	TRUE	TRUE	ITL23GL	-5.38946	1.38768	#E59D9F
YX794:AACTAACCACTAATCC-1	SeuratProject	2424	2334	YX794	4	0	ITL45GL	TRUE	TRUE	ITL45GL	-6.64013	6.56057	#DDA58F
YX794:AACTAACCAGGATGTC-1	SeuratProject	475	467	YX794	0	NA	NA	TRUE	Unknown	OGC	9.36668	-0.755461	#985695
YX794:AACTAACCATATTGCC-1	SeuratProject	2140	2055	YX794	2	0	ITL45GL	TRUE	TRUE	ITL45GL	-7.81662	2.67725	#DDA58F
YX794:AACTAACCATCAATCC-1	SeuratProject	3124	2969	YX794	4	8	ITL6GL	TRUE	TRUE	ITL6GL	-4.45552	4.23475	#9E4954
YX794:AACTAACCATCAGTAG-1	SeuratProject	1737	1669	YX794	3	1	CTGL	TRUE	TRUE	CTGL	6.92159	8.13933	#A78533
YX794:AACTAAGTCACTTGCA-1	SeuratProject	2825	2645	YX794	0	NA	NA	TRUE	Unknown	OGC	8.02766	-0.398813	#985695
YX794:AACTAAGTCCTTAACG-1	SeuratProject	12261	11464	YX794	7	11	NPGL	TRUE	TRUE	NPGL	1.0382	-1.76694	#D38362
YX794:AACTAAGTCTTGACCA-1	SeuratProject	1319	1278	YX794	16	18	OPC	TRUE	TRUE	OPC	-0.364935	-5.89082	#B9A0D6
YX794:AACTGAGGTAACGATG-1	SeuratProject	7552	7108	YX794	6	NA	NA	TRUE	Unknown	MGL	8.2473	-6.89057	#DF8DB1
YX794:AACTGAGGTAAGGGCT-1	SeuratProject	1310	1280	YX794	1	13	OBGL	TRUE	TRUE	OBGL	-3.64172	0.749624	#A44C40
YX794:AACTGAGGTACTAGGA-1	SeuratProject	30604	27856	YX794	18	NA	NA	FALSE	Unknown	NA	NA	NA	NA
YX794:AACTGAGGTGCTTCGA-1	SeuratProject	7044	6658	YX794	1	NA	NA	TRUE	Unknown	ITL23GL	-4.1532	0.458492	#E59D9F
YX794:AACTGAGGTTTGCTGG-1	SeuratProject	7556	7165	YX794	9	12	PTGL	TRUE	TRUE	PTGL	-1.53758	0.927517	#9C5224
YX794:AACTGGCCAATTAGCG-1	SeuratProject	586	560	YX794	0	2	OGC	TRUE	TRUE	OGC	8.88294	0.0116776	#985695
YX794:AACTGGCCAGGATCAC-1	SeuratProject	14055	13100	YX794	7	12	PTGL	TRUE	TRUE	PTGL	8.50667	-6.82626	#9C5224
YX794:AACTGGCCATGAAGCC-1	SeuratProject	7681	7230	YX794	3	NA	NA	TRUE	Unknown	CTGL	4.24294	5.39041	#A78533
YX794:AACTGGCCATGAGGGA-1	SeuratProject	419	402	YX794	0	2	OGC	TRUE	TRUE	OGC	9.14309	0.222098	#985695
YX794:AACTTGTTCAATAACG-1	SeuratProject	6129	5788	YX794	3	11	NPGL	TRUE	TRUE	NPGL	3.75092	4.48751	#D38362
YX794:AACTTGTTCAGGAGCC-1	SeuratProject	1132	1101	YX794	0	23	Unknown (MGL / OGC)	TRUE	FALSE	Unknown (MGL / OGC)	NA	NA	NA
YX794:AACTTGTTCATGGTCC-1	SeuratProject	10440	9775	YX794	11	NA	NA	TRUE	Unknown	SSTGA	2.48576	-9.7784	#48C899
YX794:AACTTGTTCGAAGCAT-1	SeuratProject	5113	4852	YX794	8	10	PVGA	TRUE	TRUE	PVGA	5.83839	-11.0458	#377549
YX794:AAGAATCGTACGCACC-1	SeuratProject	15070	14044	YX794	1	NA	NA	TRUE	Unknown	ITL23GL	-3.71852	-1.65334	#E59D9F
YX794:AAGAATCGTATGGTCT-1	SeuratProject	6227	5926	YX794	6	NA	NA	TRUE	Unknown	MGL	8.82111	-7.06718	#DF8DB1
YX794:AAGAATCGTTCCGGAC-1	SeuratProject	3420	3278	YX794	9	12	PTGL	TRUE	TRUE	PTGL	0.0167145	9.3051	#9C5224
YX794:AAGAATCGTTGAGGTA-1	SeuratProject	3709	3556	YX794	4	NA	NA	TRUE	Unknown	ITL5GL	-5.97283	4.60221	#E1A462
YX794:AAGACCAGTAGGTGAC-1	SeuratProject	890	858	YX794	6	21	SSTGA	TRUE	TRUE	SSTGA	8.70335	-7.39785	#48C899
YX794:AAGACCAGTTAAACGG-1	SeuratProject	1068	1028	YX794	0	NA	NA	TRUE	Unknown	OGC	8.13913	0.518935	#985695
YX794:AAGACCAGTTAGTTTG-1	SeuratProject	646	622	YX794	2	0	ITL45GL	TRUE	TRUE	ITL45GL	-7.44117	4.19842	#DDA58F
YX794:AAGACCAGTTGCTCTC-1	SeuratProject	249	243	YX794	5	NA	NA	FALSE	Unknown	NA	NA	NA	NA
YX794:AAGACTCAGAAAGGCA-1	SeuratProject	3940	3771	YX794	4	5	ITL5GL	TRUE	TRUE	ITL5GL	-5.40261	5.42708	#E1A462
YX794:AAGACTCAGAACAACC-1	SeuratProject	9601	9055	YX794	9	NA	NA	TRUE	Unknown	PTGL	0.101591	9.42188	#9C5224
YX794:AAGACTCAGCCATCAC-1	SeuratProject	2759	2638	YX794	10	16	STRGA	TRUE	TRUE	STRGA	-0.549789	0.554601	#63C774
YX794:AAGACTCAGGCCTAAG-1	SeuratProject	661	638	YX794	14	17	D12MSN	TRUE	TRUE	D12MSN	2.61899	1.15241	#4BBFE5
YX794:AAGACTCAGGGAGCAG-1	SeuratProject	1421	1363	YX794	13	6	SSTGA	TRUE	TRUE	SSTGA	-1.20244	-9.76289	#48C899
YX794:AAGACTCAGTTAGTAG-1	SeuratProject	8779	8257	YX794	4	NA	NA	TRUE	Unknown	STRGA	8.28387	-6.79265	#63C774
YX794:AAGACTCAGTTTACGT-1	SeuratProject	634	587	YX794	6	NA	NA	TRUE	Unknown	MGL	9.23112	-7.41092	#DF8DB1
YX794:AAGCCATAGGATTATG-1	SeuratProject	16804	15663	YX794	14	NA	NA	TRUE	Unknown	D12MSN	1.87794	0.725702	#4BBFE5
YX794:AAGCCATAGTATCGCC-1	SeuratProject	15439	14428	YX794	8	NA	NA	TRUE	Unknown	PVGA	6.33527	-11.1235	#377549
YX794:AAGCCATAGTATTGGA-1	SeuratProject	3544	3382	YX794	1	NA	NA	TRUE	Unknown	ITL23GL	-5.23193	1.0151	#E59D9F
YX794:AAGCCTCTCAATTAGG-1	SeuratProject	6432	6142	YX794	2	13	OBGL	TRUE	TRUE	OBGL	-2.1639	1.17754	#A44C40
YX794:AAGCCTCTCCACAATT-1	SeuratProject	1900	1830	YX794	1	13	OBGL	TRUE	TRUE	OBGL	-1.64424	0.74369	#A44C40
YX794:AAGCCTCTCCTCTACT-1	SeuratProject	547	541	YX794	10	13	OBGL	TRUE	TRUE	OBGL	-2.16487	0.31563	#A44C40
YX794:AAGCCTCTCGCGAGGT-1	SeuratProject	294	288	YX794	5	2	NA	FALSE	Unknown	NA	NA	NA	NA
YX794:AAGCCTCTCGCGAGTA-1	SeuratProject	2506	2394	YX794	17	7	VIPGA	TRUE	TRUE	VIPGA	-1.24657	-10.8798	#3C81BB
YX794:AAGCCTCTCTTTGGGC-1	SeuratProject	731	689	YX794	7	9	OBGA	TRUE	TRUE	OBGA	2.39711	-2.52685	#43967C
YX794:AAGCGATTCACACAAA-1	SeuratProject	27465	24883	YX794	18	NA	NA	FALSE	Unknown	NA	NA	NA	NA
YX794:AAGCGATTCAGGGCTA-1	SeuratProject	4228	4058	YX794	10	0	NA	TRUE	Unknown	OBGL	-1.38909	0.513843	#A44C40
YX794:AAGCGATTCGCTTCGG-1	SeuratProject	13068	12147	YX794	2	NA	NA	TRUE	Unknown	ITL45GL	-7.66827	4.94538	#DDA58F
YX794:AAGCGATTCTAATCCG-1	SeuratProject	15037	14012	YX794	7	22	CTGL	TRUE	TRUE	CTGL	8.39113	-0.0135323	#A78533
YX794:AAGCGATTCTCCTCAT-1	SeuratProject	4690	4465	YX794	10	NA	NA	TRUE	Unknown	OBGL	-0.41827	2.01532	#A44C40
YX794:AAGCGCTCAATCTGGA-1	SeuratProject	498	476	YX794	6	NA	NA	TRUE	Unknown	MGL	9.37238	-6.99493	#DF8DB1
YX794:AAGCGCTCAATTGACG-1	SeuratProject	1987	1926	YX794	17	7	VIPGA	TRUE	TRUE	VIPGA	-1.32112	-12.4236	#3C81BB
YX794:AAGCGCTCACTCAATC-1	SeuratProject	822	781	YX794	0	2	OGC	TRUE	TRUE	OGC	8.53618	-1.32678	#985695
YX794:AAGCGCTCAGGTAACC-1	SeuratProject	4374	4181	YX794	4	NA	NA	TRUE	Unknown	ITL6GL	-4.14074	4.11918	#9E4954
YX794:AAGCGCTCATCATCAC-1	SeuratProject	298	283	YX794	13	7	NA	TRUE	Unknown	VIPGA	-1.98881	-9.64753	#3C81BB
YX794:AAGCGCTCATCCTGGC-1	SeuratProject	3820	3654	YX794	9	12	PTGL	TRUE	TRUE	PTGL	-0.029253	8.56698	#9C5224
YX794:AAGCGCTCATTCATTG-1	SeuratProject	42130	37357	YX794	7	NA	NA	TRUE	Unknown	STRGA	1.58741	0.661629	#63C774
YX794:AAGCGGGAGAAGCAAG-1	SeuratProject	6127	5804	YX794	1	3	ITL23GL	TRUE	TRUE	ITL23GL	-2.39706	0.930575	#E59D9F
YX794:AAGCGGGAGTCACACC-1	SeuratProject	1759	1718	YX794	11	NA	NA	TRUE	Unknown	SSTGA	2.80239	-10.2776	#48C899
YX794:AAGCGGGAGTCGCGAA-1	SeuratProject	1567	1511	YX794	2	0	ITL45GL	TRUE	TRUE	ITL45GL	-7.87498	3.38739	#DDA58F
YX794:AAGCGGGAGTTAACCT-1	SeuratProject	7926	7526	YX794	9	12	PTGL	TRUE	TRUE	PTGL	8.90069	-7.03528	#9C5224
YX794:AAGCGGGAGTTTACGT-1	SeuratProject	4503	4342	YX794	13	21	SSTGA	TRUE	TRUE	SSTGA	-1.69749	-9.11731	#48C899
YX794:AAGCGGGAGTTTCTGG-1	SeuratProject	6525	6231	YX794	1	13	OBGL	TRUE	TRUE	OBGL	-1.8152	0.834483	#A44C40
YX794:AAGCTAATCAGGTCGA-1	SeuratProject	9255	8704	YX794	2	0	ITL45GL	TRUE	TRUE	ITL45GL	-7.73556	4.47868	#DDA58F
YX794:AAGCTAATCATAATGG-1	SeuratProject	750	718	YX794	6	NA	NA	TRUE	Unknown	MGL	9.17151	-7.1591	#DF8DB1
YX794:AAGCTAATCATTAGCT-1	SeuratProject	721	696	YX794	1	4	ITL23GL	TRUE	TRUE	ITL23GL	-5.51423	1.52338	#E59D9F
YX794:AAGCTAATCGACAAGT-1	SeuratProject	6282	6015	YX794	4	NA	NA	TRUE	Unknown	ITL45GL	-7.66484	4.4622	#DDA58F
YX794:AAGCTAATCGCTTCGG-1	SeuratProject	2987	2870	YX794	2	0	ITL45GL	TRUE	TRUE	ITL45GL	-7.39252	4.90204	#DDA58F
YX794:AAGCTAATCGGTTAGG-1	SeuratProject	903	871	YX794	3	1	CTGL	TRUE	TRUE	CTGL	4.91899	7.12987	#A78533
YX794:AAGCTAATCTACTAAC-1	SeuratProject	226	226	YX794	5	NA	NA	FALSE	Unknown	NA	NA	NA	NA
YX794:AAGCTAGGTAATCCAC-1	SeuratProject	860	827	YX794	0	NA	NA	TRUE	Unknown	OGC	7.88331	0.653547	#985695
YX794:AAGCTAGGTATAGCGA-1	SeuratProject	1160	1109	YX794	13	7	VIPGA	TRUE	TRUE	VIPGA	-1.23289	-9.88404	#3C81BB
YX794:AAGCTAGGTGATCCTG-1	SeuratProject	466	463	YX794	5	NA	NA	FALSE	Unknown	NA	NA	NA	NA
YX794:AAGCTAGGTTTGCTCC-1	SeuratProject	9126	8644	YX794	2	5	ITL5GL	TRUE	TRUE	ITL5GL	-7.7813	5.07806	#E1A462
YX794:AAGCTCGAGACTCCGT-1	SeuratProject	2834	2724	YX794	14	NA	NA	TRUE	Unknown	D12MSN	2.57405	1.12354	#4BBFE5
YX794:AAGCTCGAGCAACCCT-1	SeuratProject	4687	4461	YX794	1	13	OBGL	TRUE	TRUE	OBGL	-1.79698	0.953528	#A44C40
YX794:AAGCTCGAGCCTTCAA-1	SeuratProject	13830	12903	YX794	8	NA	NA	TRUE	Unknown	PVGA	6.04405	-11.5457	#377549
YX794:AAGCTCGAGCTCGACT-1	SeuratProject	2006	1891	YX794	10	NA	NA	TRUE	Unknown	CTGL	-0.804292	0.620851	#A78533
YX794:AAGCTCGAGGAAGTAG-1	SeuratProject	2949	2836	YX794	9	12	PTGL	TRUE	TRUE	PTGL	-0.520032	8.71023	#9C5224
YX794:AAGCTCGAGTGAGGCC-1	SeuratProject	4563	4389	YX794	4	NA	NA	TRUE	Unknown	ITL5GL	-6.36433	6.17051	#E1A462
YX794:AAGCTCGAGTTATGGA-1	SeuratProject	3401	3243	YX794	14	NA	NA	TRUE	Unknown	D12MSN	2.11146	1.25189	#4BBFE5
YX794:AAGCTTGCAAACATGT-1	SeuratProject	4414	4194	YX794	15	1	CTGL	TRUE	TRUE	CTGL	11.9312	8.53966	#A78533
YX794:AAGCTTGCAAATGCTG-1	SeuratProject	4950	4711	YX794	10	16	STRGA	TRUE	TRUE	STRGA	1.21555	0.699902	#63C774
YX794:AAGCTTGCACCACAAA-1	SeuratProject	4821	4611	YX794	3	11	NPGL	TRUE	TRUE	NPGL	3.91616	4.68306	#D38362
YX794:AAGCTTGCACCGTTAT-1	SeuratProject	4308	4111	YX794	2	0	ITL45GL	TRUE	TRUE	ITL45GL	-8.39208	1.8145	#DDA58F
YX794:AAGCTTGCACTAGTAG-1	SeuratProject	5202	4986	YX794	4	5	ITL5GL	TRUE	TRUE	ITL5GL	-6.45616	6.78856	#E1A462
YX794:AAGCTTGCAGGATGGA-1	SeuratProject	11443	10808	YX794	10	13	OBGL	TRUE	TRUE	OBGL	-0.401291	0.475413	#A44C40
YX794:AAGCTTGCATGCTGGG-1	SeuratProject	2285	2194	YX794	4	NA	NA	TRUE	Unknown	ITL6GL	-4.93402	5.94536	#9E4954
YX794:AAGCTTGCATTGTTTG-1	SeuratProject	15702	14578	YX794	8	10	PVGA	TRUE	TRUE	PVGA	5.42681	-10.9461	#377549
YX794:AAGGAACCACATTGTC-1	SeuratProject	11244	10643	YX794	17	6	SSTGA	TRUE	TRUE	SSTGA	7.91643	0.449035	#48C899
YX794:AAGGAACCAGTTAAAC-1	SeuratProject	544	539	YX794	1	19	CLAGL	TRUE	TRUE	CLAGL	-3.09633	0.419013	#AE716E
YX794:AAGGAACCATTGTCTA-1	SeuratProject	5811	5496	YX794	3	11	NPGL	TRUE	TRUE	NPGL	3.93434	4.65422	#D38362
YX794:AAGGAGGGTAAAGGTT-1	SeuratProject	2720	2580	YX794	3	1	CTGL	TRUE	TRUE	CTGL	6.40791	7.89604	#A78533
YX794:AAGGAGGGTAATGGTG-1	SeuratProject	2893	2781	YX794	4	13	OBGL	TRUE	TRUE	OBGL	-3.33978	3.37587	#A44C40
YX794:AAGGAGGGTTGGGTAA-1	SeuratProject	2277	2189	YX794	1	NA	NA	TRUE	Unknown	ITL23GL	-4.78038	0.171245	#E59D9F
YX794:AAGGCACGTTAAGGAT-1	SeuratProject	1212	1184	YX794	10	NA	NA	TRUE	Unknown	OBGL	-1.00106	2.13714	#A44C40
YX794:AAGGCCGGTAGAGGGA-1	SeuratProject	2082	1995	YX794	9	NA	NA	TRUE	Unknown	PTGL	-0.286647	9.70111	#9C5224
YX794:AAGGCCGGTCCTGACA-1	SeuratProject	288	277	YX794	5	NA	NA	FALSE	Unknown	NA	NA	NA	NA
YX794:AAGGCCGGTTGGGTAA-1	SeuratProject	1044	1018	YX794	3	1	CTGL	TRUE	TRUE	CTGL	11.7422	8.91806	#A78533
YX794:AAGGCCGGTTTCACCC-1	SeuratProject	834	814	YX794	2	0	ITL45GL	TRUE	TRUE	ITL45GL	-8.41661	2.86612	#DDA58F
YX794:AAGGCTAGTCCAATTA-1	SeuratProject	10495	9819	YX794	4	NA	NA	TRUE	Unknown	ITL6GL	-3.86805	4.35329	#9E4954
YX794:AAGGCTAGTGCGTAAA-1	SeuratProject	5389	5093	YX794	7	16	STRGA	TRUE	TRUE	STRGA	0.64971	0.0151158	#63C774
YX794:AAGGCTAGTGTCCACA-1	SeuratProject	3690	3518	YX794	6	NA	NA	TRUE	Unknown	MGL	8.49935	-7.03846	#DF8DB1
YX794:AAGGCTAGTTAGTTTG-1	SeuratProject	3751	3585	YX794	1	16	STRGA	TRUE	TRUE	STRGA	-1.56582	0.753807	#63C774
YX794:AAGGCTAGTTATGGGA-1	SeuratProject	7607	7211	YX794	4	8	ITL6GL	TRUE	TRUE	ITL6GL	-4.21111	4.00164	#9E4954
YX794:AAGGCTGTCAATCGGG-1	SeuratProject	3481	3318	YX794	10	16	STRGA	TRUE	TRUE	STRGA	-0.19804	0.798183	#63C774
YX794:AAGGCTGTCCCATAGC-1	SeuratProject	501	452	YX794	4	NA	NA	TRUE	Unknown	OBGA	1.22958	-1.76332	#43967C
YX794:AAGGCTGTCCTTATGG-1	SeuratProject	2660	2519	YX794	7	9	OBGA	TRUE	TRUE	OBGA	2.35825	-2.85061	#43967C
YX794:AAGGCTGTCCTTGCAA-1	SeuratProject	7355	7013	YX794	1	NA	NA	TRUE	Unknown	ITL23GL	-3.96315	0.0391721	#E59D9F
YX794:AAGGCTGTCGCGAGGT-1	SeuratProject	4551	4376	YX794	7	16	STRGA	TRUE	TRUE	STRGA	-0.18932	0.368861	#63C774
YX794:AAGGCTGTCTAGCCTA-1	SeuratProject	818	805	YX794	2	0	ITL45GL	TRUE	TRUE	ITL45GL	-8.88727	3.12292	#DDA58F
YX794:AAGGCTGTCTATATGC-1	SeuratProject	2638	2530	YX794	2	0	ITL45GL	TRUE	TRUE	ITL45GL	-8.3338	2.19846	#DDA58F
YX794:AAGGCTTAGACAAACC-1	SeuratProject	1234	1184	YX794	2	0	ITL45GL	TRUE	TRUE	ITL45GL	-8.13919	3.54282	#DDA58F
YX794:AAGGCTTAGCATGTTT-1	SeuratProject	331	321	YX794	6	NA	NA	TRUE	Unknown	MGL	9.24264	-7.46676	#DF8DB1
YX794:AAGGCTTAGGACGAAA-1	SeuratProject	978	949	YX794	0	2	OGC	TRUE	TRUE	OGC	7.71815	-0.897729	#985695
YX794:AAGGCTTAGGCTTCAC-1	SeuratProject	2852	2739	YX794	4	NA	NA	TRUE	Unknown	ITL5GL	-5.50363	6.28431	#E1A462
YX794:AAGGCTTAGGGCTACA-1	SeuratProject	10714	10068	YX794	14	NA	NA	TRUE	Unknown	OBGL	1.95639	0.965792	#A44C40
YX794:AAGGCTTAGGTTGGTG-1	SeuratProject	6153	5878	YX794	10	NA	NA	TRUE	Unknown	OBGL	-0.974436	0.558049	#A44C40
YX794:AAGGGAGGTAAGGGCT-1	SeuratProject	320	315	YX794	5	16	STRGA	FALSE	TRUE	STRGA	NA	NA	#63C774
YX794:AAGGGAGGTACAATGG-1	SeuratProject	11067	10339	YX794	13	16	STRGA	TRUE	TRUE	STRGA	-1.49965	-9.64608	#63C774
YX794:AAGGGAGGTCATTACA-1	SeuratProject	1712	1650	YX794	8	10	PVGA	TRUE	TRUE	PVGA	5.23539	-10.1963	#377549
YX794:AAGGGAGGTGGGTAAC-1	SeuratProject	4496	4297	YX794	1	13	OBGL	TRUE	TRUE	OBGL	-2.51999	-0.212844	#A44C40
YX794:AAGGGCCTCAATTGCT-1	SeuratProject	3256	3101	YX794	0	2	OGC	TRUE	TRUE	OGC	8.04985	-0.301604	#985695
YX794:AAGGGCCTCTCCTCAT-1	SeuratProject	14015	13109	YX794	2	NA	NA	TRUE	Unknown	ITL45GL	-7.63525	4.73215	#DDA58F
YX794:AAGGTATGTCACCAAT-1	SeuratProject	600	570	YX794	6	NA	NA	TRUE	Unknown	MGL	9.06656	-7.49785	#DF8DB1
YX794:AAGGTATGTCAGTGCC-1	SeuratProject	15433	14430	YX794	7	NA	NA	TRUE	Unknown	ITL45GL	7.78463	0.0899766	#DDA58F
YX794:AAGGTATGTCTGTGCA-1	SeuratProject	3035	2901	YX794	4	8	ITL6GL	TRUE	TRUE	ITL6GL	-4.09471	4.7012	#9E4954
YX794:AAGGTATGTGCACCAC-1	SeuratProject	2264	2176	YX794	6	21	SSTGA	TRUE	TRUE	SSTGA	8.86209	-6.87704	#48C899
YX794:AAGGTATGTGCTTCTC-1	SeuratProject	2144	2073	YX794	7	16	STRGA	TRUE	TRUE	STRGA	0.748583	-0.263481	#63C774
YX794:AAGGTTATCACAGCAG-1	SeuratProject	5833	5538	YX794	10	12	PTGL	TRUE	TRUE	PTGL	-0.656588	2.56446	#9C5224
YX794:AAGGTTATCATGAGGT-1	SeuratProject	1309	1269	YX794	2	0	ITL45GL	TRUE	TRUE	ITL45GL	-7.719	4.54135	#DDA58F
YX794:AAGGTTATCATGGTCC-1	SeuratProject	8927	8477	YX794	17	NA	NA	TRUE	Unknown	VIPGA	-0.685788	-12.8008	#3C81BB
YX794:AAGGTTATCCCGCTGA-1	SeuratProject	1308	1261	YX794	0	NA	NA	TRUE	Unknown	OGC	8.9965	-0.338518	#985695
YX794:AAGGTTATCCCTGATA-1	SeuratProject	1345	1300	YX794	2	0	ITL45GL	TRUE	TRUE	ITL45GL	-7.56322	3.85245	#DDA58F
YX794:AAGGTTATCCGAAACG-1	SeuratProject	1507	1442	YX794	1	4	ITL23GL	TRUE	TRUE	ITL23GL	-5.51098	0.879801	#E59D9F
YX794:AAGGTTATCGCGACTT-1	SeuratProject	6972	6630	YX794	2	0	ITL45GL	TRUE	TRUE	ITL45GL	-8.51096	4.84024	#DDA58F
YX794:AAGTAACGTAGCTTAC-1	SeuratProject	6250	5953	YX794	4	0	ITL45GL	TRUE	TRUE	ITL45GL	-6.38775	6.81771	#DDA58F
YX794:AAGTAACGTCATAGAG-1	SeuratProject	1022	980	YX794	3	1	CTGL	TRUE	TRUE	CTGL	6.55812	7.83043	#A78533
YX794:AAGTAACGTCCATTAA-1	SeuratProject	1768	1694	YX794	0	2	OGC	TRUE	TRUE	OGC	7.67116	-1.66215	#985695
YX794:AAGTAACGTCTTGACG-1	SeuratProject	836	794	YX794	2	5	ITL5GL	TRUE	TRUE	ITL5GL	-8.73755	4.11908	#E1A462
YX794:AAGTAACGTGGCTTAT-1	SeuratProject	4806	4567	YX794	0	2	OGC	TRUE	TRUE	OGC	7.74775	-0.00878134	#985695
YX794:AAGTAACGTTAATCCA-1	SeuratProject	7036	6720	YX794	10	13	OBGL	TRUE	TRUE	OBGL	-1.098	1.69049	#A44C40
YX794:AAGTAACGTTAGTGCT-1	SeuratProject	2389	2250	YX794	13	7	VIPGA	TRUE	TRUE	VIPGA	-1.86557	-9.3697	#3C81BB
YX794:AAGTAACGTTGTTGTA-1	SeuratProject	796	769	YX794	0	2	OGC	TRUE	TRUE	OGC	8.94709	0.446524	#985695
YX794:AAGTAGGAGCTCCTAA-1	SeuratProject	1131	1072	YX794	0	2	OGC	TRUE	TRUE	OGC	9.14669	-1.2359	#985695
YX794:AAGTAGGAGTTACGTT-1	SeuratProject	344	330	YX794	0	NA	NA	TRUE	Unknown	OGC	8.89836	0.47902	#985695
YX794:AAGTCATCAATTGCTC-1	SeuratProject	467	464	YX794	5	NA	NA	FALSE	Unknown	NA	NA	NA	NA
YX794:AAGTCATCACCTGGTC-1	SeuratProject	4221	4016	YX794	3	1	CTGL	TRUE	TRUE	CTGL	4.8458	5.92069	#A78533
YX794:AAGTCATCAGGAATAA-1	SeuratProject	4374	4163	YX794	1	3	ITL23GL	TRUE	TRUE	ITL23GL	-4.13018	-0.164206	#E59D9F
YX794:AAGTCATCAGGTATTG-1	SeuratProject	2318	2227	YX794	11	6	SSTGA	TRUE	TRUE	SSTGA	3.13771	-10.2715	#48C899
YX794:AAGTCATCATCATCAC-1	SeuratProject	2338	2233	YX794	13	7	VIPGA	TRUE	TRUE	VIPGA	-1.5122	-10.1482	#3C81BB
YX794:AAGTCATCATTACAGG-1	SeuratProject	216	207	YX794	5	NA	NA	FALSE	Unknown	NA	NA	NA	NA
YX794:AAGTCATCATTCCTGG-1	SeuratProject	3896	3727	YX794	15	NA	NA	TRUE	Unknown	NPGL	12.4169	9.25965	#D38362
YX794:AAGTCCCTCAGGGATT-1	SeuratProject	2902	2813	YX794	0	NA	NA	TRUE	Unknown	NPGL	11.8273	8.78811	#D38362
YX794:AAGTCCCTCATTATGC-1	SeuratProject	275	270	YX794	5	NA	NA	FALSE	Unknown	NA	NA	NA	NA
YX794:AAGTCCCTCCCAGTAC-1	SeuratProject	3171	3069	YX794	0	21	SSTGA	TRUE	TRUE	SSTGA	7.68804	0.418109	#48C899
YX794:AAGTCCCTCCCTGTGG-1	SeuratProject	3564	3396	YX794	3	1	CTGL	TRUE	TRUE	CTGL	5.72247	7.81634	#A78533
YX794:AAGTCCCTCGTGATGG-1	SeuratProject	2179	2117	YX794	3	1	CTGL	TRUE	TRUE	CTGL	6.42894	8.4979	#A78533
YX794:AAGTCCCTCGTGCTTA-1	SeuratProject	1223	1210	YX794	11	NA	NA	TRUE	Unknown	CTGL	4.57057	7.22017	#A78533
YX794:AAGTCCCTCTAACCAT-1	SeuratProject	12646	11829	YX794	11	NA	NA	TRUE	Unknown	SSTGA	2.4354	-10.1648	#48C899
YX794:AAGTGAACACCTCACA-1	SeuratProject	2296	2194	YX794	4	19	CLAGL	TRUE	TRUE	CLAGL	-4.93335	3.29393	#AE716E
YX794:AAGTGAACAGTAATCG-1	SeuratProject	2526	2424	YX794	1	3	ITL23GL	TRUE	TRUE	ITL23GL	-2.13174	0.503761	#E59D9F
YX794:AAGTGAACATTCAGGA-1	SeuratProject	12789	12053	YX794	2	NA	NA	TRUE	Unknown	ITL45GL	-7.64171	3.97676	#DDA58F
YX794:AAGTGAACATTGTCCG-1	SeuratProject	1682	1600	YX794	0	NA	NA	TRUE	Unknown	OGC	8.40447	0.627911	#985695
YX794:AAGTGGCGTAAGGTGC-1	SeuratProject	43898	38879	YX794	7	NA	NA	TRUE	Unknown	OBGL	-0.524089	0.408153	#A44C40
YX794:AAGTGGCGTCGCATTG-1	SeuratProject	7874	7461	YX794	15	5	NA	TRUE	Unknown	NPGL	12.4617	9.17675	#D38362
YX794:AAGTGGCGTGCGATTT-1	SeuratProject	15945	14921	YX794	7	NA	NA	TRUE	Unknown	STRGA	0.263317	0.699681	#63C774
YX794:AAGTGGCGTTGACCAT-1	SeuratProject	22078	20285	YX794	7	NA	NA	TRUE	Unknown	SSTGA	0.959886	0.755535	#48C899
YX794:AAGTTTGAGCAACAAC-1	SeuratProject	2460	2364	YX794	3	1	CTGL	TRUE	TRUE	CTGL	6.32934	7.22362	#A78533
YX794:AAGTTTGAGTAACACA-1	SeuratProject	479	462	YX794	12	15	ASC	TRUE	TRUE	ASC	-8.10786	-8.16024	#A13F9E
YX794:AAGTTTGAGTAGGTTA-1	SeuratProject	3518	3381	YX794	10	16	STRGA	TRUE	TRUE	STRGA	-1.52834	0.514592	#63C774
YX794:AAGTTTGAGTCATTAC-1	SeuratProject	5072	4841	YX794	9	NA	NA	TRUE	Unknown	PTGL	0.325376	9.12885	#9C5224
YX794:AATACCCGTATGTTGC-1	SeuratProject	783	773	YX794	0	NA	NA	TRUE	Unknown	OGC	9.23342	-0.785857	#985695
YX794:AATACCCGTATTACTG-1	SeuratProject	1780	1719	YX794	4	8	ITL6GL	TRUE	TRUE	ITL6GL	-3.72361	4.63028	#9E4954
YX794:AATACCCGTCATCACG-1	SeuratProject	11145	10440	YX794	10	13	OBGL	TRUE	TRUE	OBGL	-0.696239	0.377348	#A44C40
YX794:AATACCCGTGACCTTG-1	SeuratProject	5358	5097	YX794	0	2	OGC	TRUE	TRUE	OGC	8.29103	0.583146	#985695
YX794:AATACCCGTTTAACCA-1	SeuratProject	3025	2882	YX794	11	21	SSTGA	TRUE	TRUE	SSTGA	2.4239	-9.30276	#48C899
YX794:AATACTGAGCAAGTGT-1	SeuratProject	4031	3849	YX794	16	18	OPC	TRUE	TRUE	OPC	0.151044	-5.39386	#B9A0D6
YX794:AATACTGAGCAATACA-1	SeuratProject	5704	5428	YX794	3	NA	NA	TRUE	Unknown	CTGL	5.75882	8.11076	#A78533
YX794:AATACTGAGCATATAG-1	SeuratProject	382	374	YX794	7	9	OBGA	TRUE	TRUE	OBGA	2.07544	-2.20571	#43967C
YX794:AATACTGAGGCAACAT-1	SeuratProject	2340	2214	YX794	1	13	OBGL	TRUE	TRUE	OBGL	-2.89288	1.21959	#A44C40
YX794:AATACTGAGTAAACTG-1	SeuratProject	963	951	YX794	5	NA	NA	FALSE	Unknown	NA	NA	NA	NA
YX794:AATACTGAGTATCCGC-1	SeuratProject	2259	2176	YX794	2	0	ITL45GL	TRUE	TRUE	ITL45GL	-6.1396	3.99714	#DDA58F
YX794:AATAGCCAGCAAGTCG-1	SeuratProject	723	706	YX794	2	0	ITL45GL	TRUE	TRUE	ITL45GL	-7.74665	4.51172	#DDA58F
YX794:AATAGCCAGCGATATA-1	SeuratProject	454	446	YX794	1	3	ITL23GL	TRUE	TRUE	ITL23GL	-4.46552	-0.0218641	#E59D9F
YX794:AATAGCCAGCGGTTAG-1	SeuratProject	2051	1968	YX794	7	9	OBGA	TRUE	TRUE	OBGA	2.37894	-2.77717	#43967C
YX794:AATAGCTCAACGGTGT-1	SeuratProject	1958	1915	YX794	9	12	PTGL	TRUE	TRUE	PTGL	-1.06487	0.589941	#9C5224
YX794:AATAGCTCACAAGGCT-1	SeuratProject	1190	1143	YX794	0	NA	NA	TRUE	Unknown	OGC	8.74128	-0.186109	#985695
YX794:AATAGCTCATACTTGC-1	SeuratProject	3744	3569	YX794	1	4	ITL23GL	TRUE	TRUE	ITL23GL	-5.54687	0.33754	#E59D9F
YX794:AATATCCTCAATAACG-1	SeuratProject	1712	1682	YX794	0	NA	NA	TRUE	Unknown	OGC	9.09006	-0.249312	#985695
YX794:AATATCCTCAGCAATA-1	SeuratProject	8144	7749	YX794	3	11	NPGL	TRUE	TRUE	NPGL	4.39045	5.32382	#D38362
YX794:AATATCCTCCCGGATT-1	SeuratProject	212	203	YX794	6	NA	NA	TRUE	Unknown	MGL	9.07549	-7.22917	#DF8DB1
YX794:AATATCCTCGACAAGT-1	SeuratProject	3628	3480	YX794	10	12	PTGL	TRUE	TRUE	PTGL	-0.820973	2.12001	#9C5224
YX794:AATATCCTCGAGGAGG-1	SeuratProject	340	324	YX794	11	6	SSTGA	TRUE	TRUE	SSTGA	3.21001	-10.2064	#48C899
YX794:AATATCCTCTAGTTCG-1	SeuratProject	8762	8320	YX794	2	0	ITL45GL	TRUE	TRUE	ITL45GL	-8.51452	2.60174	#DDA58F
YX794:AATATCGAGAAGGAAT-1	SeuratProject	2391	2276	YX794	11	6	SSTGA	TRUE	TRUE	SSTGA	3.75684	-10.9648	#48C899
YX794:AATATCGAGGATTATG-1	SeuratProject	10691	10061	YX794	3	NA	NA	TRUE	Unknown	CTGL	4.03508	5.54911	#A78533
YX794:AATATCGAGGTGCTTC-1	SeuratProject	601	571	YX794	13	7	VIPGA	TRUE	TRUE	VIPGA	-1.44227	-9.81403	#3C81BB
YX794:AATATGGTCCACTATG-1	SeuratProject	5481	5239	YX794	16	13	NA	TRUE	Unknown	OPC	-0.512871	-5.68048	#B9A0D6
YX794:AATATGGTCCTCCCAC-1	SeuratProject	1511	1443	YX794	1	3	ITL23GL	TRUE	TRUE	ITL23GL	-5.06122	0.437645	#E59D9F
YX794:AATATGGTCTAAGTCT-1	SeuratProject	1682	1625	YX794	10	16	STRGA	TRUE	TRUE	STRGA	-0.744557	2.10034	#63C774
YX794:AATCACGCAAGGATTT-1	SeuratProject	9570	9073	YX794	3	NA	NA	TRUE	Unknown	ITL23GL	-4.19663	3.40084	#E59D9F
YX794:AATCACGCAGGAGCTT-1	SeuratProject	2133	2061	YX794	13	7	VIPGA	TRUE	TRUE	VIPGA	-1.89597	-9.50235	#3C81BB
YX794:AATCACGCAGGTTATG-1	SeuratProject	1841	1755	YX794	6	NA	NA	TRUE	Unknown	MGL	9.00709	-7.27289	#DF8DB1
YX794:AATCACTTCAATCGTT-1	SeuratProject	3067	2921	YX794	11	6	SSTGA	TRUE	TRUE	SSTGA	2.3537	-10.0977	#48C899
YX794:AATCACTTCAGTATAG-1	SeuratProject	5541	5256	YX794	1	20	Doublet (MGL / ITLGL)	TRUE	FALSE	Doublet (MGL / ITLGL)	NA	NA	NA
YX794:AATCACTTCCTAAGCC-1	SeuratProject	4102	3821	YX794	1	4	NA	TRUE	Unknown	ITL23GL	-3.48556	0.501989	#E59D9F
YX794:AATCACTTCGCTCAAC-1	SeuratProject	10588	10024	YX794	1	NA	NA	TRUE	Unknown	OBGL	-1.25766	0.546843	#A44C40
YX794:AATCATGAGAAACCTA-1	SeuratProject	4065	3889	YX794	9	12	PTGL	TRUE	TRUE	PTGL	0.0498469	9.63482	#9C5224
YX794:AATCATGAGCCAGTAG-1	SeuratProject	975	942	YX794	6	14	MGL	TRUE	TRUE	MGL	8.51298	-6.95361	#DF8DB1
YX794:AATCATGAGCTCGACT-1	SeuratProject	333	320	YX794	12	NA	NA	TRUE	Unknown	ASC	-7.77169	-8.2543	#A13F9E
YX794:AATCATGAGGATAACC-1	SeuratProject	6033	5735	YX794	9	12	PTGL	TRUE	TRUE	PTGL	-0.00274851	9.52523	#9C5224
YX794:AATCCTAGTTGTTCCC-1	SeuratProject	4830	4638	YX794	10	16	NA	TRUE	Unknown	STRGA	-0.2626	0.385351	#63C774
YX794:AATCCTTAGGTAGCTG-1	SeuratProject	5686	5428	YX794	16	18	OPC	TRUE	TRUE	OPC	-0.38254	-5.3428	#B9A0D6
YX794:AATCGCACACCTGGCT-1	SeuratProject	2251	2169	YX794	3	11	NPGL	TRUE	TRUE	NPGL	4.08593	4.99805	#D38362
YX794:AATCGCACACGGTCAG-1	SeuratProject	1082	1051	YX794	11	6	SSTGA	TRUE	TRUE	SSTGA	2.61899	-10.0658	#48C899
YX794:AATCGCACACTTAGCT-1	SeuratProject	7006	6633	YX794	8	NA	NA	TRUE	Unknown	PVGA	6.42337	-11.1072	#377549
YX794:AATCGTTTCACGGATG-1	SeuratProject	5372	5146	YX794	2	0	ITL45GL	TRUE	TRUE	ITL45GL	-7.9142	3.47397	#DDA58F
YX794:AATCGTTTCGCAATTT-1	SeuratProject	2609	2498	YX794	8	6	SSTGA	TRUE	TRUE	SSTGA	0.702909	-0.447538	#48C899
YX794:AATCTCTAGAATGACC-1	SeuratProject	3230	3100	YX794	14	17	D12MSN	TRUE	TRUE	D12MSN	1.9292	0.942592	#4BBFE5
YX794:AATCTCTAGCGCTTGT-1	SeuratProject	3690	3537	YX794	1	3	ITL23GL	TRUE	TRUE	ITL23GL	-2.83113	0.826731	#E59D9F
YX794:AATCTCTAGCGGGAAG-1	SeuratProject	2201	2117	YX794	3	1	CTGL	TRUE	TRUE	CTGL	5.24616	6.88069	#A78533
YX794:AATCTCTAGCTTAAAG-1	SeuratProject	28458	25946	YX794	7	NA	NA	TRUE	Unknown	STRGA	7.68651	-0.0619894	#63C774
YX794:AATCTCTAGGCTAAAC-1	SeuratProject	1633	1562	YX794	0	NA	NA	TRUE	Unknown	OGC	8.73639	-0.825254	#985695
YX794:AATCTGTTCAGGATTA-1	SeuratProject	3112	2974	YX794	4	5	ITL5GL	TRUE	TRUE	ITL5GL	-5.1045	4.14031	#E1A462
YX794:AATCTGTTCCAGGACA-1	SeuratProject	3053	2938	YX794	2	0	NA	TRUE	Unknown	ITL23GL	-2.72862	0.733784	#E59D9F
YX794:AATCTGTTCCGCCTAG-1	SeuratProject	2028	1938	YX794	0	NA	NA	TRUE	Unknown	OGC	8.43824	-0.00718345	#985695
YX794:AATCTGTTCCTCATGA-1	SeuratProject	617	604	YX794	2	0	ITL45GL	TRUE	TRUE	ITL45GL	-8.27699	1.64674	#DDA58F
YX794:AATCTGTTCCTTAGTG-1	SeuratProject	7584	7204	YX794	9	13	OBGL	TRUE	TRUE	OBGL	-0.422445	7.23273	#A44C40
YX794:AATCTGTTCTAGGCGA-1	SeuratProject	393	385	YX794	2	0	ITL45GL	TRUE	TRUE	ITL45GL	-7.91784	2.20894	#DDA58F
YX794:AATCTGTTCTGTAACT-1	SeuratProject	654	648	YX794	1	4	ITL23GL	TRUE	TRUE	ITL23GL	-6.40533	-0.058176	#E59D9F
YX794:AATGAAGCATGAGCCG-1	SeuratProject	491	471	YX794	0	NA	NA	TRUE	Unknown	OGC	9.00625	0.61474	#985695
YX794:AATGACCAGCATGTTT-1	SeuratProject	1449	1425	YX794	4	13	OBGL	TRUE	TRUE	OBGL	-0.645842	-0.992059	#A44C40
YX794:AATGACCAGGGCTATG-1	SeuratProject	10768	10204	YX794	9	NA	NA	TRUE	Unknown	PTGL	0.237711	9.51825	#9C5224
YX794:AATGACCAGGTAGCTG-1	SeuratProject	584	569	YX794	8	10	PVGA	TRUE	TRUE	PVGA	5.62837	-10.6846	#377549
YX794:AATGACTCAATAAAGG-1	SeuratProject	4223	4033	YX794	1	13	OBGL	TRUE	TRUE	OBGL	-0.960002	1.4944	#A44C40
YX794:AATGACTCAGCTAGCG-1	SeuratProject	550	529	YX794	8	10	PVGA	TRUE	TRUE	PVGA	5.67259	-10.1757	#377549
YX794:AATGACTCAGTAATCG-1	SeuratProject	13205	12327	YX794	1	NA	NA	TRUE	Unknown	ITL23GL	-5.65065	0.352518	#E59D9F
YX794:AATGAGGAGATTCACT-1	SeuratProject	734	713	YX794	6	NA	NA	TRUE	Unknown	MGL	9.01008	-7.52911	#DF8DB1
YX794:AATGAGGAGCAACCCT-1	SeuratProject	33929	30449	YX794	7	NA	NA	TRUE	Unknown	NPGL	7.80834	0.0361325	#D38362
YX794:AATGAGGAGTACTGGG-1	SeuratProject	29503	26689	YX794	7	NA	NA	TRUE	Unknown	ITL23GL	7.53764	-0.108867	#E59D9F
YX794:AATGAGGAGTTACTAC-1	SeuratProject	1298	1252	YX794	4	5	ITL5GL	TRUE	TRUE	ITL5GL	-5.37742	6.30458	#E1A462
YX794:AATGCAATCAGTGAAC-1	SeuratProject	4767	4528	YX794	1	4	ITL23GL	TRUE	TRUE	ITL23GL	-7.14573	0.318175	#E59D9F
YX794:AATGCAATCCCAGTAC-1	SeuratProject	2145	2077	YX794	8	10	PVGA	TRUE	TRUE	PVGA	5.2818	-11.304	#377549
YX794:AATGCAATCGAAGCAT-1	SeuratProject	1543	1476	YX794	1	8	ITL6GL	TRUE	TRUE	ITL6GL	-5.58229	0.636781	#9E4954
YX794:AATGCCTGTAACGAGC-1	SeuratProject	3869	3712	YX794	1	NA	NA	TRUE	Unknown	ITL23GL	-3.67059	-0.130973	#E59D9F
YX794:AATGCCTGTGAACGGT-1	SeuratProject	8226	7805	YX794	9	NA	NA	TRUE	Unknown	PTGL	0.416941	8.98987	#9C5224
YX794:AATGCCTGTGTAATGG-1	SeuratProject	930	899	YX794	2	0	ITL45GL	TRUE	TRUE	ITL45GL	-7.85098	3.7804	#DDA58F
YX794:AATGCCTGTTCAAGCT-1	SeuratProject	2607	2505	YX794	18	0	ITL45GL	FALSE	TRUE	ITL45GL	NA	NA	#DDA58F
YX794:AATGGAACACCATGCC-1	SeuratProject	4398	4224	YX794	16	NA	NA	TRUE	Unknown	OPC	-0.239368	-5.47173	#B9A0D6
YX794:AATGGAACACCTTCCT-1	SeuratProject	2475	2371	YX794	2	0	ITL45GL	TRUE	TRUE	ITL45GL	-7.08567	4.98142	#DDA58F
YX794:AATGGAACACGCCCAT-1	SeuratProject	2175	2072	YX794	4	19	CLAGL	TRUE	TRUE	CLAGL	-4.6834	3.45303	#AE716E
YX794:AATGGAACAGCTCATT-1	SeuratProject	1737	1673	YX794	1	13	OBGL	TRUE	TRUE	OBGL	-1.92049	0.415437	#A44C40
YX794:AATGGAACATAGACGC-1	SeuratProject	3807	3648	YX794	3	12	PTGL	TRUE	TRUE	PTGL	3.67692	4.32549	#9C5224
YX794:AATGGAACATGGTTAG-1	SeuratProject	1622	1559	YX794	11	6	SSTGA	TRUE	TRUE	SSTGA	2.53128	-9.63163	#48C899
YX794:AATGGAACATTAGTGG-1	SeuratProject	3070	2929	YX794	0	NA	NA	TRUE	Unknown	OGC	7.82867	0.464454	#985695
YX794:AATGGAACATTTCTTC-1	SeuratProject	7690	7262	YX794	10	NA	NA	TRUE	Unknown	STRGA	-0.767751	0.516189	#63C774
YX794:AATGGCCCAATAAAGG-1	SeuratProject	1293	1255	YX794	15	11	NPGL	TRUE	TRUE	NPGL	11.8983	8.53722	#D38362
YX794:AATGGCCCACATAGCA-1	SeuratProject	783	755	YX794	0	NA	NA	TRUE	Unknown	OGC	8.45666	0.678871	#985695
YX794:AATGGCCCAGAACCGT-1	SeuratProject	1464	1441	YX794	19	NA	NA	FALSE	Unknown	NA	NA	NA	NA
YX794:AATGGCCCAGGAGGGT-1	SeuratProject	4171	4003	YX794	19	3	ITL23GL	FALSE	TRUE	ITL23GL	NA	NA	#E59D9F
YX794:AATGGCCCATGCTCCA-1	SeuratProject	783	775	YX794	16	13	OBGL	TRUE	TRUE	OBGL	6.32368	-10.21	#A44C40
YX794:AATGGTCAGCAACCCT-1	SeuratProject	2644	2554	YX794	14	17	D12MSN	TRUE	TRUE	D12MSN	2.95626	0.886437	#4BBFE5
YX794:AATGGTCAGCCTTTCT-1	SeuratProject	1337	1291	YX794	1	3	ITL23GL	TRUE	TRUE	ITL23GL	-4.0567	0.42293	#E59D9F
YX794:AATGTCGCAAATACCG-1	SeuratProject	3781	3657	YX794	4	8	ITL6GL	TRUE	TRUE	ITL6GL	-3.27437	4.11535	#9E4954
YX794:AATGTCGCACCACAAA-1	SeuratProject	3950	3774	YX794	10	16	STRGA	TRUE	TRUE	STRGA	0.146016	0.438884	#63C774
YX794:AATGTCGCAGCTCGCT-1	SeuratProject	1946	1857	YX794	2	0	ITL45GL	TRUE	TRUE	ITL45GL	-8.05052	3.75055	#DDA58F
YX794:AATGTCGCAGGCCTCT-1	SeuratProject	3730	3595	YX794	4	5	NA	TRUE	Unknown	ITL5GL	-5.68681	6.78542	#E1A462
YX794:AATGTGATCATAAGCA-1	SeuratProject	3993	3856	YX794	13	6	SSTGA	TRUE	TRUE	SSTGA	5.86145	-10.9049	#48C899
YX794:AATGTGATCGAGCAAT-1	SeuratProject	303	292	YX794	3	1	NA	TRUE	Unknown	CTGL	5.02502	7.64691	#A78533
YX794:AATGTGATCGCGTTAC-1	SeuratProject	11541	10892	YX794	4	NA	NA	TRUE	Unknown	ITL6GL	-3.7876	3.97358	#9E4954
YX794:AATGTGATCGCTCAAC-1	SeuratProject	4443	4253	YX794	1	13	OBGL	TRUE	TRUE	OBGL	-1.70917	0.976367	#A44C40
YX794:AATGTGGGTAAGGCCG-1	SeuratProject	8081	7590	YX794	14	17	D12MSN	TRUE	TRUE	D12MSN	2.10311	0.955654	#4BBFE5
YX794:AATGTGGGTAGGTTCT-1	SeuratProject	3691	3562	YX794	14	NA	NA	TRUE	Unknown	PVGA	6.41	-10.8069	#377549
YX794:AATGTGGGTAGTTGGA-1	SeuratProject	819	798	YX794	8	10	PVGA	TRUE	TRUE	PVGA	6.12269	-10.914	#377549
YX794:AATGTGGGTCCTAAGT-1	SeuratProject	3853	3680	YX794	14	17	D12MSN	TRUE	TRUE	D12MSN	2.4215	1.00049	#4BBFE5
YX794:AATGTGGGTGAGACTA-1	SeuratProject	21866	20128	YX794	18	NA	NA	FALSE	Unknown	NA	NA	NA	NA
YX794:AATGTGGGTTGCTCCT-1	SeuratProject	1540	1492	YX794	7	NA	NA	TRUE	Unknown	MGL	0.727865	-1.39306	#DF8DB1
YX794:AATTACCTCAAATCAG-1	SeuratProject	295	286	YX794	17	7	NA	TRUE	Unknown	VIPGA	-1.26417	-11.5797	#3C81BB
YX794:AATTACCTCAGCCTGT-1	SeuratProject	3660	3475	YX794	10	12	PTGL	TRUE	TRUE	PTGL	-0.610769	1.96977	#9C5224
YX794:AATTACCTCATAACGA-1	SeuratProject	3465	3344	YX794	4	5	ITL5GL	TRUE	TRUE	ITL5GL	-7.56205	3.92116	#E1A462
YX794:AATTACCTCCCGCACA-1	SeuratProject	2583	2496	YX794	12	15	ASC	TRUE	TRUE	ASC	0.545321	-1.20388	#A13F9E
YX794:AATTACCTCCGTCCAG-1	SeuratProject	6869	6497	YX794	4	NA	NA	TRUE	Unknown	ITL5GL	-5.7589	5.85151	#E1A462
YX794:AATTACCTCGCTTCAA-1	SeuratProject	2329	2245	YX794	14	17	D12MSN	TRUE	TRUE	D12MSN	2.18255	0.614598	#4BBFE5
YX794:AATTACCTCTAACTGT-1	SeuratProject	2911	2773	YX794	4	NA	NA	TRUE	Unknown	ITL6GL	-4.60697	4.16121	#9E4954
YX794:AATTAGCCAGCAAATT-1	SeuratProject	2361	2270	YX794	2	0	ITL45GL	TRUE	TRUE	ITL45GL	-7.62806	4.96702	#DDA58F
YX794:AATTAGCCATAGCTTC-1	SeuratProject	789	758	YX794	1	3	ITL23GL	TRUE	TRUE	ITL23GL	-2.38282	0.467347	#E59D9F
YX794:AATTCGTTCAAACTGA-1	SeuratProject	1385	1334	YX794	6	14	MGL	TRUE	TRUE	MGL	8.64674	-7.24323	#DF8DB1
YX794:AATTCGTTCCGGCTAT-1	SeuratProject	2187	2118	YX794	0	NA	NA	TRUE	Unknown	OGC	8.51008	0.529576	#985695
YX794:AATTCGTTCTAAGCAA-1	SeuratProject	7041	6757	YX794	5	8	NA	FALSE	Unknown	NA	NA	NA	NA
YX794:AATTGAGTCATTACAC-1	SeuratProject	4648	4457	YX794	3	NA	NA	TRUE	Unknown	CTGL	6.49347	7.42031	#A78533
YX794:AATTGAGTCCGCCTCT-1	SeuratProject	3219	3083	YX794	1	4	ITL23GL	TRUE	TRUE	ITL23GL	-6.0994	0.242473	#E59D9F
YX794:AATTGAGTCCTAAATC-1	SeuratProject	6019	5748	YX794	8	NA	NA	TRUE	Unknown	STRGA	-0.387911	0.424826	#63C774
YX794:AATTGAGTCCTCACGG-1	SeuratProject	541	535	YX794	1	13	OBGL	TRUE	TRUE	OBGL	-3.14166	-0.522588	#A44C40
YX794:AATTGAGTCGAAGTAC-1	SeuratProject	381	367	YX794	6	NA	NA	TRUE	Unknown	MGL	9.26363	-7.31452	#DF8DB1
YX794:AATTGAGTCGCTAGAG-1	SeuratProject	3026	2920	YX794	3	11	NPGL	TRUE	TRUE	NPGL	3.85453	4.5968	#D38362
YX794:AATTGAGTCTCAATCG-1	SeuratProject	4384	4176	YX794	3	1	CTGL	TRUE	TRUE	CTGL	5.12973	7.23406	#A78533
YX794:AATTGGATCAGGAGCC-1	SeuratProject	7915	7537	YX794	16	NA	NA	TRUE	Unknown	CTGL	6.34725	7.74085	#A78533
YX794:AATTGGATCATAAGCA-1	SeuratProject	1354	1328	YX794	1	13	OBGL	TRUE	TRUE	OBGL	-4.19771	-0.459851	#A44C40
YX794:AATTGGATCTAACCGC-1	SeuratProject	6559	6210	YX794	12	24	VLMC	TRUE	TRUE	VLMC	-0.288599	-1.32039	#A78BDF
YX794:AATTGGATCTGTTGGC-1	SeuratProject	1045	1017	YX794	9	13	OBGL	TRUE	TRUE	OBGL	-2.05078	1.75906	#A44C40
YX794:ACAAACGGTAATCCAC-1	SeuratProject	11172	10475	YX794	2	13	NA	TRUE	Unknown	ITL45GL	-7.98271	3.34109	#DDA58F
YX794:ACAAACGGTACTAGGA-1	SeuratProject	3951	3784	YX794	1	NA	NA	TRUE	Unknown	OBGL	-2.04499	0.427968	#A44C40
YX794:ACAAACGGTACTGGCC-1	SeuratProject	22071	20242	YX794	14	NA	NA	TRUE	Unknown	D12MSN	1.62404	1.13857	#4BBFE5
YX794:ACAAACGGTCCCGGAT-1	SeuratProject	4482	4312	YX794	3	NA	NA	TRUE	Unknown	CTGL	-4.57843	3.94344	#A78533
YX794:ACAAACGGTGGATGCG-1	SeuratProject	1986	1900	YX794	7	9	OBGA	TRUE	TRUE	OBGA	1.00021	-1.68548	#43967C
YX794:ACAAAGCTCAAACTGA-1	SeuratProject	843	798	YX794	0	2	OGC	TRUE	TRUE	OGC	9.24095	-0.555084	#985695
YX794:ACAAAGCTCAATAACG-1	SeuratProject	398	385	YX794	6	NA	NA	TRUE	Unknown	MGL	9.36763	-7.32872	#DF8DB1
YX794:ACAAAGCTCAGAAAGG-1	SeuratProject	2019	1959	YX794	2	0	ITL45GL	TRUE	TRUE	ITL45GL	-7.66836	5.04807	#DDA58F
YX794:ACAAAGCTCGTGATAA-1	SeuratProject	4230	4039	YX794	11	6	SSTGA	TRUE	TRUE	SSTGA	2.73955	-10.6986	#48C899
YX794:ACAAAGCTCTTAGCCA-1	SeuratProject	1619	1577	YX794	13	7	VIPGA	TRUE	TRUE	VIPGA	-1.60034	-9.6488	#3C81BB
YX794:ACAAAGGAGAAGGGTA-1	SeuratProject	701	673	YX794	0	2	OGC	TRUE	TRUE	OGC	9.22989	-2.19973	#985695
YX794:ACAAAGGAGGAACCTG-1	SeuratProject	3949	3771	YX794	4	8	ITL6GL	TRUE	TRUE	ITL6GL	-4.78036	5.68193	#9E4954
YX794:ACAAAGGAGGCTAATA-1	SeuratProject	3489	3345	YX794	4	8	ITL6GL	TRUE	TRUE	ITL6GL	-3.85177	4.67439	#9E4954
YX794:ACAAAGGAGTGGCCAA-1	SeuratProject	2714	2611	YX794	6	22	CTGL	TRUE	TRUE	CTGL	8.79017	-6.72273	#A78533
YX794:ACAACATCACTTAGCT-1	SeuratProject	4554	4330	YX794	11	6	SSTGA	TRUE	TRUE	SSTGA	2.19246	-10.3315	#48C899
YX794:ACAACATCAGGTGACT-1	SeuratProject	1391	1352	YX794	1	13	OBGL	TRUE	TRUE	OBGL	-2.20065	0.586153	#A44C40
YX794:ACAACATCAGTAATCG-1	SeuratProject	9653	9152	YX794	17	1	CTGL	TRUE	TRUE	CTGL	-1.10068	-12.6297	#A78533
YX794:ACAACATCATAGACGC-1	SeuratProject	1563	1494	YX794	0	2	OGC	TRUE	TRUE	OGC	7.54815	-1.70753	#985695
YX794:ACAACCTGTCAATGAG-1	SeuratProject	1679	1618	YX794	7	16	STRGA	TRUE	TRUE	STRGA	2.53258	-2.40608	#63C774
YX794:ACAACCTGTTATATCG-1	SeuratProject	9579	8996	YX794	13	6	SSTGA	TRUE	TRUE	SSTGA	-2.0849	-9.49181	#48C899
YX794:ACAACGGTCACACAAA-1	SeuratProject	3948	3729	YX794	1	4	ITL23GL	TRUE	TRUE	ITL23GL	-5.45989	0.954202	#E59D9F
YX794:ACAACGGTCCTCATGA-1	SeuratProject	6844	6445	YX794	8	10	PVGA	TRUE	TRUE	PVGA	6.14789	-10.8195	#377549
YX794:ACAACGGTCCTTAACG-1	SeuratProject	5217	4976	YX794	0	2	OGC	TRUE	TRUE	OGC	7.8941	0.488992	#985695
YX794:ACAACGGTCCTTAGAT-1	SeuratProject	2383	2303	YX794	4	8	ITL6GL	TRUE	TRUE	ITL6GL	-3.71264	3.95507	#9E4954
YX794:ACAACGGTCGCTAGAG-1	SeuratProject	13695	12784	YX794	4	NA	NA	TRUE	Unknown	ITL45GL	-8.11944	5.45507	#DDA58F
YX794:ACAACGGTCGTCCTTT-1	SeuratProject	1649	1583	YX794	10	13	OBGL	TRUE	TRUE	OBGL	-0.664626	2.26372	#A44C40
YX794:ACAACGGTCTAAGCTT-1	SeuratProject	807	774	YX794	0	2	OGC	TRUE	TRUE	OGC	8.58911	-2.12005	#985695
YX794:ACAACTAAGGGTTATA-1	SeuratProject	5469	5224	YX794	10	16	STRGA	TRUE	TRUE	STRGA	0.0745502	0.736525	#63C774
YX794:ACAACTAAGGTCATGG-1	SeuratProject	2155	2051	YX794	4	0	ITL45GL	TRUE	TRUE	ITL45GL	-5.93215	4.0156	#DDA58F
YX794:ACAAGGTTCCACCTGG-1	SeuratProject	2915	2784	YX794	9	12	PTGL	TRUE	TRUE	PTGL	0.0899614	8.52153	#9C5224
YX794:ACAAGGTTCCAGCTAC-1	SeuratProject	485	467	YX794	6	NA	NA	TRUE	Unknown	MGL	8.97066	-7.02819	#DF8DB1
YX794:ACAAGTATCACACCGT-1	SeuratProject	562	539	YX794	3	1	CTGL	TRUE	TRUE	CTGL	6.50573	8.42645	#A78533
YX794:ACAAGTATCAGCTATT-1	SeuratProject	1375	1321	YX794	0	NA	NA	TRUE	Unknown	OGC	9.05337	-0.00269407	#985695
YX794:ACAAGTATCAGGTCGA-1	SeuratProject	5493	5238	YX794	3	NA	NA	TRUE	Unknown	CTGL	4.58096	7.01061	#A78533
YX794:ACAAGTATCAGTATAG-1	SeuratProject	2235	2110	YX794	0	NA	NA	TRUE	Unknown	OGC	8.91305	0.0928395	#985695
YX794:ACAAGTATCATGAAGC-1	SeuratProject	1574	1494	YX794	6	NA	NA	TRUE	Unknown	MGL	9.34016	-7.56426	#DF8DB1
YX794:ACAAGTATCCTTCGGG-1	SeuratProject	1521	1473	YX794	15	11	NPGL	TRUE	TRUE	NPGL	12.0427	9.10927	#D38362
YX794:ACAAGTATCTAACTGT-1	SeuratProject	1932	1883	YX794	10	16	STRGA	TRUE	TRUE	STRGA	-0.124678	0.640137	#63C774
YX794:ACAAGTATCTTCAAGT-1	SeuratProject	2349	2244	YX794	0	23	Unknown (MGL / OGC)	TRUE	FALSE	Unknown (MGL / OGC)	NA	NA	NA
YX794:ACAATGTCAAATAGCT-1	SeuratProject	2234	2136	YX794	0	NA	NA	TRUE	Unknown	OGC	8.42058	-0.49394	#985695
YX794:ACAATGTCAACCGTAA-1	SeuratProject	5557	5301	YX794	3	NA	NA	TRUE	Unknown	CTGL	6.66333	8.41712	#A78533
YX794:ACAATGTCAAGCCTCC-1	SeuratProject	2382	2285	YX794	4	13	OBGL	TRUE	TRUE	OBGL	-3.95393	3.4501	#A44C40
YX794:ACAATGTCACATAACG-1	SeuratProject	1594	1533	YX794	13	7	VIPGA	TRUE	TRUE	VIPGA	-1.74691	-9.52524	#3C81BB
YX794:ACAATGTCAGGAATAA-1	SeuratProject	1323	1283	YX794	3	1	CTGL	TRUE	TRUE	CTGL	4.5441	6.33749	#A78533
YX794:ACAATGTCATGCCTGC-1	SeuratProject	1243	1199	YX794	6	NA	NA	TRUE	Unknown	MGL	8.79786	-7.32807	#DF8DB1
YX794:ACACAATCAGCCTAAA-1	SeuratProject	8357	7894	YX794	9	12	PTGL	TRUE	TRUE	PTGL	0.102817	8.96258	#9C5224
YX794:ACACAATCAGGAAGCA-1	SeuratProject	20182	18656	YX794	7	NA	NA	TRUE	Unknown	STRGA	8.3106	-6.91882	#63C774
YX794:ACACAATCATGAGCCG-1	SeuratProject	1950	1879	YX794	2	0	ITL45GL	TRUE	TRUE	ITL45GL	-8.9759	2.0284	#DDA58F
YX794:ACACCGGCAAGGTGTC-1	SeuratProject	1712	1617	YX794	0	2	OGC	TRUE	TRUE	OGC	9.16198	-0.223544	#985695
YX794:ACACCGGCAATCGCCC-1	SeuratProject	3797	3600	YX794	7	26	Doublet (OGC / OBGA)	TRUE	FALSE	Doublet (OGC / OBGA)	NA	NA	NA
YX794:ACACCGGCAGTTGGGT-1	SeuratProject	5488	5246	YX794	9	12	PTGL	TRUE	TRUE	PTGL	-0.0854627	8.23918	#9C5224
YX794:ACACCGGCATGGTTAG-1	SeuratProject	9662	9066	YX794	3	13	OBGL	TRUE	TRUE	OBGL	6.33137	8.39865	#A44C40
YX794:ACACCGTTCCGGTTTA-1	SeuratProject	1731	1646	YX794	1	3	ITL23GL	TRUE	TRUE	ITL23GL	-5.7643	0.124077	#E59D9F
YX794:ACACCGTTCCTTCGGG-1	SeuratProject	1490	1417	YX794	3	1	CTGL	TRUE	TRUE	CTGL	6.23944	7.65996	#A78533
YX794:ACACCGTTCTAACCAT-1	SeuratProject	199	193	YX794	7	NA	NA	TRUE	Unknown	OBGA	2.05024	-2.7359	#43967C
YX794:ACACGCAAGAGATTCA-1	SeuratProject	516	495	YX794	7	9	OBGA	TRUE	TRUE	OBGA	2.15201	-2.48341	#43967C
YX794:ACACGCAAGCAAATCA-1	SeuratProject	19150	17641	YX794	11	NA	NA	TRUE	Unknown	SSTGA	2.05368	-10.152	#48C899
YX794:ACACGCAAGTTGCAGG-1	SeuratProject	6418	6070	YX794	9	NA	NA	TRUE	Unknown	PTGL	0.0729052	9.61268	#9C5224
YX794:ACACTTAGTTATCCGG-1	SeuratProject	393	383	YX794	0	NA	NA	TRUE	Unknown	OGC	9.11454	-0.311223	#985695
YX794:ACACTTGTCAAATACG-1	SeuratProject	3304	3148	YX794	2	0	ITL45GL	TRUE	TRUE	ITL45GL	-7.92883	2.5869	#DDA58F
YX794:ACACTTGTCAGGAGCC-1	SeuratProject	1775	1721	YX794	15	NA	NA	TRUE	Unknown	NPGL	12.2179	8.9304	#D38362
YX794:ACACTTGTCATGCCTA-1	SeuratProject	726	704	YX794	0	NA	NA	TRUE	Unknown	OGC	8.94171	-0.701638	#985695
YX794:ACACTTGTCTTTAGGT-1	SeuratProject	473	454	YX794	7	NA	NA	TRUE	Unknown	OBGA	2.80754	-2.83581	#43967C
YX794:ACAGCACCAACAAGTT-1	SeuratProject	21220	19565	YX794	18	NA	NA	FALSE	Unknown	NA	NA	NA	NA
YX794:ACAGCACCAGGCATTA-1	SeuratProject	464	447	YX794	0	NA	NA	TRUE	Unknown	OGC	9.59984	-1.27209	#985695
YX794:ACAGCACCAGGGAGTA-1	SeuratProject	4905	4648	YX794	10	13	OBGL	TRUE	TRUE	OBGL	-0.719888	2.26892	#A44C40
YX794:ACAGCCTTCACAAGCG-1	SeuratProject	5784	5496	YX794	10	NA	NA	TRUE	Unknown	OBGL	-0.986816	1.91411	#A44C40
YX794:ACAGCCTTCACTAAGA-1	SeuratProject	2358	2269	YX794	14	17	D12MSN	TRUE	TRUE	D12MSN	2.41339	1.04152	#4BBFE5
YX794:ACAGCCTTCATAATGG-1	SeuratProject	603	589	YX794	2	0	ITL45GL	TRUE	TRUE	ITL45GL	-8.52812	2.71942	#DDA58F
YX794:ACAGCCTTCTGTCAGC-1	SeuratProject	2930	2817	YX794	0	2	OGC	TRUE	TRUE	OGC	8.22783	0.583044	#985695
YX794:ACAGCCTTCTTTAGGT-1	SeuratProject	2614	2525	YX794	4	8	ITL6GL	TRUE	TRUE	ITL6GL	-4.83044	4.34816	#9E4954
YX794:ACAGCGGGTCATTTCT-1	SeuratProject	713	694	YX794	2	NA	NA	TRUE	Unknown	CTGL	-7.22888	2.04871	#A78533
YX794:ACAGCGGGTTAACTGC-1	SeuratProject	2776	2672	YX794	3	11	NPGL	TRUE	TRUE	NPGL	4.50141	5.61198	#D38362
YX794:ACAGCGGGTTACTTCT-1	SeuratProject	1868	1801	YX794	9	12	PTGL	TRUE	TRUE	PTGL	-0.497531	8.23383	#9C5224
YX794:ACAGCGGGTTGTGACT-1	SeuratProject	1372	1345	YX794	1	13	OBGL	TRUE	TRUE	OBGL	-2.19203	0.43382	#A44C40
YX794:ACAGGCGGTGCGATTT-1	SeuratProject	22121	20614	YX794	7	NA	NA	TRUE	Unknown	CTGL	7.63599	0.0346234	#A78533
YX794:ACAGGCGGTGTCACGC-1	SeuratProject	696	685	YX794	1	3	ITL23GL	TRUE	TRUE	ITL23GL	-4.61163	-0.570602	#E59D9F
YX794:ACAGGCTCAAAGTCAT-1	SeuratProject	1604	1562	YX794	9	12	PTGL	TRUE	TRUE	PTGL	-0.250798	8.45673	#9C5224
YX794:ACAGGCTCAAGTTAGT-1	SeuratProject	4320	4129	YX794	10	0	ITL45GL	TRUE	TRUE	ITL45GL	-0.480774	2.15116	#DDA58F
YX794:ACAGGCTCACATGCCC-1	SeuratProject	1195	1137	YX794	14	16	STRGA	TRUE	TRUE	STRGA	2.49417	-2.37567	#63C774
YX794:ACAGGCTCACTGTCAT-1	SeuratProject	1999	1928	YX794	1	13	OBGL	TRUE	TRUE	OBGL	-0.381671	0.571009	#A44C40
YX794:ACAGGCTCAGCACGCA-1	SeuratProject	463	451	YX794	5	NA	NA	FALSE	Unknown	NA	NA	NA	NA
YX794:ACAGGCTCAGGACTAC-1	SeuratProject	358	349	YX794	4	5	ITL5GL	TRUE	TRUE	ITL5GL	-5.79468	4.19075	#E1A462
YX794:ACAGGTTAGCAAGTGT-1	SeuratProject	1019	985	YX794	8	6	SSTGA	TRUE	TRUE	SSTGA	4.7665	-10.382	#48C899
YX794:ACAGGTTAGCATCTAT-1	SeuratProject	16804	15661	YX794	18	NA	NA	FALSE	Unknown	NA	NA	NA	NA
YX794:ACAGGTTAGCTTAGTT-1	SeuratProject	3433	3299	YX794	2	0	ITL45GL	TRUE	TRUE	ITL45GL	-7.06447	3.75033	#DDA58F
YX794:ACAGGTTAGGACCATG-1	SeuratProject	5283	5069	YX794	14	17	D12MSN	TRUE	TRUE	D12MSN	1.71765	0.522425	#4BBFE5
YX794:ACAGGTTAGTAAGCGT-1	SeuratProject	651	629	YX794	6	NA	NA	TRUE	Unknown	MGL	8.84602	-7.10733	#DF8DB1
YX794:ACAGTAATCACACAAA-1	SeuratProject	1742	1685	YX794	0	NA	NA	TRUE	Unknown	OGC	7.88067	0.269504	#985695
YX794:ACAGTAATCGACATTT-1	SeuratProject	4592	4382	YX794	14	NA	NA	TRUE	Unknown	D12MSN	1.97221	0.795067	#4BBFE5
YX794:ACAGTAATCGCTTGTA-1	SeuratProject	3305	3175	YX794	10	16	NA	TRUE	Unknown	STRGA	-0.651667	0.407437	#63C774
YX794:ACAGTGAGTCCTAACG-1	SeuratProject	1762	1707	YX794	0	22	CTGL	TRUE	TRUE	CTGL	8.3093	-0.777204	#A78533
YX794:ACAGTGAGTGAATCGA-1	SeuratProject	11319	10702	YX794	6	16	STRGA	TRUE	TRUE	STRGA	8.37227	-6.78494	#63C774
YX794:ACATAACCACCTAAAG-1	SeuratProject	1224	1181	YX794	0	NA	NA	TRUE	Unknown	OGC	8.84816	-0.371978	#985695
YX794:ACATAACCATCCTAGT-1	SeuratProject	1919	1819	YX794	6	NA	NA	TRUE	Unknown	MGL	8.97314	-7.27627	#DF8DB1
YX794:ACATAGCAGATTAGGC-1	SeuratProject	3428	3290	YX794	4	5	ITL5GL	TRUE	TRUE	ITL5GL	-6.12003	5.90137	#E1A462
YX794:ACATAGCAGGCCTTGT-1	SeuratProject	3779	3627	YX794	17	NA	NA	TRUE	Unknown	VIPGA	-1.05583	-12.3451	#3C81BB
YX794:ACATAGCAGTTAGGCG-1	SeuratProject	1262	1206	YX794	0	2	OGC	TRUE	TRUE	OGC	8.45993	-0.0528954	#985695
YX794:ACATAGCAGTTATGAG-1	SeuratProject	1924	1840	YX794	1	3	ITL23GL	TRUE	TRUE	ITL23GL	-4.59645	0.384343	#E59D9F
YX794:ACATAGCAGTTTCACG-1	SeuratProject	4994	4740	YX794	10	13	OBGL	TRUE	TRUE	OBGL	-0.634379	2.4588	#A44C40
YX794:ACATAGTCAAGGTGTC-1	SeuratProject	924	878	YX794	6	NA	NA	TRUE	Unknown	MGL	9.35935	-6.96425	#DF8DB1
YX794:ACATAGTCACTGGCAG-1	SeuratProject	1637	1548	YX794	0	NA	NA	TRUE	Unknown	OGC	8.33697	0.544408	#985695
YX794:ACATAGTCAGCCAGTG-1	SeuratProject	1809	1745	YX794	4	13	NA	TRUE	Unknown	ITL6GL	-4.29587	4.39665	#9E4954
YX794:ACATAGTCATCACAGA-1	SeuratProject	1973	1911	YX794	15	11	NPGL	TRUE	TRUE	NPGL	12.1276	8.23482	#D38362
YX794:ACATAGTCATGACCTT-1	SeuratProject	396	381	YX794	0	NA	NA	TRUE	Unknown	OGC	9.14258	-0.0104247	#985695
YX794:ACATGAATCAACAACA-1	SeuratProject	509	481	YX794	0	NA	NA	TRUE	Unknown	OGC	8.97542	-0.281121	#985695
YX794:ACATGAATCACTTGCA-1	SeuratProject	1124	1080	YX794	8	10	PVGA	TRUE	TRUE	PVGA	5.86917	-11.0715	#377549
YX794:ACATGAATCTAACCCA-1	SeuratProject	4257	4060	YX794	7	14	MGL	TRUE	TRUE	MGL	2.35866	-2.30554	#DF8DB1
YX794:ACATGCCTCACACAAA-1	SeuratProject	5373	5075	YX794	13	7	NA	TRUE	Unknown	VIPGA	-1.75915	-10.444	#3C81BB
YX794:ACATGCCTCTAACCCA-1	SeuratProject	2427	2312	YX794	1	0	ITL45GL	TRUE	TRUE	ITL45GL	-7.15926	0.166139	#DDA58F
YX794:ACATTACTCATTTAGC-1	SeuratProject	3222	3089	YX794	12	15	ASC	TRUE	TRUE	ASC	-7.27681	-8.27962	#A13F9E
YX794:ACATTACTCCACAATT-1	SeuratProject	2269	2146	YX794	0	2	OGC	TRUE	TRUE	OGC	7.99662	-0.345439	#985695
YX794:ACATTACTCGATCCGT-1	SeuratProject	626	608	YX794	0	2	OGC	TRUE	TRUE	OGC	8.96884	-0.307167	#985695
YX794:ACATTACTCGCGAAAT-1	SeuratProject	4775	4570	YX794	2	NA	NA	TRUE	Unknown	ITL45GL	-8.5091	5.07581	#DDA58F
YX794:ACATTCAGTGCAAGGT-1	SeuratProject	7939	7548	YX794	15	NA	NA	TRUE	Unknown	NPGL	12.0514	8.28045	#D38362
YX794:ACATTCAGTTACGCCA-1	SeuratProject	909	886	YX794	15	11	NPGL	TRUE	TRUE	NPGL	12.2577	8.58752	#D38362
YX794:ACATTCAGTTGCAATC-1	SeuratProject	335	332	YX794	4	5	ITL5GL	TRUE	TRUE	ITL5GL	-7.07093	2.37882	#E1A462
YX794:ACATTCAGTTTGAGTC-1	SeuratProject	7937	7460	YX794	10	16	STRGA	TRUE	TRUE	STRGA	-1.27854	0.440754	#63C774
YX794:ACATTGCGTAGACTAG-1	SeuratProject	1326	1268	YX794	0	NA	NA	TRUE	Unknown	OGC	8.68605	-0.5298	#985695
YX794:ACATTGCGTAGAGGCT-1	SeuratProject	458	452	YX794	5	5	ITL5GL	FALSE	TRUE	ITL5GL	NA	NA	#E1A462
YX794:ACATTGCGTTGCTCTC-1	SeuratProject	2783	2648	YX794	8	10	PVGA	TRUE	TRUE	PVGA	6.30013	-11.0982	#377549
YX794:ACATTGCGTTTATTCC-1	SeuratProject	4115	3955	YX794	7	16	STRGA	TRUE	TRUE	STRGA	0.277768	-0.750874	#63C774
YX794:ACATTGCGTTTGACTA-1	SeuratProject	6321	6047	YX794	9	NA	NA	TRUE	Unknown	PTGL	0.488672	9.51756	#9C5224
YX794:ACATTGTTCACAATAG-1	SeuratProject	796	762	YX794	0	2	OGC	TRUE	TRUE	OGC	8.7826	-1.23457	#985695
YX794:ACATTGTTCCAGGTGA-1	SeuratProject	526	516	YX794	5	NA	NA	FALSE	Unknown	NA	NA	NA	NA
YX794:ACATTGTTCCTCCCAC-1	SeuratProject	353	345	YX794	5	NA	NA	FALSE	Unknown	NA	NA	NA	NA
YX794:ACATTGTTCTCGACTA-1	SeuratProject	1917	1839	YX794	0	NA	NA	TRUE	Unknown	OGC	8.99319	0.113414	#985695
YX794:ACCAAATCAAATACCG-1	SeuratProject	8120	7599	YX794	2	0	ITL45GL	TRUE	TRUE	ITL45GL	-6.48612	4.29756	#DDA58F
YX794:ACCAAATCACATTGTC-1	SeuratProject	14871	13739	YX794	10	13	NA	TRUE	Unknown	STRGA	-0.368895	0.336617	#63C774
YX794:ACCAAATCACCAACAA-1	SeuratProject	6224	5924	YX794	2	0	ITL45GL	TRUE	TRUE	ITL45GL	-7.05892	4.405	#DDA58F
YX794:ACCAAATCAGCTCGCT-1	SeuratProject	435	427	YX794	1	3	ITL23GL	TRUE	TRUE	ITL23GL	-4.81964	0.962685	#E59D9F
YX794:ACCAAATCAGGAGGAC-1	SeuratProject	1585	1519	YX794	6	NA	NA	TRUE	Unknown	MGL	8.56179	-7.10804	#DF8DB1
YX794:ACCAAATCATGAGCTA-1	SeuratProject	1434	1379	YX794	4	5	ITL5GL	TRUE	TRUE	ITL5GL	-5.84821	6.13089	#E1A462
YX794:ACCAACCTCCACAATT-1	SeuratProject	5605	5297	YX794	1	3	ITL23GL	TRUE	TRUE	ITL23GL	8.50985	0.0674717	#E59D9F
YX794:ACCAACCTCCATCAGC-1	SeuratProject	511	491	YX794	15	11	NPGL	TRUE	TRUE	NPGL	12.1207	8.68119	#D38362
YX794:ACCAACCTCGATATAG-1	SeuratProject	835	807	YX794	6	NA	NA	TRUE	Unknown	MGL	8.9885	-7.48359	#DF8DB1
YX794:ACCAACCTCGCTAGCT-1	SeuratProject	1138	1073	YX794	0	NA	NA	TRUE	Unknown	OGC	9.0169	0.548166	#985695
YX794:ACCAACCTCGGTTAGG-1	SeuratProject	4182	4037	YX794	2	0	ITL45GL	TRUE	TRUE	ITL45GL	-7.91576	3.7075	#DDA58F
YX794:ACCAACCTCGTGATGG-1	SeuratProject	5918	5651	YX794	9	NA	NA	TRUE	Unknown	PTGL	0.374303	9.34182	#9C5224
YX794:ACCAACCTCGTTTCTC-1	SeuratProject	1554	1461	YX794	0	NA	NA	TRUE	Unknown	OGC	8.61832	-0.133226	#985695
YX794:ACCAACCTCTGTAACT-1	SeuratProject	307	306	YX794	5	25	ITL23GL	FALSE	TRUE	ITL23GL	NA	NA	#E59D9F
YX794:ACCAACCTCTGTCAGC-1	SeuratProject	2822	2688	YX794	17	7	VIPGA	TRUE	TRUE	VIPGA	-1.32561	-11.0594	#3C81BB
YX794:ACCACAACAAGCTCAA-1	SeuratProject	14416	13323	YX794	0	2	OGC	TRUE	TRUE	OGC	8.03823	-0.106036	#985695
YX794:ACCACAACACTAGTAG-1	SeuratProject	1716	1656	YX794	1	3	ITL23GL	TRUE	TRUE	ITL23GL	-4.5266	0.790214	#E59D9F
YX794:ACCACAACACTCAGTT-1	SeuratProject	646	621	YX794	13	6	SSTGA	TRUE	TRUE	SSTGA	-1.61605	-9.59467	#48C899
YX794:ACCACAACAGTTTCTA-1	SeuratProject	12335	11555	YX794	2	0	ITL45GL	TRUE	TRUE	ITL45GL	-7.86717	3.19315	#DDA58F
YX794:ACCACAACATAAGTCG-1	SeuratProject	5308	5037	YX794	8	10	NA	TRUE	Unknown	PVGA	6.18734	-11.1431	#377549
YX794:ACCACAACATCATGCT-1	SeuratProject	8975	8525	YX794	4	NA	NA	TRUE	Unknown	ITL6GL	-3.62785	4.0771	#9E4954
YX794:ACCAGCAAGCAATACA-1	SeuratProject	6496	6171	YX794	9	NA	NA	TRUE	Unknown	PTGL	0.0206413	9.66942	#9C5224
YX794:ACCAGCAAGCATAGCG-1	SeuratProject	1749	1680	YX794	0	NA	NA	TRUE	Unknown	OGC	8.41632	-0.382291	#985695
YX794:ACCAGCAAGCCGCAAA-1	SeuratProject	3276	3089	YX794	0	NA	NA	TRUE	Unknown	OGC	8.92431	0.0577395	#985695
YX794:ACCAGCAAGGCAATGT-1	SeuratProject	2741	2645	YX794	4	8	ITL6GL	TRUE	TRUE	ITL6GL	-3.33395	4.27736	#9E4954
YX794:ACCAGCAAGGTGCTTC-1	SeuratProject	2938	2819	YX794	11	6	SSTGA	TRUE	TRUE	SSTGA	2.70717	-9.06309	#48C899
YX794:ACCAGCAAGGTTATAG-1	SeuratProject	606	595	YX794	6	NA	NA	TRUE	Unknown	MGL	8.93712	-7.0632	#DF8DB1
YX794:ACCAGCAAGTTATGGA-1	SeuratProject	602	585	YX794	3	1	CTGL	TRUE	TRUE	CTGL	5.46235	7.87749	#A78533
YX794:ACCAGGTCAAACATGT-1	SeuratProject	2771	2668	YX794	2	0	ITL45GL	TRUE	TRUE	ITL45GL	-0.405857	0.834883	#DDA58F
YX794:ACCAGGTCAAACCTAG-1	SeuratProject	6246	5895	YX794	3	NA	NA	TRUE	Unknown	ITL45GL	-7.98671	4.77894	#DDA58F
YX794:ACCAGGTCAATCTGGA-1	SeuratProject	4756	4562	YX794	3	1	NA	TRUE	Unknown	CTGL	6.54078	7.40472	#A78533
YX794:ACCATATTCAGCTAGG-1	SeuratProject	7856	7491	YX794	8	NA	NA	TRUE	Unknown	PVGA	5.93427	-11.2564	#377549
YX794:ACCATATTCAGTATAG-1	SeuratProject	2188	2098	YX794	0	2	OGC	TRUE	TRUE	OGC	7.74702	-0.913047	#985695
YX794:ACCATATTCCAATTAC-1	SeuratProject	5556	5221	YX794	0	NA	NA	TRUE	Unknown	OGC	8.05743	0.0249585	#985695
YX794:ACCATATTCCGGATTC-1	SeuratProject	858	831	YX794	1	3	ITL23GL	TRUE	TRUE	ITL23GL	-4.27931	0.698636	#E59D9F
YX794:ACCATATTCCTTCGGG-1	SeuratProject	3473	3311	YX794	7	26	Doublet (OGC / OBGA)	TRUE	FALSE	Doublet (OGC / OBGA)	NA	NA	NA
YX794:ACCATATTCGCTTTAG-1	SeuratProject	8225	7719	YX794	4	8	ITL6GL	TRUE	TRUE	ITL6GL	-4.09703	4.29154	#9E4954
YX794:ACCATATTCGGCTATC-1	SeuratProject	2990	2885	YX794	1	4	ITL23GL	TRUE	TRUE	ITL23GL	-5.52796	0.812796	#E59D9F
YX794:ACCATGCTCCAGGATG-1	SeuratProject	5349	5058	YX794	1	3	ITL23GL	TRUE	TRUE	ITL23GL	-2.8804	-0.32905	#E59D9F
YX794:ACCATGCTCCTTTGAG-1	SeuratProject	863	828	YX794	6	NA	NA	TRUE	Unknown	MGL	9.05927	-7.37796	#DF8DB1
YX794:ACCATGCTCGCGAAAT-1	SeuratProject	291	287	YX794	8	10	NA	TRUE	Unknown	PVGA	5.95551	-10.5432	#377549
YX794:ACCCGTAGTACCGTGC-1	SeuratProject	6538	6199	YX794	0	NA	NA	TRUE	Unknown	ITL45GL	-7.70345	5.44354	#DDA58F
YX794:ACCCGTAGTAGGTTAG-1	SeuratProject	1324	1261	YX794	6	NA	NA	TRUE	Unknown	MGL	9.54116	-7.5637	#DF8DB1
YX794:ACCCGTAGTCGAGGCA-1	SeuratProject	686	655	YX794	6	NA	NA	TRUE	Unknown	MGL	8.67516	-7.10455	#DF8DB1
YX794:ACCCGTAGTTCTGGCA-1	SeuratProject	2642	2533	YX794	6	24	VLMC	TRUE	TRUE	VLMC	-0.110025	-1.20837	#A78BDF
YX794:ACCCGTAGTTGCTCCT-1	SeuratProject	7253	6863	YX794	1	3	ITL23GL	TRUE	TRUE	ITL23GL	-2.82968	-0.297409	#E59D9F
YX794:ACCCTCCTCAATACAG-1	SeuratProject	3171	3054	YX794	0	0	NA	TRUE	Unknown	OGC	8.62789	0.680647	#985695
YX794:ACCCTCCTCCTAATGT-1	SeuratProject	517	502	YX794	6	NA	NA	TRUE	Unknown	MGL	9.44952	-7.4867	#DF8DB1
YX794:ACCCTCCTCCTTGCAA-1	SeuratProject	4665	4441	YX794	11	6	SSTGA	TRUE	TRUE	SSTGA	3.11691	-9.27477	#48C899
YX794:ACCCTCCTCGATATTC-1	SeuratProject	4459	4275	YX794	9	12	PTGL	TRUE	TRUE	PTGL	-0.0453305	8.87069	#9C5224
YX794:ACCCTGGTCAGTACCC-1	SeuratProject	353	342	YX794	5	NA	NA	FALSE	Unknown	NA	NA	NA	NA
YX794:ACCCTGGTCATGCGCT-1	SeuratProject	234	233	YX794	5	NA	NA	FALSE	Unknown	NA	NA	NA	NA
YX794:ACCCTGGTCCAAATTC-1	SeuratProject	10563	9927	YX794	2	NA	NA	TRUE	Unknown	ITL45GL	-7.71268	4.55868	#DDA58F
YX794:ACCCTGGTCCACTATG-1	SeuratProject	3369	3233	YX794	1	13	OBGL	TRUE	TRUE	OBGL	-2.23775	0.60165	#A44C40
YX794:ACCCTGGTCCGCACCA-1	SeuratProject	3997	3817	YX794	2	NA	NA	TRUE	Unknown	ITL45GL	-7.77643	2.59761	#DDA58F
YX794:ACCCTGGTCCTTTGAG-1	SeuratProject	7309	6934	YX794	17	NA	NA	TRUE	Unknown	VIPGA	-1.08244	-12.9452	#3C81BB
YX794:ACCCTGGTCTGGTCTA-1	SeuratProject	1914	1846	YX794	0	NA	NA	TRUE	Unknown	OGC	8.68758	0.0403006	#985695
YX794:ACCCTGGTCTTGTTGG-1	SeuratProject	4878	4636	YX794	0	2	OGC	TRUE	TRUE	OGC	7.76314	0.394383	#985695
YX794:ACCCTTAAGACTTACT-1	SeuratProject	3885	3770	YX794	13	16	NA	TRUE	Unknown	VIPGA	-0.96931	-9.39647	#3C81BB
YX794:ACCCTTAAGTGCGGTA-1	SeuratProject	1832	1751	YX794	0	2	OGC	TRUE	TRUE	OGC	7.74341	0.36159	#985695
YX794:ACCCTTGCAACCGTAA-1	SeuratProject	7099	6711	YX794	15	NA	NA	TRUE	Unknown	NPGL	12.2637	9.14918	#D38362
YX794:ACCCTTGCAAGGATGG-1	SeuratProject	4415	4235	YX794	1	25	ITL23GL	TRUE	TRUE	ITL23GL	-2.37477	0.571257	#E59D9F
YX794:ACCCTTGCACTGTCAT-1	SeuratProject	2574	2483	YX794	2	0	ITL45GL	TRUE	TRUE	ITL45GL	-6.11169	2.26386	#DDA58F
YX794:ACCGAAGTCATAGCCC-1	SeuratProject	1882	1798	YX794	6	NA	NA	TRUE	Unknown	MGL	9.41091	-7.44573	#DF8DB1
YX794:ACCGAAGTCATGGTCC-1	SeuratProject	2678	2569	YX794	1	3	ITL23GL	TRUE	TRUE	ITL23GL	-2.35117	0.789239	#E59D9F
YX794:ACCGAAGTCCAAATAG-1	SeuratProject	2406	2308	YX794	16	18	OPC	TRUE	TRUE	OPC	-0.689719	-5.33522	#B9A0D6
YX794:ACCGAAGTCGTGATAA-1	SeuratProject	1395	1363	YX794	15	NA	NA	TRUE	Unknown	NPGL	12.1298	8.71536	#D38362
YX794:ACCGAAGTCGTGCTTA-1	SeuratProject	1264	1214	YX794	15	11	NPGL	TRUE	TRUE	NPGL	12.0323	8.74326	#D38362
YX794:ACCGCGTGTAGACTAG-1	SeuratProject	587	566	YX794	0	NA	NA	TRUE	Unknown	OGC	9.10818	-1.43518	#985695
YX794:ACCGCGTGTGCCGGAA-1	SeuratProject	1666	1592	YX794	0	2	OGC	TRUE	TRUE	OGC	8.3849	0.0178051	#985695
YX794:ACCGCGTGTGCTCATG-1	SeuratProject	4070	3883	YX794	4	8	ITL6GL	TRUE	TRUE	ITL6GL	-4.33139	3.68271	#9E4954
YX794:ACCGCGTGTTATCCGG-1	SeuratProject	1756	1696	YX794	4	5	NA	TRUE	Unknown	ITL5GL	-6.88668	5.03353	#E1A462
YX794:ACCGCGTGTTCATTCT-1	SeuratProject	3445	3312	YX794	6	3	ITL23GL	TRUE	TRUE	ITL23GL	8.97046	-7.24715	#E59D9F
YX794:ACCGCGTGTTGCGCGT-1	SeuratProject	6545	6243	YX794	10	NA	NA	TRUE	Unknown	OGC	7.88298	0.53598	#985695
YX794:ACCGCTAGTAGTCATC-1	SeuratProject	7214	6721	YX794	4	8	ITL6GL	TRUE	TRUE	ITL6GL	-4.32591	4.33687	#9E4954
YX794:ACCGCTAGTCCCAGAC-1	SeuratProject	2273	2212	YX794	8	6	NA	TRUE	Unknown	PVGA	6.08761	-10.3359	#377549
YX794:ACCGCTAGTCCTGAGC-1	SeuratProject	2768	2663	YX794	17	7	VIPGA	TRUE	TRUE	VIPGA	-1.15619	-12.5778	#3C81BB
YX794:ACCGCTAGTTTCCTCA-1	SeuratProject	2636	2512	YX794	6	NA	NA	TRUE	Unknown	MGL	8.47728	-7.03144	#DF8DB1
YX794:ACCGGCTGTCCTAAGT-1	SeuratProject	1034	1024	YX794	3	1	CTGL	TRUE	TRUE	CTGL	5.45353	6.57885	#A78533
YX794:ACCGGCTGTGAAACAT-1	SeuratProject	4425	4229	YX794	17	7	VIPGA	TRUE	TRUE	VIPGA	-0.950981	-12.7287	#3C81BB
YX794:ACCGGCTGTGCACAAA-1	SeuratProject	1030	988	YX794	0	NA	NA	TRUE	Unknown	OGC	8.66578	-0.511385	#985695
YX794:ACCGGCTGTTAGTACC-1	SeuratProject	2321	2210	YX794	10	12	PTGL	TRUE	TRUE	PTGL	-0.936085	2.38674	#9C5224
YX794:ACCGGCTGTTGTTCTT-1	SeuratProject	4784	4582	YX794	1	NA	NA	TRUE	Unknown	ITL23GL	-3.18361	0.0420261	#E59D9F
YX794:ACCGGTTTCAAATACG-1	SeuratProject	543	519	YX794	0	NA	NA	TRUE	Unknown	OGC	8.89659	0.737963	#985695
YX794:ACCGGTTTCAAGGAAG-1	SeuratProject	2172	2107	YX794	11	6	SSTGA	TRUE	TRUE	SSTGA	2.42501	-9.77253	#48C899
YX794:ACCGGTTTCCAACCTA-1	SeuratProject	1446	1395	YX794	8	6	SSTGA	TRUE	TRUE	SSTGA	5.11772	-11.1094	#48C899
YX794:ACCGGTTTCGCTTTAG-1	SeuratProject	8655	8226	YX794	10	NA	NA	TRUE	Unknown	OBGL	-1.72608	1.96959	#A44C40
YX794:ACCGGTTTCTTGCATG-1	SeuratProject	314	308	YX794	6	NA	NA	TRUE	Unknown	MGL	8.96557	-7.07751	#DF8DB1
YX794:ACCGTTATCAAACATG-1	SeuratProject	14970	13838	YX794	9	12	PTGL	TRUE	TRUE	PTGL	0.0900326	9.53639	#9C5224
YX794:ACCGTTATCATTTAGC-1	SeuratProject	15852	14707	YX794	9	NA	NA	TRUE	Unknown	PTGL	0.555492	8.89358	#9C5224
YX794:ACCGTTATCCAAACTT-1	SeuratProject	1514	1468	YX794	17	7	VIPGA	TRUE	TRUE	VIPGA	-0.935342	-12.5086	#3C81BB
YX794:ACCGTTATCCAATATC-1	SeuratProject	2408	2339	YX794	1	NA	NA	TRUE	Unknown	ITL23GL	-5.51582	1.1078	#E59D9F
YX794:ACCGTTATCCTTGAGC-1	SeuratProject	926	910	YX794	3	19	CLAGL	TRUE	TRUE	CLAGL	5.9773	8.09873	#AE716E
YX794:ACCGTTATCGAGGAGG-1	SeuratProject	3610	3437	YX794	6	NA	NA	TRUE	Unknown	MGL	8.39342	-6.95481	#DF8DB1
YX794:ACCTAAGCAAGCCTCC-1	SeuratProject	3601	3461	YX794	12	13	OBGL	TRUE	TRUE	OBGL	-1.20015	1.72927	#A44C40
YX794:ACCTAAGCAAGGCTGT-1	SeuratProject	4252	4081	YX794	10	5	ITL5GL	TRUE	TRUE	ITL5GL	-0.62197	1.26801	#E1A462
YX794:ACCTAAGCACTAAGCA-1	SeuratProject	1750	1663	YX794	0	NA	NA	TRUE	Unknown	OGC	8.18212	-0.822222	#985695
YX794:ACCTAAGCAGAGAGCA-1	SeuratProject	1292	1241	YX794	1	3	ITL23GL	TRUE	TRUE	ITL23GL	-2.09034	0.322227	#E59D9F
YX794:ACCTAATTCAATAGCA-1	SeuratProject	4099	3920	YX794	4	8	NA	TRUE	Unknown	ITL6GL	-4.00227	4.42489	#9E4954
YX794:ACCTAGCTCGGTCCAT-1	SeuratProject	1197	1165	YX794	3	1	CTGL	TRUE	TRUE	CTGL	6.40189	8.45838	#A78533
YX794:ACCTAGCTCGTTAGTT-1	SeuratProject	1943	1856	YX794	17	7	VIPGA	TRUE	TRUE	VIPGA	-1.27407	-12.1111	#3C81BB
YX794:ACCTCAATCAGAAAGG-1	SeuratProject	1063	1039	YX794	11	6	SSTGA	TRUE	TRUE	SSTGA	2.68921	-9.26144	#48C899
YX794:ACCTCAATCATCAGCC-1	SeuratProject	3946	3759	YX794	1	NA	NA	TRUE	Unknown	ITL23GL	-4.5569	-0.135051	#E59D9F
YX794:ACCTCAATCCGCACCA-1	SeuratProject	98073	78611	YX794	7	NA	NA	TRUE	Unknown	ITL5GL	7.25073	0.203143	#E1A462
YX794:ACCTCAATCCGCCTAG-1	SeuratProject	4851	4624	YX794	10	16	STRGA	TRUE	TRUE	STRGA	-0.749423	0.677062	#63C774
YX794:ACCTCAATCGCTCAAC-1	SeuratProject	4144	3951	YX794	4	8	ITL6GL	TRUE	TRUE	ITL6GL	-3.81682	4.78982	#9E4954
YX794:ACCTCAATCTAGTTCG-1	SeuratProject	768	747	YX794	0	NA	NA	TRUE	Unknown	OGC	8.76216	-2.01789	#985695
YX794:ACCTCCCTCATGCCTA-1	SeuratProject	3831	3684	YX794	9	12	PTGL	TRUE	TRUE	PTGL	-1.06695	0.930955	#9C5224
YX794:ACCTCCCTCCTGAAGG-1	SeuratProject	966	944	YX794	6	21	SSTGA	TRUE	TRUE	SSTGA	8.92946	-7.25685	#48C899
YX794:ACCTCCCTCGTTATGT-1	SeuratProject	1384	1323	YX794	7	9	OBGA	TRUE	TRUE	OBGA	0.991454	-1.67089	#43967C
YX794:ACCTCCCTCTATTGAC-1	SeuratProject	3437	3302	YX794	11	6	SSTGA	TRUE	TRUE	SSTGA	2.5937	-9.71026	#48C899
YX794:ACCTCTAAGATGAACC-1	SeuratProject	1446	1439	YX794	5	NA	NA	FALSE	Unknown	NA	NA	NA	NA
YX794:ACCTCTAAGATGAAGG-1	SeuratProject	74213	62238	YX794	7	NA	NA	TRUE	Unknown	CTGL	7.53906	-0.132183	#A78533
YX794:ACCTCTAAGCAGGTAT-1	SeuratProject	2377	2275	YX794	15	11	NPGL	TRUE	TRUE	NPGL	12.3236	8.82154	#D38362
YX794:ACCTCTAAGCTCATTG-1	SeuratProject	7514	7047	YX794	9	NA	NA	TRUE	Unknown	PTGL	0.295742	9.47165	#9C5224
YX794:ACCTCTAAGCTTTAGT-1	SeuratProject	3020	2880	YX794	1	4	ITL23GL	TRUE	TRUE	ITL23GL	-5.6361	1.0369	#E59D9F
YX794:ACCTCTAAGTATAGTG-1	SeuratProject	2820	2665	YX794	0	NA	NA	TRUE	Unknown	OGC	7.998	0.249527	#985695
YX794:ACCTCTAAGTCAAGAC-1	SeuratProject	342	337	YX794	7	9	OBGA	TRUE	TRUE	OBGA	2.46191	-2.63897	#43967C
YX794:ACCTGGAAGCTAACTT-1	SeuratProject	6540	6139	YX794	14	17	D12MSN	TRUE	TRUE	D12MSN	2.28318	0.724802	#4BBFE5
YX794:ACCTGGAAGGATTTGA-1	SeuratProject	2964	2831	YX794	10	NA	NA	TRUE	Unknown	STRGA	-0.351481	0.363634	#63C774
YX794:ACCTGGAAGTCAATTC-1	SeuratProject	988	948	YX794	7	9	OBGA	TRUE	TRUE	OBGA	2.26828	-2.58973	#43967C
YX794:ACCTGGTTCCCACCCT-1	SeuratProject	1416	1350	YX794	6	NA	NA	TRUE	Unknown	MGL	8.80423	-6.71138	#DF8DB1
YX794:ACCTGGTTCCTGATAT-1	SeuratProject	3365	3193	YX794	6	20	Doublet (MGL / ITLGL)	TRUE	FALSE	Doublet (MGL / ITLGL)	NA	NA	NA
YX794:ACCTGGTTCGATCCGT-1	SeuratProject	3834	3640	YX794	14	16	STRGA	TRUE	TRUE	STRGA	0.638458	0.947877	#63C774
YX794:ACCTGTTCAATGACCA-1	SeuratProject	29099	26448	YX794	7	NA	NA	TRUE	Unknown	CTGL	7.58899	0.0831555	#A78533
YX794:ACCTGTTCACTAAGGC-1	SeuratProject	2370	2240	YX794	0	NA	NA	TRUE	Unknown	OGC	8.25633	-0.646436	#985695
YX794:ACCTGTTCAGGTGAGA-1	SeuratProject	1315	1275	YX794	7	9	OBGA	TRUE	TRUE	OBGA	2.54985	-2.62185	#43967C
YX794:ACCTGTTCATCCGGGA-1	SeuratProject	4382	4163	YX794	1	3	ITL23GL	TRUE	TRUE	ITL23GL	-5.38148	1.4946	#E59D9F
YX794:ACCTTAAGTACCGTTG-1	SeuratProject	1061	1034	YX794	3	1	CTGL	TRUE	TRUE	CTGL	6.02434	7.82791	#A78533
YX794:ACCTTAAGTCAATTGC-1	SeuratProject	5328	5045	YX794	1	13	OBGL	TRUE	TRUE	OBGL	-1.5314	1.08943	#A44C40
YX794:ACCTTAAGTCACTATA-1	SeuratProject	4367	4164	YX794	6	NA	NA	TRUE	Unknown	MGL	8.51112	-6.82358	#DF8DB1
YX794:ACCTTAAGTCATAGAG-1	SeuratProject	946	928	YX794	4	5	ITL5GL	TRUE	TRUE	ITL5GL	-5.67741	6.25633	#E1A462
YX794:ACCTTAAGTGTGATTC-1	SeuratProject	2171	2086	YX794	4	8	ITL6GL	TRUE	TRUE	ITL6GL	-5.08123	4.9193	#9E4954
YX794:ACCTTACCAAGCGCAT-1	SeuratProject	1845	1783	YX794	11	6	SSTGA	TRUE	TRUE	SSTGA	2.30533	-9.8969	#48C899
YX794:ACCTTACCAGGTTACA-1	SeuratProject	1127	1103	YX794	10	16	STRGA	TRUE	TRUE	STRGA	-0.721999	0.591634	#63C774
YX794:ACCTTACCATGGTGCG-1	SeuratProject	801	771	YX794	0	NA	NA	TRUE	Unknown	OGC	9.06374	0.392013	#985695
YX794:ACCTTAGTCACAAAGC-1	SeuratProject	4884	4639	YX794	8	10	PVGA	TRUE	TRUE	PVGA	6.52235	-10.4324	#377549
YX794:ACCTTAGTCCTAGTGC-1	SeuratProject	4105	3953	YX794	2	0	ITL45GL	TRUE	TRUE	ITL45GL	-8.02826	5.18306	#DDA58F
YX794:ACCTTGCAGATGAACC-1	SeuratProject	565	548	YX794	10	13	OBGL	TRUE	TRUE	OBGL	-1.41819	0.952203	#A44C40
YX794:ACCTTGCAGCAGCCAA-1	SeuratProject	864	844	YX794	6	14	MGL	TRUE	TRUE	MGL	9.09347	-7.84382	#DF8DB1
YX794:ACCTTGCAGCTTGCTA-1	SeuratProject	12946	12243	YX794	18	NA	NA	FALSE	Unknown	NA	NA	NA	NA
YX794:ACCTTGCAGGAGTATC-1	SeuratProject	2531	2451	YX794	0	NA	NA	TRUE	Unknown	OGC	7.91167	-0.337625	#985695
YX794:ACCTTGCAGTAAAGCC-1	SeuratProject	2520	2418	YX794	4	5	ITL5GL	TRUE	TRUE	ITL5GL	-5.57135	6.42479	#E1A462
YX794:ACCTTTGAGCAACAAC-1	SeuratProject	1829	1731	YX794	0	2	OGC	TRUE	TRUE	OGC	8.34187	0.54171	#985695
YX794:ACCTTTGAGCCAGGAC-1	SeuratProject	847	818	YX794	6	NA	NA	TRUE	Unknown	MGL	9.48449	-7.50407	#DF8DB1
YX794:ACCTTTGAGCTAATAG-1	SeuratProject	2594	2489	YX794	10	16	NA	TRUE	Unknown	STRGA	-0.658331	0.44897	#63C774
YX794:ACCTTTGAGCTATCGC-1	SeuratProject	836	813	YX794	0	NA	NA	TRUE	Unknown	OGC	8.80384	0.408509	#985695
YX794:ACGAATATCAAATCAG-1	SeuratProject	3901	3737	YX794	10	13	OBGL	TRUE	TRUE	OBGL	-0.741923	2.17945	#A44C40
YX794:ACGAATATCAACAACA-1	SeuratProject	500	489	YX794	2	0	ITL45GL	TRUE	TRUE	ITL45GL	-8.62971	2.4451	#DDA58F
YX794:ACGAATATCCGCACCA-1	SeuratProject	6105	5767	YX794	2	0	NA	TRUE	Unknown	ITL45GL	-7.26461	4.80684	#DDA58F
YX794:ACGATTGCAAGTGGCT-1	SeuratProject	1230	1181	YX794	3	1	CTGL	TRUE	TRUE	CTGL	6.95582	7.91953	#A78533
YX794:ACGATTGCACCAAAGC-1	SeuratProject	1786	1717	YX794	4	0	ITL45GL	TRUE	TRUE	ITL45GL	-6.43821	6.32969	#DDA58F
YX794:ACGATTGCAGTGCACG-1	SeuratProject	1476	1409	YX794	6	NA	NA	TRUE	Unknown	MGL	8.52098	-7.36871	#DF8DB1
YX794:ACGCACGCAGTTAAAC-1	SeuratProject	17041	15804	YX794	7	NA	NA	TRUE	Unknown	ITL23GL	7.91568	0.199467	#E59D9F
YX794:ACGCACGCATTACAGG-1	SeuratProject	2729	2624	YX794	2	5	ITL5GL	TRUE	TRUE	ITL5GL	-7.48462	4.57303	#E1A462
YX794:ACGCATGAGCCAATCC-1	SeuratProject	1175	1144	YX794	11	6	SSTGA	TRUE	TRUE	SSTGA	2.49802	-9.69633	#48C899
YX794:ACGCATGAGCCATCAC-1	SeuratProject	2010	1952	YX794	10	13	OBGL	TRUE	TRUE	OBGL	-0.824209	2.51844	#A44C40
YX794:ACGCATGAGGACCATG-1	SeuratProject	9656	9149	YX794	10	NA	NA	TRUE	Unknown	OBGL	-1.17973	0.674322	#A44C40
YX794:ACGCCACGTAAACCGA-1	SeuratProject	2909	2810	YX794	4	5	ITL5GL	TRUE	TRUE	ITL5GL	-6.34914	6.94941	#E1A462
YX794:ACGCCACGTATGGTCT-1	SeuratProject	3803	3640	YX794	17	21	SSTGA	TRUE	TRUE	SSTGA	-1.19663	-12.7539	#48C899
YX794:ACGCCACGTGCGTAAA-1	SeuratProject	3391	3300	YX794	4	NA	NA	TRUE	Unknown	ITL5GL	-5.19349	5.24322	#E1A462
YX794:ACGCCACGTTGAGGGT-1	SeuratProject	202	197	YX794	13	NA	NA	TRUE	Unknown	VIPGA	-1.69414	-9.91228	#3C81BB
YX794:ACGCCACGTTGTGGTT-1	SeuratProject	2470	2421	YX794	10	NA	NA	TRUE	Unknown	OBGL	-0.848105	2.02061	#A44C40
YX794:ACGCCCATCAAACCGG-1	SeuratProject	3451	3308	YX794	2	0	ITL45GL	TRUE	TRUE	ITL45GL	-7.7014	5.93806	#DDA58F
YX794:ACGCCTAGTAATCCAC-1	SeuratProject	568	549	YX794	6	NA	NA	TRUE	Unknown	MGL	9.13621	-6.91248	#DF8DB1
YX794:ACGCCTAGTACAAACG-1	SeuratProject	792	772	YX794	0	NA	NA	TRUE	Unknown	OGC	8.58924	-0.226017	#985695
YX794:ACGCCTAGTACCGGCT-1	SeuratProject	2457	2365	YX794	6	22	CTGL	TRUE	TRUE	CTGL	8.19282	-6.10129	#A78533
YX794:ACGCCTAGTACCTTAA-1	SeuratProject	733	703	YX794	0	NA	NA	TRUE	Unknown	OGC	9.02083	0.430928	#985695
YX794:ACGCCTAGTAGCGCTC-1	SeuratProject	4400	4168	YX794	15	11	NPGL	TRUE	TRUE	NPGL	11.9331	8.95268	#D38362
YX794:ACGCCTAGTCTAATCA-1	SeuratProject	2811	2715	YX794	1	13	OBGL	TRUE	TRUE	OBGL	-2.23289	0.546449	#A44C40
YX794:ACGCCTAGTGCAAGGT-1	SeuratProject	14407	13543	YX794	4	NA	NA	TRUE	Unknown	ITL45GL	-6.56367	3.6769	#DDA58F
YX794:ACGCCTAGTGTCCTGA-1	SeuratProject	1638	1583	YX794	16	18	OPC	TRUE	TRUE	OPC	0.00234572	-5.76965	#B9A0D6
YX794:ACGCCTAGTTTCCAGG-1	SeuratProject	405	388	YX794	0	NA	NA	TRUE	Unknown	OGC	9.06966	0.405724	#985695
YX794:ACGCGCACAACCCTTG-1	SeuratProject	7391	7127	YX794	10	13	OBGL	TRUE	TRUE	OBGL	-0.791892	2.07798	#A44C40
YX794:ACGCGCACAGGTTTCT-1	SeuratProject	1748	1687	YX794	6	NA	NA	TRUE	Unknown	MGL	8.71248	-6.93038	#DF8DB1
YX794:ACGCGCACAGTTTCCG-1	SeuratProject	5806	5582	YX794	11	21	SSTGA	TRUE	TRUE	SSTGA	2.84876	-8.89224	#48C899
YX794:ACGCGCACATGACCAA-1	SeuratProject	1247	1187	YX794	0	2	OGC	TRUE	TRUE	OGC	8.53846	-1.39092	#985695
YX794:ACGCTAACAAAGAAGC-1	SeuratProject	6993	6623	YX794	9	NA	NA	TRUE	Unknown	PTGL	0.0974486	9.80328	#9C5224
YX794:ACGCTAACAAGCTCAA-1	SeuratProject	4855	4618	YX794	15	11	NPGL	TRUE	TRUE	NPGL	12.1892	8.35842	#D38362
YX794:ACGCTAACACTTGCTG-1	SeuratProject	1992	1908	YX794	0	NA	NA	TRUE	Unknown	OGC	8.4579	-0.334019	#985695
YX794:ACGCTAACATATTGCC-1	SeuratProject	3195	3034	YX794	0	2	OGC	TRUE	TRUE	OGC	8.09055	-0.272829	#985695
YX794:ACGCTAACATGAGCCG-1	SeuratProject	9638	9067	YX794	1	13	NA	TRUE	Unknown	OBGL	-1.07335	0.464906	#A44C40
YX794:ACGCTTGGTCATGCCA-1	SeuratProject	583	578	YX794	8	10	PVGA	TRUE	TRUE	PVGA	6.11449	-10.7836	#377549
YX794:ACGCTTGGTGCACCAC-1	SeuratProject	1311	1273	YX794	0	2	OGC	TRUE	TRUE	OGC	8.17824	-0.739451	#985695
YX794:ACGCTTGGTTCTTAAG-1	SeuratProject	1034	1001	YX794	0	23	Unknown (MGL / OGC)	TRUE	FALSE	Unknown (MGL / OGC)	NA	NA	NA
YX794:ACGCTTGGTTTGAGCT-1	SeuratProject	672	651	YX794	6	NA	NA	TRUE	Unknown	MGL	9.06959	-7.63971	#DF8DB1
YX794:ACGGACCAGCCATCAC-1	SeuratProject	1839	1761	YX794	1	4	ITL23GL	TRUE	TRUE	ITL23GL	-6.84462	0.685257	#E59D9F
YX794:ACGGACCAGCCGGTAA-1	SeuratProject	2949	2816	YX794	4	5	ITL5GL	TRUE	TRUE	ITL5GL	-5.73752	6.171	#E1A462
YX794:ACGGACCAGGATTGGT-1	SeuratProject	1352	1307	YX794	10	NA	NA	TRUE	Unknown	MGL	8.56239	-7.25898	#DF8DB1
YX794:ACGGACCAGGTAAGTC-1	SeuratProject	2354	2265	YX794	4	13	OBGL	TRUE	TRUE	OBGL	-3.84547	3.49414	#A44C40
YX794:ACGGATAGTGGTTAAG-1	SeuratProject	1743	1668	YX794	0	NA	NA	TRUE	Unknown	OGC	8.14452	0.217677	#985695
YX794:ACGGATAGTTTATGGC-1	SeuratProject	1378	1328	YX794	0	NA	NA	TRUE	Unknown	OBGA	2.25686	-2.69728	#43967C
YX794:ACGGATCCAAGGCTTA-1	SeuratProject	23657	21570	YX794	0	NA	NA	TRUE	Unknown	OGC	7.90964	0.301331	#985695
YX794:ACGGATCCAATACCCT-1	SeuratProject	1524	1484	YX794	11	6	SSTGA	TRUE	TRUE	SSTGA	-1.06338	-9.71718	#48C899
YX794:ACGGATCCACTCCCTT-1	SeuratProject	761	724	YX794	6	NA	NA	TRUE	Unknown	MGL	9.03759	-7.49286	#DF8DB1
YX794:ACGGGAACAAATAAGG-1	SeuratProject	3185	3048	YX794	1	4	ITL23GL	TRUE	TRUE	ITL23GL	-3.15489	0.986132	#E59D9F
YX794:ACGGGAACAAATGCGC-1	SeuratProject	1922	1860	YX794	1	3	ITL23GL	TRUE	TRUE	ITL23GL	-3.48791	0.246792	#E59D9F
YX794:ACGGGAACAAGGTCAC-1	SeuratProject	6936	6575	YX794	1	8	NA	TRUE	Unknown	ITL23GL	-3.80027	0.469839	#E59D9F
YX794:ACGGGAACACAATAAC-1	SeuratProject	2638	2542	YX794	1	NA	NA	TRUE	Unknown	ITL23GL	-2.93089	0.823039	#E59D9F
YX794:ACGGGAACAGGATGGA-1	SeuratProject	2614	2518	YX794	1	4	ITL23GL	TRUE	TRUE	ITL23GL	-5.29888	-0.40811	#E59D9F
YX794:ACGGTAAGTAGTTACC-1	SeuratProject	822	791	YX794	1	3	ITL23GL	TRUE	TRUE	ITL23GL	-4.9551	1.38944	#E59D9F
YX794:ACGGTAAGTTTGGTTA-1	SeuratProject	4968	4723	YX794	0	NA	NA	TRUE	Unknown	OGC	7.85094	-0.131123	#985695
YX794:ACGGTCAAGTCATGCC-1	SeuratProject	545	524	YX794	6	NA	NA	TRUE	Unknown	MGL	8.92416	-7.04416	#DF8DB1
YX794:ACGGTTCTCACGGATG-1	SeuratProject	2243	2135	YX794	4	8	ITL6GL	TRUE	TRUE	ITL6GL	-4.36952	4.68457	#9E4954
YX794:ACGGTTCTCAGCATGG-1	SeuratProject	1444	1382	YX794	0	NA	NA	TRUE	Unknown	OGC	8.8693	-0.650452	#985695
YX794:ACGGTTCTCGAAGTTA-1	SeuratProject	1906	1833	YX794	2	0	ITL45GL	TRUE	TRUE	ITL45GL	-8.30365	2.65894	#DDA58F
YX794:ACGGTTCTCGGCTATC-1	SeuratProject	767	738	YX794	0	NA	NA	TRUE	Unknown	OGC	8.98927	0.307733	#985695
YX794:ACGGTTCTCGGTTACC-1	SeuratProject	20039	18531	YX794	18	NA	NA	FALSE	Unknown	NA	NA	NA	NA
YX794:ACGGTTGAGATAGACC-1	SeuratProject	1473	1421	YX794	1	13	OBGL	TRUE	TRUE	OBGL	-1.55398	0.511964	#A44C40
YX794:ACGGTTGAGCTAATCT-1	SeuratProject	3075	2952	YX794	1	13	OBGL	TRUE	TRUE	OBGL	-1.34491	1.14668	#A44C40
YX794:ACGGTTGAGCTCGACT-1	SeuratProject	1831	1766	YX794	16	18	OPC	TRUE	TRUE	OPC	-0.473405	-5.87786	#B9A0D6
YX794:ACGGTTGAGGCGCAGT-1	SeuratProject	3452	3303	YX794	1	3	ITL23GL	TRUE	TRUE	ITL23GL	-4.93879	0.173348	#E59D9F
YX794:ACGGTTTGTAACGTGA-1	SeuratProject	576	557	YX794	7	9	OBGA	TRUE	TRUE	OBGA	2.52759	-2.93354	#43967C
YX794:ACGGTTTGTTGCAAGA-1	SeuratProject	10450	9841	YX794	9	NA	NA	TRUE	Unknown	PTGL	0.0284051	9.77832	#9C5224
YX794:ACGTAAGGTAGAGGGA-1	SeuratProject	680	645	YX794	0	2	OGC	TRUE	TRUE	OGC	8.85792	-0.698501	#985695
YX794:ACGTAAGGTCATTACA-1	SeuratProject	1997	1935	YX794	13	7	VIPGA	TRUE	TRUE	VIPGA	-1.82374	-9.88289	#3C81BB
YX794:ACGTAAGGTTAGGCTT-1	SeuratProject	1035	987	YX794	0	NA	NA	TRUE	Unknown	OGC	8.44815	-0.518481	#985695
YX794:ACGTAAGGTTGTGACT-1	SeuratProject	353	344	YX794	8	6	SSTGA	TRUE	TRUE	SSTGA	5.67251	-10.9035	#48C899
YX794:ACGTAATCATAACCAG-1	SeuratProject	3850	3624	YX794	4	8	ITL6GL	TRUE	TRUE	ITL6GL	-4.50626	4.2183	#9E4954
YX794:ACGTAATCATGCAACA-1	SeuratProject	915	864	YX794	0	NA	NA	TRUE	Unknown	OBGL	-0.469656	2.51319	#A44C40
YX794:ACGTAGTAGGAGTCGC-1	SeuratProject	656	644	YX794	6	NA	NA	TRUE	Unknown	MGL	9.16114	-7.31095	#DF8DB1
YX794:ACGTAGTAGGATTGCG-1	SeuratProject	11038	10464	YX794	1	3	NA	TRUE	Unknown	OBGL	-1.902	0.735686	#A44C40
YX794:ACGTAGTAGGGAGCAG-1	SeuratProject	6307	5958	YX794	7	13	OBGL	TRUE	TRUE	OBGL	2.64884	-2.97803	#A44C40
YX794:ACGTAGTAGTCACCAC-1	SeuratProject	756	730	YX794	0	NA	NA	TRUE	Unknown	OGC	9.27169	-0.578492	#985695
YX794:ACGTAGTAGTCCTGCG-1	SeuratProject	919	892	YX794	0	NA	NA	TRUE	Unknown	OGC	8.47611	0.746797	#985695
YX794:ACGTATTTCAAGCGCA-1	SeuratProject	3640	3513	YX794	4	19	CLAGL	TRUE	TRUE	CLAGL	-4.76571	3.23836	#AE716E
YX794:ACGTATTTCAATCCAT-1	SeuratProject	7073	6714	YX794	0	23	Unknown (MGL / OGC)	TRUE	FALSE	Unknown (MGL / OGC)	NA	NA	NA
YX794:ACGTATTTCATGGTTT-1	SeuratProject	745	706	YX794	0	NA	NA	TRUE	Unknown	OGC	8.49936	0.529371	#985695
YX794:ACGTATTTCGTACAAA-1	SeuratProject	988	953	YX794	8	10	PVGA	TRUE	TRUE	PVGA	5.80003	-10.7704	#377549
YX794:ACGTATTTCTAGCCTA-1	SeuratProject	5685	5392	YX794	14	16	STRGA	TRUE	TRUE	STRGA	1.31388	0.687153	#63C774
YX794:ACGTATTTCTTGTTCC-1	SeuratProject	1414	1355	YX794	6	NA	NA	TRUE	Unknown	MGL	9.44795	-7.03526	#DF8DB1
YX794:ACGTATTTCTTTGTGG-1	SeuratProject	5806	5482	YX794	11	6	SSTGA	TRUE	TRUE	SSTGA	2.62864	-9.91309	#48C899
YX794:ACGTCAACAAAGGCCT-1	SeuratProject	16619	15497	YX794	18	NA	NA	FALSE	Unknown	NA	NA	NA	NA
YX794:ACGTCAACAATCCTAC-1	SeuratProject	405	395	YX794	0	NA	NA	TRUE	Unknown	OGC	9.02813	0.28228	#985695
YX794:ACGTCAACACTAGCTT-1	SeuratProject	5574	5313	YX794	10	5	ITL5GL	TRUE	TRUE	ITL5GL	-0.859055	1.98409	#E1A462
YX794:ACGTCACTCACAAAGC-1	SeuratProject	2624	2535	YX794	2	4	NA	TRUE	Unknown	ITL45GL	-8.2695	4.78073	#DDA58F
YX794:ACGTCACTCACCTATG-1	SeuratProject	3433	3263	YX794	14	17	D12MSN	TRUE	TRUE	D12MSN	1.92455	0.90192	#4BBFE5
YX794:ACGTCACTCATTAGCT-1	SeuratProject	685	673	YX794	2	5	NA	TRUE	Unknown	CTGL	5.86068	8.71863	#A78533
YX794:ACGTCACTCCTAAGCC-1	SeuratProject	380	360	YX794	5	NA	NA	FALSE	Unknown	NA	NA	NA	NA
YX794:ACGTCACTCCTCCCAC-1	SeuratProject	1677	1597	YX794	6	NA	NA	TRUE	Unknown	MGL	8.91735	-7.12019	#DF8DB1
YX794:ACGTCACTCGCAATTT-1	SeuratProject	350	341	YX794	0	2	OGC	TRUE	TRUE	OGC	9.09722	-0.110491	#985695
YX794:ACGTCACTCTCGACTA-1	SeuratProject	7009	6656	YX794	4	NA	NA	TRUE	Unknown	ITL5GL	-4.82958	5.7959	#E1A462
YX794:ACGTCACTCTGGCTGT-1	SeuratProject	6506	6215	YX794	17	NA	NA	TRUE	Unknown	ITL5GL	7.46333	-0.00684704	#E1A462
YX794:ACGTTAAAGATGGAGA-1	SeuratProject	1464	1439	YX794	14	13	NA	TRUE	Unknown	D12MSN	2.87765	1.0264	#4BBFE5
YX794:ACGTTAAAGCGCTACT-1	SeuratProject	8071	7602	YX794	0	2	OGC	TRUE	TRUE	OGC	7.99111	0.366492	#985695
YX794:ACGTTAAAGCTAACTT-1	SeuratProject	4772	4553	YX794	1	0	NA	TRUE	Unknown	ITL45GL	-7.03177	4.62232	#DDA58F
YX794:ACGTTAAAGCTGCTAC-1	SeuratProject	1088	1056	YX794	3	1	CTGL	TRUE	TRUE	CTGL	7.01769	8.34516	#A78533
YX794:ACGTTACGTACTAACC-1	SeuratProject	3145	3015	YX794	6	14	MGL	TRUE	TRUE	MGL	8.49405	-6.78418	#DF8DB1
YX794:ACGTTACGTAGGATCA-1	SeuratProject	1153	1116	YX794	0	NA	NA	TRUE	Unknown	OGC	8.94647	0.128219	#985695
YX794:ACGTTACGTCCTGACA-1	SeuratProject	1888	1812	YX794	9	12	PTGL	TRUE	TRUE	PTGL	-0.370019	8.04761	#9C5224
YX794:ACGTTACGTCGCAACC-1	SeuratProject	11580	10931	YX794	4	NA	NA	TRUE	Unknown	ITL45GL	-7.18946	4.6431	#DDA58F
YX794:ACGTTACGTGCGGTTC-1	SeuratProject	10183	9564	YX794	3	NA	NA	TRUE	Unknown	CTGL	5.8973	7.20498	#A78533
YX794:ACGTTATTCCTTAACG-1	SeuratProject	2425	2324	YX794	10	16	STRGA	TRUE	TRUE	STRGA	-0.154472	-0.595152	#63C774
YX794:ACGTTATTCGATTAAG-1	SeuratProject	783	745	YX794	17	7	VIPGA	TRUE	TRUE	VIPGA	-1.17466	-12.2936	#3C81BB
YX794:ACGTTATTCGATTATC-1	SeuratProject	916	879	YX794	8	6	SSTGA	TRUE	TRUE	SSTGA	5.20942	-10.6281	#48C899
YX794:ACGTTATTCGATTCAT-1	SeuratProject	1698	1621	YX794	14	16	STRGA	TRUE	TRUE	STRGA	1.53845	0.283953	#63C774
YX794:ACGTTATTCTCAATAC-1	SeuratProject	12030	11316	YX794	7	NA	NA	TRUE	Unknown	ITL23GL	7.71347	-0.208084	#E59D9F
YX794:ACGTTTCCAACCGCTC-1	SeuratProject	743	722	YX794	10	13	OBGL	TRUE	TRUE	OBGL	-0.92222	1.88024	#A44C40
YX794:ACGTTTCCAAGCCTGG-1	SeuratProject	4346	4168	YX794	4	5	ITL5GL	TRUE	TRUE	ITL5GL	-5.02791	5.10718	#E1A462
YX794:ACGTTTCCAATCGTGA-1	SeuratProject	1336	1300	YX794	1	4	ITL23GL	TRUE	TRUE	ITL23GL	-5.36604	0.074943	#E59D9F
YX794:ACGTTTCCAATGTCAG-1	SeuratProject	306	294	YX794	1	3	NA	TRUE	Unknown	ITL23GL	-3.78037	-0.0777506	#E59D9F
YX794:ACGTTTCCACAAAGCC-1	SeuratProject	1031	1006	YX794	4	8	ITL6GL	TRUE	TRUE	ITL6GL	-3.60845	4.35614	#9E4954
YX794:ACTAACCGTAACCTCG-1	SeuratProject	98054	79101	YX794	18	NA	NA	FALSE	Unknown	NA	NA	NA	NA
YX794:ACTAACCGTGGATTGA-1	SeuratProject	946	904	YX794	8	10	PVGA	TRUE	TRUE	PVGA	5.60276	-10.8295	#377549
YX794:ACTAACCGTTGGTTTA-1	SeuratProject	16339	15245	YX794	7	NA	NA	TRUE	Unknown	CTGL	8.27038	-6.86018	#A78533
YX794:ACTAGCCTCAAACTGA-1	SeuratProject	567	549	YX794	10	13	OBGL	TRUE	TRUE	OBGL	-0.656464	2.32888	#A44C40
YX794:ACTAGCCTCAAGGGTT-1	SeuratProject	259	248	YX794	5	NA	NA	FALSE	Unknown	NA	NA	NA	NA
YX794:ACTAGCCTCCAGCTCG-1	SeuratProject	5030	4782	YX794	10	16	STRGA	TRUE	TRUE	STRGA	-0.189032	1.01459	#63C774
YX794:ACTAGCCTCCCTCGTC-1	SeuratProject	706	678	YX794	6	NA	NA	TRUE	Unknown	MGL	9.02886	-7.14452	#DF8DB1
YX794:ACTAGCCTCTTGAATC-1	SeuratProject	950	917	YX794	8	10	PVGA	TRUE	TRUE	PVGA	4.91905	-10.9755	#377549
YX794:ACTAGGTAGCTCATGC-1	SeuratProject	4666	4412	YX794	8	10	PVGA	TRUE	TRUE	PVGA	6.39578	-10.5648	#377549
YX794:ACTAGGTAGGCTCAAG-1	SeuratProject	858	822	YX794	0	NA	NA	TRUE	Unknown	OGC	8.9704	-1.09763	#985695
YX794:ACTAGTCGTAACCGGG-1	SeuratProject	1226	1197	YX794	3	1	CTGL	TRUE	TRUE	CTGL	5.89966	7.54762	#A78533
YX794:ACTAGTCGTAATCACC-1	SeuratProject	6895	6532	YX794	17	11	NA	TRUE	Unknown	VIPGA	-1.03197	-12.575	#3C81BB
YX794:ACTAGTCGTCCATTAA-1	SeuratProject	16438	15235	YX794	7	NA	NA	TRUE	Unknown	NPGL	7.74915	0.0941892	#D38362
YX794:ACTAGTCGTGACCTTG-1	SeuratProject	16974	15702	YX794	8	NA	NA	TRUE	Unknown	PVGA	6.07711	-11.0227	#377549
YX794:ACTAGTCGTGATGAAT-1	SeuratProject	929	912	YX794	0	2	OGC	TRUE	TRUE	OGC	8.35469	0.596357	#985695
YX794:ACTAGTCGTGCAACAA-1	SeuratProject	3568	3389	YX794	2	5	ITL5GL	TRUE	TRUE	ITL5GL	-7.82476	2.91628	#E1A462
YX794:ACTAGTCGTGTTACAC-1	SeuratProject	623	598	YX794	3	1	CTGL	TRUE	TRUE	CTGL	4.92969	7.17576	#A78533
YX794:ACTCACTCAAGTCCTT-1	SeuratProject	19203	17728	YX794	11	NA	NA	TRUE	Unknown	SSTGA	2.65067	-9.72713	#48C899
YX794:ACTCACTCACCGTTGC-1	SeuratProject	1114	1072	YX794	2	0	ITL45GL	TRUE	TRUE	ITL45GL	-8.76738	3.36069	#DDA58F
YX794:ACTCACTCATATTGCC-1	SeuratProject	908	875	YX794	6	NA	NA	TRUE	Unknown	MGL	9.28544	-7.17686	#DF8DB1
YX794:ACTCAGGAGTGATTCT-1	SeuratProject	2736	2643	YX794	16	18	OPC	TRUE	TRUE	OPC	-0.41302	-5.20718	#B9A0D6
YX794:ACTCCTAAGATTCAAG-1	SeuratProject	2417	2331	YX794	8	10	PVGA	TRUE	TRUE	PVGA	4.60637	-9.85401	#377549
YX794:ACTCCTAAGATTGACA-1	SeuratProject	3839	3663	YX794	3	11	NPGL	TRUE	TRUE	NPGL	3.85995	4.68207	#D38362
YX794:ACTCCTAAGCCTAATT-1	SeuratProject	3756	3579	YX794	1	3	ITL23GL	TRUE	TRUE	ITL23GL	-4.98567	0.612356	#E59D9F
YX794:ACTCCTAAGGTGAATC-1	SeuratProject	4901	4686	YX794	10	NA	NA	TRUE	Unknown	OBGL	-0.395045	2.43594	#A44C40
YX794:ACTCCTAAGTATAGCA-1	SeuratProject	355	342	YX794	2	0	ITL45GL	TRUE	TRUE	ITL45GL	-8.53489	1.35757	#DDA58F
YX794:ACTCGCTAGATAGCCG-1	SeuratProject	1188	1137	YX794	0	2	NA	TRUE	Unknown	OGC	8.93762	-0.667659	#985695
YX794:ACTCGCTAGCGATGCA-1	SeuratProject	3745	3579	YX794	2	5	ITL5GL	TRUE	TRUE	ITL5GL	-6.64132	6.45046	#E1A462
YX794:ACTCGCTAGGTCATTT-1	SeuratProject	3700	3541	YX794	4	0	ITL45GL	TRUE	TRUE	ITL45GL	-5.66377	4.08613	#DDA58F
YX794:ACTGAATCAAACCTAG-1	SeuratProject	4894	4676	YX794	4	8	ITL6GL	TRUE	TRUE	ITL6GL	-3.86106	4.72063	#9E4954
YX794:ACTGAATCAGCAAGCT-1	SeuratProject	5223	4996	YX794	2	0	ITL45GL	TRUE	TRUE	ITL45GL	-8.07273	2.92232	#DDA58F
YX794:ACTGAATCATATGGAT-1	SeuratProject	242	237	YX794	5	NA	NA	FALSE	Unknown	NA	NA	NA	NA
YX794:ACTGAATCATTGTGAG-1	SeuratProject	1804	1736	YX794	11	6	SSTGA	TRUE	TRUE	SSTGA	2.69925	-9.00745	#48C899
YX794:ACTGAGGTCAAATCAG-1	SeuratProject	3487	3348	YX794	4	NA	NA	TRUE	Unknown	ITL5GL	2.18193	-9.02951	#E1A462
YX794:ACTGAGGTCCGGATTC-1	SeuratProject	351	336	YX794	1	3	ITL23GL	TRUE	TRUE	ITL23GL	-4.2042	0.614907	#E59D9F
YX794:ACTGAGGTCCTAAATC-1	SeuratProject	1167	1122	YX794	6	NA	NA	TRUE	Unknown	MGL	9.27134	-7.37217	#DF8DB1
YX794:ACTGCAACAGGCTCCT-1	SeuratProject	559	552	YX794	10	16	STRGA	TRUE	TRUE	STRGA	-2.75984	0.250356	#63C774
YX794:ACTGGCTTCCGGCTAT-1	SeuratProject	5133	4909	YX794	9	12	PTGL	TRUE	TRUE	PTGL	-0.0126184	9.56374	#9C5224
YX794:ACTTACTAGATTCTGT-1	SeuratProject	15030	13889	YX794	2	NA	NA	TRUE	Unknown	ITL45GL	-7.45729	4.06364	#DDA58F
YX794:ACTTACTAGCAAGTCG-1	SeuratProject	3789	3617	YX794	1	3	ITL23GL	TRUE	TRUE	ITL23GL	-4.03596	-0.227576	#E59D9F
YX794:ACTTACTAGCCAAACG-1	SeuratProject	5509	5256	YX794	14	17	D12MSN	TRUE	TRUE	D12MSN	2.1188	0.982291	#4BBFE5
YX794:ACTTACTAGCGGGACT-1	SeuratProject	1753	1697	YX794	13	7	VIPGA	TRUE	TRUE	VIPGA	-1.81858	-9.61221	#3C81BB
YX794:ACTTACTAGTAAGTCA-1	SeuratProject	861	834	YX794	12	15	ASC	TRUE	TRUE	ASC	-7.78519	-8.05955	#A13F9E
YX794:ACTTACTAGTCGCGAA-1	SeuratProject	1339	1311	YX794	9	12	PTGL	TRUE	TRUE	PTGL	-0.262358	7.99548	#9C5224
YX794:ACTTAGCGTACAAACG-1	SeuratProject	15779	14634	YX794	0	21	SSTGA	TRUE	TRUE	SSTGA	7.68044	-0.207334	#48C899
YX794:ACTTAGCGTTAAACGG-1	SeuratProject	478	460	YX794	6	NA	NA	TRUE	Unknown	MGL	9.00669	-7.27449	#DF8DB1
YX794:ACTTAGCGTTGAAGCA-1	SeuratProject	178	175	YX794	5	NA	NA	FALSE	Unknown	NA	NA	NA	NA
YX794:ACTTAGTTCAAATACG-1	SeuratProject	9238	8737	YX794	1	13	OBGL	TRUE	TRUE	OBGL	-1.76121	0.691328	#A44C40
YX794:ACTTAGTTCATGGATA-1	SeuratProject	601	597	YX794	0	NA	NA	TRUE	Unknown	OGC	9.36187	-1.00513	#985695
YX794:ACTTAGTTCGCTAGCT-1	SeuratProject	956	922	YX794	3	1	CTGL	TRUE	TRUE	CTGL	5.03073	7.31615	#A78533
YX794:ACTTAGTTCTGGATCC-1	SeuratProject	868	839	YX794	14	16	STRGA	TRUE	TRUE	STRGA	1.42023	-0.373555	#63C774
YX794:ACTTAGTTCTTGCTCT-1	SeuratProject	20604	18987	YX794	7	NA	NA	TRUE	Unknown	D12MSN	1.56646	0.631881	#4BBFE5
YX794:ACTTCACCAGTAATCG-1	SeuratProject	801	775	YX794	7	16	STRGA	TRUE	TRUE	STRGA	-0.253302	1.1537	#63C774
YX794:ACTTCACCAGTTCCCA-1	SeuratProject	8502	8050	YX794	8	NA	NA	TRUE	Unknown	PVGA	6.06891	-10.7526	#377549
YX794:ACTTCACCAGTTGGCG-1	SeuratProject	1931	1865	YX794	11	6	SSTGA	TRUE	TRUE	SSTGA	2.27243	-9.64632	#48C899
YX794:ACTTCACCATCAGTAG-1	SeuratProject	8810	8373	YX794	14	16	NA	TRUE	Unknown	D12MSN	1.71064	0.573793	#4BBFE5
YX794:ACTTCCCGTAAACCCT-1	SeuratProject	392	375	YX794	6	NA	NA	TRUE	Unknown	MGL	8.73433	-7.50975	#DF8DB1
YX794:ACTTCCCGTGCAACGG-1	SeuratProject	3144	3009	YX794	4	NA	NA	TRUE	Unknown	OBGL	-0.786337	0.480751	#A44C40
YX794:ACTTCCCGTTAGCGTT-1	SeuratProject	898	877	YX794	3	1	CTGL	TRUE	TRUE	CTGL	6.57989	8.1851	#A78533
YX794:ACTTCCCGTTTCCGGA-1	SeuratProject	8675	8218	YX794	10	16	STRGA	TRUE	TRUE	STRGA	-0.448876	0.405461	#63C774
YX794:ACTTCGTCAATTTGGG-1	SeuratProject	749	725	YX794	1	4	ITL23GL	TRUE	TRUE	ITL23GL	-6.30018	0.0363601	#E59D9F
YX794:ACTTCGTCACCTGTAT-1	SeuratProject	3527	3381	YX794	6	NA	NA	TRUE	Unknown	MGL	8.54301	-6.72873	#DF8DB1
YX794:ACTTCGTCAGAAATGA-1	SeuratProject	1025	987	YX794	13	7	VIPGA	TRUE	TRUE	VIPGA	-1.40056	-10.0191	#3C81BB
YX794:ACTTCGTCAGTTGCAA-1	SeuratProject	2987	2937	YX794	0	NA	NA	TRUE	Unknown	OGC	7.70361	-0.812834	#985695
YX794:ACTTCGTCATCAAGCA-1	SeuratProject	891	854	YX794	6	NA	NA	TRUE	Unknown	MGL	8.738	-7.01665	#DF8DB1
YX794:ACTTCGTCATCCTGCA-1	SeuratProject	5408	5144	YX794	13	21	SSTGA	TRUE	TRUE	SSTGA	-2.03202	-9.55653	#48C899
YX794:ACTTGCATCCAGGACA-1	SeuratProject	2523	2453	YX794	2	0	ITL45GL	TRUE	TRUE	ITL45GL	-8.43846	2.31265	#DDA58F
YX794:ACTTGCATCGGTCCAT-1	SeuratProject	443	428	YX794	6	NA	NA	TRUE	Unknown	MGL	9.06472	-7.07882	#DF8DB1
YX794:ACTTGCTCAGGATGTC-1	SeuratProject	3939	3765	YX794	1	25	ITL23GL	TRUE	TRUE	ITL23GL	-5.16388	-0.549151	#E59D9F
YX794:ACTTTGTAGGCGTAAT-1	SeuratProject	423	417	YX794	1	3	ITL23GL	TRUE	TRUE	ITL23GL	-5.21368	-0.625276	#E59D9F
YX794:ACTTTGTAGGGACTTG-1	SeuratProject	6353	6031	YX794	8	NA	NA	TRUE	Unknown	PVGA	5.72651	-10.8426	#377549
YX794:ACTTTGTAGTTACCCA-1	SeuratProject	1603	1528	YX794	0	2	OGC	TRUE	TRUE	OGC	8.39926	-2.27608	#985695
YX794:AGAAAGCCACATTGTC-1	SeuratProject	3971	3799	YX794	10	13	OBGL	TRUE	TRUE	OBGL	-1.64624	0.624498	#A44C40
YX794:AGAAAGCCATAATGCG-1	SeuratProject	362	357	YX794	6	NA	NA	TRUE	Unknown	MGL	9.26577	-7.63151	#DF8DB1
YX794:AGAACAACACCTTCAG-1	SeuratProject	3556	3414	YX794	2	0	ITL45GL	TRUE	TRUE	ITL45GL	-7.34647	4.71497	#DDA58F
YX794:AGAACAACAGTCTATC-1	SeuratProject	3651	3528	YX794	11	21	SSTGA	TRUE	TRUE	SSTGA	8.55066	-7.14457	#48C899
YX794:AGAACAACATTACGTC-1	SeuratProject	841	800	YX794	0	2	OGC	TRUE	TRUE	OGC	8.9527	-2.09056	#985695
YX794:AGAACAACATTGACTC-1	SeuratProject	474	460	YX794	8	10	PVGA	TRUE	TRUE	PVGA	5.99984	-11.1057	#377549
YX794:AGAACCTAGCCGCAAA-1	SeuratProject	2894	2780	YX794	1	13	OBGL	TRUE	TRUE	OBGL	-1.51274	1.03176	#A44C40
YX794:AGAACCTAGTCAACAA-1	SeuratProject	3774	3591	YX794	1	3	ITL23GL	TRUE	TRUE	ITL23GL	-4.96565	1.00993	#E59D9F
YX794:AGAATCTCACCAACAA-1	SeuratProject	10909	10106	YX794	1	4	ITL23GL	TRUE	TRUE	ITL23GL	-4.87795	1.15966	#E59D9F
YX794:AGAATCTCAGATAATC-1	SeuratProject	3879	3695	YX794	0	2	OGC	TRUE	TRUE	OGC	7.85031	0.269682	#985695
YX794:AGACAAACACTTAGCT-1	SeuratProject	2247	2181	YX794	4	5	ITL5GL	TRUE	TRUE	ITL5GL	-5.69531	6.72968	#E1A462
YX794:AGACACTAGTATCGCC-1	SeuratProject	732	716	YX794	10	NA	NA	TRUE	Unknown	OBGL	-0.571162	1.91673	#A44C40
YX794:AGACACTAGTCACCAC-1	SeuratProject	255	252	YX794	5	2	NA	FALSE	Unknown	NA	NA	NA	NA
YX794:AGACTAGGTAGACAAT-1	SeuratProject	2518	2464	YX794	10	NA	NA	TRUE	Unknown	OBGL	-1.07569	1.08376	#A44C40
YX794:AGACTAGGTATGGTGA-1	SeuratProject	2603	2485	YX794	0	NA	NA	TRUE	Unknown	OGC	8.43633	-0.0595416	#985695
YX794:AGACTAGGTCCTGAGC-1	SeuratProject	2305	2264	YX794	6	NA	NA	TRUE	Unknown	OBGA	0.895136	-1.4035	#43967C
YX794:AGACTAGGTGGATGCG-1	SeuratProject	374	363	YX794	13	7	VIPGA	TRUE	TRUE	VIPGA	-1.59043	-9.93943	#3C81BB
YX794:AGACTAGGTTGTTGTA-1	SeuratProject	1925	1871	YX794	8	NA	NA	TRUE	Unknown	PVGA	6.07938	-10.6858	#377549
YX794:AGACTGAGTAGGCGCA-1	SeuratProject	568	559	YX794	11	6	SSTGA	TRUE	TRUE	SSTGA	3.45758	-10.1286	#48C899
YX794:AGACTGAGTCCCGGAT-1	SeuratProject	507	492	YX794	5	NA	NA	FALSE	Unknown	NA	NA	NA	NA
YX794:AGACTGAGTGTGCGGA-1	SeuratProject	205	202	YX794	5	NA	NA	FALSE	Unknown	NA	NA	NA	NA
YX794:AGACTGAGTTGTGGTT-1	SeuratProject	1190	1166	YX794	4	8	ITL6GL	TRUE	TRUE	ITL6GL	-3.86973	4.88788	#9E4954
YX794:AGAGCAAAGGACTTAA-1	SeuratProject	3426	3299	YX794	10	19	CLAGL	TRUE	TRUE	CLAGL	-0.695811	2.29342	#AE716E
YX794:AGAGCAAAGGCAATAC-1	SeuratProject	561	537	YX794	6	NA	NA	TRUE	Unknown	MGL	8.79147	-7.53488	#DF8DB1
YX794:AGAGCCGGTTGCTCTC-1	SeuratProject	7320	6992	YX794	3	11	NPGL	TRUE	TRUE	NPGL	4.20618	5.82356	#D38362
YX794:AGAGGAATCCTCACGG-1	SeuratProject	623	602	YX794	0	NA	NA	TRUE	Unknown	OGC	8.65407	-0.0930176	#985695
YX794:AGAGGAATCGGTTACC-1	SeuratProject	254	249	YX794	0	NA	NA	TRUE	Unknown	OGC	9.10322	0.0622238	#985695
YX794:AGAGGAGGTCCCGGAT-1	SeuratProject	4219	4053	YX794	1	3	ITL23GL	TRUE	TRUE	ITL23GL	-4.93806	0.551882	#E59D9F
YX794:AGAGGAGGTCCGTTAG-1	SeuratProject	2155	2068	YX794	12	15	ASC	TRUE	TRUE	ASC	-7.19837	-7.6772	#A13F9E
YX794:AGAGGAGGTTCCCGTT-1	SeuratProject	3696	3524	YX794	3	11	NPGL	TRUE	TRUE	NPGL	4.08362	5.02572	#D38362
YX794:AGAGGAGGTTCCGGAC-1	SeuratProject	826	813	YX794	0	2	OGC	TRUE	TRUE	OGC	8.42432	0.283221	#985695
YX794:AGAGGAGGTTTAACCA-1	SeuratProject	2367	2284	YX794	17	7	VIPGA	TRUE	TRUE	VIPGA	-1.11503	-12.5583	#3C81BB
YX794:AGAGGGAGTCAGTAAG-1	SeuratProject	4119	3946	YX794	16	18	OPC	TRUE	TRUE	OPC	-0.675886	-5.38584	#B9A0D6
YX794:AGAGGGAGTCATGGTT-1	SeuratProject	9871	9260	YX794	2	NA	NA	TRUE	Unknown	ITL45GL	-7.76569	3.64085	#DDA58F
YX794:AGAGGGAGTGGATTGA-1	SeuratProject	601	572	YX794	0	NA	NA	TRUE	Unknown	OGC	8.97586	0.0248001	#985695
YX794:AGAGGGAGTTGGGTAA-1	SeuratProject	19902	18416	YX794	8	NA	NA	TRUE	Unknown	PVGA	6.53878	-10.9882	#377549
YX794:AGATAAGCACGTTACT-1	SeuratProject	13840	13038	YX794	18	NA	NA	FALSE	Unknown	NA	NA	NA	NA
YX794:AGATAGCTCCACCCTC-1	SeuratProject	1124	1097	YX794	6	NA	NA	TRUE	Unknown	MGL	8.69277	-7.63231	#DF8DB1
YX794:AGATAGCTCCTTCGGG-1	SeuratProject	441	430	YX794	5	11	NPGL	FALSE	TRUE	NPGL	NA	NA	#D38362
YX794:AGATGCCCAAGCGCAT-1	SeuratProject	2743	2667	YX794	0	NA	NA	TRUE	Unknown	OGC	8.63424	0.0171074	#985695
YX794:AGATGCCCAGCCTGAG-1	SeuratProject	219	211	YX794	5	NA	NA	FALSE	Unknown	NA	NA	NA	NA
YX794:AGATGCCCATAAGCAT-1	SeuratProject	508	501	YX794	10	13	OBGL	TRUE	TRUE	OBGL	-1.44665	1.21208	#A44C40
YX794:AGATGCCCATGCGCCT-1	SeuratProject	656	651	YX794	10	NA	NA	TRUE	Unknown	STRGA	1.87746	-1.88275	#63C774
YX794:AGATTCAAGCAAGGAA-1	SeuratProject	34613	31400	YX794	7	NA	NA	TRUE	Unknown	STRGA	-0.0876493	0.420253	#63C774
YX794:AGATTCAAGGATTATG-1	SeuratProject	3822	3681	YX794	10	13	OBGL	TRUE	TRUE	OBGL	-0.860746	1.96064	#A44C40
YX794:AGATTCAAGGGTCTAG-1	SeuratProject	4695	4475	YX794	2	20	Doublet (MGL / ITLGL)	TRUE	FALSE	Doublet (MGL / ITLGL)	NA	NA	NA
YX794:AGATTCAAGTCAACAA-1	SeuratProject	2489	2408	YX794	2	0	ITL45GL	TRUE	TRUE	ITL45GL	-7.49819	5.03246	#DDA58F
YX794:AGATTGATCAAACATG-1	SeuratProject	14013	13112	YX794	18	NA	NA	FALSE	Unknown	NA	NA	NA	NA
YX794:AGATTGATCCAAATTC-1	SeuratProject	1483	1441	YX794	2	0	ITL45GL	TRUE	TRUE	ITL45GL	-8.69025	1.31514	#DDA58F
YX794:AGATTGATCCGTCCAG-1	SeuratProject	5168	4966	YX794	7	16	STRGA	TRUE	TRUE	STRGA	0.737445	-0.598768	#63C774
YX794:AGATTGATCCTGGATC-1	SeuratProject	475	462	YX794	3	1	CTGL	TRUE	TRUE	CTGL	4.3924	5.91458	#A78533
YX794:AGATTGATCGCATTTG-1	SeuratProject	650	624	YX794	0	2	OGC	TRUE	TRUE	OGC	8.99453	0.380795	#985695
YX794:AGATTGCAGCCAGTAG-1	SeuratProject	2938	2847	YX794	2	20	Doublet (MGL / ITLGL)	TRUE	FALSE	Doublet (MGL / ITLGL)	NA	NA	NA
YX794:AGATTGCAGCTTATCG-1	SeuratProject	1052	1023	YX794	3	1	CTGL	TRUE	TRUE	CTGL	11.8242	8.97838	#A78533
YX794:AGATTGCAGCTTTACG-1	SeuratProject	264	260	YX794	5	0	NA	FALSE	Unknown	NA	NA	NA	NA
YX794:AGATTGCAGGCTTCAC-1	SeuratProject	2267	2210	YX794	16	NA	NA	TRUE	Unknown	OPC	-0.237797	-5.80037	#B9A0D6
YX794:AGATTGCAGGTGCTGA-1	SeuratProject	3025	2920	YX794	4	5	ITL5GL	TRUE	TRUE	ITL5GL	-5.79912	5.96588	#E1A462
YX794:AGATTGCAGTTGCAGG-1	SeuratProject	2549	2487	YX794	10	13	OBGL	TRUE	TRUE	OBGL	-0.663397	0.736436	#A44C40
YX794:AGCAAACTCTTGCTGA-1	SeuratProject	668	648	YX794	6	14	MGL	TRUE	TRUE	MGL	8.72287	-6.99737	#DF8DB1
YX794:AGCAAGCGTACGTTTA-1	SeuratProject	2127	2071	YX794	1	12	PTGL	TRUE	TRUE	PTGL	-1.00039	1.2009	#9C5224
YX794:AGCAAGCGTCGAGGCA-1	SeuratProject	744	728	YX794	6	NA	NA	TRUE	Unknown	MGL	9.05692	-6.87089	#DF8DB1
YX794:AGCAAGCGTGCTTCGA-1	SeuratProject	6124	5878	YX794	11	6	SSTGA	TRUE	TRUE	SSTGA	2.45778	-10.1631	#48C899
YX794:AGCAAGCGTGTGCGAG-1	SeuratProject	1020	985	YX794	0	2	OGC	TRUE	TRUE	OGC	8.7035	0.184636	#985695
YX794:AGCAAGCGTTTACCGG-1	SeuratProject	1206	1173	YX794	0	2	OGC	TRUE	TRUE	OGC	8.38916	-0.905183	#985695
YX794:AGCACCTTCAAATCCT-1	SeuratProject	9033	8508	YX794	1	3	NA	TRUE	Unknown	ITL23GL	-3.35629	-0.30885	#E59D9F
YX794:AGCACCTTCAAGGTTA-1	SeuratProject	5959	5691	YX794	6	21	SSTGA	TRUE	TRUE	SSTGA	8.31789	-7.05286	#48C899
YX794:AGCACCTTCAATATCC-1	SeuratProject	1074	1024	YX794	0	2	OGC	TRUE	TRUE	OGC	8.06152	-1.31302	#985695
YX794:AGCACCTTCAATCCAT-1	SeuratProject	1646	1573	YX794	4	8	ITL6GL	TRUE	TRUE	ITL6GL	-4.04945	3.89361	#9E4954
YX794:AGCACCTTCCGGGTTT-1	SeuratProject	2052	1957	YX794	1	3	ITL23GL	TRUE	TRUE	ITL23GL	-2.79744	0.79472	#E59D9F
YX794:AGCAGCCAGATATTCC-1	SeuratProject	1222	1183	YX794	3	1	CTGL	TRUE	TRUE	CTGL	6.93301	7.91076	#A78533
YX794:AGCAGCCAGATTCCGC-1	SeuratProject	3456	3340	YX794	0	2	OGC	TRUE	TRUE	OGC	8.15382	0.514734	#985695
YX794:AGCAGCCAGCATCCTA-1	SeuratProject	16982	15880	YX794	7	NA	NA	TRUE	Unknown	D12MSN	7.75819	-0.152142	#4BBFE5
YX794:AGCAGCCAGCTTAGCC-1	SeuratProject	1058	1031	YX794	13	24	VLMC	TRUE	TRUE	VLMC	-2.03726	-9.38569	#A78BDF
YX794:AGCAGCCAGTAACCGG-1	SeuratProject	2075	1993	YX794	17	7	VIPGA	TRUE	TRUE	VIPGA	-1.0762	-12.6301	#3C81BB
YX794:AGCATCCTCAAACCGG-1	SeuratProject	2899	2783	YX794	3	1	CTGL	TRUE	TRUE	CTGL	6.56314	7.71586	#A78533
YX794:AGCATCCTCACAAGCG-1	SeuratProject	257	246	YX794	7	9	NA	TRUE	Unknown	OBGA	2.57893	-2.84531	#43967C
YX794:AGCATCCTCAGCATTT-1	SeuratProject	1761	1690	YX794	6	NA	NA	TRUE	Unknown	MGL	9.30399	-7.49268	#DF8DB1
YX794:AGCATCCTCAGGTTCC-1	SeuratProject	1140	1093	YX794	6	NA	NA	TRUE	Unknown	MGL	9.54096	-7.73796	#DF8DB1
YX794:AGCATCCTCTAATCCG-1	SeuratProject	6586	6210	YX794	0	NA	NA	TRUE	Unknown	OGC	9.0453	-0.164948	#985695
YX794:AGCATGAGTTACGAAG-1	SeuratProject	2983	2875	YX794	3	1	CTGL	TRUE	TRUE	CTGL	7.38471	8.08372	#A78533
YX794:AGCATGAGTTGCAATC-1	SeuratProject	1152	1106	YX794	4	19	CLAGL	TRUE	TRUE	CLAGL	-4.76765	3.24157	#AE716E
YX794:AGCATGAGTTGTCAGT-1	SeuratProject	3002	2890	YX794	4	NA	NA	TRUE	Unknown	ITL6GL	-4.87542	4.82752	#9E4954
YX794:AGCATGAGTTTGTCTT-1	SeuratProject	1132	1098	YX794	6	NA	NA	TRUE	Unknown	MGL	9.23002	-7.0256	#DF8DB1
YX794:AGCATGGTCATTGACT-1	SeuratProject	299	291	YX794	6	NA	NA	TRUE	Unknown	MGL	9.03732	-7.22493	#DF8DB1
YX794:AGCATGGTCATTTGGT-1	SeuratProject	562	535	YX794	6	NA	NA	TRUE	Unknown	MGL	9.10263	-7.36656	#DF8DB1
YX794:AGCATGGTCCGGGTTT-1	SeuratProject	5138	4936	YX794	11	6	NA	TRUE	Unknown	SSTGA	2.49414	-10.2952	#48C899
YX794:AGCATGGTCCGTCCCT-1	SeuratProject	774	744	YX794	0	NA	NA	TRUE	Unknown	OGC	8.81571	0.518682	#985695
YX794:AGCCAATAGAGGAATG-1	SeuratProject	1374	1338	YX794	1	0	ITL45GL	TRUE	TRUE	ITL45GL	-6.50538	4.1668	#DDA58F
YX794:AGCCAATAGCATAGCG-1	SeuratProject	745	715	YX794	6	NA	NA	TRUE	Unknown	MGL	9.3871	-7.10265	#DF8DB1
YX794:AGCCAATAGGCTAGCA-1	SeuratProject	2281	2169	YX794	0	2	OGC	TRUE	TRUE	OGC	7.74006	-1.54803	#985695
YX794:AGCCAATAGGGCTATG-1	SeuratProject	1238	1215	YX794	9	NA	NA	TRUE	Unknown	OBGL	-0.695362	2.46756	#A44C40
YX794:AGCCAATAGTGGCGGT-1	SeuratProject	1016	998	YX794	10	3	ITL23GL	TRUE	TRUE	ITL23GL	-0.960572	2.4626	#E59D9F
YX794:AGCCTAGAGAATCGAC-1	SeuratProject	3062	2958	YX794	13	NA	NA	TRUE	Unknown	VIPGA	-1.84785	-9.91683	#3C81BB
YX794:AGCCTAGAGATAGCCG-1	SeuratProject	4056	3890	YX794	2	0	ITL45GL	TRUE	TRUE	ITL45GL	-8.02033	2.78786	#DDA58F
YX794:AGCCTAGAGCAAGTGT-1	SeuratProject	1809	1742	YX794	4	8	ITL6GL	TRUE	TRUE	ITL6GL	-4.73799	4.08937	#9E4954
YX794:AGCCTAGAGCATGTTT-1	SeuratProject	11651	11197	YX794	7	NA	NA	TRUE	Unknown	STRGA	-0.756069	0.529833	#63C774
YX794:AGCCTAGAGGTCCGTT-1	SeuratProject	4554	4350	YX794	3	1	CTGL	TRUE	TRUE	CTGL	5.08445	6.35501	#A78533
YX794:AGCCTAGAGTAAGTCA-1	SeuratProject	3498	3341	YX794	2	0	ITL45GL	TRUE	TRUE	ITL45GL	-9.00029	1.84463	#DDA58F
YX794:AGCCTCTAGAATCTAG-1	SeuratProject	1198	1133	YX794	0	2	OGC	TRUE	TRUE	OGC	8.34509	-1.82934	#985695
YX794:AGCCTCTAGCACAGCA-1	SeuratProject	525	513	YX794	0	NA	NA	TRUE	Unknown	OGC	9.24067	-0.916164	#985695
YX794:AGCCTCTAGCGCTACT-1	SeuratProject	344	336	YX794	15	11	NPGL	TRUE	TRUE	NPGL	12.0185	8.62019	#D38362
YX794:AGCCTCTAGCTTGCAC-1	SeuratProject	1333	1277	YX794	0	NA	NA	TRUE	Unknown	OGC	8.36985	-0.446563	#985695
YX794:AGCCTCTAGTTTCACG-1	SeuratProject	1835	1797	YX794	17	7	VIPGA	TRUE	TRUE	VIPGA	-1.23188	-11.6608	#3C81BB
YX794:AGCCTGTTCAGGGCTA-1	SeuratProject	1625	1562	YX794	16	18	OPC	TRUE	TRUE	OPC	-0.552355	-5.56139	#B9A0D6
YX794:AGCCTGTTCATGGTTT-1	SeuratProject	813	786	YX794	6	NA	NA	TRUE	Unknown	MGL	9.11253	-6.87746	#DF8DB1
YX794:AGCCTGTTCCAATTGT-1	SeuratProject	5633	5312	YX794	10	13	OBGL	TRUE	TRUE	OBGL	-0.558612	2.42311	#A44C40
YX794:AGCCTGTTCCCAATAT-1	SeuratProject	649	630	YX794	4	4	ITL23GL	TRUE	TRUE	ITL23GL	-6.82302	3.57638	#E59D9F
YX794:AGCCTGTTCGTTAGTT-1	SeuratProject	428	417	YX794	16	18	OPC	TRUE	TRUE	OPC	9.40454	-7.29214	#B9A0D6
YX794:AGCCTTCAGAACCTAA-1	SeuratProject	801	780	YX794	6	14	MGL	TRUE	TRUE	MGL	9.00077	-7.30561	#DF8DB1
YX794:AGCCTTCAGCATCTAT-1	SeuratProject	1702	1652	YX794	5	NA	NA	FALSE	Unknown	NA	NA	NA	NA
YX794:AGCCTTCAGCCAATCC-1	SeuratProject	31865	28730	YX794	7	NA	NA	TRUE	Unknown	STRGA	-0.4891	0.621487	#63C774
YX794:AGCCTTCAGTAAGTCA-1	SeuratProject	7016	6660	YX794	9	NA	NA	TRUE	Unknown	PTGL	0.311379	9.56935	#9C5224
YX794:AGCGCAATCAGCCTGT-1	SeuratProject	389	376	YX794	7	9	OBGA	TRUE	TRUE	OBGA	2.49141	-2.29517	#43967C
YX794:AGCGCAATCATGGTCC-1	SeuratProject	8587	8103	YX794	6	21	SSTGA	TRUE	TRUE	SSTGA	8.35731	-6.83363	#48C899
YX794:AGCGCAATCCTTTGAG-1	SeuratProject	4849	4669	YX794	3	NA	NA	TRUE	Unknown	CTGL	4.52657	5.39775	#A78533
YX794:AGCGCAATCGACAAGT-1	SeuratProject	1151	1112	YX794	13	7	VIPGA	TRUE	TRUE	VIPGA	-1.63953	-9.96536	#3C81BB
YX794:AGCGCAATCGAGGCGT-1	SeuratProject	3475	3382	YX794	9	NA	NA	TRUE	Unknown	OBGL	-1.67241	0.496016	#A44C40
YX794:AGCGCAATCGCTTGCG-1	SeuratProject	11683	10987	YX794	7	NA	NA	TRUE	Unknown	CTGL	8.22602	-6.89933	#A78533
YX794:AGCGCCTGTAAGGGCT-1	SeuratProject	798	776	YX794	10	16	STRGA	TRUE	TRUE	STRGA	-0.654938	0.46789	#63C774
YX794:AGCGCCTGTAGGCGCA-1	SeuratProject	4584	4371	YX794	0	0	NA	TRUE	Unknown	OGC	8.20603	-1.13522	#985695
YX794:AGCGCCTGTATCGGCC-1	SeuratProject	4819	4626	YX794	10	16	STRGA	TRUE	TRUE	STRGA	0.0696462	0.618576	#63C774
YX794:AGCGCCTGTCAGTGAA-1	SeuratProject	2051	1983	YX794	11	6	SSTGA	TRUE	TRUE	SSTGA	2.79345	-9.34808	#48C899
YX794:AGCGCCTGTGGGTGTG-1	SeuratProject	987	947	YX794	6	14	MGL	TRUE	TRUE	MGL	8.94481	-7.05146	#DF8DB1
YX794:AGCGCCTGTTGAAGCA-1	SeuratProject	6636	6303	YX794	13	NA	NA	TRUE	Unknown	VIPGA	-1.62993	-9.61052	#3C81BB
YX794:AGCGCTAAGCGGTCAA-1	SeuratProject	1359	1310	YX794	1	NA	NA	TRUE	Unknown	ITL23GL	-7.101	0.332434	#E59D9F
YX794:AGCGCTAAGCTTATCG-1	SeuratProject	2763	2633	YX794	1	25	ITL23GL	TRUE	TRUE	ITL23GL	-7.09011	0.857653	#E59D9F
YX794:AGCGCTAAGCTTCCTT-1	SeuratProject	5023	4752	YX794	6	14	MGL	TRUE	TRUE	MGL	8.71731	-6.83767	#DF8DB1
YX794:AGCGCTAAGGATGACT-1	SeuratProject	437	424	YX794	0	NA	NA	TRUE	Unknown	OGC	9.12131	0.384394	#985695
YX794:AGCGCTAAGTTACCGC-1	SeuratProject	2640	2554	YX794	1	4	NA	TRUE	Unknown	ITL23GL	-5.74893	1.42354	#E59D9F
YX794:AGCGGTCAGCAACCCT-1	SeuratProject	1677	1609	YX794	11	6	SSTGA	TRUE	TRUE	SSTGA	3.003	-10.5657	#48C899
YX794:AGCGGTCAGCCTTGCG-1	SeuratProject	3325	3191	YX794	3	1	CTGL	TRUE	TRUE	CTGL	4.53466	6.16662	#A78533
YX794:AGCGGTCAGCTAACTT-1	SeuratProject	4063	3842	YX794	0	2	OGC	TRUE	TRUE	OGC	8.22908	-0.373299	#985695
YX794:AGCGGTCAGGCCTTGT-1	SeuratProject	7489	7203	YX794	13	NA	NA	TRUE	Unknown	STRGA	7.10478	0.216535	#63C774
YX794:AGCGGTCAGGTTGGTG-1	SeuratProject	846	807	YX794	6	NA	NA	TRUE	Unknown	MGL	9.15811	-7.48719	#DF8DB1
YX794:AGCGGTCAGTTACGAA-1	SeuratProject	2105	2033	YX794	3	11	NPGL	TRUE	TRUE	NPGL	3.75429	4.47885	#D38362
YX794:AGCGGTTCACCTGGCT-1	SeuratProject	3379	3268	YX794	9	19	CLAGL	TRUE	TRUE	CLAGL	0.0879542	9.77202	#AE716E
YX794:AGCGGTTCAGAGAGCA-1	SeuratProject	2016	1925	YX794	7	9	OBGA	TRUE	TRUE	OBGA	2.34547	-2.7948	#43967C
YX794:AGCGGTTCAGTATGTG-1	SeuratProject	1832	1755	YX794	12	15	ASC	TRUE	TRUE	ASC	-7.38517	-8.38595	#A13F9E
YX794:AGCGTTTGTCTAACCG-1	SeuratProject	3948	3744	YX794	7	NA	NA	TRUE	Unknown	OBGA	2.67664	-2.72537	#43967C
YX794:AGCGTTTGTTTACCGG-1	SeuratProject	4159	3992	YX794	11	6	SSTGA	TRUE	TRUE	SSTGA	2.34351	-9.78327	#48C899
YX794:AGCTAACAGAAGCTAC-1	SeuratProject	812	798	YX794	8	10	PVGA	TRUE	TRUE	PVGA	5.16644	-11.1155	#377549
YX794:AGCTAACAGCCTGTCG-1	SeuratProject	1747	1680	YX794	6	NA	NA	TRUE	Unknown	MGL	8.7867	-7.09565	#DF8DB1
YX794:AGCTAACAGTAACACA-1	SeuratProject	735	711	YX794	15	11	NPGL	TRUE	TRUE	NPGL	12.1196	9.0382	#D38362
YX794:AGCTAACAGTGGCGGT-1	SeuratProject	12973	12296	YX794	18	NA	NA	FALSE	Unknown	NA	NA	NA	NA
YX794:AGCTAATCACAAACGC-1	SeuratProject	6562	6268	YX794	15	5	NA	TRUE	Unknown	NPGL	12.2733	9.11388	#D38362
YX794:AGCTAATCACGGATCG-1	SeuratProject	1749	1684	YX794	7	9	OBGA	TRUE	TRUE	OBGA	2.25676	-2.3883	#43967C
YX794:AGCTAATCAGGCCAAT-1	SeuratProject	559	553	YX794	5	NA	NA	FALSE	Unknown	NA	NA	NA	NA
YX794:AGCTAATCATGGTTAG-1	SeuratProject	5121	4834	YX794	0	23	Unknown (MGL / OGC)	TRUE	FALSE	Unknown (MGL / OGC)	NA	NA	NA
YX794:AGCTAGGTCAAGCGCA-1	SeuratProject	2625	2496	YX794	1	4	ITL23GL	TRUE	TRUE	ITL23GL	-6.21525	0.119665	#E59D9F
YX794:AGCTAGTAGCACCTAC-1	SeuratProject	4653	4472	YX794	2	0	ITL45GL	TRUE	TRUE	ITL45GL	-7.83347	3.20561	#DDA58F
YX794:AGCTAGTAGCCGCTAT-1	SeuratProject	1983	1936	YX794	10	NA	NA	TRUE	Unknown	OBGL	-0.495852	1.89531	#A44C40
YX794:AGCTAGTAGGTATTTC-1	SeuratProject	2299	2184	YX794	0	NA	NA	TRUE	Unknown	OGC	8.29415	-0.262665	#985695
YX794:AGCTAGTAGTAAAGCC-1	SeuratProject	3394	3279	YX794	4	NA	NA	TRUE	Unknown	ITL5GL	-6.45606	6.43671	#E1A462
YX794:AGCTAGTAGTAGGATC-1	SeuratProject	752	732	YX794	3	1	CTGL	TRUE	TRUE	CTGL	5.73138	7.24033	#A78533
YX794:AGCTCAACACTCCCTT-1	SeuratProject	290	287	YX794	5	NA	NA	FALSE	Unknown	NA	NA	NA	NA
YX794:AGCTCAACAGCCTGAG-1	SeuratProject	798	772	YX794	4	8	ITL6GL	TRUE	TRUE	ITL6GL	-4.43229	4.59338	#9E4954
YX794:AGCTCAACATCAGGAC-1	SeuratProject	13903	12939	YX794	3	NA	NA	TRUE	Unknown	CTGL	6.11623	7.56682	#A78533
YX794:AGCTGGCAGCAAACAC-1	SeuratProject	2226	2145	YX794	16	18	OPC	TRUE	TRUE	OPC	-0.660701	-5.17684	#B9A0D6
YX794:AGCTGGCAGCACCTAC-1	SeuratProject	1069	1017	YX794	0	2	OGC	TRUE	TRUE	OGC	8.22128	-1.84536	#985695
YX794:AGCTGGCAGGGTCCAA-1	SeuratProject	770	737	YX794	0	NA	NA	TRUE	Unknown	OGC	8.85967	0.289281	#985695
YX794:AGCTGGCAGGTGCGTA-1	SeuratProject	464	455	YX794	4	8	ITL6GL	TRUE	TRUE	ITL6GL	-3.69538	4.27583	#9E4954
YX794:AGCTGGCAGTATCGCC-1	SeuratProject	608	586	YX794	6	NA	NA	TRUE	Unknown	MGL	9.16801	-7.27848	#DF8DB1
YX794:AGCTGTTGTAGGTTAG-1	SeuratProject	16290	15000	YX794	10	NA	NA	TRUE	Unknown	OBGL	-0.439914	0.531668	#A44C40
YX794:AGCTGTTGTGGTGAAC-1	SeuratProject	621	601	YX794	6	NA	NA	TRUE	Unknown	MGL	9.05876	-7.11339	#DF8DB1
YX794:AGCTGTTGTGTAACCT-1	SeuratProject	3380	3194	YX794	0	2	OGC	TRUE	TRUE	OGC	7.65543	-0.632706	#985695
YX794:AGCTGTTGTTGCGAGG-1	SeuratProject	2293	2214	YX794	0	NA	NA	TRUE	Unknown	OGC	7.74902	0.136995	#985695
YX794:AGCTTCCAGAGATTCA-1	SeuratProject	923	890	YX794	0	NA	NA	TRUE	Unknown	OGC	8.71426	-0.932967	#985695
YX794:AGCTTCCAGAGCAAGA-1	SeuratProject	1095	1055	YX794	6	NA	NA	TRUE	Unknown	MGL	9.18814	-7.32587	#DF8DB1
YX794:AGCTTCCAGTGTGGTG-1	SeuratProject	1459	1409	YX794	0	22	CTGL	TRUE	TRUE	CTGL	8.08629	-1.22549	#A78533
YX794:AGCTTCTCACCTCGAC-1	SeuratProject	39242	34942	YX794	18	NA	NA	FALSE	Unknown	NA	NA	NA	NA
YX794:AGCTTCTCAGGTTTCT-1	SeuratProject	2835	2738	YX794	10	13	OBGL	TRUE	TRUE	OBGL	-0.51965	2.31973	#A44C40
YX794:AGCTTGTGTAGGATCA-1	SeuratProject	1275	1222	YX794	0	NA	NA	TRUE	Unknown	OGC	8.95663	0.543329	#985695
YX794:AGCTTGTGTAGGTTTC-1	SeuratProject	4312	4136	YX794	2	0	NA	TRUE	Unknown	ITL45GL	-8.81151	3.63317	#DDA58F
YX794:AGCTTGTGTATGTTGC-1	SeuratProject	1931	1865	YX794	6	21	SSTGA	TRUE	TRUE	SSTGA	8.44731	-7.40338	#48C899
YX794:AGCTTGTGTCCAATTA-1	SeuratProject	6585	6284	YX794	1	3	NA	TRUE	Unknown	ITL23GL	-3.20246	-0.0439312	#E59D9F
YX794:AGCTTGTGTGCGGTTC-1	SeuratProject	4289	4113	YX794	17	7	VIPGA	TRUE	TRUE	VIPGA	-1.16182	-12.547	#3C81BB
YX794:AGCTTGTGTGGGTGTG-1	SeuratProject	14670	13713	YX794	2	NA	NA	TRUE	Unknown	ITL45GL	-7.83313	4.78465	#DDA58F
YX794:AGCTTGTGTGGTGCAG-1	SeuratProject	607	592	YX794	6	14	MGL	TRUE	TRUE	MGL	8.84184	-7.09478	#DF8DB1
YX794:AGCTTTAGTAACCTCG-1	SeuratProject	13642	12796	YX794	7	NA	NA	TRUE	Unknown	CTGL	3.85479	5.83771	#A78533
YX794:AGCTTTAGTACGTAAG-1	SeuratProject	6712	6351	YX794	3	1	CTGL	TRUE	TRUE	CTGL	6.09693	7.73376	#A78533
YX794:AGCTTTAGTCATTGAC-1	SeuratProject	10256	9644	YX794	3	22	CTGL	TRUE	TRUE	CTGL	5.32508	6.88656	#A78533
YX794:AGCTTTAGTTAAAGAC-1	SeuratProject	5066	4871	YX794	13	11	NA	TRUE	Unknown	VIPGA	-1.11583	-9.90389	#3C81BB
YX794:AGCTTTAGTTATGGGA-1	SeuratProject	550	534	YX794	13	7	VIPGA	TRUE	TRUE	VIPGA	-1.47612	-10.2653	#3C81BB
YX794:AGCTTTAGTTCCATTT-1	SeuratProject	3709	3532	YX794	0	2	OGC	TRUE	TRUE	OGC	8.34699	-0.520598	#985695
YX794:AGCTTTGTCACATAGA-1	SeuratProject	2896	2786	YX794	11	6	SSTGA	TRUE	TRUE	SSTGA	2.22012	-10.2004	#48C899
YX794:AGCTTTGTCACGAATA-1	SeuratProject	5452	5176	YX794	2	5	ITL5GL	TRUE	TRUE	ITL5GL	-7.86472	5.96134	#E1A462
YX794:AGCTTTGTCCCAATTG-1	SeuratProject	6361	6022	YX794	1	13	OBGL	TRUE	TRUE	OBGL	-1.86647	0.680357	#A44C40
YX794:AGCTTTGTCGTGATAA-1	SeuratProject	3130	3005	YX794	10	13	OBGL	TRUE	TRUE	OBGL	-0.604528	1.8012	#A44C40
YX794:AGGAATCTCACAAGCG-1	SeuratProject	7668	7187	YX794	4	8	ITL6GL	TRUE	TRUE	ITL6GL	-5.0694	5.08223	#9E4954
YX794:AGGAATCTCAGAAAGG-1	SeuratProject	3571	3431	YX794	9	12	PTGL	TRUE	TRUE	PTGL	-0.471472	8.98498	#9C5224
YX794:AGGAATCTCCGTCAAC-1	SeuratProject	2110	2015	YX794	7	16	STRGA	TRUE	TRUE	STRGA	-0.945551	1.8308	#63C774
YX794:AGGAATCTCGATTCAT-1	SeuratProject	3476	3307	YX794	0	2	OGC	TRUE	TRUE	OGC	7.61014	-0.361327	#985695
YX794:AGGAATCTCGCTTCAA-1	SeuratProject	12955	12163	YX794	10	NA	NA	TRUE	Unknown	PTGL	-1.69731	2.69152	#9C5224
YX794:AGGAATCTCTAGGCGA-1	SeuratProject	4673	4429	YX794	15	11	NPGL	TRUE	TRUE	NPGL	12.1713	8.99557	#D38362
YX794:AGGACTAGTCACCATG-1	SeuratProject	6040	5662	YX794	0	NA	NA	TRUE	Unknown	OGC	8.16987	-0.140273	#985695
YX794:AGGACTAGTGCAAGGT-1	SeuratProject	1078	1041	YX794	2	19	CLAGL	TRUE	TRUE	CLAGL	-8.64169	1.46934	#AE716E
YX794:AGGACTAGTTACGAAG-1	SeuratProject	1713	1652	YX794	3	11	NPGL	TRUE	TRUE	NPGL	3.99373	4.92175	#D38362
YX794:AGGACTAGTTAGTGCT-1	SeuratProject	4063	3905	YX794	8	NA	NA	TRUE	Unknown	MGL	9.06221	-7.46619	#DF8DB1
YX794:AGGACTAGTTCTGGCA-1	SeuratProject	1934	1852	YX794	13	7	VIPGA	TRUE	TRUE	VIPGA	-0.934743	-9.56173	#3C81BB
YX794:AGGACTAGTTGCTTCC-1	SeuratProject	10427	9823	YX794	7	NA	NA	TRUE	Unknown	OBGA	2.13247	-2.75114	#43967C
YX794:AGGACTAGTTTGTTGA-1	SeuratProject	3383	3256	YX794	10	16	STRGA	TRUE	TRUE	STRGA	0.398945	0.272066	#63C774
YX794:AGGACTTAGCCCTTGG-1	SeuratProject	1266	1230	YX794	16	18	OPC	TRUE	TRUE	OPC	-0.384321	-5.48257	#B9A0D6
YX794:AGGACTTAGGAACCTG-1	SeuratProject	222	216	YX794	5	NA	NA	FALSE	Unknown	NA	NA	NA	NA
YX794:AGGACTTAGGATTGGT-1	SeuratProject	461	451	YX794	6	NA	NA	TRUE	Unknown	MGL	9.32315	-7.54397	#DF8DB1
YX794:AGGACTTAGTCGCGAA-1	SeuratProject	2525	2430	YX794	0	2	OGC	TRUE	TRUE	OGC	8.94555	0.482164	#985695
YX794:AGGAGGTAGCATCTAT-1	SeuratProject	5019	4764	YX794	13	NA	NA	TRUE	Unknown	VIPGA	-1.55466	-9.33343	#3C81BB
YX794:AGGAGGTAGCATGGAT-1	SeuratProject	1006	984	YX794	7	16	STRGA	TRUE	TRUE	STRGA	-0.449571	0.453317	#63C774
YX794:AGGATTATCACAAGCG-1	SeuratProject	1171	1131	YX794	0	NA	NA	TRUE	Unknown	OGC	8.20774	0.632689	#985695
YX794:AGGATTATCAGCATTT-1	SeuratProject	3777	3635	YX794	10	NA	NA	TRUE	Unknown	STRGA	-1.0723	-9.71663	#63C774
YX794:AGGATTATCATGCAAA-1	SeuratProject	1040	999	YX794	8	10	PVGA	TRUE	TRUE	PVGA	5.41789	-10.9128	#377549
YX794:AGGATTATCCTTAGAT-1	SeuratProject	957	922	YX794	7	16	STRGA	TRUE	TRUE	STRGA	-0.277652	1.44749	#63C774
YX794:AGGCAAGCAACCGCCT-1	SeuratProject	1048	1022	YX794	1	3	ITL23GL	TRUE	TRUE	ITL23GL	-5.13791	0.476158	#E59D9F
YX794:AGGCAAGCAGCACTAA-1	SeuratProject	16986	15782	YX794	7	NA	NA	TRUE	Unknown	SSTGA	7.75623	0.030587	#48C899
YX794:AGGCAAGCAGGTTGTA-1	SeuratProject	905	869	YX794	0	NA	NA	TRUE	Unknown	OGC	8.86003	-1.34328	#985695
YX794:AGGCAAGCATAAGCAT-1	SeuratProject	2725	2646	YX794	9	12	PTGL	TRUE	TRUE	PTGL	0.316417	9.42432	#9C5224
YX794:AGGCAAGCATAATGGT-1	SeuratProject	9301	8780	YX794	0	NA	NA	TRUE	Unknown	OGC	8.89471	0.16025	#985695
YX794:AGGCAAGCATGACCTT-1	SeuratProject	1761	1711	YX794	4	5	ITL5GL	TRUE	TRUE	ITL5GL	-6.00236	6.54833	#E1A462
YX794:AGGCATTAGCCATAGG-1	SeuratProject	500	490	YX794	5	13	OBGL	FALSE	TRUE	OBGL	NA	NA	#A44C40
YX794:AGGCATTAGGTCGAGC-1	SeuratProject	4523	4324	YX794	3	1	CTGL	TRUE	TRUE	CTGL	5.2247	6.48008	#A78533
YX794:AGGCATTAGGTTCCGT-1	SeuratProject	12960	12134	YX794	2	NA	NA	TRUE	Unknown	ITL45GL	-7.29431	4.47266	#DDA58F
YX794:AGGCATTAGTCAACAA-1	SeuratProject	2212	2123	YX794	9	12	PTGL	TRUE	TRUE	PTGL	-0.298232	9.21871	#9C5224
YX794:AGGCATTAGTTAGCTT-1	SeuratProject	1090	1058	YX794	4	NA	NA	TRUE	Unknown	ITL6GL	-4.19648	3.94635	#9E4954
YX794:AGGCCATCAACAGAGG-1	SeuratProject	3298	3195	YX794	12	15	ASC	TRUE	TRUE	ASC	-7.4231	-7.9443	#A13F9E
YX794:AGGCCATCAATAGAGA-1	SeuratProject	246	246	YX794	5	NA	NA	FALSE	Unknown	NA	NA	NA	NA
YX794:AGGCCATCACAATAAC-1	SeuratProject	1122	1096	YX794	0	2	OGC	TRUE	TRUE	OGC	8.45367	-0.104653	#985695
YX794:AGGCCATCATGACCTT-1	SeuratProject	582	570	YX794	1	3	ITL23GL	TRUE	TRUE	ITL23GL	-5.32459	-0.576511	#E59D9F
YX794:AGGCCATCATTGTTTG-1	SeuratProject	2763	2706	YX794	10	NA	NA	TRUE	Unknown	OBGL	-1.10462	0.896965	#A44C40
YX794:AGGCCTAAGAAGCTAC-1	SeuratProject	14436	13504	YX794	10	NA	NA	TRUE	Unknown	OBGL	-1.34614	1.11389	#A44C40
YX794:AGGCCTAAGAGGGACG-1	SeuratProject	2112	2062	YX794	16	18	OPC	TRUE	TRUE	OPC	-0.60391	-5.32879	#B9A0D6
YX794:AGGCCTAAGCCTGGTT-1	SeuratProject	2275	2163	YX794	0	NA	NA	TRUE	Unknown	OGC	8.93233	0.316601	#985695
YX794:AGGCCTAAGGTTATCT-1	SeuratProject	736	714	YX794	1	3	ITL23GL	TRUE	TRUE	ITL23GL	-4.34701	0.502641	#E59D9F
YX794:AGGCCTAAGTAACACA-1	SeuratProject	327	326	YX794	5	NA	NA	FALSE	Unknown	NA	NA	NA	NA
YX794:AGGCCTAAGTAAGTCA-1	SeuratProject	3350	3258	YX794	1	4	NA	TRUE	Unknown	ITL23GL	-3.32858	0.0625215	#E59D9F
YX794:AGGCCTGCAAACCCAA-1	SeuratProject	1123	1097	YX794	1	3	ITL23GL	TRUE	TRUE	ITL23GL	-3.42397	-0.697682	#E59D9F
YX794:AGGCCTGCAAATGACT-1	SeuratProject	281	276	YX794	8	NA	NA	TRUE	Unknown	PVGA	6.55569	-10.4555	#377549
YX794:AGGCCTGCAATCCTAC-1	SeuratProject	947	920	YX794	3	1	CTGL	TRUE	TRUE	CTGL	6.04321	7.45998	#A78533
YX794:AGGCCTGCACAAGGCT-1	SeuratProject	3040	2981	YX794	2	NA	NA	TRUE	Unknown	ITL45GL	-7.95313	5.00181	#DDA58F
YX794:AGGCCTGCAGGTAACC-1	SeuratProject	347	341	YX794	0	NA	NA	TRUE	Unknown	OGC	8.67273	-2.06333	#985695
YX794:AGGCCTTTCGCTAATT-1	SeuratProject	835	822	YX794	2	0	ITL45GL	TRUE	TRUE	ITL45GL	-7.5122	3.65585	#DDA58F
YX794:AGGCCTTTCTAACTGT-1	SeuratProject	1656	1597	YX794	3	1	CTGL	TRUE	TRUE	CTGL	5.92728	7.17934	#A78533
YX794:AGGCCTTTCTAAGCTT-1	SeuratProject	730	712	YX794	4	5	ITL5GL	TRUE	TRUE	ITL5GL	-6.82099	4.965	#E1A462
YX794:AGGCCTTTCTATCGGC-1	SeuratProject	1803	1736	YX794	7	9	OBGA	TRUE	TRUE	OBGA	2.34322	-2.59832	#43967C
YX794:AGGCGCTAGCCAGGAC-1	SeuratProject	1886	1857	YX794	0	NA	NA	TRUE	Unknown	OGC	8.75123	0.179367	#985695
YX794:AGGCTGATCATTTGGT-1	SeuratProject	5045	4860	YX794	3	NA	NA	TRUE	Unknown	CTGL	4.56836	5.3773	#A78533
YX794:AGGCTGATCCAATATC-1	SeuratProject	433	424	YX794	1	3	ITL23GL	TRUE	TRUE	ITL23GL	-4.478	-0.673284	#E59D9F
YX794:AGGCTGATCCTAGTGC-1	SeuratProject	2346	2235	YX794	0	NA	NA	TRUE	Unknown	OGC	8.11769	0.678602	#985695
YX794:AGGCTGTCACCTTCCT-1	SeuratProject	5217	5008	YX794	3	NA	NA	TRUE	Unknown	PVGA	6.14167	-10.1773	#377549
YX794:AGGCTGTCAGGTTATG-1	SeuratProject	710	700	YX794	0	13	NA	TRUE	Unknown	ITL23GL	-4.4803	0.397398	#E59D9F
YX794:AGGCTGTCATGGATAT-1	SeuratProject	468	462	YX794	8	6	SSTGA	TRUE	TRUE	SSTGA	4.63712	-11.3105	#48C899
YX794:AGGCTTGAGATTCTGT-1	SeuratProject	4959	4715	YX794	0	2	OGC	TRUE	TRUE	OGC	7.78167	-0.457209	#985695
YX794:AGGCTTGAGGTCCGTT-1	SeuratProject	231	221	YX794	5	NA	NA	FALSE	Unknown	NA	NA	NA	NA
YX794:AGGCTTGAGTCCTTAG-1	SeuratProject	7443	7044	YX794	9	NA	NA	TRUE	Unknown	PTGL	0.386179	9.52647	#9C5224
YX794:AGGCTTGAGTCCTTGA-1	SeuratProject	1836	1763	YX794	8	10	PVGA	TRUE	TRUE	PVGA	5.858	-11.0598	#377549
YX794:AGGGAGTAGATTGACA-1	SeuratProject	2503	2415	YX794	16	18	OPC	TRUE	TRUE	OPC	-0.52664	-5.9394	#B9A0D6
YX794:AGGGAGTAGGATTTGA-1	SeuratProject	2994	2861	YX794	6	14	MGL	TRUE	TRUE	MGL	8.66542	-6.85963	#DF8DB1
YX794:AGGGAGTAGGGTCTAG-1	SeuratProject	3061	2942	YX794	3	1	CTGL	TRUE	TRUE	CTGL	5.11123	6.78373	#A78533
YX794:AGGGAGTAGTGATTCT-1	SeuratProject	7646	7293	YX794	11	NA	NA	TRUE	Unknown	SSTGA	2.34255	-9.73532	#48C899
YX794:AGGGATGCAAGGCTTA-1	SeuratProject	8602	8092	YX794	9	NA	NA	TRUE	Unknown	PTGL	0.202128	9.33798	#9C5224
YX794:AGGGATGCATCCTGCA-1	SeuratProject	704	681	YX794	0	2	OGC	TRUE	TRUE	OGC	9.01589	0.286076	#985695
YX794:AGGGATGCATTGTCCG-1	SeuratProject	1486	1434	YX794	0	11	NPGL	TRUE	TRUE	NPGL	8.5713	0.66626	#D38362
YX794:AGGGCCTAGAAGCTAC-1	SeuratProject	1014	989	YX794	4	5	ITL5GL	TRUE	TRUE	ITL5GL	-6.72366	3.88428	#E1A462
YX794:AGGGCCTAGCACTTGC-1	SeuratProject	4557	4337	YX794	8	10	PVGA	TRUE	TRUE	PVGA	6.6441	-10.407	#377549
YX794:AGGGCCTAGCTATATC-1	SeuratProject	501	467	YX794	0	NA	NA	TRUE	Unknown	OGC	8.94354	-0.533148	#985695
YX794:AGGGCCTAGGTCCCTG-1	SeuratProject	5449	5183	YX794	1	NA	NA	TRUE	Unknown	ITL23GL	-7.81612	4.44412	#E59D9F
YX794:AGGGCCTAGTCACTAT-1	SeuratProject	6656	6273	YX794	0	2	OGC	TRUE	TRUE	OGC	7.68256	-0.587105	#985695
YX794:AGGGCTTCAATAGAAG-1	SeuratProject	3343	3188	YX794	3	1	CTGL	TRUE	TRUE	CTGL	5.32413	6.55998	#A78533
YX794:AGGGCTTCAGGTTTCT-1	SeuratProject	2173	2101	YX794	3	1	CTGL	TRUE	TRUE	CTGL	5.54726	7.6835	#A78533
YX794:AGGGCTTCAGTATTGG-1	SeuratProject	8102	7692	YX794	10	12	PTGL	TRUE	TRUE	PTGL	-0.792032	2.27995	#9C5224
YX794:AGGGCTTCAGTGTGAC-1	SeuratProject	548	523	YX794	0	NA	NA	TRUE	Unknown	OGC	8.81949	0.209033	#985695
YX794:AGGGTCCAGCAAGACT-1	SeuratProject	3990	3810	YX794	2	5	ITL5GL	TRUE	TRUE	ITL5GL	-7.813	2.84042	#E1A462
YX794:AGGGTCCAGCATGGAT-1	SeuratProject	3487	3354	YX794	1	13	OBGL	TRUE	TRUE	OBGL	-2.04225	1.07561	#A44C40
YX794:AGGGTCCAGTCAATAG-1	SeuratProject	4024	3847	YX794	17	7	VIPGA	TRUE	TRUE	VIPGA	-1.02989	-11.9274	#3C81BB
YX794:AGGGTCCAGTGGCCAA-1	SeuratProject	18949	17572	YX794	7	NA	NA	TRUE	Unknown	OBGL	1.76773	0.756714	#A44C40
YX794:AGGGTCCAGTGTGGTG-1	SeuratProject	2432	2347	YX794	10	16	STRGA	TRUE	TRUE	STRGA	-0.550886	0.495786	#63C774
YX794:AGGGTGGAGAAGGACA-1	SeuratProject	7729	7333	YX794	1	13	OBGL	TRUE	TRUE	OBGL	-0.928428	1.34412	#A44C40
YX794:AGGGTGGAGATTCATC-1	SeuratProject	18810	17456	YX794	18	NA	NA	FALSE	Unknown	NA	NA	NA	NA
YX794:AGGGTGGAGCCTAATT-1	SeuratProject	1425	1379	YX794	17	7	VIPGA	TRUE	TRUE	VIPGA	-1.22511	-12.1091	#3C81BB
YX794:AGGGTGGAGTATCCGC-1	SeuratProject	2643	2521	YX794	0	22	CTGL	TRUE	TRUE	CTGL	8.26275	0.531357	#A78533
YX794:AGGGTTAGTAACCTTA-1	SeuratProject	1224	1176	YX794	12	15	ASC	TRUE	TRUE	ASC	-7.38277	-7.93001	#A13F9E
YX794:AGGGTTAGTGTCACGC-1	SeuratProject	7784	7379	YX794	6	20	Doublet (MGL / ITLGL)	TRUE	FALSE	Doublet (MGL / ITLGL)	NA	NA	NA
YX794:AGGGTTTAGAACCTAA-1	SeuratProject	3250	3101	YX794	15	11	NPGL	TRUE	TRUE	NPGL	12.0593	8.15888	#D38362
YX794:AGGGTTTAGCGGTTCT-1	SeuratProject	2623	2519	YX794	0	NA	NA	TRUE	Unknown	OGC	8.45416	-0.942634	#985695
YX794:AGGGTTTAGGCGTAAT-1	SeuratProject	2056	1992	YX794	9	13	OBGL	TRUE	TRUE	OBGL	-1.67057	1.67679	#A44C40
YX794:AGGTAATGTACTGACT-1	SeuratProject	3179	3084	YX794	9	12	PTGL	TRUE	TRUE	PTGL	0.198819	9.41042	#9C5224
YX794:AGGTAATGTAGTCATC-1	SeuratProject	648	620	YX794	6	NA	NA	TRUE	Unknown	MGL	9.17185	-7.26462	#DF8DB1
YX794:AGGTAATGTATTCAGC-1	SeuratProject	1824	1769	YX794	15	1	CTGL	TRUE	TRUE	CTGL	12.0132	8.45011	#A78533
YX794:AGGTAATGTATTTGGC-1	SeuratProject	5211	4995	YX794	4	NA	NA	TRUE	Unknown	ITL5GL	-4.97988	5.94441	#E1A462
YX794:AGGTAATGTGAGTCAA-1	SeuratProject	7562	7165	YX794	3	1	CTGL	TRUE	TRUE	CTGL	5.21905	7.28791	#A78533
YX794:AGGTAATGTGGACATA-1	SeuratProject	10693	10079	YX794	11	NA	NA	TRUE	Unknown	SSTGA	2.49395	-10.3367	#48C899
YX794:AGGTAATGTGGTGAAC-1	SeuratProject	5910	5683	YX794	12	NA	NA	TRUE	Unknown	ASC	-7.74354	-8.30137	#A13F9E
YX794:AGGTAATGTTAAAGCG-1	SeuratProject	5156	4947	YX794	1	NA	NA	TRUE	Unknown	ITL23GL	-2.30063	0.358783	#E59D9F
YX794:AGGTAATGTTAGCTAC-1	SeuratProject	2761	2645	YX794	4	13	OBGL	TRUE	TRUE	OBGL	-3.39939	4.31169	#A44C40
YX794:AGGTAATGTTGGTGAA-1	SeuratProject	1041	1014	YX794	4	5	ITL5GL	TRUE	TRUE	ITL5GL	-4.4406	5.14952	#E1A462
YX794:AGGTATGGTGTGCGGA-1	SeuratProject	4151	4013	YX794	3	8	NA	TRUE	Unknown	CTGL	4.33392	5.35406	#A78533
YX794:AGGTATGGTTCCATTT-1	SeuratProject	2055	1971	YX794	1	25	ITL23GL	TRUE	TRUE	ITL23GL	8.92172	0.340175	#E59D9F
YX794:AGGTATGGTTCTTAAG-1	SeuratProject	224	210	YX794	5	NA	NA	FALSE	Unknown	NA	NA	NA	NA
YX794:AGGTATGGTTTCACCC-1	SeuratProject	7896	7482	YX794	10	13	OBGL	TRUE	TRUE	OBGL	-0.5411	2.16191	#A44C40
YX794:AGGTCAAGTAATAAGC-1	SeuratProject	6361	6070	YX794	9	13	OBGL	TRUE	TRUE	OBGL	-0.0367206	9.18192	#A44C40
YX794:AGGTCAAGTTAAACGG-1	SeuratProject	1997	1922	YX794	13	7	VIPGA	TRUE	TRUE	VIPGA	-1.08432	-9.89967	#3C81BB
YX794:AGGTGAGCAAACCAGC-1	SeuratProject	2120	2040	YX794	1	4	ITL23GL	TRUE	TRUE	ITL23GL	-7.44838	0.901497	#E59D9F
YX794:AGGTGAGCAATCGCCC-1	SeuratProject	11502	10854	YX794	9	NA	NA	TRUE	Unknown	OBGL	-1.46526	1.17519	#A44C40
YX794:AGGTGAGCATGACAGC-1	SeuratProject	686	659	YX794	1	3	ITL23GL	TRUE	TRUE	ITL23GL	-2.79146	0.53333	#E59D9F
YX794:AGGTGCGGTCCTGCAA-1	SeuratProject	1679	1640	YX794	0	6	NA	TRUE	Unknown	OBGA	0.791798	-1.40943	#43967C
YX794:AGGTGCGGTGATGCAA-1	SeuratProject	368	360	YX794	6	NA	NA	TRUE	Unknown	MGL	8.7233	-7.17249	#DF8DB1
YX794:AGGTGCGGTTACGCCA-1	SeuratProject	4500	4313	YX794	1	20	Doublet (MGL / ITLGL)	TRUE	FALSE	Doublet (MGL / ITLGL)	NA	NA	NA
YX794:AGGTGCGGTTTGGTTA-1	SeuratProject	500	494	YX794	5	4	ITL23GL	FALSE	TRUE	ITL23GL	NA	NA	#E59D9F
YX794:AGGTGGCTCCTTCATC-1	SeuratProject	838	800	YX794	0	NA	NA	TRUE	Unknown	OGC	8.9507	-1.07047	#985695
YX794:AGGTGGCTCTGGTCTA-1	SeuratProject	5115	4882	YX794	1	25	ITL23GL	TRUE	TRUE	ITL23GL	-4.72609	0.903743	#E59D9F
YX794:AGGTGGCTCTTGAATC-1	SeuratProject	3863	3708	YX794	10	0	ITL45GL	TRUE	TRUE	ITL45GL	-0.978124	1.87842	#DDA58F
YX794:AGGTGTTAGAGCAAGA-1	SeuratProject	2645	2545	YX794	6	NA	NA	TRUE	Unknown	MGL	8.62675	-7.39908	#DF8DB1
YX794:AGGTGTTAGATTCCGC-1	SeuratProject	6038	5699	YX794	3	NA	NA	TRUE	Unknown	CTGL	6.83869	7.9375	#A78533
YX794:AGGTGTTAGGACTTAA-1	SeuratProject	2184	2116	YX794	14	17	D12MSN	TRUE	TRUE	D12MSN	2.23733	1.0659	#4BBFE5
YX794:AGGTGTTAGTGATTCT-1	SeuratProject	2531	2457	YX794	10	13	OBGL	TRUE	TRUE	OBGL	-1.31276	1.18062	#A44C40
YX794:AGGTGTTAGTTGCAAA-1	SeuratProject	2158	2043	YX794	0	2	OGC	TRUE	TRUE	OGC	9.01847	0.255899	#985695
YX794:AGGTGTTAGTTGCAGG-1	SeuratProject	1517	1468	YX794	9	12	PTGL	TRUE	TRUE	PTGL	-0.267862	8.22045	#9C5224
YX794:AGGTTAGGTAGGATCA-1	SeuratProject	1528	1447	YX794	0	2	OGC	TRUE	TRUE	OGC	8.59301	-1.12931	#985695
YX794:AGGTTAGGTATTACTG-1	SeuratProject	3101	2979	YX794	17	7	VIPGA	TRUE	TRUE	VIPGA	-1.02569	-12.4366	#3C81BB
YX794:AGGTTAGGTCTTAGCG-1	SeuratProject	2081	2002	YX794	10	13	OBGL	TRUE	TRUE	OBGL	-1.15299	1.23676	#A44C40
YX794:AGGTTAGGTGCAAGGT-1	SeuratProject	1555	1505	YX794	8	10	PVGA	TRUE	TRUE	PVGA	6.36658	-10.6795	#377549
YX794:AGGTTCCTCAGGTTCC-1	SeuratProject	1712	1657	YX794	3	1	CTGL	TRUE	TRUE	CTGL	6.37305	7.70283	#A78533
YX794:AGGTTCCTCGAGGCGT-1	SeuratProject	4911	4752	YX794	14	13	OBGL	TRUE	TRUE	OBGL	1.42798	0.481781	#A44C40
YX794:AGGTTCTGTACACCGC-1	SeuratProject	592	573	YX794	6	NA	NA	TRUE	Unknown	MGL	9.19658	-7.427	#DF8DB1
YX794:AGGTTTGCAGGAGGAC-1	SeuratProject	320	313	YX794	0	NA	NA	TRUE	Unknown	OGC	8.527	-1.37628	#985695
YX794:AGGTTTGCATCAGTAG-1	SeuratProject	4461	4264	YX794	9	12	PTGL	TRUE	TRUE	PTGL	-0.0523405	9.64067	#9C5224
YX794:AGTAAACGTCAATTCA-1	SeuratProject	3886	3695	YX794	4	5	ITL5GL	TRUE	TRUE	ITL5GL	-4.61271	5.25235	#E1A462
YX794:AGTAAACGTCCTTTAT-1	SeuratProject	1672	1619	YX794	16	18	OPC	TRUE	TRUE	OPC	7.03812	-1.73678	#B9A0D6
YX794:AGTAAACGTGTGATTC-1	SeuratProject	3588	3409	YX794	6	NA	NA	TRUE	Unknown	MGL	8.71264	-6.59472	#DF8DB1
YX794:AGTAAACGTTAGCGTT-1	SeuratProject	614	596	YX794	15	11	NPGL	TRUE	TRUE	NPGL	12.101	9.00488	#D38362
YX794:AGTAACGGTAAGTGCA-1	SeuratProject	9223	8696	YX794	7	NA	NA	TRUE	Unknown	STRGA	1.5535	0.608141	#63C774
YX794:AGTAACGGTGACGTAA-1	SeuratProject	1708	1649	YX794	10	12	PTGL	TRUE	TRUE	PTGL	-0.85029	2.48533	#9C5224
YX794:AGTAACGGTGATGAAT-1	SeuratProject	8435	7967	YX794	3	NA	NA	TRUE	Unknown	CTGL	5.06924	7.00515	#A78533
YX794:AGTAACTCAAGGATTT-1	SeuratProject	602	581	YX794	7	9	OBGA	TRUE	TRUE	OBGA	2.1598	-2.15741	#43967C
YX794:AGTAACTCAAGTGCCG-1	SeuratProject	2092	2007	YX794	3	1	CTGL	TRUE	TRUE	CTGL	7.16938	8.14508	#A78533
YX794:AGTAACTCAGGTAGCT-1	SeuratProject	995	971	YX794	8	6	SSTGA	TRUE	TRUE	SSTGA	6.28177	-10.9377	#48C899
YX794:AGTAACTCAGTGAGAG-1	SeuratProject	5470	5185	YX794	11	6	SSTGA	TRUE	TRUE	SSTGA	1.79034	-9.40762	#48C899
YX794:AGTAACTCAGTGCAAC-1	SeuratProject	1019	1002	YX794	9	12	PTGL	TRUE	TRUE	PTGL	-0.243383	8.88578	#9C5224
YX794:AGTAACTCATCAAGCA-1	SeuratProject	310	297	YX794	0	NA	NA	TRUE	Unknown	OGC	9.14078	-0.366368	#985695
YX794:AGTAAGCTCAGAAAGG-1	SeuratProject	10176	9619	YX794	14	16	STRGA	TRUE	TRUE	STRGA	1.96438	0.835842	#63C774
YX794:AGTAAGCTCAGGACCA-1	SeuratProject	1158	1136	YX794	3	1	CTGL	TRUE	TRUE	CTGL	5.64519	7.8278	#A78533
YX794:AGTAAGCTCCTGATAT-1	SeuratProject	1303	1245	YX794	11	6	SSTGA	TRUE	TRUE	SSTGA	2.82685	-9.0968	#48C899
YX794:AGTAAGCTCGGTTAGG-1	SeuratProject	1132	1089	YX794	0	NA	NA	TRUE	Unknown	OGC	8.91725	-0.305679	#985695
YX794:AGTAAGTGTACTTCGG-1	SeuratProject	2191	2092	YX794	14	17	D12MSN	TRUE	TRUE	D12MSN	1.95628	0.931573	#4BBFE5
YX794:AGTAAGTGTATATTCG-1	SeuratProject	15206	14226	YX794	1	NA	NA	TRUE	Unknown	ITL23GL	-3.60398	-0.0893507	#E59D9F
YX794:AGTAAGTGTGCAACGG-1	SeuratProject	908	876	YX794	14	17	D12MSN	TRUE	TRUE	D12MSN	2.57224	0.976077	#4BBFE5
YX794:AGTAATCCAAGTATCG-1	SeuratProject	589	568	YX794	7	9	OBGA	TRUE	TRUE	OBGA	2.52691	-2.91067	#43967C
YX794:AGTAATCCAAGTGGCT-1	SeuratProject	2591	2507	YX794	11	6	SSTGA	TRUE	TRUE	SSTGA	2.53347	-9.39203	#48C899
YX794:AGTAATCCAGCACGAT-1	SeuratProject	685	681	YX794	3	11	NA	TRUE	Unknown	CTGL	5.29836	8.49582	#A78533
YX794:AGTAATGTCCTCTACT-1	SeuratProject	943	911	YX794	0	NA	NA	TRUE	Unknown	OGC	9.39781	0.295494	#985695
YX794:AGTAATGTCGACAAGT-1	SeuratProject	4737	4520	YX794	4	5	ITL5GL	TRUE	TRUE	ITL5GL	-6.51169	6.32409	#E1A462
YX794:AGTAATGTCGATTAAG-1	SeuratProject	1053	1016	YX794	1	3	ITL23GL	TRUE	TRUE	ITL23GL	-4.19735	-0.252473	#E59D9F
YX794:AGTACTGCAAGTGGCT-1	SeuratProject	516	499	YX794	6	NA	NA	TRUE	Unknown	MGL	9.33278	-7.13846	#DF8DB1
YX794:AGTACTGCAGGTTTGA-1	SeuratProject	1608	1526	YX794	6	NA	NA	TRUE	Unknown	MGL	8.58988	-7.14661	#DF8DB1
YX794:AGTAGCTAGCCGCTAT-1	SeuratProject	1075	1030	YX794	10	16	STRGA	TRUE	TRUE	STRGA	0.0463369	0.542134	#63C774
YX794:AGTAGCTAGGCGCAGT-1	SeuratProject	1067	1038	YX794	0	NA	NA	TRUE	Unknown	OGC	9.00614	-0.733984	#985695
YX794:AGTAGGCGTCACAGGG-1	SeuratProject	4308	4130	YX794	1	3	ITL23GL	TRUE	TRUE	ITL23GL	-1.2704	1.37144	#E59D9F
YX794:AGTAGGCGTCGGTTAT-1	SeuratProject	400	386	YX794	0	NA	NA	TRUE	Unknown	OGC	9.07868	-0.0213434	#985695
YX794:AGTAGGCGTCTTAGCG-1	SeuratProject	502	496	YX794	2	0	ITL45GL	TRUE	TRUE	ITL45GL	-7.36514	3.50468	#DDA58F
YX794:AGTAGGCGTGCTGTTG-1	SeuratProject	2038	1967	YX794	6	NA	NA	TRUE	Unknown	MGL	8.69057	-7.43127	#DF8DB1
YX794:AGTAGGCGTGTGTTAC-1	SeuratProject	735	719	YX794	16	18	OPC	TRUE	TRUE	OPC	-0.368077	-5.22598	#B9A0D6
YX794:AGTAGGCGTTAAACGG-1	SeuratProject	420	406	YX794	6	14	MGL	TRUE	TRUE	MGL	9.24092	-7.15331	#DF8DB1
YX794:AGTAGGCGTTCACTTT-1	SeuratProject	2057	1965	YX794	10	13	OBGL	TRUE	TRUE	OBGL	-0.164672	1.43984	#A44C40
YX794:AGTAGGTTCAAGCGCA-1	SeuratProject	4964	4771	YX794	2	0	ITL45GL	TRUE	TRUE	ITL45GL	-7.69568	4.54785	#DDA58F
YX794:AGTAGGTTCATTTAGC-1	SeuratProject	14421	13444	YX794	1	NA	NA	TRUE	Unknown	OBGL	-2.04663	0.939506	#A44C40
YX794:AGTAGGTTCGTACCTA-1	SeuratProject	12848	12162	YX794	6	20	Doublet (MGL / ITLGL)	TRUE	FALSE	Doublet (MGL / ITLGL)	NA	NA	NA
YX794:AGTATTGAGAATCACA-1	SeuratProject	1214	1158	YX794	6	NA	NA	TRUE	Unknown	MGL	8.9993	-7.14187	#DF8DB1
YX794:AGTATTGAGAATGACC-1	SeuratProject	1572	1495	YX794	0	NA	NA	TRUE	Unknown	OGC	8.50506	-0.177974	#985695
YX794:AGTATTGAGCACAGCA-1	SeuratProject	2898	2757	YX794	6	NA	NA	TRUE	Unknown	MGL	8.50994	-6.89312	#DF8DB1
YX794:AGTATTGAGCATTAAG-1	SeuratProject	4570	4351	YX794	2	0	ITL45GL	TRUE	TRUE	ITL45GL	8.43713	0.421466	#DDA58F
YX794:AGTATTGAGCTAACTT-1	SeuratProject	909	871	YX794	7	9	OBGA	TRUE	TRUE	OBGA	1.18616	-2.23074	#43967C
YX794:AGTCAATCAGATAGAA-1	SeuratProject	2242	2177	YX794	6	NA	NA	TRUE	Unknown	MGL	8.62589	-7.0315	#DF8DB1
YX794:AGTCAATCAGTTGGCG-1	SeuratProject	2784	2662	YX794	6	14	MGL	TRUE	TRUE	MGL	8.46381	-7.20328	#DF8DB1
YX794:AGTCAATCATGAGCCG-1	SeuratProject	3758	3539	YX794	6	NA	NA	TRUE	Unknown	MGL	8.63963	-6.82335	#DF8DB1
YX794:AGTCAATCATGATGAT-1	SeuratProject	916	898	YX794	0	NA	NA	TRUE	Unknown	OGC	8.82242	0.461593	#985695
YX794:AGTCACACAAATACGT-1	SeuratProject	3681	3521	YX794	9	12	PTGL	TRUE	TRUE	PTGL	-0.435909	8.284	#9C5224
YX794:AGTCACACAGGAGCTT-1	SeuratProject	8637	8244	YX794	3	1	NA	TRUE	Unknown	CTGL	1.63812	0.744153	#A78533
YX794:AGTCACACAGGCATTA-1	SeuratProject	1749	1704	YX794	10	NA	NA	TRUE	Unknown	OBGL	-0.638633	2.13702	#A44C40
YX794:AGTCACACATCAGTAG-1	SeuratProject	455	438	YX794	6	NA	NA	TRUE	Unknown	MGL	8.88943	-7.25718	#DF8DB1
YX794:AGTCATTTCAAATACG-1	SeuratProject	760	728	YX794	0	2	OGC	TRUE	TRUE	OGC	9.3227	-0.622638	#985695
YX794:AGTCATTTCACAAATG-1	SeuratProject	6619	6273	YX794	14	17	D12MSN	TRUE	TRUE	D12MSN	2.67555	0.977411	#4BBFE5
YX794:AGTCATTTCGTGATAA-1	SeuratProject	1176	1145	YX794	4	8	ITL6GL	TRUE	TRUE	ITL6GL	-3.74442	4.61869	#9E4954
YX794:AGTCATTTCTAGGCGA-1	SeuratProject	3008	2859	YX794	13	7	VIPGA	TRUE	TRUE	VIPGA	-1.33059	-10.8269	#3C81BB
YX794:AGTCATTTCTGGAAAC-1	SeuratProject	487	471	YX794	3	1	CTGL	TRUE	TRUE	CTGL	4.76982	7.07038	#A78533
YX794:AGTCCTTCAAACCCAA-1	SeuratProject	5644	5368	YX794	14	16	STRGA	TRUE	TRUE	STRGA	2.02789	0.601286	#63C774
YX794:AGTCCTTCACGTAGGT-1	SeuratProject	210	201	YX794	5	NA	NA	FALSE	Unknown	NA	NA	NA	NA
YX794:AGTCCTTCAGGCCTCT-1	SeuratProject	311	309	YX794	5	3	NA	FALSE	Unknown	NA	NA	NA	NA
YX794:AGTCCTTCAGTTTCTA-1	SeuratProject	2076	2023	YX794	1	3	ITL23GL	TRUE	TRUE	ITL23GL	-4.53247	-0.0227907	#E59D9F
YX794:AGTCCTTCATCATGCT-1	SeuratProject	1318	1273	YX794	8	10	PVGA	TRUE	TRUE	PVGA	4.97513	-11.266	#377549
YX794:AGTCCTTCATGCGCCT-1	SeuratProject	6278	5988	YX794	11	12	NA	TRUE	Unknown	SSTGA	2.37872	-10.4512	#48C899
YX794:AGTCGCGCAAATCCCT-1	SeuratProject	198	197	YX794	3	NA	NA	TRUE	Unknown	CTGL	5.84743	8.37196	#A78533
YX794:AGTCGCGCAATTACCC-1	SeuratProject	271	267	YX794	5	0	NA	FALSE	Unknown	NA	NA	NA	NA
YX794:AGTCTAGCAACAGGGA-1	SeuratProject	952	911	YX794	6	NA	NA	TRUE	Unknown	MGL	9.27303	-7.31831	#DF8DB1
YX794:AGTCTAGCAATAGCAT-1	SeuratProject	2889	2760	YX794	13	7	VIPGA	TRUE	TRUE	VIPGA	-1.73255	-9.4912	#3C81BB
YX794:AGTCTAGCACGCGCAA-1	SeuratProject	1398	1364	YX794	11	6	SSTGA	TRUE	TRUE	SSTGA	2.9242	-9.42669	#48C899
YX794:AGTCTAGCACTTAGCT-1	SeuratProject	1295	1262	YX794	0	NA	NA	TRUE	Unknown	OGC	8.91308	0.69098	#985695
YX794:AGTCTAGCATAACCGA-1	SeuratProject	1759	1703	YX794	11	6	SSTGA	TRUE	TRUE	SSTGA	2.6338	-9.35374	#48C899
YX794:AGTGAGAAGAACCTGG-1	SeuratProject	2965	2877	YX794	2	NA	NA	TRUE	Unknown	ITL45GL	-7.97765	3.00833	#DDA58F
YX794:AGTGAGAAGCAACAAC-1	SeuratProject	6858	6513	YX794	3	22	CTGL	TRUE	TRUE	CTGL	4.99472	6.45114	#A78533
YX794:AGTGAGAAGCATGGAT-1	SeuratProject	5938	5672	YX794	0	NA	NA	TRUE	Unknown	STRGA	-0.844867	0.387417	#63C774
YX794:AGTGAGAAGCCTAATT-1	SeuratProject	247	245	YX794	6	NA	NA	TRUE	Unknown	MGL	9.18827	-6.96412	#DF8DB1
YX794:AGTGAGAAGGCTTAAA-1	SeuratProject	1793	1729	YX794	1	4	ITL23GL	TRUE	TRUE	ITL23GL	-6.47449	0.106567	#E59D9F
YX794:AGTGAGAAGGGAGTAA-1	SeuratProject	3637	3496	YX794	1	4	ITL23GL	TRUE	TRUE	ITL23GL	-5.72244	1.18194	#E59D9F
YX794:AGTGAGAAGTAAACTG-1	SeuratProject	725	719	YX794	1	13	NA	TRUE	Unknown	ITL23GL	-6.60845	0.285285	#E59D9F
YX794:AGTGAGGCAAGCGCAT-1	SeuratProject	783	751	YX794	8	10	PVGA	TRUE	TRUE	PVGA	6.14735	-10.5422	#377549
YX794:AGTGAGGCACGGATCG-1	SeuratProject	1571	1524	YX794	4	5	ITL5GL	TRUE	TRUE	ITL5GL	-5.72039	6.9894	#E1A462
YX794:AGTGAGGCACTAATCC-1	SeuratProject	2301	2243	YX794	1	NA	NA	TRUE	Unknown	CTGL	6.39457	7.94888	#A78533
YX794:AGTGATCAGCGAAGCC-1	SeuratProject	922	884	YX794	0	2	OGC	TRUE	TRUE	OGC	8.59402	0.242284	#985695
YX794:AGTGATCAGCTTTACG-1	SeuratProject	1160	1109	YX794	0	2	OGC	TRUE	TRUE	OGC	8.51798	-1.452	#985695
YX794:AGTGATCAGGAGCTAT-1	SeuratProject	2969	2844	YX794	3	11	NPGL	TRUE	TRUE	NPGL	3.85322	4.54333	#D38362
YX794:AGTGATCAGGTGGCTA-1	SeuratProject	5527	5276	YX794	13	6	SSTGA	TRUE	TRUE	SSTGA	-1.43109	-10.027	#48C899
YX794:AGTGATCAGTATTGCT-1	SeuratProject	580	551	YX794	6	14	MGL	TRUE	TRUE	MGL	8.9333	-7.21684	#DF8DB1
YX794:AGTGATCAGTATTGGA-1	SeuratProject	8624	8187	YX794	8	NA	NA	TRUE	Unknown	SSTGA	6.34125	-10.8776	#48C899
YX794:AGTGATTCAAAGGACG-1	SeuratProject	503	483	YX794	0	NA	NA	TRUE	Unknown	OGC	9.40756	-1.46535	#985695
YX794:AGTGATTCAGGCGAAA-1	SeuratProject	303	298	YX794	5	NA	NA	FALSE	Unknown	NA	NA	NA	NA
YX794:AGTGATTCATGACAAT-1	SeuratProject	6242	5890	YX794	14	17	D12MSN	TRUE	TRUE	D12MSN	2.22646	0.951176	#4BBFE5
YX794:AGTGCAAGTAAGGTGC-1	SeuratProject	6131	5842	YX794	14	16	STRGA	TRUE	TRUE	STRGA	0.681622	0.26131	#63C774
YX794:AGTGCAAGTCAATACC-1	SeuratProject	1824	1790	YX794	2	NA	NA	TRUE	Unknown	ITL5GL	-7.27812	6.22771	#E1A462
YX794:AGTGCAAGTTACGTAC-1	SeuratProject	1635	1608	YX794	9	12	PTGL	TRUE	TRUE	PTGL	-0.0714792	9.04385	#9C5224
YX794:AGTGCAAGTTAGGCGG-1	SeuratProject	1461	1432	YX794	0	23	Unknown (MGL / OGC)	TRUE	FALSE	Unknown (MGL / OGC)	NA	NA	NA
YX794:AGTGCAAGTTGACCAT-1	SeuratProject	2661	2591	YX794	4	8	NA	TRUE	Unknown	ITL6GL	-4.46438	4.98033	#9E4954
YX794:AGTGCACCAAGCCTGG-1	SeuratProject	234	233	YX794	5	NA	NA	FALSE	Unknown	NA	NA	NA	NA
YX794:AGTGCACCAATGACCA-1	SeuratProject	1293	1242	YX794	0	2	OGC	TRUE	TRUE	OGC	8.56768	0.679793	#985695
YX794:AGTGCACCACTCAGTT-1	SeuratProject	4724	4552	YX794	10	NA	NA	TRUE	Unknown	OBGL	-1.64592	0.935502	#A44C40
YX794:AGTGCACCAGGATGTC-1	SeuratProject	1376	1338	YX794	0	NA	NA	TRUE	Unknown	OGC	8.83861	0.311694	#985695
YX794:AGTGCCCGTAAAGGTT-1	SeuratProject	522	508	YX794	7	9	OBGA	TRUE	TRUE	OBGA	2.12727	-1.5175	#43967C
YX794:AGTGCCCGTACCTTAA-1	SeuratProject	1225	1171	YX794	1	4	ITL23GL	TRUE	TRUE	ITL23GL	-5.96239	1.14186	#E59D9F
YX794:AGTGCCCGTAGGTGAC-1	SeuratProject	2860	2752	YX794	4	5	ITL5GL	TRUE	TRUE	ITL5GL	-6.18032	7.06799	#E1A462
YX794:AGTGCCCGTCACACTG-1	SeuratProject	5428	5158	YX794	6	14	MGL	TRUE	TRUE	MGL	8.54912	-6.86896	#DF8DB1
YX794:AGTGCCCGTCATGCCA-1	SeuratProject	888	860	YX794	0	NA	NA	TRUE	Unknown	OGC	8.6127	0.211742	#985695
YX794:AGTGCCCGTTGCTCAG-1	SeuratProject	743	720	YX794	7	9	OBGA	TRUE	TRUE	OBGA	1.33462	-2.11609	#43967C
YX794:AGTGCGCAGCCATAGG-1	SeuratProject	266	262	YX794	5	1	NA	FALSE	Unknown	NA	NA	NA	NA
YX794:AGTGCGCAGCCCTTGG-1	SeuratProject	350	336	YX794	5	6	SSTGA	FALSE	TRUE	SSTGA	NA	NA	#48C899
YX794:AGTGGCCAGAGAGGCG-1	SeuratProject	560	534	YX794	0	NA	NA	TRUE	Unknown	OGC	9.01139	-0.0393313	#985695
YX794:AGTGGCCAGAGCCGGT-1	SeuratProject	2069	2002	YX794	9	NA	NA	TRUE	Unknown	OGC	8.71772	0.239976	#985695
YX794:AGTGGCCAGCGCTAGA-1	SeuratProject	268	264	YX794	0	2	NA	TRUE	Unknown	OGC	9.51838	-1.77585	#985695
YX794:AGTGGCCAGCTAGTTT-1	SeuratProject	6663	6246	YX794	10	6	NA	TRUE	Unknown	SSTGA	-0.29763	0.360868	#48C899
YX794:AGTGGCCAGTAACGTA-1	SeuratProject	7785	7393	YX794	14	13	OBGL	TRUE	TRUE	OBGL	2.36517	0.923899	#A44C40
YX794:AGTGGCCAGTAAGTCA-1	SeuratProject	3267	3134	YX794	1	4	ITL23GL	TRUE	TRUE	ITL23GL	-4.94391	0.590711	#E59D9F
YX794:AGTGGCCAGTATAGCA-1	SeuratProject	4889	4661	YX794	10	13	OBGL	TRUE	TRUE	OBGL	-0.612196	2.31593	#A44C40
YX794:AGTGGCCAGTTTGAGA-1	SeuratProject	2823	2694	YX794	0	2	OGC	TRUE	TRUE	OGC	8.14682	0.513204	#985695
YX794:AGTGGCGGTCAGTGCC-1	SeuratProject	409	399	YX794	5	NA	NA	FALSE	Unknown	NA	NA	NA	NA
YX794:AGTGGCGGTGAGTCAA-1	SeuratProject	2490	2399	YX794	8	10	PVGA	TRUE	TRUE	PVGA	4.52118	-11.2439	#377549
YX794:AGTGGCTCAATACCGA-1	SeuratProject	5656	5352	YX794	17	NA	NA	TRUE	Unknown	VIPGA	-1.06886	-12.6956	#3C81BB
YX794:AGTGGCTCAATTACCC-1	SeuratProject	961	920	YX794	6	NA	NA	TRUE	Unknown	MGL	9.11879	-7.5114	#DF8DB1
YX794:AGTGGCTCAGGCCTAG-1	SeuratProject	2893	2781	YX794	7	13	OBGL	TRUE	TRUE	OBGL	-0.131166	0.125777	#A44C40
YX794:AGTGGCTCATCAGGAC-1	SeuratProject	2252	2155	YX794	0	2	OGC	TRUE	TRUE	OGC	7.77808	-0.234791	#985695
YX794:AGTGTGAGTCGCATAT-1	SeuratProject	3058	2920	YX794	0	2	OGC	TRUE	TRUE	OGC	8.49597	0.653243	#985695
YX794:AGTGTGAGTGCTCATG-1	SeuratProject	6962	6625	YX794	9	NA	NA	TRUE	Unknown	PTGL	0.294985	9.47022	#9C5224
YX794:AGTGTGAGTGTTACTA-1	SeuratProject	1447	1405	YX794	16	18	OPC	TRUE	TRUE	OPC	-0.424588	-5.67834	#B9A0D6
YX794:AGTGTGAGTTAATCCA-1	SeuratProject	3555	3391	YX794	11	6	SSTGA	TRUE	TRUE	SSTGA	2.39252	-10.6917	#48C899
YX794:AGTTACCGTCATGGTT-1	SeuratProject	1606	1552	YX794	14	17	D12MSN	TRUE	TRUE	D12MSN	2.63114	0.824278	#4BBFE5
YX794:AGTTACCGTCCTGCAA-1	SeuratProject	2644	2555	YX794	10	5	ITL5GL	TRUE	TRUE	ITL5GL	-5.80105	6.04492	#E1A462
YX794:AGTTACCGTGCTTCTC-1	SeuratProject	1889	1835	YX794	1	NA	NA	TRUE	Unknown	ITL23GL	-5.75437	1.01869	#E59D9F
YX794:AGTTACCGTTCAAGCT-1	SeuratProject	5494	5222	YX794	6	14	MGL	TRUE	TRUE	MGL	8.57936	-6.7834	#DF8DB1
YX794:AGTTACCGTTGACTAC-1	SeuratProject	4261	4091	YX794	1	4	ITL23GL	TRUE	TRUE	ITL23GL	-5.18679	-0.363488	#E59D9F
YX794:AGTTACGCAAATACCG-1	SeuratProject	4029	3868	YX794	2	0	NA	TRUE	Unknown	ITL45GL	-8.01005	4.89672	#DDA58F
YX794:AGTTACGCAAGCTCAA-1	SeuratProject	1816	1750	YX794	6	NA	NA	TRUE	Unknown	MGL	9.14191	-7.33534	#DF8DB1
YX794:AGTTACGCAATAGAAG-1	SeuratProject	1611	1560	YX794	13	7	VIPGA	TRUE	TRUE	VIPGA	-1.15068	-10.0273	#3C81BB
YX794:AGTTACGCAATATCCC-1	SeuratProject	2882	2751	YX794	1	3	ITL23GL	TRUE	TRUE	ITL23GL	-2.68216	0.529397	#E59D9F
YX794:AGTTACGCAGTTGGCG-1	SeuratProject	2651	2533	YX794	2	13	OBGL	TRUE	TRUE	OBGL	-8.6446	2.94031	#A44C40
YX794:AGTTACGCATCAGTAG-1	SeuratProject	808	785	YX794	3	1	CTGL	TRUE	TRUE	CTGL	6.55131	8.11137	#A78533
YX794:AGTTACGCATTGACTC-1	SeuratProject	3047	2931	YX794	10	12	PTGL	TRUE	TRUE	PTGL	-0.610054	2.30939	#9C5224
YX794:AGTTACGCATTGTCTA-1	SeuratProject	5464	5224	YX794	2	NA	NA	TRUE	Unknown	ITL45GL	-8.08329	4.75265	#DDA58F
YX794:AGTTATGAGAAGGGTA-1	SeuratProject	9092	8602	YX794	9	NA	NA	TRUE	Unknown	PVGA	6.12565	-11.5532	#377549
YX794:AGTTATGAGACTAATG-1	SeuratProject	2565	2463	YX794	14	17	D12MSN	TRUE	TRUE	D12MSN	2.44317	0.95459	#4BBFE5
YX794:AGTTATGAGAGGAATG-1	SeuratProject	2068	1985	YX794	14	17	D12MSN	TRUE	TRUE	D12MSN	2.06454	0.943724	#4BBFE5
YX794:AGTTATGAGATTAGCA-1	SeuratProject	11608	10908	YX794	2	0	NA	TRUE	Unknown	ITL45GL	-7.1358	3.80128	#DDA58F
YX794:AGTTATGAGCAAACAC-1	SeuratProject	1169	1130	YX794	4	5	ITL5GL	TRUE	TRUE	ITL5GL	-5.29763	6.26896	#E1A462
YX794:AGTTATGAGCTATTGT-1	SeuratProject	1926	1859	YX794	10	13	OBGL	TRUE	TRUE	OBGL	-0.467657	2.14355	#A44C40
YX794:AGTTCCTCACGCCCAT-1	SeuratProject	2061	1983	YX794	14	17	D12MSN	TRUE	TRUE	D12MSN	2.3181	0.690849	#4BBFE5
YX794:AGTTCCTCATAGGTGC-1	SeuratProject	935	912	YX794	1	4	ITL23GL	TRUE	TRUE	ITL23GL	-6.92431	0.18322	#E59D9F
YX794:AGTTCCTCATTTCTTC-1	SeuratProject	7625	7222	YX794	4	5	ITL5GL	TRUE	TRUE	ITL5GL	-6.14043	6.75056	#E1A462
YX794:AGTTCGCTCATCACAT-1	SeuratProject	1591	1524	YX794	4	8	ITL6GL	TRUE	TRUE	ITL6GL	-4.23201	4.46941	#9E4954
YX794:AGTTCGCTCATGAGGT-1	SeuratProject	3850	3679	YX794	11	6	SSTGA	TRUE	TRUE	SSTGA	2.5873	-9.42696	#48C899
YX794:AGTTCGCTCCTGATCA-1	SeuratProject	2955	2812	YX794	0	2	OGC	TRUE	TRUE	OGC	8.06841	0.186293	#985695
YX794:AGTTCGCTCGACAAGT-1	SeuratProject	6101	5832	YX794	3	NA	NA	TRUE	Unknown	CTGL	6.25735	7.77601	#A78533
YX794:AGTTGGCCAAGTGCAC-1	SeuratProject	465	446	YX794	6	NA	NA	TRUE	Unknown	MGL	9.13353	-7.4034	#DF8DB1
YX794:AGTTGGCCACGTTACT-1	SeuratProject	1443	1409	YX794	17	NA	NA	TRUE	Unknown	CTGL	6.06023	7.675	#A78533
YX794:AGTTTCTAGAAACCTA-1	SeuratProject	3935	3756	YX794	6	NA	NA	TRUE	Unknown	MGL	8.48048	-7.06026	#DF8DB1
YX794:AGTTTCTAGTTACTAC-1	SeuratProject	1068	1033	YX794	0	2	OGC	TRUE	TRUE	OGC	8.23351	0.600149	#985695
YX794:ATAAAGGCAAACATGT-1	SeuratProject	2629	2495	YX794	0	NA	NA	TRUE	Unknown	OGC	8.87266	-0.663809	#985695
YX794:ATAAAGGCACCAGCTC-1	SeuratProject	650	619	YX794	0	NA	NA	TRUE	Unknown	OGC	8.9069	-0.161585	#985695
YX794:ATAAAGGCAGATAATC-1	SeuratProject	5337	5046	YX794	0	NA	NA	TRUE	Unknown	OGC	8.03968	-0.0930274	#985695
YX794:ATAAAGGCAGGTTGTA-1	SeuratProject	1826	1761	YX794	2	5	ITL5GL	TRUE	TRUE	ITL5GL	-7.58612	5.8468	#E1A462
YX794:ATAAAGGCATACTGAG-1	SeuratProject	715	700	YX794	2	0	ITL45GL	TRUE	TRUE	ITL45GL	-8.17858	3.15193	#DDA58F
YX794:ATAAAGGCATTAGCCT-1	SeuratProject	4225	4038	YX794	4	5	ITL5GL	TRUE	TRUE	ITL5GL	-4.97743	4.8827	#E1A462
YX794:ATAACCAAGAAAGGCA-1	SeuratProject	3281	3173	YX794	1	13	OBGL	TRUE	TRUE	OBGL	9.15707	-7.23337	#A44C40
YX794:ATAACCAAGAGCTGGC-1	SeuratProject	3980	3818	YX794	2	0	ITL45GL	TRUE	TRUE	ITL45GL	-8.76521	3.64784	#DDA58F
YX794:ATAACCAAGCCGCTAT-1	SeuratProject	1539	1476	YX794	10	16	STRGA	TRUE	TRUE	STRGA	-8.45265	2.86869	#63C774
YX794:ATAACCAAGGACCATG-1	SeuratProject	5447	5179	YX794	1	3	ITL23GL	TRUE	TRUE	ITL23GL	-5.37835	-0.041529	#E59D9F
YX794:ATAACCAAGTCAATTC-1	SeuratProject	2164	2078	YX794	1	3	ITL23GL	TRUE	TRUE	ITL23GL	-3.29896	0.41716	#E59D9F
YX794:ATAACCCGTGATCCTG-1	SeuratProject	403	397	YX794	5	NA	NA	FALSE	Unknown	NA	NA	NA	NA
YX794:ATAACCCGTGCAAGGT-1	SeuratProject	1733	1661	YX794	9	12	PTGL	TRUE	TRUE	PTGL	0.121644	9.76524	#9C5224
YX794:ATAACCCGTTTATCCT-1	SeuratProject	6397	6020	YX794	1	NA	NA	TRUE	Unknown	ITL23GL	-5.93846	0.348235	#E59D9F
YX794:ATAACCCGTTTCCAGG-1	SeuratProject	2321	2200	YX794	6	14	MGL	TRUE	TRUE	MGL	8.6326	-7.11172	#DF8DB1
YX794:ATAACTGAGATATTCC-1	SeuratProject	1001	970	YX794	3	1	CTGL	TRUE	TRUE	CTGL	6.80298	8.75907	#A78533
YX794:ATAACTGAGATTCATC-1	SeuratProject	23482	21452	YX794	18	NA	NA	FALSE	Unknown	NA	NA	NA	NA
YX794:ATAACTGAGCTAACTT-1	SeuratProject	3641	3467	YX794	9	12	PTGL	TRUE	TRUE	PTGL	-0.419199	8.6864	#9C5224
YX794:ATAACTGAGGTTGTAA-1	SeuratProject	1283	1236	YX794	17	7	VIPGA	TRUE	TRUE	VIPGA	-1.14606	-12.3738	#3C81BB
YX794:ATAACTGAGTTTGTCG-1	SeuratProject	225	217	YX794	6	NA	NA	TRUE	Unknown	MGL	9.37274	-7.29433	#DF8DB1
YX794:ATAAGCATCAGGATTA-1	SeuratProject	750	722	YX794	3	1	CTGL	TRUE	TRUE	CTGL	6.3425	8.11385	#A78533
YX794:ATAAGCATCATGATGA-1	SeuratProject	1519	1489	YX794	9	19	CLAGL	TRUE	TRUE	CLAGL	0.211573	9.24443	#AE716E
YX794:ATAAGCATCCCAGTAC-1	SeuratProject	2668	2605	YX794	11	6	SSTGA	TRUE	TRUE	SSTGA	2.45166	-8.94049	#48C899
YX794:ATAAGCATCCCGCAAT-1	SeuratProject	7934	7542	YX794	12	19	NA	TRUE	Unknown	CLAGL	-7.13144	-8.04545	#AE716E
YX794:ATAAGCATCTAACTGT-1	SeuratProject	3099	2931	YX794	0	2	OGC	TRUE	TRUE	OGC	7.8857	0.21643	#985695
YX794:ATAAGCATCTTTAAGC-1	SeuratProject	2021	1945	YX794	9	12	PTGL	TRUE	TRUE	PTGL	-0.59627	9.10628	#9C5224
YX794:ATAAGGACAAATGAAG-1	SeuratProject	1610	1554	YX794	2	0	ITL45GL	TRUE	TRUE	ITL45GL	-6.77477	4.08685	#DDA58F
YX794:ATAAGGACAACAACAT-1	SeuratProject	2092	1999	YX794	6	NA	NA	TRUE	Unknown	MGL	8.81077	-7.12584	#DF8DB1
YX794:ATAAGGACAACCTGCC-1	SeuratProject	3267	3125	YX794	3	1	CTGL	TRUE	TRUE	CTGL	6.82651	8.34476	#A78533
YX794:ATAAGGACAAGCCATA-1	SeuratProject	1085	1048	YX794	8	6	SSTGA	TRUE	TRUE	SSTGA	4.63945	-11.1116	#48C899
YX794:ATAAGGACAATTGCTC-1	SeuratProject	700	681	YX794	7	9	OBGA	TRUE	TRUE	OBGA	2.60602	-2.91288	#43967C
YX794:ATAAGGACATAAAGGA-1	SeuratProject	1850	1779	YX794	1	4	ITL23GL	TRUE	TRUE	ITL23GL	-3.52965	0.409277	#E59D9F
YX794:ATAAGGTGTCATTATG-1	SeuratProject	8323	7835	YX794	9	NA	NA	TRUE	Unknown	PTGL	0.22436	9.39244	#9C5224
YX794:ATAATCGAGCCGGTAA-1	SeuratProject	2353	2263	YX794	1	3	NA	TRUE	Unknown	ITL23GL	-3.26662	0.490443	#E59D9F
YX794:ATAATCGAGCCTTAAT-1	SeuratProject	3958	3769	YX794	17	16	NA	TRUE	Unknown	VIPGA	-1.10014	-12.3844	#3C81BB
YX794:ATAATCGAGTTTGTCG-1	SeuratProject	6405	6113	YX794	14	NA	NA	TRUE	Unknown	D12MSN	1.64357	0.620351	#4BBFE5
YX794:ATAATGGTCAAGCCAG-1	SeuratProject	414	411	YX794	5	NA	NA	FALSE	Unknown	NA	NA	NA	NA
YX794:ATACCCGGTAAGTGCA-1	SeuratProject	1307	1267	YX794	7	9	OBGA	TRUE	TRUE	OBGA	2.03131	-2.45181	#43967C
YX794:ATACCCGGTGGGTAAC-1	SeuratProject	7440	7055	YX794	1	NA	NA	TRUE	Unknown	ITL23GL	-3.31315	0.099704	#E59D9F
YX794:ATACCCGGTGGTTACT-1	SeuratProject	3920	3748	YX794	6	22	CTGL	TRUE	TRUE	CTGL	8.63537	-6.84055	#A78533
YX794:ATACCCGGTGGTTAGA-1	SeuratProject	3398	3282	YX794	2	5	NA	TRUE	Unknown	ITL45GL	-7.37112	5.00851	#DDA58F
YX794:ATACCCGGTTGGGCCT-1	SeuratProject	3579	3456	YX794	1	4	ITL23GL	TRUE	TRUE	ITL23GL	-4.71444	0.77835	#E59D9F
YX794:ATACCTAGTACAATGG-1	SeuratProject	4173	4005	YX794	4	NA	NA	TRUE	Unknown	ITL6GL	-4.4266	4.55801	#9E4954
YX794:ATACCTAGTGAGACTA-1	SeuratProject	1750	1680	YX794	2	0	ITL45GL	TRUE	TRUE	ITL45GL	-8.81929	2.36499	#DDA58F
YX794:ATACCTAGTGTCACGC-1	SeuratProject	5015	4777	YX794	1	3	ITL23GL	TRUE	TRUE	ITL23GL	-5.2274	-0.027443	#E59D9F
YX794:ATACCTGTCAGCTAAA-1	SeuratProject	482	471	YX794	6	NA	NA	TRUE	Unknown	MGL	8.96256	-7.57725	#DF8DB1
YX794:ATACCTGTCCAAACTT-1	SeuratProject	2191	2115	YX794	1	3	ITL23GL	TRUE	TRUE	ITL23GL	-2.16334	0.705891	#E59D9F
YX794:ATACCTGTCCATTACG-1	SeuratProject	262	259	YX794	5	1	NA	FALSE	Unknown	NA	NA	NA	NA
YX794:ATACCTGTCTTTAGCG-1	SeuratProject	2494	2369	YX794	0	2	OGC	TRUE	TRUE	OGC	8.77245	-1.12962	#985695
YX794:ATACTGGCACATGCAA-1	SeuratProject	2440	2347	YX794	2	0	ITL45GL	TRUE	TRUE	ITL45GL	-6.02144	6.03709	#DDA58F
YX794:ATACTGGCAGTGCCTC-1	SeuratProject	7164	6750	YX794	4	NA	NA	TRUE	Unknown	OGC	8.62105	0.414014	#985695
YX794:ATACTGGCATAGTCAG-1	SeuratProject	7757	7385	YX794	13	16	STRGA	TRUE	TRUE	STRGA	-1.51359	-9.54311	#63C774
YX794:ATACTGGCATGGCTAA-1	SeuratProject	2164	2059	YX794	0	NA	NA	TRUE	Unknown	OGC	8.51409	-0.58468	#985695
YX794:ATACTGTTCACTAATC-1	SeuratProject	14151	13165	YX794	0	NA	NA	TRUE	Unknown	OGC	7.8918	-0.0481448	#985695
YX794:ATACTGTTCAGCAATA-1	SeuratProject	5959	5646	YX794	7	NA	NA	TRUE	Unknown	STRGA	-0.0802877	0.242918	#63C774
YX794:ATACTGTTCCTGCCAG-1	SeuratProject	2403	2284	YX794	12	15	ASC	TRUE	TRUE	ASC	-7.70029	-8.28571	#A13F9E
YX794:ATACTGTTCTAACCCA-1	SeuratProject	4834	4605	YX794	1	3	ITL23GL	TRUE	TRUE	ITL23GL	-2.42173	0.791284	#E59D9F
YX794:ATAGACCAGAGAGGCG-1	SeuratProject	1136	1097	YX794	2	0	ITL45GL	TRUE	TRUE	ITL45GL	-9.0668	2.039	#DDA58F
YX794:ATAGACCAGGAGGGTG-1	SeuratProject	387	376	YX794	5	NA	NA	FALSE	Unknown	NA	NA	NA	NA
YX794:ATAGACCAGTCACTAT-1	SeuratProject	5536	5313	YX794	1	0	NA	TRUE	Unknown	ITL23GL	-5.23277	1.45145	#E59D9F
YX794:ATAGACCAGTCCTTGA-1	SeuratProject	6424	6084	YX794	17	NA	NA	TRUE	Unknown	VIPGA	-0.987953	-12.3653	#3C81BB
YX794:ATAGCAATCAAATCCT-1	SeuratProject	10850	10190	YX794	3	NA	NA	TRUE	Unknown	CTGL	8.50565	-6.56043	#A78533
YX794:ATAGCAATCGTTAACT-1	SeuratProject	3383	3255	YX794	1	3	ITL23GL	TRUE	TRUE	ITL23GL	-5.52743	1.09899	#E59D9F
YX794:ATAGCCACAAGGGCTT-1	SeuratProject	3289	3145	YX794	1	3	ITL23GL	TRUE	TRUE	ITL23GL	-2.80538	0.321739	#E59D9F
YX794:ATAGCTAAGACAACGT-1	SeuratProject	3448	3316	YX794	10	13	OBGL	TRUE	TRUE	OBGL	-0.596388	1.91773	#A44C40
YX794:ATAGCTAAGTGCTCAC-1	SeuratProject	1816	1734	YX794	12	15	ASC	TRUE	TRUE	ASC	-6.88054	-7.93447	#A13F9E
YX794:ATAGGCGTCCACTATG-1	SeuratProject	225	217	YX794	5	NA	NA	FALSE	Unknown	NA	NA	NA	NA
YX794:ATAGGCGTCCTGCAAC-1	SeuratProject	737	712	YX794	0	NA	NA	TRUE	Unknown	OGC	8.83851	-0.0437185	#985695
YX794:ATAGGCGTCGCTAGAG-1	SeuratProject	2434	2320	YX794	17	7	VIPGA	TRUE	TRUE	VIPGA	-1.27486	-12.3118	#3C81BB
YX794:ATAGGTTCAAATGAAG-1	SeuratProject	4659	4444	YX794	16	11	NPGL	TRUE	TRUE	NPGL	-0.663207	-5.47843	#D38362
YX794:ATAGGTTCAATAGCAT-1	SeuratProject	2266	2175	YX794	1	3	ITL23GL	TRUE	TRUE	ITL23GL	-3.27056	-0.596274	#E59D9F
YX794:ATAGTCAAGGCTTAAA-1	SeuratProject	824	788	YX794	6	NA	NA	TRUE	Unknown	MGL	9.38797	-7.3438	#DF8DB1
YX794:ATAGTCAAGGTACCGA-1	SeuratProject	1363	1313	YX794	3	1	CTGL	TRUE	TRUE	CTGL	4.68246	6.47951	#A78533
YX794:ATAGTCAAGTTCGCGT-1	SeuratProject	5601	5339	YX794	10	NA	NA	TRUE	Unknown	STRGA	-0.528439	0.475842	#63C774
YX794:ATATAGCCAACAACAT-1	SeuratProject	15539	14584	YX794	6	20	NA	TRUE	Unknown	STRGA	8.33304	-6.84513	#63C774
YX794:ATATAGCCAACAGGCT-1	SeuratProject	1491	1436	YX794	14	17	D12MSN	TRUE	TRUE	D12MSN	2.44953	0.773671	#4BBFE5
YX794:ATATAGCCACAAGGCT-1	SeuratProject	1492	1456	YX794	9	12	PTGL	TRUE	TRUE	PTGL	-0.31433	8.00222	#9C5224
YX794:ATATAGCCATAATGGT-1	SeuratProject	3388	3261	YX794	13	NA	NA	TRUE	Unknown	VIPGA	-1.82402	-9.71709	#3C81BB
YX794:ATATAGCCATTAGTGG-1	SeuratProject	22842	20805	YX794	18	NA	NA	FALSE	Unknown	NA	NA	NA	NA
YX794:ATATGCAAGGACCATG-1	SeuratProject	4610	4367	YX794	0	NA	NA	TRUE	Unknown	OGC	8.02909	0.187999	#985695
YX794:ATATGCAAGGCTAATA-1	SeuratProject	1329	1273	YX794	10	13	OBGL	TRUE	TRUE	OBGL	-0.484565	1.83344	#A44C40
YX794:ATATGCAAGTTACATC-1	SeuratProject	2616	2519	YX794	14	16	STRGA	TRUE	TRUE	STRGA	1.78213	0.629549	#63C774
YX794:ATATTGCTCCTGCAAC-1	SeuratProject	9418	8958	YX794	3	NA	NA	TRUE	Unknown	CTGL	7.35335	0.275455	#A78533
YX794:ATCACAAAGCTGCATC-1	SeuratProject	3188	3067	YX794	3	22	CTGL	TRUE	TRUE	CTGL	4.66886	6.21336	#A78533
YX794:ATCACAAAGGTTACTT-1	SeuratProject	3407	3233	YX794	8	10	PVGA	TRUE	TRUE	PVGA	6.33148	-10.3553	#377549
YX794:ATCACAAAGTGGACCA-1	SeuratProject	5963	5656	YX794	11	NA	NA	TRUE	Unknown	SSTGA	2.39079	-10.3759	#48C899
YX794:ATCACAGCAACGTGGT-1	SeuratProject	613	597	YX794	8	10	PVGA	TRUE	TRUE	PVGA	5.82698	-10.4865	#377549
YX794:ATCACAGCACCTTGCA-1	SeuratProject	3409	3252	YX794	1	3	ITL23GL	TRUE	TRUE	ITL23GL	-4.84504	0.28128	#E59D9F
YX794:ATCACAGCACTTAGGA-1	SeuratProject	1078	1055	YX794	11	6	SSTGA	TRUE	TRUE	SSTGA	2.47639	-9.77126	#48C899
YX794:ATCACAGCAGTGAACC-1	SeuratProject	10622	10054	YX794	13	NA	NA	TRUE	Unknown	VIPGA	-1.51432	-9.57208	#3C81BB
YX794:ATCACTAGTACGCACC-1	SeuratProject	838	812	YX794	6	NA	NA	TRUE	Unknown	MGL	9.17078	-7.42422	#DF8DB1
YX794:ATCACTAGTAGCCTTG-1	SeuratProject	1177	1130	YX794	8	6	SSTGA	TRUE	TRUE	SSTGA	5.39268	-10.5699	#48C899
YX794:ATCACTAGTGCGCAAG-1	SeuratProject	9615	9062	YX794	10	13	OBGL	TRUE	TRUE	OBGL	0.191662	0.630582	#A44C40
YX794:ATCACTAGTGTGCGGA-1	SeuratProject	2249	2190	YX794	2	0	ITL45GL	TRUE	TRUE	ITL45GL	-7.57764	4.73093	#DDA58F
YX794:ATCACTAGTTGGTGAA-1	SeuratProject	1524	1461	YX794	5	NA	NA	FALSE	Unknown	NA	NA	NA	NA
YX794:ATCAGCACAAGTAAAG-1	SeuratProject	2127	2049	YX794	1	3	ITL23GL	TRUE	TRUE	ITL23GL	-5.43002	0.521721	#E59D9F
YX794:ATCAGCACACATGATG-1	SeuratProject	89074	73864	YX794	7	NA	NA	TRUE	Unknown	OBGL	2.95711	0.132792	#A44C40
YX794:ATCAGCACACCAGCCT-1	SeuratProject	1417	1372	YX794	6	NA	NA	TRUE	Unknown	MGL	9.3001	-7.48699	#DF8DB1
YX794:ATCAGCACACTCGCTA-1	SeuratProject	487	456	YX794	6	NA	NA	TRUE	Unknown	MGL	9.02256	-7.29477	#DF8DB1
YX794:ATCAGCACAGCAAGCT-1	SeuratProject	221	209	YX794	5	NA	NA	FALSE	Unknown	NA	NA	NA	NA
YX794:ATCAGCACAGGATAAA-1	SeuratProject	1188	1149	YX794	4	8	ITL6GL	TRUE	TRUE	ITL6GL	-4.14835	4.27385	#9E4954
YX794:ATCAGGCCAAATAAGG-1	SeuratProject	5277	5021	YX794	1	NA	NA	TRUE	Unknown	MGL	8.50941	-7.03288	#DF8DB1
YX794:ATCAGGCCACAAAGCC-1	SeuratProject	12040	11272	YX794	15	NA	NA	TRUE	Unknown	ITL45GL	-8.56154	5.08079	#DDA58F
YX794:ATCAGGCCACTAATCC-1	SeuratProject	437	421	YX794	7	9	OBGA	TRUE	TRUE	OBGA	1.49411	-1.79981	#43967C
YX794:ATCAGGCCAGGTAGCT-1	SeuratProject	1464	1439	YX794	15	NA	NA	TRUE	Unknown	NPGL	12.297	9.10239	#D38362
YX794:ATCAGGCCATGCATCT-1	SeuratProject	397	392	YX794	5	13	OBGL	FALSE	TRUE	OBGL	NA	NA	#A44C40
YX794:ATCAGGCCATTCAGGA-1	SeuratProject	947	908	YX794	0	NA	NA	TRUE	Unknown	OGC	8.93411	-1.32959	#985695
YX794:ATCAGGTAGTATTTGC-1	SeuratProject	1049	1015	YX794	0	2	OGC	TRUE	TRUE	OGC	9.22082	-1.81929	#985695
YX794:ATCAGGTAGTGATTCT-1	SeuratProject	6543	6264	YX794	8	10	PVGA	TRUE	TRUE	PVGA	5.99775	-11.1942	#377549
YX794:ATCAGGTAGTTTACGT-1	SeuratProject	1416	1347	YX794	0	NA	NA	TRUE	Unknown	OGC	8.45023	-1.93254	#985695
YX794:ATCATCAGTAGGTTCT-1	SeuratProject	3141	3046	YX794	13	7	VIPGA	TRUE	TRUE	VIPGA	-1.37871	-9.97758	#3C81BB
YX794:ATCATCAGTCAATACC-1	SeuratProject	4442	4234	YX794	14	13	OBGL	TRUE	TRUE	OBGL	2.55938	0.923587	#A44C40
YX794:ATCATCAGTCATAGAG-1	SeuratProject	579	567	YX794	2	0	ITL45GL	TRUE	TRUE	ITL45GL	-8.67702	2.25194	#DDA58F
YX794:ATCATCAGTGCAGTAA-1	SeuratProject	541	531	YX794	3	1	CTGL	TRUE	TRUE	CTGL	6.33434	8.0925	#A78533
YX794:ATCATCAGTGCCGGAA-1	SeuratProject	810	794	YX794	9	13	OBGL	TRUE	TRUE	OBGL	-2.74335	0.470524	#A44C40
YX794:ATCATCAGTTAAGTCC-1	SeuratProject	507	496	YX794	0	NA	NA	TRUE	Unknown	OGC	9.29375	-0.88246	#985695
YX794:ATCATCAGTTCCGGAC-1	SeuratProject	3967	3795	YX794	4	19	CLAGL	TRUE	TRUE	CLAGL	-4.63326	3.44048	#AE716E
YX794:ATCATCAGTTGCGAGG-1	SeuratProject	2764	2676	YX794	1	13	OBGL	TRUE	TRUE	OBGL	-1.8418	0.607742	#A44C40
YX794:ATCATCCCAATAGAAG-1	SeuratProject	4208	4000	YX794	1	13	NA	TRUE	Unknown	ITL23GL	-3.70328	0.129093	#E59D9F
YX794:ATCATCCCACCTTGCA-1	SeuratProject	286	277	YX794	0	NA	NA	TRUE	Unknown	OGC	8.96233	0.338165	#985695
YX794:ATCATCCCAGGTTGTA-1	SeuratProject	3994	3804	YX794	6	NA	NA	TRUE	Unknown	VLMC	-0.36752	-1.26802	#A78BDF
YX794:ATCATCCCAGTTGCAA-1	SeuratProject	221	215	YX794	1	NA	NA	TRUE	Unknown	ITL23GL	-5.20897	0.429728	#E59D9F
YX794:ATCATCCCATTGCCCA-1	SeuratProject	11366	10657	YX794	0	21	SSTGA	TRUE	TRUE	SSTGA	7.84603	0.0757746	#48C899
YX794:ATCATCCCATTTCGCG-1	SeuratProject	538	522	YX794	0	NA	NA	TRUE	Unknown	OGC	9.11468	-0.26333	#985695
YX794:ATCATGAAGCTTTAAC-1	SeuratProject	561	541	YX794	0	NA	NA	TRUE	Unknown	OGC	8.86404	0.674755	#985695
YX794:ATCATGAAGTTATGAG-1	SeuratProject	4143	3975	YX794	14	17	D12MSN	TRUE	TRUE	D12MSN	1.93215	0.718704	#4BBFE5
YX794:ATCATGCGTAGTAGCA-1	SeuratProject	7177	6823	YX794	10	13	OBGL	TRUE	TRUE	OBGL	-0.812763	1.84592	#A44C40
YX794:ATCATGCGTATCGCTG-1	SeuratProject	219	216	YX794	5	NA	NA	FALSE	Unknown	NA	NA	NA	NA
YX794:ATCATGCGTCAGTAAG-1	SeuratProject	1559	1502	YX794	2	0	ITL45GL	TRUE	TRUE	ITL45GL	-7.4861	3.50607	#DDA58F
YX794:ATCATGCGTTATGGGA-1	SeuratProject	390	373	YX794	6	NA	NA	TRUE	Unknown	MGL	9.12122	-7.56443	#DF8DB1
YX794:ATCATGCGTTGTCAGT-1	SeuratProject	8820	8326	YX794	2	0	ITL45GL	TRUE	TRUE	ITL45GL	-7.22023	3.56806	#DDA58F
YX794:ATCCATAGTAGTCATC-1	SeuratProject	8303	7895	YX794	4	NA	NA	TRUE	Unknown	OBGL	-1.76084	0.314664	#A44C40
YX794:ATCCATAGTATTGTCA-1	SeuratProject	6113	5764	YX794	3	1	CTGL	TRUE	TRUE	CTGL	6.4828	7.70667	#A78533
YX794:ATCCATAGTGCTCCTT-1	SeuratProject	385	378	YX794	5	0	NA	FALSE	Unknown	NA	NA	NA	NA
YX794:ATCCATAGTTATGTCA-1	SeuratProject	3650	3520	YX794	10	13	OBGL	TRUE	TRUE	OBGL	-1.25044	1.59317	#A44C40
YX794:ATCCCGCCAAATACGT-1	SeuratProject	318	305	YX794	0	2	NA	TRUE	Unknown	OGC	9.53071	-1.5466	#985695
YX794:ATCCCGCCAATCGTGA-1	SeuratProject	393	375	YX794	0	NA	NA	TRUE	Unknown	OGC	8.74765	0.0431041	#985695
YX794:ATCCCGCCAATGTCAG-1	SeuratProject	2923	2823	YX794	14	17	D12MSN	TRUE	TRUE	D12MSN	2.01666	1.03107	#4BBFE5
YX794:ATCCCGCCATTGCCCA-1	SeuratProject	20416	18937	YX794	7	NA	NA	TRUE	Unknown	PVGA	-0.241365	0.447949	#377549
YX794:ATCCCGCCATTGTCTA-1	SeuratProject	8716	8338	YX794	14	NA	NA	TRUE	Unknown	OBGL	1.74427	0.906253	#A44C40
YX794:ATCCCTCGTAAAGGTT-1	SeuratProject	695	670	YX794	10	13	OBGL	TRUE	TRUE	OBGL	-0.858281	1.80224	#A44C40
YX794:ATCCCTCGTCCCAGAC-1	SeuratProject	640	626	YX794	0	2	OGC	TRUE	TRUE	OGC	8.78546	0.248133	#985695
YX794:ATCCGCTAGAAGGACA-1	SeuratProject	2219	2100	YX794	0	2	OGC	TRUE	TRUE	OGC	8.41794	-0.408288	#985695
YX794:ATCCGCTAGCCAGTAG-1	SeuratProject	541	526	YX794	2	0	ITL45GL	TRUE	TRUE	ITL45GL	-8.87092	1.99108	#DDA58F
YX794:ATCCGCTAGCTTTAAC-1	SeuratProject	2927	2783	YX794	0	2	OGC	TRUE	TRUE	OGC	8.58717	0.613586	#985695
YX794:ATCCTAAGTCCAAATC-1	SeuratProject	710	681	YX794	6	NA	NA	TRUE	Unknown	MGL	9.32875	-7.70964	#DF8DB1
YX794:ATCCTAAGTGCTTCCT-1	SeuratProject	6405	6030	YX794	3	1	CTGL	TRUE	TRUE	CTGL	4.72457	6.80631	#A78533
YX794:ATCCTAAGTGTGATTC-1	SeuratProject	923	901	YX794	15	11	NPGL	TRUE	TRUE	NPGL	12.1287	8.76795	#D38362
YX794:ATCCTAAGTTATTTGG-1	SeuratProject	4003	3830	YX794	7	14	MGL	TRUE	TRUE	MGL	0.753287	-1.20498	#DF8DB1
YX794:ATCCTAAGTTTACCGG-1	SeuratProject	1386	1321	YX794	0	2	OGC	TRUE	TRUE	OGC	7.94562	0.629566	#985695
YX794:ATCCTAGTCACTAAGA-1	SeuratProject	3346	3202	YX794	2	0	ITL45GL	TRUE	TRUE	ITL45GL	-7.82757	3.558	#DDA58F
YX794:ATCCTAGTCAGTGAAC-1	SeuratProject	2765	2670	YX794	1	3	ITL23GL	TRUE	TRUE	ITL23GL	-4.6157	-0.794648	#E59D9F
YX794:ATCCTAGTCCTAGTGC-1	SeuratProject	907	877	YX794	8	10	PVGA	TRUE	TRUE	PVGA	5.0125	-11.1188	#377549
YX794:ATCCTAGTCGCTTCAA-1	SeuratProject	3370	3210	YX794	8	6	SSTGA	TRUE	TRUE	SSTGA	4.28199	-11.1763	#48C899
YX794:ATCCTAGTCTCACTTC-1	SeuratProject	4530	4256	YX794	0	NA	NA	TRUE	Unknown	OGC	7.65826	-0.399184	#985695
YX794:ATCCTCAAGCAATAGC-1	SeuratProject	6366	6093	YX794	4	8	ITL6GL	TRUE	TRUE	ITL6GL	-4.5636	4.07524	#9E4954
YX794:ATCCTCAAGCCTGTCG-1	SeuratProject	4239	4034	YX794	10	13	OBGL	TRUE	TRUE	OBGL	-0.62046	1.70352	#A44C40
YX794:ATCCTCAAGGGCTATG-1	SeuratProject	69465	58871	YX794	18	NA	NA	FALSE	Unknown	NA	NA	NA	NA
YX794:ATCCTCAAGGTTGTAA-1	SeuratProject	976	934	YX794	6	14	MGL	TRUE	TRUE	MGL	8.65426	-6.68257	#DF8DB1
YX794:ATCCTCAAGTAAGCTA-1	SeuratProject	1498	1448	YX794	11	NA	NA	TRUE	Unknown	SSTGA	2.09239	-10.2563	#48C899
YX794:ATCCTTTGTCGCATAT-1	SeuratProject	1969	1890	YX794	1	4	ITL23GL	TRUE	TRUE	ITL23GL	-5.74419	1.12756	#E59D9F
YX794:ATCCTTTGTTCCTCAC-1	SeuratProject	5310	5060	YX794	14	13	NA	TRUE	Unknown	D12MSN	2.39396	1.0668	#4BBFE5
YX794:ATCCTTTGTTTGACTA-1	SeuratProject	2423	2301	YX794	7	9	OBGA	TRUE	TRUE	OBGA	2.36203	-2.90626	#43967C
YX794:ATCGCCTAGCGAAGCC-1	SeuratProject	1941	1856	YX794	6	NA	NA	TRUE	Unknown	MGL	8.90221	-7.39097	#DF8DB1
YX794:ATCGCCTAGGCATGGC-1	SeuratProject	62911	54241	YX794	7	NA	NA	TRUE	Unknown	OBGL	7.37404	0.112638	#A44C40
YX794:ATCGCCTAGTGGCGGT-1	SeuratProject	480	466	YX794	6	NA	NA	TRUE	Unknown	MGL	9.26764	-7.50258	#DF8DB1
YX794:ATCGCCTAGTTAGCTT-1	SeuratProject	7655	7245	YX794	4	NA	NA	TRUE	Unknown	ITL6GL	-4.60858	4.73959	#9E4954
[truncated: 16,478 more rows]

## Sheet: Supplementary_Table2_3
Supplementary_Table2_3: This table contains the per-barcode reads quality, clustering results and annotated cell identity for mouse frontal cortex Droplet Paired-Tag experiments, H3K27me3 modality.
[truncated: 18,077 more rows]

[truncated: 8 more sheets: Supplementary_Table3, Supplementary_Table4, Supplementary_Table5_1, Supplementary_Table5_2, Supplementary_Table6_1, Supplementary_Table6_2, Supplementary_Table7_1, Supplementary_Table7_2]
