# Supplementary material for: Droplet-based single-cell joint profiling of histone modifications and transcriptomes
Source: Nat Struct Mol Biol. 2023 Aug 10;30(10):1428–33. doi: 10.1038/s41594-023-01060-1 (PMC10584685; doi:10.1038/s41594-023-01060-1)
Supplement: Supplementary file 5 — Statistical source data for Fig. 1. [file 41594_2023_1060_MOESM5_ESM.xls]

## Sheet: Fig1B
nCount_RNA	nFeature_RNA	sample
8642	3626	DPT_H3K27ac_mESC
5205	2592	DPT_H3K27ac_mESC
3814	2107	DPT_H3K27ac_mESC
9006	3724	DPT_H3K27ac_mESC
7934	3339	DPT_H3K27ac_mESC
9845	3821	DPT_H3K27ac_mESC
5423	2624	DPT_H3K27ac_mESC
7124	2869	DPT_H3K27ac_mESC
20516	5587	DPT_H3K27ac_mESC
4072	2180	DPT_H3K27ac_mESC
12811	3886	DPT_H3K27ac_mESC
6980	3116	DPT_H3K27ac_mESC
7321	3384	DPT_H3K27ac_mESC
7883	2906	DPT_H3K27ac_mESC
2099	903	DPT_H3K27ac_mESC
40675	8174	DPT_H3K27ac_mESC
2774	1873	DPT_H3K27ac_mESC
9729	3744	DPT_H3K27ac_mESC
4687	2203	DPT_H3K27ac_mESC
4558	2307	DPT_H3K27ac_mESC
4045	1201	DPT_H3K27ac_mESC
8414	3716	DPT_H3K27ac_mESC
3030	1062	DPT_H3K27ac_mESC
10208	3846	DPT_H3K27ac_mESC
9065	3566	DPT_H3K27ac_mESC
33424	7040	DPT_H3K27ac_mESC
8537	3414	DPT_H3K27ac_mESC
9943	3695	DPT_H3K27ac_mESC
4622	2641	DPT_H3K27ac_mESC
7228	3686	DPT_H3K27ac_mESC
5782	1559	DPT_H3K27ac_mESC
17539	5710	DPT_H3K27ac_mESC
10283	3856	DPT_H3K27ac_mESC
888	607	DPT_H3K27ac_mESC
6957	3012	DPT_H3K27ac_mESC
6952	2813	DPT_H3K27ac_mESC
5365	2434	DPT_H3K27ac_mESC
9005	3698	DPT_H3K27ac_mESC
6957	2918	DPT_H3K27ac_mESC
5917	2714	DPT_H3K27ac_mESC
15829	5133	DPT_H3K27ac_mESC
7888	3311	DPT_H3K27ac_mESC
6619	2724	DPT_H3K27ac_mESC
7107	2941	DPT_H3K27ac_mESC
7459	3038	DPT_H3K27ac_mESC
14682	4900	DPT_H3K27ac_mESC
8746	3590	DPT_H3K27ac_mESC
30225	7217	DPT_H3K27ac_mESC
10495	4039	DPT_H3K27ac_mESC
5378	2556	DPT_H3K27ac_mESC
19240	5468	DPT_H3K27ac_mESC
1250	569	DPT_H3K27ac_mESC
7914	3226	DPT_H3K27ac_mESC
14324	4767	DPT_H3K27ac_mESC
8893	3651	DPT_H3K27ac_mESC
19831	5568	DPT_H3K27ac_mESC
1508	1169	DPT_H3K27ac_mESC
6519	2952	DPT_H3K27ac_mESC
19055	5892	DPT_H3K27ac_mESC
13469	5252	DPT_H3K27ac_mESC
5530	2614	DPT_H3K27ac_mESC
703	424	DPT_H3K27ac_mESC
7177	2846	DPT_H3K27ac_mESC
1695	745	DPT_H3K27ac_mESC
12498	4326	DPT_H3K27ac_mESC
18439	5508	DPT_H3K27ac_mESC
7392	3220	DPT_H3K27ac_mESC
6204	2850	DPT_H3K27ac_mESC
4717	2299	DPT_H3K27ac_mESC
922	560	DPT_H3K27ac_mESC
4575	2248	DPT_H3K27ac_mESC
7795	3209	DPT_H3K27ac_mESC
7332	3573	DPT_H3K27ac_mESC
7828	3296	DPT_H3K27ac_mESC
875	680	DPT_H3K27ac_mESC
3356	2120	DPT_H3K27ac_mESC
7504	3179	DPT_H3K27ac_mESC
8891	3803	DPT_H3K27ac_mESC
7936	3431	DPT_H3K27ac_mESC
2467	989	DPT_H3K27ac_mESC
9626	3839	DPT_H3K27ac_mESC
11626	4146	DPT_H3K27ac_mESC
822	574	DPT_H3K27ac_mESC
5545	2598	DPT_H3K27ac_mESC
5429	2845	DPT_H3K27ac_mESC
6963	3197	DPT_H3K27ac_mESC
5041	2624	DPT_H3K27ac_mESC
14271	4836	DPT_H3K27ac_mESC
15065	4767	DPT_H3K27ac_mESC
12596	4543	DPT_H3K27ac_mESC
7437	3072	DPT_H3K27ac_mESC
7605	3324	DPT_H3K27ac_mESC
10179	3951	DPT_H3K27ac_mESC
1885	792	DPT_H3K27ac_mESC
10867	4282	DPT_H3K27ac_mESC
1030	556	DPT_H3K27ac_mESC
10694	4298	DPT_H3K27ac_mESC
11758	4523	DPT_H3K27ac_mESC
5653	2303	DPT_H3K27ac_mESC
5828	2852	DPT_H3K27ac_mESC
733	387	DPT_H3K27ac_mESC
5026	2365	DPT_H3K27ac_mESC
15340	5457	DPT_H3K27ac_mESC
5009	2461	DPT_H3K27ac_mESC
855	516	DPT_H3K27ac_mESC
6973	2614	DPT_H3K27ac_mESC
5471	2578	DPT_H3K27ac_mESC
19558	5895	DPT_H3K27ac_mESC
5062	2464	DPT_H3K27ac_mESC
16155	4983	DPT_H3K27ac_mESC
14858	4898	DPT_H3K27ac_mESC
11420	4060	DPT_H3K27ac_mESC
8505	3531	DPT_H3K27ac_mESC
9630	3568	DPT_H3K27ac_mESC
19442	5662	DPT_H3K27ac_mESC
7863	3025	DPT_H3K27ac_mESC
5204	2500	DPT_H3K27ac_mESC
4270	2095	DPT_H3K27ac_mESC
12787	4655	DPT_H3K27ac_mESC
7810	3266	DPT_H3K27ac_mESC
6708	2098	DPT_H3K27ac_mESC
7893	3387	DPT_H3K27ac_mESC
10899	4127	DPT_H3K27ac_mESC
4328	2578	DPT_H3K27ac_mESC
9411	3815	DPT_H3K27ac_mESC
14309	4729	DPT_H3K27ac_mESC
7297	2898	DPT_H3K27ac_mESC
21124	5961	DPT_H3K27ac_mESC
7198	3334	DPT_H3K27ac_mESC
2129	924	DPT_H3K27ac_mESC
4419	2395	DPT_H3K27ac_mESC
12346	4585	DPT_H3K27ac_mESC
965	506	DPT_H3K27ac_mESC
10522	4131	DPT_H3K27ac_mESC
24705	6140	DPT_H3K27ac_mESC
20971	6128	DPT_H3K27ac_mESC
15044	4874	DPT_H3K27ac_mESC
3496	1967	DPT_H3K27ac_mESC
6776	2798	DPT_H3K27ac_mESC
5844	2326	DPT_H3K27ac_mESC
10099	3852	DPT_H3K27ac_mESC
4150	2114	DPT_H3K27ac_mESC
10190	3750	DPT_H3K27ac_mESC
6908	2991	DPT_H3K27ac_mESC
11704	4328	DPT_H3K27ac_mESC
14430	5060	DPT_H3K27ac_mESC
19267	5369	DPT_H3K27ac_mESC
6059	2101	DPT_H3K27ac_mESC
6688	2912	DPT_H3K27ac_mESC
5193	2676	DPT_H3K27ac_mESC
6025	2679	DPT_H3K27ac_mESC
10175	3952	DPT_H3K27ac_mESC
5763	2728	DPT_H3K27ac_mESC
12847	4455	DPT_H3K27ac_mESC
9796	3407	DPT_H3K27ac_mESC
6261	3078	DPT_H3K27ac_mESC
10142	3523	DPT_H3K27ac_mESC
1988	902	DPT_H3K27ac_mESC
18270	5355	DPT_H3K27ac_mESC
7432	2972	DPT_H3K27ac_mESC
12412	4538	DPT_H3K27ac_mESC
1003	460	DPT_H3K27ac_mESC
5397	2650	DPT_H3K27ac_mESC
5768	2686	DPT_H3K27ac_mESC
5797	2010	DPT_H3K27ac_mESC
7354	3031	DPT_H3K27ac_mESC
16167	4654	DPT_H3K27ac_mESC
7218	3143	DPT_H3K27ac_mESC
6503	2653	DPT_H3K27ac_mESC
9851	3512	DPT_H3K27ac_mESC
5801	2709	DPT_H3K27ac_mESC
10856	3751	DPT_H3K27ac_mESC
12648	4503	DPT_H3K27ac_mESC
10824	4231	DPT_H3K27ac_mESC
925	482	DPT_H3K27ac_mESC
3811	1162	DPT_H3K27ac_mESC
10021	3722	DPT_H3K27ac_mESC
4508	2512	DPT_H3K27ac_mESC
6386	2900	DPT_H3K27ac_mESC
8272	3255	DPT_H3K27ac_mESC
5555	2630	DPT_H3K27ac_mESC
875	603	DPT_H3K27ac_mESC
2064	1043	DPT_H3K27ac_mESC
9746	3873	DPT_H3K27ac_mESC
8074	3388	DPT_H3K27ac_mESC
1630	804	DPT_H3K27ac_mESC
6654	2889	DPT_H3K27ac_mESC
6863	3024	DPT_H3K27ac_mESC
655	391	DPT_H3K27ac_mESC
5150	2713	DPT_H3K27ac_mESC
6391	2847	DPT_H3K27ac_mESC
4388	2111	DPT_H3K27ac_mESC
4725	2408	DPT_H3K27ac_mESC
6961	2820	DPT_H3K27ac_mESC
10811	3790	DPT_H3K27ac_mESC
8439	3281	DPT_H3K27ac_mESC
6949	3274	DPT_H3K27ac_mESC
6863	3146	DPT_H3K27ac_mESC
10531	3833	DPT_H3K27ac_mESC
3512	2220	DPT_H3K27ac_mESC
7405	3121	DPT_H3K27ac_mESC
9774	3662	DPT_H3K27ac_mESC
68038	9438	DPT_H3K27ac_mESC
1377	661	DPT_H3K27ac_mESC
4354	2016	DPT_H3K27ac_mESC
2179	999	DPT_H3K27ac_mESC
9468	3850	DPT_H3K27ac_mESC
4536	2413	DPT_H3K27ac_mESC
7445	3254	DPT_H3K27ac_mESC
9553	3732	DPT_H3K27ac_mESC
24603	6148	DPT_H3K27ac_mESC
7553	2992	DPT_H3K27ac_mESC
1650	603	DPT_H3K27ac_mESC
9298	3474	DPT_H3K27ac_mESC
9489	3834	DPT_H3K27ac_mESC
4884	2360	DPT_H3K27ac_mESC
4177	2073	DPT_H3K27ac_mESC
4843	2314	DPT_H3K27ac_mESC
15933	4755	DPT_H3K27ac_mESC
6719	3001	DPT_H3K27ac_mESC
1889	716	DPT_H3K27ac_mESC
18435	5609	DPT_H3K27ac_mESC
1735	823	DPT_H3K27ac_mESC
8556	3434	DPT_H3K27ac_mESC
11180	4179	DPT_H3K27ac_mESC
4051	2331	DPT_H3K27ac_mESC
847	463	DPT_H3K27ac_mESC
6997	3292	DPT_H3K27ac_mESC
15750	4852	DPT_H3K27ac_mESC
10594	3743	DPT_H3K27ac_mESC
10803	4005	DPT_H3K27ac_mESC
7932	3101	DPT_H3K27ac_mESC
6501	2538	DPT_H3K27ac_mESC
16508	4443	DPT_H3K27ac_mESC
6373	2992	DPT_H3K27ac_mESC
15998	5230	DPT_H3K27ac_mESC
5189	2925	DPT_H3K27ac_mESC
23892	6140	DPT_H3K27ac_mESC
4944	2631	DPT_H3K27ac_mESC
6304	2793	DPT_H3K27ac_mESC
4976	2470	DPT_H3K27ac_mESC
11985	4209	DPT_H3K27ac_mESC
4004	1266	DPT_H3K27ac_mESC
8777	3654	DPT_H3K27ac_mESC
20502	5702	DPT_H3K27ac_mESC
6645	2915	DPT_H3K27ac_mESC
15429	4945	DPT_H3K27ac_mESC
6296	2736	DPT_H3K27ac_mESC
5493	2680	DPT_H3K27ac_mESC
8606	3629	DPT_H3K27ac_mESC
8985	3837	DPT_H3K27ac_mESC
8386	3412	DPT_H3K27ac_mESC
6373	3158	DPT_H3K27ac_mESC
14641	4504	DPT_H3K27ac_mESC
3720	1997	DPT_H3K27ac_mESC
3561	2283	DPT_H3K27ac_mESC
7161	3113	DPT_H3K27ac_mESC
16200	4958	DPT_H3K27ac_mESC
9869	3457	DPT_H3K27ac_mESC
12432	4479	DPT_H3K27ac_mESC
4897	1889	DPT_H3K27ac_mESC
3405	2150	DPT_H3K27ac_mESC
5569	2631	DPT_H3K27ac_mESC
6531	3031	DPT_H3K27ac_mESC
6979	3279	DPT_H3K27ac_mESC
7539	3222	DPT_H3K27ac_mESC
13013	4530	DPT_H3K27ac_mESC
7569	3322	DPT_H3K27ac_mESC
11706	4431	DPT_H3K27ac_mESC
4037	2110	DPT_H3K27ac_mESC
7849	3496	DPT_H3K27ac_mESC
11198	3922	DPT_H3K27ac_mESC
7730	3266	DPT_H3K27ac_mESC
9647	3638	DPT_H3K27ac_mESC
4357	2231	DPT_H3K27ac_mESC
9619	3324	DPT_H3K27ac_mESC
11320	4204	DPT_H3K27ac_mESC
8833	3642	DPT_H3K27ac_mESC
7036	2982	DPT_H3K27ac_mESC
7550	3163	DPT_H3K27ac_mESC
11277	4242	DPT_H3K27ac_mESC
6621	2743	DPT_H3K27ac_mESC
5021	2402	DPT_H3K27ac_mESC
8788	3580	DPT_H3K27ac_mESC
6021	2820	DPT_H3K27ac_mESC
8775	3251	DPT_H3K27ac_mESC
4934	2332	DPT_H3K27ac_mESC
7236	2947	DPT_H3K27ac_mESC
7320	3250	DPT_H3K27ac_mESC
5309	2527	DPT_H3K27ac_mESC
8357	3422	DPT_H3K27ac_mESC
14443	5243	DPT_H3K27ac_mESC
16184	5392	DPT_H3K27ac_mESC
9500	3667	DPT_H3K27ac_mESC
4121	2469	DPT_H3K27ac_mESC
17075	5287	DPT_H3K27ac_mESC
3116	1118	DPT_H3K27ac_mESC
7921	3749	DPT_H3K27ac_mESC
7765	3494	DPT_H3K27ac_mESC
7285	3438	DPT_H3K27ac_mESC
7616	3329	DPT_H3K27ac_mESC
8785	3487	DPT_H3K27ac_mESC
3358	2006	DPT_H3K27ac_mESC
4898	2056	DPT_H3K27ac_mESC
3492	2239	DPT_H3K27ac_mESC
5998	2846	DPT_H3K27ac_mESC
4543	2594	DPT_H3K27ac_mESC
12567	4447	DPT_H3K27ac_mESC
26215	6501	DPT_H3K27ac_mESC
2601	1637	DPT_H3K27ac_mESC
7772	3254	DPT_H3K27ac_mESC
7750	3351	DPT_H3K27ac_mESC
1013	804	DPT_H3K27ac_mESC
18859	5509	DPT_H3K27ac_mESC
21395	5819	DPT_H3K27ac_mESC
9866	3808	DPT_H3K27ac_mESC
6512	2913	DPT_H3K27ac_mESC
2869	1034	DPT_H3K27ac_mESC
7551	3399	DPT_H3K27ac_mESC
9709	4022	DPT_H3K27ac_mESC
8019	3515	DPT_H3K27ac_mESC
5955	2712	DPT_H3K27ac_mESC
6296	2990	DPT_H3K27ac_mESC
8296	3349	DPT_H3K27ac_mESC
15681	4938	DPT_H3K27ac_mESC
8150	3408	DPT_H3K27ac_mESC
6217	2904	DPT_H3K27ac_mESC
16140	4900	DPT_H3K27ac_mESC
19925	5580	DPT_H3K27ac_mESC
6467	2909	DPT_H3K27ac_mESC
6388	3159	DPT_H3K27ac_mESC
8120	3504	DPT_H3K27ac_mESC
9068	3885	DPT_H3K27ac_mESC
11469	3887	DPT_H3K27ac_mESC
10250	3515	DPT_H3K27ac_mESC
11245	4195	DPT_H3K27ac_mESC
6422	2970	DPT_H3K27ac_mESC
11648	4141	DPT_H3K27ac_mESC
5805	2694	DPT_H3K27ac_mESC
5649	2752	DPT_H3K27ac_mESC
8494	3443	DPT_H3K27ac_mESC
2087	1351	DPT_H3K27ac_mESC
6898	2983	DPT_H3K27ac_mESC
5862	2574	DPT_H3K27ac_mESC
1673	1259	DPT_H3K27ac_mESC
13579	4720	DPT_H3K27ac_mESC
6590	3074	DPT_H3K27ac_mESC
1378	643	DPT_H3K27ac_mESC
11595	4409	DPT_H3K27ac_mESC
15721	4730	DPT_H3K27ac_mESC
12124	4356	DPT_H3K27ac_mESC
6267	2907	DPT_H3K27ac_mESC
28144	6693	DPT_H3K27ac_mESC
5238	2492	DPT_H3K27ac_mESC
7014	3062	DPT_H3K27ac_mESC
6720	3126	DPT_H3K27ac_mESC
10140	4074	DPT_H3K27ac_mESC
7267	3231	DPT_H3K27ac_mESC
10977	3700	DPT_H3K27ac_mESC
12884	4251	DPT_H3K27ac_mESC
18945	5789	DPT_H3K27ac_mESC
5123	2695	DPT_H3K27ac_mESC
6770	2827	DPT_H3K27ac_mESC
8883	3397	DPT_H3K27ac_mESC
15238	5369	DPT_H3K27ac_mESC
19515	5589	DPT_H3K27ac_mESC
11033	4039	DPT_H3K27ac_mESC
1475	688	DPT_H3K27ac_mESC
23559	6206	DPT_H3K27ac_mESC
8349	3475	DPT_H3K27ac_mESC
10351	3995	DPT_H3K27ac_mESC
8403	3605	DPT_H3K27ac_mESC
6258	2616	DPT_H3K27ac_mESC
8292	3612	DPT_H3K27ac_mESC
14973	4679	DPT_H3K27ac_mESC
11195	4102	DPT_H3K27ac_mESC
9979	3895	DPT_H3K27ac_mESC
7668	3343	DPT_H3K27ac_mESC
7203	3212	DPT_H3K27ac_mESC
8964	3601	DPT_H3K27ac_mESC
5940	2572	DPT_H3K27ac_mESC
15731	4890	DPT_H3K27ac_mESC
6157	2876	DPT_H3K27ac_mESC
5221	2393	DPT_H3K27ac_mESC
8701	3361	DPT_H3K27ac_mESC
3447	1341	DPT_H3K27ac_mESC
6226	2539	DPT_H3K27ac_mESC
5570	2822	DPT_H3K27ac_mESC
6881	3060	DPT_H3K27ac_mESC
5749	2883	DPT_H3K27ac_mESC
3715	2260	DPT_H3K27ac_mESC
7339	3340	DPT_H3K27ac_mESC
850	636	DPT_H3K27ac_mESC
8009	3239	DPT_H3K27ac_mESC
8462	3405	DPT_H3K27ac_mESC
14119	4780	DPT_H3K27ac_mESC
7663	3319	DPT_H3K27ac_mESC
14944	4907	DPT_H3K27ac_mESC
8119	3676	DPT_H3K27ac_mESC
7151	3084	DPT_H3K27ac_mESC
25798	6745	DPT_H3K27ac_mESC
1334	631	DPT_H3K27ac_mESC
42935	8075	DPT_H3K27ac_mESC
11002	4235	DPT_H3K27ac_mESC
8593	3466	DPT_H3K27ac_mESC
11954	4087	DPT_H3K27ac_mESC
1244	902	DPT_H3K27ac_mESC
2815	1028	DPT_H3K27ac_mESC
8129	3409	DPT_H3K27ac_mESC
1729	835	DPT_H3K27ac_mESC
10873	4389	DPT_H3K27ac_mESC
1104	560	DPT_H3K27ac_mESC
8100	3346	DPT_H3K27ac_mESC
3685	2319	DPT_H3K27ac_mESC
19292	5726	DPT_H3K27ac_mESC
9794	4012	DPT_H3K27ac_mESC
7457	3330	DPT_H3K27ac_mESC
8401	3453	DPT_H3K27ac_mESC
14368	4664	DPT_H3K27ac_mESC
6879	3088	DPT_H3K27ac_mESC
5030	2599	DPT_H3K27ac_mESC
29739	7189	DPT_H3K27ac_mESC
15495	5127	DPT_H3K27ac_mESC
4849	2397	DPT_H3K27ac_mESC
5913	2610	DPT_H3K27ac_mESC
14836	4711	DPT_H3K27ac_mESC
8008	3532	DPT_H3K27ac_mESC
9074	3159	DPT_H3K27ac_mESC
8710	3447	DPT_H3K27ac_mESC
7010	3249	DPT_H3K27ac_mESC
22530	6039	DPT_H3K27ac_mESC
6172	2413	DPT_H3K27ac_mESC
6292	2915	DPT_H3K27ac_mESC
5145	2413	DPT_H3K27ac_mESC
24095	6384	DPT_H3K27ac_mESC
3536	2279	DPT_H3K27ac_mESC
8805	3635	DPT_H3K27ac_mESC
3574	1694	DPT_H3K27ac_mESC
769	626	DPT_H3K27ac_mESC
16459	5103	DPT_H3K27ac_mESC
3228	1147	DPT_H3K27ac_mESC
71997	9617	DPT_H3K27ac_mESC
10345	3701	DPT_H3K27ac_mESC
6534	2832	DPT_H3K27ac_mESC
2530	872	DPT_H3K27ac_mESC
2152	971	DPT_H3K27ac_mESC
5558	2664	DPT_H3K27ac_mESC
669	499	DPT_H3K27ac_mESC
10556	3987	DPT_H3K27ac_mESC
6191	2601	DPT_H3K27ac_mESC
10824	4116	DPT_H3K27ac_mESC
8501	3437	DPT_H3K27ac_mESC
4172	2209	DPT_H3K27ac_mESC
14317	5009	DPT_H3K27ac_mESC
31450	7229	DPT_H3K27ac_mESC
8537	3503	DPT_H3K27ac_mESC
9076	3567	DPT_H3K27ac_mESC
5227	2618	DPT_H3K27ac_mESC
6150	2771	DPT_H3K27ac_mESC
7351	3014	DPT_H3K27ac_mESC
5163	2513	DPT_H3K27ac_mESC
7688	2965	DPT_H3K27ac_mESC
2114	900	DPT_H3K27ac_mESC
4090	1471	DPT_H3K27ac_mESC
9816	3732	DPT_H3K27ac_mESC
9249	3685	DPT_H3K27ac_mESC
13106	4512	DPT_H3K27ac_mESC
5578	2524	DPT_H3K27ac_mESC
4470	2023	DPT_H3K27ac_mESC
6116	2703	DPT_H3K27ac_mESC
5614	2503	DPT_H3K27ac_mESC
10992	4287	DPT_H3K27ac_mESC
9645	3804	DPT_H3K27ac_mESC
4717	2301	DPT_H3K27ac_mESC
18709	5063	DPT_H3K27ac_mESC
9616	3783	DPT_H3K27ac_mESC
6124	3052	DPT_H3K27ac_mESC
4155	2258	DPT_H3K27ac_mESC
5980	2704	DPT_H3K27ac_mESC
4700	2208	DPT_H3K27ac_mESC
1442	729	DPT_H3K27ac_mESC
6521	2817	DPT_H3K27ac_mESC
11487	4173	DPT_H3K27ac_mESC
4243	2300	DPT_H3K27ac_mESC
4370	2069	DPT_H3K27ac_mESC
5953	2701	DPT_H3K27ac_mESC
8068	3419	DPT_H3K27ac_mESC
8489	3447	DPT_H3K27ac_mESC
8668	3726	DPT_H3K27ac_mESC
4688	2352	DPT_H3K27ac_mESC
7762	3321	DPT_H3K27ac_mESC
3416	1622	DPT_H3K27ac_mESC
3745	2309	DPT_H3K27ac_mESC
5620	2656	DPT_H3K27ac_mESC
5932	2655	DPT_H3K27ac_mESC
5137	2701	DPT_H3K27ac_mESC
1289	676	DPT_H3K27ac_mESC
8438	3680	DPT_H3K27ac_mESC
5938	2638	DPT_H3K27ac_mESC
7424	3285	DPT_H3K27ac_mESC
6510	3010	DPT_H3K27ac_mESC
6699	3050	DPT_H3K27ac_mESC
16615	5368	DPT_H3K27ac_mESC
668	409	DPT_H3K27ac_mESC
5329	2855	DPT_H3K27ac_mESC
20275	6076	DPT_H3K27ac_mESC
6667	2958	DPT_H3K27ac_mESC
6235	2834	DPT_H3K27ac_mESC
4864	2429	DPT_H3K27ac_mESC
9433	3832	DPT_H3K27ac_mESC
17218	5394	DPT_H3K27ac_mESC
6296	2800	DPT_H3K27ac_mESC
5665	2685	DPT_H3K27ac_mESC
8924	3448	DPT_H3K27ac_mESC
15327	5082	DPT_H3K27ac_mESC
6105	2816	DPT_H3K27ac_mESC
24652	6422	DPT_H3K27ac_mESC
1377	650	DPT_H3K27ac_mESC
19457	5861	DPT_H3K27ac_mESC
5973	2629	DPT_H3K27ac_mESC
5278	2620	DPT_H3K27ac_mESC
6038	2575	DPT_H3K27ac_mESC
8588	3488	DPT_H3K27ac_mESC
9597	3838	DPT_H3K27ac_mESC
9649	3457	DPT_H3K27ac_mESC
7871	3327	DPT_H3K27ac_mESC
6720	3172	DPT_H3K27ac_mESC
9399	3702	DPT_H3K27ac_mESC
8077	3072	DPT_H3K27ac_mESC
8382	3605	DPT_H3K27ac_mESC
8676	3485	DPT_H3K27ac_mESC
5616	2697	DPT_H3K27ac_mESC
61916	9021	DPT_H3K27ac_mESC
7421	3037	DPT_H3K27ac_mESC
10943	3924	DPT_H3K27ac_mESC
5951	2969	DPT_H3K27ac_mESC
12446	4575	DPT_H3K27ac_mESC
11314	4250	DPT_H3K27ac_mESC
940	414	DPT_H3K27ac_mESC
9348	3644	DPT_H3K27ac_mESC
597	384	DPT_H3K27ac_mESC
6840	3062	DPT_H3K27ac_mESC
9752	3825	DPT_H3K27ac_mESC
12138	4399	DPT_H3K27ac_mESC
17798	5613	DPT_H3K27ac_mESC
6261	2901	DPT_H3K27ac_mESC
7922	3405	DPT_H3K27ac_mESC
1524	680	DPT_H3K27ac_mESC
9307	3728	DPT_H3K27ac_mESC
3484	1510	DPT_H3K27ac_mESC
7837	3329	DPT_H3K27ac_mESC
3839	1801	DPT_H3K27ac_mESC
10446	3843	DPT_H3K27ac_mESC
3046	2050	DPT_H3K27ac_mESC
8572	3461	DPT_H3K27ac_mESC
10578	3980	DPT_H3K27ac_mESC
5365	2501	DPT_H3K27ac_mESC
6174	2930	DPT_H3K27ac_mESC
3575	1306	DPT_H3K27ac_mESC
4632	2147	DPT_H3K27ac_mESC
7420	3209	DPT_H3K27ac_mESC
13373	4607	DPT_H3K27ac_mESC
4890	2560	DPT_H3K27ac_mESC
8001	3511	DPT_H3K27ac_mESC
10739	3893	DPT_H3K27ac_mESC
6121	2685	DPT_H3K27ac_mESC
10856	3770	DPT_H3K27ac_mESC
8403	3497	DPT_H3K27ac_mESC
4227	2218	DPT_H3K27ac_mESC
5963	2723	DPT_H3K27ac_mESC
7416	3165	DPT_H3K27ac_mESC
7246	3036	DPT_H3K27ac_mESC
7580	2966	DPT_H3K27ac_mESC
2759	1119	DPT_H3K27ac_mESC
11138	3633	DPT_H3K27ac_mESC
20402	5829	DPT_H3K27ac_mESC
6904	2782	DPT_H3K27ac_mESC
4623	2235	DPT_H3K27ac_mESC
7972	3259	DPT_H3K27ac_mESC
4031	1934	DPT_H3K27ac_mESC
6083	2667	DPT_H3K27ac_mESC
8022	3465	DPT_H3K27ac_mESC
882	697	DPT_H3K27ac_mESC
6259	2834	DPT_H3K27ac_mESC
1957	783	DPT_H3K27ac_mESC
11966	4302	DPT_H3K27ac_mESC
15366	4977	DPT_H3K27ac_mESC
13197	4687	DPT_H3K27ac_mESC
5095	2318	DPT_H3K27ac_mESC
17867	5324	DPT_H3K27ac_mESC
10175	3870	DPT_H3K27ac_mESC
4536	2488	DPT_H3K27ac_mESC
4195	2040	DPT_H3K27ac_mESC
20915	5694	DPT_H3K27ac_mESC
9209	3707	DPT_H3K27ac_mESC
6609	3100	DPT_H3K27ac_mESC
9293	3481	DPT_H3K27ac_mESC
7721	3016	DPT_H3K27ac_mESC
8432	3428	DPT_H3K27ac_mESC
4486	2053	DPT_H3K27ac_mESC
5872	2710	DPT_H3K27ac_mESC
4292	2256	DPT_H3K27ac_mESC
2554	1598	DPT_H3K27ac_mESC
8203	3297	DPT_H3K27ac_mESC
6906	3182	DPT_H3K27ac_mESC
20469	5698	DPT_H3K27ac_mESC
6399	2811	DPT_H3K27ac_mESC
11380	3784	DPT_H3K27ac_mESC
72427	9572	DPT_H3K27ac_mESC
8190	3504	DPT_H3K27ac_mESC
4391	1651	DPT_H3K27ac_mESC
3387	2177	DPT_H3K27ac_mESC
6396	2869	DPT_H3K27ac_mESC
5849	2818	DPT_H3K27ac_mESC
17191	5394	DPT_H3K27ac_mESC
6414	2839	DPT_H3K27ac_mESC
7601	3023	DPT_H3K27ac_mESC
14505	4891	DPT_H3K27ac_mESC
4648	2392	DPT_H3K27ac_mESC
8074	3845	DPT_H3K27ac_mESC
6180	2928	DPT_H3K27ac_mESC
5927	2641	DPT_H3K27ac_mESC
8830	3529	DPT_H3K27ac_mESC
4667	2404	DPT_H3K27ac_mESC
6196	2683	DPT_H3K27ac_mESC
5614	1973	DPT_H3K27ac_mESC
6084	2681	DPT_H3K27ac_mESC
11811	4113	DPT_H3K27ac_mESC
7092	3164	DPT_H3K27ac_mESC
7650	3528	DPT_H3K27ac_mESC
12170	4476	DPT_H3K27ac_mESC
3015	1808	DPT_H3K27ac_mESC
6643	2916	DPT_H3K27ac_mESC
8200	3316	DPT_H3K27ac_mESC
5364	2645	DPT_H3K27ac_mESC
5104	2490	DPT_H3K27ac_mESC
6621	3015	DPT_H3K27ac_mESC
2107	911	DPT_H3K27ac_mESC
3111	1134	DPT_H3K27ac_mESC
18644	5716	DPT_H3K27ac_mESC
9709	3816	DPT_H3K27ac_mESC
22270	6069	DPT_H3K27ac_mESC
18131	5359	DPT_H3K27ac_mESC
10770	3872	DPT_H3K27ac_mESC
8622	3478	DPT_H3K27ac_mESC
6475	2790	DPT_H3K27ac_mESC
34468	7548	DPT_H3K27ac_mESC
9071	3328	DPT_H3K27ac_mESC
5057	2349	DPT_H3K27ac_mESC
7721	3348	DPT_H3K27ac_mESC
12161	4468	DPT_H3K27ac_mESC
5467	2517	DPT_H3K27ac_mESC
1041	538	DPT_H3K27ac_mESC
7814	3100	DPT_H3K27ac_mESC
15512	4752	DPT_H3K27ac_mESC
5937	2431	DPT_H3K27ac_mESC
2899	962	DPT_H3K27ac_mESC
5731	2675	DPT_H3K27ac_mESC
8520	3407	DPT_H3K27ac_mESC
12503	4485	DPT_H3K27ac_mESC
9442	3528	DPT_H3K27ac_mESC
5248	2503	DPT_H3K27ac_mESC
10092	3883	DPT_H3K27ac_mESC
5129	2698	DPT_H3K27ac_mESC
6736	2817	DPT_H3K27ac_mESC
3838	1814	DPT_H3K27ac_mESC
2122	1246	DPT_H3K27ac_mESC
4552	2320	DPT_H3K27ac_mESC
7075	2959	DPT_H3K27ac_mESC
7644	3366	DPT_H3K27ac_mESC
11677	4290	DPT_H3K27ac_mESC
11431	4126	DPT_H3K27ac_mESC
8617	3660	DPT_H3K27ac_mESC
10059	3374	DPT_H3K27ac_mESC
6383	2856	DPT_H3K27ac_mESC
25373	6389	DPT_H3K27ac_mESC
3390	2117	DPT_H3K27ac_mESC
6955	3195	DPT_H3K27ac_mESC
13784	4930	DPT_H3K27ac_mESC
4110	2428	DPT_H3K27ac_mESC
5264	2542	DPT_H3K27ac_mESC
6246	2441	DPT_H3K27ac_mESC
7843	3600	DPT_H3K27ac_mESC
10581	3957	DPT_H3K27ac_mESC
5948	2843	DPT_H3K27ac_mESC
7142	3216	DPT_H3K27ac_mESC
29236	6905	DPT_H3K27ac_mESC
7131	3320	DPT_H3K27ac_mESC
12603	4496	DPT_H3K27ac_mESC
9097	3789	DPT_H3K27ac_mESC
14889	4871	DPT_H3K27ac_mESC
9729	3888	DPT_H3K27ac_mESC
17868	5618	DPT_H3K27ac_mESC
1319	605	DPT_H3K27ac_mESC
3467	1878	DPT_H3K27ac_mESC
8190	3217	DPT_H3K27ac_mESC
1480	679	DPT_H3K27ac_mESC
4550	2398	DPT_H3K27ac_mESC
1391	626	DPT_H3K27ac_mESC
4369	2484	DPT_H3K27ac_mESC
4905	2525	DPT_H3K27ac_mESC
2653	806	DPT_H3K27ac_mESC
4655	2307	DPT_H3K27ac_mESC
7129	3186	DPT_H3K27ac_mESC
4009	2071	DPT_H3K27ac_mESC
5466	1976	DPT_H3K27ac_mESC
7156	3046	DPT_H3K27ac_mESC
5926	2782	DPT_H3K27ac_mESC
6441	2761	DPT_H3K27ac_mESC
8076	3213	DPT_H3K27ac_mESC
6456	2723	DPT_H3K27ac_mESC
10488	4060	DPT_H3K27ac_mESC
5261	2939	DPT_H3K27ac_mESC
1112	510	DPT_H3K27ac_mESC
5028	2316	DPT_H3K27ac_mESC
8599	3379	DPT_H3K27ac_mESC
28747	7100	DPT_H3K27ac_mESC
6881	2933	DPT_H3K27ac_mESC
10875	3852	DPT_H3K27ac_mESC
8231	3094	DPT_H3K27ac_mESC
9237	3913	DPT_H3K27ac_mESC
5724	2595	DPT_H3K27ac_mESC
1959	872	DPT_H3K27ac_mESC
8028	3708	DPT_H3K27ac_mESC
4918	2293	DPT_H3K27ac_mESC
15097	4723	DPT_H3K27ac_mESC
550	322	DPT_H3K27ac_mESC
6908	2980	DPT_H3K27ac_mESC
18358	5818	DPT_H3K27ac_mESC
11955	4337	DPT_H3K27ac_mESC
7226	3098	DPT_H3K27ac_mESC
5145	2382	DPT_H3K27ac_mESC
3304	1126	DPT_H3K27ac_mESC
3068	1109	DPT_H3K27ac_mESC
7119	2879	DPT_H3K27ac_mESC
2195	901	DPT_H3K27ac_mESC
25573	6477	DPT_H3K27ac_mESC
6363	2823	DPT_H3K27ac_mESC
4703	2355	DPT_H3K27ac_mESC
7197	3050	DPT_H3K27ac_mESC
5401	2495	DPT_H3K27ac_mESC
6709	3003	DPT_H3K27ac_mESC
6088	2638	DPT_H3K27ac_mESC
7297	3432	DPT_H3K27ac_mESC
4210	1598	DPT_H3K27ac_mESC
11438	3842	DPT_H3K27ac_mESC
720	420	DPT_H3K27ac_mESC
9694	3711	DPT_H3K27ac_mESC
10731	3825	DPT_H3K27ac_mESC
8449	3261	DPT_H3K27ac_mESC
12764	4703	DPT_H3K27ac_mESC
11993	4324	DPT_H3K27ac_mESC
11575	4519	DPT_H3K27ac_mESC
27360	7299	DPT_H3K27ac_mESC
7121	3025	DPT_H3K27ac_mESC
13682	4880	DPT_H3K27ac_mESC
5571	2669	DPT_H3K27ac_mESC
8277	3125	DPT_H3K27ac_mESC
4720	2140	DPT_H3K27ac_mESC
4186	2045	DPT_H3K27ac_mESC
5725	2664	DPT_H3K27ac_mESC
7175	2905	DPT_H3K27ac_mESC
5100	2577	DPT_H3K27ac_mESC
3900	2122	DPT_H3K27ac_mESC
8481	3430	DPT_H3K27ac_mESC
516	342	DPT_H3K27ac_mESC
6929	3314	DPT_H3K27ac_mESC
7774	3418	DPT_H3K27ac_mESC
7691	2972	DPT_H3K27ac_mESC
5839	2929	DPT_H3K27ac_mESC
12057	4104	DPT_H3K27ac_mESC
7681	3323	DPT_H3K27ac_mESC
4937	2386	DPT_H3K27ac_mESC
6035	2505	DPT_H3K27ac_mESC
19551	5709	DPT_H3K27ac_mESC
5715	2571	DPT_H3K27ac_mESC
8116	3168	DPT_H3K27ac_mESC
6627	2939	DPT_H3K27ac_mESC
22180	6043	DPT_H3K27ac_mESC
8560	3615	DPT_H3K27ac_mESC
7254	3193	DPT_H3K27ac_mESC
11983	4333	DPT_H3K27ac_mESC
9940	3669	DPT_H3K27ac_mESC
6401	2857	DPT_H3K27ac_mESC
8634	3613	DPT_H3K27ac_mESC
11463	4140	DPT_H3K27ac_mESC
9237	3810	DPT_H3K27ac_mESC
9902	3909	DPT_H3K27ac_mESC
9478	3639	DPT_H3K27ac_mESC
15393	5109	DPT_H3K27ac_mESC
11169	4081	DPT_H3K27ac_mESC
5392	2609	DPT_H3K27ac_mESC
6142	2638	DPT_H3K27ac_mESC
4905	2440	DPT_H3K27ac_mESC
11651	4286	DPT_H3K27ac_mESC
6178	2768	DPT_H3K27ac_mESC
13396	4336	DPT_H3K27ac_mESC
17891	5179	DPT_H3K27ac_mESC
27839	6907	DPT_H3K27ac_mESC
7800	3344	DPT_H3K27ac_mESC
5517	2471	DPT_H3K27ac_mESC
6073	2891	DPT_H3K27ac_mESC
9166	3539	DPT_H3K27ac_mESC
8516	3322	DPT_H3K27ac_mESC
8484	3288	DPT_H3K27ac_mESC
671	491	DPT_H3K27ac_mESC
5083	2311	DPT_H3K27ac_mESC
5807	2890	DPT_H3K27ac_mESC
21790	5723	DPT_H3K27ac_mESC
8798	3599	DPT_H3K27ac_mESC
6163	2811	DPT_H3K27ac_mESC
6684	2874	DPT_H3K27ac_mESC
7341	3191	DPT_H3K27ac_mESC
7960	3180	DPT_H3K27ac_mESC
12351	4527	DPT_H3K27ac_mESC
8253	3445	DPT_H3K27ac_mESC
6546	2790	DPT_H3K27ac_mESC
8774	3644	DPT_H3K27ac_mESC
6949	2944	DPT_H3K27ac_mESC
16408	5304	DPT_H3K27ac_mESC
12340	4418	DPT_H3K27ac_mESC
3579	1504	DPT_H3K27ac_mESC
6836	3107	DPT_H3K27ac_mESC
5102	2442	DPT_H3K27ac_mESC
4903	2391	DPT_H3K27ac_mESC
9560	3909	DPT_H3K27ac_mESC
26113	6538	DPT_H3K27ac_mESC
5510	1604	DPT_H3K27ac_mESC
20886	5691	DPT_H3K27ac_mESC
5068	2507	DPT_H3K27ac_mESC
17215	6062	DPT_H3K27ac_mESC
5318	2490	DPT_H3K27ac_mESC
8211	3459	DPT_H3K27ac_mESC
867	672	DPT_H3K27ac_mESC
1490	732	DPT_H3K27ac_mESC
17974	5167	DPT_H3K27ac_mESC
5929	2607	DPT_H3K27ac_mESC
13829	4779	DPT_H3K27ac_mESC
22915	6107	DPT_H3K27ac_mESC
4862	2570	DPT_H3K27ac_mESC
14605	4737	DPT_H3K27ac_mESC
5550	2495	DPT_H3K27ac_mESC
2087	852	DPT_H3K27ac_mESC
7710	2988	DPT_H3K27ac_mESC
8252	3428	DPT_H3K27ac_mESC
11541	4310	DPT_H3K27ac_mESC
2964	1572	DPT_H3K27ac_mESC
8911	3478	DPT_H3K27ac_mESC
8823	3512	DPT_H3K27ac_mESC
12103	4389	DPT_H3K27ac_mESC
1773	906	DPT_H3K27ac_mESC
12740	4613	DPT_H3K27ac_mESC
6397	2794	DPT_H3K27ac_mESC
2019	732	DPT_H3K27ac_mESC
5984	2807	DPT_H3K27ac_mESC
13200	2693	DPT_H3K27ac_mESC
10087	4041	DPT_H3K27ac_mESC
5813	2626	DPT_H3K27ac_mESC
4913	2177	DPT_H3K27ac_mESC
6610	2910	DPT_H3K27ac_mESC
7703	3163	DPT_H3K27ac_mESC
9719	4025	DPT_H3K27ac_mESC
5010	1741	DPT_H3K27ac_mESC
12954	4360	DPT_H3K27ac_mESC
19503	5629	DPT_H3K27ac_mESC
10520	3257	DPT_H3K27ac_mESC
12621	4284	DPT_H3K27ac_mESC
7886	3550	DPT_H3K27ac_mESC
7041	2958	DPT_H3K27ac_mESC
8514	3455	DPT_H3K27ac_mESC
8404	3404	DPT_H3K27ac_mESC
11682	3862	DPT_H3K27ac_mESC
9544	4154	DPT_H3K27ac_mESC
25471	6238	DPT_H3K27ac_mESC
8938	3603	DPT_H3K27ac_mESC
762	516	DPT_H3K27ac_mESC
5207	2511	DPT_H3K27ac_mESC
5802	2686	DPT_H3K27ac_mESC
5945	2849	DPT_H3K27ac_mESC
6374	2806	DPT_H3K27ac_mESC
2838	988	DPT_H3K27ac_mESC
1018	794	DPT_H3K27ac_mESC
8220	3237	DPT_H3K27ac_mESC
18068	5270	DPT_H3K27ac_mESC
5090	2366	DPT_H3K27ac_mESC
7588	3156	DPT_H3K27ac_mESC
10596	3711	DPT_H3K27ac_mESC
16179	5009	DPT_H3K27ac_mESC
5249	2598	DPT_H3K27ac_mESC
2056	848	DPT_H3K27ac_mESC
10788	3836	DPT_H3K27ac_mESC
4148	1618	DPT_H3K27ac_mESC
4064	1643	DPT_H3K27ac_mESC
5005	1866	DPT_H3K27ac_mESC
4366	2135	DPT_H3K27ac_mESC
19011	5502	DPT_H3K27ac_mESC
5238	2347	DPT_H3K27ac_mESC
2277	1431	DPT_H3K27ac_mESC
2671	1096	DPT_H3K27ac_mESC
1963	879	DPT_H3K27ac_mESC
21897	5957	DPT_H3K27ac_mESC
13730	4777	DPT_H3K27ac_mESC
11238	3967	DPT_H3K27ac_mESC
19786	5330	DPT_H3K27ac_mESC
4307	2179	DPT_H3K27ac_mESC
3963	2149	DPT_H3K27ac_mESC
2232	1505	DPT_H3K27ac_mESC
8960	3355	DPT_H3K27ac_mESC
1448	640	DPT_H3K27ac_mESC
7517	3211	DPT_H3K27ac_mESC
1642	670	DPT_H3K27ac_mESC
11832	4183	DPT_H3K27ac_mESC
4410	2638	DPT_H3K27ac_mESC
5273	2494	DPT_H3K27ac_mESC
5017	2204	DPT_H3K27ac_mESC
6291	2902	DPT_H3K27ac_mESC
20254	5742	DPT_H3K27ac_mESC
5713	2627	DPT_H3K27ac_mESC
12672	4226	DPT_H3K27ac_mESC
6570	2973	DPT_H3K27ac_mESC
7091	3129	DPT_H3K27ac_mESC
2358	1478	DPT_H3K27ac_mESC
1978	606	DPT_H3K27ac_mESC
5556	2706	DPT_H3K27ac_mESC
748	442	DPT_H3K27ac_mESC
7810	3156	DPT_H3K27ac_mESC
5322	2384	DPT_H3K27ac_mESC
7160	3147	DPT_H3K27ac_mESC
7158	3123	DPT_H3K27ac_mESC
7642	3396	DPT_H3K27ac_mESC
18733	5914	DPT_H3K27ac_mESC
9014	3491	DPT_H3K27ac_mESC
7339	3075	DPT_H3K27ac_mESC
3498	2159	DPT_H3K27ac_mESC
1339	673	DPT_H3K27ac_mESC
21635	6458	DPT_H3K27ac_mESC
8202	3429	DPT_H3K27ac_mESC
1462	744	DPT_H3K27ac_mESC
12270	4452	DPT_H3K27ac_mESC
14042	4773	DPT_H3K27ac_mESC
11113	4443	DPT_H3K27ac_mESC
19828	5480	DPT_H3K27ac_mESC
8003	3198	DPT_H3K27ac_mESC
11767	4609	DPT_H3K27ac_mESC
8568	3477	DPT_H3K27ac_mESC
8110	3370	DPT_H3K27ac_mESC
5283	2445	DPT_H3K27ac_mESC
30393	6288	DPT_H3K27ac_mESC
6895	2932	DPT_H3K27ac_mESC
6907	3084	DPT_H3K27ac_mESC
3730	2029	DPT_H3K27ac_mESC
4047	2156	DPT_H3K27ac_mESC
9340	3509	DPT_H3K27ac_mESC
1546	699	DPT_H3K27ac_mESC
5583	2377	DPT_H3K27ac_mESC
8096	3443	DPT_H3K27ac_mESC
19215	5739	DPT_H3K27ac_mESC
21270	5829	DPT_H3K27ac_mESC
7524	3332	DPT_H3K27ac_mESC
11742	4335	DPT_H3K27ac_mESC
8801	3523	DPT_H3K27ac_mESC
1313	659	DPT_H3K27ac_mESC
7951	3274	DPT_H3K27ac_mESC
8200	3214	DPT_H3K27ac_mESC
44253	7662	DPT_H3K27ac_mESC
10404	3899	DPT_H3K27ac_mESC
9279	4029	DPT_H3K27ac_mESC
6498	2899	DPT_H3K27ac_mESC
3293	2041	DPT_H3K27ac_mESC
5554	2689	DPT_H3K27ac_mESC
8137	3343	DPT_H3K27ac_mESC
4565	2315	DPT_H3K27ac_mESC
18900	5144	DPT_H3K27ac_mESC
3843	1919	DPT_H3K27ac_mESC
7095	3090	DPT_H3K27ac_mESC
8005	3258	DPT_H3K27ac_mESC
8731	3438	DPT_H3K27ac_mESC
7354	3189	DPT_H3K27ac_mESC
5258	2162	DPT_H3K27ac_mESC
6171	2814	DPT_H3K27ac_mESC
11257	4108	DPT_H3K27ac_mESC
20116	5784	DPT_H3K27ac_mESC
4715	2030	DPT_H3K27ac_mESC
6070	2734	DPT_H3K27ac_mESC
5374	2566	DPT_H3K27ac_mESC
12082	4399	DPT_H3K27ac_mESC
7000	3051	DPT_H3K27ac_mESC
5271	2424	DPT_H3K27ac_mESC
13514	4330	DPT_H3K27ac_mESC
8984	3534	DPT_H3K27ac_mESC
4880	2403	DPT_H3K27ac_mESC
1667	768	DPT_H3K27ac_mESC
9246	3553	DPT_H3K27ac_mESC
7833	3260	DPT_H3K27ac_mESC
5230	2729	DPT_H3K27ac_mESC
9386	3624	DPT_H3K27ac_mESC
8657	3478	DPT_H3K27ac_mESC
5481	2628	DPT_H3K27ac_mESC
8072	3464	DPT_H3K27ac_mESC
6527	2953	DPT_H3K27ac_mESC
4315	2272	DPT_H3K27ac_mESC
13755	4822	DPT_H3K27ac_mESC
11247	4260	DPT_H3K27ac_mESC
2546	1016	DPT_H3K27ac_mESC
7748	3448	DPT_H3K27ac_mESC
7091	3191	DPT_H3K27ac_mESC
8864	3612	DPT_H3K27ac_mESC
18459	5343	DPT_H3K27ac_mESC
6106	2584	DPT_H3K27ac_mESC
5855	2723	DPT_H3K27ac_mESC
30428	5990	DPT_H3K27ac_mESC
10501	4083	DPT_H3K27ac_mESC
5557	2874	DPT_H3K27ac_mESC
16659	5298	DPT_H3K27ac_mESC
4787	2316	DPT_H3K27ac_mESC
810	654	DPT_H3K27ac_mESC
12009	3906	DPT_H3K27ac_mESC
4660	2392	DPT_H3K27ac_mESC
6544	2755	DPT_H3K27ac_mESC
12072	4196	DPT_H3K27ac_mESC
8249	3290	DPT_H3K27ac_mESC
8787	4130	DPT_H3K27ac_mESC
5225	2505	DPT_H3K27ac_mESC
5339	2219	DPT_H3K27ac_mESC
4608	2162	DPT_H3K27ac_mESC
4047	1297	DPT_H3K27ac_mESC
4296	2265	DPT_H3K27ac_mESC
8238	3577	DPT_H3K27ac_mESC
3702	1563	DPT_H3K27ac_mESC
24612	6355	DPT_H3K27ac_mESC
15669	4695	DPT_H3K27ac_mESC
6356	2779	DPT_H3K27ac_mESC
9946	3796	DPT_H3K27ac_mESC
8014	3464	DPT_H3K27ac_mESC
1013	790	DPT_H3K27ac_mESC
5644	2549	DPT_H3K27ac_mESC
1752	838	DPT_H3K27ac_mESC
4979	2307	DPT_H3K27ac_mESC
7628	3241	DPT_H3K27ac_mESC
11221	4081	DPT_H3K27ac_mESC
8104	3408	DPT_H3K27ac_mESC
11883	4154	DPT_H3K27ac_mESC
5856	2825	DPT_H3K27ac_mESC
500	357	DPT_H3K27ac_mESC
7713	3479	DPT_H3K27ac_mESC
4459	2364	DPT_H3K27ac_mESC
4777	2368	DPT_H3K27ac_mESC
1450	737	DPT_H3K27ac_mESC
8325	3562	DPT_H3K27ac_mESC
40152	7715	DPT_H3K27ac_mESC
9224	3472	DPT_H3K27ac_mESC
6697	2900	DPT_H3K27ac_mESC
6651	2980	DPT_H3K27ac_mESC
10875	4090	DPT_H3K27ac_mESC
6696	2934	DPT_H3K27ac_mESC
6574	2978	DPT_H3K27ac_mESC
11446	4182	DPT_H3K27ac_mESC
28303	6887	DPT_H3K27ac_mESC
1716	1033	DPT_H3K27ac_mESC
5767	2933	DPT_H3K27ac_mESC
9439	3697	DPT_H3K27ac_mESC
10396	3821	DPT_H3K27ac_mESC
20981	5757	DPT_H3K27ac_mESC
1486	622	DPT_H3K27ac_mESC
12949	4223	DPT_H3K27ac_mESC
15327	4812	DPT_H3K27ac_mESC
9169	3527	DPT_H3K27ac_mESC
20507	5843	DPT_H3K27ac_mESC
4620	1799	DPT_H3K27ac_mESC
4701	2367	DPT_H3K27ac_mESC
10102	3679	DPT_H3K27ac_mESC
7695	3241	DPT_H3K27ac_mESC
9130	3553	DPT_H3K27ac_mESC
10927	4105	DPT_H3K27ac_mESC
3883	1596	DPT_H3K27ac_mESC
9019	3706	DPT_H3K27ac_mESC
3908	1849	DPT_H3K27ac_mESC
1110	546	DPT_H3K27ac_mESC
4236	2292	DPT_H3K27ac_mESC
5902	2846	DPT_H3K27ac_mESC
7676	3106	DPT_H3K27ac_mESC
13456	4493	DPT_H3K27ac_mESC
11468	4246	DPT_H3K27ac_mESC
7305	3363	DPT_H3K27ac_mESC
17454	5297	DPT_H3K27ac_mESC
9740	3638	DPT_H3K27ac_mESC
6604	2727	DPT_H3K27ac_mESC
6262	2766	DPT_H3K27ac_mESC
4476	1423	DPT_H3K27ac_mESC
6068	2889	DPT_H3K27ac_mESC
8433	3496	DPT_H3K27ac_mESC
933	762	DPT_H3K27ac_mESC
9272	3731	DPT_H3K27ac_mESC
17119	5457	DPT_H3K27ac_mESC
9270	3698	DPT_H3K27ac_mESC
3007	1119	DPT_H3K27ac_mESC
5308	2936	DPT_H3K27ac_mESC
8488	3176	DPT_H3K27ac_mESC
5500	2642	DPT_H3K27ac_mESC
3457	1859	DPT_H3K27ac_mESC
7092	3112	DPT_H3K27ac_mESC
703	504	DPT_H3K27ac_mESC
7800	3461	DPT_H3K27ac_mESC
2549	958	DPT_H3K27ac_mESC
5975	2871	DPT_H3K27ac_mESC
6223	2991	DPT_H3K27ac_mESC
5569	2644	DPT_H3K27ac_mESC
12588	4322	DPT_H3K27ac_mESC
21780	6324	DPT_H3K27ac_mESC
7535	3324	DPT_H3K27ac_mESC
8269	3461	DPT_H3K27ac_mESC
1520	911	DPT_H3K27ac_mESC
1631	745	DPT_H3K27ac_mESC
563	477	DPT_H3K27ac_mESC
5837	2786	DPT_H3K27ac_mESC
5230	2389	DPT_H3K27ac_mESC
4883	2478	DPT_H3K27ac_mESC
6079	2917	DPT_H3K27ac_mESC
4549	2489	DPT_H3K27ac_mESC
5812	2668	DPT_H3K27ac_mESC
2118	782	DPT_H3K27ac_mESC
1874	895	DPT_H3K27ac_mESC
6627	2881	DPT_H3K27ac_mESC
10011	3963	DPT_H3K27ac_mESC
5419	2639	DPT_H3K27ac_mESC
7994	3160	DPT_H3K27ac_mESC
5492	2734	DPT_H3K27ac_mESC
7696	3413	DPT_H3K27ac_mESC
8494	3446	DPT_H3K27ac_mESC
8735	3374	DPT_H3K27ac_mESC
10150	3856	DPT_H3K27ac_mESC
6835	3197	DPT_H3K27ac_mESC
10586	4267	DPT_H3K27ac_mESC
9354	3867	DPT_H3K27ac_mESC
9568	3319	DPT_H3K27ac_mESC
8019	3376	DPT_H3K27ac_mESC
6865	3054	DPT_H3K27ac_mESC
11144	4025	DPT_H3K27ac_mESC
4210	2154	DPT_H3K27ac_mESC
18699	5288	DPT_H3K27ac_mESC
6354	2872	DPT_H3K27ac_mESC
566	461	DPT_H3K27ac_mESC
18376	5589	DPT_H3K27ac_mESC
5512	2823	DPT_H3K27ac_mESC
6667	2994	DPT_H3K27ac_mESC
2604	1595	DPT_H3K27ac_mESC
5817	2756	DPT_H3K27ac_mESC
4873	2303	DPT_H3K27ac_mESC
6887	3026	DPT_H3K27ac_mESC
7976	3278	DPT_H3K27ac_mESC
5963	2860	DPT_H3K27ac_mESC
5544	2518	DPT_H3K27ac_mESC
2696	1818	DPT_H3K27ac_mESC
7138	3189	DPT_H3K27ac_mESC
17955	5057	DPT_H3K27ac_mESC
3912	2342	DPT_H3K27ac_mESC
5660	2645	DPT_H3K27ac_mESC
838	674	DPT_H3K27ac_mESC
4940	2242	DPT_H3K27ac_mESC
3565	1235	DPT_H3K27ac_mESC
564	464	DPT_H3K27ac_mESC
6738	3055	DPT_H3K27ac_mESC
5268	2504	DPT_H3K27ac_mESC
15419	4814	DPT_H3K27ac_mESC
1974	1466	DPT_H3K27ac_mESC
4292	2151	DPT_H3K27ac_mESC
1485	643	DPT_H3K27ac_mESC
7190	2973	DPT_H3K27ac_mESC
5179	2763	DPT_H3K27ac_mESC
12751	4354	DPT_H3K27ac_mESC
3029	1097	DPT_H3K27ac_mESC
5804	2829	DPT_H3K27ac_mESC
20182	5653	DPT_H3K27ac_mESC
634	380	DPT_H3K27ac_mESC
6586	3155	DPT_H3K27ac_mESC
12502	4493	DPT_H3K27ac_mESC
6020	3227	DPT_H3K27ac_mESC
1744	702	DPT_H3K27ac_mESC
4005	2469	DPT_H3K27ac_mESC
5324	2410	DPT_H3K27ac_mESC
8684	3801	DPT_H3K27ac_mESC
9094	3826	DPT_H3K27ac_mESC
8785	3766	DPT_H3K27ac_mESC
11201	3824	DPT_H3K27ac_mESC
12592	4510	DPT_H3K27ac_mESC
7196	3362	DPT_H3K27ac_mESC
9764	3782	DPT_H3K27ac_mESC
13564	4584	DPT_H3K27ac_mESC
14516	4995	DPT_H3K27ac_mESC
11777	4297	DPT_H3K27ac_mESC
8890	3757	DPT_H3K27ac_mESC
9036	3529	DPT_H3K27ac_mESC
5916	2957	DPT_H3K27ac_mESC
7673	3151	DPT_H3K27ac_mESC
5884	2507	DPT_H3K27ac_mESC
7250	3023	DPT_H3K27ac_mESC
8774	3493	DPT_H3K27ac_mESC
5396	2544	DPT_H3K27ac_mESC
9908	3798	DPT_H3K27ac_mESC
7223	3141	DPT_H3K27ac_mESC
4409	2272	DPT_H3K27ac_mESC
12179	4553	DPT_H3K27ac_mESC
24507	6322	DPT_H3K27ac_mESC
6272	2880	DPT_H3K27ac_mESC
1417	669	DPT_H3K27ac_mESC
7363	3030	DPT_H3K27ac_mESC
4914	2174	DPT_H3K27ac_mESC
5804	2628	DPT_H3K27ac_mESC
9473	3735	DPT_H3K27ac_mESC
13018	4537	DPT_H3K27ac_mESC
7533	3424	DPT_H3K27ac_mESC
6544	3077	DPT_H3K27ac_mESC
10422	3999	DPT_H3K27ac_mESC
9974	4008	DPT_H3K27ac_mESC
11123	3966	DPT_H3K27ac_mESC
10678	4128	DPT_H3K27ac_mESC
5362	2531	DPT_H3K27ac_mESC
10977	3784	DPT_H3K27ac_mESC
10909	3989	DPT_H3K27ac_mESC
28442	6765	DPT_H3K27ac_mESC
10848	3710	DPT_H3K27ac_mESC
15516	5069	DPT_H3K27ac_mESC
6579	2974	DPT_H3K27ac_mESC
5481	2611	DPT_H3K27ac_mESC
2678	1586	DPT_H3K27ac_mESC
8406	3634	DPT_H3K27ac_mESC
6642	2909	DPT_H3K27ac_mESC
3397	2021	DPT_H3K27ac_mESC
9049	3977	DPT_H3K27ac_mESC
19149	5819	DPT_H3K27ac_mESC
5382	3042	DPT_H3K27ac_mESC
6835	2819	DPT_H3K27ac_mESC
8097	3365	DPT_H3K27ac_mESC
6184	2760	DPT_H3K27ac_mESC
10806	4081	DPT_H3K27ac_mESC
10395	4004	DPT_H3K27ac_mESC
5351	2706	DPT_H3K27ac_mESC
7349	2986	DPT_H3K27ac_mESC
4724	2501	DPT_H3K27ac_mESC
12575	4347	DPT_H3K27ac_mESC
13659	4734	DPT_H3K27ac_mESC
17414	5754	DPT_H3K27ac_mESC
14254	4750	DPT_H3K27ac_mESC
5704	2615	DPT_H3K27ac_mESC
7758	3344	DPT_H3K27ac_mESC
7288	3167	DPT_H3K27ac_mESC
8678	3456	DPT_H3K27ac_mESC
10996	4177	DPT_H3K27ac_mESC
6181	2793	DPT_H3K27ac_mESC
12112	3937	DPT_H3K27ac_mESC
10637	4112	DPT_H3K27ac_mESC
10025	3729	DPT_H3K27ac_mESC
4648	2460	DPT_H3K27ac_mESC
8346	3268	DPT_H3K27ac_mESC
5369	2623	DPT_H3K27ac_mESC
6036	2721	DPT_H3K27ac_mESC
4568	2085	DPT_H3K27ac_mESC
7017	3026	DPT_H3K27ac_mESC
6358	2932	DPT_H3K27ac_mESC
3323	2124	DPT_H3K27ac_mESC
10118	3975	DPT_H3K27ac_mESC
11759	4352	DPT_H3K27ac_mESC
7331	3313	DPT_H3K27ac_mESC
8349	3362	DPT_H3K27ac_mESC
4212	2195	DPT_H3K27ac_mESC
15390	4980	DPT_H3K27ac_mESC
9876	3862	DPT_H3K27ac_mESC
20438	5782	DPT_H3K27ac_mESC
9774	3690	DPT_H3K27ac_mESC
7435	3318	DPT_H3K27ac_mESC
9147	3813	DPT_H3K27ac_mESC
12145	4310	DPT_H3K27ac_mESC
7379	3364	DPT_H3K27ac_mESC
14301	4514	DPT_H3K27ac_mESC
8213	3427	DPT_H3K27ac_mESC
4248	2358	DPT_H3K27ac_mESC
5699	2735	DPT_H3K27ac_mESC
7620	3188	DPT_H3K27ac_mESC
6372	2855	DPT_H3K27ac_mESC
19955	6012	DPT_H3K27ac_mESC
15691	4921	DPT_H3K27ac_mESC
6386	2908	DPT_H3K27ac_mESC
605	491	DPT_H3K27ac_mESC
672	462	DPT_H3K27ac_mESC
11144	3950	DPT_H3K27ac_mESC
3169	1184	DPT_H3K27ac_mESC
4920	2360	DPT_H3K27ac_mESC
14517	5335	DPT_H3K27ac_mESC
5955	2920	DPT_H3K27ac_mESC
4226	1319	DPT_H3K27ac_mESC
7064	2822	DPT_H3K27ac_mESC
13889	4683	DPT_H3K27ac_mESC
3804	1416	DPT_H3K27ac_mESC
12303	4614	DPT_H3K27ac_mESC
8312	3642	DPT_H3K27ac_mESC
22526	6505	DPT_H3K27ac_mESC
1580	682	DPT_H3K27ac_mESC
7022	3097	DPT_H3K27ac_mESC
11094	4253	DPT_H3K27ac_mESC
6203	2780	DPT_H3K27ac_mESC
11260	4242	DPT_H3K27ac_mESC
65381	9333	DPT_H3K27ac_mESC
10629	3792	DPT_H3K27ac_mESC
30075	6931	DPT_H3K27ac_mESC
24096	6166	DPT_H3K27ac_mESC
6892	2974	DPT_H3K27ac_mESC
4688	2497	DPT_H3K27ac_mESC
12618	4485	DPT_H3K27ac_mESC
18586	5491	DPT_H3K27ac_mESC
6932	2789	DPT_H3K27ac_mESC
13143	4735	DPT_H3K27ac_mESC
4835	2723	DPT_H3K27ac_mESC
16482	5334	DPT_H3K27ac_mESC
5744	2834	DPT_H3K27ac_mESC
9597	3844	DPT_H3K27ac_mESC
3646	1802	DPT_H3K27ac_mESC
10869	3833	DPT_H3K27ac_mESC
721	578	DPT_H3K27ac_mESC
8701	3617	DPT_H3K27ac_mESC
6863	3052	DPT_H3K27ac_mESC
15048	4752	DPT_H3K27ac_mESC
5143	2275	DPT_H3K27ac_mESC
7169	2861	DPT_H3K27ac_mESC
7170	3145	DPT_H3K27ac_mESC
2565	1011	DPT_H3K27ac_mESC
6503	2885	DPT_H3K27ac_mESC
13241	4679	DPT_H3K27ac_mESC
8351	3204	DPT_H3K27ac_mESC
6694	3108	DPT_H3K27ac_mESC
7637	3255	DPT_H3K27ac_mESC
5929	2744	DPT_H3K27ac_mESC
15910	5119	DPT_H3K27ac_mESC
5103	2589	DPT_H3K27ac_mESC
7705	3172	DPT_H3K27ac_mESC
5758	2676	DPT_H3K27ac_mESC
6982	2897	DPT_H3K27ac_mESC
15846	5161	DPT_H3K27ac_mESC
6660	2678	DPT_H3K27ac_mESC
6401	2924	DPT_H3K27ac_mESC
14096	4484	DPT_H3K27ac_mESC
575	305	DPT_H3K27ac_mESC
14138	4459	DPT_H3K27ac_mESC
4816	2164	DPT_H3K27ac_mESC
6766	3012	DPT_H3K27ac_mESC
11804	4593	DPT_H3K27ac_mESC
4680	1846	DPT_H3K27ac_mESC
3531	1989	DPT_H3K27ac_mESC
4596	2229	DPT_H3K27ac_mESC
6130	2639	DPT_H3K27ac_mESC
21908	5721	DPT_H3K27ac_mESC
6520	2909	DPT_H3K27ac_mESC
6570	3019	DPT_H3K27ac_mESC
4903	2293	DPT_H3K27ac_mESC
4918	2525	DPT_H3K27ac_mESC
7058	2950	DPT_H3K27ac_mESC
4303	2201	DPT_H3K27ac_mESC
7002	3239	DPT_H3K27ac_mESC
1361	1025	DPT_H3K27ac_mESC
3498	2147	DPT_H3K27ac_mESC
8966	3557	DPT_H3K27ac_mESC
4078	2288	DPT_H3K27ac_mESC
6089	2581	DPT_H3K27ac_mESC
8977	3694	DPT_H3K27ac_mESC
7009	3428	DPT_H3K27ac_mESC
7120	3185	DPT_H3K27ac_mESC
5518	2528	DPT_H3K27ac_mESC
37912	7280	DPT_H3K27ac_mESC
16031	5195	DPT_H3K27ac_mESC
6566	2736	DPT_H3K27ac_mESC
4360	2180	DPT_H3K27ac_mESC
4691	2339	DPT_H3K27ac_mESC
1188	527	DPT_H3K27ac_mESC
8019	3161	DPT_H3K27ac_mESC
14148	4587	DPT_H3K27ac_mESC
5135	1441	DPT_H3K27ac_mESC
5759	2526	DPT_H3K27ac_mESC
5848	3266	DPT_H3K27ac_mESC
14905	4531	DPT_H3K27ac_mESC
9995	3861	DPT_H3K27ac_mESC
5715	2748	DPT_H3K27ac_mESC
4149	2465	DPT_H3K27ac_mESC
18370	5510	DPT_H3K27ac_mESC
2795	1234	DPT_H3K27ac_mESC
15387	4888	DPT_H3K27ac_mESC
6046	2795	DPT_H3K27ac_mESC
5097	2369	DPT_H3K27ac_mESC
12486	4006	DPT_H3K27ac_mESC
6535	2935	DPT_H3K27ac_mESC
6513	3066	DPT_H3K27ac_mESC
7126	3000	DPT_H3K27ac_mESC
6717	3200	DPT_H3K27ac_mESC
7326	2910	DPT_H3K27ac_mESC
8103	3708	DPT_H3K27ac_mESC
4472	2254	DPT_H3K27ac_mESC
7390	3126	DPT_H3K27ac_mESC
13508	4553	DPT_H3K27ac_mESC
2169	909	DPT_H3K27ac_mESC
12215	4273	DPT_H3K27ac_mESC
2973	1243	DPT_H3K27ac_mESC
4264	2119	DPT_H3K27ac_mESC
9657	3751	DPT_H3K27ac_mESC
6070	3039	DPT_H3K27ac_mESC
6825	3101	DPT_H3K27ac_mESC
8291	3565	DPT_H3K27ac_mESC
7832	3227	DPT_H3K27ac_mESC
5148	2310	DPT_H3K27ac_mESC
5507	2788	DPT_H3K27ac_mESC
18572	5505	DPT_H3K27ac_mESC
8388	3224	DPT_H3K27ac_mESC
6272	2615	DPT_H3K27ac_mESC
11739	4528	DPT_H3K27ac_mESC
10355	4204	DPT_H3K27ac_mESC
3317	1944	DPT_H3K27ac_mESC
5023	2563	DPT_H3K27ac_mESC
18339	5960	DPT_H3K27ac_mESC
5817	2737	DPT_H3K27ac_mESC
9814	3390	DPT_H3K27ac_mESC
6678	3083	DPT_H3K27ac_mESC
2530	964	DPT_H3K27ac_mESC
1173	897	DPT_H3K27ac_mESC
11434	4467	DPT_H3K27ac_mESC
1327	633	DPT_H3K27ac_mESC
8627	3540	DPT_H3K27ac_mESC
6532	2853	DPT_H3K27ac_mESC
10587	4049	DPT_H3K27ac_mESC
6932	2547	DPT_H3K27ac_mESC
8499	3680	DPT_H3K27ac_mESC
6828	3213	DPT_H3K27ac_mESC
12199	4383	DPT_H3K27ac_mESC
9926	3899	DPT_H3K27ac_mESC
7155	3170	DPT_H3K27ac_mESC
5187	2054	DPT_H3K27ac_mESC
5788	2548	DPT_H3K27ac_mESC
822	502	DPT_H3K27ac_mESC
16897	4595	DPT_H3K27ac_mESC
9874	3866	DPT_H3K27ac_mESC
4868	2745	DPT_H3K27ac_mESC
1454	661	DPT_H3K27ac_mESC
5593	2584	DPT_H3K27ac_mESC
12803	4327	DPT_H3K27ac_mESC
7231	3325	DPT_H3K27ac_mESC
24098	6347	DPT_H3K27ac_mESC
16095	5445	DPT_H3K27ac_mESC
3462	2273	DPT_H3K27ac_mESC
5123	2477	DPT_H3K27ac_mESC
49007	8807	DPT_H3K27ac_mESC
2296	1090	DPT_H3K27ac_mESC
10957	3963	DPT_H3K27ac_mESC
4538	2176	DPT_H3K27ac_mESC
4698	2369	DPT_H3K27ac_mESC
5982	2822	DPT_H3K27ac_mESC
2378	1194	DPT_H3K27ac_mESC
8261	3261	DPT_H3K27ac_mESC
5468	2768	DPT_H3K27ac_mESC
3962	2039	DPT_H3K27ac_mESC
11568	4314	DPT_H3K27ac_mESC
6898	2877	DPT_H3K27ac_mESC
8250	3184	DPT_H3K27ac_mESC
1741	734	DPT_H3K27ac_mESC
10407	3979	DPT_H3K27ac_mESC
12061	4246	DPT_H3K27ac_mESC
8536	3614	DPT_H3K27ac_mESC
13045	4811	DPT_H3K27ac_mESC
7049	3091	DPT_H3K27ac_mESC
32096	7427	DPT_H3K27ac_mESC
8123	3301	DPT_H3K27ac_mESC
900	487	DPT_H3K27ac_mESC
1696	760	DPT_H3K27ac_mESC
10660	4126	DPT_H3K27ac_mESC
5454	3037	DPT_H3K27ac_mESC
10077	3927	DPT_H3K27ac_mESC
9980	3894	DPT_H3K27ac_mESC
6940	2734	DPT_H3K27ac_mESC
6287	2946	DPT_H3K27ac_mESC
9987	4263	DPT_H3K27ac_mESC
6018	2849	DPT_H3K27ac_mESC
6098	2673	DPT_H3K27ac_mESC
7600	3405	DPT_H3K27ac_mESC
6033	2813	DPT_H3K27ac_mESC
2374	1199	DPT_H3K27ac_mESC
7087	3335	DPT_H3K27ac_mESC
7756	3193	DPT_H3K27ac_mESC
6329	2952	DPT_H3K27ac_mESC
7542	3040	DPT_H3K27ac_mESC
6043	2650	DPT_H3K27ac_mESC
4809	2673	DPT_H3K27ac_mESC
30527	7017	DPT_H3K27ac_mESC
11053	4155	DPT_H3K27ac_mESC
1770	947	DPT_H3K27ac_mESC
14135	4650	DPT_H3K27ac_mESC
6062	1581	DPT_H3K27ac_mESC
44158	8477	DPT_H3K27ac_mESC
8627	3255	DPT_H3K27ac_mESC
9642	3721	DPT_H3K27ac_mESC
12900	4599	DPT_H3K27ac_mESC
2471	936	DPT_H3K27ac_mESC
4314	2463	DPT_H3K27ac_mESC
8425	3467	DPT_H3K27ac_mESC
4696	2416	DPT_H3K27ac_mESC
4045	2191	DPT_H3K27ac_mESC
1184	708	DPT_H3K27ac_mESC
9985	3738	DPT_H3K27ac_mESC
6948	3084	DPT_H3K27ac_mESC
7339	3370	DPT_H3K27ac_mESC
3652	1634	DPT_H3K27ac_mESC
6232	3266	DPT_H3K27ac_mESC
5912	2617	DPT_H3K27ac_mESC
5277	2497	DPT_H3K27ac_mESC
7369	3362	DPT_H3K27ac_mESC
9568	3854	DPT_H3K27ac_mESC
8774	3406	DPT_H3K27ac_mESC
5041	2438	DPT_H3K27ac_mESC
5710	2903	DPT_H3K27ac_mESC
7022	3204	DPT_H3K27ac_mESC
6596	3026	DPT_H3K27ac_mESC
5788	3096	DPT_H3K27ac_mESC
6575	2906	DPT_H3K27ac_mESC
6680	2854	DPT_H3K27ac_mESC
9286	3743	DPT_H3K27ac_mESC
13444	4667	DPT_H3K27ac_mESC
4171	2470	DPT_H3K27ac_mESC
17819	4965	DPT_H3K27ac_mESC
17929	5583	DPT_H3K27ac_mESC
8977	3380	DPT_H3K27ac_mESC
12459	4362	DPT_H3K27ac_mESC
4353	2561	DPT_H3K27ac_mESC
6046	2825	DPT_H3K27ac_mESC
2222	937	DPT_H3K27ac_mESC
6596	3005	DPT_H3K27ac_mESC
2345	1103	DPT_H3K27ac_mESC
6372	2840	DPT_H3K27ac_mESC
8957	3519	DPT_H3K27ac_mESC
6213	2820	DPT_H3K27ac_mESC
11387	4265	DPT_H3K27ac_mESC
5443	2720	DPT_H3K27ac_mESC
838	414	DPT_H3K27ac_mESC
2944	1935	DPT_H3K27ac_mESC
20778	6075	DPT_H3K27ac_mESC
7118	3210	DPT_H3K27ac_mESC
6568	2958	DPT_H3K27ac_mESC
14680	4836	DPT_H3K27ac_mESC
6404	2829	DPT_H3K27ac_mESC
62179	9113	DPT_H3K27ac_mESC
7768	3093	DPT_H3K27ac_mESC
6660	2972	DPT_H3K27ac_mESC
7711	3215	DPT_H3K27ac_mESC
4991	2467	DPT_H3K27ac_mESC
8808	3624	DPT_H3K27ac_mESC
29253	7055	DPT_H3K27ac_mESC
4446	2597	DPT_H3K27ac_mESC
8895	3682	DPT_H3K27ac_mESC
22082	6010	DPT_H3K27ac_mESC
8478	3291	DPT_H3K27ac_mESC
8245	3442	DPT_H3K27ac_mESC
5965	2174	DPT_H3K27ac_mESC
12561	4569	DPT_H3K27ac_mESC
8441	3576	DPT_H3K27ac_mESC
7717	3497	DPT_H3K27ac_mESC
2822	1605	DPT_H3K27ac_mESC
3410	1127	DPT_H3K27ac_mESC
12451	4456	DPT_H3K27ac_mESC
7729	3223	DPT_H3K27ac_mESC
5570	3050	DPT_H3K27ac_mESC
4498	2312	DPT_H3K27ac_mESC
4287	2244	DPT_H3K27ac_mESC
8261	3552	DPT_H3K27ac_mESC
39063	7446	DPT_H3K27ac_mESC
1363	598	DPT_H3K27ac_mESC
800	637	DPT_H3K27ac_mESC
10244	3987	DPT_H3K27ac_mESC
12176	4554	DPT_H3K27ac_mESC
8744	3676	DPT_H3K27ac_mESC
8423	3701	DPT_H3K27ac_mESC
8334	3485	DPT_H3K27ac_mESC
8310	3640	DPT_H3K27ac_mESC
13025	4358	DPT_H3K27ac_mESC
10293	4050	DPT_H3K27ac_mESC
13003	4678	DPT_H3K27ac_mESC
4946	1936	DPT_H3K27ac_mESC
10845	4063	DPT_H3K27ac_mESC
7932	3337	DPT_H3K27ac_mESC
4748	1854	DPT_H3K27ac_mESC
4049	2380	DPT_H3K27ac_mESC
16360	5278	DPT_H3K27ac_mESC
10317	4031	DPT_H3K27ac_mESC
10260	3842	DPT_H3K27ac_mESC
10602	4011	DPT_H3K27ac_mESC
12963	4612	DPT_H3K27ac_mESC
4001	2468	DPT_H3K27ac_mESC
10518	4092	DPT_H3K27ac_mESC
7833	3389	DPT_H3K27ac_mESC
9571	3638	DPT_H3K27ac_mESC
14869	4776	DPT_H3K27ac_mESC
7874	3492	DPT_H3K27ac_mESC
1841	1353	DPT_H3K27ac_mESC
1744	765	DPT_H3K27ac_mESC
11997	4310	DPT_H3K27ac_mESC
10885	4058	DPT_H3K27ac_mESC
7263	3325	DPT_H3K27ac_mESC
6784	3089	DPT_H3K27ac_mESC
5687	2720	DPT_H3K27ac_mESC
5059	2272	DPT_H3K27ac_mESC
31417	7335	DPT_H3K27ac_mESC
6629	2986	DPT_H3K27ac_mESC
4537	2228	DPT_H3K27ac_mESC
5367	2581	DPT_H3K27ac_mESC
3005	1132	DPT_H3K27ac_mESC
6375	2864	DPT_H3K27ac_mESC
2655	1090	DPT_H3K27ac_mESC
8662	3547	DPT_H3K27ac_mESC
18496	5877	DPT_H3K27ac_mESC
3829	2063	DPT_H3K27ac_mESC
17523	5133	DPT_H3K27ac_mESC
6670	2973	DPT_H3K27ac_mESC
23205	6570	DPT_H3K27ac_mESC
7553	3067	DPT_H3K27ac_mESC
27154	6805	DPT_H3K27ac_mESC
17140	5443	DPT_H3K27ac_mESC
4653	2430	DPT_H3K27ac_mESC
7908	3254	DPT_H3K27ac_mESC
12059	3864	DPT_H3K27ac_mESC
9651	3547	DPT_H3K27ac_mESC
4523	2211	DPT_H3K27ac_mESC
6719	3052	DPT_H3K27ac_mESC
11967	4086	DPT_H3K27ac_mESC
4549	2360	DPT_H3K27ac_mESC
619	462	DPT_H3K27ac_mESC
8873	3509	DPT_H3K27ac_mESC
11889	4334	DPT_H3K27ac_mESC
8416	3514	DPT_H3K27ac_mESC
4620	2340	DPT_H3K27ac_mESC
8198	3432	DPT_H3K27ac_mESC
7475	3048	DPT_H3K27ac_mESC
12632	4429	DPT_H3K27ac_mESC
18252	5623	DPT_H3K27ac_mESC
11527	4073	DPT_H3K27ac_mESC
540	465	DPT_H3K27ac_mESC
4631	2320	DPT_H3K27ac_mESC
8638	3680	DPT_H3K27ac_mESC
6644	2910	DPT_H3K27ac_mESC
4201	2027	DPT_H3K27ac_mESC
11358	4289	DPT_H3K27ac_mESC
7217	3001	DPT_H3K27ac_mESC
2886	1219	DPT_H3K27ac_mESC
7018	3177	DPT_H3K27ac_mESC
1713	724	DPT_H3K27ac_mESC
13901	5027	DPT_H3K27ac_mESC
5513	2428	DPT_H3K27ac_mESC
9100	3478	DPT_H3K27ac_mESC
1119	846	DPT_H3K27ac_mESC
74902	9953	DPT_H3K27ac_mESC
25132	6786	DPT_H3K27ac_mESC
9273	3711	DPT_H3K27ac_mESC
3020	1066	DPT_H3K27ac_mESC
31449	7163	DPT_H3K27ac_mESC
5808	2616	DPT_H3K27ac_mESC
6387	3084	DPT_H3K27ac_mESC
4853	2393	DPT_H3K27ac_mESC
8906	3374	DPT_H3K27ac_mESC
10237	4087	DPT_H3K27ac_mESC
9276	3577	DPT_H3K27ac_mESC
575	350	DPT_H3K27ac_mESC
7771	3287	DPT_H3K27ac_mESC
939	486	DPT_H3K27ac_mESC
8419	3488	DPT_H3K27ac_mESC
9499	4161	DPT_H3K27ac_mESC
11000	4463	DPT_H3K27ac_mESC
12983	4701	DPT_H3K27ac_mESC
8006	3378	DPT_H3K27ac_mESC
8458	3595	DPT_H3K27ac_mESC
5935	2736	DPT_H3K27ac_mESC
11691	4125	DPT_H3K27ac_mESC
12811	4510	DPT_H3K27ac_mESC
13931	4927	DPT_H3K27ac_mESC
5929	2678	DPT_H3K27ac_mESC
7215	3018	DPT_H3K27ac_mESC
5837	2679	DPT_H3K27ac_mESC
7698	3444	DPT_H3K27ac_mESC
6059	2928	DPT_H3K27ac_mESC
5251	2545	DPT_H3K27ac_mESC
33396	7337	DPT_H3K27ac_mESC
7827	3327	DPT_H3K27ac_mESC
10186	4055	DPT_H3K27ac_mESC
19513	5866	DPT_H3K27ac_mESC
10511	3963	DPT_H3K27ac_mESC
10983	4049	DPT_H3K27ac_mESC
9586	3879	DPT_H3K27ac_mESC
6453	2912	DPT_H3K27ac_mESC
5485	2708	DPT_H3K27ac_mESC
1055	565	DPT_H3K27ac_mESC
2115	816	DPT_H3K27ac_mESC
5432	2618	DPT_H3K27ac_mESC
10874	4061	DPT_H3K27ac_mESC
1117	576	DPT_H3K27ac_mESC
5830	3200	DPT_H3K27ac_mESC
8960	3532	DPT_H3K27ac_mESC
1542	1094	DPT_H3K27ac_mESC
10751	4202	DPT_H3K27ac_mESC
15962	5165	DPT_H3K27ac_mESC
807	436	DPT_H3K27ac_mESC
5261	2711	DPT_H3K27ac_mESC
8433	3562	DPT_H3K27ac_mESC
8884	3487	DPT_H3K27ac_mESC
7505	3293	DPT_H3K27ac_mESC
7270	3330	DPT_H3K27ac_mESC
6056	2780	DPT_H3K27ac_mESC
16352	5021	DPT_H3K27ac_mESC
6563	2999	DPT_H3K27ac_mESC
11145	4301	DPT_H3K27ac_mESC
1525	637	DPT_H3K27ac_mESC
30232	6420	DPT_H3K27ac_mESC
4780	2284	DPT_H3K27ac_mESC
2073	889	DPT_H3K27ac_mESC
10857	4239	DPT_H3K27ac_mESC
3397	1461	DPT_H3K27ac_mESC
6962	3390	DPT_H3K27ac_mESC
5667	2651	DPT_H3K27ac_mESC
1368	260	DPT_H3K27ac_mESC
15658	5121	DPT_H3K27ac_mESC
6145	2824	DPT_H3K27ac_mESC
806	407	DPT_H3K27ac_mESC
32189	7278	DPT_H3K27ac_mESC
10329	4090	DPT_H3K27ac_mESC
5643	2760	DPT_H3K27ac_mESC
6109	2869	DPT_H3K27ac_mESC
13182	4617	DPT_H3K27ac_mESC
4783	2339	DPT_H3K27ac_mESC
6747	3003	DPT_H3K27ac_mESC
4001	2203	DPT_H3K27ac_mESC
6035	3082	DPT_H3K27ac_mESC
6184	2873	DPT_H3K27ac_mESC
7234	3195	DPT_H3K27ac_mESC
6903	3113	DPT_H3K27ac_mESC
9811	3741	DPT_H3K27ac_mESC
3884	1854	DPT_H3K27ac_mESC
8701	3510	DPT_H3K27ac_mESC
12346	4101	DPT_H3K27ac_mESC
5920	2760	DPT_H3K27ac_mESC
11955	3953	DPT_H3K27ac_mESC
9236	3659	DPT_H3K27ac_mESC
6469	2795	DPT_H3K27ac_mESC
5139	2640	DPT_H3K27ac_mESC
4775	2171	DPT_H3K27ac_mESC
10202	3817	DPT_H3K27ac_mESC
4065	2002	DPT_H3K27ac_mESC
3408	1252	DPT_H3K27ac_mESC
7901	3176	DPT_H3K27ac_mESC
5360	2353	DPT_H3K27ac_mESC
5986	2653	DPT_H3K27ac_mESC
4743	2477	DPT_H3K27ac_mESC
8317	3540	DPT_H3K27ac_mESC
10959	4502	DPT_H3K27ac_mESC
3516	1265	DPT_H3K27ac_mESC
15882	5255	DPT_H3K27ac_mESC
9914	4145	DPT_H3K27ac_mESC
24812	5964	DPT_H3K27ac_mESC
8846	3515	DPT_H3K27ac_mESC
5460	2448	DPT_H3K27ac_mESC
8436	3334	DPT_H3K27ac_mESC
6942	3013	DPT_H3K27ac_mESC
7637	3178	DPT_H3K27ac_mESC
1701	741	DPT_H3K27ac_mESC
6147	2634	DPT_H3K27ac_mESC
8378	3513	DPT_H3K27ac_mESC
12452	4175	DPT_H3K27ac_mESC
2450	1049	DPT_H3K27ac_mESC
8658	3490	DPT_H3K27ac_mESC
7879	3354	DPT_H3K27ac_mESC
56388	9470	DPT_H3K27ac_mESC
4307	2163	DPT_H3K27ac_mESC
5573	2752	DPT_H3K27ac_mESC
7088	3105	DPT_H3K27ac_mESC
6326	2773	DPT_H3K27ac_mESC
5823	2843	DPT_H3K27ac_mESC
11793	4314	DPT_H3K27ac_mESC
6607	2750	DPT_H3K27ac_mESC
4234	2163	DPT_H3K27ac_mESC
4633	2391	DPT_H3K27ac_mESC
18838	5786	DPT_H3K27ac_mESC
26563	6556	DPT_H3K27ac_mESC
9385	3760	DPT_H3K27ac_mESC
9639	3359	DPT_H3K27ac_mESC
4215	2310	DPT_H3K27ac_mESC
4590	2108	DPT_H3K27ac_mESC
4824	2282	DPT_H3K27ac_mESC
7672	3415	DPT_H3K27ac_mESC
5559	2819	DPT_H3K27ac_mESC
5824	2740	DPT_H3K27ac_mESC
7452	3314	DPT_H3K27ac_mESC
5516	2739	DPT_H3K27ac_mESC
7484	3284	DPT_H3K27ac_mESC
5548	2685	DPT_H3K27ac_mESC
6610	3005	DPT_H3K27ac_mESC
7724	3305	DPT_H3K27ac_mESC
19115	5189	DPT_H3K27ac_mESC
9102	3681	DPT_H3K27ac_mESC
8836	3442	DPT_H3K27ac_mESC
21449	6016	DPT_H3K27ac_mESC
7364	3303	DPT_H3K27ac_mESC
21701	5964	DPT_H3K27ac_mESC
21792	5671	DPT_H3K27ac_mESC
7302	2180	DPT_H3K27ac_mESC
8658	3651	DPT_H3K27ac_mESC
14951	4845	DPT_H3K27ac_mESC
27686	6713	DPT_H3K27ac_mESC
12007	4251	DPT_H3K27ac_mESC
6282	2827	DPT_H3K27ac_mESC
7441	3163	DPT_H3K27ac_mESC
6149	2709	DPT_H3K27ac_mESC
1939	1473	DPT_H3K27ac_mESC
7465	3197	DPT_H3K27ac_mESC
5339	2910	DPT_H3K27ac_mESC
6551	2945	DPT_H3K27ac_mESC
572	347	DPT_H3K27ac_mESC
8126	3678	DPT_H3K27ac_mESC
7946	3451	DPT_H3K27ac_mESC
2762	1179	DPT_H3K27ac_mESC
2017	846	DPT_H3K27ac_mESC
7399	3198	DPT_H3K27ac_mESC
10877	4042	DPT_H3K27ac_mESC
2114	899	DPT_H3K27ac_mESC
7383	3147	DPT_H3K27ac_mESC
7242	2978	DPT_H3K27ac_mESC
1956	813	DPT_H3K27ac_mESC
5205	2528	DPT_H3K27ac_mESC
5614	2785	DPT_H3K27ac_mESC
11253	4227	DPT_H3K27ac_mESC
7665	3179	DPT_H3K27ac_mESC
14152	4872	DPT_H3K27ac_mESC
6915	3082	DPT_H3K27ac_mESC
7645	3228	DPT_H3K27ac_mESC
4225	2312	DPT_H3K27ac_mESC
10120	3779	DPT_H3K27ac_mESC
10995	3736	DPT_H3K27ac_mESC
9186	3720	DPT_H3K27ac_mESC
20059	5833	DPT_H3K27ac_mESC
10479	4074	DPT_H3K27ac_mESC
10315	4017	DPT_H3K27ac_mESC
7180	3072	DPT_H3K27ac_mESC
8029	3304	DPT_H3K27ac_mESC
7613	3445	DPT_H3K27ac_mESC
7851	3261	DPT_H3K27ac_mESC
9089	3570	DPT_H3K27ac_mESC
10720	4104	DPT_H3K27ac_mESC
4105	2123	DPT_H3K27ac_mESC
35976	7466	DPT_H3K27ac_mESC
544	378	DPT_H3K27ac_mESC
5749	2842	DPT_H3K27ac_mESC
8396	3626	DPT_H3K27ac_mESC
9644	3738	DPT_H3K27ac_mESC
7295	3046	DPT_H3K27ac_mESC
16178	5078	DPT_H3K27ac_mESC
12584	4395	DPT_H3K27ac_mESC
23808	5985	DPT_H3K27ac_mESC
535	413	DPT_H3K27ac_mESC
12784	4609	DPT_H3K27ac_mESC
6144	2977	DPT_H3K27ac_mESC
1905	751	DPT_H3K27ac_mESC
8970	3679	DPT_H3K27ac_mESC
8987	3463	DPT_H3K27ac_mESC
6816	3193	DPT_H3K27ac_mESC
7958	3403	DPT_H3K27ac_mESC
7197	3284	DPT_H3K27ac_mESC
6640	3032	DPT_H3K27ac_mESC
5284	2431	DPT_H3K27ac_mESC
7341	3320	DPT_H3K27ac_mESC
6424	2871	DPT_H3K27ac_mESC
14880	4647	DPT_H3K27ac_mESC
7867	3290	DPT_H3K27ac_mESC
4170	2185	DPT_H3K27ac_mESC
4201	2125	DPT_H3K27ac_mESC
6051	2829	DPT_H3K27ac_mESC
8415	3375	DPT_H3K27ac_mESC
16054	4833	DPT_H3K27ac_mESC
12192	4119	DPT_H3K27ac_mESC
14979	4977	DPT_H3K27ac_mESC
12022	4421	DPT_H3K27ac_mESC
16926	5063	DPT_H3K27ac_mESC
3330	2139	DPT_H3K27ac_mESC
3215	1985	DPT_H3K27ac_mESC
16400	5113	DPT_H3K27ac_mESC
7169	3235	DPT_H3K27ac_mESC
3243	1754	DPT_H3K27ac_mESC
1619	593	DPT_H3K27ac_mESC
8817	3397	DPT_H3K27ac_mESC
10571	3924	DPT_H3K27ac_mESC
3044	1017	DPT_H3K27ac_mESC
5844	2748	DPT_H3K27ac_mESC
11153	3835	DPT_H3K27ac_mESC
7590	3145	DPT_H3K27ac_mESC
7778	3186	DPT_H3K27ac_mESC
695	496	DPT_H3K27ac_mESC
5556	2543	DPT_H3K27ac_mESC
8196	3455	DPT_H3K27ac_mESC
18943	5388	DPT_H3K27ac_mESC
8653	3447	DPT_H3K27ac_mESC
5715	2525	DPT_H3K27ac_mESC
591	447	DPT_H3K27ac_mESC
5709	2800	DPT_H3K27ac_mESC
8757	3194	DPT_H3K27ac_mESC
5398	2338	DPT_H3K27ac_mESC
6010	2787	DPT_H3K27ac_mESC
7613	3156	DPT_H3K27ac_mESC
7046	2976	DPT_H3K27ac_mESC
9614	3861	DPT_H3K27ac_mESC
5320	2392	DPT_H3K27ac_mESC
16269	4845	DPT_H3K27ac_mESC
5809	2491	DPT_H3K27ac_mESC
7242	3325	DPT_H3K27ac_mESC
6895	2934	DPT_H3K27ac_mESC
2503	1377	DPT_H3K27ac_mESC
3146	1089	DPT_H3K27ac_mESC
5260	2369	DPT_H3K27ac_mESC
1828	798	DPT_H3K27ac_mESC
2500	1080	DPT_H3K27ac_mESC
4983	2715	DPT_H3K27ac_mESC
7244	3157	DPT_H3K27ac_mESC
9706	4069	DPT_H3K27ac_mESC
1646	696	DPT_H3K27ac_mESC
14441	4739	DPT_H3K27ac_mESC
10176	3750	DPT_H3K27ac_mESC
6057	2751	DPT_H3K27ac_mESC
12926	4429	DPT_H3K27ac_mESC
1841	939	DPT_H3K27ac_mESC
10161	3831	DPT_H3K27ac_mESC
8335	3397	DPT_H3K27ac_mESC
11827	4162	DPT_H3K27ac_mESC
5475	2311	DPT_H3K27ac_mESC
5915	2557	DPT_H3K27ac_mESC
6374	2730	DPT_H3K27ac_mESC
3746	1946	DPT_H3K27ac_mESC
5063	2432	DPT_H3K27ac_mESC
4943	2260	DPT_H3K27ac_mESC
3812	1806	DPT_H3K27ac_mESC
8461	3248	DPT_H3K27ac_mESC
7887	3113	DPT_H3K27ac_mESC
5991	2822	DPT_H3K27ac_mESC
8130	3330	DPT_H3K27ac_mESC
16132	5097	DPT_H3K27ac_mESC
5594	2676	DPT_H3K27ac_mESC
10641	3813	DPT_H3K27ac_mESC
8077	3434	DPT_H3K27ac_mESC
7274	3074	DPT_H3K27ac_mESC
5215	2321	DPT_H3K27ac_mESC
21544	6087	DPT_H3K27ac_mESC
6163	2863	DPT_H3K27ac_mESC
11603	3997	DPT_H3K27ac_mESC
1628	750	DPT_H3K27ac_mESC
4938	2422	DPT_H3K27ac_mESC
5613	2588	DPT_H3K27ac_mESC
1787	757	DPT_H3K27ac_mESC
5512	2717	DPT_H3K27ac_mESC
7110	3177	DPT_H3K27ac_mESC
6112	3033	DPT_H3K27ac_mESC
2377	858	DPT_H3K27ac_mESC
4631	2328	DPT_H3K27ac_mESC
6535	2977	DPT_H3K27ac_mESC
19842	5777	DPT_H3K27ac_mESC
3291	2056	DPT_H3K27ac_mESC
5423	2444	DPT_H3K27ac_mESC
4306	2022	DPT_H3K27ac_mESC
4957	2493	DPT_H3K27ac_mESC
8296	3268	DPT_H3K27ac_mESC
2630	957	DPT_H3K27ac_mESC
7709	3406	DPT_H3K27ac_mESC
6153	2826	DPT_H3K27ac_mESC
9459	4084	DPT_H3K27ac_mESC
5116	2395	DPT_H3K27ac_mESC
6063	2705	DPT_H3K27ac_mESC
13861	4638	DPT_H3K27ac_mESC
4742	2344	DPT_H3K27ac_mESC
5418	2504	DPT_H3K27ac_mESC
6599	2624	DPT_H3K27ac_mESC
7115	3350	DPT_H3K27ac_mESC
5870	2753	DPT_H3K27ac_mESC
4757	2218	DPT_H3K27ac_mESC
8396	3295	DPT_H3K27ac_mESC
1559	808	DPT_H3K27ac_mESC
4694	2292	DPT_H3K27ac_mESC
6659	2774	DPT_H3K27ac_mESC
11367	4097	DPT_H3K27ac_mESC
8691	3437	DPT_H3K27ac_mESC
5047	1894	DPT_H3K27ac_mESC
12697	4181	DPT_H3K27ac_mESC
6376	3145	DPT_H3K27ac_mESC
5420	2666	DPT_H3K27ac_mESC
1880	967	DPT_H3K27ac_mESC
6982	2772	DPT_H3K27ac_mESC
4210	1958	DPT_H3K27ac_mESC
17530	5496	DPT_H3K27ac_mESC
6147	2719	DPT_H3K27ac_mESC
8225	3244	DPT_H3K27ac_mESC
4984	2207	DPT_H3K27ac_mESC
6075	2994	DPT_H3K27ac_mESC
5198	2397	DPT_H3K27ac_mESC
5816	2789	DPT_H3K27ac_mESC
8088	3449	DPT_H3K27ac_mESC
5560	2551	DPT_H3K27ac_mESC
5607	2656	DPT_H3K27ac_mESC
[truncated: 28,166 more rows]

## Sheet: Fig1C
nCount_RNA	nFeature_RNA	sample
8642	3626	DPT_H3K27ac_mESC
5205	2592	DPT_H3K27ac_mESC
3814	2107	DPT_H3K27ac_mESC
9006	3724	DPT_H3K27ac_mESC
7934	3339	DPT_H3K27ac_mESC
9845	3821	DPT_H3K27ac_mESC
5423	2624	DPT_H3K27ac_mESC
7124	2869	DPT_H3K27ac_mESC
20516	5587	DPT_H3K27ac_mESC
4072	2180	DPT_H3K27ac_mESC
12811	3886	DPT_H3K27ac_mESC
6980	3116	DPT_H3K27ac_mESC
7321	3384	DPT_H3K27ac_mESC
7883	2906	DPT_H3K27ac_mESC
2099	903	DPT_H3K27ac_mESC
40675	8174	DPT_H3K27ac_mESC
2774	1873	DPT_H3K27ac_mESC
9729	3744	DPT_H3K27ac_mESC
4687	2203	DPT_H3K27ac_mESC
4558	2307	DPT_H3K27ac_mESC
4045	1201	DPT_H3K27ac_mESC
8414	3716	DPT_H3K27ac_mESC
3030	1062	DPT_H3K27ac_mESC
10208	3846	DPT_H3K27ac_mESC
9065	3566	DPT_H3K27ac_mESC
33424	7040	DPT_H3K27ac_mESC
8537	3414	DPT_H3K27ac_mESC
9943	3695	DPT_H3K27ac_mESC
4622	2641	DPT_H3K27ac_mESC
7228	3686	DPT_H3K27ac_mESC
5782	1559	DPT_H3K27ac_mESC
17539	5710	DPT_H3K27ac_mESC
10283	3856	DPT_H3K27ac_mESC
888	607	DPT_H3K27ac_mESC
6957	3012	DPT_H3K27ac_mESC
6952	2813	DPT_H3K27ac_mESC
5365	2434	DPT_H3K27ac_mESC
9005	3698	DPT_H3K27ac_mESC
6957	2918	DPT_H3K27ac_mESC
5917	2714	DPT_H3K27ac_mESC
15829	5133	DPT_H3K27ac_mESC
7888	3311	DPT_H3K27ac_mESC
6619	2724	DPT_H3K27ac_mESC
7107	2941	DPT_H3K27ac_mESC
7459	3038	DPT_H3K27ac_mESC
14682	4900	DPT_H3K27ac_mESC
8746	3590	DPT_H3K27ac_mESC
30225	7217	DPT_H3K27ac_mESC
10495	4039	DPT_H3K27ac_mESC
5378	2556	DPT_H3K27ac_mESC
19240	5468	DPT_H3K27ac_mESC
1250	569	DPT_H3K27ac_mESC
7914	3226	DPT_H3K27ac_mESC
14324	4767	DPT_H3K27ac_mESC
8893	3651	DPT_H3K27ac_mESC
19831	5568	DPT_H3K27ac_mESC
1508	1169	DPT_H3K27ac_mESC
6519	2952	DPT_H3K27ac_mESC
19055	5892	DPT_H3K27ac_mESC
13469	5252	DPT_H3K27ac_mESC
5530	2614	DPT_H3K27ac_mESC
703	424	DPT_H3K27ac_mESC
7177	2846	DPT_H3K27ac_mESC
1695	745	DPT_H3K27ac_mESC
12498	4326	DPT_H3K27ac_mESC
18439	5508	DPT_H3K27ac_mESC
7392	3220	DPT_H3K27ac_mESC
6204	2850	DPT_H3K27ac_mESC
4717	2299	DPT_H3K27ac_mESC
922	560	DPT_H3K27ac_mESC
4575	2248	DPT_H3K27ac_mESC
7795	3209	DPT_H3K27ac_mESC
7332	3573	DPT_H3K27ac_mESC
7828	3296	DPT_H3K27ac_mESC
875	680	DPT_H3K27ac_mESC
3356	2120	DPT_H3K27ac_mESC
7504	3179	DPT_H3K27ac_mESC
8891	3803	DPT_H3K27ac_mESC
7936	3431	DPT_H3K27ac_mESC
2467	989	DPT_H3K27ac_mESC
9626	3839	DPT_H3K27ac_mESC
11626	4146	DPT_H3K27ac_mESC
822	574	DPT_H3K27ac_mESC
5545	2598	DPT_H3K27ac_mESC
5429	2845	DPT_H3K27ac_mESC
6963	3197	DPT_H3K27ac_mESC
5041	2624	DPT_H3K27ac_mESC
14271	4836	DPT_H3K27ac_mESC
15065	4767	DPT_H3K27ac_mESC
12596	4543	DPT_H3K27ac_mESC
7437	3072	DPT_H3K27ac_mESC
7605	3324	DPT_H3K27ac_mESC
10179	3951	DPT_H3K27ac_mESC
1885	792	DPT_H3K27ac_mESC
10867	4282	DPT_H3K27ac_mESC
1030	556	DPT_H3K27ac_mESC
10694	4298	DPT_H3K27ac_mESC
11758	4523	DPT_H3K27ac_mESC
5653	2303	DPT_H3K27ac_mESC
5828	2852	DPT_H3K27ac_mESC
733	387	DPT_H3K27ac_mESC
5026	2365	DPT_H3K27ac_mESC
15340	5457	DPT_H3K27ac_mESC
5009	2461	DPT_H3K27ac_mESC
855	516	DPT_H3K27ac_mESC
6973	2614	DPT_H3K27ac_mESC
5471	2578	DPT_H3K27ac_mESC
19558	5895	DPT_H3K27ac_mESC
5062	2464	DPT_H3K27ac_mESC
16155	4983	DPT_H3K27ac_mESC
14858	4898	DPT_H3K27ac_mESC
11420	4060	DPT_H3K27ac_mESC
8505	3531	DPT_H3K27ac_mESC
9630	3568	DPT_H3K27ac_mESC
19442	5662	DPT_H3K27ac_mESC
7863	3025	DPT_H3K27ac_mESC
5204	2500	DPT_H3K27ac_mESC
4270	2095	DPT_H3K27ac_mESC
12787	4655	DPT_H3K27ac_mESC
7810	3266	DPT_H3K27ac_mESC
6708	2098	DPT_H3K27ac_mESC
7893	3387	DPT_H3K27ac_mESC
10899	4127	DPT_H3K27ac_mESC
4328	2578	DPT_H3K27ac_mESC
9411	3815	DPT_H3K27ac_mESC
14309	4729	DPT_H3K27ac_mESC
7297	2898	DPT_H3K27ac_mESC
21124	5961	DPT_H3K27ac_mESC
7198	3334	DPT_H3K27ac_mESC
2129	924	DPT_H3K27ac_mESC
4419	2395	DPT_H3K27ac_mESC
12346	4585	DPT_H3K27ac_mESC
965	506	DPT_H3K27ac_mESC
10522	4131	DPT_H3K27ac_mESC
24705	6140	DPT_H3K27ac_mESC
20971	6128	DPT_H3K27ac_mESC
15044	4874	DPT_H3K27ac_mESC
3496	1967	DPT_H3K27ac_mESC
6776	2798	DPT_H3K27ac_mESC
5844	2326	DPT_H3K27ac_mESC
10099	3852	DPT_H3K27ac_mESC
4150	2114	DPT_H3K27ac_mESC
10190	3750	DPT_H3K27ac_mESC
6908	2991	DPT_H3K27ac_mESC
11704	4328	DPT_H3K27ac_mESC
14430	5060	DPT_H3K27ac_mESC
19267	5369	DPT_H3K27ac_mESC
6059	2101	DPT_H3K27ac_mESC
6688	2912	DPT_H3K27ac_mESC
5193	2676	DPT_H3K27ac_mESC
6025	2679	DPT_H3K27ac_mESC
10175	3952	DPT_H3K27ac_mESC
5763	2728	DPT_H3K27ac_mESC
12847	4455	DPT_H3K27ac_mESC
9796	3407	DPT_H3K27ac_mESC
6261	3078	DPT_H3K27ac_mESC
10142	3523	DPT_H3K27ac_mESC
1988	902	DPT_H3K27ac_mESC
18270	5355	DPT_H3K27ac_mESC
7432	2972	DPT_H3K27ac_mESC
12412	4538	DPT_H3K27ac_mESC
1003	460	DPT_H3K27ac_mESC
5397	2650	DPT_H3K27ac_mESC
5768	2686	DPT_H3K27ac_mESC
5797	2010	DPT_H3K27ac_mESC
7354	3031	DPT_H3K27ac_mESC
16167	4654	DPT_H3K27ac_mESC
7218	3143	DPT_H3K27ac_mESC
6503	2653	DPT_H3K27ac_mESC
9851	3512	DPT_H3K27ac_mESC
5801	2709	DPT_H3K27ac_mESC
10856	3751	DPT_H3K27ac_mESC
12648	4503	DPT_H3K27ac_mESC
10824	4231	DPT_H3K27ac_mESC
925	482	DPT_H3K27ac_mESC
3811	1162	DPT_H3K27ac_mESC
10021	3722	DPT_H3K27ac_mESC
4508	2512	DPT_H3K27ac_mESC
6386	2900	DPT_H3K27ac_mESC
8272	3255	DPT_H3K27ac_mESC
5555	2630	DPT_H3K27ac_mESC
875	603	DPT_H3K27ac_mESC
2064	1043	DPT_H3K27ac_mESC
9746	3873	DPT_H3K27ac_mESC
8074	3388	DPT_H3K27ac_mESC
1630	804	DPT_H3K27ac_mESC
6654	2889	DPT_H3K27ac_mESC
6863	3024	DPT_H3K27ac_mESC
655	391	DPT_H3K27ac_mESC
5150	2713	DPT_H3K27ac_mESC
6391	2847	DPT_H3K27ac_mESC
4388	2111	DPT_H3K27ac_mESC
4725	2408	DPT_H3K27ac_mESC
6961	2820	DPT_H3K27ac_mESC
10811	3790	DPT_H3K27ac_mESC
8439	3281	DPT_H3K27ac_mESC
6949	3274	DPT_H3K27ac_mESC
6863	3146	DPT_H3K27ac_mESC
10531	3833	DPT_H3K27ac_mESC
3512	2220	DPT_H3K27ac_mESC
7405	3121	DPT_H3K27ac_mESC
9774	3662	DPT_H3K27ac_mESC
68038	9438	DPT_H3K27ac_mESC
1377	661	DPT_H3K27ac_mESC
4354	2016	DPT_H3K27ac_mESC
2179	999	DPT_H3K27ac_mESC
9468	3850	DPT_H3K27ac_mESC
4536	2413	DPT_H3K27ac_mESC
7445	3254	DPT_H3K27ac_mESC
9553	3732	DPT_H3K27ac_mESC
24603	6148	DPT_H3K27ac_mESC
7553	2992	DPT_H3K27ac_mESC
1650	603	DPT_H3K27ac_mESC
9298	3474	DPT_H3K27ac_mESC
9489	3834	DPT_H3K27ac_mESC
4884	2360	DPT_H3K27ac_mESC
4177	2073	DPT_H3K27ac_mESC
4843	2314	DPT_H3K27ac_mESC
15933	4755	DPT_H3K27ac_mESC
6719	3001	DPT_H3K27ac_mESC
1889	716	DPT_H3K27ac_mESC
18435	5609	DPT_H3K27ac_mESC
1735	823	DPT_H3K27ac_mESC
8556	3434	DPT_H3K27ac_mESC
11180	4179	DPT_H3K27ac_mESC
4051	2331	DPT_H3K27ac_mESC
847	463	DPT_H3K27ac_mESC
6997	3292	DPT_H3K27ac_mESC
15750	4852	DPT_H3K27ac_mESC
10594	3743	DPT_H3K27ac_mESC
10803	4005	DPT_H3K27ac_mESC
7932	3101	DPT_H3K27ac_mESC
6501	2538	DPT_H3K27ac_mESC
16508	4443	DPT_H3K27ac_mESC
6373	2992	DPT_H3K27ac_mESC
15998	5230	DPT_H3K27ac_mESC
5189	2925	DPT_H3K27ac_mESC
23892	6140	DPT_H3K27ac_mESC
4944	2631	DPT_H3K27ac_mESC
6304	2793	DPT_H3K27ac_mESC
4976	2470	DPT_H3K27ac_mESC
11985	4209	DPT_H3K27ac_mESC
4004	1266	DPT_H3K27ac_mESC
8777	3654	DPT_H3K27ac_mESC
20502	5702	DPT_H3K27ac_mESC
6645	2915	DPT_H3K27ac_mESC
15429	4945	DPT_H3K27ac_mESC
6296	2736	DPT_H3K27ac_mESC
5493	2680	DPT_H3K27ac_mESC
8606	3629	DPT_H3K27ac_mESC
8985	3837	DPT_H3K27ac_mESC
8386	3412	DPT_H3K27ac_mESC
6373	3158	DPT_H3K27ac_mESC
14641	4504	DPT_H3K27ac_mESC
3720	1997	DPT_H3K27ac_mESC
3561	2283	DPT_H3K27ac_mESC
7161	3113	DPT_H3K27ac_mESC
16200	4958	DPT_H3K27ac_mESC
9869	3457	DPT_H3K27ac_mESC
12432	4479	DPT_H3K27ac_mESC
4897	1889	DPT_H3K27ac_mESC
3405	2150	DPT_H3K27ac_mESC
5569	2631	DPT_H3K27ac_mESC
6531	3031	DPT_H3K27ac_mESC
6979	3279	DPT_H3K27ac_mESC
7539	3222	DPT_H3K27ac_mESC
13013	4530	DPT_H3K27ac_mESC
7569	3322	DPT_H3K27ac_mESC
11706	4431	DPT_H3K27ac_mESC
4037	2110	DPT_H3K27ac_mESC
7849	3496	DPT_H3K27ac_mESC
11198	3922	DPT_H3K27ac_mESC
7730	3266	DPT_H3K27ac_mESC
9647	3638	DPT_H3K27ac_mESC
4357	2231	DPT_H3K27ac_mESC
9619	3324	DPT_H3K27ac_mESC
11320	4204	DPT_H3K27ac_mESC
8833	3642	DPT_H3K27ac_mESC
7036	2982	DPT_H3K27ac_mESC
7550	3163	DPT_H3K27ac_mESC
11277	4242	DPT_H3K27ac_mESC
6621	2743	DPT_H3K27ac_mESC
5021	2402	DPT_H3K27ac_mESC
8788	3580	DPT_H3K27ac_mESC
6021	2820	DPT_H3K27ac_mESC
8775	3251	DPT_H3K27ac_mESC
4934	2332	DPT_H3K27ac_mESC
7236	2947	DPT_H3K27ac_mESC
7320	3250	DPT_H3K27ac_mESC
5309	2527	DPT_H3K27ac_mESC
8357	3422	DPT_H3K27ac_mESC
14443	5243	DPT_H3K27ac_mESC
16184	5392	DPT_H3K27ac_mESC
9500	3667	DPT_H3K27ac_mESC
4121	2469	DPT_H3K27ac_mESC
17075	5287	DPT_H3K27ac_mESC
3116	1118	DPT_H3K27ac_mESC
7921	3749	DPT_H3K27ac_mESC
7765	3494	DPT_H3K27ac_mESC
7285	3438	DPT_H3K27ac_mESC
7616	3329	DPT_H3K27ac_mESC
8785	3487	DPT_H3K27ac_mESC
3358	2006	DPT_H3K27ac_mESC
4898	2056	DPT_H3K27ac_mESC
3492	2239	DPT_H3K27ac_mESC
5998	2846	DPT_H3K27ac_mESC
4543	2594	DPT_H3K27ac_mESC
12567	4447	DPT_H3K27ac_mESC
26215	6501	DPT_H3K27ac_mESC
2601	1637	DPT_H3K27ac_mESC
7772	3254	DPT_H3K27ac_mESC
7750	3351	DPT_H3K27ac_mESC
1013	804	DPT_H3K27ac_mESC
18859	5509	DPT_H3K27ac_mESC
21395	5819	DPT_H3K27ac_mESC
9866	3808	DPT_H3K27ac_mESC
6512	2913	DPT_H3K27ac_mESC
2869	1034	DPT_H3K27ac_mESC
7551	3399	DPT_H3K27ac_mESC
9709	4022	DPT_H3K27ac_mESC
8019	3515	DPT_H3K27ac_mESC
5955	2712	DPT_H3K27ac_mESC
6296	2990	DPT_H3K27ac_mESC
8296	3349	DPT_H3K27ac_mESC
15681	4938	DPT_H3K27ac_mESC
8150	3408	DPT_H3K27ac_mESC
6217	2904	DPT_H3K27ac_mESC
16140	4900	DPT_H3K27ac_mESC
19925	5580	DPT_H3K27ac_mESC
6467	2909	DPT_H3K27ac_mESC
6388	3159	DPT_H3K27ac_mESC
8120	3504	DPT_H3K27ac_mESC
9068	3885	DPT_H3K27ac_mESC
11469	3887	DPT_H3K27ac_mESC
10250	3515	DPT_H3K27ac_mESC
11245	4195	DPT_H3K27ac_mESC
6422	2970	DPT_H3K27ac_mESC
11648	4141	DPT_H3K27ac_mESC
5805	2694	DPT_H3K27ac_mESC
5649	2752	DPT_H3K27ac_mESC
8494	3443	DPT_H3K27ac_mESC
2087	1351	DPT_H3K27ac_mESC
6898	2983	DPT_H3K27ac_mESC
5862	2574	DPT_H3K27ac_mESC
1673	1259	DPT_H3K27ac_mESC
13579	4720	DPT_H3K27ac_mESC
6590	3074	DPT_H3K27ac_mESC
1378	643	DPT_H3K27ac_mESC
11595	4409	DPT_H3K27ac_mESC
15721	4730	DPT_H3K27ac_mESC
12124	4356	DPT_H3K27ac_mESC
6267	2907	DPT_H3K27ac_mESC
28144	6693	DPT_H3K27ac_mESC
5238	2492	DPT_H3K27ac_mESC
7014	3062	DPT_H3K27ac_mESC
6720	3126	DPT_H3K27ac_mESC
10140	4074	DPT_H3K27ac_mESC
7267	3231	DPT_H3K27ac_mESC
10977	3700	DPT_H3K27ac_mESC
12884	4251	DPT_H3K27ac_mESC
18945	5789	DPT_H3K27ac_mESC
5123	2695	DPT_H3K27ac_mESC
6770	2827	DPT_H3K27ac_mESC
8883	3397	DPT_H3K27ac_mESC
15238	5369	DPT_H3K27ac_mESC
19515	5589	DPT_H3K27ac_mESC
11033	4039	DPT_H3K27ac_mESC
1475	688	DPT_H3K27ac_mESC
23559	6206	DPT_H3K27ac_mESC
8349	3475	DPT_H3K27ac_mESC
10351	3995	DPT_H3K27ac_mESC
8403	3605	DPT_H3K27ac_mESC
6258	2616	DPT_H3K27ac_mESC
8292	3612	DPT_H3K27ac_mESC
14973	4679	DPT_H3K27ac_mESC
11195	4102	DPT_H3K27ac_mESC
9979	3895	DPT_H3K27ac_mESC
7668	3343	DPT_H3K27ac_mESC
7203	3212	DPT_H3K27ac_mESC
8964	3601	DPT_H3K27ac_mESC
5940	2572	DPT_H3K27ac_mESC
15731	4890	DPT_H3K27ac_mESC
6157	2876	DPT_H3K27ac_mESC
5221	2393	DPT_H3K27ac_mESC
8701	3361	DPT_H3K27ac_mESC
3447	1341	DPT_H3K27ac_mESC
6226	2539	DPT_H3K27ac_mESC
5570	2822	DPT_H3K27ac_mESC
6881	3060	DPT_H3K27ac_mESC
5749	2883	DPT_H3K27ac_mESC
3715	2260	DPT_H3K27ac_mESC
7339	3340	DPT_H3K27ac_mESC
850	636	DPT_H3K27ac_mESC
8009	3239	DPT_H3K27ac_mESC
8462	3405	DPT_H3K27ac_mESC
14119	4780	DPT_H3K27ac_mESC
7663	3319	DPT_H3K27ac_mESC
14944	4907	DPT_H3K27ac_mESC
8119	3676	DPT_H3K27ac_mESC
7151	3084	DPT_H3K27ac_mESC
25798	6745	DPT_H3K27ac_mESC
1334	631	DPT_H3K27ac_mESC
42935	8075	DPT_H3K27ac_mESC
11002	4235	DPT_H3K27ac_mESC
8593	3466	DPT_H3K27ac_mESC
11954	4087	DPT_H3K27ac_mESC
1244	902	DPT_H3K27ac_mESC
2815	1028	DPT_H3K27ac_mESC
8129	3409	DPT_H3K27ac_mESC
1729	835	DPT_H3K27ac_mESC
10873	4389	DPT_H3K27ac_mESC
1104	560	DPT_H3K27ac_mESC
8100	3346	DPT_H3K27ac_mESC
3685	2319	DPT_H3K27ac_mESC
19292	5726	DPT_H3K27ac_mESC
9794	4012	DPT_H3K27ac_mESC
7457	3330	DPT_H3K27ac_mESC
8401	3453	DPT_H3K27ac_mESC
14368	4664	DPT_H3K27ac_mESC
6879	3088	DPT_H3K27ac_mESC
5030	2599	DPT_H3K27ac_mESC
29739	7189	DPT_H3K27ac_mESC
15495	5127	DPT_H3K27ac_mESC
4849	2397	DPT_H3K27ac_mESC
5913	2610	DPT_H3K27ac_mESC
14836	4711	DPT_H3K27ac_mESC
8008	3532	DPT_H3K27ac_mESC
9074	3159	DPT_H3K27ac_mESC
8710	3447	DPT_H3K27ac_mESC
7010	3249	DPT_H3K27ac_mESC
22530	6039	DPT_H3K27ac_mESC
6172	2413	DPT_H3K27ac_mESC
6292	2915	DPT_H3K27ac_mESC
5145	2413	DPT_H3K27ac_mESC
24095	6384	DPT_H3K27ac_mESC
3536	2279	DPT_H3K27ac_mESC
8805	3635	DPT_H3K27ac_mESC
3574	1694	DPT_H3K27ac_mESC
769	626	DPT_H3K27ac_mESC
16459	5103	DPT_H3K27ac_mESC
3228	1147	DPT_H3K27ac_mESC
71997	9617	DPT_H3K27ac_mESC
10345	3701	DPT_H3K27ac_mESC
6534	2832	DPT_H3K27ac_mESC
2530	872	DPT_H3K27ac_mESC
2152	971	DPT_H3K27ac_mESC
5558	2664	DPT_H3K27ac_mESC
669	499	DPT_H3K27ac_mESC
10556	3987	DPT_H3K27ac_mESC
6191	2601	DPT_H3K27ac_mESC
10824	4116	DPT_H3K27ac_mESC
8501	3437	DPT_H3K27ac_mESC
4172	2209	DPT_H3K27ac_mESC
14317	5009	DPT_H3K27ac_mESC
31450	7229	DPT_H3K27ac_mESC
8537	3503	DPT_H3K27ac_mESC
9076	3567	DPT_H3K27ac_mESC
5227	2618	DPT_H3K27ac_mESC
6150	2771	DPT_H3K27ac_mESC
7351	3014	DPT_H3K27ac_mESC
5163	2513	DPT_H3K27ac_mESC
7688	2965	DPT_H3K27ac_mESC
2114	900	DPT_H3K27ac_mESC
4090	1471	DPT_H3K27ac_mESC
9816	3732	DPT_H3K27ac_mESC
9249	3685	DPT_H3K27ac_mESC
13106	4512	DPT_H3K27ac_mESC
5578	2524	DPT_H3K27ac_mESC
4470	2023	DPT_H3K27ac_mESC
6116	2703	DPT_H3K27ac_mESC
5614	2503	DPT_H3K27ac_mESC
10992	4287	DPT_H3K27ac_mESC
9645	3804	DPT_H3K27ac_mESC
4717	2301	DPT_H3K27ac_mESC
18709	5063	DPT_H3K27ac_mESC
9616	3783	DPT_H3K27ac_mESC
6124	3052	DPT_H3K27ac_mESC
4155	2258	DPT_H3K27ac_mESC
5980	2704	DPT_H3K27ac_mESC
4700	2208	DPT_H3K27ac_mESC
1442	729	DPT_H3K27ac_mESC
6521	2817	DPT_H3K27ac_mESC
11487	4173	DPT_H3K27ac_mESC
4243	2300	DPT_H3K27ac_mESC
4370	2069	DPT_H3K27ac_mESC
5953	2701	DPT_H3K27ac_mESC
8068	3419	DPT_H3K27ac_mESC
8489	3447	DPT_H3K27ac_mESC
8668	3726	DPT_H3K27ac_mESC
4688	2352	DPT_H3K27ac_mESC
7762	3321	DPT_H3K27ac_mESC
3416	1622	DPT_H3K27ac_mESC
3745	2309	DPT_H3K27ac_mESC
5620	2656	DPT_H3K27ac_mESC
5932	2655	DPT_H3K27ac_mESC
5137	2701	DPT_H3K27ac_mESC
1289	676	DPT_H3K27ac_mESC
8438	3680	DPT_H3K27ac_mESC
5938	2638	DPT_H3K27ac_mESC
7424	3285	DPT_H3K27ac_mESC
6510	3010	DPT_H3K27ac_mESC
6699	3050	DPT_H3K27ac_mESC
16615	5368	DPT_H3K27ac_mESC
668	409	DPT_H3K27ac_mESC
5329	2855	DPT_H3K27ac_mESC
20275	6076	DPT_H3K27ac_mESC
6667	2958	DPT_H3K27ac_mESC
6235	2834	DPT_H3K27ac_mESC
4864	2429	DPT_H3K27ac_mESC
9433	3832	DPT_H3K27ac_mESC
17218	5394	DPT_H3K27ac_mESC
6296	2800	DPT_H3K27ac_mESC
5665	2685	DPT_H3K27ac_mESC
8924	3448	DPT_H3K27ac_mESC
15327	5082	DPT_H3K27ac_mESC
6105	2816	DPT_H3K27ac_mESC
24652	6422	DPT_H3K27ac_mESC
1377	650	DPT_H3K27ac_mESC
19457	5861	DPT_H3K27ac_mESC
5973	2629	DPT_H3K27ac_mESC
5278	2620	DPT_H3K27ac_mESC
6038	2575	DPT_H3K27ac_mESC
8588	3488	DPT_H3K27ac_mESC
9597	3838	DPT_H3K27ac_mESC
9649	3457	DPT_H3K27ac_mESC
7871	3327	DPT_H3K27ac_mESC
6720	3172	DPT_H3K27ac_mESC
9399	3702	DPT_H3K27ac_mESC
8077	3072	DPT_H3K27ac_mESC
8382	3605	DPT_H3K27ac_mESC
8676	3485	DPT_H3K27ac_mESC
5616	2697	DPT_H3K27ac_mESC
61916	9021	DPT_H3K27ac_mESC
7421	3037	DPT_H3K27ac_mESC
10943	3924	DPT_H3K27ac_mESC
5951	2969	DPT_H3K27ac_mESC
12446	4575	DPT_H3K27ac_mESC
11314	4250	DPT_H3K27ac_mESC
940	414	DPT_H3K27ac_mESC
9348	3644	DPT_H3K27ac_mESC
597	384	DPT_H3K27ac_mESC
6840	3062	DPT_H3K27ac_mESC
9752	3825	DPT_H3K27ac_mESC
12138	4399	DPT_H3K27ac_mESC
17798	5613	DPT_H3K27ac_mESC
6261	2901	DPT_H3K27ac_mESC
7922	3405	DPT_H3K27ac_mESC
1524	680	DPT_H3K27ac_mESC
9307	3728	DPT_H3K27ac_mESC
3484	1510	DPT_H3K27ac_mESC
7837	3329	DPT_H3K27ac_mESC
3839	1801	DPT_H3K27ac_mESC
10446	3843	DPT_H3K27ac_mESC
3046	2050	DPT_H3K27ac_mESC
8572	3461	DPT_H3K27ac_mESC
10578	3980	DPT_H3K27ac_mESC
5365	2501	DPT_H3K27ac_mESC
6174	2930	DPT_H3K27ac_mESC
3575	1306	DPT_H3K27ac_mESC
4632	2147	DPT_H3K27ac_mESC
7420	3209	DPT_H3K27ac_mESC
13373	4607	DPT_H3K27ac_mESC
4890	2560	DPT_H3K27ac_mESC
8001	3511	DPT_H3K27ac_mESC
10739	3893	DPT_H3K27ac_mESC
6121	2685	DPT_H3K27ac_mESC
10856	3770	DPT_H3K27ac_mESC
8403	3497	DPT_H3K27ac_mESC
4227	2218	DPT_H3K27ac_mESC
5963	2723	DPT_H3K27ac_mESC
7416	3165	DPT_H3K27ac_mESC
7246	3036	DPT_H3K27ac_mESC
7580	2966	DPT_H3K27ac_mESC
2759	1119	DPT_H3K27ac_mESC
11138	3633	DPT_H3K27ac_mESC
20402	5829	DPT_H3K27ac_mESC
6904	2782	DPT_H3K27ac_mESC
4623	2235	DPT_H3K27ac_mESC
7972	3259	DPT_H3K27ac_mESC
4031	1934	DPT_H3K27ac_mESC
6083	2667	DPT_H3K27ac_mESC
8022	3465	DPT_H3K27ac_mESC
882	697	DPT_H3K27ac_mESC
6259	2834	DPT_H3K27ac_mESC
1957	783	DPT_H3K27ac_mESC
11966	4302	DPT_H3K27ac_mESC
15366	4977	DPT_H3K27ac_mESC
13197	4687	DPT_H3K27ac_mESC
5095	2318	DPT_H3K27ac_mESC
17867	5324	DPT_H3K27ac_mESC
10175	3870	DPT_H3K27ac_mESC
4536	2488	DPT_H3K27ac_mESC
4195	2040	DPT_H3K27ac_mESC
20915	5694	DPT_H3K27ac_mESC
9209	3707	DPT_H3K27ac_mESC
6609	3100	DPT_H3K27ac_mESC
9293	3481	DPT_H3K27ac_mESC
7721	3016	DPT_H3K27ac_mESC
8432	3428	DPT_H3K27ac_mESC
4486	2053	DPT_H3K27ac_mESC
5872	2710	DPT_H3K27ac_mESC
4292	2256	DPT_H3K27ac_mESC
2554	1598	DPT_H3K27ac_mESC
8203	3297	DPT_H3K27ac_mESC
6906	3182	DPT_H3K27ac_mESC
20469	5698	DPT_H3K27ac_mESC
6399	2811	DPT_H3K27ac_mESC
11380	3784	DPT_H3K27ac_mESC
72427	9572	DPT_H3K27ac_mESC
8190	3504	DPT_H3K27ac_mESC
4391	1651	DPT_H3K27ac_mESC
3387	2177	DPT_H3K27ac_mESC
6396	2869	DPT_H3K27ac_mESC
5849	2818	DPT_H3K27ac_mESC
17191	5394	DPT_H3K27ac_mESC
6414	2839	DPT_H3K27ac_mESC
7601	3023	DPT_H3K27ac_mESC
14505	4891	DPT_H3K27ac_mESC
4648	2392	DPT_H3K27ac_mESC
8074	3845	DPT_H3K27ac_mESC
6180	2928	DPT_H3K27ac_mESC
5927	2641	DPT_H3K27ac_mESC
8830	3529	DPT_H3K27ac_mESC
4667	2404	DPT_H3K27ac_mESC
6196	2683	DPT_H3K27ac_mESC
5614	1973	DPT_H3K27ac_mESC
6084	2681	DPT_H3K27ac_mESC
11811	4113	DPT_H3K27ac_mESC
7092	3164	DPT_H3K27ac_mESC
7650	3528	DPT_H3K27ac_mESC
12170	4476	DPT_H3K27ac_mESC
3015	1808	DPT_H3K27ac_mESC
6643	2916	DPT_H3K27ac_mESC
8200	3316	DPT_H3K27ac_mESC
5364	2645	DPT_H3K27ac_mESC
5104	2490	DPT_H3K27ac_mESC
6621	3015	DPT_H3K27ac_mESC
2107	911	DPT_H3K27ac_mESC
3111	1134	DPT_H3K27ac_mESC
18644	5716	DPT_H3K27ac_mESC
9709	3816	DPT_H3K27ac_mESC
22270	6069	DPT_H3K27ac_mESC
18131	5359	DPT_H3K27ac_mESC
10770	3872	DPT_H3K27ac_mESC
8622	3478	DPT_H3K27ac_mESC
6475	2790	DPT_H3K27ac_mESC
34468	7548	DPT_H3K27ac_mESC
9071	3328	DPT_H3K27ac_mESC
5057	2349	DPT_H3K27ac_mESC
7721	3348	DPT_H3K27ac_mESC
12161	4468	DPT_H3K27ac_mESC
5467	2517	DPT_H3K27ac_mESC
1041	538	DPT_H3K27ac_mESC
7814	3100	DPT_H3K27ac_mESC
15512	4752	DPT_H3K27ac_mESC
5937	2431	DPT_H3K27ac_mESC
2899	962	DPT_H3K27ac_mESC
5731	2675	DPT_H3K27ac_mESC
8520	3407	DPT_H3K27ac_mESC
12503	4485	DPT_H3K27ac_mESC
9442	3528	DPT_H3K27ac_mESC
5248	2503	DPT_H3K27ac_mESC
10092	3883	DPT_H3K27ac_mESC
5129	2698	DPT_H3K27ac_mESC
6736	2817	DPT_H3K27ac_mESC
3838	1814	DPT_H3K27ac_mESC
2122	1246	DPT_H3K27ac_mESC
4552	2320	DPT_H3K27ac_mESC
7075	2959	DPT_H3K27ac_mESC
7644	3366	DPT_H3K27ac_mESC
11677	4290	DPT_H3K27ac_mESC
11431	4126	DPT_H3K27ac_mESC
8617	3660	DPT_H3K27ac_mESC
10059	3374	DPT_H3K27ac_mESC
6383	2856	DPT_H3K27ac_mESC
25373	6389	DPT_H3K27ac_mESC
3390	2117	DPT_H3K27ac_mESC
6955	3195	DPT_H3K27ac_mESC
13784	4930	DPT_H3K27ac_mESC
4110	2428	DPT_H3K27ac_mESC
5264	2542	DPT_H3K27ac_mESC
6246	2441	DPT_H3K27ac_mESC
7843	3600	DPT_H3K27ac_mESC
10581	3957	DPT_H3K27ac_mESC
5948	2843	DPT_H3K27ac_mESC
7142	3216	DPT_H3K27ac_mESC
29236	6905	DPT_H3K27ac_mESC
7131	3320	DPT_H3K27ac_mESC
12603	4496	DPT_H3K27ac_mESC
9097	3789	DPT_H3K27ac_mESC
14889	4871	DPT_H3K27ac_mESC
9729	3888	DPT_H3K27ac_mESC
17868	5618	DPT_H3K27ac_mESC
1319	605	DPT_H3K27ac_mESC
3467	1878	DPT_H3K27ac_mESC
8190	3217	DPT_H3K27ac_mESC
1480	679	DPT_H3K27ac_mESC
4550	2398	DPT_H3K27ac_mESC
1391	626	DPT_H3K27ac_mESC
4369	2484	DPT_H3K27ac_mESC
4905	2525	DPT_H3K27ac_mESC
2653	806	DPT_H3K27ac_mESC
4655	2307	DPT_H3K27ac_mESC
7129	3186	DPT_H3K27ac_mESC
4009	2071	DPT_H3K27ac_mESC
5466	1976	DPT_H3K27ac_mESC
7156	3046	DPT_H3K27ac_mESC
5926	2782	DPT_H3K27ac_mESC
6441	2761	DPT_H3K27ac_mESC
8076	3213	DPT_H3K27ac_mESC
6456	2723	DPT_H3K27ac_mESC
10488	4060	DPT_H3K27ac_mESC
5261	2939	DPT_H3K27ac_mESC
1112	510	DPT_H3K27ac_mESC
5028	2316	DPT_H3K27ac_mESC
8599	3379	DPT_H3K27ac_mESC
28747	7100	DPT_H3K27ac_mESC
6881	2933	DPT_H3K27ac_mESC
10875	3852	DPT_H3K27ac_mESC
8231	3094	DPT_H3K27ac_mESC
9237	3913	DPT_H3K27ac_mESC
5724	2595	DPT_H3K27ac_mESC
1959	872	DPT_H3K27ac_mESC
8028	3708	DPT_H3K27ac_mESC
4918	2293	DPT_H3K27ac_mESC
15097	4723	DPT_H3K27ac_mESC
550	322	DPT_H3K27ac_mESC
6908	2980	DPT_H3K27ac_mESC
18358	5818	DPT_H3K27ac_mESC
11955	4337	DPT_H3K27ac_mESC
7226	3098	DPT_H3K27ac_mESC
5145	2382	DPT_H3K27ac_mESC
3304	1126	DPT_H3K27ac_mESC
3068	1109	DPT_H3K27ac_mESC
7119	2879	DPT_H3K27ac_mESC
2195	901	DPT_H3K27ac_mESC
25573	6477	DPT_H3K27ac_mESC
6363	2823	DPT_H3K27ac_mESC
4703	2355	DPT_H3K27ac_mESC
7197	3050	DPT_H3K27ac_mESC
5401	2495	DPT_H3K27ac_mESC
6709	3003	DPT_H3K27ac_mESC
6088	2638	DPT_H3K27ac_mESC
7297	3432	DPT_H3K27ac_mESC
4210	1598	DPT_H3K27ac_mESC
11438	3842	DPT_H3K27ac_mESC
720	420	DPT_H3K27ac_mESC
9694	3711	DPT_H3K27ac_mESC
10731	3825	DPT_H3K27ac_mESC
8449	3261	DPT_H3K27ac_mESC
12764	4703	DPT_H3K27ac_mESC
11993	4324	DPT_H3K27ac_mESC
11575	4519	DPT_H3K27ac_mESC
27360	7299	DPT_H3K27ac_mESC
7121	3025	DPT_H3K27ac_mESC
13682	4880	DPT_H3K27ac_mESC
5571	2669	DPT_H3K27ac_mESC
8277	3125	DPT_H3K27ac_mESC
4720	2140	DPT_H3K27ac_mESC
4186	2045	DPT_H3K27ac_mESC
5725	2664	DPT_H3K27ac_mESC
7175	2905	DPT_H3K27ac_mESC
5100	2577	DPT_H3K27ac_mESC
3900	2122	DPT_H3K27ac_mESC
8481	3430	DPT_H3K27ac_mESC
516	342	DPT_H3K27ac_mESC
6929	3314	DPT_H3K27ac_mESC
7774	3418	DPT_H3K27ac_mESC
7691	2972	DPT_H3K27ac_mESC
5839	2929	DPT_H3K27ac_mESC
12057	4104	DPT_H3K27ac_mESC
7681	3323	DPT_H3K27ac_mESC
4937	2386	DPT_H3K27ac_mESC
6035	2505	DPT_H3K27ac_mESC
19551	5709	DPT_H3K27ac_mESC
5715	2571	DPT_H3K27ac_mESC
8116	3168	DPT_H3K27ac_mESC
6627	2939	DPT_H3K27ac_mESC
22180	6043	DPT_H3K27ac_mESC
8560	3615	DPT_H3K27ac_mESC
7254	3193	DPT_H3K27ac_mESC
11983	4333	DPT_H3K27ac_mESC
9940	3669	DPT_H3K27ac_mESC
6401	2857	DPT_H3K27ac_mESC
8634	3613	DPT_H3K27ac_mESC
11463	4140	DPT_H3K27ac_mESC
9237	3810	DPT_H3K27ac_mESC
9902	3909	DPT_H3K27ac_mESC
9478	3639	DPT_H3K27ac_mESC
15393	5109	DPT_H3K27ac_mESC
11169	4081	DPT_H3K27ac_mESC
5392	2609	DPT_H3K27ac_mESC
6142	2638	DPT_H3K27ac_mESC
4905	2440	DPT_H3K27ac_mESC
11651	4286	DPT_H3K27ac_mESC
6178	2768	DPT_H3K27ac_mESC
13396	4336	DPT_H3K27ac_mESC
17891	5179	DPT_H3K27ac_mESC
27839	6907	DPT_H3K27ac_mESC
7800	3344	DPT_H3K27ac_mESC
5517	2471	DPT_H3K27ac_mESC
6073	2891	DPT_H3K27ac_mESC
9166	3539	DPT_H3K27ac_mESC
8516	3322	DPT_H3K27ac_mESC
8484	3288	DPT_H3K27ac_mESC
671	491	DPT_H3K27ac_mESC
5083	2311	DPT_H3K27ac_mESC
5807	2890	DPT_H3K27ac_mESC
21790	5723	DPT_H3K27ac_mESC
8798	3599	DPT_H3K27ac_mESC
6163	2811	DPT_H3K27ac_mESC
6684	2874	DPT_H3K27ac_mESC
7341	3191	DPT_H3K27ac_mESC
7960	3180	DPT_H3K27ac_mESC
12351	4527	DPT_H3K27ac_mESC
8253	3445	DPT_H3K27ac_mESC
6546	2790	DPT_H3K27ac_mESC
8774	3644	DPT_H3K27ac_mESC
6949	2944	DPT_H3K27ac_mESC
16408	5304	DPT_H3K27ac_mESC
12340	4418	DPT_H3K27ac_mESC
3579	1504	DPT_H3K27ac_mESC
6836	3107	DPT_H3K27ac_mESC
5102	2442	DPT_H3K27ac_mESC
4903	2391	DPT_H3K27ac_mESC
9560	3909	DPT_H3K27ac_mESC
26113	6538	DPT_H3K27ac_mESC
5510	1604	DPT_H3K27ac_mESC
20886	5691	DPT_H3K27ac_mESC
5068	2507	DPT_H3K27ac_mESC
17215	6062	DPT_H3K27ac_mESC
5318	2490	DPT_H3K27ac_mESC
8211	3459	DPT_H3K27ac_mESC
867	672	DPT_H3K27ac_mESC
1490	732	DPT_H3K27ac_mESC
17974	5167	DPT_H3K27ac_mESC
5929	2607	DPT_H3K27ac_mESC
13829	4779	DPT_H3K27ac_mESC
22915	6107	DPT_H3K27ac_mESC
4862	2570	DPT_H3K27ac_mESC
14605	4737	DPT_H3K27ac_mESC
5550	2495	DPT_H3K27ac_mESC
2087	852	DPT_H3K27ac_mESC
7710	2988	DPT_H3K27ac_mESC
8252	3428	DPT_H3K27ac_mESC
11541	4310	DPT_H3K27ac_mESC
2964	1572	DPT_H3K27ac_mESC
8911	3478	DPT_H3K27ac_mESC
8823	3512	DPT_H3K27ac_mESC
12103	4389	DPT_H3K27ac_mESC
1773	906	DPT_H3K27ac_mESC
12740	4613	DPT_H3K27ac_mESC
6397	2794	DPT_H3K27ac_mESC
2019	732	DPT_H3K27ac_mESC
5984	2807	DPT_H3K27ac_mESC
13200	2693	DPT_H3K27ac_mESC
10087	4041	DPT_H3K27ac_mESC
5813	2626	DPT_H3K27ac_mESC
4913	2177	DPT_H3K27ac_mESC
6610	2910	DPT_H3K27ac_mESC
7703	3163	DPT_H3K27ac_mESC
9719	4025	DPT_H3K27ac_mESC
5010	1741	DPT_H3K27ac_mESC
12954	4360	DPT_H3K27ac_mESC
19503	5629	DPT_H3K27ac_mESC
10520	3257	DPT_H3K27ac_mESC
12621	4284	DPT_H3K27ac_mESC
7886	3550	DPT_H3K27ac_mESC
7041	2958	DPT_H3K27ac_mESC
8514	3455	DPT_H3K27ac_mESC
8404	3404	DPT_H3K27ac_mESC
11682	3862	DPT_H3K27ac_mESC
9544	4154	DPT_H3K27ac_mESC
25471	6238	DPT_H3K27ac_mESC
8938	3603	DPT_H3K27ac_mESC
762	516	DPT_H3K27ac_mESC
5207	2511	DPT_H3K27ac_mESC
5802	2686	DPT_H3K27ac_mESC
5945	2849	DPT_H3K27ac_mESC
6374	2806	DPT_H3K27ac_mESC
2838	988	DPT_H3K27ac_mESC
1018	794	DPT_H3K27ac_mESC
8220	3237	DPT_H3K27ac_mESC
18068	5270	DPT_H3K27ac_mESC
5090	2366	DPT_H3K27ac_mESC
7588	3156	DPT_H3K27ac_mESC
10596	3711	DPT_H3K27ac_mESC
16179	5009	DPT_H3K27ac_mESC
5249	2598	DPT_H3K27ac_mESC
2056	848	DPT_H3K27ac_mESC
10788	3836	DPT_H3K27ac_mESC
4148	1618	DPT_H3K27ac_mESC
4064	1643	DPT_H3K27ac_mESC
5005	1866	DPT_H3K27ac_mESC
4366	2135	DPT_H3K27ac_mESC
19011	5502	DPT_H3K27ac_mESC
5238	2347	DPT_H3K27ac_mESC
2277	1431	DPT_H3K27ac_mESC
2671	1096	DPT_H3K27ac_mESC
1963	879	DPT_H3K27ac_mESC
21897	5957	DPT_H3K27ac_mESC
13730	4777	DPT_H3K27ac_mESC
11238	3967	DPT_H3K27ac_mESC
19786	5330	DPT_H3K27ac_mESC
4307	2179	DPT_H3K27ac_mESC
3963	2149	DPT_H3K27ac_mESC
2232	1505	DPT_H3K27ac_mESC
8960	3355	DPT_H3K27ac_mESC
1448	640	DPT_H3K27ac_mESC
7517	3211	DPT_H3K27ac_mESC
1642	670	DPT_H3K27ac_mESC
11832	4183	DPT_H3K27ac_mESC
4410	2638	DPT_H3K27ac_mESC
5273	2494	DPT_H3K27ac_mESC
5017	2204	DPT_H3K27ac_mESC
6291	2902	DPT_H3K27ac_mESC
20254	5742	DPT_H3K27ac_mESC
5713	2627	DPT_H3K27ac_mESC
12672	4226	DPT_H3K27ac_mESC
6570	2973	DPT_H3K27ac_mESC
7091	3129	DPT_H3K27ac_mESC
2358	1478	DPT_H3K27ac_mESC
1978	606	DPT_H3K27ac_mESC
5556	2706	DPT_H3K27ac_mESC
748	442	DPT_H3K27ac_mESC
7810	3156	DPT_H3K27ac_mESC
5322	2384	DPT_H3K27ac_mESC
7160	3147	DPT_H3K27ac_mESC
7158	3123	DPT_H3K27ac_mESC
7642	3396	DPT_H3K27ac_mESC
18733	5914	DPT_H3K27ac_mESC
9014	3491	DPT_H3K27ac_mESC
7339	3075	DPT_H3K27ac_mESC
3498	2159	DPT_H3K27ac_mESC
1339	673	DPT_H3K27ac_mESC
21635	6458	DPT_H3K27ac_mESC
8202	3429	DPT_H3K27ac_mESC
1462	744	DPT_H3K27ac_mESC
12270	4452	DPT_H3K27ac_mESC
14042	4773	DPT_H3K27ac_mESC
11113	4443	DPT_H3K27ac_mESC
19828	5480	DPT_H3K27ac_mESC
8003	3198	DPT_H3K27ac_mESC
11767	4609	DPT_H3K27ac_mESC
8568	3477	DPT_H3K27ac_mESC
8110	3370	DPT_H3K27ac_mESC
5283	2445	DPT_H3K27ac_mESC
30393	6288	DPT_H3K27ac_mESC
6895	2932	DPT_H3K27ac_mESC
6907	3084	DPT_H3K27ac_mESC
3730	2029	DPT_H3K27ac_mESC
4047	2156	DPT_H3K27ac_mESC
9340	3509	DPT_H3K27ac_mESC
1546	699	DPT_H3K27ac_mESC
5583	2377	DPT_H3K27ac_mESC
8096	3443	DPT_H3K27ac_mESC
19215	5739	DPT_H3K27ac_mESC
21270	5829	DPT_H3K27ac_mESC
7524	3332	DPT_H3K27ac_mESC
11742	4335	DPT_H3K27ac_mESC
8801	3523	DPT_H3K27ac_mESC
1313	659	DPT_H3K27ac_mESC
7951	3274	DPT_H3K27ac_mESC
8200	3214	DPT_H3K27ac_mESC
44253	7662	DPT_H3K27ac_mESC
10404	3899	DPT_H3K27ac_mESC
9279	4029	DPT_H3K27ac_mESC
6498	2899	DPT_H3K27ac_mESC
3293	2041	DPT_H3K27ac_mESC
5554	2689	DPT_H3K27ac_mESC
8137	3343	DPT_H3K27ac_mESC
4565	2315	DPT_H3K27ac_mESC
18900	5144	DPT_H3K27ac_mESC
3843	1919	DPT_H3K27ac_mESC
7095	3090	DPT_H3K27ac_mESC
8005	3258	DPT_H3K27ac_mESC
8731	3438	DPT_H3K27ac_mESC
7354	3189	DPT_H3K27ac_mESC
5258	2162	DPT_H3K27ac_mESC
6171	2814	DPT_H3K27ac_mESC
11257	4108	DPT_H3K27ac_mESC
20116	5784	DPT_H3K27ac_mESC
4715	2030	DPT_H3K27ac_mESC
6070	2734	DPT_H3K27ac_mESC
5374	2566	DPT_H3K27ac_mESC
12082	4399	DPT_H3K27ac_mESC
7000	3051	DPT_H3K27ac_mESC
5271	2424	DPT_H3K27ac_mESC
13514	4330	DPT_H3K27ac_mESC
8984	3534	DPT_H3K27ac_mESC
4880	2403	DPT_H3K27ac_mESC
1667	768	DPT_H3K27ac_mESC
9246	3553	DPT_H3K27ac_mESC
7833	3260	DPT_H3K27ac_mESC
5230	2729	DPT_H3K27ac_mESC
9386	3624	DPT_H3K27ac_mESC
8657	3478	DPT_H3K27ac_mESC
5481	2628	DPT_H3K27ac_mESC
8072	3464	DPT_H3K27ac_mESC
6527	2953	DPT_H3K27ac_mESC
4315	2272	DPT_H3K27ac_mESC
13755	4822	DPT_H3K27ac_mESC
11247	4260	DPT_H3K27ac_mESC
2546	1016	DPT_H3K27ac_mESC
7748	3448	DPT_H3K27ac_mESC
7091	3191	DPT_H3K27ac_mESC
8864	3612	DPT_H3K27ac_mESC
18459	5343	DPT_H3K27ac_mESC
6106	2584	DPT_H3K27ac_mESC
5855	2723	DPT_H3K27ac_mESC
30428	5990	DPT_H3K27ac_mESC
10501	4083	DPT_H3K27ac_mESC
5557	2874	DPT_H3K27ac_mESC
16659	5298	DPT_H3K27ac_mESC
4787	2316	DPT_H3K27ac_mESC
810	654	DPT_H3K27ac_mESC
12009	3906	DPT_H3K27ac_mESC
4660	2392	DPT_H3K27ac_mESC
6544	2755	DPT_H3K27ac_mESC
12072	4196	DPT_H3K27ac_mESC
8249	3290	DPT_H3K27ac_mESC
8787	4130	DPT_H3K27ac_mESC
5225	2505	DPT_H3K27ac_mESC
5339	2219	DPT_H3K27ac_mESC
4608	2162	DPT_H3K27ac_mESC
4047	1297	DPT_H3K27ac_mESC
4296	2265	DPT_H3K27ac_mESC
8238	3577	DPT_H3K27ac_mESC
3702	1563	DPT_H3K27ac_mESC
24612	6355	DPT_H3K27ac_mESC
15669	4695	DPT_H3K27ac_mESC
6356	2779	DPT_H3K27ac_mESC
9946	3796	DPT_H3K27ac_mESC
8014	3464	DPT_H3K27ac_mESC
1013	790	DPT_H3K27ac_mESC
5644	2549	DPT_H3K27ac_mESC
1752	838	DPT_H3K27ac_mESC
4979	2307	DPT_H3K27ac_mESC
7628	3241	DPT_H3K27ac_mESC
11221	4081	DPT_H3K27ac_mESC
8104	3408	DPT_H3K27ac_mESC
11883	4154	DPT_H3K27ac_mESC
5856	2825	DPT_H3K27ac_mESC
500	357	DPT_H3K27ac_mESC
7713	3479	DPT_H3K27ac_mESC
4459	2364	DPT_H3K27ac_mESC
4777	2368	DPT_H3K27ac_mESC
1450	737	DPT_H3K27ac_mESC
8325	3562	DPT_H3K27ac_mESC
40152	7715	DPT_H3K27ac_mESC
9224	3472	DPT_H3K27ac_mESC
6697	2900	DPT_H3K27ac_mESC
6651	2980	DPT_H3K27ac_mESC
10875	4090	DPT_H3K27ac_mESC
6696	2934	DPT_H3K27ac_mESC
6574	2978	DPT_H3K27ac_mESC
11446	4182	DPT_H3K27ac_mESC
28303	6887	DPT_H3K27ac_mESC
1716	1033	DPT_H3K27ac_mESC
5767	2933	DPT_H3K27ac_mESC
9439	3697	DPT_H3K27ac_mESC
10396	3821	DPT_H3K27ac_mESC
20981	5757	DPT_H3K27ac_mESC
1486	622	DPT_H3K27ac_mESC
12949	4223	DPT_H3K27ac_mESC
15327	4812	DPT_H3K27ac_mESC
9169	3527	DPT_H3K27ac_mESC
20507	5843	DPT_H3K27ac_mESC
4620	1799	DPT_H3K27ac_mESC
4701	2367	DPT_H3K27ac_mESC
10102	3679	DPT_H3K27ac_mESC
7695	3241	DPT_H3K27ac_mESC
9130	3553	DPT_H3K27ac_mESC
10927	4105	DPT_H3K27ac_mESC
3883	1596	DPT_H3K27ac_mESC
9019	3706	DPT_H3K27ac_mESC
3908	1849	DPT_H3K27ac_mESC
1110	546	DPT_H3K27ac_mESC
4236	2292	DPT_H3K27ac_mESC
5902	2846	DPT_H3K27ac_mESC
7676	3106	DPT_H3K27ac_mESC
13456	4493	DPT_H3K27ac_mESC
11468	4246	DPT_H3K27ac_mESC
7305	3363	DPT_H3K27ac_mESC
17454	5297	DPT_H3K27ac_mESC
9740	3638	DPT_H3K27ac_mESC
6604	2727	DPT_H3K27ac_mESC
6262	2766	DPT_H3K27ac_mESC
4476	1423	DPT_H3K27ac_mESC
6068	2889	DPT_H3K27ac_mESC
8433	3496	DPT_H3K27ac_mESC
933	762	DPT_H3K27ac_mESC
9272	3731	DPT_H3K27ac_mESC
17119	5457	DPT_H3K27ac_mESC
9270	3698	DPT_H3K27ac_mESC
3007	1119	DPT_H3K27ac_mESC
5308	2936	DPT_H3K27ac_mESC
8488	3176	DPT_H3K27ac_mESC
5500	2642	DPT_H3K27ac_mESC
3457	1859	DPT_H3K27ac_mESC
7092	3112	DPT_H3K27ac_mESC
703	504	DPT_H3K27ac_mESC
7800	3461	DPT_H3K27ac_mESC
2549	958	DPT_H3K27ac_mESC
5975	2871	DPT_H3K27ac_mESC
6223	2991	DPT_H3K27ac_mESC
5569	2644	DPT_H3K27ac_mESC
12588	4322	DPT_H3K27ac_mESC
21780	6324	DPT_H3K27ac_mESC
7535	3324	DPT_H3K27ac_mESC
8269	3461	DPT_H3K27ac_mESC
1520	911	DPT_H3K27ac_mESC
1631	745	DPT_H3K27ac_mESC
563	477	DPT_H3K27ac_mESC
5837	2786	DPT_H3K27ac_mESC
5230	2389	DPT_H3K27ac_mESC
4883	2478	DPT_H3K27ac_mESC
6079	2917	DPT_H3K27ac_mESC
4549	2489	DPT_H3K27ac_mESC
5812	2668	DPT_H3K27ac_mESC
2118	782	DPT_H3K27ac_mESC
1874	895	DPT_H3K27ac_mESC
6627	2881	DPT_H3K27ac_mESC
10011	3963	DPT_H3K27ac_mESC
5419	2639	DPT_H3K27ac_mESC
7994	3160	DPT_H3K27ac_mESC
5492	2734	DPT_H3K27ac_mESC
7696	3413	DPT_H3K27ac_mESC
8494	3446	DPT_H3K27ac_mESC
8735	3374	DPT_H3K27ac_mESC
10150	3856	DPT_H3K27ac_mESC
6835	3197	DPT_H3K27ac_mESC
10586	4267	DPT_H3K27ac_mESC
9354	3867	DPT_H3K27ac_mESC
9568	3319	DPT_H3K27ac_mESC
8019	3376	DPT_H3K27ac_mESC
6865	3054	DPT_H3K27ac_mESC
11144	4025	DPT_H3K27ac_mESC
4210	2154	DPT_H3K27ac_mESC
18699	5288	DPT_H3K27ac_mESC
6354	2872	DPT_H3K27ac_mESC
566	461	DPT_H3K27ac_mESC
18376	5589	DPT_H3K27ac_mESC
5512	2823	DPT_H3K27ac_mESC
6667	2994	DPT_H3K27ac_mESC
2604	1595	DPT_H3K27ac_mESC
5817	2756	DPT_H3K27ac_mESC
4873	2303	DPT_H3K27ac_mESC
6887	3026	DPT_H3K27ac_mESC
7976	3278	DPT_H3K27ac_mESC
5963	2860	DPT_H3K27ac_mESC
5544	2518	DPT_H3K27ac_mESC
2696	1818	DPT_H3K27ac_mESC
7138	3189	DPT_H3K27ac_mESC
17955	5057	DPT_H3K27ac_mESC
3912	2342	DPT_H3K27ac_mESC
5660	2645	DPT_H3K27ac_mESC
838	674	DPT_H3K27ac_mESC
4940	2242	DPT_H3K27ac_mESC
3565	1235	DPT_H3K27ac_mESC
564	464	DPT_H3K27ac_mESC
6738	3055	DPT_H3K27ac_mESC
5268	2504	DPT_H3K27ac_mESC
15419	4814	DPT_H3K27ac_mESC
1974	1466	DPT_H3K27ac_mESC
4292	2151	DPT_H3K27ac_mESC
1485	643	DPT_H3K27ac_mESC
7190	2973	DPT_H3K27ac_mESC
5179	2763	DPT_H3K27ac_mESC
12751	4354	DPT_H3K27ac_mESC
3029	1097	DPT_H3K27ac_mESC
5804	2829	DPT_H3K27ac_mESC
20182	5653	DPT_H3K27ac_mESC
634	380	DPT_H3K27ac_mESC
6586	3155	DPT_H3K27ac_mESC
12502	4493	DPT_H3K27ac_mESC
6020	3227	DPT_H3K27ac_mESC
1744	702	DPT_H3K27ac_mESC
4005	2469	DPT_H3K27ac_mESC
5324	2410	DPT_H3K27ac_mESC
8684	3801	DPT_H3K27ac_mESC
9094	3826	DPT_H3K27ac_mESC
8785	3766	DPT_H3K27ac_mESC
11201	3824	DPT_H3K27ac_mESC
12592	4510	DPT_H3K27ac_mESC
7196	3362	DPT_H3K27ac_mESC
9764	3782	DPT_H3K27ac_mESC
13564	4584	DPT_H3K27ac_mESC
14516	4995	DPT_H3K27ac_mESC
11777	4297	DPT_H3K27ac_mESC
8890	3757	DPT_H3K27ac_mESC
9036	3529	DPT_H3K27ac_mESC
5916	2957	DPT_H3K27ac_mESC
7673	3151	DPT_H3K27ac_mESC
5884	2507	DPT_H3K27ac_mESC
7250	3023	DPT_H3K27ac_mESC
8774	3493	DPT_H3K27ac_mESC
5396	2544	DPT_H3K27ac_mESC
9908	3798	DPT_H3K27ac_mESC
7223	3141	DPT_H3K27ac_mESC
4409	2272	DPT_H3K27ac_mESC
12179	4553	DPT_H3K27ac_mESC
24507	6322	DPT_H3K27ac_mESC
6272	2880	DPT_H3K27ac_mESC
1417	669	DPT_H3K27ac_mESC
7363	3030	DPT_H3K27ac_mESC
4914	2174	DPT_H3K27ac_mESC
5804	2628	DPT_H3K27ac_mESC
9473	3735	DPT_H3K27ac_mESC
13018	4537	DPT_H3K27ac_mESC
7533	3424	DPT_H3K27ac_mESC
6544	3077	DPT_H3K27ac_mESC
10422	3999	DPT_H3K27ac_mESC
9974	4008	DPT_H3K27ac_mESC
11123	3966	DPT_H3K27ac_mESC
10678	4128	DPT_H3K27ac_mESC
5362	2531	DPT_H3K27ac_mESC
10977	3784	DPT_H3K27ac_mESC
10909	3989	DPT_H3K27ac_mESC
28442	6765	DPT_H3K27ac_mESC
10848	3710	DPT_H3K27ac_mESC
15516	5069	DPT_H3K27ac_mESC
6579	2974	DPT_H3K27ac_mESC
5481	2611	DPT_H3K27ac_mESC
2678	1586	DPT_H3K27ac_mESC
8406	3634	DPT_H3K27ac_mESC
6642	2909	DPT_H3K27ac_mESC
3397	2021	DPT_H3K27ac_mESC
9049	3977	DPT_H3K27ac_mESC
19149	5819	DPT_H3K27ac_mESC
5382	3042	DPT_H3K27ac_mESC
6835	2819	DPT_H3K27ac_mESC
8097	3365	DPT_H3K27ac_mESC
6184	2760	DPT_H3K27ac_mESC
10806	4081	DPT_H3K27ac_mESC
10395	4004	DPT_H3K27ac_mESC
5351	2706	DPT_H3K27ac_mESC
7349	2986	DPT_H3K27ac_mESC
4724	2501	DPT_H3K27ac_mESC
12575	4347	DPT_H3K27ac_mESC
13659	4734	DPT_H3K27ac_mESC
17414	5754	DPT_H3K27ac_mESC
14254	4750	DPT_H3K27ac_mESC
5704	2615	DPT_H3K27ac_mESC
7758	3344	DPT_H3K27ac_mESC
7288	3167	DPT_H3K27ac_mESC
8678	3456	DPT_H3K27ac_mESC
10996	4177	DPT_H3K27ac_mESC
6181	2793	DPT_H3K27ac_mESC
12112	3937	DPT_H3K27ac_mESC
10637	4112	DPT_H3K27ac_mESC
10025	3729	DPT_H3K27ac_mESC
4648	2460	DPT_H3K27ac_mESC
8346	3268	DPT_H3K27ac_mESC
5369	2623	DPT_H3K27ac_mESC
6036	2721	DPT_H3K27ac_mESC
4568	2085	DPT_H3K27ac_mESC
7017	3026	DPT_H3K27ac_mESC
6358	2932	DPT_H3K27ac_mESC
3323	2124	DPT_H3K27ac_mESC
10118	3975	DPT_H3K27ac_mESC
11759	4352	DPT_H3K27ac_mESC
7331	3313	DPT_H3K27ac_mESC
8349	3362	DPT_H3K27ac_mESC
4212	2195	DPT_H3K27ac_mESC
15390	4980	DPT_H3K27ac_mESC
9876	3862	DPT_H3K27ac_mESC
20438	5782	DPT_H3K27ac_mESC
9774	3690	DPT_H3K27ac_mESC
7435	3318	DPT_H3K27ac_mESC
9147	3813	DPT_H3K27ac_mESC
12145	4310	DPT_H3K27ac_mESC
7379	3364	DPT_H3K27ac_mESC
14301	4514	DPT_H3K27ac_mESC
8213	3427	DPT_H3K27ac_mESC
4248	2358	DPT_H3K27ac_mESC
5699	2735	DPT_H3K27ac_mESC
7620	3188	DPT_H3K27ac_mESC
6372	2855	DPT_H3K27ac_mESC
19955	6012	DPT_H3K27ac_mESC
15691	4921	DPT_H3K27ac_mESC
6386	2908	DPT_H3K27ac_mESC
605	491	DPT_H3K27ac_mESC
672	462	DPT_H3K27ac_mESC
11144	3950	DPT_H3K27ac_mESC
3169	1184	DPT_H3K27ac_mESC
4920	2360	DPT_H3K27ac_mESC
14517	5335	DPT_H3K27ac_mESC
5955	2920	DPT_H3K27ac_mESC
4226	1319	DPT_H3K27ac_mESC
7064	2822	DPT_H3K27ac_mESC
13889	4683	DPT_H3K27ac_mESC
3804	1416	DPT_H3K27ac_mESC
12303	4614	DPT_H3K27ac_mESC
8312	3642	DPT_H3K27ac_mESC
22526	6505	DPT_H3K27ac_mESC
1580	682	DPT_H3K27ac_mESC
7022	3097	DPT_H3K27ac_mESC
11094	4253	DPT_H3K27ac_mESC
6203	2780	DPT_H3K27ac_mESC
11260	4242	DPT_H3K27ac_mESC
65381	9333	DPT_H3K27ac_mESC
10629	3792	DPT_H3K27ac_mESC
30075	6931	DPT_H3K27ac_mESC
24096	6166	DPT_H3K27ac_mESC
6892	2974	DPT_H3K27ac_mESC
4688	2497	DPT_H3K27ac_mESC
12618	4485	DPT_H3K27ac_mESC
18586	5491	DPT_H3K27ac_mESC
6932	2789	DPT_H3K27ac_mESC
13143	4735	DPT_H3K27ac_mESC
4835	2723	DPT_H3K27ac_mESC
16482	5334	DPT_H3K27ac_mESC
5744	2834	DPT_H3K27ac_mESC
9597	3844	DPT_H3K27ac_mESC
3646	1802	DPT_H3K27ac_mESC
10869	3833	DPT_H3K27ac_mESC
721	578	DPT_H3K27ac_mESC
8701	3617	DPT_H3K27ac_mESC
6863	3052	DPT_H3K27ac_mESC
15048	4752	DPT_H3K27ac_mESC
5143	2275	DPT_H3K27ac_mESC
7169	2861	DPT_H3K27ac_mESC
7170	3145	DPT_H3K27ac_mESC
2565	1011	DPT_H3K27ac_mESC
6503	2885	DPT_H3K27ac_mESC
13241	4679	DPT_H3K27ac_mESC
8351	3204	DPT_H3K27ac_mESC
6694	3108	DPT_H3K27ac_mESC
7637	3255	DPT_H3K27ac_mESC
5929	2744	DPT_H3K27ac_mESC
15910	5119	DPT_H3K27ac_mESC
5103	2589	DPT_H3K27ac_mESC
7705	3172	DPT_H3K27ac_mESC
5758	2676	DPT_H3K27ac_mESC
6982	2897	DPT_H3K27ac_mESC
15846	5161	DPT_H3K27ac_mESC
6660	2678	DPT_H3K27ac_mESC
6401	2924	DPT_H3K27ac_mESC
14096	4484	DPT_H3K27ac_mESC
575	305	DPT_H3K27ac_mESC
14138	4459	DPT_H3K27ac_mESC
4816	2164	DPT_H3K27ac_mESC
6766	3012	DPT_H3K27ac_mESC
11804	4593	DPT_H3K27ac_mESC
4680	1846	DPT_H3K27ac_mESC
3531	1989	DPT_H3K27ac_mESC
4596	2229	DPT_H3K27ac_mESC
6130	2639	DPT_H3K27ac_mESC
21908	5721	DPT_H3K27ac_mESC
6520	2909	DPT_H3K27ac_mESC
6570	3019	DPT_H3K27ac_mESC
4903	2293	DPT_H3K27ac_mESC
4918	2525	DPT_H3K27ac_mESC
7058	2950	DPT_H3K27ac_mESC
4303	2201	DPT_H3K27ac_mESC
7002	3239	DPT_H3K27ac_mESC
1361	1025	DPT_H3K27ac_mESC
3498	2147	DPT_H3K27ac_mESC
8966	3557	DPT_H3K27ac_mESC
4078	2288	DPT_H3K27ac_mESC
6089	2581	DPT_H3K27ac_mESC
8977	3694	DPT_H3K27ac_mESC
7009	3428	DPT_H3K27ac_mESC
7120	3185	DPT_H3K27ac_mESC
5518	2528	DPT_H3K27ac_mESC
37912	7280	DPT_H3K27ac_mESC
16031	5195	DPT_H3K27ac_mESC
6566	2736	DPT_H3K27ac_mESC
4360	2180	DPT_H3K27ac_mESC
4691	2339	DPT_H3K27ac_mESC
1188	527	DPT_H3K27ac_mESC
8019	3161	DPT_H3K27ac_mESC
14148	4587	DPT_H3K27ac_mESC
5135	1441	DPT_H3K27ac_mESC
5759	2526	DPT_H3K27ac_mESC
5848	3266	DPT_H3K27ac_mESC
14905	4531	DPT_H3K27ac_mESC
9995	3861	DPT_H3K27ac_mESC
5715	2748	DPT_H3K27ac_mESC
4149	2465	DPT_H3K27ac_mESC
18370	5510	DPT_H3K27ac_mESC
2795	1234	DPT_H3K27ac_mESC
15387	4888	DPT_H3K27ac_mESC
6046	2795	DPT_H3K27ac_mESC
5097	2369	DPT_H3K27ac_mESC
12486	4006	DPT_H3K27ac_mESC
6535	2935	DPT_H3K27ac_mESC
6513	3066	DPT_H3K27ac_mESC
7126	3000	DPT_H3K27ac_mESC
6717	3200	DPT_H3K27ac_mESC
7326	2910	DPT_H3K27ac_mESC
8103	3708	DPT_H3K27ac_mESC
4472	2254	DPT_H3K27ac_mESC
7390	3126	DPT_H3K27ac_mESC
13508	4553	DPT_H3K27ac_mESC
2169	909	DPT_H3K27ac_mESC
12215	4273	DPT_H3K27ac_mESC
2973	1243	DPT_H3K27ac_mESC
4264	2119	DPT_H3K27ac_mESC
9657	3751	DPT_H3K27ac_mESC
6070	3039	DPT_H3K27ac_mESC
6825	3101	DPT_H3K27ac_mESC
8291	3565	DPT_H3K27ac_mESC
7832	3227	DPT_H3K27ac_mESC
5148	2310	DPT_H3K27ac_mESC
5507	2788	DPT_H3K27ac_mESC
18572	5505	DPT_H3K27ac_mESC
8388	3224	DPT_H3K27ac_mESC
6272	2615	DPT_H3K27ac_mESC
11739	4528	DPT_H3K27ac_mESC
10355	4204	DPT_H3K27ac_mESC
3317	1944	DPT_H3K27ac_mESC
5023	2563	DPT_H3K27ac_mESC
18339	5960	DPT_H3K27ac_mESC
5817	2737	DPT_H3K27ac_mESC
9814	3390	DPT_H3K27ac_mESC
6678	3083	DPT_H3K27ac_mESC
2530	964	DPT_H3K27ac_mESC
1173	897	DPT_H3K27ac_mESC
11434	4467	DPT_H3K27ac_mESC
1327	633	DPT_H3K27ac_mESC
8627	3540	DPT_H3K27ac_mESC
6532	2853	DPT_H3K27ac_mESC
10587	4049	DPT_H3K27ac_mESC
6932	2547	DPT_H3K27ac_mESC
8499	3680	DPT_H3K27ac_mESC
6828	3213	DPT_H3K27ac_mESC
12199	4383	DPT_H3K27ac_mESC
9926	3899	DPT_H3K27ac_mESC
7155	3170	DPT_H3K27ac_mESC
5187	2054	DPT_H3K27ac_mESC
5788	2548	DPT_H3K27ac_mESC
822	502	DPT_H3K27ac_mESC
16897	4595	DPT_H3K27ac_mESC
9874	3866	DPT_H3K27ac_mESC
4868	2745	DPT_H3K27ac_mESC
1454	661	DPT_H3K27ac_mESC
5593	2584	DPT_H3K27ac_mESC
12803	4327	DPT_H3K27ac_mESC
7231	3325	DPT_H3K27ac_mESC
24098	6347	DPT_H3K27ac_mESC
16095	5445	DPT_H3K27ac_mESC
3462	2273	DPT_H3K27ac_mESC
5123	2477	DPT_H3K27ac_mESC
49007	8807	DPT_H3K27ac_mESC
2296	1090	DPT_H3K27ac_mESC
10957	3963	DPT_H3K27ac_mESC
4538	2176	DPT_H3K27ac_mESC
4698	2369	DPT_H3K27ac_mESC
5982	2822	DPT_H3K27ac_mESC
2378	1194	DPT_H3K27ac_mESC
8261	3261	DPT_H3K27ac_mESC
5468	2768	DPT_H3K27ac_mESC
3962	2039	DPT_H3K27ac_mESC
11568	4314	DPT_H3K27ac_mESC
6898	2877	DPT_H3K27ac_mESC
8250	3184	DPT_H3K27ac_mESC
1741	734	DPT_H3K27ac_mESC
10407	3979	DPT_H3K27ac_mESC
12061	4246	DPT_H3K27ac_mESC
8536	3614	DPT_H3K27ac_mESC
13045	4811	DPT_H3K27ac_mESC
7049	3091	DPT_H3K27ac_mESC
32096	7427	DPT_H3K27ac_mESC
8123	3301	DPT_H3K27ac_mESC
900	487	DPT_H3K27ac_mESC
1696	760	DPT_H3K27ac_mESC
10660	4126	DPT_H3K27ac_mESC
5454	3037	DPT_H3K27ac_mESC
10077	3927	DPT_H3K27ac_mESC
9980	3894	DPT_H3K27ac_mESC
6940	2734	DPT_H3K27ac_mESC
6287	2946	DPT_H3K27ac_mESC
9987	4263	DPT_H3K27ac_mESC
6018	2849	DPT_H3K27ac_mESC
6098	2673	DPT_H3K27ac_mESC
7600	3405	DPT_H3K27ac_mESC
6033	2813	DPT_H3K27ac_mESC
2374	1199	DPT_H3K27ac_mESC
7087	3335	DPT_H3K27ac_mESC
7756	3193	DPT_H3K27ac_mESC
6329	2952	DPT_H3K27ac_mESC
7542	3040	DPT_H3K27ac_mESC
6043	2650	DPT_H3K27ac_mESC
4809	2673	DPT_H3K27ac_mESC
30527	7017	DPT_H3K27ac_mESC
11053	4155	DPT_H3K27ac_mESC
1770	947	DPT_H3K27ac_mESC
14135	4650	DPT_H3K27ac_mESC
6062	1581	DPT_H3K27ac_mESC
44158	8477	DPT_H3K27ac_mESC
8627	3255	DPT_H3K27ac_mESC
9642	3721	DPT_H3K27ac_mESC
12900	4599	DPT_H3K27ac_mESC
2471	936	DPT_H3K27ac_mESC
4314	2463	DPT_H3K27ac_mESC
8425	3467	DPT_H3K27ac_mESC
4696	2416	DPT_H3K27ac_mESC
4045	2191	DPT_H3K27ac_mESC
1184	708	DPT_H3K27ac_mESC
9985	3738	DPT_H3K27ac_mESC
6948	3084	DPT_H3K27ac_mESC
7339	3370	DPT_H3K27ac_mESC
3652	1634	DPT_H3K27ac_mESC
6232	3266	DPT_H3K27ac_mESC
5912	2617	DPT_H3K27ac_mESC
5277	2497	DPT_H3K27ac_mESC
7369	3362	DPT_H3K27ac_mESC
9568	3854	DPT_H3K27ac_mESC
8774	3406	DPT_H3K27ac_mESC
5041	2438	DPT_H3K27ac_mESC
5710	2903	DPT_H3K27ac_mESC
7022	3204	DPT_H3K27ac_mESC
6596	3026	DPT_H3K27ac_mESC
5788	3096	DPT_H3K27ac_mESC
6575	2906	DPT_H3K27ac_mESC
6680	2854	DPT_H3K27ac_mESC
9286	3743	DPT_H3K27ac_mESC
13444	4667	DPT_H3K27ac_mESC
4171	2470	DPT_H3K27ac_mESC
17819	4965	DPT_H3K27ac_mESC
17929	5583	DPT_H3K27ac_mESC
8977	3380	DPT_H3K27ac_mESC
12459	4362	DPT_H3K27ac_mESC
4353	2561	DPT_H3K27ac_mESC
6046	2825	DPT_H3K27ac_mESC
2222	937	DPT_H3K27ac_mESC
6596	3005	DPT_H3K27ac_mESC
2345	1103	DPT_H3K27ac_mESC
6372	2840	DPT_H3K27ac_mESC
8957	3519	DPT_H3K27ac_mESC
6213	2820	DPT_H3K27ac_mESC
11387	4265	DPT_H3K27ac_mESC
5443	2720	DPT_H3K27ac_mESC
838	414	DPT_H3K27ac_mESC
2944	1935	DPT_H3K27ac_mESC
20778	6075	DPT_H3K27ac_mESC
7118	3210	DPT_H3K27ac_mESC
6568	2958	DPT_H3K27ac_mESC
14680	4836	DPT_H3K27ac_mESC
6404	2829	DPT_H3K27ac_mESC
62179	9113	DPT_H3K27ac_mESC
7768	3093	DPT_H3K27ac_mESC
6660	2972	DPT_H3K27ac_mESC
7711	3215	DPT_H3K27ac_mESC
4991	2467	DPT_H3K27ac_mESC
8808	3624	DPT_H3K27ac_mESC
29253	7055	DPT_H3K27ac_mESC
4446	2597	DPT_H3K27ac_mESC
8895	3682	DPT_H3K27ac_mESC
22082	6010	DPT_H3K27ac_mESC
8478	3291	DPT_H3K27ac_mESC
8245	3442	DPT_H3K27ac_mESC
5965	2174	DPT_H3K27ac_mESC
12561	4569	DPT_H3K27ac_mESC
8441	3576	DPT_H3K27ac_mESC
7717	3497	DPT_H3K27ac_mESC
2822	1605	DPT_H3K27ac_mESC
3410	1127	DPT_H3K27ac_mESC
12451	4456	DPT_H3K27ac_mESC
7729	3223	DPT_H3K27ac_mESC
5570	3050	DPT_H3K27ac_mESC
4498	2312	DPT_H3K27ac_mESC
4287	2244	DPT_H3K27ac_mESC
8261	3552	DPT_H3K27ac_mESC
39063	7446	DPT_H3K27ac_mESC
1363	598	DPT_H3K27ac_mESC
800	637	DPT_H3K27ac_mESC
10244	3987	DPT_H3K27ac_mESC
12176	4554	DPT_H3K27ac_mESC
8744	3676	DPT_H3K27ac_mESC
8423	3701	DPT_H3K27ac_mESC
8334	3485	DPT_H3K27ac_mESC
8310	3640	DPT_H3K27ac_mESC
13025	4358	DPT_H3K27ac_mESC
10293	4050	DPT_H3K27ac_mESC
13003	4678	DPT_H3K27ac_mESC
4946	1936	DPT_H3K27ac_mESC
10845	4063	DPT_H3K27ac_mESC
7932	3337	DPT_H3K27ac_mESC
4748	1854	DPT_H3K27ac_mESC
4049	2380	DPT_H3K27ac_mESC
16360	5278	DPT_H3K27ac_mESC
10317	4031	DPT_H3K27ac_mESC
10260	3842	DPT_H3K27ac_mESC
10602	4011	DPT_H3K27ac_mESC
12963	4612	DPT_H3K27ac_mESC
4001	2468	DPT_H3K27ac_mESC
10518	4092	DPT_H3K27ac_mESC
7833	3389	DPT_H3K27ac_mESC
9571	3638	DPT_H3K27ac_mESC
14869	4776	DPT_H3K27ac_mESC
7874	3492	DPT_H3K27ac_mESC
1841	1353	DPT_H3K27ac_mESC
1744	765	DPT_H3K27ac_mESC
11997	4310	DPT_H3K27ac_mESC
10885	4058	DPT_H3K27ac_mESC
7263	3325	DPT_H3K27ac_mESC
6784	3089	DPT_H3K27ac_mESC
5687	2720	DPT_H3K27ac_mESC
5059	2272	DPT_H3K27ac_mESC
31417	7335	DPT_H3K27ac_mESC
6629	2986	DPT_H3K27ac_mESC
4537	2228	DPT_H3K27ac_mESC
5367	2581	DPT_H3K27ac_mESC
3005	1132	DPT_H3K27ac_mESC
6375	2864	DPT_H3K27ac_mESC
2655	1090	DPT_H3K27ac_mESC
8662	3547	DPT_H3K27ac_mESC
18496	5877	DPT_H3K27ac_mESC
3829	2063	DPT_H3K27ac_mESC
17523	5133	DPT_H3K27ac_mESC
6670	2973	DPT_H3K27ac_mESC
23205	6570	DPT_H3K27ac_mESC
7553	3067	DPT_H3K27ac_mESC
27154	6805	DPT_H3K27ac_mESC
17140	5443	DPT_H3K27ac_mESC
4653	2430	DPT_H3K27ac_mESC
7908	3254	DPT_H3K27ac_mESC
12059	3864	DPT_H3K27ac_mESC
9651	3547	DPT_H3K27ac_mESC
4523	2211	DPT_H3K27ac_mESC
6719	3052	DPT_H3K27ac_mESC
11967	4086	DPT_H3K27ac_mESC
4549	2360	DPT_H3K27ac_mESC
619	462	DPT_H3K27ac_mESC
8873	3509	DPT_H3K27ac_mESC
11889	4334	DPT_H3K27ac_mESC
8416	3514	DPT_H3K27ac_mESC
4620	2340	DPT_H3K27ac_mESC
8198	3432	DPT_H3K27ac_mESC
7475	3048	DPT_H3K27ac_mESC
12632	4429	DPT_H3K27ac_mESC
18252	5623	DPT_H3K27ac_mESC
11527	4073	DPT_H3K27ac_mESC
540	465	DPT_H3K27ac_mESC
4631	2320	DPT_H3K27ac_mESC
8638	3680	DPT_H3K27ac_mESC
6644	2910	DPT_H3K27ac_mESC
4201	2027	DPT_H3K27ac_mESC
11358	4289	DPT_H3K27ac_mESC
7217	3001	DPT_H3K27ac_mESC
2886	1219	DPT_H3K27ac_mESC
7018	3177	DPT_H3K27ac_mESC
1713	724	DPT_H3K27ac_mESC
13901	5027	DPT_H3K27ac_mESC
5513	2428	DPT_H3K27ac_mESC
9100	3478	DPT_H3K27ac_mESC
1119	846	DPT_H3K27ac_mESC
74902	9953	DPT_H3K27ac_mESC
25132	6786	DPT_H3K27ac_mESC
9273	3711	DPT_H3K27ac_mESC
3020	1066	DPT_H3K27ac_mESC
31449	7163	DPT_H3K27ac_mESC
5808	2616	DPT_H3K27ac_mESC
6387	3084	DPT_H3K27ac_mESC
4853	2393	DPT_H3K27ac_mESC
8906	3374	DPT_H3K27ac_mESC
10237	4087	DPT_H3K27ac_mESC
9276	3577	DPT_H3K27ac_mESC
575	350	DPT_H3K27ac_mESC
7771	3287	DPT_H3K27ac_mESC
939	486	DPT_H3K27ac_mESC
8419	3488	DPT_H3K27ac_mESC
9499	4161	DPT_H3K27ac_mESC
11000	4463	DPT_H3K27ac_mESC
12983	4701	DPT_H3K27ac_mESC
8006	3378	DPT_H3K27ac_mESC
8458	3595	DPT_H3K27ac_mESC
5935	2736	DPT_H3K27ac_mESC
11691	4125	DPT_H3K27ac_mESC
12811	4510	DPT_H3K27ac_mESC
13931	4927	DPT_H3K27ac_mESC
5929	2678	DPT_H3K27ac_mESC
7215	3018	DPT_H3K27ac_mESC
5837	2679	DPT_H3K27ac_mESC
7698	3444	DPT_H3K27ac_mESC
6059	2928	DPT_H3K27ac_mESC
5251	2545	DPT_H3K27ac_mESC
33396	7337	DPT_H3K27ac_mESC
7827	3327	DPT_H3K27ac_mESC
10186	4055	DPT_H3K27ac_mESC
19513	5866	DPT_H3K27ac_mESC
10511	3963	DPT_H3K27ac_mESC
10983	4049	DPT_H3K27ac_mESC
9586	3879	DPT_H3K27ac_mESC
6453	2912	DPT_H3K27ac_mESC
5485	2708	DPT_H3K27ac_mESC
1055	565	DPT_H3K27ac_mESC
2115	816	DPT_H3K27ac_mESC
5432	2618	DPT_H3K27ac_mESC
10874	4061	DPT_H3K27ac_mESC
1117	576	DPT_H3K27ac_mESC
5830	3200	DPT_H3K27ac_mESC
8960	3532	DPT_H3K27ac_mESC
1542	1094	DPT_H3K27ac_mESC
10751	4202	DPT_H3K27ac_mESC
15962	5165	DPT_H3K27ac_mESC
807	436	DPT_H3K27ac_mESC
5261	2711	DPT_H3K27ac_mESC
8433	3562	DPT_H3K27ac_mESC
8884	3487	DPT_H3K27ac_mESC
7505	3293	DPT_H3K27ac_mESC
7270	3330	DPT_H3K27ac_mESC
6056	2780	DPT_H3K27ac_mESC
16352	5021	DPT_H3K27ac_mESC
6563	2999	DPT_H3K27ac_mESC
11145	4301	DPT_H3K27ac_mESC
1525	637	DPT_H3K27ac_mESC
30232	6420	DPT_H3K27ac_mESC
4780	2284	DPT_H3K27ac_mESC
2073	889	DPT_H3K27ac_mESC
10857	4239	DPT_H3K27ac_mESC
3397	1461	DPT_H3K27ac_mESC
6962	3390	DPT_H3K27ac_mESC
5667	2651	DPT_H3K27ac_mESC
1368	260	DPT_H3K27ac_mESC
15658	5121	DPT_H3K27ac_mESC
6145	2824	DPT_H3K27ac_mESC
806	407	DPT_H3K27ac_mESC
32189	7278	DPT_H3K27ac_mESC
10329	4090	DPT_H3K27ac_mESC
5643	2760	DPT_H3K27ac_mESC
6109	2869	DPT_H3K27ac_mESC
13182	4617	DPT_H3K27ac_mESC
4783	2339	DPT_H3K27ac_mESC
6747	3003	DPT_H3K27ac_mESC
4001	2203	DPT_H3K27ac_mESC
6035	3082	DPT_H3K27ac_mESC
6184	2873	DPT_H3K27ac_mESC
7234	3195	DPT_H3K27ac_mESC
6903	3113	DPT_H3K27ac_mESC
9811	3741	DPT_H3K27ac_mESC
3884	1854	DPT_H3K27ac_mESC
8701	3510	DPT_H3K27ac_mESC
12346	4101	DPT_H3K27ac_mESC
5920	2760	DPT_H3K27ac_mESC
11955	3953	DPT_H3K27ac_mESC
9236	3659	DPT_H3K27ac_mESC
6469	2795	DPT_H3K27ac_mESC
5139	2640	DPT_H3K27ac_mESC
4775	2171	DPT_H3K27ac_mESC
10202	3817	DPT_H3K27ac_mESC
4065	2002	DPT_H3K27ac_mESC
3408	1252	DPT_H3K27ac_mESC
7901	3176	DPT_H3K27ac_mESC
5360	2353	DPT_H3K27ac_mESC
5986	2653	DPT_H3K27ac_mESC
4743	2477	DPT_H3K27ac_mESC
8317	3540	DPT_H3K27ac_mESC
10959	4502	DPT_H3K27ac_mESC
3516	1265	DPT_H3K27ac_mESC
15882	5255	DPT_H3K27ac_mESC
9914	4145	DPT_H3K27ac_mESC
24812	5964	DPT_H3K27ac_mESC
8846	3515	DPT_H3K27ac_mESC
5460	2448	DPT_H3K27ac_mESC
8436	3334	DPT_H3K27ac_mESC
6942	3013	DPT_H3K27ac_mESC
7637	3178	DPT_H3K27ac_mESC
1701	741	DPT_H3K27ac_mESC
6147	2634	DPT_H3K27ac_mESC
8378	3513	DPT_H3K27ac_mESC
12452	4175	DPT_H3K27ac_mESC
2450	1049	DPT_H3K27ac_mESC
8658	3490	DPT_H3K27ac_mESC
7879	3354	DPT_H3K27ac_mESC
56388	9470	DPT_H3K27ac_mESC
4307	2163	DPT_H3K27ac_mESC
5573	2752	DPT_H3K27ac_mESC
7088	3105	DPT_H3K27ac_mESC
6326	2773	DPT_H3K27ac_mESC
5823	2843	DPT_H3K27ac_mESC
11793	4314	DPT_H3K27ac_mESC
6607	2750	DPT_H3K27ac_mESC
4234	2163	DPT_H3K27ac_mESC
4633	2391	DPT_H3K27ac_mESC
18838	5786	DPT_H3K27ac_mESC
26563	6556	DPT_H3K27ac_mESC
9385	3760	DPT_H3K27ac_mESC
9639	3359	DPT_H3K27ac_mESC
4215	2310	DPT_H3K27ac_mESC
4590	2108	DPT_H3K27ac_mESC
4824	2282	DPT_H3K27ac_mESC
7672	3415	DPT_H3K27ac_mESC
5559	2819	DPT_H3K27ac_mESC
5824	2740	DPT_H3K27ac_mESC
7452	3314	DPT_H3K27ac_mESC
5516	2739	DPT_H3K27ac_mESC
7484	3284	DPT_H3K27ac_mESC
5548	2685	DPT_H3K27ac_mESC
6610	3005	DPT_H3K27ac_mESC
7724	3305	DPT_H3K27ac_mESC
19115	5189	DPT_H3K27ac_mESC
9102	3681	DPT_H3K27ac_mESC
8836	3442	DPT_H3K27ac_mESC
21449	6016	DPT_H3K27ac_mESC
7364	3303	DPT_H3K27ac_mESC
21701	5964	DPT_H3K27ac_mESC
21792	5671	DPT_H3K27ac_mESC
7302	2180	DPT_H3K27ac_mESC
8658	3651	DPT_H3K27ac_mESC
14951	4845	DPT_H3K27ac_mESC
27686	6713	DPT_H3K27ac_mESC
12007	4251	DPT_H3K27ac_mESC
6282	2827	DPT_H3K27ac_mESC
7441	3163	DPT_H3K27ac_mESC
6149	2709	DPT_H3K27ac_mESC
1939	1473	DPT_H3K27ac_mESC
7465	3197	DPT_H3K27ac_mESC
5339	2910	DPT_H3K27ac_mESC
6551	2945	DPT_H3K27ac_mESC
572	347	DPT_H3K27ac_mESC
8126	3678	DPT_H3K27ac_mESC
7946	3451	DPT_H3K27ac_mESC
2762	1179	DPT_H3K27ac_mESC
2017	846	DPT_H3K27ac_mESC
7399	3198	DPT_H3K27ac_mESC
10877	4042	DPT_H3K27ac_mESC
2114	899	DPT_H3K27ac_mESC
7383	3147	DPT_H3K27ac_mESC
7242	2978	DPT_H3K27ac_mESC
1956	813	DPT_H3K27ac_mESC
5205	2528	DPT_H3K27ac_mESC
5614	2785	DPT_H3K27ac_mESC
11253	4227	DPT_H3K27ac_mESC
7665	3179	DPT_H3K27ac_mESC
14152	4872	DPT_H3K27ac_mESC
6915	3082	DPT_H3K27ac_mESC
7645	3228	DPT_H3K27ac_mESC
4225	2312	DPT_H3K27ac_mESC
10120	3779	DPT_H3K27ac_mESC
10995	3736	DPT_H3K27ac_mESC
9186	3720	DPT_H3K27ac_mESC
20059	5833	DPT_H3K27ac_mESC
10479	4074	DPT_H3K27ac_mESC
10315	4017	DPT_H3K27ac_mESC
7180	3072	DPT_H3K27ac_mESC
8029	3304	DPT_H3K27ac_mESC
7613	3445	DPT_H3K27ac_mESC
7851	3261	DPT_H3K27ac_mESC
9089	3570	DPT_H3K27ac_mESC
10720	4104	DPT_H3K27ac_mESC
4105	2123	DPT_H3K27ac_mESC
35976	7466	DPT_H3K27ac_mESC
544	378	DPT_H3K27ac_mESC
5749	2842	DPT_H3K27ac_mESC
8396	3626	DPT_H3K27ac_mESC
9644	3738	DPT_H3K27ac_mESC
7295	3046	DPT_H3K27ac_mESC
16178	5078	DPT_H3K27ac_mESC
12584	4395	DPT_H3K27ac_mESC
23808	5985	DPT_H3K27ac_mESC
535	413	DPT_H3K27ac_mESC
12784	4609	DPT_H3K27ac_mESC
6144	2977	DPT_H3K27ac_mESC
1905	751	DPT_H3K27ac_mESC
8970	3679	DPT_H3K27ac_mESC
8987	3463	DPT_H3K27ac_mESC
6816	3193	DPT_H3K27ac_mESC
7958	3403	DPT_H3K27ac_mESC
7197	3284	DPT_H3K27ac_mESC
6640	3032	DPT_H3K27ac_mESC
5284	2431	DPT_H3K27ac_mESC
7341	3320	DPT_H3K27ac_mESC
6424	2871	DPT_H3K27ac_mESC
14880	4647	DPT_H3K27ac_mESC
7867	3290	DPT_H3K27ac_mESC
4170	2185	DPT_H3K27ac_mESC
4201	2125	DPT_H3K27ac_mESC
6051	2829	DPT_H3K27ac_mESC
8415	3375	DPT_H3K27ac_mESC
16054	4833	DPT_H3K27ac_mESC
12192	4119	DPT_H3K27ac_mESC
14979	4977	DPT_H3K27ac_mESC
12022	4421	DPT_H3K27ac_mESC
16926	5063	DPT_H3K27ac_mESC
3330	2139	DPT_H3K27ac_mESC
3215	1985	DPT_H3K27ac_mESC
16400	5113	DPT_H3K27ac_mESC
7169	3235	DPT_H3K27ac_mESC
3243	1754	DPT_H3K27ac_mESC
1619	593	DPT_H3K27ac_mESC
8817	3397	DPT_H3K27ac_mESC
10571	3924	DPT_H3K27ac_mESC
3044	1017	DPT_H3K27ac_mESC
5844	2748	DPT_H3K27ac_mESC
11153	3835	DPT_H3K27ac_mESC
7590	3145	DPT_H3K27ac_mESC
7778	3186	DPT_H3K27ac_mESC
695	496	DPT_H3K27ac_mESC
5556	2543	DPT_H3K27ac_mESC
8196	3455	DPT_H3K27ac_mESC
18943	5388	DPT_H3K27ac_mESC
8653	3447	DPT_H3K27ac_mESC
5715	2525	DPT_H3K27ac_mESC
591	447	DPT_H3K27ac_mESC
5709	2800	DPT_H3K27ac_mESC
8757	3194	DPT_H3K27ac_mESC
5398	2338	DPT_H3K27ac_mESC
6010	2787	DPT_H3K27ac_mESC
7613	3156	DPT_H3K27ac_mESC
7046	2976	DPT_H3K27ac_mESC
9614	3861	DPT_H3K27ac_mESC
5320	2392	DPT_H3K27ac_mESC
16269	4845	DPT_H3K27ac_mESC
5809	2491	DPT_H3K27ac_mESC
7242	3325	DPT_H3K27ac_mESC
6895	2934	DPT_H3K27ac_mESC
2503	1377	DPT_H3K27ac_mESC
3146	1089	DPT_H3K27ac_mESC
5260	2369	DPT_H3K27ac_mESC
1828	798	DPT_H3K27ac_mESC
2500	1080	DPT_H3K27ac_mESC
4983	2715	DPT_H3K27ac_mESC
7244	3157	DPT_H3K27ac_mESC
9706	4069	DPT_H3K27ac_mESC
1646	696	DPT_H3K27ac_mESC
14441	4739	DPT_H3K27ac_mESC
10176	3750	DPT_H3K27ac_mESC
6057	2751	DPT_H3K27ac_mESC
12926	4429	DPT_H3K27ac_mESC
1841	939	DPT_H3K27ac_mESC
10161	3831	DPT_H3K27ac_mESC
8335	3397	DPT_H3K27ac_mESC
11827	4162	DPT_H3K27ac_mESC
5475	2311	DPT_H3K27ac_mESC
5915	2557	DPT_H3K27ac_mESC
6374	2730	DPT_H3K27ac_mESC
3746	1946	DPT_H3K27ac_mESC
5063	2432	DPT_H3K27ac_mESC
4943	2260	DPT_H3K27ac_mESC
3812	1806	DPT_H3K27ac_mESC
8461	3248	DPT_H3K27ac_mESC
7887	3113	DPT_H3K27ac_mESC
5991	2822	DPT_H3K27ac_mESC
8130	3330	DPT_H3K27ac_mESC
16132	5097	DPT_H3K27ac_mESC
5594	2676	DPT_H3K27ac_mESC
10641	3813	DPT_H3K27ac_mESC
8077	3434	DPT_H3K27ac_mESC
7274	3074	DPT_H3K27ac_mESC
5215	2321	DPT_H3K27ac_mESC
21544	6087	DPT_H3K27ac_mESC
6163	2863	DPT_H3K27ac_mESC
11603	3997	DPT_H3K27ac_mESC
1628	750	DPT_H3K27ac_mESC
4938	2422	DPT_H3K27ac_mESC
5613	2588	DPT_H3K27ac_mESC
1787	757	DPT_H3K27ac_mESC
5512	2717	DPT_H3K27ac_mESC
7110	3177	DPT_H3K27ac_mESC
6112	3033	DPT_H3K27ac_mESC
2377	858	DPT_H3K27ac_mESC
4631	2328	DPT_H3K27ac_mESC
6535	2977	DPT_H3K27ac_mESC
19842	5777	DPT_H3K27ac_mESC
3291	2056	DPT_H3K27ac_mESC
5423	2444	DPT_H3K27ac_mESC
4306	2022	DPT_H3K27ac_mESC
4957	2493	DPT_H3K27ac_mESC
8296	3268	DPT_H3K27ac_mESC
2630	957	DPT_H3K27ac_mESC
7709	3406	DPT_H3K27ac_mESC
6153	2826	DPT_H3K27ac_mESC
9459	4084	DPT_H3K27ac_mESC
5116	2395	DPT_H3K27ac_mESC
6063	2705	DPT_H3K27ac_mESC
13861	4638	DPT_H3K27ac_mESC
4742	2344	DPT_H3K27ac_mESC
5418	2504	DPT_H3K27ac_mESC
6599	2624	DPT_H3K27ac_mESC
7115	3350	DPT_H3K27ac_mESC
5870	2753	DPT_H3K27ac_mESC
4757	2218	DPT_H3K27ac_mESC
8396	3295	DPT_H3K27ac_mESC
1559	808	DPT_H3K27ac_mESC
4694	2292	DPT_H3K27ac_mESC
6659	2774	DPT_H3K27ac_mESC
11367	4097	DPT_H3K27ac_mESC
8691	3437	DPT_H3K27ac_mESC
5047	1894	DPT_H3K27ac_mESC
12697	4181	DPT_H3K27ac_mESC
6376	3145	DPT_H3K27ac_mESC
5420	2666	DPT_H3K27ac_mESC
1880	967	DPT_H3K27ac_mESC
6982	2772	DPT_H3K27ac_mESC
4210	1958	DPT_H3K27ac_mESC
17530	5496	DPT_H3K27ac_mESC
6147	2719	DPT_H3K27ac_mESC
8225	3244	DPT_H3K27ac_mESC
4984	2207	DPT_H3K27ac_mESC
6075	2994	DPT_H3K27ac_mESC
5198	2397	DPT_H3K27ac_mESC
5816	2789	DPT_H3K27ac_mESC
8088	3449	DPT_H3K27ac_mESC
5560	2551	DPT_H3K27ac_mESC
5607	2656	DPT_H3K27ac_mESC
[truncated: 23,341 more rows]

## Sheet: Fig1D
nCount_RNA	nFeature_RNA	sample
8642	3626	DPT_H3K27ac_mESC
5205	2592	DPT_H3K27ac_mESC
3814	2107	DPT_H3K27ac_mESC
9006	3724	DPT_H3K27ac_mESC
7934	3339	DPT_H3K27ac_mESC
9845	3821	DPT_H3K27ac_mESC
5423	2624	DPT_H3K27ac_mESC
7124	2869	DPT_H3K27ac_mESC
20516	5587	DPT_H3K27ac_mESC
4072	2180	DPT_H3K27ac_mESC
12811	3886	DPT_H3K27ac_mESC
6980	3116	DPT_H3K27ac_mESC
7321	3384	DPT_H3K27ac_mESC
7883	2906	DPT_H3K27ac_mESC
2099	903	DPT_H3K27ac_mESC
40675	8174	DPT_H3K27ac_mESC
2774	1873	DPT_H3K27ac_mESC
9729	3744	DPT_H3K27ac_mESC
4687	2203	DPT_H3K27ac_mESC
4558	2307	DPT_H3K27ac_mESC
4045	1201	DPT_H3K27ac_mESC
8414	3716	DPT_H3K27ac_mESC
3030	1062	DPT_H3K27ac_mESC
10208	3846	DPT_H3K27ac_mESC
9065	3566	DPT_H3K27ac_mESC
33424	7040	DPT_H3K27ac_mESC
8537	3414	DPT_H3K27ac_mESC
9943	3695	DPT_H3K27ac_mESC
4622	2641	DPT_H3K27ac_mESC
7228	3686	DPT_H3K27ac_mESC
5782	1559	DPT_H3K27ac_mESC
17539	5710	DPT_H3K27ac_mESC
10283	3856	DPT_H3K27ac_mESC
888	607	DPT_H3K27ac_mESC
6957	3012	DPT_H3K27ac_mESC
6952	2813	DPT_H3K27ac_mESC
5365	2434	DPT_H3K27ac_mESC
9005	3698	DPT_H3K27ac_mESC
6957	2918	DPT_H3K27ac_mESC
5917	2714	DPT_H3K27ac_mESC
15829	5133	DPT_H3K27ac_mESC
7888	3311	DPT_H3K27ac_mESC
6619	2724	DPT_H3K27ac_mESC
7107	2941	DPT_H3K27ac_mESC
7459	3038	DPT_H3K27ac_mESC
14682	4900	DPT_H3K27ac_mESC
8746	3590	DPT_H3K27ac_mESC
30225	7217	DPT_H3K27ac_mESC
10495	4039	DPT_H3K27ac_mESC
5378	2556	DPT_H3K27ac_mESC
19240	5468	DPT_H3K27ac_mESC
1250	569	DPT_H3K27ac_mESC
7914	3226	DPT_H3K27ac_mESC
14324	4767	DPT_H3K27ac_mESC
8893	3651	DPT_H3K27ac_mESC
19831	5568	DPT_H3K27ac_mESC
1508	1169	DPT_H3K27ac_mESC
6519	2952	DPT_H3K27ac_mESC
19055	5892	DPT_H3K27ac_mESC
13469	5252	DPT_H3K27ac_mESC
5530	2614	DPT_H3K27ac_mESC
703	424	DPT_H3K27ac_mESC
7177	2846	DPT_H3K27ac_mESC
1695	745	DPT_H3K27ac_mESC
12498	4326	DPT_H3K27ac_mESC
18439	5508	DPT_H3K27ac_mESC
7392	3220	DPT_H3K27ac_mESC
6204	2850	DPT_H3K27ac_mESC
4717	2299	DPT_H3K27ac_mESC
922	560	DPT_H3K27ac_mESC
4575	2248	DPT_H3K27ac_mESC
7795	3209	DPT_H3K27ac_mESC
7332	3573	DPT_H3K27ac_mESC
7828	3296	DPT_H3K27ac_mESC
875	680	DPT_H3K27ac_mESC
3356	2120	DPT_H3K27ac_mESC
7504	3179	DPT_H3K27ac_mESC
8891	3803	DPT_H3K27ac_mESC
7936	3431	DPT_H3K27ac_mESC
2467	989	DPT_H3K27ac_mESC
9626	3839	DPT_H3K27ac_mESC
11626	4146	DPT_H3K27ac_mESC
822	574	DPT_H3K27ac_mESC
5545	2598	DPT_H3K27ac_mESC
5429	2845	DPT_H3K27ac_mESC
6963	3197	DPT_H3K27ac_mESC
5041	2624	DPT_H3K27ac_mESC
14271	4836	DPT_H3K27ac_mESC
15065	4767	DPT_H3K27ac_mESC
12596	4543	DPT_H3K27ac_mESC
7437	3072	DPT_H3K27ac_mESC
7605	3324	DPT_H3K27ac_mESC
10179	3951	DPT_H3K27ac_mESC
1885	792	DPT_H3K27ac_mESC
10867	4282	DPT_H3K27ac_mESC
1030	556	DPT_H3K27ac_mESC
10694	4298	DPT_H3K27ac_mESC
11758	4523	DPT_H3K27ac_mESC
5653	2303	DPT_H3K27ac_mESC
5828	2852	DPT_H3K27ac_mESC
733	387	DPT_H3K27ac_mESC
5026	2365	DPT_H3K27ac_mESC
15340	5457	DPT_H3K27ac_mESC
5009	2461	DPT_H3K27ac_mESC
855	516	DPT_H3K27ac_mESC
6973	2614	DPT_H3K27ac_mESC
5471	2578	DPT_H3K27ac_mESC
19558	5895	DPT_H3K27ac_mESC
5062	2464	DPT_H3K27ac_mESC
16155	4983	DPT_H3K27ac_mESC
14858	4898	DPT_H3K27ac_mESC
11420	4060	DPT_H3K27ac_mESC
8505	3531	DPT_H3K27ac_mESC
9630	3568	DPT_H3K27ac_mESC
19442	5662	DPT_H3K27ac_mESC
7863	3025	DPT_H3K27ac_mESC
5204	2500	DPT_H3K27ac_mESC
4270	2095	DPT_H3K27ac_mESC
12787	4655	DPT_H3K27ac_mESC
7810	3266	DPT_H3K27ac_mESC
6708	2098	DPT_H3K27ac_mESC
7893	3387	DPT_H3K27ac_mESC
10899	4127	DPT_H3K27ac_mESC
4328	2578	DPT_H3K27ac_mESC
9411	3815	DPT_H3K27ac_mESC
14309	4729	DPT_H3K27ac_mESC
7297	2898	DPT_H3K27ac_mESC
21124	5961	DPT_H3K27ac_mESC
7198	3334	DPT_H3K27ac_mESC
2129	924	DPT_H3K27ac_mESC
4419	2395	DPT_H3K27ac_mESC
12346	4585	DPT_H3K27ac_mESC
965	506	DPT_H3K27ac_mESC
10522	4131	DPT_H3K27ac_mESC
24705	6140	DPT_H3K27ac_mESC
20971	6128	DPT_H3K27ac_mESC
15044	4874	DPT_H3K27ac_mESC
3496	1967	DPT_H3K27ac_mESC
6776	2798	DPT_H3K27ac_mESC
5844	2326	DPT_H3K27ac_mESC
10099	3852	DPT_H3K27ac_mESC
4150	2114	DPT_H3K27ac_mESC
10190	3750	DPT_H3K27ac_mESC
6908	2991	DPT_H3K27ac_mESC
11704	4328	DPT_H3K27ac_mESC
14430	5060	DPT_H3K27ac_mESC
19267	5369	DPT_H3K27ac_mESC
6059	2101	DPT_H3K27ac_mESC
6688	2912	DPT_H3K27ac_mESC
5193	2676	DPT_H3K27ac_mESC
6025	2679	DPT_H3K27ac_mESC
10175	3952	DPT_H3K27ac_mESC
5763	2728	DPT_H3K27ac_mESC
12847	4455	DPT_H3K27ac_mESC
9796	3407	DPT_H3K27ac_mESC
6261	3078	DPT_H3K27ac_mESC
10142	3523	DPT_H3K27ac_mESC
1988	902	DPT_H3K27ac_mESC
18270	5355	DPT_H3K27ac_mESC
7432	2972	DPT_H3K27ac_mESC
12412	4538	DPT_H3K27ac_mESC
1003	460	DPT_H3K27ac_mESC
5397	2650	DPT_H3K27ac_mESC
5768	2686	DPT_H3K27ac_mESC
5797	2010	DPT_H3K27ac_mESC
7354	3031	DPT_H3K27ac_mESC
16167	4654	DPT_H3K27ac_mESC
7218	3143	DPT_H3K27ac_mESC
6503	2653	DPT_H3K27ac_mESC
9851	3512	DPT_H3K27ac_mESC
5801	2709	DPT_H3K27ac_mESC
10856	3751	DPT_H3K27ac_mESC
12648	4503	DPT_H3K27ac_mESC
10824	4231	DPT_H3K27ac_mESC
925	482	DPT_H3K27ac_mESC
3811	1162	DPT_H3K27ac_mESC
10021	3722	DPT_H3K27ac_mESC
4508	2512	DPT_H3K27ac_mESC
6386	2900	DPT_H3K27ac_mESC
8272	3255	DPT_H3K27ac_mESC
5555	2630	DPT_H3K27ac_mESC
875	603	DPT_H3K27ac_mESC
2064	1043	DPT_H3K27ac_mESC
9746	3873	DPT_H3K27ac_mESC
8074	3388	DPT_H3K27ac_mESC
1630	804	DPT_H3K27ac_mESC
6654	2889	DPT_H3K27ac_mESC
6863	3024	DPT_H3K27ac_mESC
655	391	DPT_H3K27ac_mESC
5150	2713	DPT_H3K27ac_mESC
6391	2847	DPT_H3K27ac_mESC
4388	2111	DPT_H3K27ac_mESC
4725	2408	DPT_H3K27ac_mESC
6961	2820	DPT_H3K27ac_mESC
10811	3790	DPT_H3K27ac_mESC
8439	3281	DPT_H3K27ac_mESC
6949	3274	DPT_H3K27ac_mESC
6863	3146	DPT_H3K27ac_mESC
10531	3833	DPT_H3K27ac_mESC
3512	2220	DPT_H3K27ac_mESC
7405	3121	DPT_H3K27ac_mESC
9774	3662	DPT_H3K27ac_mESC
68038	9438	DPT_H3K27ac_mESC
1377	661	DPT_H3K27ac_mESC
4354	2016	DPT_H3K27ac_mESC
2179	999	DPT_H3K27ac_mESC
9468	3850	DPT_H3K27ac_mESC
4536	2413	DPT_H3K27ac_mESC
7445	3254	DPT_H3K27ac_mESC
9553	3732	DPT_H3K27ac_mESC
24603	6148	DPT_H3K27ac_mESC
7553	2992	DPT_H3K27ac_mESC
1650	603	DPT_H3K27ac_mESC
9298	3474	DPT_H3K27ac_mESC
9489	3834	DPT_H3K27ac_mESC
4884	2360	DPT_H3K27ac_mESC
4177	2073	DPT_H3K27ac_mESC
4843	2314	DPT_H3K27ac_mESC
15933	4755	DPT_H3K27ac_mESC
6719	3001	DPT_H3K27ac_mESC
1889	716	DPT_H3K27ac_mESC
18435	5609	DPT_H3K27ac_mESC
1735	823	DPT_H3K27ac_mESC
8556	3434	DPT_H3K27ac_mESC
11180	4179	DPT_H3K27ac_mESC
4051	2331	DPT_H3K27ac_mESC
847	463	DPT_H3K27ac_mESC
6997	3292	DPT_H3K27ac_mESC
15750	4852	DPT_H3K27ac_mESC
10594	3743	DPT_H3K27ac_mESC
10803	4005	DPT_H3K27ac_mESC
7932	3101	DPT_H3K27ac_mESC
6501	2538	DPT_H3K27ac_mESC
16508	4443	DPT_H3K27ac_mESC
6373	2992	DPT_H3K27ac_mESC
15998	5230	DPT_H3K27ac_mESC
5189	2925	DPT_H3K27ac_mESC
23892	6140	DPT_H3K27ac_mESC
4944	2631	DPT_H3K27ac_mESC
6304	2793	DPT_H3K27ac_mESC
4976	2470	DPT_H3K27ac_mESC
11985	4209	DPT_H3K27ac_mESC
4004	1266	DPT_H3K27ac_mESC
8777	3654	DPT_H3K27ac_mESC
20502	5702	DPT_H3K27ac_mESC
6645	2915	DPT_H3K27ac_mESC
15429	4945	DPT_H3K27ac_mESC
6296	2736	DPT_H3K27ac_mESC
5493	2680	DPT_H3K27ac_mESC
8606	3629	DPT_H3K27ac_mESC
8985	3837	DPT_H3K27ac_mESC
8386	3412	DPT_H3K27ac_mESC
6373	3158	DPT_H3K27ac_mESC
14641	4504	DPT_H3K27ac_mESC
3720	1997	DPT_H3K27ac_mESC
3561	2283	DPT_H3K27ac_mESC
7161	3113	DPT_H3K27ac_mESC
16200	4958	DPT_H3K27ac_mESC
9869	3457	DPT_H3K27ac_mESC
12432	4479	DPT_H3K27ac_mESC
4897	1889	DPT_H3K27ac_mESC
3405	2150	DPT_H3K27ac_mESC
5569	2631	DPT_H3K27ac_mESC
6531	3031	DPT_H3K27ac_mESC
6979	3279	DPT_H3K27ac_mESC
7539	3222	DPT_H3K27ac_mESC
13013	4530	DPT_H3K27ac_mESC
7569	3322	DPT_H3K27ac_mESC
11706	4431	DPT_H3K27ac_mESC
4037	2110	DPT_H3K27ac_mESC
7849	3496	DPT_H3K27ac_mESC
11198	3922	DPT_H3K27ac_mESC
7730	3266	DPT_H3K27ac_mESC
9647	3638	DPT_H3K27ac_mESC
4357	2231	DPT_H3K27ac_mESC
9619	3324	DPT_H3K27ac_mESC
11320	4204	DPT_H3K27ac_mESC
8833	3642	DPT_H3K27ac_mESC
7036	2982	DPT_H3K27ac_mESC
7550	3163	DPT_H3K27ac_mESC
11277	4242	DPT_H3K27ac_mESC
6621	2743	DPT_H3K27ac_mESC
5021	2402	DPT_H3K27ac_mESC
8788	3580	DPT_H3K27ac_mESC
6021	2820	DPT_H3K27ac_mESC
8775	3251	DPT_H3K27ac_mESC
4934	2332	DPT_H3K27ac_mESC
7236	2947	DPT_H3K27ac_mESC
7320	3250	DPT_H3K27ac_mESC
5309	2527	DPT_H3K27ac_mESC
8357	3422	DPT_H3K27ac_mESC
14443	5243	DPT_H3K27ac_mESC
16184	5392	DPT_H3K27ac_mESC
9500	3667	DPT_H3K27ac_mESC
4121	2469	DPT_H3K27ac_mESC
17075	5287	DPT_H3K27ac_mESC
3116	1118	DPT_H3K27ac_mESC
7921	3749	DPT_H3K27ac_mESC
7765	3494	DPT_H3K27ac_mESC
7285	3438	DPT_H3K27ac_mESC
7616	3329	DPT_H3K27ac_mESC
8785	3487	DPT_H3K27ac_mESC
3358	2006	DPT_H3K27ac_mESC
4898	2056	DPT_H3K27ac_mESC
3492	2239	DPT_H3K27ac_mESC
5998	2846	DPT_H3K27ac_mESC
4543	2594	DPT_H3K27ac_mESC
12567	4447	DPT_H3K27ac_mESC
26215	6501	DPT_H3K27ac_mESC
2601	1637	DPT_H3K27ac_mESC
7772	3254	DPT_H3K27ac_mESC
7750	3351	DPT_H3K27ac_mESC
1013	804	DPT_H3K27ac_mESC
18859	5509	DPT_H3K27ac_mESC
21395	5819	DPT_H3K27ac_mESC
9866	3808	DPT_H3K27ac_mESC
6512	2913	DPT_H3K27ac_mESC
2869	1034	DPT_H3K27ac_mESC
7551	3399	DPT_H3K27ac_mESC
9709	4022	DPT_H3K27ac_mESC
8019	3515	DPT_H3K27ac_mESC
5955	2712	DPT_H3K27ac_mESC
6296	2990	DPT_H3K27ac_mESC
8296	3349	DPT_H3K27ac_mESC
15681	4938	DPT_H3K27ac_mESC
8150	3408	DPT_H3K27ac_mESC
6217	2904	DPT_H3K27ac_mESC
16140	4900	DPT_H3K27ac_mESC
19925	5580	DPT_H3K27ac_mESC
6467	2909	DPT_H3K27ac_mESC
6388	3159	DPT_H3K27ac_mESC
8120	3504	DPT_H3K27ac_mESC
9068	3885	DPT_H3K27ac_mESC
11469	3887	DPT_H3K27ac_mESC
10250	3515	DPT_H3K27ac_mESC
11245	4195	DPT_H3K27ac_mESC
6422	2970	DPT_H3K27ac_mESC
11648	4141	DPT_H3K27ac_mESC
5805	2694	DPT_H3K27ac_mESC
5649	2752	DPT_H3K27ac_mESC
8494	3443	DPT_H3K27ac_mESC
2087	1351	DPT_H3K27ac_mESC
6898	2983	DPT_H3K27ac_mESC
5862	2574	DPT_H3K27ac_mESC
1673	1259	DPT_H3K27ac_mESC
13579	4720	DPT_H3K27ac_mESC
6590	3074	DPT_H3K27ac_mESC
1378	643	DPT_H3K27ac_mESC
11595	4409	DPT_H3K27ac_mESC
15721	4730	DPT_H3K27ac_mESC
12124	4356	DPT_H3K27ac_mESC
6267	2907	DPT_H3K27ac_mESC
28144	6693	DPT_H3K27ac_mESC
5238	2492	DPT_H3K27ac_mESC
7014	3062	DPT_H3K27ac_mESC
6720	3126	DPT_H3K27ac_mESC
10140	4074	DPT_H3K27ac_mESC
7267	3231	DPT_H3K27ac_mESC
10977	3700	DPT_H3K27ac_mESC
12884	4251	DPT_H3K27ac_mESC
18945	5789	DPT_H3K27ac_mESC
5123	2695	DPT_H3K27ac_mESC
6770	2827	DPT_H3K27ac_mESC
8883	3397	DPT_H3K27ac_mESC
15238	5369	DPT_H3K27ac_mESC
19515	5589	DPT_H3K27ac_mESC
11033	4039	DPT_H3K27ac_mESC
1475	688	DPT_H3K27ac_mESC
23559	6206	DPT_H3K27ac_mESC
8349	3475	DPT_H3K27ac_mESC
10351	3995	DPT_H3K27ac_mESC
8403	3605	DPT_H3K27ac_mESC
6258	2616	DPT_H3K27ac_mESC
8292	3612	DPT_H3K27ac_mESC
14973	4679	DPT_H3K27ac_mESC
11195	4102	DPT_H3K27ac_mESC
9979	3895	DPT_H3K27ac_mESC
7668	3343	DPT_H3K27ac_mESC
7203	3212	DPT_H3K27ac_mESC
8964	3601	DPT_H3K27ac_mESC
5940	2572	DPT_H3K27ac_mESC
15731	4890	DPT_H3K27ac_mESC
6157	2876	DPT_H3K27ac_mESC
5221	2393	DPT_H3K27ac_mESC
8701	3361	DPT_H3K27ac_mESC
3447	1341	DPT_H3K27ac_mESC
6226	2539	DPT_H3K27ac_mESC
5570	2822	DPT_H3K27ac_mESC
6881	3060	DPT_H3K27ac_mESC
5749	2883	DPT_H3K27ac_mESC
3715	2260	DPT_H3K27ac_mESC
7339	3340	DPT_H3K27ac_mESC
850	636	DPT_H3K27ac_mESC
8009	3239	DPT_H3K27ac_mESC
8462	3405	DPT_H3K27ac_mESC
14119	4780	DPT_H3K27ac_mESC
7663	3319	DPT_H3K27ac_mESC
14944	4907	DPT_H3K27ac_mESC
8119	3676	DPT_H3K27ac_mESC
7151	3084	DPT_H3K27ac_mESC
25798	6745	DPT_H3K27ac_mESC
1334	631	DPT_H3K27ac_mESC
42935	8075	DPT_H3K27ac_mESC
11002	4235	DPT_H3K27ac_mESC
8593	3466	DPT_H3K27ac_mESC
11954	4087	DPT_H3K27ac_mESC
1244	902	DPT_H3K27ac_mESC
2815	1028	DPT_H3K27ac_mESC
8129	3409	DPT_H3K27ac_mESC
1729	835	DPT_H3K27ac_mESC
10873	4389	DPT_H3K27ac_mESC
1104	560	DPT_H3K27ac_mESC
8100	3346	DPT_H3K27ac_mESC
3685	2319	DPT_H3K27ac_mESC
19292	5726	DPT_H3K27ac_mESC
9794	4012	DPT_H3K27ac_mESC
7457	3330	DPT_H3K27ac_mESC
8401	3453	DPT_H3K27ac_mESC
14368	4664	DPT_H3K27ac_mESC
6879	3088	DPT_H3K27ac_mESC
5030	2599	DPT_H3K27ac_mESC
29739	7189	DPT_H3K27ac_mESC
15495	5127	DPT_H3K27ac_mESC
4849	2397	DPT_H3K27ac_mESC
5913	2610	DPT_H3K27ac_mESC
14836	4711	DPT_H3K27ac_mESC
8008	3532	DPT_H3K27ac_mESC
9074	3159	DPT_H3K27ac_mESC
8710	3447	DPT_H3K27ac_mESC
7010	3249	DPT_H3K27ac_mESC
22530	6039	DPT_H3K27ac_mESC
6172	2413	DPT_H3K27ac_mESC
6292	2915	DPT_H3K27ac_mESC
5145	2413	DPT_H3K27ac_mESC
24095	6384	DPT_H3K27ac_mESC
3536	2279	DPT_H3K27ac_mESC
8805	3635	DPT_H3K27ac_mESC
3574	1694	DPT_H3K27ac_mESC
769	626	DPT_H3K27ac_mESC
16459	5103	DPT_H3K27ac_mESC
3228	1147	DPT_H3K27ac_mESC
71997	9617	DPT_H3K27ac_mESC
10345	3701	DPT_H3K27ac_mESC
6534	2832	DPT_H3K27ac_mESC
2530	872	DPT_H3K27ac_mESC
2152	971	DPT_H3K27ac_mESC
5558	2664	DPT_H3K27ac_mESC
669	499	DPT_H3K27ac_mESC
10556	3987	DPT_H3K27ac_mESC
6191	2601	DPT_H3K27ac_mESC
10824	4116	DPT_H3K27ac_mESC
8501	3437	DPT_H3K27ac_mESC
4172	2209	DPT_H3K27ac_mESC
14317	5009	DPT_H3K27ac_mESC
31450	7229	DPT_H3K27ac_mESC
8537	3503	DPT_H3K27ac_mESC
9076	3567	DPT_H3K27ac_mESC
5227	2618	DPT_H3K27ac_mESC
6150	2771	DPT_H3K27ac_mESC
7351	3014	DPT_H3K27ac_mESC
5163	2513	DPT_H3K27ac_mESC
7688	2965	DPT_H3K27ac_mESC
2114	900	DPT_H3K27ac_mESC
4090	1471	DPT_H3K27ac_mESC
9816	3732	DPT_H3K27ac_mESC
9249	3685	DPT_H3K27ac_mESC
13106	4512	DPT_H3K27ac_mESC
5578	2524	DPT_H3K27ac_mESC
4470	2023	DPT_H3K27ac_mESC
6116	2703	DPT_H3K27ac_mESC
5614	2503	DPT_H3K27ac_mESC
10992	4287	DPT_H3K27ac_mESC
9645	3804	DPT_H3K27ac_mESC
4717	2301	DPT_H3K27ac_mESC
18709	5063	DPT_H3K27ac_mESC
9616	3783	DPT_H3K27ac_mESC
6124	3052	DPT_H3K27ac_mESC
4155	2258	DPT_H3K27ac_mESC
5980	2704	DPT_H3K27ac_mESC
4700	2208	DPT_H3K27ac_mESC
1442	729	DPT_H3K27ac_mESC
6521	2817	DPT_H3K27ac_mESC
11487	4173	DPT_H3K27ac_mESC
4243	2300	DPT_H3K27ac_mESC
4370	2069	DPT_H3K27ac_mESC
5953	2701	DPT_H3K27ac_mESC
8068	3419	DPT_H3K27ac_mESC
8489	3447	DPT_H3K27ac_mESC
8668	3726	DPT_H3K27ac_mESC
4688	2352	DPT_H3K27ac_mESC
7762	3321	DPT_H3K27ac_mESC
3416	1622	DPT_H3K27ac_mESC
3745	2309	DPT_H3K27ac_mESC
5620	2656	DPT_H3K27ac_mESC
5932	2655	DPT_H3K27ac_mESC
5137	2701	DPT_H3K27ac_mESC
1289	676	DPT_H3K27ac_mESC
8438	3680	DPT_H3K27ac_mESC
5938	2638	DPT_H3K27ac_mESC
7424	3285	DPT_H3K27ac_mESC
6510	3010	DPT_H3K27ac_mESC
6699	3050	DPT_H3K27ac_mESC
16615	5368	DPT_H3K27ac_mESC
668	409	DPT_H3K27ac_mESC
5329	2855	DPT_H3K27ac_mESC
20275	6076	DPT_H3K27ac_mESC
6667	2958	DPT_H3K27ac_mESC
6235	2834	DPT_H3K27ac_mESC
4864	2429	DPT_H3K27ac_mESC
9433	3832	DPT_H3K27ac_mESC
17218	5394	DPT_H3K27ac_mESC
6296	2800	DPT_H3K27ac_mESC
5665	2685	DPT_H3K27ac_mESC
8924	3448	DPT_H3K27ac_mESC
15327	5082	DPT_H3K27ac_mESC
6105	2816	DPT_H3K27ac_mESC
24652	6422	DPT_H3K27ac_mESC
1377	650	DPT_H3K27ac_mESC
19457	5861	DPT_H3K27ac_mESC
5973	2629	DPT_H3K27ac_mESC
5278	2620	DPT_H3K27ac_mESC
6038	2575	DPT_H3K27ac_mESC
8588	3488	DPT_H3K27ac_mESC
9597	3838	DPT_H3K27ac_mESC
9649	3457	DPT_H3K27ac_mESC
7871	3327	DPT_H3K27ac_mESC
6720	3172	DPT_H3K27ac_mESC
9399	3702	DPT_H3K27ac_mESC
8077	3072	DPT_H3K27ac_mESC
8382	3605	DPT_H3K27ac_mESC
8676	3485	DPT_H3K27ac_mESC
5616	2697	DPT_H3K27ac_mESC
61916	9021	DPT_H3K27ac_mESC
7421	3037	DPT_H3K27ac_mESC
10943	3924	DPT_H3K27ac_mESC
5951	2969	DPT_H3K27ac_mESC
12446	4575	DPT_H3K27ac_mESC
11314	4250	DPT_H3K27ac_mESC
940	414	DPT_H3K27ac_mESC
9348	3644	DPT_H3K27ac_mESC
597	384	DPT_H3K27ac_mESC
6840	3062	DPT_H3K27ac_mESC
9752	3825	DPT_H3K27ac_mESC
12138	4399	DPT_H3K27ac_mESC
17798	5613	DPT_H3K27ac_mESC
6261	2901	DPT_H3K27ac_mESC
7922	3405	DPT_H3K27ac_mESC
1524	680	DPT_H3K27ac_mESC
9307	3728	DPT_H3K27ac_mESC
3484	1510	DPT_H3K27ac_mESC
7837	3329	DPT_H3K27ac_mESC
3839	1801	DPT_H3K27ac_mESC
10446	3843	DPT_H3K27ac_mESC
3046	2050	DPT_H3K27ac_mESC
8572	3461	DPT_H3K27ac_mESC
10578	3980	DPT_H3K27ac_mESC
5365	2501	DPT_H3K27ac_mESC
6174	2930	DPT_H3K27ac_mESC
3575	1306	DPT_H3K27ac_mESC
4632	2147	DPT_H3K27ac_mESC
7420	3209	DPT_H3K27ac_mESC
13373	4607	DPT_H3K27ac_mESC
4890	2560	DPT_H3K27ac_mESC
8001	3511	DPT_H3K27ac_mESC
10739	3893	DPT_H3K27ac_mESC
6121	2685	DPT_H3K27ac_mESC
10856	3770	DPT_H3K27ac_mESC
8403	3497	DPT_H3K27ac_mESC
4227	2218	DPT_H3K27ac_mESC
5963	2723	DPT_H3K27ac_mESC
7416	3165	DPT_H3K27ac_mESC
7246	3036	DPT_H3K27ac_mESC
7580	2966	DPT_H3K27ac_mESC
2759	1119	DPT_H3K27ac_mESC
11138	3633	DPT_H3K27ac_mESC
20402	5829	DPT_H3K27ac_mESC
6904	2782	DPT_H3K27ac_mESC
4623	2235	DPT_H3K27ac_mESC
7972	3259	DPT_H3K27ac_mESC
4031	1934	DPT_H3K27ac_mESC
6083	2667	DPT_H3K27ac_mESC
8022	3465	DPT_H3K27ac_mESC
882	697	DPT_H3K27ac_mESC
6259	2834	DPT_H3K27ac_mESC
1957	783	DPT_H3K27ac_mESC
11966	4302	DPT_H3K27ac_mESC
15366	4977	DPT_H3K27ac_mESC
13197	4687	DPT_H3K27ac_mESC
5095	2318	DPT_H3K27ac_mESC
17867	5324	DPT_H3K27ac_mESC
10175	3870	DPT_H3K27ac_mESC
4536	2488	DPT_H3K27ac_mESC
4195	2040	DPT_H3K27ac_mESC
20915	5694	DPT_H3K27ac_mESC
9209	3707	DPT_H3K27ac_mESC
6609	3100	DPT_H3K27ac_mESC
9293	3481	DPT_H3K27ac_mESC
7721	3016	DPT_H3K27ac_mESC
8432	3428	DPT_H3K27ac_mESC
4486	2053	DPT_H3K27ac_mESC
5872	2710	DPT_H3K27ac_mESC
4292	2256	DPT_H3K27ac_mESC
2554	1598	DPT_H3K27ac_mESC
8203	3297	DPT_H3K27ac_mESC
6906	3182	DPT_H3K27ac_mESC
20469	5698	DPT_H3K27ac_mESC
6399	2811	DPT_H3K27ac_mESC
11380	3784	DPT_H3K27ac_mESC
72427	9572	DPT_H3K27ac_mESC
8190	3504	DPT_H3K27ac_mESC
4391	1651	DPT_H3K27ac_mESC
3387	2177	DPT_H3K27ac_mESC
6396	2869	DPT_H3K27ac_mESC
5849	2818	DPT_H3K27ac_mESC
17191	5394	DPT_H3K27ac_mESC
6414	2839	DPT_H3K27ac_mESC
7601	3023	DPT_H3K27ac_mESC
14505	4891	DPT_H3K27ac_mESC
4648	2392	DPT_H3K27ac_mESC
8074	3845	DPT_H3K27ac_mESC
6180	2928	DPT_H3K27ac_mESC
5927	2641	DPT_H3K27ac_mESC
8830	3529	DPT_H3K27ac_mESC
4667	2404	DPT_H3K27ac_mESC
6196	2683	DPT_H3K27ac_mESC
5614	1973	DPT_H3K27ac_mESC
6084	2681	DPT_H3K27ac_mESC
11811	4113	DPT_H3K27ac_mESC
7092	3164	DPT_H3K27ac_mESC
7650	3528	DPT_H3K27ac_mESC
12170	4476	DPT_H3K27ac_mESC
3015	1808	DPT_H3K27ac_mESC
6643	2916	DPT_H3K27ac_mESC
8200	3316	DPT_H3K27ac_mESC
5364	2645	DPT_H3K27ac_mESC
5104	2490	DPT_H3K27ac_mESC
6621	3015	DPT_H3K27ac_mESC
2107	911	DPT_H3K27ac_mESC
3111	1134	DPT_H3K27ac_mESC
18644	5716	DPT_H3K27ac_mESC
9709	3816	DPT_H3K27ac_mESC
22270	6069	DPT_H3K27ac_mESC
18131	5359	DPT_H3K27ac_mESC
10770	3872	DPT_H3K27ac_mESC
8622	3478	DPT_H3K27ac_mESC
6475	2790	DPT_H3K27ac_mESC
34468	7548	DPT_H3K27ac_mESC
9071	3328	DPT_H3K27ac_mESC
5057	2349	DPT_H3K27ac_mESC
7721	3348	DPT_H3K27ac_mESC
12161	4468	DPT_H3K27ac_mESC
5467	2517	DPT_H3K27ac_mESC
1041	538	DPT_H3K27ac_mESC
7814	3100	DPT_H3K27ac_mESC
15512	4752	DPT_H3K27ac_mESC
5937	2431	DPT_H3K27ac_mESC
2899	962	DPT_H3K27ac_mESC
5731	2675	DPT_H3K27ac_mESC
8520	3407	DPT_H3K27ac_mESC
12503	4485	DPT_H3K27ac_mESC
9442	3528	DPT_H3K27ac_mESC
5248	2503	DPT_H3K27ac_mESC
10092	3883	DPT_H3K27ac_mESC
5129	2698	DPT_H3K27ac_mESC
6736	2817	DPT_H3K27ac_mESC
3838	1814	DPT_H3K27ac_mESC
2122	1246	DPT_H3K27ac_mESC
4552	2320	DPT_H3K27ac_mESC
7075	2959	DPT_H3K27ac_mESC
7644	3366	DPT_H3K27ac_mESC
11677	4290	DPT_H3K27ac_mESC
11431	4126	DPT_H3K27ac_mESC
8617	3660	DPT_H3K27ac_mESC
10059	3374	DPT_H3K27ac_mESC
6383	2856	DPT_H3K27ac_mESC
25373	6389	DPT_H3K27ac_mESC
3390	2117	DPT_H3K27ac_mESC
6955	3195	DPT_H3K27ac_mESC
13784	4930	DPT_H3K27ac_mESC
4110	2428	DPT_H3K27ac_mESC
5264	2542	DPT_H3K27ac_mESC
6246	2441	DPT_H3K27ac_mESC
7843	3600	DPT_H3K27ac_mESC
10581	3957	DPT_H3K27ac_mESC
5948	2843	DPT_H3K27ac_mESC
7142	3216	DPT_H3K27ac_mESC
29236	6905	DPT_H3K27ac_mESC
7131	3320	DPT_H3K27ac_mESC
12603	4496	DPT_H3K27ac_mESC
9097	3789	DPT_H3K27ac_mESC
14889	4871	DPT_H3K27ac_mESC
9729	3888	DPT_H3K27ac_mESC
17868	5618	DPT_H3K27ac_mESC
1319	605	DPT_H3K27ac_mESC
3467	1878	DPT_H3K27ac_mESC
8190	3217	DPT_H3K27ac_mESC
1480	679	DPT_H3K27ac_mESC
4550	2398	DPT_H3K27ac_mESC
1391	626	DPT_H3K27ac_mESC
4369	2484	DPT_H3K27ac_mESC
4905	2525	DPT_H3K27ac_mESC
2653	806	DPT_H3K27ac_mESC
4655	2307	DPT_H3K27ac_mESC
7129	3186	DPT_H3K27ac_mESC
4009	2071	DPT_H3K27ac_mESC
5466	1976	DPT_H3K27ac_mESC
7156	3046	DPT_H3K27ac_mESC
5926	2782	DPT_H3K27ac_mESC
6441	2761	DPT_H3K27ac_mESC
8076	3213	DPT_H3K27ac_mESC
6456	2723	DPT_H3K27ac_mESC
10488	4060	DPT_H3K27ac_mESC
5261	2939	DPT_H3K27ac_mESC
1112	510	DPT_H3K27ac_mESC
5028	2316	DPT_H3K27ac_mESC
8599	3379	DPT_H3K27ac_mESC
28747	7100	DPT_H3K27ac_mESC
6881	2933	DPT_H3K27ac_mESC
10875	3852	DPT_H3K27ac_mESC
8231	3094	DPT_H3K27ac_mESC
9237	3913	DPT_H3K27ac_mESC
5724	2595	DPT_H3K27ac_mESC
1959	872	DPT_H3K27ac_mESC
8028	3708	DPT_H3K27ac_mESC
4918	2293	DPT_H3K27ac_mESC
15097	4723	DPT_H3K27ac_mESC
550	322	DPT_H3K27ac_mESC
6908	2980	DPT_H3K27ac_mESC
18358	5818	DPT_H3K27ac_mESC
11955	4337	DPT_H3K27ac_mESC
7226	3098	DPT_H3K27ac_mESC
5145	2382	DPT_H3K27ac_mESC
3304	1126	DPT_H3K27ac_mESC
3068	1109	DPT_H3K27ac_mESC
7119	2879	DPT_H3K27ac_mESC
2195	901	DPT_H3K27ac_mESC
25573	6477	DPT_H3K27ac_mESC
6363	2823	DPT_H3K27ac_mESC
4703	2355	DPT_H3K27ac_mESC
7197	3050	DPT_H3K27ac_mESC
5401	2495	DPT_H3K27ac_mESC
6709	3003	DPT_H3K27ac_mESC
6088	2638	DPT_H3K27ac_mESC
7297	3432	DPT_H3K27ac_mESC
4210	1598	DPT_H3K27ac_mESC
11438	3842	DPT_H3K27ac_mESC
720	420	DPT_H3K27ac_mESC
9694	3711	DPT_H3K27ac_mESC
10731	3825	DPT_H3K27ac_mESC
8449	3261	DPT_H3K27ac_mESC
12764	4703	DPT_H3K27ac_mESC
11993	4324	DPT_H3K27ac_mESC
11575	4519	DPT_H3K27ac_mESC
27360	7299	DPT_H3K27ac_mESC
7121	3025	DPT_H3K27ac_mESC
13682	4880	DPT_H3K27ac_mESC
5571	2669	DPT_H3K27ac_mESC
8277	3125	DPT_H3K27ac_mESC
4720	2140	DPT_H3K27ac_mESC
4186	2045	DPT_H3K27ac_mESC
5725	2664	DPT_H3K27ac_mESC
7175	2905	DPT_H3K27ac_mESC
5100	2577	DPT_H3K27ac_mESC
3900	2122	DPT_H3K27ac_mESC
8481	3430	DPT_H3K27ac_mESC
516	342	DPT_H3K27ac_mESC
6929	3314	DPT_H3K27ac_mESC
7774	3418	DPT_H3K27ac_mESC
7691	2972	DPT_H3K27ac_mESC
5839	2929	DPT_H3K27ac_mESC
12057	4104	DPT_H3K27ac_mESC
7681	3323	DPT_H3K27ac_mESC
4937	2386	DPT_H3K27ac_mESC
6035	2505	DPT_H3K27ac_mESC
19551	5709	DPT_H3K27ac_mESC
5715	2571	DPT_H3K27ac_mESC
8116	3168	DPT_H3K27ac_mESC
6627	2939	DPT_H3K27ac_mESC
22180	6043	DPT_H3K27ac_mESC
8560	3615	DPT_H3K27ac_mESC
7254	3193	DPT_H3K27ac_mESC
11983	4333	DPT_H3K27ac_mESC
9940	3669	DPT_H3K27ac_mESC
6401	2857	DPT_H3K27ac_mESC
8634	3613	DPT_H3K27ac_mESC
11463	4140	DPT_H3K27ac_mESC
9237	3810	DPT_H3K27ac_mESC
9902	3909	DPT_H3K27ac_mESC
9478	3639	DPT_H3K27ac_mESC
15393	5109	DPT_H3K27ac_mESC
11169	4081	DPT_H3K27ac_mESC
5392	2609	DPT_H3K27ac_mESC
6142	2638	DPT_H3K27ac_mESC
4905	2440	DPT_H3K27ac_mESC
11651	4286	DPT_H3K27ac_mESC
6178	2768	DPT_H3K27ac_mESC
13396	4336	DPT_H3K27ac_mESC
17891	5179	DPT_H3K27ac_mESC
27839	6907	DPT_H3K27ac_mESC
7800	3344	DPT_H3K27ac_mESC
5517	2471	DPT_H3K27ac_mESC
6073	2891	DPT_H3K27ac_mESC
9166	3539	DPT_H3K27ac_mESC
8516	3322	DPT_H3K27ac_mESC
8484	3288	DPT_H3K27ac_mESC
671	491	DPT_H3K27ac_mESC
5083	2311	DPT_H3K27ac_mESC
5807	2890	DPT_H3K27ac_mESC
21790	5723	DPT_H3K27ac_mESC
8798	3599	DPT_H3K27ac_mESC
6163	2811	DPT_H3K27ac_mESC
6684	2874	DPT_H3K27ac_mESC
7341	3191	DPT_H3K27ac_mESC
7960	3180	DPT_H3K27ac_mESC
12351	4527	DPT_H3K27ac_mESC
8253	3445	DPT_H3K27ac_mESC
6546	2790	DPT_H3K27ac_mESC
8774	3644	DPT_H3K27ac_mESC
6949	2944	DPT_H3K27ac_mESC
16408	5304	DPT_H3K27ac_mESC
12340	4418	DPT_H3K27ac_mESC
3579	1504	DPT_H3K27ac_mESC
6836	3107	DPT_H3K27ac_mESC
5102	2442	DPT_H3K27ac_mESC
4903	2391	DPT_H3K27ac_mESC
9560	3909	DPT_H3K27ac_mESC
26113	6538	DPT_H3K27ac_mESC
5510	1604	DPT_H3K27ac_mESC
20886	5691	DPT_H3K27ac_mESC
5068	2507	DPT_H3K27ac_mESC
17215	6062	DPT_H3K27ac_mESC
5318	2490	DPT_H3K27ac_mESC
8211	3459	DPT_H3K27ac_mESC
867	672	DPT_H3K27ac_mESC
1490	732	DPT_H3K27ac_mESC
17974	5167	DPT_H3K27ac_mESC
5929	2607	DPT_H3K27ac_mESC
13829	4779	DPT_H3K27ac_mESC
22915	6107	DPT_H3K27ac_mESC
4862	2570	DPT_H3K27ac_mESC
14605	4737	DPT_H3K27ac_mESC
5550	2495	DPT_H3K27ac_mESC
2087	852	DPT_H3K27ac_mESC
7710	2988	DPT_H3K27ac_mESC
8252	3428	DPT_H3K27ac_mESC
11541	4310	DPT_H3K27ac_mESC
2964	1572	DPT_H3K27ac_mESC
8911	3478	DPT_H3K27ac_mESC
8823	3512	DPT_H3K27ac_mESC
12103	4389	DPT_H3K27ac_mESC
1773	906	DPT_H3K27ac_mESC
12740	4613	DPT_H3K27ac_mESC
6397	2794	DPT_H3K27ac_mESC
2019	732	DPT_H3K27ac_mESC
5984	2807	DPT_H3K27ac_mESC
13200	2693	DPT_H3K27ac_mESC
10087	4041	DPT_H3K27ac_mESC
5813	2626	DPT_H3K27ac_mESC
4913	2177	DPT_H3K27ac_mESC
6610	2910	DPT_H3K27ac_mESC
7703	3163	DPT_H3K27ac_mESC
9719	4025	DPT_H3K27ac_mESC
5010	1741	DPT_H3K27ac_mESC
12954	4360	DPT_H3K27ac_mESC
19503	5629	DPT_H3K27ac_mESC
10520	3257	DPT_H3K27ac_mESC
12621	4284	DPT_H3K27ac_mESC
7886	3550	DPT_H3K27ac_mESC
7041	2958	DPT_H3K27ac_mESC
8514	3455	DPT_H3K27ac_mESC
8404	3404	DPT_H3K27ac_mESC
11682	3862	DPT_H3K27ac_mESC
9544	4154	DPT_H3K27ac_mESC
25471	6238	DPT_H3K27ac_mESC
8938	3603	DPT_H3K27ac_mESC
762	516	DPT_H3K27ac_mESC
5207	2511	DPT_H3K27ac_mESC
5802	2686	DPT_H3K27ac_mESC
5945	2849	DPT_H3K27ac_mESC
6374	2806	DPT_H3K27ac_mESC
2838	988	DPT_H3K27ac_mESC
1018	794	DPT_H3K27ac_mESC
8220	3237	DPT_H3K27ac_mESC
18068	5270	DPT_H3K27ac_mESC
5090	2366	DPT_H3K27ac_mESC
7588	3156	DPT_H3K27ac_mESC
10596	3711	DPT_H3K27ac_mESC
16179	5009	DPT_H3K27ac_mESC
5249	2598	DPT_H3K27ac_mESC
2056	848	DPT_H3K27ac_mESC
10788	3836	DPT_H3K27ac_mESC
4148	1618	DPT_H3K27ac_mESC
4064	1643	DPT_H3K27ac_mESC
5005	1866	DPT_H3K27ac_mESC
4366	2135	DPT_H3K27ac_mESC
19011	5502	DPT_H3K27ac_mESC
5238	2347	DPT_H3K27ac_mESC
2277	1431	DPT_H3K27ac_mESC
2671	1096	DPT_H3K27ac_mESC
1963	879	DPT_H3K27ac_mESC
21897	5957	DPT_H3K27ac_mESC
13730	4777	DPT_H3K27ac_mESC
11238	3967	DPT_H3K27ac_mESC
19786	5330	DPT_H3K27ac_mESC
4307	2179	DPT_H3K27ac_mESC
3963	2149	DPT_H3K27ac_mESC
2232	1505	DPT_H3K27ac_mESC
8960	3355	DPT_H3K27ac_mESC
1448	640	DPT_H3K27ac_mESC
7517	3211	DPT_H3K27ac_mESC
1642	670	DPT_H3K27ac_mESC
11832	4183	DPT_H3K27ac_mESC
4410	2638	DPT_H3K27ac_mESC
5273	2494	DPT_H3K27ac_mESC
5017	2204	DPT_H3K27ac_mESC
6291	2902	DPT_H3K27ac_mESC
20254	5742	DPT_H3K27ac_mESC
5713	2627	DPT_H3K27ac_mESC
12672	4226	DPT_H3K27ac_mESC
6570	2973	DPT_H3K27ac_mESC
7091	3129	DPT_H3K27ac_mESC
2358	1478	DPT_H3K27ac_mESC
1978	606	DPT_H3K27ac_mESC
5556	2706	DPT_H3K27ac_mESC
748	442	DPT_H3K27ac_mESC
7810	3156	DPT_H3K27ac_mESC
5322	2384	DPT_H3K27ac_mESC
7160	3147	DPT_H3K27ac_mESC
7158	3123	DPT_H3K27ac_mESC
7642	3396	DPT_H3K27ac_mESC
18733	5914	DPT_H3K27ac_mESC
9014	3491	DPT_H3K27ac_mESC
7339	3075	DPT_H3K27ac_mESC
3498	2159	DPT_H3K27ac_mESC
1339	673	DPT_H3K27ac_mESC
21635	6458	DPT_H3K27ac_mESC
8202	3429	DPT_H3K27ac_mESC
1462	744	DPT_H3K27ac_mESC
12270	4452	DPT_H3K27ac_mESC
14042	4773	DPT_H3K27ac_mESC
11113	4443	DPT_H3K27ac_mESC
19828	5480	DPT_H3K27ac_mESC
8003	3198	DPT_H3K27ac_mESC
11767	4609	DPT_H3K27ac_mESC
8568	3477	DPT_H3K27ac_mESC
8110	3370	DPT_H3K27ac_mESC
5283	2445	DPT_H3K27ac_mESC
30393	6288	DPT_H3K27ac_mESC
6895	2932	DPT_H3K27ac_mESC
6907	3084	DPT_H3K27ac_mESC
3730	2029	DPT_H3K27ac_mESC
4047	2156	DPT_H3K27ac_mESC
9340	3509	DPT_H3K27ac_mESC
1546	699	DPT_H3K27ac_mESC
5583	2377	DPT_H3K27ac_mESC
8096	3443	DPT_H3K27ac_mESC
19215	5739	DPT_H3K27ac_mESC
21270	5829	DPT_H3K27ac_mESC
7524	3332	DPT_H3K27ac_mESC
11742	4335	DPT_H3K27ac_mESC
8801	3523	DPT_H3K27ac_mESC
1313	659	DPT_H3K27ac_mESC
7951	3274	DPT_H3K27ac_mESC
8200	3214	DPT_H3K27ac_mESC
44253	7662	DPT_H3K27ac_mESC
10404	3899	DPT_H3K27ac_mESC
9279	4029	DPT_H3K27ac_mESC
6498	2899	DPT_H3K27ac_mESC
3293	2041	DPT_H3K27ac_mESC
5554	2689	DPT_H3K27ac_mESC
8137	3343	DPT_H3K27ac_mESC
4565	2315	DPT_H3K27ac_mESC
18900	5144	DPT_H3K27ac_mESC
3843	1919	DPT_H3K27ac_mESC
7095	3090	DPT_H3K27ac_mESC
8005	3258	DPT_H3K27ac_mESC
8731	3438	DPT_H3K27ac_mESC
7354	3189	DPT_H3K27ac_mESC
5258	2162	DPT_H3K27ac_mESC
6171	2814	DPT_H3K27ac_mESC
11257	4108	DPT_H3K27ac_mESC
20116	5784	DPT_H3K27ac_mESC
4715	2030	DPT_H3K27ac_mESC
6070	2734	DPT_H3K27ac_mESC
5374	2566	DPT_H3K27ac_mESC
12082	4399	DPT_H3K27ac_mESC
7000	3051	DPT_H3K27ac_mESC
5271	2424	DPT_H3K27ac_mESC
13514	4330	DPT_H3K27ac_mESC
8984	3534	DPT_H3K27ac_mESC
4880	2403	DPT_H3K27ac_mESC
1667	768	DPT_H3K27ac_mESC
9246	3553	DPT_H3K27ac_mESC
7833	3260	DPT_H3K27ac_mESC
5230	2729	DPT_H3K27ac_mESC
9386	3624	DPT_H3K27ac_mESC
8657	3478	DPT_H3K27ac_mESC
5481	2628	DPT_H3K27ac_mESC
8072	3464	DPT_H3K27ac_mESC
6527	2953	DPT_H3K27ac_mESC
4315	2272	DPT_H3K27ac_mESC
13755	4822	DPT_H3K27ac_mESC
11247	4260	DPT_H3K27ac_mESC
2546	1016	DPT_H3K27ac_mESC
7748	3448	DPT_H3K27ac_mESC
7091	3191	DPT_H3K27ac_mESC
8864	3612	DPT_H3K27ac_mESC
18459	5343	DPT_H3K27ac_mESC
6106	2584	DPT_H3K27ac_mESC
5855	2723	DPT_H3K27ac_mESC
30428	5990	DPT_H3K27ac_mESC
10501	4083	DPT_H3K27ac_mESC
5557	2874	DPT_H3K27ac_mESC
16659	5298	DPT_H3K27ac_mESC
4787	2316	DPT_H3K27ac_mESC
810	654	DPT_H3K27ac_mESC
12009	3906	DPT_H3K27ac_mESC
4660	2392	DPT_H3K27ac_mESC
6544	2755	DPT_H3K27ac_mESC
12072	4196	DPT_H3K27ac_mESC
8249	3290	DPT_H3K27ac_mESC
8787	4130	DPT_H3K27ac_mESC
5225	2505	DPT_H3K27ac_mESC
5339	2219	DPT_H3K27ac_mESC
4608	2162	DPT_H3K27ac_mESC
4047	1297	DPT_H3K27ac_mESC
4296	2265	DPT_H3K27ac_mESC
8238	3577	DPT_H3K27ac_mESC
3702	1563	DPT_H3K27ac_mESC
24612	6355	DPT_H3K27ac_mESC
15669	4695	DPT_H3K27ac_mESC
6356	2779	DPT_H3K27ac_mESC
9946	3796	DPT_H3K27ac_mESC
8014	3464	DPT_H3K27ac_mESC
1013	790	DPT_H3K27ac_mESC
5644	2549	DPT_H3K27ac_mESC
1752	838	DPT_H3K27ac_mESC
4979	2307	DPT_H3K27ac_mESC
7628	3241	DPT_H3K27ac_mESC
11221	4081	DPT_H3K27ac_mESC
8104	3408	DPT_H3K27ac_mESC
11883	4154	DPT_H3K27ac_mESC
5856	2825	DPT_H3K27ac_mESC
500	357	DPT_H3K27ac_mESC
7713	3479	DPT_H3K27ac_mESC
4459	2364	DPT_H3K27ac_mESC
4777	2368	DPT_H3K27ac_mESC
1450	737	DPT_H3K27ac_mESC
8325	3562	DPT_H3K27ac_mESC
40152	7715	DPT_H3K27ac_mESC
9224	3472	DPT_H3K27ac_mESC
6697	2900	DPT_H3K27ac_mESC
6651	2980	DPT_H3K27ac_mESC
10875	4090	DPT_H3K27ac_mESC
6696	2934	DPT_H3K27ac_mESC
6574	2978	DPT_H3K27ac_mESC
11446	4182	DPT_H3K27ac_mESC
28303	6887	DPT_H3K27ac_mESC
1716	1033	DPT_H3K27ac_mESC
5767	2933	DPT_H3K27ac_mESC
9439	3697	DPT_H3K27ac_mESC
10396	3821	DPT_H3K27ac_mESC
20981	5757	DPT_H3K27ac_mESC
1486	622	DPT_H3K27ac_mESC
12949	4223	DPT_H3K27ac_mESC
15327	4812	DPT_H3K27ac_mESC
9169	3527	DPT_H3K27ac_mESC
20507	5843	DPT_H3K27ac_mESC
4620	1799	DPT_H3K27ac_mESC
4701	2367	DPT_H3K27ac_mESC
10102	3679	DPT_H3K27ac_mESC
7695	3241	DPT_H3K27ac_mESC
9130	3553	DPT_H3K27ac_mESC
10927	4105	DPT_H3K27ac_mESC
3883	1596	DPT_H3K27ac_mESC
9019	3706	DPT_H3K27ac_mESC
3908	1849	DPT_H3K27ac_mESC
1110	546	DPT_H3K27ac_mESC
4236	2292	DPT_H3K27ac_mESC
5902	2846	DPT_H3K27ac_mESC
7676	3106	DPT_H3K27ac_mESC
13456	4493	DPT_H3K27ac_mESC
11468	4246	DPT_H3K27ac_mESC
7305	3363	DPT_H3K27ac_mESC
17454	5297	DPT_H3K27ac_mESC
9740	3638	DPT_H3K27ac_mESC
6604	2727	DPT_H3K27ac_mESC
6262	2766	DPT_H3K27ac_mESC
4476	1423	DPT_H3K27ac_mESC
6068	2889	DPT_H3K27ac_mESC
8433	3496	DPT_H3K27ac_mESC
933	762	DPT_H3K27ac_mESC
9272	3731	DPT_H3K27ac_mESC
17119	5457	DPT_H3K27ac_mESC
9270	3698	DPT_H3K27ac_mESC
3007	1119	DPT_H3K27ac_mESC
5308	2936	DPT_H3K27ac_mESC
8488	3176	DPT_H3K27ac_mESC
5500	2642	DPT_H3K27ac_mESC
3457	1859	DPT_H3K27ac_mESC
7092	3112	DPT_H3K27ac_mESC
703	504	DPT_H3K27ac_mESC
7800	3461	DPT_H3K27ac_mESC
2549	958	DPT_H3K27ac_mESC
5975	2871	DPT_H3K27ac_mESC
6223	2991	DPT_H3K27ac_mESC
5569	2644	DPT_H3K27ac_mESC
12588	4322	DPT_H3K27ac_mESC
21780	6324	DPT_H3K27ac_mESC
7535	3324	DPT_H3K27ac_mESC
8269	3461	DPT_H3K27ac_mESC
1520	911	DPT_H3K27ac_mESC
1631	745	DPT_H3K27ac_mESC
563	477	DPT_H3K27ac_mESC
5837	2786	DPT_H3K27ac_mESC
5230	2389	DPT_H3K27ac_mESC
4883	2478	DPT_H3K27ac_mESC
6079	2917	DPT_H3K27ac_mESC
4549	2489	DPT_H3K27ac_mESC
5812	2668	DPT_H3K27ac_mESC
2118	782	DPT_H3K27ac_mESC
1874	895	DPT_H3K27ac_mESC
6627	2881	DPT_H3K27ac_mESC
10011	3963	DPT_H3K27ac_mESC
5419	2639	DPT_H3K27ac_mESC
7994	3160	DPT_H3K27ac_mESC
5492	2734	DPT_H3K27ac_mESC
7696	3413	DPT_H3K27ac_mESC
8494	3446	DPT_H3K27ac_mESC
8735	3374	DPT_H3K27ac_mESC
10150	3856	DPT_H3K27ac_mESC
6835	3197	DPT_H3K27ac_mESC
10586	4267	DPT_H3K27ac_mESC
9354	3867	DPT_H3K27ac_mESC
9568	3319	DPT_H3K27ac_mESC
8019	3376	DPT_H3K27ac_mESC
6865	3054	DPT_H3K27ac_mESC
11144	4025	DPT_H3K27ac_mESC
4210	2154	DPT_H3K27ac_mESC
18699	5288	DPT_H3K27ac_mESC
6354	2872	DPT_H3K27ac_mESC
566	461	DPT_H3K27ac_mESC
18376	5589	DPT_H3K27ac_mESC
5512	2823	DPT_H3K27ac_mESC
6667	2994	DPT_H3K27ac_mESC
2604	1595	DPT_H3K27ac_mESC
5817	2756	DPT_H3K27ac_mESC
4873	2303	DPT_H3K27ac_mESC
6887	3026	DPT_H3K27ac_mESC
7976	3278	DPT_H3K27ac_mESC
5963	2860	DPT_H3K27ac_mESC
5544	2518	DPT_H3K27ac_mESC
2696	1818	DPT_H3K27ac_mESC
7138	3189	DPT_H3K27ac_mESC
17955	5057	DPT_H3K27ac_mESC
3912	2342	DPT_H3K27ac_mESC
5660	2645	DPT_H3K27ac_mESC
838	674	DPT_H3K27ac_mESC
4940	2242	DPT_H3K27ac_mESC
3565	1235	DPT_H3K27ac_mESC
564	464	DPT_H3K27ac_mESC
6738	3055	DPT_H3K27ac_mESC
5268	2504	DPT_H3K27ac_mESC
15419	4814	DPT_H3K27ac_mESC
1974	1466	DPT_H3K27ac_mESC
4292	2151	DPT_H3K27ac_mESC
1485	643	DPT_H3K27ac_mESC
7190	2973	DPT_H3K27ac_mESC
5179	2763	DPT_H3K27ac_mESC
12751	4354	DPT_H3K27ac_mESC
3029	1097	DPT_H3K27ac_mESC
5804	2829	DPT_H3K27ac_mESC
20182	5653	DPT_H3K27ac_mESC
634	380	DPT_H3K27ac_mESC
6586	3155	DPT_H3K27ac_mESC
12502	4493	DPT_H3K27ac_mESC
6020	3227	DPT_H3K27ac_mESC
1744	702	DPT_H3K27ac_mESC
4005	2469	DPT_H3K27ac_mESC
5324	2410	DPT_H3K27ac_mESC
8684	3801	DPT_H3K27ac_mESC
9094	3826	DPT_H3K27ac_mESC
8785	3766	DPT_H3K27ac_mESC
11201	3824	DPT_H3K27ac_mESC
12592	4510	DPT_H3K27ac_mESC
7196	3362	DPT_H3K27ac_mESC
9764	3782	DPT_H3K27ac_mESC
13564	4584	DPT_H3K27ac_mESC
14516	4995	DPT_H3K27ac_mESC
11777	4297	DPT_H3K27ac_mESC
8890	3757	DPT_H3K27ac_mESC
9036	3529	DPT_H3K27ac_mESC
5916	2957	DPT_H3K27ac_mESC
7673	3151	DPT_H3K27ac_mESC
5884	2507	DPT_H3K27ac_mESC
7250	3023	DPT_H3K27ac_mESC
8774	3493	DPT_H3K27ac_mESC
5396	2544	DPT_H3K27ac_mESC
9908	3798	DPT_H3K27ac_mESC
7223	3141	DPT_H3K27ac_mESC
4409	2272	DPT_H3K27ac_mESC
12179	4553	DPT_H3K27ac_mESC
24507	6322	DPT_H3K27ac_mESC
6272	2880	DPT_H3K27ac_mESC
1417	669	DPT_H3K27ac_mESC
7363	3030	DPT_H3K27ac_mESC
4914	2174	DPT_H3K27ac_mESC
5804	2628	DPT_H3K27ac_mESC
9473	3735	DPT_H3K27ac_mESC
13018	4537	DPT_H3K27ac_mESC
7533	3424	DPT_H3K27ac_mESC
6544	3077	DPT_H3K27ac_mESC
10422	3999	DPT_H3K27ac_mESC
9974	4008	DPT_H3K27ac_mESC
11123	3966	DPT_H3K27ac_mESC
10678	4128	DPT_H3K27ac_mESC
5362	2531	DPT_H3K27ac_mESC
10977	3784	DPT_H3K27ac_mESC
10909	3989	DPT_H3K27ac_mESC
28442	6765	DPT_H3K27ac_mESC
10848	3710	DPT_H3K27ac_mESC
15516	5069	DPT_H3K27ac_mESC
6579	2974	DPT_H3K27ac_mESC
5481	2611	DPT_H3K27ac_mESC
2678	1586	DPT_H3K27ac_mESC
8406	3634	DPT_H3K27ac_mESC
6642	2909	DPT_H3K27ac_mESC
3397	2021	DPT_H3K27ac_mESC
9049	3977	DPT_H3K27ac_mESC
19149	5819	DPT_H3K27ac_mESC
5382	3042	DPT_H3K27ac_mESC
6835	2819	DPT_H3K27ac_mESC
8097	3365	DPT_H3K27ac_mESC
6184	2760	DPT_H3K27ac_mESC
10806	4081	DPT_H3K27ac_mESC
10395	4004	DPT_H3K27ac_mESC
5351	2706	DPT_H3K27ac_mESC
7349	2986	DPT_H3K27ac_mESC
4724	2501	DPT_H3K27ac_mESC
12575	4347	DPT_H3K27ac_mESC
13659	4734	DPT_H3K27ac_mESC
17414	5754	DPT_H3K27ac_mESC
14254	4750	DPT_H3K27ac_mESC
5704	2615	DPT_H3K27ac_mESC
7758	3344	DPT_H3K27ac_mESC
7288	3167	DPT_H3K27ac_mESC
8678	3456	DPT_H3K27ac_mESC
10996	4177	DPT_H3K27ac_mESC
6181	2793	DPT_H3K27ac_mESC
12112	3937	DPT_H3K27ac_mESC
10637	4112	DPT_H3K27ac_mESC
10025	3729	DPT_H3K27ac_mESC
4648	2460	DPT_H3K27ac_mESC
8346	3268	DPT_H3K27ac_mESC
5369	2623	DPT_H3K27ac_mESC
6036	2721	DPT_H3K27ac_mESC
4568	2085	DPT_H3K27ac_mESC
7017	3026	DPT_H3K27ac_mESC
6358	2932	DPT_H3K27ac_mESC
3323	2124	DPT_H3K27ac_mESC
10118	3975	DPT_H3K27ac_mESC
11759	4352	DPT_H3K27ac_mESC
7331	3313	DPT_H3K27ac_mESC
8349	3362	DPT_H3K27ac_mESC
4212	2195	DPT_H3K27ac_mESC
15390	4980	DPT_H3K27ac_mESC
9876	3862	DPT_H3K27ac_mESC
20438	5782	DPT_H3K27ac_mESC
9774	3690	DPT_H3K27ac_mESC
7435	3318	DPT_H3K27ac_mESC
9147	3813	DPT_H3K27ac_mESC
12145	4310	DPT_H3K27ac_mESC
7379	3364	DPT_H3K27ac_mESC
14301	4514	DPT_H3K27ac_mESC
8213	3427	DPT_H3K27ac_mESC
4248	2358	DPT_H3K27ac_mESC
5699	2735	DPT_H3K27ac_mESC
7620	3188	DPT_H3K27ac_mESC
6372	2855	DPT_H3K27ac_mESC
19955	6012	DPT_H3K27ac_mESC
15691	4921	DPT_H3K27ac_mESC
6386	2908	DPT_H3K27ac_mESC
605	491	DPT_H3K27ac_mESC
672	462	DPT_H3K27ac_mESC
11144	3950	DPT_H3K27ac_mESC
3169	1184	DPT_H3K27ac_mESC
4920	2360	DPT_H3K27ac_mESC
14517	5335	DPT_H3K27ac_mESC
5955	2920	DPT_H3K27ac_mESC
4226	1319	DPT_H3K27ac_mESC
7064	2822	DPT_H3K27ac_mESC
13889	4683	DPT_H3K27ac_mESC
3804	1416	DPT_H3K27ac_mESC
12303	4614	DPT_H3K27ac_mESC
8312	3642	DPT_H3K27ac_mESC
22526	6505	DPT_H3K27ac_mESC
1580	682	DPT_H3K27ac_mESC
7022	3097	DPT_H3K27ac_mESC
11094	4253	DPT_H3K27ac_mESC
6203	2780	DPT_H3K27ac_mESC
11260	4242	DPT_H3K27ac_mESC
65381	9333	DPT_H3K27ac_mESC
10629	3792	DPT_H3K27ac_mESC
30075	6931	DPT_H3K27ac_mESC
24096	6166	DPT_H3K27ac_mESC
6892	2974	DPT_H3K27ac_mESC
4688	2497	DPT_H3K27ac_mESC
12618	4485	DPT_H3K27ac_mESC
18586	5491	DPT_H3K27ac_mESC
6932	2789	DPT_H3K27ac_mESC
13143	4735	DPT_H3K27ac_mESC
4835	2723	DPT_H3K27ac_mESC
16482	5334	DPT_H3K27ac_mESC
5744	2834	DPT_H3K27ac_mESC
9597	3844	DPT_H3K27ac_mESC
3646	1802	DPT_H3K27ac_mESC
10869	3833	DPT_H3K27ac_mESC
721	578	DPT_H3K27ac_mESC
8701	3617	DPT_H3K27ac_mESC
6863	3052	DPT_H3K27ac_mESC
15048	4752	DPT_H3K27ac_mESC
5143	2275	DPT_H3K27ac_mESC
7169	2861	DPT_H3K27ac_mESC
7170	3145	DPT_H3K27ac_mESC
2565	1011	DPT_H3K27ac_mESC
6503	2885	DPT_H3K27ac_mESC
13241	4679	DPT_H3K27ac_mESC
8351	3204	DPT_H3K27ac_mESC
6694	3108	DPT_H3K27ac_mESC
7637	3255	DPT_H3K27ac_mESC
5929	2744	DPT_H3K27ac_mESC
15910	5119	DPT_H3K27ac_mESC
5103	2589	DPT_H3K27ac_mESC
7705	3172	DPT_H3K27ac_mESC
5758	2676	DPT_H3K27ac_mESC
6982	2897	DPT_H3K27ac_mESC
15846	5161	DPT_H3K27ac_mESC
6660	2678	DPT_H3K27ac_mESC
6401	2924	DPT_H3K27ac_mESC
14096	4484	DPT_H3K27ac_mESC
575	305	DPT_H3K27ac_mESC
14138	4459	DPT_H3K27ac_mESC
4816	2164	DPT_H3K27ac_mESC
6766	3012	DPT_H3K27ac_mESC
11804	4593	DPT_H3K27ac_mESC
4680	1846	DPT_H3K27ac_mESC
3531	1989	DPT_H3K27ac_mESC
4596	2229	DPT_H3K27ac_mESC
6130	2639	DPT_H3K27ac_mESC
21908	5721	DPT_H3K27ac_mESC
6520	2909	DPT_H3K27ac_mESC
6570	3019	DPT_H3K27ac_mESC
4903	2293	DPT_H3K27ac_mESC
4918	2525	DPT_H3K27ac_mESC
7058	2950	DPT_H3K27ac_mESC
4303	2201	DPT_H3K27ac_mESC
7002	3239	DPT_H3K27ac_mESC
1361	1025	DPT_H3K27ac_mESC
3498	2147	DPT_H3K27ac_mESC
8966	3557	DPT_H3K27ac_mESC
4078	2288	DPT_H3K27ac_mESC
6089	2581	DPT_H3K27ac_mESC
8977	3694	DPT_H3K27ac_mESC
7009	3428	DPT_H3K27ac_mESC
7120	3185	DPT_H3K27ac_mESC
5518	2528	DPT_H3K27ac_mESC
37912	7280	DPT_H3K27ac_mESC
16031	5195	DPT_H3K27ac_mESC
6566	2736	DPT_H3K27ac_mESC
4360	2180	DPT_H3K27ac_mESC
4691	2339	DPT_H3K27ac_mESC
1188	527	DPT_H3K27ac_mESC
8019	3161	DPT_H3K27ac_mESC
14148	4587	DPT_H3K27ac_mESC
5135	1441	DPT_H3K27ac_mESC
5759	2526	DPT_H3K27ac_mESC
5848	3266	DPT_H3K27ac_mESC
14905	4531	DPT_H3K27ac_mESC
9995	3861	DPT_H3K27ac_mESC
5715	2748	DPT_H3K27ac_mESC
4149	2465	DPT_H3K27ac_mESC
18370	5510	DPT_H3K27ac_mESC
2795	1234	DPT_H3K27ac_mESC
15387	4888	DPT_H3K27ac_mESC
6046	2795	DPT_H3K27ac_mESC
5097	2369	DPT_H3K27ac_mESC
12486	4006	DPT_H3K27ac_mESC
6535	2935	DPT_H3K27ac_mESC
6513	3066	DPT_H3K27ac_mESC
7126	3000	DPT_H3K27ac_mESC
6717	3200	DPT_H3K27ac_mESC
7326	2910	DPT_H3K27ac_mESC
8103	3708	DPT_H3K27ac_mESC
4472	2254	DPT_H3K27ac_mESC
7390	3126	DPT_H3K27ac_mESC
13508	4553	DPT_H3K27ac_mESC
2169	909	DPT_H3K27ac_mESC
12215	4273	DPT_H3K27ac_mESC
2973	1243	DPT_H3K27ac_mESC
4264	2119	DPT_H3K27ac_mESC
9657	3751	DPT_H3K27ac_mESC
6070	3039	DPT_H3K27ac_mESC
6825	3101	DPT_H3K27ac_mESC
8291	3565	DPT_H3K27ac_mESC
7832	3227	DPT_H3K27ac_mESC
5148	2310	DPT_H3K27ac_mESC
5507	2788	DPT_H3K27ac_mESC
18572	5505	DPT_H3K27ac_mESC
8388	3224	DPT_H3K27ac_mESC
6272	2615	DPT_H3K27ac_mESC
11739	4528	DPT_H3K27ac_mESC
10355	4204	DPT_H3K27ac_mESC
3317	1944	DPT_H3K27ac_mESC
5023	2563	DPT_H3K27ac_mESC
18339	5960	DPT_H3K27ac_mESC
5817	2737	DPT_H3K27ac_mESC
9814	3390	DPT_H3K27ac_mESC
6678	3083	DPT_H3K27ac_mESC
2530	964	DPT_H3K27ac_mESC
1173	897	DPT_H3K27ac_mESC
11434	4467	DPT_H3K27ac_mESC
1327	633	DPT_H3K27ac_mESC
8627	3540	DPT_H3K27ac_mESC
6532	2853	DPT_H3K27ac_mESC
10587	4049	DPT_H3K27ac_mESC
6932	2547	DPT_H3K27ac_mESC
8499	3680	DPT_H3K27ac_mESC
6828	3213	DPT_H3K27ac_mESC
12199	4383	DPT_H3K27ac_mESC
9926	3899	DPT_H3K27ac_mESC
7155	3170	DPT_H3K27ac_mESC
5187	2054	DPT_H3K27ac_mESC
5788	2548	DPT_H3K27ac_mESC
822	502	DPT_H3K27ac_mESC
16897	4595	DPT_H3K27ac_mESC
9874	3866	DPT_H3K27ac_mESC
4868	2745	DPT_H3K27ac_mESC
1454	661	DPT_H3K27ac_mESC
5593	2584	DPT_H3K27ac_mESC
12803	4327	DPT_H3K27ac_mESC
7231	3325	DPT_H3K27ac_mESC
24098	6347	DPT_H3K27ac_mESC
16095	5445	DPT_H3K27ac_mESC
3462	2273	DPT_H3K27ac_mESC
5123	2477	DPT_H3K27ac_mESC
49007	8807	DPT_H3K27ac_mESC
2296	1090	DPT_H3K27ac_mESC
10957	3963	DPT_H3K27ac_mESC
4538	2176	DPT_H3K27ac_mESC
4698	2369	DPT_H3K27ac_mESC
5982	2822	DPT_H3K27ac_mESC
2378	1194	DPT_H3K27ac_mESC
8261	3261	DPT_H3K27ac_mESC
5468	2768	DPT_H3K27ac_mESC
3962	2039	DPT_H3K27ac_mESC
11568	4314	DPT_H3K27ac_mESC
6898	2877	DPT_H3K27ac_mESC
8250	3184	DPT_H3K27ac_mESC
1741	734	DPT_H3K27ac_mESC
10407	3979	DPT_H3K27ac_mESC
12061	4246	DPT_H3K27ac_mESC
8536	3614	DPT_H3K27ac_mESC
13045	4811	DPT_H3K27ac_mESC
7049	3091	DPT_H3K27ac_mESC
32096	7427	DPT_H3K27ac_mESC
8123	3301	DPT_H3K27ac_mESC
900	487	DPT_H3K27ac_mESC
1696	760	DPT_H3K27ac_mESC
10660	4126	DPT_H3K27ac_mESC
5454	3037	DPT_H3K27ac_mESC
10077	3927	DPT_H3K27ac_mESC
9980	3894	DPT_H3K27ac_mESC
6940	2734	DPT_H3K27ac_mESC
6287	2946	DPT_H3K27ac_mESC
9987	4263	DPT_H3K27ac_mESC
6018	2849	DPT_H3K27ac_mESC
6098	2673	DPT_H3K27ac_mESC
7600	3405	DPT_H3K27ac_mESC
6033	2813	DPT_H3K27ac_mESC
2374	1199	DPT_H3K27ac_mESC
7087	3335	DPT_H3K27ac_mESC
7756	3193	DPT_H3K27ac_mESC
6329	2952	DPT_H3K27ac_mESC
7542	3040	DPT_H3K27ac_mESC
6043	2650	DPT_H3K27ac_mESC
4809	2673	DPT_H3K27ac_mESC
30527	7017	DPT_H3K27ac_mESC
11053	4155	DPT_H3K27ac_mESC
1770	947	DPT_H3K27ac_mESC
14135	4650	DPT_H3K27ac_mESC
6062	1581	DPT_H3K27ac_mESC
44158	8477	DPT_H3K27ac_mESC
8627	3255	DPT_H3K27ac_mESC
9642	3721	DPT_H3K27ac_mESC
12900	4599	DPT_H3K27ac_mESC
2471	936	DPT_H3K27ac_mESC
4314	2463	DPT_H3K27ac_mESC
8425	3467	DPT_H3K27ac_mESC
4696	2416	DPT_H3K27ac_mESC
4045	2191	DPT_H3K27ac_mESC
1184	708	DPT_H3K27ac_mESC
9985	3738	DPT_H3K27ac_mESC
6948	3084	DPT_H3K27ac_mESC
7339	3370	DPT_H3K27ac_mESC
3652	1634	DPT_H3K27ac_mESC
6232	3266	DPT_H3K27ac_mESC
5912	2617	DPT_H3K27ac_mESC
5277	2497	DPT_H3K27ac_mESC
7369	3362	DPT_H3K27ac_mESC
9568	3854	DPT_H3K27ac_mESC
8774	3406	DPT_H3K27ac_mESC
5041	2438	DPT_H3K27ac_mESC
5710	2903	DPT_H3K27ac_mESC
7022	3204	DPT_H3K27ac_mESC
6596	3026	DPT_H3K27ac_mESC
5788	3096	DPT_H3K27ac_mESC
6575	2906	DPT_H3K27ac_mESC
6680	2854	DPT_H3K27ac_mESC
9286	3743	DPT_H3K27ac_mESC
13444	4667	DPT_H3K27ac_mESC
4171	2470	DPT_H3K27ac_mESC
17819	4965	DPT_H3K27ac_mESC
17929	5583	DPT_H3K27ac_mESC
8977	3380	DPT_H3K27ac_mESC
12459	4362	DPT_H3K27ac_mESC
4353	2561	DPT_H3K27ac_mESC
6046	2825	DPT_H3K27ac_mESC
2222	937	DPT_H3K27ac_mESC
6596	3005	DPT_H3K27ac_mESC
2345	1103	DPT_H3K27ac_mESC
6372	2840	DPT_H3K27ac_mESC
8957	3519	DPT_H3K27ac_mESC
6213	2820	DPT_H3K27ac_mESC
11387	4265	DPT_H3K27ac_mESC
5443	2720	DPT_H3K27ac_mESC
838	414	DPT_H3K27ac_mESC
2944	1935	DPT_H3K27ac_mESC
20778	6075	DPT_H3K27ac_mESC
7118	3210	DPT_H3K27ac_mESC
6568	2958	DPT_H3K27ac_mESC
14680	4836	DPT_H3K27ac_mESC
6404	2829	DPT_H3K27ac_mESC
62179	9113	DPT_H3K27ac_mESC
7768	3093	DPT_H3K27ac_mESC
6660	2972	DPT_H3K27ac_mESC
7711	3215	DPT_H3K27ac_mESC
4991	2467	DPT_H3K27ac_mESC
8808	3624	DPT_H3K27ac_mESC
29253	7055	DPT_H3K27ac_mESC
4446	2597	DPT_H3K27ac_mESC
8895	3682	DPT_H3K27ac_mESC
22082	6010	DPT_H3K27ac_mESC
8478	3291	DPT_H3K27ac_mESC
8245	3442	DPT_H3K27ac_mESC
5965	2174	DPT_H3K27ac_mESC
12561	4569	DPT_H3K27ac_mESC
8441	3576	DPT_H3K27ac_mESC
7717	3497	DPT_H3K27ac_mESC
2822	1605	DPT_H3K27ac_mESC
3410	1127	DPT_H3K27ac_mESC
12451	4456	DPT_H3K27ac_mESC
7729	3223	DPT_H3K27ac_mESC
5570	3050	DPT_H3K27ac_mESC
4498	2312	DPT_H3K27ac_mESC
4287	2244	DPT_H3K27ac_mESC
8261	3552	DPT_H3K27ac_mESC
39063	7446	DPT_H3K27ac_mESC
1363	598	DPT_H3K27ac_mESC
800	637	DPT_H3K27ac_mESC
10244	3987	DPT_H3K27ac_mESC
12176	4554	DPT_H3K27ac_mESC
8744	3676	DPT_H3K27ac_mESC
8423	3701	DPT_H3K27ac_mESC
8334	3485	DPT_H3K27ac_mESC
8310	3640	DPT_H3K27ac_mESC
13025	4358	DPT_H3K27ac_mESC
10293	4050	DPT_H3K27ac_mESC
13003	4678	DPT_H3K27ac_mESC
4946	1936	DPT_H3K27ac_mESC
10845	4063	DPT_H3K27ac_mESC
7932	3337	DPT_H3K27ac_mESC
4748	1854	DPT_H3K27ac_mESC
4049	2380	DPT_H3K27ac_mESC
16360	5278	DPT_H3K27ac_mESC
10317	4031	DPT_H3K27ac_mESC
10260	3842	DPT_H3K27ac_mESC
10602	4011	DPT_H3K27ac_mESC
12963	4612	DPT_H3K27ac_mESC
4001	2468	DPT_H3K27ac_mESC
10518	4092	DPT_H3K27ac_mESC
7833	3389	DPT_H3K27ac_mESC
9571	3638	DPT_H3K27ac_mESC
14869	4776	DPT_H3K27ac_mESC
7874	3492	DPT_H3K27ac_mESC
1841	1353	DPT_H3K27ac_mESC
1744	765	DPT_H3K27ac_mESC
11997	4310	DPT_H3K27ac_mESC
10885	4058	DPT_H3K27ac_mESC
7263	3325	DPT_H3K27ac_mESC
6784	3089	DPT_H3K27ac_mESC
5687	2720	DPT_H3K27ac_mESC
5059	2272	DPT_H3K27ac_mESC
31417	7335	DPT_H3K27ac_mESC
6629	2986	DPT_H3K27ac_mESC
4537	2228	DPT_H3K27ac_mESC
5367	2581	DPT_H3K27ac_mESC
3005	1132	DPT_H3K27ac_mESC
6375	2864	DPT_H3K27ac_mESC
2655	1090	DPT_H3K27ac_mESC
8662	3547	DPT_H3K27ac_mESC
18496	5877	DPT_H3K27ac_mESC
3829	2063	DPT_H3K27ac_mESC
17523	5133	DPT_H3K27ac_mESC
6670	2973	DPT_H3K27ac_mESC
23205	6570	DPT_H3K27ac_mESC
7553	3067	DPT_H3K27ac_mESC
27154	6805	DPT_H3K27ac_mESC
17140	5443	DPT_H3K27ac_mESC
4653	2430	DPT_H3K27ac_mESC
7908	3254	DPT_H3K27ac_mESC
12059	3864	DPT_H3K27ac_mESC
9651	3547	DPT_H3K27ac_mESC
4523	2211	DPT_H3K27ac_mESC
6719	3052	DPT_H3K27ac_mESC
11967	4086	DPT_H3K27ac_mESC
4549	2360	DPT_H3K27ac_mESC
619	462	DPT_H3K27ac_mESC
8873	3509	DPT_H3K27ac_mESC
11889	4334	DPT_H3K27ac_mESC
8416	3514	DPT_H3K27ac_mESC
4620	2340	DPT_H3K27ac_mESC
8198	3432	DPT_H3K27ac_mESC
7475	3048	DPT_H3K27ac_mESC
12632	4429	DPT_H3K27ac_mESC
18252	5623	DPT_H3K27ac_mESC
11527	4073	DPT_H3K27ac_mESC
540	465	DPT_H3K27ac_mESC
4631	2320	DPT_H3K27ac_mESC
8638	3680	DPT_H3K27ac_mESC
6644	2910	DPT_H3K27ac_mESC
4201	2027	DPT_H3K27ac_mESC
11358	4289	DPT_H3K27ac_mESC
7217	3001	DPT_H3K27ac_mESC
2886	1219	DPT_H3K27ac_mESC
7018	3177	DPT_H3K27ac_mESC
1713	724	DPT_H3K27ac_mESC
13901	5027	DPT_H3K27ac_mESC
5513	2428	DPT_H3K27ac_mESC
9100	3478	DPT_H3K27ac_mESC
1119	846	DPT_H3K27ac_mESC
74902	9953	DPT_H3K27ac_mESC
25132	6786	DPT_H3K27ac_mESC
9273	3711	DPT_H3K27ac_mESC
3020	1066	DPT_H3K27ac_mESC
31449	7163	DPT_H3K27ac_mESC
5808	2616	DPT_H3K27ac_mESC
6387	3084	DPT_H3K27ac_mESC
4853	2393	DPT_H3K27ac_mESC
8906	3374	DPT_H3K27ac_mESC
10237	4087	DPT_H3K27ac_mESC
9276	3577	DPT_H3K27ac_mESC
575	350	DPT_H3K27ac_mESC
7771	3287	DPT_H3K27ac_mESC
939	486	DPT_H3K27ac_mESC
8419	3488	DPT_H3K27ac_mESC
9499	4161	DPT_H3K27ac_mESC
11000	4463	DPT_H3K27ac_mESC
12983	4701	DPT_H3K27ac_mESC
8006	3378	DPT_H3K27ac_mESC
8458	3595	DPT_H3K27ac_mESC
5935	2736	DPT_H3K27ac_mESC
11691	4125	DPT_H3K27ac_mESC
12811	4510	DPT_H3K27ac_mESC
13931	4927	DPT_H3K27ac_mESC
5929	2678	DPT_H3K27ac_mESC
7215	3018	DPT_H3K27ac_mESC
5837	2679	DPT_H3K27ac_mESC
7698	3444	DPT_H3K27ac_mESC
6059	2928	DPT_H3K27ac_mESC
5251	2545	DPT_H3K27ac_mESC
33396	7337	DPT_H3K27ac_mESC
7827	3327	DPT_H3K27ac_mESC
10186	4055	DPT_H3K27ac_mESC
19513	5866	DPT_H3K27ac_mESC
10511	3963	DPT_H3K27ac_mESC
10983	4049	DPT_H3K27ac_mESC
9586	3879	DPT_H3K27ac_mESC
6453	2912	DPT_H3K27ac_mESC
5485	2708	DPT_H3K27ac_mESC
1055	565	DPT_H3K27ac_mESC
2115	816	DPT_H3K27ac_mESC
5432	2618	DPT_H3K27ac_mESC
10874	4061	DPT_H3K27ac_mESC
1117	576	DPT_H3K27ac_mESC
5830	3200	DPT_H3K27ac_mESC
8960	3532	DPT_H3K27ac_mESC
1542	1094	DPT_H3K27ac_mESC
10751	4202	DPT_H3K27ac_mESC
15962	5165	DPT_H3K27ac_mESC
807	436	DPT_H3K27ac_mESC
5261	2711	DPT_H3K27ac_mESC
8433	3562	DPT_H3K27ac_mESC
8884	3487	DPT_H3K27ac_mESC
7505	3293	DPT_H3K27ac_mESC
7270	3330	DPT_H3K27ac_mESC
6056	2780	DPT_H3K27ac_mESC
16352	5021	DPT_H3K27ac_mESC
6563	2999	DPT_H3K27ac_mESC
11145	4301	DPT_H3K27ac_mESC
1525	637	DPT_H3K27ac_mESC
30232	6420	DPT_H3K27ac_mESC
4780	2284	DPT_H3K27ac_mESC
2073	889	DPT_H3K27ac_mESC
10857	4239	DPT_H3K27ac_mESC
3397	1461	DPT_H3K27ac_mESC
6962	3390	DPT_H3K27ac_mESC
5667	2651	DPT_H3K27ac_mESC
1368	260	DPT_H3K27ac_mESC
15658	5121	DPT_H3K27ac_mESC
6145	2824	DPT_H3K27ac_mESC
806	407	DPT_H3K27ac_mESC
32189	7278	DPT_H3K27ac_mESC
10329	4090	DPT_H3K27ac_mESC
5643	2760	DPT_H3K27ac_mESC
6109	2869	DPT_H3K27ac_mESC
13182	4617	DPT_H3K27ac_mESC
4783	2339	DPT_H3K27ac_mESC
6747	3003	DPT_H3K27ac_mESC
4001	2203	DPT_H3K27ac_mESC
6035	3082	DPT_H3K27ac_mESC
6184	2873	DPT_H3K27ac_mESC
7234	3195	DPT_H3K27ac_mESC
6903	3113	DPT_H3K27ac_mESC
9811	3741	DPT_H3K27ac_mESC
3884	1854	DPT_H3K27ac_mESC
8701	3510	DPT_H3K27ac_mESC
12346	4101	DPT_H3K27ac_mESC
5920	2760	DPT_H3K27ac_mESC
11955	3953	DPT_H3K27ac_mESC
9236	3659	DPT_H3K27ac_mESC
6469	2795	DPT_H3K27ac_mESC
5139	2640	DPT_H3K27ac_mESC
4775	2171	DPT_H3K27ac_mESC
10202	3817	DPT_H3K27ac_mESC
4065	2002	DPT_H3K27ac_mESC
3408	1252	DPT_H3K27ac_mESC
7901	3176	DPT_H3K27ac_mESC
5360	2353	DPT_H3K27ac_mESC
5986	2653	DPT_H3K27ac_mESC
4743	2477	DPT_H3K27ac_mESC
8317	3540	DPT_H3K27ac_mESC
10959	4502	DPT_H3K27ac_mESC
3516	1265	DPT_H3K27ac_mESC
15882	5255	DPT_H3K27ac_mESC
9914	4145	DPT_H3K27ac_mESC
24812	5964	DPT_H3K27ac_mESC
8846	3515	DPT_H3K27ac_mESC
5460	2448	DPT_H3K27ac_mESC
8436	3334	DPT_H3K27ac_mESC
6942	3013	DPT_H3K27ac_mESC
7637	3178	DPT_H3K27ac_mESC
1701	741	DPT_H3K27ac_mESC
6147	2634	DPT_H3K27ac_mESC
8378	3513	DPT_H3K27ac_mESC
12452	4175	DPT_H3K27ac_mESC
2450	1049	DPT_H3K27ac_mESC
8658	3490	DPT_H3K27ac_mESC
7879	3354	DPT_H3K27ac_mESC
56388	9470	DPT_H3K27ac_mESC
4307	2163	DPT_H3K27ac_mESC
5573	2752	DPT_H3K27ac_mESC
7088	3105	DPT_H3K27ac_mESC
6326	2773	DPT_H3K27ac_mESC
5823	2843	DPT_H3K27ac_mESC
11793	4314	DPT_H3K27ac_mESC
6607	2750	DPT_H3K27ac_mESC
4234	2163	DPT_H3K27ac_mESC
4633	2391	DPT_H3K27ac_mESC
18838	5786	DPT_H3K27ac_mESC
26563	6556	DPT_H3K27ac_mESC
9385	3760	DPT_H3K27ac_mESC
9639	3359	DPT_H3K27ac_mESC
4215	2310	DPT_H3K27ac_mESC
4590	2108	DPT_H3K27ac_mESC
4824	2282	DPT_H3K27ac_mESC
7672	3415	DPT_H3K27ac_mESC
5559	2819	DPT_H3K27ac_mESC
5824	2740	DPT_H3K27ac_mESC
7452	3314	DPT_H3K27ac_mESC
5516	2739	DPT_H3K27ac_mESC
7484	3284	DPT_H3K27ac_mESC
5548	2685	DPT_H3K27ac_mESC
6610	3005	DPT_H3K27ac_mESC
7724	3305	DPT_H3K27ac_mESC
19115	5189	DPT_H3K27ac_mESC
9102	3681	DPT_H3K27ac_mESC
8836	3442	DPT_H3K27ac_mESC
21449	6016	DPT_H3K27ac_mESC
7364	3303	DPT_H3K27ac_mESC
21701	5964	DPT_H3K27ac_mESC
21792	5671	DPT_H3K27ac_mESC
7302	2180	DPT_H3K27ac_mESC
8658	3651	DPT_H3K27ac_mESC
14951	4845	DPT_H3K27ac_mESC
27686	6713	DPT_H3K27ac_mESC
12007	4251	DPT_H3K27ac_mESC
6282	2827	DPT_H3K27ac_mESC
7441	3163	DPT_H3K27ac_mESC
6149	2709	DPT_H3K27ac_mESC
1939	1473	DPT_H3K27ac_mESC
7465	3197	DPT_H3K27ac_mESC
5339	2910	DPT_H3K27ac_mESC
6551	2945	DPT_H3K27ac_mESC
572	347	DPT_H3K27ac_mESC
8126	3678	DPT_H3K27ac_mESC
7946	3451	DPT_H3K27ac_mESC
2762	1179	DPT_H3K27ac_mESC
2017	846	DPT_H3K27ac_mESC
7399	3198	DPT_H3K27ac_mESC
10877	4042	DPT_H3K27ac_mESC
2114	899	DPT_H3K27ac_mESC
7383	3147	DPT_H3K27ac_mESC
7242	2978	DPT_H3K27ac_mESC
1956	813	DPT_H3K27ac_mESC
5205	2528	DPT_H3K27ac_mESC
5614	2785	DPT_H3K27ac_mESC
11253	4227	DPT_H3K27ac_mESC
7665	3179	DPT_H3K27ac_mESC
14152	4872	DPT_H3K27ac_mESC
6915	3082	DPT_H3K27ac_mESC
7645	3228	DPT_H3K27ac_mESC
4225	2312	DPT_H3K27ac_mESC
10120	3779	DPT_H3K27ac_mESC
10995	3736	DPT_H3K27ac_mESC
9186	3720	DPT_H3K27ac_mESC
20059	5833	DPT_H3K27ac_mESC
10479	4074	DPT_H3K27ac_mESC
10315	4017	DPT_H3K27ac_mESC
7180	3072	DPT_H3K27ac_mESC
8029	3304	DPT_H3K27ac_mESC
7613	3445	DPT_H3K27ac_mESC
7851	3261	DPT_H3K27ac_mESC
9089	3570	DPT_H3K27ac_mESC
10720	4104	DPT_H3K27ac_mESC
4105	2123	DPT_H3K27ac_mESC
35976	7466	DPT_H3K27ac_mESC
544	378	DPT_H3K27ac_mESC
5749	2842	DPT_H3K27ac_mESC
8396	3626	DPT_H3K27ac_mESC
9644	3738	DPT_H3K27ac_mESC
7295	3046	DPT_H3K27ac_mESC
16178	5078	DPT_H3K27ac_mESC
12584	4395	DPT_H3K27ac_mESC
23808	5985	DPT_H3K27ac_mESC
535	413	DPT_H3K27ac_mESC
12784	4609	DPT_H3K27ac_mESC
6144	2977	DPT_H3K27ac_mESC
1905	751	DPT_H3K27ac_mESC
8970	3679	DPT_H3K27ac_mESC
8987	3463	DPT_H3K27ac_mESC
6816	3193	DPT_H3K27ac_mESC
7958	3403	DPT_H3K27ac_mESC
7197	3284	DPT_H3K27ac_mESC
6640	3032	DPT_H3K27ac_mESC
5284	2431	DPT_H3K27ac_mESC
7341	3320	DPT_H3K27ac_mESC
6424	2871	DPT_H3K27ac_mESC
14880	4647	DPT_H3K27ac_mESC
7867	3290	DPT_H3K27ac_mESC
4170	2185	DPT_H3K27ac_mESC
4201	2125	DPT_H3K27ac_mESC
6051	2829	DPT_H3K27ac_mESC
8415	3375	DPT_H3K27ac_mESC
16054	4833	DPT_H3K27ac_mESC
12192	4119	DPT_H3K27ac_mESC
14979	4977	DPT_H3K27ac_mESC
12022	4421	DPT_H3K27ac_mESC
16926	5063	DPT_H3K27ac_mESC
3330	2139	DPT_H3K27ac_mESC
3215	1985	DPT_H3K27ac_mESC
16400	5113	DPT_H3K27ac_mESC
7169	3235	DPT_H3K27ac_mESC
3243	1754	DPT_H3K27ac_mESC
1619	593	DPT_H3K27ac_mESC
8817	3397	DPT_H3K27ac_mESC
10571	3924	DPT_H3K27ac_mESC
3044	1017	DPT_H3K27ac_mESC
5844	2748	DPT_H3K27ac_mESC
11153	3835	DPT_H3K27ac_mESC
7590	3145	DPT_H3K27ac_mESC
7778	3186	DPT_H3K27ac_mESC
695	496	DPT_H3K27ac_mESC
5556	2543	DPT_H3K27ac_mESC
8196	3455	DPT_H3K27ac_mESC
18943	5388	DPT_H3K27ac_mESC
8653	3447	DPT_H3K27ac_mESC
5715	2525	DPT_H3K27ac_mESC
591	447	DPT_H3K27ac_mESC
5709	2800	DPT_H3K27ac_mESC
8757	3194	DPT_H3K27ac_mESC
5398	2338	DPT_H3K27ac_mESC
6010	2787	DPT_H3K27ac_mESC
7613	3156	DPT_H3K27ac_mESC
7046	2976	DPT_H3K27ac_mESC
9614	3861	DPT_H3K27ac_mESC
5320	2392	DPT_H3K27ac_mESC
16269	4845	DPT_H3K27ac_mESC
5809	2491	DPT_H3K27ac_mESC
7242	3325	DPT_H3K27ac_mESC
6895	2934	DPT_H3K27ac_mESC
2503	1377	DPT_H3K27ac_mESC
3146	1089	DPT_H3K27ac_mESC
5260	2369	DPT_H3K27ac_mESC
1828	798	DPT_H3K27ac_mESC
2500	1080	DPT_H3K27ac_mESC
4983	2715	DPT_H3K27ac_mESC
7244	3157	DPT_H3K27ac_mESC
9706	4069	DPT_H3K27ac_mESC
1646	696	DPT_H3K27ac_mESC
14441	4739	DPT_H3K27ac_mESC
10176	3750	DPT_H3K27ac_mESC
6057	2751	DPT_H3K27ac_mESC
12926	4429	DPT_H3K27ac_mESC
1841	939	DPT_H3K27ac_mESC
10161	3831	DPT_H3K27ac_mESC
8335	3397	DPT_H3K27ac_mESC
11827	4162	DPT_H3K27ac_mESC
5475	2311	DPT_H3K27ac_mESC
5915	2557	DPT_H3K27ac_mESC
6374	2730	DPT_H3K27ac_mESC
3746	1946	DPT_H3K27ac_mESC
5063	2432	DPT_H3K27ac_mESC
4943	2260	DPT_H3K27ac_mESC
3812	1806	DPT_H3K27ac_mESC
8461	3248	DPT_H3K27ac_mESC
7887	3113	DPT_H3K27ac_mESC
5991	2822	DPT_H3K27ac_mESC
8130	3330	DPT_H3K27ac_mESC
16132	5097	DPT_H3K27ac_mESC
5594	2676	DPT_H3K27ac_mESC
10641	3813	DPT_H3K27ac_mESC
8077	3434	DPT_H3K27ac_mESC
7274	3074	DPT_H3K27ac_mESC
5215	2321	DPT_H3K27ac_mESC
21544	6087	DPT_H3K27ac_mESC
6163	2863	DPT_H3K27ac_mESC
11603	3997	DPT_H3K27ac_mESC
1628	750	DPT_H3K27ac_mESC
4938	2422	DPT_H3K27ac_mESC
5613	2588	DPT_H3K27ac_mESC
1787	757	DPT_H3K27ac_mESC
5512	2717	DPT_H3K27ac_mESC
7110	3177	DPT_H3K27ac_mESC
6112	3033	DPT_H3K27ac_mESC
2377	858	DPT_H3K27ac_mESC
4631	2328	DPT_H3K27ac_mESC
6535	2977	DPT_H3K27ac_mESC
19842	5777	DPT_H3K27ac_mESC
3291	2056	DPT_H3K27ac_mESC
5423	2444	DPT_H3K27ac_mESC
4306	2022	DPT_H3K27ac_mESC
4957	2493	DPT_H3K27ac_mESC
8296	3268	DPT_H3K27ac_mESC
2630	957	DPT_H3K27ac_mESC
7709	3406	DPT_H3K27ac_mESC
6153	2826	DPT_H3K27ac_mESC
9459	4084	DPT_H3K27ac_mESC
5116	2395	DPT_H3K27ac_mESC
6063	2705	DPT_H3K27ac_mESC
13861	4638	DPT_H3K27ac_mESC
4742	2344	DPT_H3K27ac_mESC
5418	2504	DPT_H3K27ac_mESC
6599	2624	DPT_H3K27ac_mESC
7115	3350	DPT_H3K27ac_mESC
5870	2753	DPT_H3K27ac_mESC
4757	2218	DPT_H3K27ac_mESC
8396	3295	DPT_H3K27ac_mESC
1559	808	DPT_H3K27ac_mESC
4694	2292	DPT_H3K27ac_mESC
6659	2774	DPT_H3K27ac_mESC
11367	4097	DPT_H3K27ac_mESC
8691	3437	DPT_H3K27ac_mESC
5047	1894	DPT_H3K27ac_mESC
12697	4181	DPT_H3K27ac_mESC
6376	3145	DPT_H3K27ac_mESC
5420	2666	DPT_H3K27ac_mESC
1880	967	DPT_H3K27ac_mESC
6982	2772	DPT_H3K27ac_mESC
4210	1958	DPT_H3K27ac_mESC
17530	5496	DPT_H3K27ac_mESC
6147	2719	DPT_H3K27ac_mESC
8225	3244	DPT_H3K27ac_mESC
4984	2207	DPT_H3K27ac_mESC
6075	2994	DPT_H3K27ac_mESC
5198	2397	DPT_H3K27ac_mESC
5816	2789	DPT_H3K27ac_mESC
8088	3449	DPT_H3K27ac_mESC
5560	2551	DPT_H3K27ac_mESC
5607	2656	DPT_H3K27ac_mESC
[truncated: 23,341 more rows]

## Sheet: Fig1E
H3K27ac_DPT_rep1	H3K27ac_DPT_rep2	H3K27ac_ChIP-seq	H3K27ac_CUT&TAG_bulk	H3K27me3_CUT&TAG_bulk	H3K27me3_DPT	H3K27me3_ChIP-seq
H3K27ac_DPT_rep1	1	0.8472	0.8293	0.7476	0.148	0.1997	0.3234
H3K27ac_DPT_rep2	0.8472	1	0.8504	0.7914	0.0632	0.119	0.2678
H3K27ac_ChIP-seq	0.8293	0.8504	1	0.757	0.1374	0.184	0.3661
H3K27ac_CUT&TAG_bulk	0.7476	0.7914	0.757	1	0.1035	0.1485	0.2869
H3K27me3_CUT&TAG_bulk	0.148	0.0632	0.1374	0.1035	1	0.9316	0.7962
H3K27me3_DPT	0.1997	0.119	0.184	0.1485	0.9316	1	0.8072
H3K27me3_ChIP-seq	0.3234	0.2678	0.3661	0.2869	0.7962	0.8072	1

## Sheet: Fig1H
sample	group	peaks	mpeak	cells
4CBS_H3K27ac_100_sample1	DPT	3585	39933	72
4CBS_H3K27ac_100_sample3	DPT	2151	39933	74
4CBS_H3K27ac_100_sample4	DPT	1891	39933	67
4CBS_H3K27ac_100_sample5	DPT	2397	39933	69
4CBS_H3K27ac_100_sample7	DPT	3467	39933	78
4CBS_H3K27ac_100_sample9	DPT	2334	39933	67
4CBS_H3K27ac_1000_sample2	DPT	20036	39933	720
4CBS_H3K27ac_1000_sample3	DPT	19771	39933	729
4CBS_H3K27ac_1000_sample5	DPT	19767	39933	734
4CBS_H3K27ac_1000_sample6	DPT	18998	39933	698
4CBS_H3K27ac_1000_sample7	DPT	19242	39933	708
4CBS_H3K27ac_1000_sample8	DPT	19280	39933	699
4CBS_H3K27ac_10000_sample1	DPT	38310	39933	7087
4CBS_H3K27ac_10000_sample4	DPT	38202	39933	7046
4CBS_H3K27ac_10000_sample5	DPT	38210	39933	7052
4CBS_H3K27ac_10000_sample6	DPT	38339	39933	7086
4CBS_H3K27ac_150_sample10	DPT	4992	39933	104
4CBS_H3K27ac_150_sample2	DPT	5530	39933	115
4CBS_H3K27ac_150_sample3	DPT	4812	39933	106
4CBS_H3K27ac_150_sample5	DPT	5281	39933	103
4CBS_H3K27ac_150_sample6	DPT	5408	39933	105
4CBS_H3K27ac_150_sample7	DPT	5217	39933	103
4CBS_H3K27ac_150_sample8	DPT	5301	39933	107
4CBS_H3K27ac_150_sample9	DPT	4301	39933	92
4CBS_H3K27ac_1500_sample1	DPT	24868	39933	1055
4CBS_H3K27ac_1500_sample2	DPT	24722	39933	1077
4CBS_H3K27ac_1500_sample4	DPT	24850	39933	1075
4CBS_H3K27ac_1500_sample7	DPT	24453	39933	1076
4CBS_H3K27ac_1500_sample8	DPT	24791	39933	1055
4CBS_H3K27ac_200_sample1	DPT	7577	39933	142
4CBS_H3K27ac_200_sample10	DPT	7381	39933	141
4CBS_H3K27ac_200_sample4	DPT	5064	39933	146
4CBS_H3K27ac_200_sample5	DPT	7288	39933	148
4CBS_H3K27ac_200_sample6	DPT	4777	39933	144
4CBS_H3K27ac_200_sample7	DPT	7240	39933	138
4CBS_H3K27ac_200_sample9	DPT	6689	39933	148
4CBS_H3K27ac_2000_sample1	DPT	28026	39933	1413
4CBS_H3K27ac_2000_sample2	DPT	28191	39933	1438
4CBS_H3K27ac_2000_sample3	DPT	27910	39933	1407
4CBS_H3K27ac_2000_sample4	DPT	28035	39933	1397
4CBS_H3K27ac_2000_sample7	DPT	28246	39933	1418
4CBS_H3K27ac_2000_sample9	DPT	27936	39933	1413
4CBS_H3K27ac_250_sample1	DPT	5786	39933	170
4CBS_H3K27ac_250_sample10	DPT	6412	39933	176
4CBS_H3K27ac_250_sample3	DPT	5119	39933	175
4CBS_H3K27ac_250_sample4	DPT	6684	39933	184
4CBS_H3K27ac_250_sample5	DPT	6307	39933	182
4CBS_H3K27ac_250_sample6	DPT	4949	39933	176
4CBS_H3K27ac_250_sample7	DPT	6111	39933	171
4CBS_H3K27ac_250_sample8	DPT	6377	39933	179
4CBS_H3K27ac_250_sample9	DPT	6305	39933	184
4CBS_H3K27ac_2500_sample1	DPT	28693	39933	1783
4CBS_H3K27ac_2500_sample2	DPT	28844	39933	1757
4CBS_H3K27ac_2500_sample4	DPT	28564	39933	1786
4CBS_H3K27ac_2500_sample5	DPT	30158	39933	1771
4CBS_H3K27ac_2500_sample6	DPT	28520	39933	1777
4CBS_H3K27ac_2500_sample7	DPT	29000	39933	1752
4CBS_H3K27ac_2500_sample8	DPT	30168	39933	1754
4CBS_H3K27ac_2500_sample9	DPT	30088	39933	1773
4CBS_H3K27ac_300_sample1	DPT	8132	39933	222
4CBS_H3K27ac_300_sample10	DPT	7215	39933	207
4CBS_H3K27ac_300_sample2	DPT	7001	39933	212
4CBS_H3K27ac_300_sample5	DPT	7347	39933	206
4CBS_H3K27ac_300_sample6	DPT	6864	39933	199
4CBS_H3K27ac_300_sample7	DPT	6984	39933	209
4CBS_H3K27ac_300_sample8	DPT	7283	39933	211
4CBS_H3K27ac_300_sample9	DPT	7161	39933	218
4CBS_H3K27ac_3000_sample1	DPT	30029	39933	2114
4CBS_H3K27ac_3000_sample10	DPT	30223	39933	2106
4CBS_H3K27ac_3000_sample2	DPT	30673	39933	2125
4CBS_H3K27ac_3000_sample3	DPT	30490	39933	2145
4CBS_H3K27ac_3000_sample4	DPT	29877	39933	2078
4CBS_H3K27ac_3000_sample5	DPT	30195	39933	2143
4CBS_H3K27ac_3000_sample6	DPT	30303	39933	2109
4CBS_H3K27ac_3000_sample7	DPT	30331	39933	2103
4CBS_H3K27ac_3000_sample8	DPT	30201	39933	2141
4CBS_H3K27ac_3000_sample9	DPT	30205	39933	2109
4CBS_H3K27ac_3500_sample2	DPT	32033	39933	2470
4CBS_H3K27ac_3500_sample3	DPT	31463	39933	2452
4CBS_H3K27ac_3500_sample5	DPT	32081	39933	2474
4CBS_H3K27ac_3500_sample7	DPT	31583	39933	2454
4CBS_H3K27ac_3500_sample8	DPT	31965	39933	2500
4CBS_H3K27ac_400_sample2	DPT	10505	39933	280
4CBS_H3K27ac_400_sample3	DPT	10229	39933	279
4CBS_H3K27ac_400_sample4	DPT	10007	39933	280
4CBS_H3K27ac_400_sample7	DPT	10518	39933	274
4CBS_H3K27ac_400_sample8	DPT	10570	39933	278
4CBS_H3K27ac_4000_sample10	DPT	33250	39933	2864
4CBS_H3K27ac_4000_sample7	DPT	33135	39933	2838
4CBS_H3K27ac_4000_sample8	DPT	33039	39933	2832
4CBS_H3K27ac_500_sample1	DPT	12750	39933	347
4CBS_H3K27ac_500_sample3	DPT	12527	39933	332
4CBS_H3K27ac_500_sample4	DPT	12508	39933	360
4CBS_H3K27ac_500_sample5	DPT	11918	39933	340
4CBS_H3K27ac_500_sample6	DPT	13343	39933	368
4CBS_H3K27ac_500_sample7	DPT	12893	39933	362
4CBS_H3K27ac_500_sample8	DPT	12773	39933	358
4CBS_H3K27ac_500_sample9	DPT	12601	39933	361
4CBS_H3K27ac_5000_sample1	DPT	35240	39933	3528
4CBS_H3K27ac_5000_sample2	DPT	35023	39933	3518
4CBS_H3K27ac_5000_sample4	DPT	35053	39933	3478
4CBS_H3K27ac_5000_sample5	DPT	35151	39933	3524
4CBS_H3K27ac_5000_sample6	DPT	35121	39933	3550
4CBS_H3K27ac_5000_sample7	DPT	34830	39933	3527
4CBS_H3K27ac_5000_sample9	DPT	34742	39933	3470
4CBS_H3K27ac_600_sample1	DPT	15691	39933	426
4CBS_H3K27ac_600_sample10	DPT	15306	39933	440
4CBS_H3K27ac_600_sample2	DPT	15628	39933	436
4CBS_H3K27ac_600_sample4	DPT	14348	39933	413
4CBS_H3K27ac_600_sample5	DPT	14315	39933	429
4CBS_H3K27ac_600_sample7	DPT	15159	39933	428
4CBS_H3K27ac_600_sample8	DPT	14281	39933	416
4CBS_H3K27ac_600_sample9	DPT	14800	39933	420
4CBS_H3K27ac_6000_sample1	DPT	35558	39933	4234
4CBS_H3K27ac_6000_sample3	DPT	35480	39933	4268
4CBS_H3K27ac_6000_sample5	DPT	35594	39933	4231
4CBS_H3K27ac_6000_sample6	DPT	35719	39933	4283
4CBS_H3K27ac_6000_sample8	DPT	35521	39933	4229
4CBS_H3K27ac_6000_sample9	DPT	35552	39933	4248
4CBS_H3K27ac_6500_sample1	DPT	36090	39933	4569
4CBS_H3K27ac_6500_sample2	DPT	36245	39933	4597
4CBS_H3K27ac_6500_sample4	DPT	36203	39933	4586
4CBS_H3K27ac_6500_sample5	DPT	36158	39933	4610
4CBS_H3K27ac_6500_sample8	DPT	36234	39933	4612
4CBS_H3K27ac_6500_sample9	DPT	36024	39933	4551
4CBS_H3K27ac_700_sample1	DPT	16669	39933	491
4CBS_H3K27ac_700_sample2	DPT	16146	39933	478
4CBS_H3K27ac_700_sample3	DPT	17336	39933	493
4CBS_H3K27ac_700_sample4	DPT	15880	39933	486
4CBS_H3K27ac_700_sample5	DPT	16135	39933	471
4CBS_H3K27ac_700_sample6	DPT	17196	39933	514
4CBS_H3K27ac_700_sample7	DPT	16294	39933	487
4CBS_H3K27ac_700_sample9	DPT	16990	39933	517
4CBS_H3K27ac_7000_sample1	DPT	36891	39933	4951
4CBS_H3K27ac_7000_sample2	DPT	36663	39933	4939
4CBS_H3K27ac_7000_sample3	DPT	36687	39933	4952
4CBS_H3K27ac_7000_sample4	DPT	36757	39933	4974
4CBS_H3K27ac_7000_sample6	DPT	36594	39933	4900
4CBS_H3K27ac_7000_sample7	DPT	36880	39933	4979
4CBS_H3K27ac_7500_sample1	DPT	37293	39933	5319
4CBS_H3K27ac_7500_sample3	DPT	37348	39933	5306
4CBS_H3K27ac_7500_sample4	DPT	37199	39933	5301
4CBS_H3K27ac_7500_sample6	DPT	37228	39933	5264
4CBS_H3K27ac_7500_sample7	DPT	37177	39933	5291
4CBS_H3K27ac_7500_sample8	DPT	37243	39933	5326
4CBS_H3K27ac_800_sample1	DPT	18432	39933	554
4CBS_H3K27ac_800_sample10	DPT	18652	39933	591
4CBS_H3K27ac_800_sample3	DPT	18374	39933	554
4CBS_H3K27ac_800_sample4	DPT	18519	39933	555
4CBS_H3K27ac_800_sample5	DPT	18360	39933	557
4CBS_H3K27ac_800_sample7	DPT	17682	39933	545
4CBS_H3K27ac_800_sample9	DPT	18012	39933	564
4CBS_H3K27ac_8000_sample1	DPT	37652	39933	5687
4CBS_H3K27ac_8000_sample2	DPT	37678	39933	5649
4CBS_H3K27ac_8000_sample3	DPT	37720	39933	5672
4CBS_H3K27ac_8000_sample4	DPT	37526	39933	5639
4CBS_H3K27ac_8000_sample5	DPT	37552	39933	5645
4CBS_H3K27ac_8000_sample7	DPT	37623	39933	5657
4CBS_H3K27ac_900_sample1	DPT	18201	39933	639
4CBS_H3K27ac_900_sample2	DPT	19680	39933	624
4CBS_H3K27ac_900_sample3	DPT	18765	39933	658
4CBS_H3K27ac_900_sample6	DPT	18492	39933	645
4CBS_H3K27ac_900_sample7	DPT	18262	39933	634
4CBS_H3K27ac_900_sample8	DPT	18700	39933	625
4CBS_H3K27ac_900_sample9	DPT	18682	39933	653
4CBS_H3K27ac_9000_sample2	DPT	37572	39933	6336
4CBS_H3K27ac_9000_sample3	DPT	37673	39933	6365
4CBS_H3K27ac_9000_sample4	DPT	37580	39933	6366
4CBS_H3K27ac_9000_sample5	DPT	37598	39933	6330
4CBS_H3K27ac_9000_sample6	DPT	37616	39933	6379
4CBS_H3K27ac_9000_sample7	DPT	37615	39933	6330
PT_mESC_H3K27ac_valid_100_sample1	PT	275	26605	100
PT_mESC_H3K27ac_valid_100_sample2	PT	320	26605	100
PT_mESC_H3K27ac_valid_100_sample3	PT	286	26605	100
PT_mESC_H3K27ac_valid_100_sample4	PT	262	26605	100
PT_mESC_H3K27ac_valid_100_sample5	PT	358	26605	100
PT_mESC_H3K27ac_valid_1000_sample1	PT	10552	26605	1000
PT_mESC_H3K27ac_valid_1000_sample2	PT	10880	26605	1000
PT_mESC_H3K27ac_valid_1000_sample3	PT	11375	26605	1000
PT_mESC_H3K27ac_valid_1000_sample4	PT	11252	26605	1000
PT_mESC_H3K27ac_valid_1000_sample5	PT	11010	26605	1000
PT_mESC_H3K27ac_valid_150_sample1	PT	793	26605	150
PT_mESC_H3K27ac_valid_150_sample2	PT	724	26605	150
PT_mESC_H3K27ac_valid_150_sample3	PT	791	26605	150
PT_mESC_H3K27ac_valid_150_sample4	PT	761	26605	150
PT_mESC_H3K27ac_valid_150_sample5	PT	445	26605	150
PT_mESC_H3K27ac_valid_1500_sample1	PT	15121	26605	1500
PT_mESC_H3K27ac_valid_1500_sample2	PT	15167	26605	1500
PT_mESC_H3K27ac_valid_1500_sample3	PT	14752	26605	1500
PT_mESC_H3K27ac_valid_1500_sample4	PT	15315	26605	1500
PT_mESC_H3K27ac_valid_1500_sample5	PT	14994	26605	1500
PT_mESC_H3K27ac_valid_200_sample1	PT	1357	26605	200
PT_mESC_H3K27ac_valid_200_sample2	PT	1097	26605	200
PT_mESC_H3K27ac_valid_200_sample3	PT	1179	26605	200
PT_mESC_H3K27ac_valid_200_sample4	PT	1137	26605	200
PT_mESC_H3K27ac_valid_200_sample5	PT	1095	26605	200
PT_mESC_H3K27ac_valid_2000_sample1	PT	18813	26605	2000
PT_mESC_H3K27ac_valid_2000_sample2	PT	18586	26605	2000
PT_mESC_H3K27ac_valid_2000_sample3	PT	18948	26605	2000
PT_mESC_H3K27ac_valid_2000_sample4	PT	18895	26605	2000
PT_mESC_H3K27ac_valid_2000_sample5	PT	18827	26605	2000
PT_mESC_H3K27ac_valid_250_sample1	PT	1497	26605	250
PT_mESC_H3K27ac_valid_250_sample2	PT	1618	26605	250
PT_mESC_H3K27ac_valid_250_sample3	PT	1526	26605	250
PT_mESC_H3K27ac_valid_250_sample4	PT	1634	26605	250
PT_mESC_H3K27ac_valid_250_sample5	PT	1664	26605	250
PT_mESC_H3K27ac_valid_2500_sample1	PT	20578	26605	2500
PT_mESC_H3K27ac_valid_2500_sample2	PT	20981	26605	2500
PT_mESC_H3K27ac_valid_2500_sample3	PT	20757	26605	2500
PT_mESC_H3K27ac_valid_2500_sample4	PT	20826	26605	2500
PT_mESC_H3K27ac_valid_2500_sample5	PT	20847	26605	2500
PT_mESC_H3K27ac_valid_300_sample1	PT	2196	26605	300
PT_mESC_H3K27ac_valid_300_sample2	PT	2132	26605	300
PT_mESC_H3K27ac_valid_300_sample3	PT	2173	26605	300
PT_mESC_H3K27ac_valid_300_sample4	PT	2342	26605	300
PT_mESC_H3K27ac_valid_300_sample5	PT	2414	26605	300
PT_mESC_H3K27ac_valid_3000_sample1	PT	22861	26605	3000
PT_mESC_H3K27ac_valid_3000_sample2	PT	22673	26605	3000
PT_mESC_H3K27ac_valid_3000_sample3	PT	22742	26605	3000
PT_mESC_H3K27ac_valid_3000_sample4	PT	22838	26605	3000
PT_mESC_H3K27ac_valid_3000_sample5	PT	22990	26605	3000
PT_mESC_H3K27ac_valid_3500_sample1	PT	24269	26605	3500
PT_mESC_H3K27ac_valid_3500_sample2	PT	24192	26605	3500
PT_mESC_H3K27ac_valid_3500_sample3	PT	24184	26605	3500
PT_mESC_H3K27ac_valid_3500_sample4	PT	24171	26605	3500
PT_mESC_H3K27ac_valid_3500_sample5	PT	24185	26605	3500
PT_mESC_H3K27ac_valid_400_sample1	PT	3580	26605	400
PT_mESC_H3K27ac_valid_400_sample2	PT	3787	26605	400
PT_mESC_H3K27ac_valid_400_sample3	PT	3538	26605	400
PT_mESC_H3K27ac_valid_400_sample4	PT	3704	26605	400
PT_mESC_H3K27ac_valid_400_sample5	PT	3874	26605	400
PT_mESC_H3K27ac_valid_4000_sample1	PT	24932	26605	4000
PT_mESC_H3K27ac_valid_4000_sample2	PT	24875	26605	4000
PT_mESC_H3K27ac_valid_4000_sample3	PT	24978	26605	4000
PT_mESC_H3K27ac_valid_4000_sample4	PT	24955	26605	4000
PT_mESC_H3K27ac_valid_4000_sample5	PT	24950	26605	4000
PT_mESC_H3K27ac_valid_500_sample1	PT	5384	26605	500
PT_mESC_H3K27ac_valid_500_sample2	PT	4992	26605	500
PT_mESC_H3K27ac_valid_500_sample3	PT	5208	26605	500
PT_mESC_H3K27ac_valid_500_sample4	PT	5239	26605	500
PT_mESC_H3K27ac_valid_500_sample5	PT	5160	26605	500
PT_mESC_H3K27ac_valid_5000_sample1	PT	26081	26605	5000
PT_mESC_H3K27ac_valid_5000_sample2	PT	26120	26605	5000
PT_mESC_H3K27ac_valid_5000_sample3	PT	26091	26605	5000
PT_mESC_H3K27ac_valid_5000_sample4	PT	26133	26605	5000
PT_mESC_H3K27ac_valid_5000_sample5	PT	26078	26605	5000
PT_mESC_H3K27ac_valid_600_sample1	PT	5932	26605	600
PT_mESC_H3K27ac_valid_600_sample2	PT	5660	26605	600
PT_mESC_H3K27ac_valid_600_sample3	PT	5911	26605	600
PT_mESC_H3K27ac_valid_600_sample4	PT	6240	26605	600
PT_mESC_H3K27ac_valid_600_sample5	PT	6003	26605	600
PT_mESC_H3K27ac_valid_6000_sample1	PT	26439	26605	6000
PT_mESC_H3K27ac_valid_6000_sample2	PT	26439	26605	6000
PT_mESC_H3K27ac_valid_6000_sample3	PT	26453	26605	6000
PT_mESC_H3K27ac_valid_6000_sample4	PT	26447	26605	6000
PT_mESC_H3K27ac_valid_6000_sample5	PT	26443	26605	6000
PT_mESC_H3K27ac_valid_700_sample1	PT	7726	26605	700
PT_mESC_H3K27ac_valid_700_sample2	PT	7095	26605	700
PT_mESC_H3K27ac_valid_700_sample3	PT	7446	26605	700
PT_mESC_H3K27ac_valid_700_sample4	PT	7508	26605	700
PT_mESC_H3K27ac_valid_700_sample5	PT	7037	26605	700
PT_mESC_H3K27ac_valid_800_sample1	PT	9021	26605	800
PT_mESC_H3K27ac_valid_800_sample2	PT	8533	26605	800
PT_mESC_H3K27ac_valid_800_sample3	PT	8325	26605	800
PT_mESC_H3K27ac_valid_800_sample4	PT	8160	26605	800
PT_mESC_H3K27ac_valid_800_sample5	PT	8533	26605	800
PT_mESC_H3K27ac_valid_900_sample1	PT	9670	26605	900
PT_mESC_H3K27ac_valid_900_sample2	PT	10242	26605	900
PT_mESC_H3K27ac_valid_900_sample3	PT	9961	26605	900
PT_mESC_H3K27ac_valid_900_sample4	PT	9827	26605	900
PT_mESC_H3K27ac_valid_900_sample5	PT	9926	26605	900
