# Supplementary material for: Droplet-based single-cell joint profiling of histone modifications and transcriptomes
Source: Nat Struct Mol Biol. 2023 Aug 10;30(10):1428–33. doi: 10.1038/s41594-023-01060-1 (PMC10584685; doi:10.1038/s41594-023-01060-1)
Supplement: Supplementary file 6 — Statistical source data for Fig. 2. [file 41594_2023_1060_MOESM6_ESM.xls]

## Sheet: Fig2A
RNA	UMAP_1	UMAP_2	Anno0.8_yel			H3K27ac	UMAP_1	UMAP_2	rna_Anno0.8_yel			H3K27me3	UMAP_1	UMAP_2	rna_Anno0.8_yel
YX796:GGCTAGTGTGTTTCAC-1	10.0913	6.0982	OPC			YX794:AAACAAGCAAGGATTT-1	9.76827	-5.0822	OPC			YX795:AAACAAGCATGAATCG-1	5.36202	5.4479	OBGL
YX796:GGCTAGTGTAATCGTG-1	13.1059	-2.11667	OGC			YX794:AAACAAGCACATAACG-1	5.23162	5.61072	OGC			YX795:AAACAAGCATGACATG-1	-1.37435	5.36935	ITL5GL
YX796:GTTTAACCACCTGGTG-1	7.6491	2.9405	ASC			YX794:AAACCAGGTTAATCCA-1	13.6078	-2.41975	ASC			YX795:AAACAAGCATTTCTTC-1	-1.13576	12.7549	CTGL
YX796:GATTCCTGTTTGGGTA-1	3.69855	12.1155	SSTGA			YX794:AAACCGCCACATAGCA-1	-9.38196	-6.44363	SSTGA			YX795:AAACCAGGTAATCCAC-1	-2.87161	-4.1603	OBGA
YX796:GATTCCTGTAACTACG-1	-8.09998	-0.709165	ITL23GL			YX794:AAACCGCCAGCTCGAG-1	-1.28536	1.51863	ITL23GL			YX795:AAACCAGGTAGGTGAC-1	0.48744	-8.40365	VIPGA
YX796:GATTCCTGTGCAATGC-1	-3.20429	10.6964	VIPGA			YX794:AAACCGCCAGGACTAC-1	-2.43463	5.88585	VIPGA			YX795:AAACCGGTCAGCCATC-1	9.18194	-1.19699	OPC
YX796:GCTGCACAGGGATTAG-1	-3.78546	-4.61469	ITL45GL			YX794:AAACCGGTCAGTACCC-1	-3.09893	-0.95124	ITL45GL			YX795:AAACCGGTCAGCGGGT-1	8.27282	-6.59885	D12MSN
YX796:GCTGCACAGTTACCGG-1	-7.28953	-1.12696	ITL23GL			YX794:AAACCGGTCCCTGATA-1	-0.5047	0.193845	ITL23GL			YX795:AAACGAACAATAGAAG-1	-5.36666	-9.88527	ASC
YX796:GCTGCACAGCACAGCC-1	13.3197	-1.46375	OGC			YX794:AAACCGGTCCTCAGTA-1	3.36527	7.1921	OGC			YX795:AAACGGGCAAAGGCCT-1	3.98886	3.35292	ITL23GL
YX796:GCTGCACAGCGCTCAA-1	-0.0556169	6.75393	D12MSN			YX794:AAACCGGTCGCTTGTA-1	5.11627	-4.1302	D12MSN			YX795:AAACGGGCACATGCTT-1	-2.96702	1.79712	ITL45GL
YX796:GCTGCACAGTCACCTC-1	-7.37259	0.970483	ITL23GL			YX794:AAACCGGTCTGGGAAT-1	-0.796992	1.06689	ITL23GL			YX795:AAACGGGCAGCAAGTC-1	2.51487	1.54288	ITL23GL
YX796:CTAGTGAGTTGGCCGA-1	-6.77945	-2.43717	ITL23GL			YX794:AAACGAACAAACCTAG-1	-2.22407	-1.93808	ITL23GL			YX795:AAACGGTTCATTAAGG-1	5.11698	11.9916	NPGL
YX796:CTAGTGAGTGCTCCGT-1	-7.71378	-1.54589	ITL23GL			YX794:AAACGAACAACAAGTT-1	4.57099	6.25956	ITL23GL			YX795:AAACGGTTCGAAGTAC-1	-7.49982	-1.42317	OGC
YX796:CTAGTGAGTTGGGTTA-1	10.0394	6.04051	OPC			YX794:AAACGAACAGATAGAA-1	9.21029	-4.66859	OPC			YX795:AAACTAGTCACGCCCA-1	-7.1118	-0.514605	OGC
YX796:CTAGTGAGTTACTTCA-1	-8.43549	0.608928	ITL23GL			YX794:AAACGAACATAAACCG-1	-0.780907	0.677398	ITL23GL			YX795:AAACTCGCAAACTGAT-1	0.37933	0.0081671	ITL23GL
YX796:AAGAACAGTTTAACCC-1	13.1119	-1.44403	OGC			YX794:AAACGGGCATTAGCGA-1	3.3421	8.20047	OGC			YX795:AAACTCGCAATTGCTC-1	-6.91465	-2.23303	OGC
YX796:CGAACAAAGGCGCACT-1	2.10988	6.86612	STRGA			YX794:AAACGGTTCAATGTGA-1	1.76918	-1.543	STRGA			YX795:AAAGCCAGTCATGCCA-1	1.03444	0.677511	ITL23GL
YX796:CGAACAAAGGATCCGC-1	-7.81034	-1.29663	ITL23GL			YX794:AAACGGTTCAGGTCGA-1	-2.10605	-1.51084	ITL23GL			YX795:AAAGCCAGTCCAAGTT-1	9.70354	-1.15957	SSTGA
YX796:CGAACAAAGGAACGCG-1	5.11772	-11.8177	CTGL			YX794:AAACGGTTCCAGGATG-1	7.28689	0.481121	CTGL			YX795:AAAGCCAGTCTTGGAT-1	-3.46603	3.99848	ITL5GL
YX796:CGAACAAAGCTAGAAG-1	7.70127	-9.10828	NPGL			YX794:AAACGGTTCTGTAACT-1	4.45935	-1.35681	NPGL			YX795:AAAGCCTAGAACCTAA-1	-0.194719	-0.171137	ITL23GL
YX796:ATGTTCAAGATAGACG-1	-6.938	-0.605733	ITL23GL			YX794:AAACTAGTCATAATGG-1	-2.26533	1.46221	ITL23GL			YX795:AAAGCCTAGTTTGTCG-1	-1.59207	13.1017	CTGL
YX796:ATGTTCAAGAGGAGGA-1	4.09854	-11.201	CTGL			YX794:AAACTAGTCTAGCCAC-1	7.86279	0.665556	CTGL			YX795:AAAGCGAAGCATGAGT-1	7.40269	-13.0792	PVGA
YX796:TGACCAAGTGCATCGG-1	-5.71363	12.4356	VIPGA			YX794:AAACTCGCATGGCTAA-1	-2.04906	8.6573	VIPGA			YX795:AAAGCGAAGCGCAACA-1	1.35237	-10.1283	VIPGA
YX796:CTAATCGCATTGCGGT-1	0.979323	6.34853	STRGA			YX794:AAAGCCTAGAACAAGG-1	3.83069	8.38029	OGC			YX795:AAAGCGAAGGAACCTG-1	2.87977	-4.2026	MGL
YX796:TGCAGGCTCATCCTCA-1	12.56	-2.03659	OGC			YX794:AAAGCCTAGCCAAACG-1	7.89423	1.59057	CTGL			YX795:AAAGCGAAGGCTAGCA-1	3.58485	-4.07069	MGL
YX796:TGCAGGCTCCTTAAGA-1	3.81254	-10.8102	CTGL			YX794:AAAGCCTAGGTAGCTG-1	-3.87499	1.02788	ITL5GL			YX795:AAAGCGAAGGCTTTCA-1	2.96395	-4.3938	MGL
YX796:TGCAGGCTCCCGTTGT-1	-4.10105	-7.18715	ITL5GL			YX794:AAAGCGAAGCGAAGCC-1	1.11676	0.760769	ITL23GL			YX795:AAAGGCGCACATGCCC-1	1.73091	1.24986	ITL23GL
YX796:TCTGGCTTCCTAGTCC-1	-8.14756	1.60304	ITL23GL			YX794:AAAGCGAAGCTCAAGG-1	2.28478	-2.64012	STRGA			YX795:AAAGGCGCAGGTCAAC-1	-3.13275	12.3504	CTGL
YX796:TCTGGCTTCATAATCG-1	2.35383	6.70981	STRGA			YX794:AAAGCGAAGGCTTGTC-1	2.21704	-5.41576	OBGA			YX795:AAAGGCGCATTAACCC-1	4.0515	3.12462	ITL23GL
YX796:TCTGGCTTCTCAATGA-1	4.42879	6.30039	OBGA			YX794:AAAGCGAAGTAGGATC-1	4.81509	7.66827	OBGL			YX795:AAAGGCTTCCACCTGG-1	3.31053	-3.92623	MGL
YX796:TCTGGCTTCAATTGGC-1	-3.79768	1.65722	OBGL			YX794:AAAGGAAGTAAACCGA-1	4.39763	6.22856	OGC			YX795:AAAGGCTTCGAGCAAT-1	-7.71761	-3.28754	OGC
YX796:TATGGCCCACAGGGAC-1	12.7163	-1.08271	OGC			YX794:AAAGGAAGTCGGTTCA-1	-0.0782399	0.17798	ITL23GL			YX795:AAAGGGATCTACTACG-1	-3.14006	-11.4368	SSTGA
YX796:TATGGCCCACATACTG-1	-7.55538	0.297422	ITL23GL			YX794:AAAGGAAGTTGCTGGC-1	-3.22604	-0.927195	ITL45GL			YX795:AAAGGTACAAGTGCCG-1	3.81632	-4.66924	MGL
YX796:TATGGCCCATCGCTTT-1	-3.93632	-4.44939	ITL45GL			YX794:AAAGGCAAGCCGATAG-1	1.20757	-1.15096	OBGL			YX795:AAAGTCATCCTTAGAT-1	3.19573	-4.49701	CTGL
YX796:CGCGGATTCAGGGCCT-1	-5.75523	1.8233	OBGL			YX794:AAAGGCAAGTGTGAGT-1	4.67955	-1.5228	NPGL			YX795:AAAGTCATCTCACTTC-1	3.22866	0.896733	ITL23GL
YX796:CGCGGATTCGGTCATG-1	7.76865	-9.0613	NPGL			YX794:AAAGGCGCATAAAGGA-1	-3.16311	1.08621	ITL5GL			YX795:AAATAGGCACGCGCAA-1	2.57463	1.43122	ITL23GL
YX796:TTGGGCGGTACGGTAC-1	-4.12229	-7.12975	ITL5GL			YX794:AAAGGCTTCAAACATG-1	-2.39657	-1.38235	ITL45GL			YX795:AAATCCTTCACGAATA-1	-1.87497	12.7027	CTGL
YX796:ACGCTTGAGTCCTGAG-1	-4.20325	-5.09264	ITL45GL			YX794:AAAGGCTTCAAATACG-1	4.85354	6.08265	OGC			YX795:AAATCCTTCGCGTTAC-1	7.08623	-12.551	SSTGA
YX796:ACGCTTGAGGGCTTAT-1	12.9413	-2.19713	OGC			YX794:AAAGGCTTCCTCTCGC-1	0.243101	1.31004	OBGL			YX795:AAATCGATCGATTCAT-1	1.86433	1.08009	ITL23GL
YX796:ACGCTTGAGGTTACAC-1	-4.99432	1.59203	OBGL			YX794:AAAGGCTTCCTTAGTG-1	3.98215	5.45907	OPC			YX795:AAATGGACAATAGAGA-1	5.0188	4.84693	OBGL
YX796:ACGCTTGAGTTCCTCA-1	10.1363	6.21461	OPC			YX794:AAAGGGATCAGAAAGG-1	-9.61875	-3.12829	SSTGA			YX795:AAATGGACAATGTCAG-1	-2.05003	12.6987	CTGL
YX796:GGACTAAAGCAAGGGT-1	1.39644	13.2625	SSTGA			YX794:AAAGGGATCTCCATGA-1	3.68103	7.42388	OGC			YX795:AAATGGACACCACAAA-1	5.14286	5.63233	OBGL
YX796:GGACTAAAGACCATAC-1	13.4738	-1.56036	OGC			YX794:AAAGGGATCTGGATCC-1	-4.10435	2.32889	ITL6GL			YX795:AAATGGACACTCGCTA-1	0.413788	-7.24842	VIPGA
YX796:GGACTAAAGTGAACGA-1	-4.36421	-8.42002	ITL6GL			YX794:AAAGGTACAGGCGAAA-1	-5.13992	-0.129446	ITL5GL			YX795:AAATGGACAGCAAATT-1	-4.31337	3.32131	ITL45GL
YX796:CGAATATGTGCAATAT-1	-2.80351	-6.52253	ITL5GL			YX794:AAAGGTACATGAGCTA-1	-8.24332	4.12514	PTGL			YX795:AAATTGCCAATAGCAT-1	-2.90258	-11.9225	MGL
YX796:CGAATATGTAGCCTCC-1	1.11421	-0.606304	PTGL			YX794:AAATAGGCAGTGAACC-1	-8.37816	4.852	PTGL			YX795:AAATTGCCAATGTCAG-1	-0.963177	0.551381	ITL45GL
YX796:GGAACCTGTCTATCGT-1	0.958874	-0.185074	PTGL			YX794:AAATCCTTCATTACAC-1	4.81302	7.67286	ITL45GL			YX795:AAATTGCCATAAGTCG-1	-8.39435	-2.37617	OGC
YX796:TTCCTTGAGGATTTGC-1	-3.94492	-4.92785	ITL45GL			YX794:AAATCCTTCCAACCTA-1	-2.61261	5.75105	VIPGA			YX795:AACAACATCATAATGG-1	7.40416	-12.6877	SSTGA
YX796:TTCCTTGAGGGCCACT-1	-2.92506	10.4169	VIPGA			YX794:AAATCCTTCCGTTATG-1	-0.84847	-9.73079	MGL			YX795:AACAACATCATTAACC-1	-0.502902	0.170357	ITL45GL
YX796:TTCCTTGAGGGACCTC-1	-6.60414	7.40417	MGL			YX794:AAATCCTTCGCTAGAG-1	2.80155	-0.173728	ITL6GL			YX795:AACAACATCCTACTAG-1	0.637998	-8.02867	VIPGA
YX796:TTCCTTGAGGGCTAAA-1	-3.02119	0.79281	ITL6GL			YX794:AAATCCTTCTTGACCA-1	1.26796	-0.755529	OBGL			YX795:AACAACATCGCTTCGG-1	0.361503	0.381708	ITL45GL
YX796:TTCCTTGAGTTTGCGG-1	-0.877339	0.514174	OBGL			YX794:AAATCCTTCTTGCTCT-1	2.27149	-0.649437	OBGL			YX795:AACAAGTGTAAACCCT-1	-2.89666	-11.2011	SSTGA
YX796:TTCCTTGAGGAAGTAT-1	-2.30811	1.0194	OBGL			YX794:AAATCGATCTAGGCGA-1	-9.95313	-3.61351	SSTGA			YX795:AACAAGTGTAACCTTA-1	-3.08118	-11.6836	SSTGA
YX796:TTAATCGAGTGACCTG-1	1.13901	12.0233	SSTGA			YX794:AAATGGACAGGTCCCT-1	-7.20098	10.1206	CTGL			YX795:AACACTAAGACAGGTT-1	-7.02696	-0.500447	OGC
YX796:CGTAATGGTAACGAGG-1	4.40754	-5.66016	CTGL			YX794:AAATGGACATCTATGC-1	-2.33933	8.21079	SSTGA			YX795:AACATCAAGCAAGTCG-1	-2.93599	-4.32289	OBGA
YX796:CGTAATGGTGAGCAAG-1	-5.36001	12.6016	SSTGA			YX794:AAATTGCCAACCGTAA-1	-6.96831	9.98022	NPGL			YX795:AACATCAAGCTTGGTC-1	-7.10679	-0.949509	OPC
YX796:GCCAATAGTTGCAATG-1	5.27748	-5.81378	NPGL			YX794:AAATTGCCAATGAAGA-1	7.11703	1.65458	CTGL			YX795:AACATCAAGTCACCAC-1	-1.03528	5.41168	ITL6GL
YX796:GCCAATAGTGGACATC-1	3.73604	-11.3733	CTGL			YX794:AAATTGCCATTATCTG-1	3.24346	-4.08507	STRGA			YX795:AACATCAAGTTGTCAT-1	5.17784	12.2521	NPGL
YX796:GCCAATAGTAGGTTAT-1	1.07072	6.26174	STRGA			YX794:AACAACATCATGCGGA-1	5.8454	6.1247	OGC			YX795:AACATGATCAAACATG-1	-7.30481	-2.48407	OGC
YX796:AGGACTAAGGTAACGA-1	11.9313	-1.40302	OGC			YX794:AACAACATCCGTCCAG-1	-6.25393	3.68615	OBGL			YX795:AACATGATCGGTAATA-1	9.48918	-1.26298	SSTGA
YX796:AGGACTAAGGCTAATC-1	-0.818927	0.484913	OBGL			YX794:AACAAGTGTCGGTTAT-1	-2.14607	5.87379	VIPGA			YX795:AACCACACAAGGTGCT-1	-0.460728	3.29524	ITL5GL
YX796:AACATAGCAGTTTGGC-1	-3.1848	10.7305	VIPGA			YX794:AACAAGTGTTACTAGC-1	2.66518	-0.290104	STRGA			YX795:AACCACACAAGTGCCG-1	-8.22481	-1.87177	OGC
YX796:AACATAGCACCTAATG-1	-2.94963	1.74078	STRGA			YX794:AACAAGTGTTAGCTAC-1	3.0844	7.50702	OGC			YX795:AACCACACACATGCTT-1	-2.04074	2.28082	ITL45GL
YX796:AACATAGCAAGGTAAC-1	11.6414	-1.56982	OGC			YX794:AACAAGTGTTCCTCAC-1	-7.998	4.2354	PTGL			YX795:AACCACACAGCAAATT-1	-3.33916	-11.8641	SSTGA
YX796:AACATAGCACGTAATT-1	0.752147	-0.165592	PTGL			YX794:AACACTAAGACTAATG-1	4.30395	-1.28115	NPGL			YX795:AACCAGGTCCACCTGG-1	4.71039	4.78212	OBGL
YX796:TAAAGCCTCAATGACC-1	7.25733	-9.45105	NPGL			YX794:AACACTAAGCTAAATG-1	-2.789	-1.26534	ITL45GL			YX795:AACCAGGTCGATATGA-1	2.68535	-4.3464	MGL
YX796:TAAAGCCTCCCGTTAC-1	-3.83106	-4.4137	ITL45GL			YX794:AACACTAAGCTTAGGG-1	-3.1791	-0.737618	OBGL			YX795:AACCAGGTCTATGCAT-1	0.34744	-7.63	VIPGA
YX796:TAAAGCCTCTCAATTC-1	-1.29581	0.471774	OBGL			YX794:AACACTAAGGCTCAAG-1	-0.730087	1.50276	ITL23GL			YX795:AACCCGGCAAATAAGG-1	-0.106962	-6.09177	OPC
YX796:TAAAGCCTCGGTTCCT-1	-8.33548	0.483462	ITL23GL			YX794:AACATAGTCGACAAAC-1	-8.35387	-5.84593	SSTGA			YX795:AACCCGGCAAGCGCTG-1	8.01108	5.72132	PTGL
YX796:AGCACTTAGAAAGCAT-1	3.94878	12.8439	SSTGA			YX794:AACATCAAGTTAGGAC-1	0.525626	0.54806	ITL23GL			YX795:AACCCGGCATTAGCCT-1	1.34129	-10.1921	VIPGA
YX796:TGGTGCATCCCATAAA-1	-8.41609	1.09346	ITL23GL			YX794:AACATGATCCGAAACG-1	-6.94848	4.35436	PTGL			YX795:AACCGCGCAAATAGCT-1	-8.07957	-2.19151	OGC
YX796:AATTGGGAGGGATGCG-1	-0.00635052	0.423451	PTGL			YX794:AACATGATCGCCCGTA-1	-1.48408	1.47115	ITL23GL			YX795:AACCGCGCAGGTTCCC-1	8.34954	-6.23849	D12MSN
YX796:AATTGGGAGTATCGCG-1	-7.37689	-0.354808	ITL23GL			YX794:AACCACACAAGCCTGG-1	-2.26234	-1.38862	ITL45GL			YX795:AACCTGCTCCCGCTGA-1	-3.24458	12.2182	NPGL
YX796:TAAGCCAGTCATGCAA-1	-4.06837	-5.07278	ITL45GL			YX794:AACCACACAATTTGGG-1	-0.734611	1.47115	ITL23GL			YX795:AACCTGCTCTAAATCC-1	4.22241	3.43156	OBGL
YX796:TAAGCCAGTAAGGTCC-1	-7.19056	-0.178399	ITL23GL			YX794:AACCACACAGAAACCC-1	-3.75415	1.85871	ITL6GL			YX795:AACCTTAGTAACAGCA-1	-3.31727	-11.181	SSTGA
YX796:TAAGCCAGTGGTTCTT-1	-4.70238	-8.26917	ITL6GL			YX794:AACCACACAGGTGGAA-1	4.58286	6.98016	OGC			YX795:AACCTTAGTAATAAGC-1	-4.93374	10.7982	NPGL
YX796:TAAGCCAGTTGCACAA-1	13.433	-1.66974	OGC			YX794:AACCAGGTCAACCGGA-1	2.77227	-0.398334	OBGL			YX795:AACCTTAGTGCCTTTC-1	5.44541	11.8495	NPGL
YX796:CGAGGTGAGTGCTGTG-1	-3.95059	1.54144	OBGL			YX794:AACCAGGTCCGTAAGG-1	6.9149	1.51748	CTGL			YX795:AACCTTAGTGCGGTTC-1	1.33036	-9.92285	VIPGA
YX796:CGAGGTGAGGAGCATA-1	3.92326	-11.6188	CTGL			YX794:AACCCGGCAACGGTTA-1	-2.01844	5.70444	VIPGA			YX795:AACCTTAGTTAATCCA-1	-7.84287	-1.90299	OGC
YX796:GGTTGCGGTTACGCGG-1	-3.77733	11.5144	VIPGA			YX794:AACCCGGCACGATTCT-1	-4.78551	0.997993	ITL5GL			YX795:AACCTTAGTTAGGTTC-1	-7.74844	-3.64644	OGC
YX796:GGTTGCGGTACCGGAT-1	-3.42756	-7.22274	ITL5GL			YX794:AACCCGGCAGCTCGAG-1	-6.94229	10.6433	NPGL			YX795:AACCTTTAGGGATTTA-1	0.139975	-0.360685	ITL45GL
YX796:GGTTGCGGTAACTACG-1	4.80817	-5.31307	NPGL			YX794:AACCGCGCAAGGACGA-1	-0.939611	1.93494	ITL23GL			YX795:AACGATTCACATGCTT-1	1.40998	-10.1276	VIPGA
YX796:CATCCTGGTGTGAGGA-1	-8.46087	0.235507	ITL23GL			YX794:AACCGCGCAATGAAGA-1	2.19585	-3.55729	STRGA			YX795:AACGATTCATAGCTAG-1	2.50472	3.45758	ITL23GL
YX796:CATCCTGGTGGACATC-1	1.08238	6.65268	STRGA			YX794:AACCGCGCACGGATCG-1	-3.24088	-0.754503	ITL5GL			YX795:AACGATTCATTACGTC-1	5.46232	12.1507	NPGL
YX796:CATCCTGGTTTAAAGC-1	-3.81041	-6.13909	ITL5GL			YX794:AACCGCGCAGGTTGCG-1	4.77194	-1.70553	NPGL			YX795:AACGCCCGTAGGTTAG-1	1.83299	1.89411	ITL23GL
YX796:CATCCTGGTAGCTGGT-1	7.86076	-8.98384	NPGL			YX794:AACCGCGCATTATCTG-1	-2.55732	5.58302	VIPGA			YX795:AACGCCCGTGAATCGA-1	0.512909	-8.32284	SSTGA
YX796:CATCCTGGTAGGTTAT-1	-2.89926	10.2817	VIPGA			YX794:AACCTGCTCAATGAGC-1	2.77882	-0.607364	STRGA			YX795:AACGCGCAGATTCAAG-1	8.4425	-6.39757	D12MSN
YX796:ACATTGCAGGTAGCTT-1	2.50452	6.6335	STRGA			YX794:AACCTGCTCTTAGCTG-1	3.78661	6.16456	OGC			YX795:AACGCGCAGCTCCCTC-1	7.93084	-6.61759	D12MSN
YX796:ACATTGCAGGCCAATT-1	11.9683	-1.03337	OGC			YX794:AACCTTAGTCACTATA-1	-3.0065	-0.990534	ITL45GL			YX795:AACGCTTGTTTCTAAG-1	1.99805	0.864712	ITL23GL
YX796:GGGCTAACAGCTCAAC-1	-3.7158	-4.88084	ITL45GL			YX794:AACCTTTAGAGGAACA-1	-7.11475	10.3775	NPGL			YX795:AACGGATTCATAACCT-1	-7.88441	-2.32959	OGC
YX796:CTATGTTTCTGTTGCC-1	4.48469	-5.03526	NPGL			YX794:AACCTTTAGTATTGCT-1	3.67646	6.23711	OGC			YX795:AACGGATTCATGCCTA-1	3.71549	-4.88897	MGL
YX796:CTATGTTTCAGCAAGA-1	12.8505	-1.23042	OGC			YX794:AACCTTTAGTTTCTCC-1	-3.3117	-3.06673	ITL45GL			YX795:AACGGATTCATGGATA-1	-0.205044	0.223163	ITL45GL
YX796:CTATGTTTCGGTTTCC-1	-6.47756	-3.67658	ITL45GL			YX794:AACGATTCATTTGGCT-1	9.47166	-5.38401	OPC			YX795:AACGGATTCCTACTAG-1	-2.93442	-12.0826	SSTGA
YX796:TATCGAGGTTCTTTAG-1	9.83957	5.85504	OPC			YX794:AACGCCCGTCCCAGAC-1	0.490453	0.345495	OBGL			YX795:AACGGTGTCCTTGAGC-1	8.94358	5.99021	PTGL
YX796:GCTGGTTCATAATGAG-1	-6.39434	1.73349	OBGL			YX794:AACGCCCGTGAGGGTT-1	8.89358	-5.16879	OPC			YX795:AACGGTGTCTAATCCG-1	-8.17761	-2.91229	OGC
YX796:GCTGGTTCAATCTCTC-1	9.93267	5.95672	OPC			YX794:AACGCCCGTTCTGGCA-1	4.75817	-1.54737	NPGL			YX795:AACGGTTAGATTCAAG-1	-0.32357	2.70292	ITL6GL
YX796:GCTGGTTCAGCAACCT-1	7.58969	-9.20315	NPGL			YX794:AACGCGCAGCATCCTA-1	-8.94089	-6.22202	PVGA			YX795:AACGGTTAGTCACACC-1	8.27801	5.13704	PTGL
YX796:AACATCATCCTTAGGG-1	5.02199	12.2137	PVGA			YX794:AACGCGCAGGATTGGT-1	2.67866	-1.32442	OBGL			YX795:AACGTAATCTAGCCAC-1	-0.947602	0.293611	ITL45GL
YX796:AACATCATCGCTTCTA-1	-3.74178	1.65214	OBGL			YX794:AACGCTTGTATCGGCC-1	4.38021	6.08367	OGC			YX795:AACGTAATCTGTTGGC-1	-3.40177	-11.5606	SSTGA
YX796:AGGTTAACAATTAACC-1	12.8014	-1.69297	OGC			YX794:AACGCTTGTCAGTGCC-1	2.63319	-4.95076	STRGA			YX795:AACGTACAGAACCTTT-1	1.40055	-10.1471	SSTGA
YX796:AGGTTAACAAACTCAT-1	2.46909	6.51181	STRGA			YX794:AACGCTTGTGAGGGTT-1	-3.05764	0.475079	ITL5GL			YX795:AACGTACAGTTACGAA-1	2.81765	0.975551	ITL23GL
YX796:AGGTTAACAATCTCTC-1	-3.9199	-6.28999	ITL5GL			YX794:AACGCTTGTTAAACGG-1	-0.103867	0.968917	ITL23GL			YX795:AACGTTAAGAATCTAG-1	3.79363	2.23716	ITL23GL
YX796:AGGTTAACACTGACTA-1	-8.64089	0.785067	ITL23GL			YX794:AACGCTTGTTACAGCT-1	0.459243	-0.39548	ITL23GL			YX795:AACTAACCAACGGTGT-1	-4.73582	11.1499	NPGL
YX796:AGGTTAACACGTTACA-1	-6.63843	1.41314	ITL23GL			YX794:AACGGATTCACACCGT-1	5.16366	6.13213	CTGL			YX795:AACTAACCAAGGAAGT-1	-2.5864	-6.17591	OBGA
YX796:ATCCATAAGCTCGCTT-1	5.46214	-10.2591	CTGL			YX794:AACGGATTCCACCTGG-1	-5.20155	-0.126086	ITL5GL			YX795:AACTAACCAATAGAAG-1	-0.972067	1.64131	ITL45GL
YX796:ATCCATAAGACTATTG-1	-2.73139	-6.14864	ITL5GL			YX794:AACGGTGTCTGGGAAT-1	9.67622	-5.12474	OPC			YX795:AACTAACCACCTTCAG-1	-7.89591	-3.43889	OGC
YX796:AAGACATAGTCACCTC-1	9.69888	5.72257	OPC			YX794:AACGGTTAGCAGGTAT-1	5.91373	0.260728	NPGL			YX795:AACTAACCAGTCTATC-1	-0.24164	0.124041	ITL45GL
YX796:TAACCGGTCATAACTG-1	4.59935	-10.9206	NPGL			YX794:AACGGTTAGTGGCTAG-1	3.00208	7.30215	OGC			YX795:AACTAACCAGTTAAAC-1	8.65247	6.24357	PTGL
YX796:TAACCGGTCCTGAATA-1	11.3169	-1.68579	OGC			YX794:AACGGTTAGTTAACGA-1	3.97964	6.49691	CTGL			YX795:AACTAACCATAAGCCA-1	3.8121	-4.9555	MGL
YX796:TAACCGGTCCGGTATG-1	4.65963	-6.24145	CTGL			YX794:AACGTAATCAAGCTCC-1	-1.71619	1.48917	ITL23GL			YX795:AACTAAGTCAATGAGC-1	-1.63671	12.9151	CTGL
YX796:AATCTTGAGTCATTTC-1	-7.3179	-0.947804	ITL23GL			YX794:AACGTAATCATTGAGA-1	5.05257	8.15858	OGC			YX795:AACTGAGGTTACGAAG-1	-2.86682	-12.0447	SSTGA
YX796:AATCTTGAGGTCATTA-1	12.1914	-1.29625	OGC			YX794:AACGTAATCCATCACA-1	-5.06073	0.290078	ITL5GL			YX795:AACTGAGGTTGCTCCT-1	2.09486	3.91207	ITL23GL
YX796:AATCTTGAGGCAATAG-1	-2.75714	-6.6339	ITL5GL			YX794:AACGTAATCGTTTCTC-1	-3.35748	-1.29677	ITL45GL			YX795:AACTGGCCAGGATCAC-1	8.40088	4.74548	PTGL
YX796:AATCTTGAGGAAACTG-1	-3.62463	-4.63216	ITL45GL			YX794:AACGTAATCTACTAAC-1	1.9606	-1.2993	OBGL			YX795:AACTGGCCAGTTGGGT-1	7.18743	5.5123	OBGL
YX796:AATCTTGAGAGGAGTC-1	-5.62398	1.95447	OBGL			YX794:AACGTACAGGCATGGC-1	0.782886	-0.747029	OBGL			YX795:AACTGGCCATTGTGAG-1	-1.26926	12.9654	CTGL
YX796:GTCTTGCTCTCACAAA-1	-5.97823	1.74015	OBGL			YX794:AACGTACAGTACTGAA-1	-1.99127	7.5918	VIPGA			YX795:AACTTGTTCCTAAGAA-1	-2.93854	-4.26468	STRGA
YX796:GTCTTGCTCCCTGGTT-1	-3.7163	12.1793	VIPGA			YX794:AACGTACAGTGTCCAC-1	6.11492	7.28368	OGC			YX795:AAGAATCGTCCCGGAT-1	5.15532	12.3088	NPGL
YX796:GTCTTGCTCACTTCAT-1	12.0844	-1.17919	OGC			YX794:AACGTACAGTTGCAGG-1	-1.09749	1.01609	ITL23GL			YX795:AAGAATCGTTGCAAGA-1	-2.93967	12.4814	CTGL
YX796:GTCTTGCTCATTGACA-1	-7.42642	-1.55297	ITL23GL			YX794:AACGTTAAGCATTAAG-1	4.85172	-4.63457	D12MSN			YX795:AAGACCAGTACCGTTG-1	2.56745	-4.34465	MGL
YX796:CGTGACATCTTAGGGT-1	-0.152719	6.93657	D12MSN			YX794:AACGTTAAGTAAAGGG-1	-8.67845	-6.17383	PVGA			YX795:AAGACCAGTATGGTCT-1	8.32961	-6.34	D12MSN
YX796:CGTGACATCGCCTAAG-1	4.30265	12.4411	PVGA			YX794:AACGTTAAGTATTGGA-1	4.10178	7.15299	ITL45GL			YX795:AAGACCAGTTGTGCGC-1	8.35523	-6.12768	D12MSN
YX796:CGTGACATCTAATCAG-1	-3.60729	-4.36585	ITL45GL			YX794:AACTAACCACCTGTAT-1	-1.85514	0.279446	ITL23GL			YX795:AAGACCAGTTTACTAG-1	-2.37225	1.23083	ITL45GL
YX796:CGGTTCCGTCAATGTG-1	-7.13966	-1.67262	ITL23GL			YX794:AACTAACCACTAATCC-1	-4.84443	-0.822404	ITL45GL			YX795:AAGACCAGTTTGTTGA-1	7.89317	5.01558	OBGL
YX796:CGGTTCCGTATTCGTC-1	-2.98664	-5.1713	ITL45GL			YX794:AACTAACCATATTGCC-1	-3.86117	-2.64046	ITL45GL			YX795:AAGACTCAGGAGCAAA-1	5.27824	12.3814	NPGL
YX796:CGGTTCCGTAGGATTT-1	-5.41568	-4.32712	ITL45GL			YX794:AACTAACCATCAATCC-1	-4.03158	1.64095	ITL6GL			YX795:AAGACTCAGGGTCCAA-1	3.48667	-4.73686	MGL
YX796:CGGTTCCGTTTACTTG-1	-5.05923	-7.91812	ITL6GL			YX794:AACTAACCATCAGTAG-1	7.5897	1.36028	CTGL			YX795:AAGACTCAGTCACACC-1	-2.77659	-6.38984	OBGA
YX796:CGGTTCCGTTACTTGC-1	4.25054	-11.3276	CTGL			YX794:AACTAAGTCCTTAACG-1	2.18416	-4.45325	NPGL			YX795:AAGCCATAGTTGCAGG-1	7.00358	-12.5748	PVGA
YX796:CGAGGCAAGTCATCCC-1	6.52926	-10.7255	NPGL			YX794:AACTAAGTCTTGACCA-1	9.72913	-5.03001	OPC			YX795:AAGCCTCTCAGCTAGG-1	-1.84715	3.45517	ITL5GL
YX796:CGAGGCAAGTTTGCGG-1	10.1644	6.16958	OPC			YX794:AACTGAGGTAAGGGCT-1	0.545039	0.996574	OBGL			YX795:AAGCCTCTCCTCATGA-1	5.46437	12.1508	NPGL
YX796:ATTACGTCATTCAGCA-1	-6.61454	1.38487	OBGL			YX794:AACTGAGGTTTGCTGG-1	-7.12806	4.10242	PTGL			YX795:AAGCGATTCACAATAG-1	-6.94738	-1.50072	OGC
YX796:ATTACGTCACCAGGTT-1	-0.343182	0.221344	PTGL			YX794:AACTGGCCAATTAGCG-1	5.50145	7.4295	OGC			YX795:AAGCGATTCAGGTTGG-1	8.72979	-6.43584	D12MSN
YX796:GCGATTAGTCCTTCTC-1	12.9751	-1.81298	OGC			YX794:AACTGGCCAGGATCAC-1	1.28104	-5.11065	PTGL			YX795:AAGCGATTCATGATGA-1	-1.72218	13.2067	CTGL
YX796:GCGATTAGTGGGAACA-1	1.19818	-0.638524	PTGL			YX794:AACTGGCCATGAGGGA-1	4.35673	8.03009	OGC			YX795:AAGCGATTCCAATATC-1	-1.68492	12.8588	CTGL
YX796:GCGATTAGTTCCGCAC-1	13.2794	-1.47176	OGC			YX794:AACTTGTTCAATAACG-1	4.46994	-1.67978	NPGL			YX795:AAGCGATTCGTCCTTT-1	0.612421	-7.62924	ITL45GL
YX796:GTGTGTTAGGCTTAAC-1	7.86778	-8.97978	NPGL			YX794:AACTTGTTCGAAGCAT-1	-9.22741	-6.52366	PVGA			YX795:AAGCGATTCTAACTAC-1	-7.96607	-1.9796	OGC
YX796:GTGTGTTAGCTCCTTA-1	5.63706	12.0133	PVGA			YX794:AAGAATCGTTCCGGAC-1	-8.28947	4.15951	PTGL			YX795:AAGCGCTCAGGACCTG-1	7.01237	5.33917	OBGL
YX796:GGGTCAACATGGCCTG-1	0.67268	-0.363319	PTGL			YX794:AAGACCAGTAGGTGAC-1	-1.6172	-10.1744	SSTGA			YX795:AAGCGCTCAGGTGGAA-1	-3.00152	4.09416	ITL5GL
YX796:AGCAATACAAACGGGC-1	1.69398	11.9044	SSTGA			YX794:AAGACCAGTTAGTTTG-1	-2.67828	-1.542	ITL45GL			YX795:AAGCGCTCAGGTTCTT-1	-6.68279	-0.265786	OGC
YX796:AGCAATACATGTCAGC-1	-4.60533	-4.84641	ITL45GL			YX794:AAGACTCAGAAAGGCA-1	-4.8247	0.342154	ITL5GL			YX795:AAGCGCTCATCCTAGT-1	-7.57405	-2.06543	OGC
YX796:GCCCAAATCGACAAAG-1	-2.67568	-6.15447	ITL5GL			YX794:AAGACTCAGCCATCAC-1	2.46842	-3.03992	STRGA			YX795:AAGCGGGAGCCAGGAC-1	-7.81058	-3.49109	OGC
YX796:GCCCAAATCTTGCTAT-1	2.21713	6.76736	STRGA			YX794:AAGACTCAGGCCTAAG-1	5.33281	-4.45903	D12MSN			YX795:AAGCGGGAGCTAAGCG-1	5.48114	12.043	NPGL
YX796:GCCCAAATCAATCTCT-1	-0.269021	6.93837	D12MSN			YX794:AAGACTCAGGGAGCAG-1	-2.68878	6.29758	SSTGA			YX795:AAGCGGGAGGTGCTGA-1	-3.06914	-12.1862	SSTGA
YX796:GCCCAAATCTCACTAT-1	3.94097	11.487	SSTGA			YX794:AAGCCTCTCAATTAGG-1	-3.1712	-0.731922	OBGL			YX795:AAGCGGGAGTCCTCAA-1	4.71898	5.14709	OBGL
YX796:CTGGACCAGCCGCAGT-1	-6.56568	1.4153	OBGL			YX794:AAGCCTCTCCACAATT-1	1.38026	-0.387933	OBGL			YX795:AAGCGGGAGTGGACCA-1	-2.91857	-11.9227	SSTGA
YX796:CTGGACCAGGTCCAAT-1	-5.55675	1.81243	OBGL			YX794:AAGCCTCTCCTCTACT-1	1.09236	-0.268611	OBGL			YX795:AAGCTAATCACACAAA-1	4.33455	-4.66563	CTGL
YX796:CTGGACCAGGAGTAAT-1	-5.72015	1.91441	OBGL			YX794:AAGCCTCTCGCGAGTA-1	-1.96579	7.42347	VIPGA			YX795:AAGCTAGGTCACGATT-1	7.40028	-12.6578	PVGA
YX796:CTGGACCAGCTGTCAG-1	-4.14515	12.1956	VIPGA			YX794:AAGCCTCTCTTTGGGC-1	2.69344	-4.84869	OBGA			YX795:AAGCTAGGTGGTTACT-1	-1.60986	5.08509	ITL5GL
YX796:CTGGACCAGCCGCAAC-1	4.42963	6.2809	OBGA			YX794:AAGCGATTCTAATCCG-1	1.19387	-4.97328	CTGL			YX795:AAGCTAGGTTGACCAT-1	-4.37013	3.52405	ITL5GL
YX796:TCCTCTAAGGTTACGT-1	4.97515	-9.91315	CTGL			YX794:AAGCGCTCAATTGACG-1	-1.73233	8.55694	VIPGA			YX795:AAGCTCGAGCAAATCA-1	0.132317	-7.95148	VIPGA
YX796:GACACCGGTAGCTAGC-1	-5.57878	12.396	VIPGA			YX794:AAGCGCTCACTCAATC-1	5.61517	6.4455	OGC			YX795:AAGCTCGAGTACTGAA-1	0.415622	-8.18195	VIPGA
YX796:GACACCGGTACAATGT-1	11.9796	-1.96255	OGC			YX794:AAGCGCTCATCCTGGC-1	-7.71367	4.60051	PTGL			YX795:AAGCTTGCAAGGTGTC-1	-2.89205	-4.61982	OBGA
YX796:GACACCGGTTATCGAG-1	0.938775	-0.149923	PTGL			YX794:AAGCGGGAGAAGCAAG-1	0.275754	-0.879405	ITL23GL			YX795:AAGGAACCAGCCTGAG-1	8.44055	-6.69231	D12MSN
YX796:GCTATCCTCCTCAGTC-1	-6.2684	1.46147	ITL23GL			YX794:AAGCGGGAGTCGCGAA-1	-2.61981	-2.21733	ITL45GL			YX795:AAGGAACCAGGACCTG-1	7.53012	5.15117	OBGL
YX796:GCTATCCTCTGTAATG-1	-6.38932	-2.80707	ITL45GL			YX794:AAGCGGGAGTTAACCT-1	-7.13691	4.25137	PTGL			YX795:AAGGAACCAGGTAAGG-1	9.42589	-0.841072	OGC
YX796:GCTATCCTCTGTAAGC-1	-0.0715404	0.375996	PTGL			YX794:AAGCGGGAGTTTACGT-1	-2.25349	5.71161	SSTGA			YX795:AAGGAGGGTTATTGTG-1	8.42924	-6.3758	D12MSN
YX796:GCTATCCTCGGTCAAT-1	-2.96882	10.3424	SSTGA			YX794:AAGCGGGAGTTTCTGG-1	1.02586	-1.02417	OBGL			YX795:AAGGCACGTCCAAGTT-1	-1.89547	3.28616	ITL5GL
YX796:GCTATCCTCCTAAGTA-1	-1.18743	0.636216	OBGL			YX794:AAGCTAATCAGGTCGA-1	-2.99899	-1.48439	ITL45GL			YX795:AAGGCCGGTACCTTGG-1	4.99147	12.2338	NPGL
YX796:GGTCAGGAGGATCCGC-1	-4.55938	-4.50822	ITL45GL			YX794:AAGCTAATCATTAGCT-1	-1.50764	0.996126	ITL23GL			YX795:AAGGCCGGTAGTCCTG-1	-3.2369	-11.0555	SSTGA
YX796:GGTCAGGAGTGGACAA-1	-6.77554	-2.12036	ITL23GL			YX794:AAGCTAATCGCTTCGG-1	-3.22984	-0.800131	ITL45GL			YX795:AAGGCTAGTTGTTCTT-1	-2.59225	13.1041	NPGL
YX796:GGTCAGGAGTTTGGTA-1	-4.0926	-5.04574	ITL45GL			YX794:AAGCTAATCGGTTAGG-1	5.93533	0.485984	CTGL			YX795:AAGGCTGTCCTGCCAG-1	-3.95702	3.57926	ITL5GL
YX796:GGTCAGGAGGACCTGC-1	5.97822	-11.3703	CTGL			YX794:AAGCTAGGTATAGCGA-1	-1.77033	6.00536	VIPGA			YX795:AAGGGAGGTACAAACG-1	-7.82261	-1.29333	OGC
YX796:TTGACATCAATGAAGC-1	-3.79044	11.509	VIPGA			YX794:AAGCTAGGTTTGCTCC-1	-3.73166	-1.13974	ITL5GL			YX795:AAGGGCCTCAGGCTAG-1	-7.5368	-1.59954	OGC
YX796:TTGACATCACAGGATG-1	-3.35027	-4.74847	ITL5GL			YX794:AAGCTCGAGCAACCCT-1	1.05357	-1.18675	OBGL			YX795:AAGGGCCTCCAATTGT-1	-6.85799	-0.796838	OGC
YX796:CAGCATGTCTATTGTC-1	-6.12159	1.85432	OBGL			YX794:AAGCTCGAGGAAGTAG-1	-7.35497	3.98417	PTGL			YX795:AAGGGCCTCTCCATGA-1	2.37717	1.4834	ITL23GL
YX796:CAGCATGTCATTGCGG-1	0.0784154	-0.114915	PTGL			YX794:AAGCTTGCAAACATGT-1	-6.69732	10.261	CTGL			YX795:AAGGTATGTAATCACC-1	-0.344183	-0.714884	CLAGL
YX796:AATTAGCGTTCCTGTG-1	4.05416	-10.5255	CTGL			YX794:AAGCTTGCAAATGCTG-1	4.26217	-3.58297	STRGA			YX795:AAGGTATGTAGAGGGA-1	8.35707	-6.59282	D12MSN
YX796:AATTAGCGTGAACAAA-1	1.02888	6.70222	STRGA			YX794:AAGCTTGCACCACAAA-1	4.77469	-1.53686	NPGL			YX795:AAGGTATGTAGGATCA-1	7.55993	-13.1406	PVGA
YX796:AATTAGCGTACGCGCA-1	7.23966	-9.46571	NPGL			YX794:AAGCTTGCACCGTTAT-1	-4.16081	-3.30766	ITL45GL			YX795:AAGGTTATCTTAGCTG-1	-7.65169	-1.3705	OGC
YX796:AATTAGCGTGTTGCAA-1	-7.2312	-4.22784	ITL45GL			YX794:AAGCTTGCACTAGTAG-1	-5.21671	-0.729871	ITL5GL			YX795:AAGTAACGTAAGGTGC-1	-1.17541	-0.198983	ITL45GL
YX796:AATTAGCGTCCAAGAC-1	-2.48386	-6.08331	ITL5GL			YX794:AAGCTTGCAGGATGGA-1	2.297	-2.71923	OBGL			YX795:AAGTAACGTCCTCCCA-1	3.23829	1.18583	ITL23GL
YX796:AATTAGCGTATTCGCT-1	-4.60124	1.5763	OBGL			YX794:AAGCTTGCATTGTTTG-1	-8.63568	-7.11398	PVGA			YX795:AAGTAACGTCCTTAGG-1	9.47234	-1.27715	OBGL
YX796:AATTAGCGTGTCCAAA-1	4.73476	11.7431	PVGA			YX794:AAGGAACCACATTGTC-1	-2.23143	8.44087	SSTGA			YX795:AAGTAGGAGCTAACGG-1	-6.67054	-0.95747	OGC
YX796:GTTTGTCGTTAACACG-1	1.71283	12.057	SSTGA			YX794:AAGGAACCAGTTAAAC-1	0.565907	-0.669983	CLAGL			YX795:AAGTAGGAGGAGTCAT-1	4.17408	3.06749	OBGL
YX796:GTTTGTCGTGATGAGG-1	-4.11944	-1.35354	CLAGL			YX794:AAGGAACCATTGTCTA-1	4.59686	-1.51723	NPGL			YX795:AAGTAGGAGGCTATAA-1	7.41617	-13.1354	PVGA
YX796:GTTTGTCGTTAAATGC-1	7.52924	-9.23875	NPGL			YX794:AAGGAGGGTAAAGGTT-1	6.90184	1.17365	CTGL			YX795:AAGTAGGAGTGGCGTA-1	-7.36424	-0.651675	OGC
YX796:TGGTAAACATAGACCC-1	4.51714	-11.7205	CTGL			YX794:AAGGAGGGTAATGGTG-1	-3.11491	2.07791	OBGL			YX795:AAGTAGGAGTTAACCT-1	-1.02547	1.53653	ITL45GL
YX796:TGGTAAACATGCATAT-1	-3.99485	-8.87052	OBGL			YX794:AAGGCCGGTTGGGTAA-1	7.12774	0.949131	CTGL			YX795:AAGTCATCATTAACCC-1	-2.88017	4.21184	ITL5GL
YX796:CTTGAATCATTATGAC-1	3.99122	-10.5633	CTGL			YX794:AAGGCCGGTTTCACCC-1	-3.61684	-3.23469	ITL45GL			YX795:AAGTCCCTCCTGAAGG-1	-1.34545	5.27189	OBGL
YX796:CTTGAATCAATGCGCT-1	-6.603	-2.95654	ITL45GL			YX794:AAGGCTAGTGCGTAAA-1	3.5747	-3.9088	STRGA			YX795:AAGTCCCTCCTTTGAG-1	2.86519	0.750731	ITL23GL
YX796:ACGAAGTCAAGGTGCA-1	0.856438	6.35848	STRGA			YX794:AAGGCTAGTTAGTTTG-1	0.873125	-0.639804	STRGA			YX795:AAGTGAACATCCCTCT-1	2.15808	3.81851	ITL23GL
YX796:ACGAAGTCATGTCAGC-1	1.44099	6.82181	STRGA			YX794:AAGGCTAGTTATGGGA-1	-3.4136	1.87958	ITL6GL			YX795:AAGTGGCGTCAATTGC-1	-2.80592	12.0876	CTGL
YX796:ACGAAGTCAGAAATGC-1	-4.43883	-8.36298	ITL6GL			YX794:AAGGCTGTCAATCGGG-1	2.28712	-2.10978	STRGA			YX795:AAGTTTGAGATGAACC-1	1.99417	1.65095	ITL23GL
YX796:CTGGTCAAGGAGTCGG-1	2.03496	6.92099	STRGA			YX794:AAGGCTGTCCTTATGG-1	2.4363	-5.42102	OBGA			YX795:AATACCCGTCATGGTT-1	3.78861	-4.73052	MGL
YX796:CTGGTCAAGTTGGCCA-1	4.07227	5.96011	OBGA			YX794:AAGGCTGTCGCGAGGT-1	2.55095	-3.34967	STRGA			YX795:AATACCCGTGACCTTG-1	-1.24822	3.15924	ITL5GL
YX796:CTGGTCAAGCACTAAC-1	1.91227	7.07179	STRGA			YX794:AAGGCTGTCTAGCCTA-1	-4.09451	-3.44228	ITL45GL			YX795:AATACCCGTTGACTAC-1	-7.41573	-2.08298	OGC
YX796:CTGGTCAAGGAAGCAC-1	-6.39151	-3.99908	ITL45GL			YX794:AAGGCTGTCTATATGC-1	-4.25426	-3.42029	ITL45GL			YX795:AATACTGAGGGTTATA-1	-1.48415	12.5473	CTGL
YX796:CTGGTCAAGGTCCTGA-1	-6.41989	-3.46955	ITL45GL			YX794:AAGGCTTAGACAAACC-1	-2.89735	-2.2076	ITL45GL			YX795:AATAGCCAGTGGCTAG-1	8.43272	-6.69649	D12MSN
YX796:GTACTAATCACGCCAA-1	-5.5605	-3.88487	ITL45GL			YX794:AAGGCTTAGGACGAAA-1	4.66607	5.84821	OGC			YX795:AATAGCTCATTGTGGA-1	-2.50635	-6.45499	OBGA
YX796:GTACTAATCATGGCTG-1	13.1272	-1.73833	OGC			YX794:AAGGGAGGTACAATGG-1	-2.32274	5.82092	STRGA			YX795:AATATCCTCTAGCCAC-1	4.31534	-4.5423	MGL
YX796:TTGCAATCATTCAGCA-1	2.32084	6.80022	STRGA			YX794:AAGGGAGGTCATTACA-1	-9.11606	-6.00577	PVGA			YX795:AATATCGAGCCAAACG-1	0.96917	2.03152	ITL23GL
YX796:TTGCAATCATAAGGAC-1	-2.91965	10.339	STRGA			YX794:AAGGGAGGTGGGTAAC-1	0.982082	0.169629	OBGL			YX795:AATATCGAGCCATAGG-1	7.41173	5.38855	OBGL
YX796:TTGCAATCATTAAAGG-1	3.90406	12.5749	PVGA			YX794:AAGGGCCTCAATTGCT-1	4.14762	6.48316	OGC			YX795:AATATCGAGCCTTCAA-1	-2.33287	12.743	CTGL
YX796:TTGCAATCACAGAAAC-1	-6.5474	1.57372	OBGL			YX794:AAGGTATGTCTGTGCA-1	-4.5765	1.65836	ITL6GL			YX795:AATATCGAGGTGCACA-1	-4.32118	3.69258	ITL5GL
YX796:TCCAGCAAGTCTATGA-1	12.4169	-1.85636	OGC			YX794:AAGGTATGTGCACCAC-1	-1.66192	-10.1737	SSTGA			YX795:AATATGGTCAGTTTAC-1	0.72267	-7.94309	VIPGA
YX796:AATTGCTCACCGGCTA-1	-5.16305	-7.94815	ITL6GL			YX794:AAGGTATGTGCTTCTC-1	3.33197	-4.39888	STRGA			YX795:AATATGGTCATGCAAA-1	-1.86232	13.2117	CTGL
YX796:AATTGCTCATAAACCT-1	4.86273	11.9605	SSTGA			YX794:AAGGTTATCACAGCAG-1	2.90501	-0.307041	PTGL			YX795:AATATGGTCTAGCCAC-1	-3.39445	-11.3092	SSTGA
YX796:AATTGCTCATGTGGGA-1	0.961188	6.22679	STRGA			YX794:AAGGTTATCATGAGGT-1	-2.86469	-1.6572	ITL45GL			YX795:AATCACGCAGATAATC-1	7.1773	5.40835	OBGL
YX796:ACGAGTAAGGGATGAC-1	-2.90101	1.23592	PTGL			YX794:AAGGTTATCCCTGATA-1	-2.59731	-1.42455	ITL45GL			YX795:AATCACTTCACCCTCC-1	0.417232	-7.55142	VIPGA
YX796:ACGAGTAAGTTAGCCG-1	-4.90365	-4.81342	ITL45GL			YX794:AAGGTTATCCGAAACG-1	-1.08551	1.47404	ITL23GL			YX795:AATCACTTCCATCAGC-1	3.81361	-4.77889	MGL
YX796:ACGAGTAAGTTACCGG-1	-5.05941	-4.09129	ITL45GL			YX794:AAGGTTATCGCGACTT-1	-3.73387	-1.40837	ITL45GL			YX795:AATCACTTCGCAACCT-1	-7.50889	-2.20713	OGC
YX796:ACGAGTAAGGGATGCG-1	-6.87211	-0.640816	ITL23GL			YX794:AAGTAACGTAGCTTAC-1	-5.38916	-0.796764	ITL45GL			YX795:AATCACTTCTAAGCTT-1	0.501193	-8.37031	VIPGA
YX796:ACGAGTAAGCAGGTGG-1	-4.28463	-3.86228	ITL45GL			YX794:AAGTAACGTCATAGAG-1	7.37716	0.710491	CTGL			YX795:AATCATGAGCTCCCTC-1	5.31027	5.43427	OBGL
YX796:TCCCGGACAACCTAAT-1	-3.79842	-3.80234	ITL45GL			YX794:AAGTAACGTCCATTAA-1	5.36409	5.60525	OGC			YX795:AATCATGAGGATAACC-1	-0.135507	-0.373113	ITL23GL
YX796:TCCCGGACACACCAAC-1	3.93364	-11.753	CTGL			YX794:AAGTAACGTCTTGACG-1	-3.9147	-2.62409	ITL5GL			YX795:AATCCTAGTCGCATAT-1	-3.23356	-11.866	SSTGA
YX796:TCCCGGACATTAGCCA-1	11.7733	0.0234915	OGC			YX794:AAGTAACGTGGCTTAT-1	3.55281	6.48793	OGC			YX795:AATCCTAGTTAATCGC-1	3.68117	1.88302	ITL23GL
YX796:TCCCGGACAACTGGCT-1	-2.30312	-5.79853	ITL5GL			YX794:AAGTAACGTTAATCCA-1	2.15967	0.105552	OBGL			YX795:AATCCTTAGCATGAGT-1	-7.20742	-1.17068	OGC
YX796:TCCCGGACACCTACGG-1	13.1446	-1.69414	OGC			YX794:AAGTAACGTTAGTGCT-1	-2.32948	5.62618	VIPGA			YX795:AATCCTTAGGATTATG-1	-1.3347	12.8076	CTGL
YX796:TCCCGGACACCTGGTG-1	-4.59076	1.54622	OBGL			YX794:AAGTAACGTTGTTGTA-1	4.76405	7.96036	OGC			YX795:AATCCTTAGTCCCTGG-1	5.15346	11.6628	CLAGL
YX796:TCCCGGACACCGTTCC-1	-3.06479	10.9954	VIPGA			YX794:AAGTAGGAGCTCCTAA-1	5.58765	7.34167	OGC			YX795:AATCGCACAAAGGAAC-1	-0.168132	0.193702	ITL45GL
YX796:TCCCGGACAACTAGCC-1	11.9337	-1.98687	OGC			YX794:AAGTCATCACCTGGTC-1	6.14267	0.309168	CTGL			YX795:AATCGCACAAAGTGAA-1	7.46098	-12.6656	PVGA
YX796:TATATCCTCACGTTAA-1	12.3408	-1.77199	OGC			YX794:AAGTCATCAGGAATAA-1	-0.0378235	0.806431	ITL23GL			YX795:AATCGCACATCACAGA-1	7.13571	5.41661	OBGL
YX796:CTAATCCGTTTCGCGC-1	5.50799	-11.2441	CTGL			YX794:AAGTCATCAGGTATTG-1	-9.39709	-3.90005	SSTGA			YX795:AATCGCACATGGTTAG-1	2.34811	4.01124	ITL23GL
YX796:CTAATCCGTGCTTTAC-1	-8.52273	0.952	ITL23GL			YX794:AAGTCATCATCATCAC-1	-1.91447	6.50127	VIPGA			YX795:AATCGTTTCATGAGGT-1	-3.29962	-11.1677	SSTGA
YX796:CTAATCCGTCAGGAAG-1	1.85326	11.7868	SSTGA			YX794:AAGTCCCTCCCAGTAC-1	3.50071	6.62888	SSTGA			YX795:AATCGTTTCGAAGTAC-1	4.39768	4.45574	OBGL
YX796:CTAATCCGTAACCACA-1	-3.56316	12.0871	VIPGA			YX794:AAGTCCCTCCCTGTGG-1	6.84842	1.64189	CTGL			YX795:AATCGTTTCTAAGCTT-1	-1.33949	13.1644	CTGL
YX796:GTTGCTGAGTCTGGGC-1	3.12033	11.9055	SSTGA			YX794:AAGTCCCTCGTGATGG-1	7.72515	1.15897	CTGL			YX795:AATCTCTAGAACCTAA-1	-1.93463	1.56053	ITL45GL
YX796:GTTGCTGAGCTCATAA-1	5.06304	-11.6343	CTGL			YX794:AAGTGAACACCTCACA-1	-3.01563	1.234	CLAGL			YX795:AATCTGTTCTTGACCA-1	0.127111	0.62214	ITL5GL
YX796:GTTGCTGAGCTACTGG-1	4.45853	-11.8448	CTGL			YX794:AAGTGAACAGTAATCG-1	0.732596	-0.675009	ITL23GL			YX795:AATGAAGCAATTGCCT-1	-0.388455	2.83026	ITL5GL
YX796:TGGACTAGTTAGAGCC-1	-9.34601	-9.57847	CLAGL			YX794:AAGTTTGAGCAACAAC-1	7.34079	0.643225	CTGL			YX795:AATGAAGCACGTAGCG-1	-2.38549	-6.69142	OBGA
YX796:TGGACTAGTGCTAGAC-1	-6.40479	1.36343	ITL23GL			YX794:AAGTTTGAGTAACACA-1	12.7301	-1.8878	ASC			YX795:AATGAAGCAGGTTACA-1	4.00478	-4.33094	MGL
YX796:GCATCCTTCGTTCACC-1	4.61348	-11.1362	CTGL			YX794:AAGTTTGAGTAGGTTA-1	2.73625	-3.57917	STRGA			YX795:AATGACCAGATTCCGC-1	1.44127	1.6844	ITL23GL
YX796:GCATCCTTCACAGCCA-1	8.02538	2.79012	ASC			YX794:AATACCCGTATTACTG-1	-4.38883	2.07696	ITL6GL			YX795:AATGACCAGGGAGCAG-1	-1.08867	4.96661	ITL6GL
YX796:GCATCCTTCCAGCACA-1	1.91353	7.10455	STRGA			YX794:AATACCCGTCATCACG-1	2.26867	-2.38342	OBGL			YX795:AATGACTCACAGCAAC-1	0.149227	0.604518	ITL45GL
YX796:ATCATGTCAAATGCCC-1	-5.0807	-8.43308	ITL6GL			YX794:AATACCCGTGACCTTG-1	3.85462	7.41219	OGC			YX795:AATGACTCATTACTGC-1	-1.63984	2.06768	ITL45GL
YX796:ATCATGTCAATGAATG-1	-1.04245	0.62046	OBGL			YX794:AATACCCGTTTAACCA-1	-10.037	-3.47133	SSTGA			YX795:AATGAGGAGGTTGTAA-1	-7.75136	-2.25934	OGC
YX796:ATCATGTCACTTACAG-1	12.2001	-1.39571	OGC			YX794:AATACTGAGCAAGTGT-1	9.07743	-4.55855	OPC			YX795:AATGCAATCATTGTAC-1	-7.70825	-3.12421	OGC
YX796:ATCATGTCATCTAGCA-1	1.32884	11.8531	SSTGA			YX794:AATACTGAGCATATAG-1	2.64324	-5.46998	OBGA			YX795:AATGCCTGTAGGAGGA-1	8.36865	-6.23659	D12MSN
YX796:CCTTTAGTCAACAAGG-1	11.4222	0.874116	OPC			YX794:AATACTGAGGCAACAT-1	-0.205214	-1.00419	OBGL			YX795:AATGCCTGTTACTTAG-1	-2.95387	-11.9223	SSTGA
YX796:CCTTTAGTCCCTGATC-1	3.05855	5.85559	OBGA			YX794:AATACTGAGTATCCGC-1	-2.94296	-0.0256236	ITL45GL			YX795:AATGGAACAAAGAAGC-1	-8.35435	-3.32444	OGC
YX796:CCTTTAGTCCGTCCAT-1	-3.00124	-4.43259	OBGL			YX794:AATAGCCAGCAAGTCG-1	-2.95786	-1.58682	ITL45GL			YX795:AATGGAACAAGGACGA-1	-4.23427	3.27969	ITL5GL
YX796:CCTTTAGTCCTTGAGG-1	-4.67445	-5.70257	ITL45GL			YX794:AATAGCCAGCGATATA-1	0.0168111	0.260207	ITL23GL			YX795:AATGGCCCAACCCTTG-1	-2.86006	-12.0531	SSTGA
YX796:TCCCTGGTCAAGTGTC-1	-4.41509	-4.5605	ITL45GL			YX794:AATAGCCAGCGGTTAG-1	2.40447	-5.4806	OBGA			YX795:AATGGCCCAAGGATTT-1	3.90286	-4.60117	MGL
YX796:TCCCTGGTCAGTATTG-1	-6.90386	0.850171	ITL23GL			YX794:AATAGCTCAACGGTGT-1	-7.71105	4.50062	PTGL			YX795:AATGGTCAGCCAATCC-1	-3.11239	12.5068	CTGL
YX796:TCCCTGGTCTGTGCAG-1	4.2015	6.57586	OBGA			YX794:AATAGCTCATACTTGC-1	-1.13606	1.55402	ITL23GL			YX795:AATGGTCAGTCCTTGA-1	-1.96078	13.0485	CTGL
YX796:AAACCGCGTTATTGCC-1	-0.424327	0.448754	PTGL			YX794:AATATCCTCAGCAATA-1	5.36194	-0.845223	NPGL			YX795:AATGTCGCACTGGCAG-1	2.69206	-4.1943	MGL
YX796:AAACCGCGTGTTGCTT-1	-8.52397	-0.209121	ITL23GL			YX794:AATATCCTCGACAAGT-1	2.80065	-0.239039	PTGL			YX795:AATGTGATCGCGCAAA-1	-0.0938465	4.16	ITL6GL
YX796:GCACGCTAGGAACACA-1	1.27688	11.7813	NPGL			YX794:AATATCCTCGAGGAGG-1	-9.61546	-4.02513	SSTGA			YX795:AATGTGATCGGGATGC-1	-1.13269	5.11541	ITL6GL
YX796:GCACGCTAGTTATGTG-1	-2.70084	1.10164	PTGL			YX794:AATATCCTCTAGTTCG-1	-3.54837	-3.12474	ITL45GL			YX795:AATGTGGGTAATAAGC-1	-1.06095	4.0478	ITL6GL
YX796:GCACGCTAGGACAATG-1	2.36767	13.1884	SSTGA			YX794:AATATCGAGAAGGAAT-1	-8.79385	-4.32016	SSTGA			YX795:AATGTGGGTGAATCGA-1	5.131	5.65605	STRGA
YX796:GCACGCTAGGAGCACG-1	-6.62302	-3.89141	ITL45GL			YX794:AATATCGAGGTGCTTC-1	-2.57911	6.08974	VIPGA			YX795:AATGTGGGTTACGAAG-1	-1.20912	13.0683	CTGL
YX796:GAGTTACTCTCGCCCA-1	2.9395	13.1623	SSTGA			YX794:AATATGGTCCTCCCAC-1	-1.54307	1.56286	ITL23GL			YX795:AATTACCTCCGCAATC-1	-4.80256	11.2679	CTGL
YX796:GAGTTACTCAAACCTA-1	-3.13924	11.0009	VIPGA			YX794:AATATGGTCTAAGTCT-1	2.10623	-0.548104	STRGA			YX795:AATTACCTCCGTCCCT-1	0.134106	0.626729	ITL45GL
YX796:GCCAATTAGCGGATAA-1	-7.67305	-0.403084	ITL23GL			YX794:AATCACGCAGGAGCTT-1	-2.5853	5.85239	VIPGA			YX795:AATTAGCCATTACCCG-1	5.27057	12.1195	NPGL
YX796:GCCAATTAGTGCACGC-1	1.93051	7.06931	STRGA			YX794:AATCACTTCAATCGTT-1	-9.2035	-3.39211	SSTGA			YX795:AATTAGCCATTAGCAG-1	-7.78209	-1.57612	OGC
YX796:GTTAAGTGTAACCAGC-1	-2.92591	10.3365	VIPGA			YX794:AATCATGAGAAACCTA-1	-8.55755	4.53374	PTGL			YX795:AATTCGTTCCTAAGCC-1	-3.78215	2.8143	ITL5GL
YX796:TAGGCTTAGGTTAGAG-1	1.78492	13.1777	SSTGA			YX794:AATCATGAGCCAGTAG-1	0.0185986	-9.0282	MGL			YX795:AATTGAGTCAGGCTAG-1	8.68478	6.06493	PTGL
YX796:AACCTCCTCGCTCACT-1	0.917169	-0.198727	PTGL			YX794:AATCATGAGGATAACC-1	-8.51374	4.72405	PTGL			YX795:AATTGAGTCGGTTCAC-1	-0.87066	5.08407	ITL6GL
YX796:AACCTCCTCCCTGTTA-1	-6.9953	7.37423	MGL			YX794:AATCCTTAGGTAGCTG-1	9.17273	-4.75511	OPC			YX795:AATTGGATCACATTAC-1	-5.55596	-10.126	ASC
YX796:AACCTCCTCGTTATAG-1	1.13647	-0.453413	PTGL			YX794:AATCGCACACCTGGCT-1	5.06119	-1.24954	NPGL			YX795:AATTGGATCCGGGTTT-1	4.7971	4.89316	OBGL
YX796:CATTCATTCCCGTTGT-1	11.3956	0.943944	OPC			YX794:AATCGCACACGGTCAG-1	-9.74376	-3.78218	SSTGA			YX795:AATTGGATCGGTCAAG-1	-7.55768	-0.678895	OGC
YX796:TTGTCCGGTTTGCGAA-1	7.14768	-9.55504	NPGL			YX794:AATCGTTTCACGGATG-1	-3.43466	-2.2684	ITL45GL			YX795:ACAAACGGTGATTCTA-1	-8.1093	-1.47755	OGC
YX796:TTGTCCGGTAAAGCGG-1	1.21963	11.8864	SSTGA			YX794:AATCGTTTCGCAATTT-1	-8.66905	-5.97427	SSTGA			YX795:ACAAACGGTGCTTCTC-1	0.412	-7.61582	VIPGA
YX796:CTGTAACAGTTTCCTG-1	-5.12813	-4.1387	ITL45GL			YX794:AATCTCTAGAATGACC-1	5.13945	-4.34494	D12MSN			YX795:ACAAACGGTTCCGGGT-1	-2.58677	12.313	CTGL
YX796:CTGTAACAGTTATCTC-1	3.77492	11.8806	SSTGA			YX794:AATCTCTAGCGCTTGT-1	-0.0337727	-0.143945	ITL23GL			YX795:ACAAACGGTTGCGTGC-1	-7.95269	-2.59667	OGC
YX796:CTAAGGTTCGCTAGAT-1	-0.263101	6.9166	D12MSN			YX794:AATCTCTAGCGGGAAG-1	5.87377	0.661785	CTGL			YX795:ACAAACGGTTGGCCAC-1	-2.69173	12.883	CTGL
YX796:CTAAGGTTCAATAGCC-1	-6.86145	1.15907	ITL23GL			YX794:AATCTGTTCAGGATTA-1	-3.86371	0.718272	ITL5GL			YX795:ACAAAGCTCGTACAAA-1	-2.31951	4.08378	ITL5GL
YX796:CTAAGGTTCGTCCTTA-1	6.11182	-11.0785	CTGL			YX794:AATCTGTTCCTCATGA-1	-4.92758	-3.03866	ITL45GL			YX795:ACAAAGGAGCCGCAAA-1	1.79816	1.10777	ITL23GL
YX796:GGTTTGTAGGCGCATC-1	-5.18931	-6.65798	ITL5GL			YX794:AATCTGTTCCTTAGTG-1	-7.45512	4.06234	OBGL			YX795:ACAACATCAACCGCCT-1	-2.26763	2.01771	ITL45GL
YX796:GGTTTGTAGTTTGTCT-1	-7.31453	-4.18189	ITL45GL			YX794:AATCTGTTCTAGGCGA-1	-4.34199	-3.25429	ITL45GL			YX795:ACAACATCACCACAAA-1	1.12793	-9.93578	VIPGA
YX796:GGTTTGTAGTTCCTCA-1	0.00157096	0.0571255	OBGL			YX794:AATCTGTTCTGTAACT-1	-1.36392	1.07175	ITL23GL			YX795:ACAACATCAGGTTGTA-1	-1.97132	3.03728	OBGL
YX796:GGTTTGTAGTGACCTG-1	-6.64066	-3.72306	ITL45GL			YX794:AATGACCAGCATGTTT-1	-4.52592	2.2061	OBGL			YX795:ACAACATCAGTTCCTG-1	0.0973018	0.0720783	ITL45GL
YX796:GGTTTGTAGCTAGAAG-1	-7.82763	-1.02391	ITL23GL			YX794:AATGACCAGGTAGCTG-1	-9.26192	-6.85448	PVGA			YX795:ACAACATCATGGTTAG-1	2.22224	3.44219	ITL23GL
YX796:ATCAAGCTCCAATAGC-1	-4.06797	-6.85089	OBGL			YX794:AATGACTCAATAAAGG-1	1.5196	-0.244044	OBGL			YX795:ACAACCTGTATGGTCT-1	-0.0965419	0.301683	ITL45GL
YX796:ATCAAGCTCCCGTTGT-1	4.14068	12.621	PVGA			YX794:AATGACTCAGCTAGCG-1	-9.12741	-6.6978	PVGA			YX795:ACAACCTGTATTCGGT-1	0.544465	-7.87227	VIPGA
YX796:AGGTTTGGTCATCCTG-1	-5.66789	1.48667	OBGL			YX794:AATGAGGAGTTACTAC-1	-5.30727	0.173328	ITL5GL			YX795:ACAACGGTCGCCTGTG-1	7.39516	5.61519	OBGL
YX796:AGGTTTGGTTGGTTAG-1	4.99583	11.6725	PVGA			YX794:AATGCAATCAGTGAAC-1	-1.57268	0.137633	ITL23GL			YX795:ACAACGGTCGCTTCAA-1	7.46181	-13.195	PVGA
YX796:GTGAATCTCCTACCTA-1	-2.71241	-6.81826	ITL5GL			YX794:AATGCAATCCCAGTAC-1	-8.53517	-6.53549	PVGA			YX795:ACAAGGTTCAATCCAT-1	-2.86956	-4.68674	OBGA
YX796:GAGCGATAGCATGAAG-1	-7.19882	-3.35854	ITL23GL			YX794:AATGCAATCGAAGCAT-1	-0.523666	2.09441	ITL6GL			YX795:ACAAGGTTCCGCTGTG-1	-7.15361	-0.696346	OGC
YX796:GAGCGATAGTCTGGGC-1	5.10148	12.4682	PVGA			YX794:AATGCCTGTGTAATGG-1	-2.90804	-1.99079	ITL45GL			YX795:ACAAGTATCTAATCAC-1	2.34169	3.80504	ITL23GL
YX796:GAGCGATAGCTCCTTA-1	-5.17668	-7.10133	ITL6GL			YX794:AATGGAACACCTTCCT-1	-2.87919	-1.02689	ITL45GL			YX795:ACAAGTATCTCAAATC-1	3.81421	1.59535	ITL23GL
YX796:TTGCTCTCATTGTGAT-1	-6.02147	-3.36132	ITL45GL			YX794:AATGGAACACGCCCAT-1	-3.39319	1.44591	CLAGL			YX795:ACAATGTCAAGCGCAT-1	-7.90746	-2.78816	OGC
YX796:TTGCTCTCAGCTCATA-1	-5.71104	-3.51136	ITL45GL			YX794:AATGGAACAGCTCATT-1	0.901776	-0.263371	OBGL			YX795:ACAATGTCAATTTGGG-1	-2.81402	-6.78442	OBGA
YX796:GGTTGGTGTAAATTGC-1	-4.41221	-4.66294	ITL45GL			YX794:AATGGAACATAGACGC-1	4.50764	-1.68887	PTGL			YX795:ACAATGTCACCTCGAC-1	1.9384	0.819026	ITL23GL
YX796:GGTTGGTGTAGGTGTC-1	-9.29015	-9.6439	CLAGL			YX794:AATGGAACATGGTTAG-1	-9.8284	-3.37721	SSTGA			YX795:ACAATGTCAGCTAACA-1	4.86149	4.92772	OBGL
YX796:GGTTGGTGTCCGCTGT-1	-4.76082	1.51845	OBGL			YX794:AATGGCCCAATAAAGG-1	-6.57298	9.90172	NPGL			YX795:ACAATGTCATGCTTTA-1	2.66116	1.56993	ITL23GL
YX796:GGTTGGTGTTTGAGCA-1	7.82868	-9.01643	PTGL			YX794:AATGGCCCATGCTCCA-1	9.24816	-5.41196	OBGL			YX795:ACACAATCATCCCAAT-1	5.17228	5.55888	OBGL
YX796:GGTTGGTGTCCGTGAG-1	1.85455	12.7772	SSTGA			YX794:AATGGTCAGCAACCCT-1	5.36266	-4.34909	D12MSN			YX795:ACACCGGCAAGGGCTT-1	-1.31981	3.96287	ITL6GL
YX796:TTGCTTAGTCATCCTG-1	5.26138	-5.82953	NPGL			YX794:AATGGTCAGCCTTTCT-1	-0.375106	0.148168	ITL23GL			YX795:ACACCGGCACTTAGGA-1	7.78658	-12.6919	PVGA
YX796:TTGCTTAGTGGAAACG-1	-7.2765	-0.38758	ITL23GL			YX794:AATGTCGCAAATACCG-1	-3.57425	2.02407	ITL6GL			YX795:ACACCGGCAGCAAATT-1	8.4076	4.83758	PTGL
YX796:TTGCTTAGTCATTGAG-1	-5.66189	1.90544	OBGL			YX794:AATGTCGCACCACAAA-1	4.45834	-3.50797	STRGA			YX795:ACACCGGCAGTGCAAC-1	-2.03813	2.13342	ITL45GL
YX796:CTTAGTTTCTATTGTC-1	-0.285222	6.26737	D12MSN			YX794:AATGTCGCAGCTCGCT-1	-2.76082	-2.33241	ITL45GL			YX795:ACACCGTTCAAGGGTT-1	-2.96356	-4.3417	OBGA
YX796:CTTAGTTTCTCACTCA-1	-6.75995	1.29543	ITL23GL			YX794:AATGTGATCATAAGCA-1	-1.83572	5.95469	SSTGA			YX795:ACACCGTTCGCTTGAC-1	-2.95289	-12.037	SSTGA
YX796:GGTCTTTGTGAATCGC-1	-4.15749	-8.75069	ITL6GL			YX794:AATGTGATCGCTCAAC-1	0.998842	-0.146321	OBGL			YX795:ACACCGTTCTTAGCCA-1	4.12558	3.53151	OBGL
YX796:GGTCTTTGTACGCGCA-1	1.13222	6.73347	STRGA			YX794:AATGTGGGTAAGGCCG-1	4.6852	-4.1268	D12MSN			YX795:ACACGCAAGGTGTTAA-1	-1.39769	2.07818	ITL45GL
YX796:GGTCTTTGTTTGTTGC-1	-4.92557	-4.1869	ITL45GL			YX794:AATGTGGGTAGTTGGA-1	-8.80728	-7.08318	PVGA			YX795:ACACGCAAGTAGGTTA-1	-0.0564395	-5.5165	OBGL
YX796:TTGCAACAGTAAACCC-1	3.97497	11.4562	SSTGA			YX794:AATGTGGGTCCTAAGT-1	5.34868	-4.27534	D12MSN			YX795:ACACGCAAGTTAGTAG-1	4.32199	2.36771	ITL23GL
YX796:TTGCAACAGGCACAGG-1	-0.828244	0.52087	OBGL			YX794:AATTACCTCAGCCTGT-1	2.81885	-0.230327	PTGL			YX795:ACACTTAGTAGGTGAC-1	-2.22464	3.35187	ITL5GL
YX796:GTGCAAGCATAAGCAA-1	0.269532	6.5263	D12MSN			YX794:AATTACCTCATAACGA-1	-4.70223	-0.862376	ITL5GL			YX795:ACACTTGTCCAACCTA-1	-2.88687	-11.4869	SSTGA
YX796:GTGCAAGCAGACAAAC-1	4.86793	12.324	PVGA			YX794:AATTACCTCCCGCACA-1	12.4271	-2.34678	ASC			YX795:ACAGCACCACCTGGTC-1	1.09498	-10.0069	VIPGA
YX796:GTGCAAGCATCATGGC-1	-0.327338	6.33488	D12MSN			YX794:AATTACCTCGCTTCAA-1	4.81171	-4.74595	D12MSN			YX795:ACAGCACCAGTTAAAC-1	7.67532	-12.673	PVGA
YX796:CGTGAGGAGGTCGAGG-1	-3.1816	-1.90907	PTGL			YX794:AATTAGCCAGCAAATT-1	-3.36537	-1.16649	ITL45GL			YX795:ACAGCCTTCCCTCACC-1	-5.53585	-10.0621	ASC
YX796:CGTGAGGAGTTTGGGT-1	-3.54906	-4.82732	ITL5GL			YX794:AATTAGCCATAGCTTC-1	0.611869	0.0416605	ITL23GL			YX795:ACAGCCTTCCTAAATC-1	-1.90413	3.46872	ITL5GL
YX796:CGTGAGGAGTTTCCGC-1	7.51618	2.88688	ASC			YX794:AATTCGTTCAAACTGA-1	0.371642	-8.31661	MGL			YX795:ACAGCCTTCGATAAGC-1	5.33558	12.2627	NPGL
YX796:CGTGAGGAGTAACAGG-1	-0.279073	6.92477	D12MSN			YX794:AATTGAGTCCGCCTCT-1	-1.31163	0.831434	ITL23GL			YX795:ACAGCCTTCTCAGCTA-1	9.43619	-0.878365	OGC
YX796:AAAGGACGTTGAGCCG-1	-3.85659	-4.57045	ITL45GL			YX794:AATTGAGTCCTCACGG-1	1.02326	0.738118	OBGL			YX795:ACAGCGGGTCGAGGCA-1	0.0230454	0.643697	ITL23GL
YX796:AAAGGACGTGACCTGG-1	-7.02769	1.53091	ITL23GL			YX794:AATTGAGTCGCTAGAG-1	4.53878	-1.60938	NPGL			YX795:ACAGCGGGTGCTTCGA-1	8.6367	-6.69222	D12MSN
YX796:ATGACGAAGTTAGGCT-1	-7.12248	8.1218	MGL			YX794:AATTGAGTCTCAATCG-1	5.92627	0.689714	CTGL			YX795:ACAGCGGGTGTCCACA-1	2.80336	-4.51245	MGL
YX796:TGCTAACAGGCCTAAT-1	-8.24596	-1.57869	ITL23GL			YX794:AATTGGATCATAAGCA-1	0.808347	0.946067	OBGL			YX795:ACAGCGGGTTCTTAAG-1	3.12908	-4.18274	CTGL
YX796:TGCTAACAGGTGTCCA-1	-4.89958	1.58241	OBGL			YX794:AATTGGATCTAACCGC-1	12.9382	-1.99294	VLMC			YX795:ACAGGCTCAAATAAGG-1	0.31052	-7.68533	SSTGA
YX796:TGCTAACAGGGCTAAA-1	7.77002	-9.04777	NPGL			YX794:AATTGGATCTGTTGGC-1	-6.97063	4.10472	OBGL			YX795:ACAGGCTCAACCCTTG-1	-3.2729	4.13688	ITL5GL
YX796:TGCTAACAGGTGAAAT-1	5.93783	-11.2869	CTGL			YX794:ACAAACGGTGGATGCG-1	2.53534	-3.96185	OBGA			YX795:ACAGGCTCACATGCTT-1	3.43888	-4.08489	CTGL
YX796:AGCTACTAGTAAACCC-1	-4.19385	1.45138	OBGL			YX794:ACAAAGCTCAAACTGA-1	5.42089	7.93943	OGC			YX795:ACAGGTTAGAATGACC-1	-0.649235	4.92289	ITL6GL
YX796:AGCTACTAGTAGCGGG-1	8.77047	2.56016	VLMC			YX794:ACAAAGCTCAGAAAGG-1	-3.43128	-1.17682	ITL45GL			YX795:ACAGGTTAGTAAGCTA-1	-2.78501	3.91177	ITL5GL
YX796:AGCTACTAGGTCTTGG-1	-4.35646	1.4794	OBGL			YX794:ACAAAGCTCGTGATAA-1	-9.57351	-3.20701	SSTGA			YX795:ACAGTAATCCCTCATT-1	3.47877	1.52129	ITL23GL
YX796:ACCTGGTCAGTAGGAT-1	2.86242	5.5682	OBGA			YX794:ACAAAGCTCTTAGCCA-1	-2.28672	5.56686	VIPGA			YX795:ACAGTAATCTCAATAC-1	3.78618	1.40201	ITL23GL
YX796:CTGTTAAAGTTAGGCT-1	12.1185	-1.7917	OGC			YX794:ACAAAGGAGAAGGGTA-1	6.28671	7.03437	OGC			YX795:ACAGTAATCTGTCAGC-1	-3.00884	-12.2368	SSTGA
YX796:CTGTTAAAGCAAGGGT-1	-4.36392	-4.18498	ITL45GL			YX794:ACAAAGGAGGAACCTG-1	-5.06497	1.01741	ITL6GL			YX795:ACAGTGAGTGCGGTTC-1	-7.86463	-3.6432	OGC
YX796:CTGTTAAAGCATTAGC-1	2.03234	13.3486	SSTGA			YX794:ACAAAGGAGGCTAATA-1	-4.39576	1.83875	ITL6GL			YX795:ACATAGCAGGTGCTGA-1	2.83637	-4.6908	MGL
YX796:CTGTTAAAGCTCCTAC-1	-2.88962	10.2889	VIPGA			YX794:ACAAAGGAGTGGCCAA-1	-1.68766	-9.62819	CTGL			YX795:ACATAGCAGTTAGGAC-1	8.38702	5.27382	PTGL
YX796:CCCGTTGTCCTCCTAA-1	12.8682	-2.24973	OGC			YX794:ACAACATCACTTAGCT-1	-9.34505	-3.12089	SSTGA			YX795:ACATAGTCAGGCTCCT-1	-0.983509	-0.0860356	ITL5GL
YX796:CCCGTTGTCACTTTAC-1	-5.46564	-7.40348	ITL6GL			YX794:ACAACATCAGGTGACT-1	0.813922	-0.470166	OBGL			YX795:ACATAGTCATAAACCG-1	-1.02427	1.52548	ITL45GL
YX796:CCCGTTGTCTATCGCC-1	-4.66651	-8.49195	ITL6GL			YX794:ACAACATCAGTAATCG-1	-1.96871	8.38171	CTGL			YX795:ACATAGTCATCCCAAT-1	-0.892833	-0.0466476	ITL45GL
YX796:CCCGTTGTCCGGTTGA-1	5.09274	-9.84379	CTGL			YX794:ACAACATCATAGACGC-1	5.16092	5.34492	OGC			YX795:ACATGAATCATTAACC-1	-3.06435	-11.0723	SSTGA
YX796:CGCCTGTGTCCTTAGT-1	1.1742	12.86	SSTGA			YX794:ACAACCTGTCAATGAG-1	2.70557	-5.11533	STRGA			YX795:ACATGCCTCCTTCGGG-1	-1.92828	12.9303	CTGL
YX796:CGCCTGTGTTAGGTGC-1	-5.51697	1.68444	OBGL			YX794:ACAACCTGTTATATCG-1	-2.19566	5.52361	SSTGA			YX795:ACATGCCTCTTTAAGC-1	-2.19998	12.9461	CTGL
YX796:CGCCTGTGTGCTAGAC-1	3.99332	-11.9882	CTGL			YX794:ACAACGGTCACACAAA-1	-1.48419	1.62464	ITL23GL			YX795:ACATTACTCCAGCTAC-1	8.50137	6.01248	PTGL
YX796:CGCCTGTGTTTGAGCA-1	12.1155	-1.36881	OGC			YX794:ACAACGGTCCTCATGA-1	-9.05649	-6.61505	PVGA			YX795:ACATTACTCCTACTAG-1	9.31905	-0.902312	OGC
YX796:CCAGCTGCAAATACCT-1	1.49665	6.90031	STRGA			YX794:ACAACGGTCCTTAACG-1	2.85789	7.37697	OGC			YX795:ACATTACTCTAAGTCT-1	2.45172	3.72352	OBGL
YX796:CCAGCTGCAATTTAGC-1	4.42349	12.4442	SSTGA			YX794:ACAACGGTCCTTAGAT-1	-3.8909	2.27067	ITL6GL			YX795:ACATTCAGTAGCTAAG-1	-6.90531	-0.815445	CTGL
YX796:CCCTCATAGCAAGATG-1	-7.17999	-0.806031	ITL23GL			YX794:ACAACGGTCGTCCTTT-1	2.76788	-0.648583	OBGL			YX795:ACATTGCGTACTTATG-1	-7.08093	-0.255423	OGC
YX796:CCCTCATAGTTTGTCT-1	5.25811	12.0516	PVGA			YX794:ACAACGGTCTAAGCTT-1	6.27783	6.63632	OGC			YX795:ACATTGCGTTTCCAGG-1	-8.36022	-2.60613	OGC
YX796:CCCTCATAGTCATCCC-1	12.7204	-1.34972	OGC			YX794:ACAACTAAGGGTTATA-1	2.73298	-2.06256	STRGA			YX795:ACCAAATCACATAACG-1	1.26525	-10.0784	VIPGA
YX796:CCCTCATAGTCCTTTG-1	-4.15311	-8.64748	ITL6GL			YX794:ACAACTAAGGTCATGG-1	-3.14334	0.284494	ITL45GL			YX795:ACCAAATCATATGGTG-1	7.17361	5.56003	OBGL
YX796:CCCTCATAGCCTAACG-1	-3.10212	1.19878	OBGL			YX794:ACAAGGTTCCACCTGG-1	-7.50431	4.5699	PTGL			YX795:ACCAACCTCCTGCAAC-1	-1.42845	1.68156	ITL45GL
YX796:CCCTCATAGTTAGAGG-1	13.0331	-2.21918	OGC			YX794:ACAAGTATCACACCGT-1	7.38301	1.07251	CTGL			YX795:ACCACAACAAGCCATA-1	-1.82439	1.25508	ITL45GL
YX796:CTTCGCGTCCTGAGTG-1	6.38467	-1.43802	STRGA			YX794:ACAAGTATCCTTCGGG-1	-6.79554	10.5904	NPGL			YX795:ACCACAACAAGCGCAT-1	-1.15712	13.2671	CTGL
YX796:CTTCGCGTCATGCAAC-1	-5.21022	-5.47413	ITL45GL			YX794:ACAAGTATCTAACTGT-1	2.67453	-0.557421	STRGA			YX795:ACCACAACAGGGAGTA-1	4.14692	-4.87215	CTGL
YX796:CTCTCACAGACTATTG-1	0.233975	0.389726	PTGL			YX794:ACAATGTCAAGCCTCC-1	-3.46402	1.8464	OBGL			YX795:ACCACAACATCATGCT-1	3.52692	-3.87018	MGL
YX796:CGCATATAGCTCGCTT-1	3.87485	-10.7643	CTGL			YX794:ACAATGTCACATAACG-1	-2.15667	5.79279	VIPGA			YX795:ACCAGCAAGTGGCGTA-1	-1.29614	5.35398	OBGL
YX796:CGCATATAGGCATTGT-1	4.79024	-5.28237	NPGL			YX794:ACAATGTCAGGAATAA-1	5.87239	-0.0322363	CTGL			YX795:ACCAGGTCAAATAAGG-1	2.32772	0.952422	ITL23GL
YX796:CGCATATAGCACCACA-1	1.90592	7.08306	STRGA			YX794:ACACAATCAGCCTAAA-1	-8.10375	4.26532	PTGL			YX795:ACCAGGTCAGGCCAAT-1	8.36214	-6.76556	D12MSN
YX796:GGTTAATGTTCAAGCA-1	-6.61495	-0.244847	OBGL			YX794:ACACAATCATGAGCCG-1	-4.39617	-3.27103	ITL45GL			YX795:ACCATATTCCACTATG-1	4.99372	11.8082	NPGL
YX796:GGTTAATGTAATCGTG-1	-3.0145	10.7446	VIPGA			YX794:ACACCGGCAAGGTGTC-1	4.76063	8.1846	OGC			YX795:ACCATATTCTTTGTGG-1	-2.66931	-11.8597	STRGA
YX796:GGTTAATGTGCTTTAC-1	6.5679	-10.6229	CTGL			YX794:ACACCGGCAGTTGGGT-1	-7.56019	4.42976	PTGL			YX795:ACCATGCTCAATAGGC-1	7.99296	-6.19397	STRGA
YX796:CTGGTAAGTGGAGCAA-1	1.00208	-0.270016	PTGL			YX794:ACACCGGCATGGTTAG-1	7.11978	1.617	OBGL			YX795:ACCATGCTCGTGCTGT-1	8.3791	6.25811	PTGL
YX796:CTGGTAAGTAATAGCT-1	-6.76865	-3.96269	ITL45GL			YX794:ACACCGTTCCGGTTTA-1	-1.09233	1.57343	ITL23GL			YX795:ACCATGCTCTTAGGTT-1	3.17534	-3.82096	MGL
YX796:TAGTGGCGTTTGGGCG-1	11.6982	-1.72985	OGC			YX794:ACACCGTTCCTTCGGG-1	6.59675	0.901445	CTGL			YX795:ACCCGTAGTCAATTGC-1	-2.86953	-12.1157	SSTGA
YX796:TAGTGGCGTAATTAGC-1	0.535247	0.0578167	PTGL			YX794:ACACGCAAGAGATTCA-1	2.37497	-4.81081	OBGA			YX795:ACCCGTAGTCATTACA-1	5.04639	5.50742	STRGA
YX796:TAGTGGCGTCCGTGAG-1	-6.29188	0.275207	OBGL			YX794:ACACTTGTCAAATACG-1	-4.18913	-2.89932	ITL45GL			YX795:ACCCTCCTCGCATTGC-1	-0.476641	-0.2825	ITL45GL
YX796:GATAACGAGCAGGCCT-1	-7.31086	-0.374219	ITL23GL			YX794:ACAGCACCAGGGAGTA-1	2.76548	-0.273426	OBGL			YX795:ACCCTGGTCACCTGGT-1	-7.39581	-1.30783	OGC
YX796:GATAACGAGGCATTGT-1	4.94161	-11.9227	CTGL			YX794:ACAGCCTTCACTAAGA-1	5.21091	-4.11859	D12MSN			YX795:ACCCTGGTCGTCCTTT-1	-1.41693	12.95	CTGL
YX796:CCATCACTCGGCCAGT-1	3.03041	5.56252	OBGA			YX794:ACAGCCTTCATAATGG-1	-3.70409	-3.05925	ITL45GL			YX795:ACCCTTAAGATTCACT-1	-2.9166	-4.5854	OBGA
YX796:GCAATCTAGGGCTTAT-1	-6.91133	-3.49588	ITL45GL			YX794:ACAGCCTTCTGTCAGC-1	3.61445	8.10671	OGC			YX795:ACCCTTAAGGCCCTTG-1	7.56203	-12.9021	PVGA
YX796:TGTCCTGGTCAATAGT-1	-2.89836	1.33815	OBGL			YX794:ACAGCCTTCTTTAGGT-1	-3.69089	1.02776	ITL6GL			YX795:ACCCTTAAGGCTTGTC-1	-8.301	-2.57998	OGC
YX796:GAAACTGAGCAATAGG-1	-0.205287	6.80368	D12MSN			YX794:ACAGCGGGTTAACTGC-1	5.5176	-0.653965	NPGL			YX795:ACCCTTAAGGTGCTGA-1	0.649553	-7.973	VIPGA
YX796:GAAACTGAGATAGACG-1	-5.30474	-3.84936	ITL45GL			YX794:ACAGCGGGTTACTTCT-1	-7.2451	4.23758	PTGL			YX795:ACCCTTGCAACCGTAA-1	2.85334	-4.02974	MGL
YX796:GAAACTGAGTAGCGCC-1	11.7456	-1.71416	OGC			YX794:ACAGCGGGTTGTGACT-1	0.628565	-0.392369	OBGL			YX795:ACCCTTGCAATTTGGG-1	-8.11532	-2.24326	OGC
YX796:GAAACTGAGCTTCTCA-1	-4.72224	-7.50663	ITL6GL			YX794:ACAGGCGGTGTCACGC-1	-0.174033	1.22362	ITL23GL			YX795:ACCCTTGCAGCTACCC-1	5.26448	12.1694	CTGL
YX796:AAACAGCCAACTAGAA-1	6.35733	-10.7171	NPGL			YX794:ACAGGCTCAAAGTCAT-1	-7.38473	4.43321	PTGL			YX795:ACCGCGTGTAACCTTA-1	3.31738	3.72929	OBGL
YX796:AAACAGCCACGTGCTG-1	0.26113	0.0810231	PTGL			YX794:ACAGGCTCAAGTTAGT-1	2.85205	-0.614865	ITL45GL			YX795:ACCGCGTGTAGCAGGT-1	3.96708	2.08161	ITL23GL
YX796:AAACAGCCAAATATCC-1	-6.69986	1.8092	OBGL			YX794:ACAGGCTCACATGCCC-1	3.76284	-4.67009	STRGA			YX795:ACCGCGTGTAGTCCTG-1	2.56789	3.81005	OBGL
YX796:CATCAGCCACTAAGAA-1	-7.61404	0.52811	ITL23GL			YX794:ACAGGCTCACTGTCAT-1	4.90099	-3.91697	OBGL			YX795:ACCGCGTGTCTTGAAC-1	4.09514	-4.91088	MGL
YX796:AAAGCAAGTTATCCGT-1	0.650657	0.0840886	PTGL			YX794:ACAGGCTCAGGACTAC-1	-4.28811	0.987337	ITL5GL			YX795:ACCGCGTGTGCGCGAA-1	3.28379	0.855209	ITL23GL
YX796:AAAGCAAGTGTTAGCA-1	-6.56672	-4.20935	ITL45GL			YX794:ACAGGTTAGCAAGTGT-1	-8.71277	-5.80178	SSTGA			YX795:ACCGCGTGTTATGGAG-1	-4.81173	10.915	CTGL
YX796:AAAGCAAGTTAGCAGC-1	0.888646	6.36941	STRGA			YX794:ACAGGTTAGCTTAGTT-1	-2.1748	-1.1954	ITL45GL			YX795:ACCGCTAGTGCTAGCC-1	0.154451	-7.62918	VIPGA
YX796:AAAGCAAGTTTATGGG-1	-6.60376	1.02308	OBGL			YX794:ACAGGTTAGGACCATG-1	4.45147	-4.46326	D12MSN			YX795:ACCGCTAGTGGTGCAG-1	8.5792	-6.66498	D12MSN
YX796:AAAGCAAGTGCAATGC-1	-5.40892	-6.20383	ITL5GL			YX794:ACAGTGAGTCCTAACG-1	4.54581	6.69132	CTGL			YX795:ACCGGCTGTGTGATTC-1	3.71583	1.69774	ITL23GL
YX796:GTTCATTTCAACAAGG-1	3.75112	12.4174	SSTGA			YX794:ACAGTGAGTGAATCGA-1	0.549555	-7.69623	STRGA			YX795:ACCGGTTTCAATAACG-1	-7.91773	-1.63801	OGC
YX796:GTTCATTTCGGGATTT-1	-4.79626	-4.67537	ITL45GL			YX794:ACATAGCAGATTAGGC-1	-4.5932	-0.123328	ITL5GL			YX795:ACCGGTTTCCTTAGTG-1	5.23654	5.52839	OBGL
YX796:GTTCATTTCATTACAG-1	0.624578	6.58048	D12MSN			YX794:ACATAGCAGTTAGGCG-1	3.92833	6.85159	OGC			YX795:ACCGGTTTCTAAATCC-1	-2.87789	-5.11135	OBGA
YX796:AGAAAGGCAAGCTTAT-1	4.35596	-10.7832	CTGL			YX794:ACATAGCAGTTATGAG-1	-0.372072	0.505353	ITL23GL			YX795:ACCGTTATCGAAGTAC-1	5.35582	5.42285	OBGL
YX796:AGAAAGGCAAGGCCAA-1	-5.62475	7.61208	STRGA			YX794:ACATAGCAGTTTCACG-1	2.95878	0.106474	OBGL			YX795:ACCGTTATCTAGTTCG-1	-3.72277	2.2844	ITL45GL
YX796:CCCTCAGTCGTTAGTA-1	-2.84346	-6.5217	ITL5GL			YX794:ACATAGTCATCACAGA-1	-6.97338	9.92858	NPGL			YX795:ACCTAAGCACGATTCT-1	-3.1058	-11.4535	SSTGA
YX796:CCCTCAGTCCCGCATT-1	12.3246	-1.12117	OGC			YX794:ACATGAATCACTTGCA-1	-8.84269	-7.04769	PVGA			YX795:ACCTAAGCAGTACCGG-1	5.38363	11.8109	NPGL
YX796:CCCTCAGTCATCCTGC-1	-6.90914	-0.504496	ITL23GL			YX794:ACATGAATCTAACCCA-1	2.10907	-4.71045	MGL			YX795:ACCTAATTCCACGTTA-1	4.70132	5.22366	OBGL
YX796:CCCTCAGTCAAGGACA-1	-2.94217	1.28453	OBGL			YX794:ACATGCCTCTAACCCA-1	-1.52526	0.292922	ITL45GL			YX795:ACCTAGCTCCCAAAGG-1	4.77246	12.3086	NPGL
YX796:GATTCAGGTTGACTTC-1	5.18623	-5.68311	NPGL			YX794:ACATTACTCATTTAGC-1	13.5745	-2.41352	ASC			YX795:ACCTAGCTCCCGGAAA-1	-3.58115	2.10165	ITL5GL
YX796:ACGCCTAAGTATTGGC-1	5.4959	11.9179	PVGA			YX794:ACATTACTCCACAATT-1	4.00155	6.67455	OGC			YX795:ACCTAGCTCCTCAGTA-1	0.137074	0.120751	ITL45GL
YX796:ACGCCTAAGCTATGAC-1	-5.81125	7.66858	MGL			YX794:ACATTACTCGATCCGT-1	5.42243	7.38174	OGC			YX795:ACCTCAATCAATAGCA-1	2.40397	1.59491	ITL23GL
YX796:GGAACTAAGCTATGAC-1	-5.58586	-6.89839	ITL45GL			YX794:ACATTCAGTTACGCCA-1	-7.12678	10.1398	NPGL			YX795:ACCTCAATCAGGATCG-1	-0.809427	0.0285259	ITL45GL
YX796:CGGATAAAGATAACCC-1	8.17752	2.52033	ASC			YX794:ACATTCAGTTGCAATC-1	-4.70904	1.1653	ITL5GL			YX795:ACCTCAATCATAGCCC-1	-0.896266	4.91808	ITL6GL
YX796:CGGATAAAGGTCCAAT-1	12.1579	-1.96609	OGC			YX794:ACATTCAGTTTGAGTC-1	2.07154	-2.61531	STRGA			YX795:ACCTCAATCTCAAATC-1	8.47955	-6.35135	D12MSN
YX796:CGGATAAAGCCACAAT-1	12.147	-1.71875	OGC			YX794:ACATTGCGTTGCTCTC-1	-8.38818	-7.09167	PVGA			YX795:ACCTCATCAATAAACC-1	3.67352	-4.10522	OPC
YX796:ACCCTCCCAGGTATTT-1	5.29714	-5.93587	NPGL			YX794:ACATTGCGTTTATTCC-1	3.12086	-3.83545	STRGA			YX795:ACCTCTAAGGCACGTA-1	3.92466	-4.37582	MGL
YX796:ACCCTCCCAATTAAGG-1	-2.32852	-6.60389	ITL5GL			YX794:ACATTGTTCACAATAG-1	6.05858	7.05817	OGC			YX795:ACCTGGAAGAAGCAAG-1	2.1872	1.1662	ITL23GL
YX796:ACCCTCCCAATTTGGT-1	1.74915	7.22635	STRGA			YX794:ACCAAATCAAATACCG-1	-2.48956	-0.892283	ITL45GL			YX795:ACCTGGAAGCAGGTTG-1	0.381191	-8.16938	VIPGA
YX796:GAGTGATCAGGATTAA-1	-2.18366	-6.52179	ITL5GL			YX794:ACCAAATCACCAACAA-1	-2.77262	-1.00859	ITL45GL			YX795:ACCTGGAAGGCTATAA-1	-2.50975	-11.1335	STRGA
YX796:GAGTGATCAGGACCTT-1	5.48667	11.8153	PVGA			YX794:ACCAAATCAGCTCGCT-1	-1.25745	0.673968	ITL23GL			YX795:ACCTGGTTCAAACTTC-1	0.471872	3.11655	CLAGL
YX796:GAGTGATCAGTTATCG-1	1.99979	7.11313	STRGA			YX794:ACCAAATCATGAGCTA-1	-4.92196	0.048506	ITL5GL			YX795:ACCTGGTTCCAATTGT-1	5.11559	4.919	OBGL
YX796:TTTCCTGAGACTAAGG-1	11.2102	-1.74181	OGC			YX794:ACCAACCTCCACAATT-1	0.961345	1.05554	ITL23GL			YX795:ACCTGGTTCGCGAAGC-1	-4.39437	3.3317	ITL5GL
YX796:AAGCCACGTGAATCGC-1	-4.45613	-5.18901	ITL45GL			YX794:ACCAACCTCCATCAGC-1	-6.82651	10.3373	NPGL			YX795:ACCTGGTTCTTGTTCC-1	5.31231	5.37863	OBGL
YX796:AAGCCACGTAGGTTTG-1	-4.15259	-5.16689	ITL45GL			YX794:ACCAACCTCGGTTAGG-1	-3.08391	-2.25276	ITL45GL			YX795:ACCTGTTCAGTCTATC-1	7.31655	5.56031	OBGL
YX796:AAGCCACGTTTGTTGC-1	-7.52741	0.237363	ITL23GL			YX794:ACCAACCTCTGTCAGC-1	-2.10064	7.46146	VIPGA			YX795:ACCTTAAGTATCGCTG-1	3.6747	1.63162	PTGL
YX796:AAGCCACGTAGCCTCC-1	-2.92325	-6.42207	ITL5GL			YX794:ACCACAACAAGCTCAA-1	3.87226	6.56942	OGC			YX795:ACCTTAAGTCGCAATT-1	7.17686	5.44114	OBGL
YX796:TGCCGGTAGGTCCAAT-1	-8.10001	0.882046	ITL23GL			YX794:ACCACAACACTAGTAG-1	-0.560083	0.434511	ITL23GL			YX795:ACCTTAAGTGAGACTA-1	-8.25322	-3.6199	OGC
YX796:TGCCGGTAGTCGCTAG-1	4.76884	-5.18157	NPGL			YX794:ACCACAACACTCAGTT-1	-2.40346	5.78765	SSTGA			YX795:ACCTTAAGTGATGGAC-1	2.47291	-4.64379	MGL
YX796:TGCCGGTAGGACCTGC-1	-5.60347	-3.8853	ITL45GL			YX794:ACCACAACAGTTTCTA-1	-3.57392	-2.60995	ITL45GL			YX795:ACCTTAAGTGCACCAC-1	-4.45706	11.4613	CTGL
YX796:TGCCGGTAGCTAGAAG-1	-8.07751	0.075915	ITL23GL			YX794:ACCAGCAAGGCAATGT-1	-3.90385	2.09639	ITL6GL			YX795:ACCTTAAGTTGCTCCT-1	2.29471	3.33238	ITL23GL
YX796:TGCCGGTAGTAGCGCC-1	-3.83264	12.1216	VIPGA			YX794:ACCAGCAAGGTGCTTC-1	-9.48081	-3.68534	SSTGA			YX795:ACCTTAAGTTGTCATA-1	4.99232	5.04143	OBGL
YX796:TGGGCATGTGAGGTGA-1	11.4124	-1.4078	OGC			YX794:ACCAGCAAGTTATGGA-1	6.75313	1.09267	CTGL			YX795:ACCTTAAGTTTGGTGT-1	4.71831	4.91432	OBGL
YX796:TGGGCATGTCCAAGAC-1	-7.49217	0.661293	ITL23GL			YX794:ACCAGGTCAAACATGT-1	-4.11971	-1.39275	ITL45GL			YX795:ACCTTACCAAAGGTAA-1	3.92485	1.99041	ITL23GL
YX796:TGGGCATGTTGCTGGG-1	3.92227	12.7803	SSTGA			YX794:ACCATATTCAGTATAG-1	4.32423	5.79139	OGC			YX795:ACCTTACCAATTTGGG-1	1.61055	1.51657	ITL23GL
YX796:TGGGCATGTCGACTAA-1	-5.31349	-4.31364	ITL45GL			YX794:ACCATATTCCGGATTC-1	-0.525843	1.74851	ITL23GL			YX795:ACCTTAGTCAAACCGG-1	-1.57959	13.2529	CTGL
YX796:GGAGCGATCAGAAACG-1	-4.68149	-8.30952	ITL6GL			YX794:ACCATATTCGCTTTAG-1	-4.17672	1.76481	ITL6GL			YX795:ACCTTAGTCAAATACG-1	-0.455851	1.35942	ITL45GL
YX796:GGAGCGATCAAACCTA-1	1.83107	11.5868	SSTGA			YX794:ACCATATTCGGCTATC-1	-1.64576	1.31867	ITL23GL			YX795:ACCTTAGTCATGCGGA-1	-2.56321	-6.25423	OBGA
YX796:GGAGCGATCAGCACGC-1	4.09594	-12.0885	CTGL			YX794:ACCATGCTCCAGGATG-1	0.931679	0.310775	ITL23GL			YX795:ACCTTAGTCCGTTATG-1	0.59957	-7.33991	VIPGA
YX796:ACAGTATGTTCCTGTG-1	-3.84873	-3.89554	ITL45GL			YX794:ACCCGTAGTTCTGGCA-1	0.680918	-7.10931	VLMC			YX795:ACCTTAGTCTACTACG-1	-7.18464	-1.96228	CTGL
YX796:AGACAATAGTTGGATC-1	12.6468	-1.09124	OGC			YX794:ACCCGTAGTTGCTCCT-1	0.772911	0.302015	ITL23GL			YX795:ACCTTGCAGTCCCGCA-1	-7.23336	-0.823397	CTGL
YX796:AGACAATAGCTGAGGG-1	-7.97544	0.797624	ITL23GL			YX794:ACCCTCCTCCTTGCAA-1	-10.0109	-3.91134	SSTGA			YX795:ACCTTTGAGCGTATTT-1	-2.28766	12.4853	CTGL
YX796:AGACAATAGTGTGATC-1	-2.78586	0.985885	ITL6GL			YX794:ACCCTCCTCGATATTC-1	-7.8829	4.48692	PTGL			YX795:ACCTTTGAGCTAACTT-1	3.45413	-3.78032	MGL
YX796:AGACAATAGCACGTTG-1	-7.79393	-1.82098	ITL23GL			YX794:ACCCTGGTCCACTATG-1	0.495775	-0.801479	OBGL			YX795:ACCTTTGAGCTGGATG-1	-2.85213	-4.49987	OBGA
YX796:CAGCCTAAGGAACGCG-1	-7.59311	0.599998	ITL23GL			YX794:ACCCTGGTCTTGTTGG-1	2.93338	7.1662	OGC			YX795:ACCTTTGAGGCTAGCA-1	-0.542995	-0.457503	ITL23GL
YX796:TGTGAAACAGCAACCT-1	7.25273	2.9535	VLMC			YX794:ACCCTTAAGTGCGGTA-1	3.03137	7.13422	OGC			YX795:ACCTTTGAGTAAAGCC-1	-8.34319	-2.81176	OGC
YX796:TGTGAAACAAAGCGCA-1	-8.1149	1.62613	ITL23GL			YX794:ACCCTTGCAAGGATGG-1	0.210391	0.537552	ITL23GL			YX795:ACCTTTGAGTCATGCC-1	4.85884	12.2342	NPGL
YX796:CAGGTTTAGGCCTGGT-1	1.56115	11.9834	SSTGA			YX794:ACCCTTGCACTGTCAT-1	-2.25426	0.0511879	ITL45GL			YX795:ACGAATATCACTCGCG-1	8.43877	-6.31683	D12MSN
YX796:CAGGTTTAGTTAGCTA-1	0.842795	-0.176372	PTGL			YX794:ACCGAAGTCATGGTCC-1	0.321142	-0.353081	ITL23GL			YX795:ACGATTGCAGAAACCC-1	0.276188	-7.46398	VIPGA
YX796:TTGGCTGAGGGTGAAC-1	-5.73763	1.85155	OBGL			YX794:ACCGAAGTCCAAATAG-1	9.7194	-5.05706	OPC			YX795:ACGCACGCACTCGCAC-1	3.84778	-4.81216	MGL
YX796:TTGGCTGAGCCACATG-1	12.4044	-1.67536	OGC			YX794:ACCGAAGTCGTGCTTA-1	-7.15094	10.1961	NPGL			YX795:ACGCATGAGCTCCTAA-1	-4.34105	3.32068	ITL5GL
YX796:CTGTACCTCTTGTCCA-1	12.6948	-2.0876	OGC			YX794:ACCGCGTGTGCCGGAA-1	4.29177	7.08782	OGC			YX795:ACGCATGAGTGCGGGT-1	8.32696	-6.59043	D12MSN
YX796:CACTAAGGTTAGAGGG-1	-7.89127	1.20755	ITL23GL			YX794:ACCGCGTGTGCTCATG-1	-3.35772	1.8439	ITL6GL			YX795:ACGCCACGTGCAAGGT-1	1.50695	-10.2172	VIPGA
YX796:CACTAAGGTTTATGGG-1	-6.79051	-2.28614	ITL45GL			YX794:ACCGCGTGTTCATTCT-1	-0.308903	-8.62535	ITL23GL			YX795:ACGCCACGTGGCTTAT-1	0.0995554	0.358376	ITL45GL
YX796:AAGGTCAAGCTCAATA-1	-7.33726	1.32647	ITL23GL			YX794:ACCGCTAGTAGTCATC-1	-3.73816	1.53148	ITL6GL			YX795:ACGCCCATCATAGCGG-1	8.53215	6.09369	PTGL
YX796:AAGGTCAAGATGCCTG-1	11.3807	0.987937	OPC			YX794:ACCGCTAGTCCTGAGC-1	-2.04047	8.49037	VIPGA			YX795:ACGCCCATCCGCACCA-1	3.5229	-4.31267	MGL
YX796:AAGGTCAAGTTAGTGC-1	4.55653	-5.03645	NPGL			YX794:ACCGGCTGTCCTAAGT-1	7.00679	0.260733	CTGL			YX795:ACGCCTAGTAGCGCTC-1	8.3036	-6.65928	D12MSN
YX796:GAGCATGCATATTGAC-1	13.0372	-1.51557	OGC			YX794:ACCGGCTGTGAAACAT-1	-1.83977	8.57628	VIPGA			YX795:ACGCCTAGTGAGACTA-1	-3.08031	-12.1388	SSTGA
YX796:GAGCATGCAACTGGGA-1	-4.3157	-8.37501	ITL6GL			YX794:ACCGGCTGTTAGTACC-1	2.25938	-1.25825	PTGL			YX795:ACGCCTAGTGCTTTAA-1	-2.50578	12.3451	CTGL
YX796:GAGCATGCAGGCTGTT-1	-8.25008	0.814396	ITL23GL			YX794:ACCGGTTTCAAGGAAG-1	-9.36413	-3.22429	SSTGA			YX795:ACGCCTAGTGGTTACT-1	2.48399	-4.42537	MGL
YX796:AGGTAACCATAGCAGG-1	-4.70741	-7.55849	ITL6GL			YX794:ACCGGTTTCCAACCTA-1	-8.38365	-5.45008	SSTGA			YX795:ACGCCTAGTTAAAGAC-1	-1.91149	1.07681	ITL45GL
YX796:AGGTAACCACTGGCCA-1	-5.82977	12.4033	VIPGA			YX794:ACCGTTATCAAACATG-1	-8.45041	4.10937	PTGL			YX795:ACGCTTGGTAGAGGGA-1	-0.765474	0.155054	ITL45GL
YX796:GCTATTGCATCATGGC-1	5.11741	-11.2639	CTGL			YX794:ACCGTTATCCAAACTT-1	-2.26349	8.39948	VIPGA			YX795:ACGGACCAGGGCTTTC-1	2.13015	3.77363	ITL23GL
YX796:GCTATTGCAGCTACGT-1	-5.76692	12.6845	VIPGA			YX794:ACCGTTATCCTTGAGC-1	7.46497	1.06019	CLAGL			YX795:ACGGATAGTCAATTCA-1	-4.83366	11.1517	CTGL
YX796:GCTATTGCAGTCTAAT-1	-1.2267	0.406024	PTGL			YX794:ACCTAAGCAAGCCTCC-1	2.50478	-0.951268	OBGL			YX795:ACGGATAGTGCTCCTT-1	-1.70586	12.4188	CTGL
YX796:CCAACATAGGCTATGT-1	1.71011	11.1605	SSTGA			YX794:ACCTAAGCAAGGCTGT-1	2.57944	-0.620506	ITL5GL			YX795:ACGGATCCAAAGGCCT-1	-2.46611	4.12864	ITL5GL
YX796:CCAACATAGGGCCACT-1	3.44419	12.1723	SSTGA			YX794:ACCTAAGCAGAGAGCA-1	1.09597	-0.881306	ITL23GL			YX795:ACGGATCCAAAGTGAA-1	3.52334	-3.92345	SSTGA
YX796:GGTGAGTAGTCCTGAG-1	1.1656	-0.620318	PTGL			YX794:ACCTAGCTCGGTCCAT-1	7.68707	0.971618	CTGL			YX795:ACGGATCCATGAAGCC-1	3.79884	1.93614	ITL23GL
YX796:GGTGAGTAGCGGATTT-1	-5.75872	12.3481	VIPGA			YX794:ACCTAGCTCGTTAGTT-1	-2.07766	8.05393	VIPGA			YX795:ACGGATCCATGAGCTA-1	-2.42874	12.0694	CTGL
YX796:GGTGAGTAGGCTACTG-1	3.37751	5.40531	CLAGL			YX794:ACCTCAATCAGAAAGG-1	-10.0646	-3.67859	SSTGA			YX795:ACGGGAACATAAAGGA-1	-0.677295	0.0258768	ITL45GL
YX796:TAGGCTAGTTCAAGCA-1	8.40729	2.39573	OBGL			YX794:ACCTCAATCCGCCTAG-1	2.2591	-3.11065	STRGA			YX795:ACGGTAAGTGCTTCTC-1	3.69293	3.57115	OBGL
YX796:TAGGCTAGTAGGATCC-1	-2.90936	0.961751	ITL5GL			YX794:ACCTCAATCGCTCAAC-1	-4.5458	2.02318	ITL6GL			YX795:ACGGTTCTCAATACAG-1	9.29774	5.5609	PTGL
YX796:TAGGCTAGTTGCTTCG-1	-7.12471	1.31859	ITL23GL			YX794:ACCTCCCTCATGCCTA-1	-6.88755	4.30327	PTGL			YX795:ACGGTTGAGCACTTGC-1	6.99892	-12.7657	SSTGA
YX796:ACGTTACAGCGAGTAA-1	4.05594	-11.6541	CTGL			YX794:ACCTCCCTCCTGAAGG-1	-1.33468	-9.44801	SSTGA			YX795:ACGGTTGAGCTTTAAC-1	2.29411	1.04205	ITL23GL
YX796:ACGTTACAGTCACGAT-1	-5.76668	12.4437	VIPGA			YX794:ACCTCCCTCGTTATGT-1	2.45008	-4.17453	OBGA			YX795:ACGGTTTGTACCGTTG-1	-2.68712	12.6221	CTGL
YX796:GCTTAACAGCAAGGGT-1	1.33747	11.7791	SSTGA			YX794:ACCTCCCTCTATTGAC-1	-9.16534	-3.41842	SSTGA			YX795:ACGGTTTGTTGCGTGC-1	8.28037	6.24194	PTGL
YX796:GCTTAACAGGGACTAA-1	1.99841	7.01491	STRGA			YX794:ACCTCTAAGCAGGTAT-1	-6.98725	10.306	NPGL			YX795:ACGTAAGGTCAGTGAA-1	5.13016	12.1598	NPGL
YX796:GCTTAACAGGCACAGG-1	-5.04661	-8.36835	ITL6GL			YX794:ACCTCTAAGCTTTAGT-1	-1.83845	1.45508	ITL23GL			YX795:ACGTAAGGTTACGAAG-1	4.10506	2.6732	ITL23GL
YX796:ATCACACAGGTGCGGA-1	0.0417404	0.36113	PTGL			YX794:ACCTCTAAGTCAAGAC-1	2.51457	-5.22527	OBGA			YX795:ACGTAAGGTTTCCAAA-1	8.14924	-6.63363	STRGA
YX796:ATCACACAGTTATCCT-1	4.55889	11.8423	SSTGA			YX794:ACCTGGAAGCTAACTT-1	4.91379	-4.4624	D12MSN			YX795:ACGTAAGGTTTCCAGG-1	2.35365	-4.21235	MGL
YX796:ATCACACAGAACCTGT-1	2.84824	5.54943	OBGA			YX794:ACCTGGAAGTCAATTC-1	2.57877	-5.4079	OBGA			YX795:ACGTAAGGTTTGAGCT-1	8.173	-6.38316	STRGA
YX796:ATCACACAGCGCCTTT-1	1.74414	13.0216	SSTGA			YX794:ACCTGGTTCGATCCGT-1	4.47679	-4.03198	STRGA			YX795:ACGTAAGGTTTGAGGA-1	-8.1473	-2.34568	OGC
YX796:CGCTACTTCATAACTG-1	4.84415	-5.24378	NPGL			YX794:ACCTGTTCAGGTGAGA-1	2.17554	-4.9946	OBGA			YX795:ACGTAATCAAGGCCTG-1	0.208716	1.75192	ITL45GL
YX796:CGCTACTTCATTTGCT-1	-6.9118	-0.593581	ITL23GL			YX794:ACCTGTTCATCCGGGA-1	-1.75772	0.805303	ITL23GL			YX795:ACGTAATCACCAGCTC-1	-1.13024	12.9703	CTGL
YX796:CGCTACTTCATGACCG-1	3.99882	5.94535	OBGA			YX794:ACCTTAAGTACCGTTG-1	7.03208	1.04076	CTGL			YX795:ACGTAATCAGGATCAC-1	-3.18771	-11.757	SSTGA
YX796:GGCCTAATCAAACCGT-1	0.0232973	6.97838	D12MSN			YX794:ACCTTAAGTCAATTGC-1	1.46584	-0.566128	OBGL			YX795:ACGTAATCATGGTTAG-1	-0.990245	12.8093	CTGL
YX796:GGCCTAATCTCATCAT-1	4.22596	6.32602	OBGA			YX794:ACCTTAAGTCATAGAG-1	-4.88181	-0.304989	ITL5GL			YX795:ACGTAGTAGCAAATCA-1	-1.33742	13.3597	CTGL
YX796:AAGCATGAGCCACAAT-1	0.938841	6.69073	STRGA			YX794:ACCTTAAGTGTGATTC-1	-3.91259	1.14302	ITL6GL			YX795:ACGTAGTAGCTTGGTC-1	7.10397	5.48446	OBGL
YX796:CATAACGGTTCGCTCA-1	3.98948	6.0857	OBGA			YX794:ACCTTACCAAGCGCAT-1	-9.41485	-3.45021	SSTGA			YX795:ACGTAGTAGTCCTTGA-1	3.15842	-3.6555	MGL
YX796:CATAACGGTAGTTAAC-1	-6.9171	-0.5468	ITL23GL			YX794:ACCTTACCAGGTTACA-1	1.96236	-2.14934	STRGA			YX795:ACGTATTTCAGCAATA-1	-0.311016	-7.20263	VIPGA
YX796:AATCATCCAGCAGGTA-1	4.98771	-11.7894	CTGL			YX794:ACCTTAGTCACAAAGC-1	-9.10603	-7.23634	PVGA			YX795:ACGTATTTCATTTGGT-1	-2.77403	-11.6747	SSTGA
YX796:AATCATCCATTGACAT-1	-1.11229	0.634384	OBGL			YX794:ACCTTAGTCCTAGTGC-1	-3.62969	-1.35112	ITL45GL			YX795:ACGTATTTCGAGGAGG-1	-7.58237	-3.02119	OGC
YX796:AATCATCCACACCAAC-1	-2.80668	-6.80119	ITL5GL			YX794:ACCTTGCAGATGAACC-1	2.37461	0.052922	OBGL			YX795:ACGTATTTCTAGGAAC-1	-6.90726	-0.524199	OGC
YX796:AATCATCCATTGCGTA-1	-4.51214	-8.12718	ITL6GL			YX794:ACCTTGCAGCAGCCAA-1	-0.808358	-9.78806	MGL			YX795:ACGTCAACATTACTGC-1	9.19842	-0.967632	OGC
YX796:TCTTAGCGTTCCAGGG-1	1.28065	13.1207	SSTGA			YX794:ACCTTGCAGTAAAGCC-1	-5.29851	0.383667	ITL5GL			YX795:ACGTCACTCGAGGCGT-1	-1.56217	1.24141	ITL45GL
YX796:TCTTAGCGTTGCCTCA-1	1.76064	7.22178	STRGA			YX794:ACCTTTGAGCAACAAC-1	3.5685	7.06866	OGC			YX795:ACGTCACTCTAACTAC-1	9.54028	-0.962352	OGC
YX796:TACGTACAGTCATGCG-1	5.3303	11.7587	PVGA			YX794:ACGAATATCAAATCAG-1	2.47132	-0.241983	OBGL			YX795:ACGTTAAAGAGAGGCG-1	-2.98942	2.6961	ITL5GL
YX796:TACGTACAGCTAATTG-1	-3.97582	-3.90499	ITL45GL			YX794:ACGAATATCAACAACA-1	-4.10864	-3.22795	ITL45GL			YX795:ACGTTAAAGAGATTCA-1	-2.43006	12.6048	CTGL
YX796:ACCGCAATCTTAATGG-1	-5.16187	1.67167	OBGL			YX794:ACGATTGCAAGTGGCT-1	7.29828	1.26664	CTGL			YX795:ACGTTAAAGTATTGCT-1	-1.90102	0.941776	ITL45GL
YX796:ACCGCAATCAAGCTTA-1	-7.29008	7.57313	MGL			YX794:ACGATTGCACCAAAGC-1	-5.22068	-0.594555	ITL45GL			YX795:ACGTTACGTCACGCAC-1	8.60766	4.81424	PTGL
YX796:ACCGCAATCCTCAGCT-1	-2.85803	-6.80693	ITL5GL			YX794:ACGCACGCATTACAGG-1	-2.51467	-1.30283	ITL5GL			YX795:ACGTTACGTCCTCCAT-1	-7.90491	-1.99341	OGC
YX796:TCAAGTATCGTTCACC-1	11.8301	-1.05719	OGC			YX794:ACGCATGAGCCAATCC-1	-9.63534	-3.58245	SSTGA			YX795:ACGTTACGTTTGTAGC-1	7.20934	5.24433	OBGL
YX796:GGCCATCAGCTTTGTT-1	-2.64809	1.28039	OBGL			YX794:ACGCATGAGCCATCAC-1	2.87506	-0.241382	OBGL			YX795:ACGTTATTCACTATGT-1	0.388852	-8.13853	SSTGA
YX796:GGCCATCAGACAACAG-1	-6.61669	-3.88987	ITL45GL			YX794:ACGCCACGTAAACCGA-1	-5.47884	-0.532393	ITL5GL			YX795:ACGTTATTCATTTAGC-1	-8.35361	-2.47679	OGC
YX796:TGTGGCGGTGAGCGAA-1	3.76478	-11.147	CTGL			YX794:ACGCCACGTATGGTCT-1	-1.88439	8.71869	SSTGA			YX795:ACGTTATTCCCTGGTG-1	7.41294	-13.1387	PVGA
YX796:TGTGGCGGTTTGAGGC-1	-3.93918	-3.98538	ITL45GL			YX794:ACGCCCATCAAACCGG-1	-4.24611	-0.956419	ITL45GL			YX795:ACGTTATTCCGCACCA-1	3.51379	1.62299	ITL23GL
YX796:AATAACCGTTTGCGCC-1	-4.23293	-5.00647	ITL5GL			YX794:ACGCCTAGTACCGGCT-1	0.640661	-8.04203	CTGL			YX795:ACGTTATTCGTGCTTA-1	-2.27743	1.4599	ITL45GL
YX796:TAGCTAATCAGTGAAG-1	1.36308	11.82	SSTGA			YX794:ACGCCTAGTAGCGCTC-1	-7.13587	10.3135	NPGL			YX795:ACGTTTCCAATAAACC-1	-1.12135	5.15502	ITL6GL
YX796:TAGCTAATCTTGCTAT-1	-3.04731	0.894066	OBGL			YX794:ACGCCTAGTCTAATCA-1	0.107475	-0.552949	OBGL			YX795:ACTAACCGTTCCTGGA-1	9.3226	-1.4219	OPC
YX796:ACCGGTTCACAGGGAC-1	-2.22097	-6.27157	ITL5GL			YX794:ACGCCTAGTGTCCTGA-1	8.95089	-5.27483	OPC			YX795:ACTAACCGTTTGGCTG-1	-3.15906	-12.001	SSTGA
YX796:ACCGGTTCAGCTAACC-1	-5.43056	12.6148	SSTGA			YX794:ACGCGCACAACCCTTG-1	2.95219	-0.456117	OBGL			YX795:ACTAGCCTCGTACCTA-1	4.73663	5.02099	OBGL
YX796:TCCGGTAAGCGCATTG-1	-3.8925	-4.03094	ITL45GL			YX794:ACGCGCACAGTTTCCG-1	-10.1898	-3.34535	SSTGA			YX795:ACTAGGTAGCACTAAA-1	7.41733	-13.1871	PVGA
YX796:ATGTAAGCACAGACTC-1	5.14359	-9.87076	CTGL			YX794:ACGCGCACATGACCAA-1	5.84462	6.322	OGC			YX795:ACTCACTCAAAGGCCT-1	-1.362	13.0899	CTGL
YX796:ATGTAAGCAACCTGGT-1	4.51793	-4.96707	NPGL			YX794:ACGCTAACAAGCTCAA-1	-7.00443	9.73288	NPGL			YX795:ACTCACTCACCACAAA-1	2.12467	3.75134	ITL23GL
YX796:ATGTAAGCAGCAAGTG-1	-6.43684	0.745116	OBGL			YX794:ACGCTAACATATTGCC-1	4.00515	5.93389	OGC			YX795:ACTCACTCAGCCAATA-1	3.49167	0.898417	ITL23GL
YX796:ATGTAAGCAATAGTCT-1	11.4567	0.789283	OPC			YX794:ACGCTTGGTCATGCCA-1	-8.88982	-6.78792	PVGA			YX795:ACTCACTCATGCTTTA-1	-1.52925	5.58236	ITL6GL
YX796:TCTACTAGTTTGTGGA-1	-2.58537	1.1194	OBGL			YX794:ACGCTTGGTGCACCAC-1	4.59322	6.68237	OGC			YX795:ACTCAGGAGGATTATG-1	-7.80491	-2.76829	OGC
YX796:TCTACTAGTTAACGAT-1	1.36738	11.8563	SSTGA			YX794:ACGGACCAGCCATCAC-1	-1.03701	0.349122	ITL23GL			YX795:ACTCAGGAGGCCTAAG-1	0.377176	0.0639595	ITL45GL
YX796:TCTACTAGTTGGTTGA-1	12.4532	-1.41954	OGC			YX794:ACGGACCAGCCGGTAA-1	-5.02656	0.0548415	ITL5GL			YX795:ACTCCTAAGCCATAAA-1	0.386529	-7.57199	VIPGA
YX796:TACTGAGGTGAGGTGA-1	5.17624	-5.68598	NPGL			YX794:ACGGACCAGGTAAGTC-1	-3.35622	1.98452	OBGL			YX795:ACTCGCTAGGGCTTTC-1	9.33591	-1.00703	OPC
YX796:TACTGAGGTAGGATTT-1	11.0937	-1.66793	OGC			YX794:ACGGATCCAATACCCT-1	2.51535	-3.27417	SSTGA			YX795:ACTCGCTAGTATTTGC-1	7.2443	-13.038	PVGA
YX796:GGCAAGCCATAAGTCT-1	4.91796	12.3129	PVGA			YX794:ACGGGAACAAATAAGG-1	-0.324818	-0.488041	ITL23GL			YX795:ACTGAATCAAGGCTTA-1	-4.60316	11.314	PTGL
YX796:GGCAAGCCATAAACCT-1	11.8152	-1.60963	OGC			YX794:ACGGGAACAAATGCGC-1	-0.141002	0.434512	ITL23GL			YX795:ACTGAATCAAGTATCG-1	-1.23122	12.5593	CTGL
YX796:TATTACCTCTTGCTAT-1	-7.84815	-1.83372	ITL23GL			YX794:ACGGGAACAGGATGGA-1	-0.0152632	-0.0936502	ITL23GL			YX795:ACTGAATCAAGTGCCG-1	1.00949	-9.86504	VIPGA
YX796:TATTACCTCCCTCGCA-1	-2.79321	-6.51894	ITL5GL			YX794:ACGGTAAGTAGTTACC-1	-1.58238	0.864169	ITL23GL			YX795:ACTGAATCACACAAGC-1	-3.23429	12.2462	CTGL
YX796:TATTACCTCCACCTGT-1	-3.97657	-8.87147	OBGL			YX794:ACGGTTCTCACGGATG-1	-4.13779	1.77697	ITL6GL			YX795:ACTGAATCAGCTAGCG-1	-3.26322	-11.5389	SSTGA
YX796:TAGCGCGGTGTGCACG-1	3.76687	12.0773	SSTGA			YX794:ACGGTTCTCGAAGTTA-1	-3.94053	-2.85167	ITL45GL			YX795:ACTGAGGTCCTCAGTA-1	4.69148	4.92185	OBGL
YX796:GGAGTCTGTTGTTCAC-1	-6.92596	-0.136149	ITL23GL			YX794:ACGGTTGAGATAGACC-1	1.11642	-0.186546	OBGL			YX795:ACTGCAACAAACCTAG-1	2.39951	1.30294	ITL23GL
YX796:GGAGTCTGTTGTTGTC-1	-8.38496	0.73716	ITL23GL			YX794:ACGGTTGAGCTAATCT-1	1.36597	-0.372072	OBGL			YX795:ACTGCAACATGAGCCG-1	4.00611	2.57623	ITL23GL
YX796:GGAGTCTGTATTCGCT-1	-7.86204	-1.0043	ITL23GL			YX794:ACGGTTGAGCTCGACT-1	9.48405	-5.11592	OPC			YX795:ACTGGCTTCAAACATG-1	-2.8775	-11.942	SSTGA
YX796:GTTTCCTCAACAGGAT-1	-7.1145	0.156896	ITL23GL			YX794:ACGGTTGAGGCGCAGT-1	-0.6087	1.1067	ITL23GL			YX795:ACTGGCTTCATCAGTT-1	-0.409498	-0.0565333	ITL45GL
YX796:AGGAACCAGTTTCCTG-1	-4.83392	-8.22208	ITL6GL			YX794:ACGGTTTGTAACGTGA-1	2.41258	-5.08417	OBGA			YX795:ACTGGCTTCCCTGATA-1	-8.27178	-2.35638	OGC
YX796:AGGAACCAGCCTGGTA-1	-6.43369	-3.71977	ITL45GL			YX794:ACGTAAGGTAGAGGGA-1	4.5545	6.59743	OGC			YX795:ACTGGCTTCCGTCAAC-1	8.21155	5.84264	PTGL
YX796:GGTCGGTTCGCTCCAT-1	-6.06855	1.70122	OBGL			YX794:ACGTAAGGTCATTACA-1	-2.1269	5.99894	VIPGA			YX795:ACTGGCTTCTGGAAAC-1	-7.09518	-1.40086	OGC
YX796:GGTCGGTTCATGCGTG-1	-6.52622	1.86743	OBGL			YX794:ACGTAAGGTTGTGACT-1	-8.356	-6.40095	SSTGA			YX795:ACTTACTAGGAGCAGG-1	-3.23905	-11.8113	SSTGA
YX796:GGTCGGTTCATGCTAA-1	3.14361	3.19566	OPC			YX794:ACGTAATCATAACCAG-1	-3.7187	1.2502	ITL6GL			YX795:ACTTACTAGTCAATCT-1	2.46945	3.68957	ITL23GL
YX796:GGTCGGTTCGTAACGT-1	-8.45611	0.163182	ITL23GL			YX794:ACGTAGTAGGGAGCAG-1	2.43755	-5.18444	OBGL			YX795:ACTTAGCGTAAAGCAT-1	2.87962	-3.90238	MGL
YX796:CTTGGACCAATCCCTT-1	3.18086	5.84032	OBGA			YX794:ACGTATTTCAAGCGCA-1	-3.22813	1.32034	CLAGL			YX795:ACTTAGCGTAACCGGG-1	8.31458	-6.34508	D12MSN
YX796:GTAGGATCAATCATGT-1	12.3215	-2.06653	OGC			YX794:ACGTATTTCGTACAAA-1	-8.85786	-6.69756	PVGA			YX795:ACTTAGCGTCCTTAGG-1	-2.84615	-6.34281	ITL23GL
YX796:GTAGGATCATTAAAGG-1	-3.62762	11.3237	VIPGA			YX794:ACGTATTTCTAGCCTA-1	4.56851	-4.00628	STRGA			YX795:ACTTAGCGTTAAGTCC-1	-2.48375	-6.07616	OBGA
YX796:GTAGGATCAAATATCC-1	4.07589	11.4813	SSTGA			YX794:ACGTATTTCTTTGTGG-1	-9.58911	-3.88043	SSTGA			YX795:ACTTAGCGTTTATGGC-1	-2.95281	-12.1311	SSTGA
YX796:GTGGTTAGTGCTGTAA-1	-4.73947	-7.17536	ITL6GL			YX794:ACGTCAACACTAGCTT-1	2.67384	-0.206494	ITL5GL			YX795:ACTTAGTTCAGCATTT-1	-8.16021	-3.46717	OGC
YX796:CATAGACTCTCACTAT-1	-2.9905	1.35941	OBGL			YX794:ACGTCACTCACCTATG-1	4.91162	-4.03672	D12MSN			YX795:ACTTAGTTCATTAACC-1	-2.55437	-6.34655	OBGA
YX796:CAGCTCAAGTTTAACG-1	-9.35438	-9.59397	CLAGL			YX794:ACGTCACTCGCAATTT-1	4.91037	7.23494	OGC			YX795:ACTTAGTTCCCGGATT-1	8.49078	5.3833	PTGL
YX796:CAGCTCAAGTTGTCCC-1	5.50655	11.827	PVGA			YX794:ACGTTAAAGCGCTACT-1	3.21071	7.07733	OGC			YX795:ACTTAGTTCCGGATTC-1	-2.0776	12.7862	CTGL
YX796:CAGCTCAAGGAAGCAC-1	0.819014	6.43089	STRGA			YX794:ACGTTAAAGCTGCTAC-1	7.82927	1.05693	CTGL			YX795:ACTTAGTTCGCTATGC-1	5.24654	5.57363	PTGL
YX796:CAGCTCAAGTTGGGCC-1	1.78667	12.3911	SSTGA			YX794:ACGTTACGTACTAACC-1	-0.384673	-9.33267	MGL			YX795:ACTTAGTTCTGTCAGC-1	3.58072	1.07864	ITL23GL
YX796:TATGGGCGTTGCGCGA-1	-2.83793	1.28349	ITL5GL			YX794:ACGTTACGTCCTGACA-1	-6.99202	4.1926	PTGL			YX795:ACTTCACCAACGGTGT-1	5.38128	5.68623	OBGL
YX796:AAGGATTAGGCATGTT-1	0.39884	6.61284	D12MSN			YX794:ACGTTATTCCTTAACG-1	2.24759	-3.34582	STRGA			YX795:ACTTCCCGTAGTCCTG-1	7.26964	-11.9699	PVGA
YX796:AAGGATTAGTTATCTC-1	12.5944	-1.48473	OGC			YX794:ACGTTATTCGATTAAG-1	-2.1054	8.45486	VIPGA			YX795:ACTTCCCGTCAGTGAA-1	7.14257	-12.835	PVGA
YX796:CGAAGAATCTTAGGAC-1	11.4547	-1.36924	OGC			YX794:ACGTTATTCGATTATC-1	-8.53943	-5.97895	SSTGA			YX795:ACTTCCCGTTACAGCT-1	-1.89059	1.51514	ITL45GL
YX796:CGAAGAATCTTGTTCG-1	4.5515	-11.4863	CTGL			YX794:ACGTTATTCGATTCAT-1	4.35118	-4.51433	STRGA			YX795:ACTTCGTCACCTCAGC-1	3.42851	-4.58012	D12MSN
YX796:CATTGTGCAATTGCGC-1	-7.01316	7.55242	MGL			YX794:ACGTTTCCAACCGCTC-1	2.22411	-0.220918	OBGL			YX795:ACTTCGTCATACTGAG-1	-0.424115	-0.0650744	ITL45GL
YX796:CATTGTGCAGGTTCAC-1	-0.152002	0.373941	PTGL			YX794:ACGTTTCCAAGCCTGG-1	-4.50623	0.484162	ITL5GL			YX795:ACTTGCATCAAGGGTT-1	-4.5012	11.3785	NPGL
YX796:TCCTCACAGTCATCCC-1	2.11806	7.0783	STRGA			YX794:ACGTTTCCAATCGTGA-1	-0.738393	1.45897	ITL23GL			YX795:ACTTGCATCCTTAGTG-1	-1.26368	1.93335	ITL5GL
YX796:TCCTCACAGGTTTGAC-1	-5.17209	12.3931	VIPGA			YX794:ACGTTTCCACAAAGCC-1	-3.95488	2.36435	ITL6GL			YX795:ACTTGCATCGATCCGT-1	-6.07383	-9.87312	OGC
YX796:TCCTCACAGTCACTAA-1	3.76328	12.5755	SSTGA			YX794:ACTAACCGTGGATTGA-1	-8.81799	-6.30772	PVGA			YX795:ACTTGCATCGCGAAAT-1	8.34263	6.05204	PTGL
YX796:TCCTCACAGAACAAGT-1	0.766612	6.4515	STRGA			YX794:ACTAGCCTCAAACTGA-1	3.05414	-0.490662	OBGL			YX795:ACTTGCTCAAATCCCT-1	-2.38369	3.44836	ITL5GL
YX796:AGGTCCGGTTAAGCGC-1	-5.48102	1.98657	OBGL			YX794:ACTAGCCTCCAGCTCG-1	2.67609	-2.0219	STRGA			YX795:ACTTGCTCAAGCCTGG-1	7.11144	-12.927	PVGA
YX796:AGGTCCGGTCATGCAA-1	-3.18746	-6.60558	ITL5GL			YX794:ACTAGCCTCTTGAATC-1	-8.34786	-5.97644	PVGA			YX795:ACTTGCTCATAAAGGA-1	-7.94208	-1.19603	OGC
YX796:AGGTCCGGTTTACGTC-1	-7.99775	-1.0718	ITL23GL			YX794:ACTAGGTAGCTCATGC-1	-8.84004	-7.37649	PVGA			YX795:ACTTGCTCATAACCAG-1	8.52028	-6.51039	D12MSN
YX796:AGGTCCGGTACCGAAC-1	-4.73362	-8.67244	ITL6GL			YX794:ACTAGTCGTAACCGGG-1	6.58297	1.26564	CTGL			YX795:ACTTTGTAGGCAATAC-1	-2.84177	-4.06789	OGC
YX796:TCACTGACAGGCGATA-1	4.55884	12.4373	PVGA			YX794:ACTAGTCGTGATGAAT-1	3.59339	7.15721	OGC			YX795:AGAAAGCCACCAAAGC-1	8.38684	-6.70664	D12MSN
YX796:TTGTCAAAGTTAGGCT-1	-3.03771	1.04248	OBGL			YX794:ACTAGTCGTGCAACAA-1	-3.69837	-1.5619	ITL5GL			YX795:AGAAAGCCACTATACC-1	-2.36417	1.64117	ITL45GL
YX796:TTGTCAAAGTATTGCA-1	1.8403	7.02236	STRGA			YX794:ACTAGTCGTGTTACAC-1	6.28995	0.425518	CTGL			YX795:AGAAAGCCATTCAGGA-1	-1.31148	3.86285	ITL5GL
YX796:TTGTCAAAGGCAAGTA-1	4.00652	12.8371	PVGA			YX794:ACTCACTCACCGTTGC-1	-4.21627	-2.09523	ITL45GL			YX795:AGAACAACACAAACGC-1	-6.85574	-0.843691	OGC
YX796:TTTGACTTCCACCCTG-1	5.4725	11.8386	PVGA			YX794:ACTCAGGAGTGATTCT-1	8.91562	-5.51381	OPC			YX795:AGAACCTAGCACTAAA-1	5.16712	11.6792	CTGL
YX796:CTGATCACAGGCTTCG-1	4.75961	-11.7687	CTGL			YX794:ACTCCTAAGATTCAAG-1	-9.30925	-6.18561	PVGA			YX795:AGAACCTAGCAGGTTG-1	-1.4294	12.5881	CTGL
YX796:CTGATCACACGCAACT-1	13.2149	-1.69025	OGC			YX794:ACTCCTAAGATTGACA-1	4.66177	-1.61398	NPGL			YX795:AGAATCTCACATAGCA-1	3.85305	-4.214	MGL
YX796:CTGATCACAGAGGGAG-1	-5.29553	-6.27657	ITL5GL			YX794:ACTCCTAAGCCTAATT-1	-1.16405	1.48955	ITL23GL			YX795:AGAATCTCATAAGCAT-1	-1.20044	13.1966	CTGL
YX796:CTGATCACAACACTTG-1	6.16197	-11.2462	CTGL			YX794:ACTCCTAAGTATAGCA-1	-4.88832	-2.87599	ITL45GL			YX795:AGACAAACAACAACAT-1	-2.12087	1.1635	ITL45GL
YX796:GCTTATCGTATCTGGA-1	-3.99838	-3.72869	ITL45GL			YX794:ACTCGCTAGCGATGCA-1	-4.39885	-0.755521	ITL5GL			YX795:AGACTAGGTAAACCGA-1	8.56984	5.18477	PTGL
YX796:AATTGTGTCCTCCCTC-1	9.7936	5.76102	OPC			YX794:ACTCGCTAGGTCATTT-1	-3.01022	0.334846	ITL45GL			YX795:AGAGCAAAGAACAACC-1	-5.69686	-10.0087	ASC
YX796:TCATGTTTCCCGCAAA-1	4.04912	12.2307	PVGA			YX794:ACTGAATCAAACCTAG-1	-4.76187	1.70724	ITL6GL			YX795:AGAGCAAAGACAGGTT-1	5.42195	12.1347	NPGL
YX796:TCATGTTTCCCTCAAC-1	7.76275	-9.06378	NPGL			YX794:ACTGAATCAGCAAGCT-1	-3.81886	-2.82807	ITL45GL			YX795:AGAGCAAAGCAACAAC-1	-0.894363	5.33556	ITL6GL
YX796:TCATGTTTCTTGGATA-1	-7.82381	-0.541677	ITL23GL			YX794:ACTGAATCATTGTGAG-1	-9.62496	-3.03491	SSTGA			YX795:AGAGCAAAGTCATGCC-1	4.46291	-4.42276	MGL
YX796:TCATGTTTCAGCTAAC-1	-7.32702	-4.31653	ITL45GL			YX794:ACTGAGGTCCGGATTC-1	-0.40417	-0.126705	ITL23GL			YX795:AGAGCCGGTAGCAGGT-1	0.734292	1.58744	ITL45GL
YX796:AGGTCATTCGAGGAAC-1	-3.25962	-5.64047	ITL5GL			YX794:ACTGCAACAGGCTCCT-1	0.715404	-0.470296	STRGA			YX795:AGAGCCGGTCCTCCCA-1	7.3811	-11.8321	PVGA
YX796:AGGTCATTCGCAGGCT-1	-4.75538	-5.04591	ITL45GL			YX794:ACTGGCTTCCGGCTAT-1	-8.76373	4.41278	PTGL			YX795:AGAGCCGGTGCGTAAA-1	-8.31037	-3.14591	OGC
YX796:CTTACCGGTTGGCCGA-1	-5.16743	-8.08746	ITL6GL			YX794:ACTTACTAGCAAGTCG-1	0.00628845	0.622588	ITL23GL			YX795:AGAGCCGGTTAACCAC-1	2.54366	3.83988	ITL23GL
YX796:CTTACCGGTTTAGCTC-1	-6.22089	-4.03464	ITL45GL			YX794:ACTTACTAGCCAAACG-1	5.20131	-4.40053	D12MSN			YX795:AGAGCCGGTTACCCAG-1	2.17346	3.79898	ITL23GL
YX796:CTTACCGGTGTTCCCA-1	1.21184	11.7165	SSTGA			YX794:ACTTACTAGCGGGACT-1	-2.14491	5.7418	VIPGA			YX795:AGAGGAGGTGCGTAAA-1	7.8328	-6.42982	STRGA
YX796:CAGGTGGAGCTGAGGG-1	-6.50838	0.996634	ITL23GL			YX794:ACTTACTAGTAAGTCA-1	12.8161	-1.882	ASC			YX795:AGAGGGAGTTCGGTAT-1	2.66643	-4.28311	MGL
YX796:TGGTTCTGTACGGGTT-1	1.86939	7.1882	STRGA			YX794:ACTTACTAGTCGCGAA-1	-7.0659	4.25738	PTGL			YX795:AGATAAGCAAGCTATG-1	5.45384	5.55074	STRGA
YX796:TCACCTCAGGCCGGAA-1	1.17096	-0.52516	PTGL			YX794:ACTTAGCGTACAAACG-1	4.46586	5.56736	SSTGA			YX795:AGATAAGCATCCTCCT-1	-0.0428402	-5.5689	OBGL
YX796:CTCCAACTCAAGTGTC-1	-8.02628	0.665236	ITL23GL			YX794:ACTTAGTTCAAATACG-1	0.891479	-1.0622	OBGL			YX795:AGATAAGCATGACAGC-1	5.15791	5.60601	STRGA
YX796:CTCCAACTCCTTAAGA-1	-0.183871	7.052	D12MSN			YX794:ACTTAGTTCGCTAGCT-1	6.46729	0.237612	CTGL			YX795:AGATAGCTCAGGAATC-1	-1.16354	5.52404	OBGL
YX796:CTCCAACTCCTGCGAA-1	-3.76709	11.5392	VIPGA			YX794:ACTTAGTTCTGGATCC-1	4.37489	-4.25675	STRGA			YX795:AGATAGCTCGATTCAT-1	-0.977615	-0.211256	ITL45GL
YX796:CTCCAACTCGAGGTGG-1	8.15021	2.88495	ASC			YX794:ACTTCACCAGTAATCG-1	-5.3405	-0.615641	STRGA			YX795:AGATAGCTCTGTGCTA-1	-3.27188	12.4711	CTGL
YX796:CTCCAACTCTGTAATG-1	0.148116	0.00559546	PTGL			YX794:ACTTCACCAGTTGGCG-1	-9.97529	-3.08183	SSTGA			YX795:AGATAGCTCTTAGCCA-1	7.4888	-11.6512	PVGA
YX796:ATGAAGCCACAAAGCG-1	1.66665	10.3886	SSTGA			YX794:ACTTCCCGTTAGCGTT-1	7.12911	1.14632	CTGL			YX795:AGATAGCTCTTGGACC-1	-3.02459	-11.2726	SSTGA
YX796:GTAAGCAAGGGCTTAT-1	-5.69587	1.93276	OBGL			YX794:ACTTCCCGTTTCCGGA-1	2.38114	-2.43372	STRGA			YX795:AGATTCAAGCTGCATC-1	3.60673	-4.31098	MGL
YX796:GTAAGCAAGGCGCTAC-1	5.0547	-11.2952	CTGL			YX794:ACTTCGTCAATTTGGG-1	-1.30426	1.17639	ITL23GL			YX795:AGATTCAAGTGGCGTA-1	-7.96132	-1.47936	OGC
YX796:GTAAGCAAGTGAACGA-1	1.05246	6.25455	STRGA			YX794:ACTTCGTCAGAAATGA-1	-2.68084	6.207	VIPGA			YX795:AGATTGATCCGCTAGT-1	7.62425	-12.9903	PVGA
YX796:GTTGCCCGTGCTAGAC-1	2.37305	6.70154	STRGA			YX794:ACTTCGTCATCCTGCA-1	-2.4688	5.77246	SSTGA			YX795:AGATTGATCCTCAAGC-1	5.39166	11.6734	CLAGL
YX796:GTTGCCCGTCATTACC-1	1.36798	12.994	SSTGA			YX794:ACTTGCATCCAGGACA-1	-4.23771	-3.19204	ITL45GL			YX795:AGATTGATCCTCCCAC-1	-3.65013	3.47931	ITL5GL
YX796:CCAATATCAAGTAAGC-1	3.99128	-11.7187	CTGL			YX794:ACTTGCTCAGGATGTC-1	-0.321586	0.777008	ITL23GL			YX795:AGATTGCAGCACCTTA-1	2.65743	3.72522	ITL23GL
YX796:CCAATATCACATAACT-1	1.84796	7.18728	STRGA			YX794:ACTTTGTAGGCGTAAT-1	-0.615208	1.08201	ITL23GL			YX795:AGATTGCAGTGCGGGT-1	3.27318	3.26116	ITL23GL
YX796:CTTAAGGGTAAGGTCC-1	-8.2681	-1.71305	ITL23GL			YX794:ACTTTGTAGTTACCCA-1	6.18638	6.40032	OGC			YX795:AGCAAACTCACAGCAG-1	1.86029	2.07545	ITL23GL
YX796:CTTAAGGGTCCTTTAA-1	-3.74143	11.5117	VIPGA			YX794:AGAAAGCCACATTGTC-1	1.62861	-1.23577	OBGL			YX795:AGCAAACTCACAGCCT-1	-1.48523	12.5649	CTGL
YX796:CTTAAGGGTTTCCTCC-1	-3.60524	11.3313	SSTGA			YX794:AGAACAACACCTTCAG-1	-2.70047	-1.2186	ITL45GL			YX795:AGCAAACTCGAAGTTA-1	-2.80442	-11.9671	SSTGA
YX796:GAACCTTAGGTGAGAC-1	-6.40151	-3.67729	ITL45GL			YX794:AGAACAACAGTCTATC-1	-9.63976	-3.58382	SSTGA			YX795:AGCAAACTCGATAAGC-1	4.72207	4.73126	ITL23GL
YX796:GCCTTTGGTCTAACAG-1	-7.74025	-1.53881	ITL23GL			YX794:AGAACAACATTACGTC-1	6.33867	6.65354	OGC			YX795:AGCAAGCGTAAGTGGC-1	2.42507	1.80183	ITL23GL
YX796:GCGCGATTCCACAATA-1	-8.24303	-0.482693	ITL23GL			YX794:AGAACAACATTGACTC-1	-9.01084	-6.81764	PVGA			YX795:AGCACCTTCAATCGTT-1	-7.967	-2.95598	OGC
YX796:GCGCGATTCACGCATG-1	13.0273	-2.22419	OGC			YX794:AGAACCTAGCCGCAAA-1	1.20585	-1.40324	OBGL			YX795:AGCAGCCAGGGTCTAG-1	-0.644819	-0.0390343	ITL45GL
YX796:TCGTTACGTTAACACG-1	-6.15547	1.57072	OBGL			YX794:AGAACCTAGTCAACAA-1	-1.54907	1.45415	ITL23GL			YX795:AGCATCCTCCCGGAAA-1	0.205391	0.343749	ITL23GL
YX796:AGCAATTGTCCTAACT-1	-3.78213	-5.32184	ITL45GL			YX794:AGAATCTCACCAACAA-1	-1.13661	0.842778	ITL23GL			YX795:AGCATCCTCCCTCACC-1	8.65452	-6.5139	D12MSN
YX796:AGCAATTGTATTGTGG-1	2.18629	12.0498	SSTGA			YX794:AGAATCTCAGATAATC-1	3.41473	6.4995	OGC			YX795:AGCATCCTCGCCTAAC-1	8.55473	-6.38829	D12MSN
YX796:AGCAATTGTTCCTGAT-1	12.5175	-2.18126	OGC			YX794:AGACAAACACTTAGCT-1	-5.54365	0.0822571	ITL5GL			YX795:AGCATCCTCTCAGCTA-1	-2.62004	3.44751	PTGL
YX796:AGCAATTGTCACGGAT-1	5.62542	11.8485	PVGA			YX794:AGACTAGGTGGATGCG-1	-2.15856	5.94777	VIPGA			YX795:AGCATGAGTCATTTCT-1	2.80806	-4.78834	MGL
YX796:AGGTTTATCGCAATCG-1	-5.72181	1.9575	OBGL			YX794:AGACTGAGTAGGCGCA-1	-9.54217	-3.67084	SSTGA			YX795:AGCATGAGTTCCTCAC-1	9.61745	-1.02562	OGC
YX796:AGGTTTATCTGGTCCT-1	-7.45198	0.283749	ITL23GL			YX794:AGACTGAGTTGTGGTT-1	-4.42886	2.11393	ITL6GL			YX795:AGCATGGTCACAAATG-1	-1.45606	12.3201	CTGL
YX796:CCGTTATGTAGGTTTG-1	-7.0708	0.0777046	ITL23GL			YX794:AGAGCAAAGGACTTAA-1	2.84425	-0.0296071	CLAGL			YX795:AGCATGGTCATAGCGG-1	-2.65241	-11.2957	STRGA
YX796:CCGTTATGTTACAACG-1	13.1717	-1.50396	OGC			YX794:AGAGCCGGTTGCTCTC-1	5.59105	-0.487287	NPGL			YX795:AGCATGGTCGGGATGC-1	8.35788	-6.66578	D12MSN
YX796:TGATCCTGTCCTTAGT-1	-2.35645	-6.62401	ITL5GL			YX794:AGAGGAGGTCCCGGAT-1	-0.311221	1.40218	ITL23GL			YX795:AGCCAATAGCTATATC-1	4.22069	-4.4541	CTGL
YX796:AAGGAAGCAGTAGGAT-1	-3.23682	10.8252	VIPGA			YX794:AGAGGAGGTCCGTTAG-1	13.6249	-2.25545	ASC			YX795:AGCCTAGAGCCTTAAT-1	3.6565	3.01528	ITL23GL
YX796:CATCCTTCAATATACC-1	2.78178	13.166	SSTGA			YX794:AGAGGAGGTTCCCGTT-1	5.022	-1.28259	NPGL			YX795:AGCCTAGAGGTTGCGA-1	7.54194	-12.7348	PVGA
YX796:CATCCTTCAAGGTCGA-1	-4.83595	-8.61729	ITL6GL			YX794:AGAGGAGGTTCCGGAC-1	4.59268	6.86553	OGC			YX795:AGCCTAGAGTCCTGCG-1	8.17056	-6.54461	D12MSN
YX796:GACTTGGTCGGTTACG-1	-3.17202	1.32685	CLAGL			YX794:AGAGGAGGTTTAACCA-1	-2.2741	8.41584	VIPGA			YX795:AGCCTCTAGGCGCAGT-1	7.69237	5.585	PTGL
YX796:GAGCCTTCAGGACCTT-1	6.7981	-10.1157	NPGL			YX794:AGAGGGAGTCAGTAAG-1	9.05276	-5.26313	OPC			YX795:AGCCTGTTCAGCCATC-1	5.52928	5.47672	PTGL
YX796:TCCACAACATCATGTG-1	-7.71931	0.570952	ITL23GL			YX794:AGATGCCCATAAGCAT-1	1.43477	-0.775894	OBGL			YX795:AGCCTGTTCATTAGCT-1	7.36848	-13.141	PVGA
YX796:TCCACAACAGGAACTG-1	8.63593	2.57323	ASC			YX794:AGATTCAAGGATTATG-1	2.22161	-0.497649	OBGL			YX795:AGCCTGTTCGATTAAG-1	-2.97861	-12.0827	SSTGA
YX796:TCCACAACAACTAACT-1	6.98418	-9.68332	NPGL			YX794:AGATTCAAGTCAACAA-1	-3.16944	-1.25329	ITL45GL			YX795:AGCCTTCAGATTCTGT-1	-2.06952	12.8699	CTGL
YX796:TCCACAACATGGCCTG-1	11.7475	-1.72476	OGC			YX794:AGATTGATCCAAATTC-1	-4.6494	-3.179	ITL45GL			YX795:AGCCTTCAGGCTATAA-1	-6.86706	-0.175865	OGC
YX796:TCCACAACATCTAGCA-1	-5.38977	12.3863	VIPGA			YX794:AGATTGATCCGTCCAG-1	3.34925	-3.92078	STRGA			YX795:AGCGCAATCATTTAGC-1	2.97829	-4.52957	MGL
YX796:AAAGCCGCAGCACGTT-1	9.85542	5.86023	OPC			YX794:AGATTGATCCTGGATC-1	5.8817	-0.422816	CTGL			YX795:AGCGCAATCCTGTTAG-1	7.43445	-12.5386	SSTGA
YX796:TTTGGTAAGGCATTGT-1	5.55316	-11.1014	NPGL			YX794:AGATTGATCGCATTTG-1	4.70523	8.47348	OGC			YX795:AGCGCAATCTTAGCCA-1	3.34809	-4.55362	MGL
YX796:CAACCGGGTGCACGCA-1	-5.61454	1.83457	OBGL			YX794:AGATTGCAGCTTATCG-1	7.76808	1.0748	CTGL			YX795:AGCGCCTGTCCAGCAC-1	-1.46251	12.791	CTGL
YX796:CTGAATATCACGAATC-1	-2.6382	1.30712	OBGL			YX794:AGATTGCAGGTGCTGA-1	-4.97616	0.320408	ITL5GL			YX795:AGCGCCTGTTAACTGC-1	3.88828	-4.36303	MGL
YX796:CTGAATATCTGGTCCT-1	-3.94829	-4.52001	ITL45GL			YX794:AGATTGCAGTTGCAGG-1	2.01238	-1.51717	OBGL			YX795:AGCGCCTGTTAGTTGC-1	8.17111	-6.527	STRGA
YX796:GAAGTATAGCATTTCT-1	-7.30632	-3.72124	ITL45GL			YX794:AGCAAACTCTTGCTGA-1	-1.74545	-10.0618	MGL			YX795:AGCGCCTGTTTCACCC-1	-8.30317	-2.90241	OGC
YX796:GAAGTATAGGCTAATC-1	0.98781	6.30433	STRGA			YX794:AGCAAGCGTACGTTTA-1	1.36452	-1.0748	PTGL			YX795:AGCGGTCAGAAGGAAT-1	-3.28796	12.2136	CTGL
YX796:GAAGTATAGCCGCTTT-1	6.66803	-10.3775	CTGL			YX794:AGCAAGCGTGCTTCGA-1	-9.20711	-3.34039	SSTGA			YX795:AGCGGTCAGCCGATAG-1	-4.08757	3.33851	ITL5GL
YX796:GAAGTATAGCTGCACA-1	13.4827	-1.74534	OGC			YX794:AGCAAGCGTGTGCGAG-1	4.27298	7.27272	OGC			YX795:AGCGGTCAGTCCTCAA-1	-8.0752	-2.28966	OGC
YX796:CTAATCTTCCCATAGG-1	4.00381	-10.6158	CTGL			YX794:AGCAAGCGTTTACCGG-1	5.39348	7.63802	OGC			YX795:AGCGGTTCAACCGTTT-1	7.31779	-12.7009	PVGA
YX796:CTAATCTTCGAAGTAG-1	-3.12201	-6.62684	ITL5GL			YX794:AGCACCTTCAAGGTTA-1	0.415482	-7.49455	SSTGA			YX795:AGCGGTTCAACGGTGT-1	-2.80773	-11.7136	SSTGA
YX796:CTAATCTTCATTGACA-1	-5.07632	1.608	OBGL			YX794:AGCACCTTCAATATCC-1	4.75015	6.22972	OGC			YX795:AGCGGTTCAGGACCTG-1	4.54435	5.25394	STRGA
YX796:CTTAATGAGCAGCTCA-1	-6.80601	7.57015	MGL			YX794:AGCACCTTCAATCCAT-1	-3.83707	1.81792	ITL6GL			YX795:AGCGTTTGTTAGTTTG-1	5.29841	5.18102	ITL23GL
YX796:TAAACAGCAGCAATAA-1	-0.724006	0.454645	PTGL			YX794:AGCACCTTCCGGGTTT-1	0.465812	-0.885827	ITL23GL			YX795:AGCTAACAGCAAATCA-1	8.21213	-6.39007	D12MSN
YX796:TAAACAGCATTGTGGC-1	1.49756	13.1712	SSTGA			YX794:AGCAGCCAGATATTCC-1	7.00705	0.927342	CTGL			YX795:AGCTAACAGCTGCTAC-1	-0.719655	0.548447	ITL45GL
YX796:TAAACAGCAAGTGTCC-1	12.5817	-0.979051	OGC			YX794:AGCAGCCAGATTCCGC-1	3.05611	7.41065	OGC			YX795:AGCTAACAGGTTATCT-1	2.77788	-4.39357	MGL
YX796:TAAACAGCAAGCCACT-1	12.583	-1.66946	OGC			YX794:AGCAGCCAGCTTAGCC-1	-2.71523	5.78383	VLMC			YX795:AGCTAACAGTCCCTGG-1	0.495824	-7.31178	VIPGA
YX796:AACAGATAGGAACCAA-1	1.53119	11.7129	SSTGA			YX794:AGCAGCCAGTAACCGG-1	-2.20667	8.42842	VIPGA			YX795:AGCTAATCAAAGAAGC-1	-6.89692	-0.61641	OGC
YX796:AACAGATAGCTGTACG-1	13.3092	-2.00653	OGC			YX794:AGCATCCTCAAACCGG-1	7.41125	0.781859	CTGL			YX795:AGCTAATCAAGCTATG-1	-1.56988	12.7152	NPGL
YX796:AACAGATAGGCCCAGT-1	-4.56044	-8.41203	ITL6GL			YX794:AGCATGAGTTACGAAG-1	7.47107	0.764693	CTGL			YX795:AGCTAATCACCTGGTC-1	4.22306	3.71443	OBGL
YX796:AACAGATAGGCGTAAA-1	-6.04404	1.51817	ITL23GL			YX794:AGCATGAGTTGCAATC-1	-3.06027	1.33989	CLAGL			YX795:AGCTAGGTCCGCCTAG-1	-1.95725	13.0739	CTGL
YX796:GCCTCCATCCAAACAC-1	3.69617	-11.1232	CTGL			YX794:AGCCAATAGAGGAATG-1	-0.932623	0.815034	ITL45GL			YX795:AGCTAGTAGGATGACT-1	8.58381	-6.40916	D12MSN
YX796:GCCTCCATCCGCAAGC-1	13.2327	-2.21302	OGC			YX794:AGCCAATAGGCTAGCA-1	5.47443	5.64722	OGC			YX795:AGCTAGTAGGTGGAAA-1	8.4589	-6.67011	D12MSN
YX796:GCCTCCATCATCAGTA-1	8.46527	2.66331	VLMC			YX794:AGCCAATAGTGGCGGT-1	2.83541	-0.134042	ITL23GL			YX795:AGCTGTTGTTACTAGC-1	7.57412	-12.5565	PVGA
YX796:GCCTCCATCCGTTAAA-1	-5.56727	12.3521	VIPGA			YX794:AGCCTAGAGATAGCCG-1	-3.26714	-2.99678	ITL45GL			YX795:AGCTTCCAGGACACGC-1	-5.94233	-9.9063	ASC
YX796:CATTGCGAGCGCATTG-1	3.93003	-11.1499	CTGL			YX794:AGCCTAGAGCAAGTGT-1	-3.62737	1.19658	ITL6GL			YX795:AGCTTCCAGTCATTAC-1	3.81071	3.47349	ITL23GL
YX796:CCTGAGTCACAACAAA-1	4.01606	-10.7645	CTGL			YX794:AGCCTAGAGGTCCGTT-1	6.72489	0.106031	CTGL			YX795:AGCTTCTCAAAGTCAT-1	-2.32475	1.34685	ITL45GL
YX796:CCTGAGTCAATTAAGG-1	-9.32479	-9.58333	CLAGL			YX794:AGCCTAGAGTAAGTCA-1	-4.67721	-3.1213	ITL45GL			YX795:AGCTTCTCAACGGGAA-1	8.44218	6.35737	PTGL
YX796:GCTAATATCATGAGCT-1	-3.77018	-4.56857	ITL45GL			YX794:AGCCTCTAGAATCTAG-1	4.87585	6.58788	OGC			YX795:AGCTTCTCACATAGCA-1	4.84284	12.062	NPGL
YX796:GCTAATATCGCACAAT-1	12.8383	-1.94307	OGC			YX794:AGCCTCTAGCGCTACT-1	-6.85564	10.1258	NPGL			YX795:AGCTTGTGTCATCACG-1	3.11581	-3.81297	MGL
YX796:GCTAATATCATGTGGT-1	-3.30058	0.958059	ITL23GL			YX794:AGCCTCTAGTTTCACG-1	-1.89261	8.23544	VIPGA			YX795:AGCTTTAGTAGGTTTC-1	4.02471	1.61836	ITL23GL
YX796:GCACGGTTCCTCCATA-1	-6.12956	-3.33733	ITL45GL			YX794:AGCCTGTTCAGGGCTA-1	8.79022	-4.83552	OPC			YX795:AGCTTTAGTCCTAAGT-1	-0.639184	-0.117388	ITL45GL
YX796:GCACGGTTCAACAAGG-1	-4.69667	-7.62636	ITL6GL			YX794:AGCCTGTTCCAATTGT-1	2.9817	-0.0645734	OBGL			YX795:AGCTTTAGTTTCCGGA-1	2.92175	1.40002	ITL23GL
YX796:GCACGGTTCCTAGTTT-1	5.05591	-10.9293	CTGL			YX794:AGCCTGTTCCCAATAT-1	-0.610958	-0.478953	ITL23GL			YX795:AGCTTTGTCCATCATG-1	5.25336	12.2389	NPGL
YX796:GCACGGTTCGAGGTGG-1	-7.12066	-4.42572	ITL45GL			YX794:AGCCTGTTCGTTAGTT-1	9.45232	-5.06104	OPC			YX795:AGCTTTGTCCTCCCAC-1	3.02325	3.69234	OBGL
YX796:GAGCTTGTCCGGGACT-1	12.4712	-1.98393	OGC			YX794:AGCCTTCAGAACCTAA-1	-1.19948	-9.89653	MGL			YX795:AGCTTTGTCGTTAAAG-1	-2.80201	-11.8821	SSTGA
YX796:GAGCTTGTCTTAGGAC-1	5.23076	-5.71737	NPGL			YX794:AGCGCAATCAGCCTGT-1	2.77408	-5.03483	OBGA			YX795:AGCTTTGTCTTGGACC-1	-2.18927	1.94562	ITL45GL
YX796:GAGCTTGTCAAGGACA-1	-5.12544	12.2718	VIPGA			YX794:AGCGCAATCATGGTCC-1	0.205165	-7.89346	SSTGA			YX795:AGGAATCTCATAAGCA-1	2.14231	3.83665	ITL23GL
YX796:TGGAACAAGTGAACCT-1	10.0206	5.95247	OPC			YX794:AGCGCAATCGACAAGT-1	-1.97172	6.15505	VIPGA			YX795:AGGACTAGTCCCGGAT-1	5.34802	5.47042	OBGL
YX796:TGGAACAAGCACAGGG-1	-2.96231	1.34471	OBGL			YX794:AGCGCCTGTAAGGGCT-1	2.07952	-3.13602	STRGA			YX795:AGGACTAGTGCAAGGT-1	5.35618	5.21928	ITL6GL
YX796:TGGAACAAGCTTTGGG-1	-6.93335	-2.11003	ITL23GL			YX794:AGCGCCTGTATCGGCC-1	2.36274	-2.39535	STRGA			YX795:AGGACTTAGACACGCA-1	2.36397	1.0177	ITL23GL
YX796:TGGAACAAGTCACGAT-1	3.10606	3.18068	OPC			YX794:AGCGCCTGTCAGTGAA-1	-10.0884	-3.74201	SSTGA			YX795:AGGACTTAGAGCTGCA-1	-2.8412	-4.28857	VIPGA
YX796:ATTATGGTCCTTCGTA-1	-7.03609	7.39715	MGL			YX794:AGCGCCTGTGGGTGTG-1	-1.63591	-9.46144	MGL			YX795:AGGACTTAGATTCTGT-1	-1.4275	1.08915	ITL45GL
YX796:GAGTAATAGGTCGAGG-1	3.90056	5.78945	OBGA			YX794:AGCGCTAAGCTTATCG-1	-1.64213	0.486624	ITL23GL			YX795:AGGACTTAGTCCTCAA-1	-1.26119	12.424	CTGL
YX796:GAGTAATAGCTCAATA-1	4.6776	11.8697	SSTGA			YX794:AGCGCTAAGCTTCCTT-1	-0.0606455	-8.68681	MGL			YX795:AGGAGGTAGATTCCTG-1	-0.87343	5.1995	ITL6GL
YX796:GAGTAATAGTTATGTG-1	-3.76876	11.4269	VIPGA			YX794:AGCGGTCAGCAACCCT-1	-9.15214	-3.89057	SSTGA			YX795:AGGAGGTAGCTAATAG-1	5.43728	5.58446	PTGL
YX796:ATGTCCACATTCAGCA-1	2.15308	6.93712	STRGA			YX794:AGCGGTCAGCCTTGCG-1	5.77423	-0.362278	CTGL			YX795:AGGATTATCACCTGGT-1	-2.86414	1.77617	ITL45GL
YX796:ATGTCCACAATTAACC-1	2.03778	7.03616	STRGA			YX794:AGCGGTCAGCTAACTT-1	4.23663	6.4567	OGC			YX795:AGGATTATCATGTTGT-1	7.79399	5.71385	PTGL
YX796:ATGTCCACATCCTGAA-1	1.25166	11.652	SSTGA			YX794:AGCGGTCAGTTACGAA-1	4.57999	-1.71514	NPGL			YX795:AGGATTATCCCTCATT-1	-2.84817	-10.978	SSTGA
YX796:ATGTCCACACAATTAC-1	-6.98227	7.33647	MGL			YX794:AGCGGTTCACCTGGCT-1	-8.7066	4.42708	CLAGL			YX795:AGGATTATCCGCACAT-1	-1.82015	13.2961	CTGL
YX796:GAACCTGTCCCATAGG-1	-7.72651	-1.1363	ITL23GL			YX794:AGCGGTTCAGAGAGCA-1	2.36164	-4.4497	OBGA			YX795:AGGATTATCTAGTTAC-1	0.32472	3.16696	CLAGL
YX796:GAACCTGTCTTGCAGG-1	-6.84168	7.03862	MGL			YX794:AGCGGTTCAGTATGTG-1	13.7849	-2.29607	ASC			YX795:AGGCAAGCAAGGCTGT-1	-1.00944	-0.155938	ITL45GL
YX796:AGGTGAATCTATTGTC-1	1.85103	12.7746	SSTGA			YX794:AGCGTTTGTTTACCGG-1	-9.68953	-3.10904	SSTGA			YX795:AGGCATTAGCCGCAAA-1	3.10691	-4.7044	MGL
YX796:AGGTGAATCTGCAACG-1	6.38866	-10.9272	CTGL			YX794:AGCTAACAGAAGCTAC-1	-8.17105	-6.2564	PVGA			YX795:AGGCATTAGGATTGGT-1	-5.90622	-10.0542	ASC
YX796:AGGTGAATCAAACCGT-1	11.489	-1.36715	OGC			YX794:AGCTAACAGTAACACA-1	-6.78537	10.5769	NPGL			YX795:AGGCATTAGTCTTAGT-1	-6.06591	-9.96651	ASC
YX796:AGGTGAATCTATGACA-1	7.91097	-8.93082	NPGL			YX794:AGCTAATCACGGATCG-1	2.38216	-4.50105	OBGA			YX795:AGGCATTAGTGGCCAA-1	3.75414	2.27174	ITL23GL
YX796:AGCCTGGGTTTGCGAA-1	0.545757	-0.352059	CLAGL			YX794:AGCTAGGTCAAGCGCA-1	-1.14625	0.962821	ITL23GL			YX795:AGGCATTAGTTACCGC-1	-7.8102	-1.8769	OGC
YX796:AGCCTGGGTTGCTTCG-1	3.28395	5.84283	OBGA			YX794:AGCTAGTAGCACCTAC-1	-2.73752	-2.76629	ITL45GL			YX795:AGGCCATCAATTAGCG-1	2.49298	3.48073	OBGL
YX796:AGCCTGGGTGCAACTA-1	7.90109	2.72117	ASC			YX794:AGCTAGTAGTAGGATC-1	6.20774	0.475681	CTGL			YX795:AGGCCATCATAAGTCG-1	-0.768234	4.6598	ITL6GL
YX796:GTTGTTGCAAGCCACT-1	1.17359	12.3935	SSTGA			YX794:AGCTCAACAGCCTGAG-1	-4.59511	1.0813	ITL6GL			YX795:AGGCCTAAGAAGGACA-1	8.18131	6.23129	PTGL
YX796:AGCCGGTTCTTCAATC-1	4.5283	12.5898	PVGA			YX794:AGCTGGCAGCAAACAC-1	8.98636	-5.30886	OPC			YX795:AGGCCTAAGGAGGTAA-1	3.85161	-4.23808	MGL
YX796:AGCCGGTTCACAGCCA-1	4.69334	-5.11693	NPGL			YX794:AGCTGGCAGCACCTAC-1	5.63091	6.01871	OGC			YX795:AGGCCTAAGGTATAGC-1	3.0952	-3.88643	MGL
YX796:ACGGTACGTTTAAAGC-1	2.19012	6.85312	OBGA			YX794:AGCTGGCAGGTGCGTA-1	-3.72466	1.97384	ITL6GL			YX795:AGGCCTGCAGTTGGCG-1	-7.71604	-1.20827	OGC
YX796:TTCCTCAAGTTTAACG-1	-8.00033	-1.19549	ITL23GL			YX794:AGCTGTTGTGTAACCT-1	4.0653	5.84222	OGC			YX795:AGGCTGATCCAATATC-1	-5.98477	-10.0565	ASC
YX796:GTTAAGCTCATGCATA-1	-6.67827	-2.43361	ITL45GL			YX794:AGCTTCCAGTGTGGTG-1	5.28221	6.41579	CTGL			YX795:AGGCTGATCCTAATGT-1	5.39777	12.2273	NPGL
YX796:GTTAAGCTCAATTGGC-1	5.76793	-11.4396	CTGL			YX794:AGCTTCTCAGGTTTCT-1	2.89681	-0.157577	OBGL			YX795:AGGCTGTCAAACCCAA-1	2.33	-4.57622	MGL
YX796:GGTAACCGTAATCCCT-1	-4.389	-7.86177	ITL6GL			YX794:AGCTTGTGTATGTTGC-1	-8.99316	-6.50907	SSTGA			YX795:AGGCTGTCAAACTAAC-1	3.17752	-4.51771	MGL
YX796:AGCGATTTCACCAATA-1	10.1207	6.12153	OPC			YX794:AGCTTGTGTGCGGTTC-1	-2.04938	8.49305	VIPGA			YX795:AGGCTGTCAACAGGCT-1	8.06584	-6.82731	D12MSN
YX796:AGCGATTTCATGCATA-1	12.2551	-2.00081	OGC			YX794:AGCTTGTGTGGTGCAG-1	-1.24641	-9.45038	MGL			YX795:AGGCTGTCACATTACC-1	3.25447	-4.36909	MGL
YX796:AGCGATTTCACTCAAA-1	-4.3077	-8.70354	ITL6GL			YX794:AGCTTTAGTACGTAAG-1	6.87023	1.57463	CTGL			YX795:AGGCTGTCACCTCAAT-1	1.98088	1.70017	ITL23GL
YX796:CGCGATTCATCAATCG-1	12.3318	-1.4345	OGC			YX794:AGCTTTAGTCATTGAC-1	6.09361	1.15251	CTGL			YX795:AGGCTGTCATTGAGGC-1	-0.125278	-0.187356	ITL45GL
YX796:TACAAGCTCACCTGTC-1	5.52959	-10.0822	CTGL			YX794:AGCTTTAGTTATGGGA-1	-2.43651	6.4344	VIPGA			YX795:AGGCTTGAGATATTCC-1	-1.09596	5.16992	ITL6GL
YX796:ATGGCCGGTCATTAGG-1	-3.17793	1.23185	OBGL			YX794:AGCTTTAGTTCCATTT-1	4.50618	6.69571	OGC			YX795:AGGCTTGAGATTGACA-1	3.15056	3.18363	OBGL
YX796:CGTAACCCAGTGAACG-1	4.43513	11.9013	SSTGA			YX794:AGCTTTGTCACATAGA-1	-9.54359	-3.28989	SSTGA			YX795:AGGCTTGAGCCAAACG-1	-7.86456	-3.27071	OGC
YX796:CGTAACCCAGGAACAT-1	-5.63794	12.3895	VIPGA			YX794:AGCTTTGTCACGAATA-1	-4.58273	-1.00652	ITL5GL			YX795:AGGCTTGAGTCAAGAC-1	5.46087	5.30342	OBGL
YX796:CGTAACCCAGGCATGA-1	-6.72101	6.91802	MGL			YX794:AGCTTTGTCCCAATTG-1	1.08834	0.390271	OBGL			YX795:AGGCTTGAGTGGCGTA-1	2.08925	3.30824	ITL23GL
YX796:AAGCCTCCATCCGTAA-1	4.55353	-11.2148	CTGL			YX794:AGCTTTGTCGTGATAA-1	2.41407	-0.618244	OBGL			YX795:AGGGAGTAGGATCCAG-1	4.38022	2.43788	ITL23GL
YX796:AAGCCTCCATTGCGGT-1	5.11004	-10.2486	CTGL			YX794:AGGAATCTCACAAGCG-1	-4.30753	1.26607	ITL6GL			YX795:AGGGAGTAGTTATGAG-1	8.44609	-6.25604	D12MSN
YX796:AAGCCTCCAGAAATGC-1	-3.25229	10.7495	VIPGA			YX794:AGGAATCTCAGAAAGG-1	-7.82169	3.8832	PTGL			YX795:AGGGATGCAATTGAGT-1	4.56717	-4.39272	MGL
YX796:AAGCCTCCAACCCTCC-1	10.9604	-1.78233	OGC			YX794:AGGAATCTCCGTCAAC-1	3.41679	-4.41503	STRGA			YX795:AGGGATGCAGGTTATG-1	4.8158	11.926	NPGL
YX796:TGTTAGCAGGGTGAGT-1	1.26103	13.109	SSTGA			YX794:AGGAATCTCGATTCAT-1	3.51109	6.4172	OGC			YX795:AGGGCCTAGCGATATA-1	0.255009	0.111257	ITL45GL
YX796:TGTTAGCAGCTCCCTG-1	-2.46392	-5.79683	ITL5GL			YX794:AGGAATCTCTAGGCGA-1	-7.20797	10.4213	NPGL			YX795:AGGGCCTAGCTTAGTT-1	-3.96326	3.44177	ITL5GL
YX796:TGTTAGCAGCATGCAT-1	-5.52284	1.63209	OBGL			YX794:AGGACTAGTGCAAGGT-1	-4.41595	-3.14687	CLAGL			YX795:AGGGCCTAGTCTTAGT-1	-0.367815	-0.20718	ITL45GL
YX796:TGTTAGCAGCATTAGC-1	-3.84358	1.59417	OBGL			YX794:AGGACTAGTTACGAAG-1	4.91578	-1.35421	NPGL			YX795:AGGGCTTCAGGTTGCG-1	4.90375	5.47233	STRGA
YX796:CCCAAATAGTAACGGA-1	-3.79886	-7.23811	ITL6GL			YX794:AGGACTAGTTCTGGCA-1	-1.61614	5.77468	VIPGA			YX795:AGGGTCCAGATAACCA-1	3.10058	-4.57387	MGL
YX796:CCCAAATAGCAAGGGT-1	0.912593	-0.213316	PTGL			YX794:AGGACTAGTTTGTTGA-1	3.56821	-2.14851	STRGA			YX795:AGGGTCCAGCCGGTAA-1	-2.56423	-11.6244	STRGA
YX796:CCCAAATAGTTCCTGC-1	1.52439	6.67998	STRGA			YX794:AGGACTTAGCCCTTGG-1	9.60151	-4.99114	OPC			YX795:AGGGTCCAGGCTAGCA-1	7.74365	-12.7261	PVGA
YX796:CCCAAATAGAACAAGT-1	11.9795	-1.51491	OGC			YX794:AGGACTTAGTCGCGAA-1	4.83448	8.51517	OGC			YX795:AGGGTCCAGTCAAGAC-1	-7.911	-1.55749	OGC
YX796:CCCAAATAGTGACCTG-1	4.69323	-5.13682	NPGL			YX794:AGGAGGTAGCATGGAT-1	2.51918	-3.04034	STRGA			YX795:AGGGTGGAGACAACGT-1	7.91833	5.73377	PTGL
YX796:AGAACCGCAAGCTTTG-1	-3.99241	-1.43533	CLAGL			YX794:AGGATTATCATGCAAA-1	-8.58203	-6.43042	PVGA			YX795:AGGGTGGAGATGGAGA-1	-0.472846	0.122252	ITL45GL
YX796:AGAACCGCACAACAAA-1	7.33552	-9.39319	NPGL			YX794:AGGATTATCCTTAGAT-1	-1.86631	-1.34086	STRGA			YX795:AGGGTGGAGCTAAGCG-1	5.12751	11.7561	NPGL
YX796:AGAACCGCAGCAACCT-1	-3.71553	12.029	VIPGA			YX794:AGGCAAGCAACCGCCT-1	-0.706417	1.19279	ITL23GL			YX795:AGGGTGGAGTAGGATC-1	0.135958	0.652922	ITL45GL
YX796:AGAACCGCAAACTGTT-1	1.98044	6.82643	STRGA			YX794:AGGCAAGCATAAGCAT-1	-8.43099	3.90551	PTGL			YX795:AGGGTTAGTAAGTGGC-1	4.96047	5.00124	OBGL
YX796:TGGTTAATCTTTGACT-1	9.88803	5.84353	OPC			YX794:AGGCAAGCATGACCTT-1	-5.43817	-0.0444192	ITL5GL			YX795:AGGGTTTAGTTTACGT-1	-0.157237	-5.55611	STRGA
YX796:TGGTTAATCTGTAATG-1	11.5255	-1.50129	OGC			YX794:AGGCATTAGGTCGAGC-1	6.08234	-0.254324	CTGL			YX795:AGGTAATGTGCAGTAA-1	3.61173	3.58489	OBGL
YX796:CACTTTGTCATTTAGG-1	2.08145	7.03282	STRGA			YX794:AGGCATTAGTCAACAA-1	-7.62847	4.36503	PTGL			YX795:AGGTATGGTATTGCGT-1	-0.230277	0.245861	ITL45GL
YX796:CATTGTAAGTAGAGGC-1	5.51776	11.9928	PVGA			YX794:AGGCCATCAACAGAGG-1	13.209	-1.92622	ASC			YX795:AGGTCAAGTTACGAAG-1	0.0737162	1.36454	ITL45GL
YX796:CATTGTAAGTCCTTTG-1	2.34594	6.51341	STRGA			YX794:AGGCCATCACAATAAC-1	4.14847	6.70875	OGC			YX795:AGGTGAGCAACCGTAA-1	-1.35791	3.50998	ITL5GL
YX796:ACAACATGTGATTACG-1	-8.69865	0.308349	ITL23GL			YX794:AGGCCATCATGACCTT-1	-0.270888	1.91397	ITL23GL			YX795:AGGTGAGCACTGGGAT-1	-8.39331	-2.71582	OGC
YX796:ACAACATGTGCACGCA-1	0.900621	-0.429938	PTGL			YX794:AGGCCTAAGAGGGACG-1	9.52591	-5.27412	OPC			YX795:AGGTGAGCAGGCATTA-1	3.49637	-4.28976	CTGL
YX796:ACAACATGTCATAAGT-1	-2.44275	-6.25802	ITL5GL			YX794:AGGCCTAAGGTTATCT-1	-0.679741	0.917324	ITL23GL			YX795:AGGTGGCTCCTAGTGC-1	5.10081	5.03315	OBGL
YX796:CTCATGCTCGGGACTC-1	-3.03585	-4.45246	OBGL			YX794:AGGCCTGCAAACCCAA-1	0.3672	0.91836	ITL23GL			YX795:AGGTGTTAGAGCTGGC-1	8.15894	-6.27336	D12MSN
YX796:CTCATGCTCGCTAGTG-1	5.06885	-11.0087	CTGL			YX794:AGGCCTGCAATCCTAC-1	6.0591	0.716106	CTGL			YX795:AGGTGTTAGCAACCCT-1	-4.6705	11.0762	NPGL
YX796:CTCATGCTCTGGTCCT-1	0.319365	0.21307	PTGL			YX794:AGGCCTTTCGCTAATT-1	-2.42452	-1.71776	ITL45GL			YX795:AGGTGTTAGCCTGTCG-1	1.39871	-10.1472	VIPGA
YX796:TGCGCGAGTCGAAGTC-1	7.83277	2.61374	ASC			YX794:AGGCCTTTCTAACTGT-1	6.60518	0.849823	CTGL			YX795:AGGTGTTAGCTCATTG-1	-8.30026	-2.57605	OGC
YX796:TGCGCGAGTGGACCTG-1	12.5516	-1.39805	OGC			YX794:AGGCCTTTCTAAGCTT-1	-4.53229	-0.466904	ITL5GL			YX795:AGGTGTTAGTGCTGGA-1	5.25354	5.41719	OBGL
YX796:TGCGCGAGTCATAAGT-1	-8.50646	0.389442	ITL23GL			YX794:AGGCCTTTCTATCGGC-1	2.23831	-5.35653	OBGA			YX795:AGGTTAGGTATTCAGC-1	-2.91427	4.01399	ITL5GL
YX796:TGTTTGTTCTTACTCG-1	9.90872	5.89943	OPC			YX794:AGGCTGATCCAATATC-1	0.132153	1.30691	ITL23GL			YX795:AGGTTAGGTGAGACTA-1	7.7261	-12.6356	PVGA
YX796:TGTTTGTTCTTAAGTG-1	-7.17735	1.0725	ITL23GL			YX794:AGGCTGTCATGGATAT-1	-8.13059	-6.04204	SSTGA			YX795:AGGTTAGGTGAGGAAG-1	2.42822	-4.3069	MGL
YX796:GCAATATGTAACAGGG-1	-8.02885	0.61283	ITL23GL			YX794:AGGCTTGAGATTCTGT-1	3.79899	5.81754	OGC			YX795:AGGTTAGGTGGTTACT-1	1.0587	-9.86816	VIPGA
YX796:GCAATATGTTCCGGGA-1	3.81971	-11.0649	CTGL			YX794:AGGCTTGAGTCCTTGA-1	-9.05549	-6.68759	PVGA			YX795:AGGTTAGGTGTAACAG-1	2.73899	-4.20692	MGL
YX796:CTTGTTTAGTGTTGCG-1	-4.13778	-4.52179	ITL45GL			YX794:AGGGAGTAGATTGACA-1	9.65436	-5.09341	OPC			YX795:AGGTTAGGTTAAAGCG-1	-0.320499	-0.44368	CLAGL
YX796:CTTGTTTAGCACCACA-1	5.10136	-11.7817	CTGL			YX794:AGGGAGTAGGATTTGA-1	0.53411	-8.06688	MGL			YX795:AGGTTAGGTTTCTCAT-1	5.50433	11.9225	ITL5GL
YX796:CTTGTTTAGTTAGAGG-1	-3.05985	-5.32068	ITL5GL			YX794:AGGGAGTAGGGTCTAG-1	5.98518	0.605064	CTGL			YX795:AGGTTCCTCTGCAACC-1	0.28346	-7.58813	VIPGA
YX796:CTTGTTTAGTAACGAG-1	3.88633	6.20918	OBGA			YX794:AGGGATGCATCCTGCA-1	4.27342	7.87501	OGC			YX795:AGGTTCTGTTCTCACC-1	-2.48392	12.7698	CTGL
YX796:ACCGGCTAGCGAGGTG-1	-8.09008	1.5006	ITL23GL			YX794:AGGGATGCATTGTCCG-1	3.19238	7.82878	NPGL			YX795:AGGTTCTGTTTACTGA-1	-7.28565	-0.675139	OGC
YX796:GGATTCAGTCTTGCTG-1	3.56748	13.0555	SSTGA			YX794:AGGGCCTAGAAGCTAC-1	-2.80557	0.0461387	ITL5GL			YX795:AGGTTTGCACCGTTGC-1	0.4527	-8.09794	STRGA
YX796:CAGCCTTTCGATATTG-1	12.4009	-1.19154	OGC			YX794:AGGGCCTAGCACTTGC-1	-9.42812	-6.75174	PVGA			YX795:AGGTTTGCAGAATCTG-1	2.683	3.37033	ITL23GL
YX796:CAGCCTTTCATAGACC-1	4.13829	12.0092	PVGA			YX794:AGGGCCTAGTCACTAT-1	4.44371	5.44318	OGC			YX795:AGGTTTGCAGCCAATA-1	4.05364	-4.69174	MGL
YX796:ACCAAGTTCCCTCAAC-1	3.09204	3.18021	OPC			YX794:AGGGCTTCAATAGAAG-1	6.09182	-0.100069	CTGL			YX795:AGGTTTGCAGGATGTC-1	-4.56953	11.1967	NPGL
YX796:ACCAAGTTCCGGAACC-1	-6.94844	7.51727	MGL			YX794:AGGGCTTCAGGTTTCT-1	6.38235	0.765441	CTGL			YX795:AGTAAACGTCATGAAG-1	-1.42991	1.80606	ITL45GL
YX796:ACCAAGTTCTTAGCGG-1	6.20357	-11.0541	CTGL			YX794:AGGGCTTCAGTATTGG-1	2.81562	-0.447351	PTGL			YX795:AGTAAACGTGAGTTTC-1	-2.75011	-11.8192	SSTGA
YX796:TCTAACCGTTTCCTCC-1	11.993	-1.42568	OGC			YX794:AGGGTCCAGCAAGACT-1	-4.31907	-2.06823	ITL5GL			YX795:AGTAACGGTCTTGGAT-1	8.06952	6.06876	OBGL
YX796:TCTAACCGTTAAGGTT-1	4.43617	-5.73629	NPGL			YX794:AGGGTCCAGCATGGAT-1	0.213369	-1.14189	OBGL			YX795:AGTAACGGTGTTAACC-1	8.37525	-6.68838	D12MSN
YX796:CTTCAATTCTTCAATC-1	-4.20029	-6.52953	ITL5GL			YX794:AGGGTCCAGTCAATAG-1	-1.92964	8.15555	VIPGA			YX795:AGTAACTCAATAAAGG-1	-8.06919	-2.89534	OGC
YX796:CTTCAATTCGTTTCGC-1	4.18267	11.8709	PVGA			YX794:AGGGTCCAGTGTGGTG-1	2.18017	-2.47849	STRGA			YX795:AGTAAGCTCGCGAGTA-1	-2.08875	1.19644	ITL45GL
YX796:CTTCAATTCCGCATGA-1	11.8084	-1.03051	OGC			YX794:AGGGTGGAGAAGGACA-1	1.94135	-0.161433	OBGL			YX795:AGTAAGTGTGGACAAC-1	-1.69839	5.34846	ITL6GL
YX796:GGTAAGGGTGAGCACT-1	5.50648	-11.6832	CTGL			YX794:AGGGTGGAGCCTAATT-1	-2.10227	8.25145	VIPGA			YX795:AGTAAGTGTTCCGGAC-1	-2.6913	12.1414	CTGL
YX796:GGTAAGGGTCATTAGG-1	5.69873	-11.4508	CTGL			YX794:AGGGTGGAGTATCCGC-1	4.21039	8.17915	CTGL			YX795:AGTAATCCATAGCATG-1	-1.31145	4.83471	ITL6GL
YX796:GGTAAGGGTATGGTGC-1	-2.80145	1.05414	PTGL			YX794:AGGGTTAGTAACCTTA-1	13.4443	-2.54483	ASC			YX795:AGTAATCCATCCTGTG-1	-1.662	13.3584	CTGL
YX796:ATCCTCATCAAGCTAC-1	-5.20568	-5.83124	ITL5GL			YX794:AGGGTTTAGAACCTAA-1	-6.92896	9.80752	NPGL			YX795:AGTACTGCATTACGGA-1	3.80664	1.92673	ITL23GL
YX796:ATCCTCATCATTTAGG-1	-5.77904	1.81285	OBGL			YX794:AGGGTTTAGGCGTAAT-1	-6.62977	3.86702	OBGL			YX795:AGTAGCTAGCACCTAC-1	-7.38739	-1.77526	OGC
YX796:ATCCTCATCCTAAGAC-1	-5.75743	12.7665	VIPGA			YX794:AGGTAATGTACTGACT-1	-8.45623	4.13069	PTGL			YX795:AGTAGCTAGGCTTAAA-1	-2.16715	2.11307	ITL45GL
YX796:ATCCTCATCACCTGTC-1	1.9439	7.14266	STRGA			YX794:AGGTAATGTATTCAGC-1	-7.00087	10.1715	CTGL			YX795:AGTAGGCGTCACCATG-1	3.96135	1.86501	ITL23GL
YX796:AAGTTTGTCTACTAAG-1	-4.77272	1.53483	OBGL			YX794:AGGTAATGTGAGTCAA-1	6.70922	0.816401	CTGL			YX795:AGTAGGCGTTAACTGC-1	7.99717	-12.8928	PVGA
YX796:AAGTTTGTCTTGGATA-1	-5.04877	12.3457	VIPGA			YX794:AGGTAATGTTAGCTAC-1	-3.92565	2.41536	OBGL			YX795:AGTAGGCGTTACTTCT-1	8.57636	-6.33892	D12MSN
YX796:AAGTTTGTCCTTGAGG-1	4.34441	-10.8473	CTGL			YX794:AGGTAATGTTGGTGAA-1	-4.73134	1.23183	ITL5GL			YX795:AGTAGGTTCACAGATA-1	-6.90872	-1.37786	OGC
YX796:AAAGCACCACGAATCC-1	7.91237	2.7865	ASC			YX794:AGGTATGGTTCCATTT-1	-1.84559	1.13898	ITL23GL			YX795:AGTAGGTTCCGCACAT-1	-4.58697	11.0949	NPGL
YX796:GATCGATTCCTTCGTA-1	5.2605	-5.78585	NPGL			YX794:AGGTATGGTTTCACCC-1	2.71085	-0.343181	OBGL			YX795:AGTAGGTTCGCATTGC-1	9.82105	-1.11601	OPC
YX796:GATCGATTCCACAATA-1	-0.507005	0.389853	OBGL			YX794:AGGTCAAGTAATAAGC-1	-7.98085	3.9779	OBGL			YX795:AGTAGGTTCGGCTATC-1	5.40133	5.49222	OBGL
YX796:CGTTTCTCATGAAATG-1	1.04048	-0.589254	PTGL			YX794:AGGTCAAGTTAAACGG-1	-2.04064	6.06117	VIPGA			YX795:AGTAGGTTCGTTTCTC-1	-7.51646	-1.61529	OGC
YX796:CGTTTCTCACAGAACG-1	4.36961	-5.48655	CTGL			YX794:AGGTGAGCAAACCAGC-1	-4.50012	-3.18315	ITL23GL			YX795:AGTAGGTTCTTGACCA-1	-5.93495	-9.81599	ASC
YX796:CGTTTCTCAAAGGCCA-1	5.32498	-11.6022	CTGL			YX794:AGGTGAGCATGACAGC-1	0.336093	-0.284223	ITL23GL			YX795:AGTATTGAGCAAATTG-1	7.37469	-12.3786	STRGA
YX796:CGTTTCTCAAGGTAAC-1	-4.06274	-8.79181	OBGL			YX794:AGGTGGCTCTGGTCTA-1	-0.693973	0.509745	ITL23GL			YX795:AGTATTGAGCAGGTAT-1	-0.795912	4.37478	ITL6GL
YX796:CGTTTCTCATTCCTCG-1	-2.99064	-6.97072	ITL5GL			YX794:AGGTGGCTCTTGAATC-1	2.30951	-0.309117	ITL45GL			YX795:AGTATTGAGGATTATG-1	0.41622	3.19452	CLAGL
YX796:AACTGTTCAACCCTCC-1	-7.615	-1.62828	ITL23GL			YX794:AGGTGTTAGGACTTAA-1	5.20383	-4.26977	D12MSN			YX795:AGTATTGAGGTTGCGA-1	5.16986	5.45258	OBGL
YX796:AACTGTTCAATGCGCT-1	-2.89501	1.26916	OBGL			YX794:AGGTGTTAGTGATTCT-1	1.59302	-0.997926	OBGL			YX795:AGTCAATCAAACTAGT-1	-8.06707	-3.32661	OGC
YX796:CTTTAGGCATAAAGCA-1	0.774524	-0.240314	OBGL			YX794:AGGTGTTAGTTGCAAA-1	4.16774	8.35353	OGC			YX795:AGTCAATCAGGAATAA-1	1.03598	-9.89478	VIPGA
YX796:CTTTAGGCACTGACTA-1	-3.51984	12.0345	VIPGA			YX794:AGGTGTTAGTTGCAGG-1	-7.2649	4.55336	PTGL			YX795:AGTCACACAAGGCCTG-1	4.30855	-4.22561	MGL
YX796:GCCTGAGGTACTGAAT-1	-7.24753	-3.18197	ITL23GL			YX794:AGGTTAGGTAGGATCA-1	6.18927	6.82128	OGC			YX795:AGTCACACAATTTGGG-1	-3.12318	12.1125	CTGL
YX796:GCCTGAGGTCAAGTAT-1	-8.22508	1.39072	ITL23GL			YX794:AGGTTAGGTATTACTG-1	-2.14702	8.53179	VIPGA			YX795:AGTCACACACTATACC-1	2.21386	3.64141	ITL23GL
YX796:TTATGCGCATGTTGCA-1	-8.27756	-1.34868	ITL23GL			YX794:AGGTTAGGTCTTAGCG-1	1.68373	-0.668566	OBGL			YX795:AGTCATTTCAGGTTGG-1	-3.27788	-11.6022	SSTGA
YX796:TGATTCAAGCCTTAAA-1	-8.06205	0.278604	ITL23GL			YX794:AGGTTAGGTGCAAGGT-1	-9.24699	-7.00241	PVGA			YX795:AGTCATTTCATGAGGT-1	3.75294	3.51673	OBGL
YX796:TGATTCAAGGCAAGTA-1	-3.62456	1.32226	ITL45GL			YX794:AGGTTCCTCAGGTTCC-1	6.97185	1.18765	CTGL			YX795:AGTCATTTCCCGGATT-1	5.516	5.45429	OBGL
YX796:ACCAAACTCGGTTACG-1	-0.0324222	6.75716	D12MSN			YX794:AGGTTCCTCGAGGCGT-1	4.78928	-4.49558	OBGL			YX795:AGTCATTTCGCATTGC-1	4.36948	4.38948	OBGL
YX796:ACCAAACTCCTCCCTC-1	-4.60224	1.47276	OBGL			YX794:AGGTTTGCATCAGTAG-1	-8.53178	4.63941	PTGL			YX795:AGTCCTTCAAACCAGC-1	-7.11273	-0.950777	OGC
YX796:ACCAAACTCAATGAGG-1	11.4689	-1.50776	OGC			YX794:AGTAAACGTCAATTCA-1	-4.76927	1.02271	ITL5GL			YX795:AGTCCTTCAATAAACC-1	0.325895	3.31823	CLAGL
YX796:ACCAAACTCATTGACA-1	0.207899	0.299747	PTGL			YX794:AGTAAACGTCCTTTAT-1	4.82084	4.68471	OPC			YX795:AGTCCTTCACCTGGCT-1	4.49159	4.98346	STRGA
YX796:ATGCAGGCACTGGCTG-1	12.7288	-2.05915	OGC			YX794:AGTAAACGTTAGCGTT-1	-7.05679	10.512	NPGL			YX795:AGTCCTTCAGAGAGGC-1	-3.0642	2.13685	ITL5GL
YX796:ATGCAGGCAAATGCCC-1	-5.75732	12.4666	VIPGA			YX794:AGTAACGGTGACGTAA-1	2.43994	-0.318319	PTGL			YX795:AGTCCTTCAGGAAGCA-1	-0.09832	0.175244	ITL45GL
YX796:ATGCAGGCAGAATGAC-1	-0.967259	0.558747	OBGL			YX794:AGTAACTCAAGGATTT-1	2.22753	-4.26229	OBGA			YX795:AGTCCTTCAGTGTGCG-1	-2.9105	-12.0291	SSTGA
YX796:ATGCAGGCAAGCTTTG-1	5.54758	11.7922	PVGA			YX794:AGTAACTCAAGTGCCG-1	7.92848	1.5235	CTGL			YX795:AGTCGCGCAGTTGGGT-1	-7.43566	-0.669259	OGC
YX796:TTAACCAAGGATTGAG-1	5.04668	-11.6229	CTGL			YX794:AGTAACTCAGGTAGCT-1	-8.6769	-6.81669	SSTGA			YX795:AGTCTAGCAATATCCC-1	-2.90286	-11.7107	OBGL
YX796:TTAACCAAGCTTAGCG-1	-6.38835	1.18663	OBGL			YX794:AGTAACTCAGTGAGAG-1	-10.2435	-3.1978	SSTGA			YX795:AGTGAGAAGGCCCTTG-1	4.08212	1.79447	ITL23GL
YX796:GGTTCTTGTTACTTGC-1	1.01505	-0.306143	PTGL			YX794:AGTAACTCAGTGCAAC-1	-8.03432	4.96133	PTGL			YX795:AGTGAGAAGTAGAGGA-1	-2.15168	2.19655	OBGL
YX796:TGTTCCTCAATAATGG-1	-3.54489	-7.12929	ITL5GL			YX794:AGTAAGCTCAGAAAGG-1	5.1991	-4.14886	STRGA			YX795:AGTGAGAAGTCACACC-1	8.27008	-6.19892	STRGA
YX796:TGTTCCTCACTAGGTC-1	11.4548	0.791862	OPC			YX794:AGTAAGCTCAGGACCA-1	6.84126	0.673084	CTGL			YX795:AGTGAGGCAACGGGAA-1	8.37416	-6.47586	D12MSN
YX796:TGTTCCTCAAGTAAGC-1	4.63883	-5.03297	NPGL			YX794:AGTAAGCTCCTGATAT-1	-9.88516	-3.97804	SSTGA			YX795:AGTGAGGCACTGTCAT-1	7.22447	-12.6936	PVGA
YX796:GGTGTGACACAAAGAC-1	-2.51004	1.11057	PTGL			YX794:AGTAAGTGTACTTCGG-1	5.11217	-4.20719	D12MSN			YX795:AGTGAGGCATTCATTG-1	-1.8403	1.73764	ITL45GL
YX796:GAGTGAGGTGTTTCAC-1	3.14546	5.63324	OBGA			YX794:AGTAAGTGTGCAACGG-1	5.17042	-4.63145	D12MSN			YX795:AGTGATCAGAAGCAAG-1	-0.989241	-6.42385	OBGA
YX796:GAGTGAGGTGCGCGTA-1	3.93322	-11.071	CTGL			YX794:AGTAATCCAAGTATCG-1	2.59203	-4.98691	OBGA			YX795:AGTGATCAGGACAACT-1	-7.14552	-0.878866	OGC
YX796:GAGTGAGGTGGTTCCC-1	5.01626	11.7036	SSTGA			YX794:AGTAATCCAAGTGGCT-1	-9.65171	-3.79818	SSTGA			YX795:AGTGATCAGTTAGGCG-1	8.05284	-6.63495	D12MSN
YX796:GAGTGAGGTCGTTATC-1	1.69785	11.9805	SSTGA			YX794:AGTAATGTCGACAAGT-1	-4.67086	-0.64763	ITL5GL			YX795:AGTGATTCATCCCTCT-1	9.10262	5.66131	PTGL
YX796:GAGTGAGGTCAAGACC-1	0.462871	-0.0258356	PTGL			YX794:AGTAATGTCGATTAAG-1	-0.34122	1.66733	ITL23GL			YX795:AGTGCAAGTAACCGGG-1	7.499	-12.8652	PVGA
YX796:TGCGATTAGCAAGGGT-1	5.23356	-5.81226	STRGA			YX794:AGTAGCTAGCCGCTAT-1	2.55845	-2.50215	STRGA			YX795:AGTGCAAGTTGAGGGT-1	-4.38702	11.4726	CTGL
YX796:TGCGATTAGGCAACAA-1	4.94934	-11.5815	CTGL			YX794:AGTAGGCGTCACAGGG-1	1.55599	-1.37349	ITL23GL			YX795:AGTGCACCAAATGCTG-1	-4.80711	10.8925	NPGL
YX796:TGCGATTAGTGAAGTG-1	1.65951	11.3662	SSTGA			YX794:AGTAGGCGTCTTAGCG-1	-2.21779	-1.04092	ITL45GL			YX795:AGTGCACCACTTGCTG-1	-7.2737	-1.53128	OGC
YX796:AAGCTCCCATGGCCCA-1	0.495844	6.54557	D12MSN			YX794:AGTAGGCGTGTGTTAC-1	9.01989	-5.54496	OPC			YX795:AGTGCACCATTATCTG-1	0.441168	-7.60346	VIPGA
YX796:AAGCTCCCACGGTACT-1	-0.301539	6.93338	D12MSN			YX794:AGTAGGCGTTAAACGG-1	-2.19374	-9.56409	MGL			YX795:AGTGCCCGTAGGATCA-1	2.33574	0.916866	ITL23GL
YX796:CTTTGGTGTGGGTGAA-1	3.86026	5.72263	OBGA			YX794:AGTAGGCGTTCACTTT-1	2.5749	-1.25343	OBGL			YX795:AGTGCCCGTCGGTTTG-1	0.0535454	0.103853	ITL45GL
YX796:CTTTGGTGTGAGCGAA-1	1.69433	11.6204	SSTGA			YX794:AGTAGGTTCAAGCGCA-1	-3.15224	-1.28577	ITL45GL			YX795:AGTGGCGGTGTCCGTA-1	0.055289	-5.241	CLAGL
YX796:TTCAGGTAGTTATGTG-1	-2.96704	-5.84703	ITL5GL			YX794:AGTATTGAGCATTAAG-1	-2.68438	-2.63256	ITL45GL			YX795:AGTGGCTCAACAGGCT-1	7.19268	5.32299	OBGL
YX796:TTCAGGTAGGTTTGAC-1	-8.45987	0.961537	ITL23GL			YX794:AGTATTGAGCTAACTT-1	1.94682	-3.89813	OBGA			YX795:AGTGGCTCAGGATGTC-1	8.03953	-6.6681	STRGA
YX796:GGGTATTTCGTTTCCA-1	2.10673	7.02878	STRGA			YX794:AGTCAATCAGTTGGCG-1	-0.318877	-8.5204	MGL			YX795:AGTGGCTCATAACGAT-1	8.33423	-6.70724	D12MSN
YX796:GCACTTACATGAGTTT-1	-5.51955	1.54012	ITL23GL			YX794:AGTCACACAAATACGT-1	-6.90971	4.01012	PTGL			YX795:AGTGTGAGTCACGCAC-1	-7.03678	-1.17986	OGC
YX796:GCACTTACAGAATGAC-1	-4.6846	-5.1703	ITL45GL			YX794:AGTCATTTCAAATACG-1	5.84808	6.97977	OGC			YX795:AGTGTGAGTCGAGGCA-1	-7.91587	-3.19039	OGC
YX796:GCACTTACAAACAACA-1	10.0572	6.06398	OPC			YX794:AGTCATTTCACAAATG-1	5.39627	-4.37395	D12MSN			YX795:AGTGTGAGTGATGCAA-1	3.66395	-4.55245	MGL
YX796:GCACTTACACTGACTA-1	-6.92893	7.5382	MGL			YX794:AGTCATTTCGTGATAA-1	-4.49602	2.01145	ITL6GL			YX795:AGTGTGAGTTTGAGTC-1	-8.31098	-2.38321	OGC
YX796:GCACTTACATTTAAGC-1	-3.27971	1.53208	OBGL			YX794:AGTCATTTCTAGGCGA-1	-2.03672	7.03064	VIPGA			YX795:AGTTACCGTAACCTAC-1	7.32631	-12.8426	PVGA
YX796:AACGGTAAGTTTAACG-1	-3.97252	-4.36724	ITL45GL			YX794:AGTCATTTCTGGAAAC-1	6.2212	-0.0124855	CTGL			YX795:AGTTACCGTATTCGGT-1	-2.91972	-4.44306	ASC
YX796:TTGTCCATCTTAGGGT-1	-5.97918	-4.05849	ITL45GL			YX794:AGTCCTTCAAACCCAA-1	4.85723	-4.26005	STRGA			YX795:AGTTACCGTTGCGCGT-1	-0.558562	4.36924	ITL6GL
YX796:TTGTCCATCAAACCGT-1	2.77857	5.98862	OBGA			YX794:AGTCCTTCAGTTTCTA-1	-0.273151	0.817606	ITL23GL			YX795:AGTTACCGTTTCCGGA-1	-7.09917	-1.35394	OGC
YX796:GGTATTGGTCATTACC-1	-7.21052	7.82343	MGL			YX794:AGTCCTTCATCATGCT-1	-8.06052	-6.24565	PVGA			YX795:AGTTACGCAAAGGAAC-1	-1.19625	12.9048	CTGL
YX796:CAGAACCGTACCGTTT-1	-0.337242	0.287755	PTGL			YX794:AGTCTAGCAATAGCAT-1	-2.20084	5.47934	VIPGA			YX795:AGTTATGAGAATCTAG-1	-2.50294	12.6978	CTGL
YX796:CGCACACAGGGCTTAT-1	13.0583	-2.16771	OGC			YX794:AGTCTAGCACGCGCAA-1	-9.77036	-3.66769	SSTGA			YX795:AGTTATGAGCTTGCAC-1	5.02929	12.2751	NPGL
YX796:CGCACACAGTCACCAG-1	-0.290538	6.29731	D12MSN			YX794:AGTCTAGCATAACCGA-1	-9.76865	-2.90446	SSTGA			YX795:AGTTATGAGGCGATAT-1	-4.11833	3.45319	ITL5GL
YX796:CGCACACAGCATTAGC-1	-5.16476	-8.05996	ITL6GL			YX794:AGTGAGAAGCAACAAC-1	5.89987	0.215506	CTGL			YX795:AGTTCCTCATGGTGCG-1	-2.49082	12.2087	CTGL
YX796:CGCACACAGTGACCTG-1	-4.12757	12.1865	VIPGA			YX794:AGTGAGAAGGCTTAAA-1	-1.4741	0.377447	ITL23GL			YX795:AGTTCGCTCACGGATG-1	-5.64732	-9.5046	CTGL
YX796:CGCACACAGCTGGCTA-1	6.01096	-11.1691	CTGL			YX794:AGTGAGAAGGGAGTAA-1	-1.73837	1.49631	ITL23GL			YX795:AGTTGGCCAAACAAAG-1	7.41757	-12.0701	PVGA
YX796:GTACCGGGTAACAGGG-1	0.145233	6.59389	STRGA			YX794:AGTGAGGCAAGCGCAT-1	-8.96935	-6.96108	PVGA			YX795:AGTTGGCCACCTTCTC-1	2.277	-4.36738	MGL
YX796:GTACCGGGTCGACTAA-1	-8.74448	0.96697	ITL23GL			YX794:AGTGAGGCACGGATCG-1	-5.62807	-0.343713	ITL5GL			YX795:AGTTGGCCACGGATTA-1	-7.3894	-2.26293	OGC
YX796:GTACCGGGTATTGGTG-1	4.29892	12.7893	PVGA			YX794:AGTGATCAGCGAAGCC-1	4.48233	6.78327	OGC			YX795:AGTTGGCCATAAGTCG-1	-0.434085	0.984992	ITL45GL
YX796:ACCTTGTGTTAGTTGG-1	-2.9337	10.3617	VIPGA			YX794:AGTGATCAGCTTTACG-1	5.91335	6.25381	OGC			YX795:AGTTGGCCATAGCGAC-1	0.429792	-7.89035	VIPGA
YX796:ACCTTGTGTCAATACG-1	2.58727	11.9298	SSTGA			YX794:AGTGATCAGGAGCTAT-1	4.7275	-1.59255	NPGL			YX795:AGTTGGCCATTGTGGA-1	3.9609	-4.48313	MGL
YX796:ACCTTGTGTTTCAGGA-1	1.68538	10.3089	SSTGA			YX794:AGTGATCAGGTGGCTA-1	-2.16894	5.85763	SSTGA			YX795:ATAAAGGCAACAAAGA-1	5.49558	12.0308	NPGL
YX796:CTCAGGATCGTTCACC-1	5.31411	-10.2028	CTGL			YX794:AGTGATCAGTATTGCT-1	-2.01619	-9.80823	MGL			YX795:ATAAAGGCAAGGTATT-1	5.19682	12.4599	STRGA
YX796:CTCAGGATCTTGAGGT-1	-7.78496	-1.48288	ITL23GL			YX794:AGTGATTCATGACAAT-1	5.31524	-4.29144	D12MSN			YX795:ATAAAGGCACTAATCC-1	8.5188	-6.53496	D12MSN
YX796:CTCAGGATCTAGCTTT-1	-7.73365	-1.17937	ITL23GL			YX794:AGTGCAAGTAAGGTGC-1	3.76417	-4.09885	STRGA			YX795:ATAAAGGCATGATGGC-1	-6.86482	-0.794982	OGC
YX796:AGACTATGTTCCAGGG-1	5.31558	12.1228	PVGA			YX794:AGTGCAAGTTACGTAC-1	-8.0825	4.79069	PTGL			YX795:ATAACCAAGTCAGGAT-1	1.89532	1.67932	ITL23GL
YX796:AGACTATGTTTAAAGC-1	-2.069	-6.6008	ITL5GL			YX794:AGTGCACCAATGACCA-1	4.58419	7.95859	OGC			YX795:ATAACTGAGTCCTTGA-1	-2.464	-6.32796	OBGA
YX796:ATCCACCTCCTAGTCC-1	11.4244	-1.65015	OGC			YX794:AGTGCCCGTAAAGGTT-1	2.10782	-3.02626	OBGA			YX795:ATAACTGAGTGAGGAA-1	-0.349304	0.932909	ITL45GL
YX796:ATCCACCTCAATGTCA-1	12.4325	-1.85447	OGC			YX794:AGTGCCCGTACCTTAA-1	-2.07933	1.01754	ITL23GL			YX795:ATAAGCATCATGCAAA-1	0.553248	-7.34544	VIPGA
YX796:ATCCACCTCCTTAATC-1	7.77818	-9.0478	NPGL			YX794:AGTGCCCGTAGGTGAC-1	-5.59844	-0.561908	ITL5GL			YX795:ATAAGCATCATTGTAC-1	-1.4978	12.4507	CTGL
YX796:ATCCACCTCGATTTGA-1	3.95707	11.4366	SSTGA			YX794:AGTGCCCGTCACACTG-1	0.356052	-8.07468	MGL			YX795:ATAAGCATCTAGGATA-1	-3.05713	-11.5656	SSTGA
YX796:ATCCACCTCAGCAAGA-1	-7.23225	7.50331	MGL			YX794:AGTGCCCGTTGCTCAG-1	2.04011	-3.69379	OBGA			YX795:ATAAGGACAAGCCTCC-1	8.40552	-6.39287	D12MSN
YX796:GTTGTGAGTTACTAGG-1	-0.299788	6.23109	D12MSN			YX794:AGTGGCCAGTAACGTA-1	5.23155	-4.33491	OBGL			YX795:ATAAGGACACTAATCC-1	-3.29237	12.2108	CTGL
YX796:TAGGAGTCAATTGACT-1	1.30393	6.81089	STRGA			YX794:AGTGGCCAGTAAGTCA-1	-0.565388	1.02856	ITL23GL			YX795:ATAAGGACAGGACCTG-1	7.42996	-12.5173	SSTGA
YX796:TAGGAGTCAATATAGG-1	0.93523	-0.158994	PTGL			YX794:AGTGGCCAGTATAGCA-1	2.81744	-0.157585	OBGL			YX795:ATAAGGTGTAGTTGGA-1	7.44459	5.39936	PTGL
YX796:GTATGTGGTGCTAGCG-1	13.0735	-1.30397	OGC			YX794:AGTGGCCAGTTTGAGA-1	3.34544	7.22189	OGC			YX795:ATAAGGTGTCACGATT-1	-6.83291	-0.378735	OGC
YX796:AATGGCGCATAGACCC-1	2.84407	6.03722	OBGA			YX794:AGTGGCGGTGAGTCAA-1	-8.11443	-5.9383	PVGA			YX795:ATAAGGTGTCCCTCTG-1	-2.97134	-11.9785	SSTGA
YX796:AATGGCGCAGTAGGTG-1	-7.23384	-0.913853	ITL23GL			YX794:AGTGGCTCAGGCCTAG-1	4.44412	-0.0252255	OBGL			YX795:ATAAGGTGTGAGCATA-1	-2.0033	12.4046	CTGL
YX796:AATGGCGCAAACGGGC-1	-2.0285	-6.19764	ITL5GL			YX794:AGTGGCTCATCAGGAC-1	3.60701	6.92173	OGC			YX795:ATAAGGTGTGCTCACA-1	-0.055828	-0.0739201	ITL23GL
YX796:AATGGCGCACGAACAG-1	-7.02393	7.31227	MGL			YX794:AGTGTGAGTCGCATAT-1	3.87556	8.07693	OGC			YX795:ATAAGGTGTGTGCGAG-1	-0.109012	0.0227147	ITL45GL
YX796:AATGGCGCAGTAGCCT-1	2.8637	5.45196	OBGA			YX794:AGTGTGAGTGTTACTA-1	9.65067	-5.22031	OPC			YX795:ATAATCGAGAACAAGG-1	-4.61492	11.0412	NPGL
YX796:CCATTATTCTTTGACT-1	3.97328	11.4541	SSTGA			YX794:AGTGTGAGTTAATCCA-1	-9.45936	-3.27498	SSTGA			YX795:ATAATCGAGATAGACC-1	-1.66338	4.80749	ITL5GL
YX796:AGCCTAGTCAAACTCA-1	-6.23658	0.35519	OBGL			YX794:AGTTACCGTCATGGTT-1	5.26935	-4.4384	D12MSN			YX795:ATAATCGAGCCATAGG-1	-4.93421	11.0872	NPGL
YX796:AGCCTAGTCGAGGTGG-1	-7.11854	-0.347903	ITL23GL			YX794:AGTTACCGTCCTGCAA-1	-4.8345	-0.0431477	ITL5GL			YX795:ATAATCGAGGTTATAG-1	-3.05626	-11.5173	SSTGA
YX796:AGCCTAGTCAGCTAAC-1	-2.77571	1.09699	OBGL			YX794:AGTTACCGTTCAAGCT-1	0.385751	-7.43245	MGL			YX795:ATAATGGTCCGCTAGT-1	8.5203	-6.20195	D12MSN
YX796:AGCCTAGTCTGCAAGT-1	11.8766	-1.58296	OGC			YX794:AGTTACCGTTGACTAC-1	-0.888211	0.637746	ITL23GL			YX795:ATAATGGTCTAGTTAC-1	-2.75963	-11.4893	SSTGA
YX796:TCGTCAACAAAGGCCA-1	3.85296	12.9328	PVGA			YX794:AGTTACGCAATAGAAG-1	-1.8099	6.21107	VIPGA			YX795:ATACCCGGTCCTGACA-1	8.07937	5.47021	PTGL
YX796:GCTGTAAGTCACTCGC-1	-4.87321	1.60967	OBGL			YX794:AGTTACGCAATATCCC-1	0.0609652	-0.334337	ITL23GL			YX795:ATACCCGGTGCTTCTC-1	7.01059	-12.6434	PVGA
YX796:GCTGTAAGTCACCTAT-1	13.3095	-1.6944	OGC			YX794:AGTTACGCAGTTGGCG-1	-3.64086	-2.53145	OBGL			YX795:ATACCCGGTTTGCTGG-1	-2.66858	-6.16761	OBGA
YX796:TCCTTTACAGCAAGGC-1	12.4474	-1.75154	OGC			YX794:AGTTACGCATCAGTAG-1	7.56487	1.08212	CTGL			YX795:ATACTGGCAAGCTCAA-1	0.0502956	-0.351623	CLAGL
YX796:TCCTTTACAGTTTGTG-1	9.97372	5.96967	OPC			YX794:AGTTACGCATTGACTC-1	2.64509	-0.0501441	PTGL			YX795:ATACTGGCAGTATGTG-1	8.60171	-6.74581	D12MSN
YX796:TCCTTTACACCTGGTG-1	1.48861	12.9087	SSTGA			YX794:AGTTATGAGACTAATG-1	5.32036	-4.31407	D12MSN			YX795:ATACTGTTCAGTATAG-1	3.3445	3.58084	OBGL
YX796:AATTCGTCAAACGCGA-1	0.350069	7.0158	D12MSN			YX794:AGTTATGAGAGGAATG-1	5.05312	-4.3292	D12MSN			YX795:ATACTGTTCATGTTGT-1	4.44903	-4.3666	MGL
YX796:AATTCGTCAATTGAGA-1	-3.61947	-6.31437	ITL5GL			YX794:AGTTATGAGCAAACAC-1	-5.05046	0.323473	ITL5GL			YX795:ATACTGTTCCACAATT-1	-7.88264	-2.2532	OGC
YX796:AATTCGTCAGCTCATA-1	-6.66558	7.80533	MGL			YX794:AGTTATGAGCTATTGT-1	2.65936	-0.253401	OBGL			YX795:ATACTGTTCCCTCATT-1	-2.02067	4.55728	ITL5GL
YX796:AATTCGTCAGCACCAT-1	-7.99753	-1.40833	ITL23GL			YX794:AGTTCCTCACGCCCAT-1	5.13008	-4.33226	D12MSN			YX795:ATAGCAATCAAGCTCC-1	-2.59879	3.99158	ITL5GL
YX796:GTCTATCGTGAGCACT-1	-3.73816	12.1789	VIPGA			YX794:AGTTCCTCATAGGTGC-1	-2.06736	-0.0508149	ITL23GL			YX795:ATAGCAATCCCGCAAT-1	-2.97679	12.731	CTGL
YX796:GTCTATCGTGGGTACT-1	-6.64016	1.19396	ITL23GL			YX794:AGTTCCTCATTTCTTC-1	-5.46132	-0.317709	ITL5GL			YX795:ATAGCAATCCTGTGAC-1	8.642	6.05506	PTGL
YX796:GTCTATCGTCATTACC-1	-4.33836	-4.01289	OBGL			YX794:AGTTCGCTCATCACAT-1	-3.85671	1.78555	ITL6GL			YX795:ATAGCAATCTGGAAAC-1	-6.76802	-1.58462	OGC
YX796:GTCTATCGTTACTTGC-1	3.88262	-10.9101	CTGL			YX794:AGTTCGCTCATGAGGT-1	-9.7276	-3.82619	SSTGA			YX795:ATAGGCGTCGGGATGC-1	2.73181	3.78963	OBGL
YX796:GTCTATCGTCACGGAT-1	-2.61671	1.21557	PTGL			YX794:AGTTCGCTCCTGATCA-1	4.7182	7.4932	OGC			YX795:ATAGGCGTCTACTAAC-1	-0.845994	4.89683	ITL6GL
YX796:ACCTGGATCAATGACC-1	-0.106877	6.76355	D12MSN			YX794:AGTTTCTAGTTACTAC-1	2.97256	7.82848	OGC			YX795:ATAGGCGTCTTGTTGG-1	9.20292	-1.06435	OGC
YX796:ACCTGGATCATGAGCT-1	-0.0623349	6.95217	D12MSN			YX794:ATAAAGGCAGGTTGTA-1	-4.45331	-0.997855	ITL5GL			YX795:ATAGTCAAGCATATTC-1	-2.84677	-6.42801	OBGA
YX796:ACCTGGATCACCAATA-1	-2.41141	-6.55978	ITL5GL			YX794:ATAAAGGCATACTGAG-1	-1.97658	-0.330185	ITL45GL			YX795:ATAGTCAAGGTCGAGC-1	3.09025	1.04358	ITL23GL
YX796:ACCTGGATCTAAATCG-1	-3.76313	1.60782	OBGL			YX794:ATAAAGGCATTAGCCT-1	-4.06659	0.598291	ITL5GL			YX795:ATAGTCAAGTAAGCTA-1	-1.56223	5.35144	ITL5GL
YX796:TACCGAAGTAGGTGTC-1	-0.289596	6.89174	D12MSN			YX794:ATAACCAAGAAAGGCA-1	-2.03064	-8.5917	OBGL			YX795:ATATAGCCAGAAACCC-1	4.23921	-4.89588	MGL
YX796:TACCGAAGTGTCCTGC-1	-7.8478	-2.64793	ITL23GL			YX794:ATAACCAAGAGCTGGC-1	-3.4638	-2.20749	ITL45GL			YX795:ATATAGCCATGAGGAG-1	-2.49296	2.12181	ITL45GL
YX796:TACCGAAGTACGTTTC-1	-2.34366	-6.31856	ITL5GL			YX794:ATAACCAAGCCGCTAT-1	-3.44025	-2.66873	STRGA			YX795:ATATGCAAGATTGACA-1	4.10693	-4.27408	MGL
YX796:GGTTACTAGTGAGCGG-1	-4.48043	-8.53829	ITL6GL			YX794:ATAACCAAGGACCATG-1	-0.455174	1.52819	ITL23GL			YX795:ATATGCAAGGAGGGTG-1	-1.26823	5.31729	ITL6GL
YX796:GGTTACTAGTTAGCCG-1	1.25172	11.9027	SSTGA			YX794:ATAACCAAGTCAATTC-1	-0.0394518	-0.241705	ITL23GL			YX795:ATATGCAAGGCTTATT-1	-2.40631	1.08567	ITL45GL
YX796:GGTTACTAGAATCGCT-1	12.2279	-2.05689	OGC			YX794:ATAACCCGTGCAAGGT-1	-8.82018	4.42778	PTGL			YX795:ATATGCAAGTGGCGTA-1	5.06497	12.3207	NPGL
YX796:TGGTTCCTCCTACCTA-1	12.5041	-1.31283	OGC			YX794:ATAACCCGTTTCCAGG-1	0.245991	-8.29698	MGL			YX795:ATATTGCTCAAGCCAG-1	2.12436	3.38287	ITL23GL
YX796:GAGCTTAGTTTGTCTA-1	-2.62747	-6.05323	ITL5GL			YX794:ATAACTGAGATATTCC-1	7.98125	0.888767	CTGL			YX795:ATATTGCTCACATTAC-1	2.31142	3.5464	ITL23GL
YX796:GAGCTTAGTTAGGCGT-1	-7.16291	-2.74997	ITL45GL			YX794:ATAACTGAGCTAACTT-1	-7.48594	3.82859	PTGL			YX795:ATATTGCTCACCTGGT-1	-2.92747	-4.30016	OBGA
YX796:GAGCTTAGTGATGAAA-1	-3.83082	-6.89518	ITL5GL			YX794:ATAACTGAGGTTGTAA-1	-1.72364	8.48007	VIPGA			YX795:ATATTGCTCTCTCGCC-1	-0.420961	0.778821	ITL45GL
YX796:GCAGGCTTCGACAAAG-1	-6.3807	1.84097	OBGL			YX794:ATAAGCATCAGGATTA-1	7.34092	1.02238	CTGL			YX795:ATCACAAAGCGCTAGA-1	0.108689	1.41165	ITL23GL
YX796:GCAGGCTTCCAGGTCA-1	-4.7088	-3.86769	ITL45GL			YX794:ATAAGCATCATGATGA-1	-8.39397	4.21877	CLAGL			YX795:ATCACTAGTAACGATG-1	4.97535	11.9533	NPGL
YX796:GCAGGCTTCGTTTCCA-1	6.20651	-1.22596	STRGA			YX794:ATAAGCATCCCAGTAC-1	-9.97835	-3.69925	SSTGA			YX795:ATCACTAGTGGACATA-1	-1.65709	5.13837	PTGL
YX796:GCAGGCTTCATTACAG-1	-8.42064	0.0743306	ITL23GL			YX794:ATAAGCATCTAACTGT-1	3.46051	6.94411	OGC			YX795:ATCACTAGTTATGGCT-1	-1.67553	2.53164	ITL45GL
YX796:GCAGGCTTCTCATCAT-1	-7.5741	1.07529	ITL23GL			YX794:ATAAGCATCTTTAAGC-1	-7.54573	3.97494	PTGL			YX795:ATCAGCACATCCGCTA-1	8.72251	-6.29393	D12MSN
YX796:AAACGCGCAAGCTTTG-1	1.19257	-0.484115	PTGL			YX794:ATAAGGACAAATGAAG-1	-2.49849	-1.17645	ITL45GL			YX795:ATCAGGTAGTGCTCAC-1	-4.87329	11.0449	NPGL
YX796:AAACGCGCAAAGCTAA-1	-6.62801	7.47156	MGL			YX794:ATAAGGACAACCTGCC-1	7.55793	0.590372	CTGL			YX795:ATCATCAGTCCTGAGC-1	0.546451	-7.83838	STRGA
YX796:GTCCAAGTCCAAACAC-1	4.18772	-11.2466	CTGL			YX794:ATAAGGACAAGCCATA-1	-8.32714	-5.86566	SSTGA			YX795:ATCATCCCACCAGCCT-1	1.72321	2.49848	ITL23GL
YX796:GTCCAAGTCAAACCGT-1	0.506274	-0.415906	PTGL			YX794:ATAAGGACAATTGCTC-1	2.59113	-5.26014	OBGA			YX795:ATCATCCCATAGACGC-1	4.97063	5.10522	OBGL
YX796:GTCCAAGTCCTGGTCT-1	-5.64249	12.4672	VIPGA			YX794:ATAAGGACATAAAGGA-1	-0.335482	0.195439	ITL23GL			YX795:ATCATCCCATAGCGAC-1	-0.718188	4.98081	ITL6GL
YX796:ACAACAGAGGCGCATC-1	4.09814	-11.9762	CTGL			YX794:ATACCCGGTAAGTGCA-1	2.52155	-4.50598	OBGA			YX795:ATCATGAAGCTAGTTT-1	3.88185	-4.60321	MGL
YX796:ACAACAGAGTCATTGA-1	-0.00652464	-0.412146	CLAGL			YX794:ATACCCGGTGGTTACT-1	-1.084	-8.89159	CTGL			YX795:ATCATGAAGTCAATCT-1	7.60689	-12.8095	PVGA
YX796:ACAACAGAGTCTGGGC-1	3.16069	11.9256	SSTGA			YX794:ATACCCGGTTGGGCCT-1	-0.907765	0.75284	ITL23GL			YX795:ATCATGAAGTTTGAGA-1	-7.67924	-2.49057	OGC
YX796:ACAACAGAGCACCACA-1	12.809	-1.55318	OGC			YX794:ATACCTAGTGAGACTA-1	-4.03576	-3.50835	ITL45GL			YX795:ATCATGCGTAATGGTG-1	-1.20992	13.1932	CTGL
YX796:ACAACAGAGGCTACAT-1	-2.77016	0.679185	PTGL			YX794:ATACCTAGTGTCACGC-1	-0.663301	1.32411	ITL23GL			YX795:ATCATGCGTAGACTAG-1	2.18586	3.83944	ITL23GL
YX796:TCATTGCGTCCCGGAA-1	-4.68855	-4.7908	ITL45GL			YX794:ATACCTGTCCAAACTT-1	0.780915	-0.7738	ITL23GL			YX795:ATCATGCGTCTTGACG-1	-1.04143	12.8225	CTGL
YX796:TCATTGCGTAACCTAG-1	4.08288	-11.4958	CTGL			YX794:ATACCTGTCTTTAGCG-1	4.80403	7.36243	OGC			YX795:ATCCCGCCAAGTGCCG-1	7.66457	-12.3442	PVGA
YX796:TCATTGCGTCACACCC-1	3.47765	13.0044	SSTGA			YX794:ATACTGGCACATGCAA-1	-4.60254	-0.412201	ITL45GL			YX795:ATCCCGCCACCGTTCA-1	7.45282	-11.7498	PVGA
YX796:TCATTGCGTTCCATTA-1	4.51949	6.33937	OBGA			YX794:ATACTGGCATAGTCAG-1	-2.16189	5.44506	STRGA			YX795:ATCCCTCGTTAAACGG-1	-1.62829	13.4795	CTGL
YX796:TCATTGCGTACGGTAC-1	-7.55776	0.127845	ITL23GL			YX794:ATACTGTTCCTGCCAG-1	13.4814	-1.865	ASC			YX795:ATCCGCTAGTCAACAA-1	3.08983	1.19957	ITL23GL
YX796:CTCCAAACAGAGGCTA-1	3.61413	6.1374	OBGA			YX794:ATACTGTTCTAACCCA-1	0.220436	-0.649321	ITL23GL			YX795:ATCCTAAGTAATGGTG-1	8.63635	5.87305	PTGL
YX796:CTCCAAACACTTGTTC-1	5.33385	-9.75409	CTGL			YX794:ATAGACCAGAGAGGCG-1	-4.18714	-3.36693	ITL45GL			YX795:ATCCTAAGTAGGATCA-1	3.86483	1.77528	ITL23GL
YX796:CTCCAAACATGCAACC-1	-7.50337	-0.674442	ITL23GL			YX794:ATAGCAATCGTTAACT-1	-1.04011	1.73342	ITL23GL			YX795:ATCCTAAGTCAGTGCC-1	-7.7704	-3.45259	OGC
YX796:ACACGGACATTAAGTC-1	-6.70861	-3.89293	ITL45GL			YX794:ATAGCCACAAGGGCTT-1	0.11629	0.141072	ITL23GL			YX795:ATCCTAGTCAAGCTTT-1	2.47129	3.23656	ITL23GL
YX796:ACACGGACACTAAGAA-1	-7.9878	0.044885	ITL23GL			YX794:ATAGCTAAGACAACGT-1	2.93105	-0.274731	OBGL			YX795:ATCCTAGTCCCTGGTG-1	2.73644	-3.97441	MGL
YX796:GTCGAGGAGCGGATTT-1	-6.42671	1.61974	ITL23GL			YX794:ATAGCTAAGTGCTCAC-1	13.6896	-2.25629	ASC			YX795:ATCCTAGTCCGCAATC-1	5.38367	11.8464	NPGL
YX796:GTCGAGGAGACAACGA-1	12.5862	-1.6562	OGC			YX794:ATAGGCGTCGCTAGAG-1	-1.96305	8.22341	VIPGA			YX795:ATCCTAGTCTAGCCAC-1	0.469882	-8.3956	VIPGA
YX796:CCTAAAGGTTTGGTTC-1	-3.86199	-4.5573	ITL45GL			YX794:ATAGGTTCAAATGAAG-1	9.64704	-5.41138	NPGL			YX795:ATCCTCAAGCTATCGC-1	0.236597	-7.66062	VIPGA
YX796:CCTAAAGGTCCCGAAG-1	1.6552	10.3601	STRGA			YX794:ATAGGTTCAATAGCAT-1	0.370353	0.77199	ITL23GL			YX795:ATCCTCAAGGGATTTA-1	-7.70133	-3.64937	OGC
YX796:GCCAGGAAGCCTCTCG-1	7.65156	2.79939	ASC			YX794:ATAGTCAAGGTACCGA-1	6.05187	-0.121844	CTGL			YX795:ATCCTTTGTCATGAAG-1	-2.29709	3.99607	ITL5GL
YX796:GCCAGGAAGCTATGAC-1	-6.73099	0.720619	ITL23GL			YX794:ATATAGCCAACAGGCT-1	4.76475	-4.66207	D12MSN			YX795:ATCCTTTGTTTAGCGT-1	-8.02401	-1.2414	OPC
YX796:TCTAGCCTCAGGAACA-1	-6.92796	-4.02744	ITL45GL			YX794:ATATAGCCACAAGGCT-1	-6.99129	4.44035	PTGL			YX795:ATCGCCTAGCAGCTCT-1	-2.16589	2.3288	ITL45GL
YX796:TGTTATGAGGAACGGT-1	-8.20069	0.240043	ITL23GL			YX794:ATATGCAAGGCTAATA-1	2.72671	-0.839865	OBGL			YX795:ATCGCCTAGCGCAAAT-1	-7.93984	-2.71001	OGC
YX796:CATGCAAGTAGTTGGC-1	-6.90394	0.94189	ITL23GL			YX794:ATATGCAAGTTACATC-1	4.68686	-4.08988	STRGA			YX795:ATCGCCTAGTCAACAA-1	1.24898	-10.106	VIPGA
YX796:TCCATTGTCGATTTAG-1	-2.91303	1.38255	OBGL			YX794:ATCACAAAGCTGCATC-1	5.86674	-0.493047	CTGL			YX795:ATCGCCTAGTCTTGCA-1	4.56158	-4.56831	SSTGA
YX796:TCCATTGTCATGTCAA-1	8.21998	2.84126	ASC			YX794:ATCACAAAGGTTACTT-1	-9.38965	-6.78799	PVGA			YX795:ATCGCTCAGCCAGGAC-1	4.15729	2.48703	ITL23GL
YX796:CGAGCGAAGGGCTAAA-1	-5.00166	12.3472	VIPGA			YX794:ATCACAGCAACGTGGT-1	-9.01163	-7.05076	PVGA			YX795:ATCGCTCAGTCACTCA-1	3.83279	1.89913	ITL23GL
YX796:GTACTTCGTCCCGGAA-1	6.08293	-9.87133	NPGL			YX794:ATCACAGCACCTTGCA-1	-0.7593	1.25709	ITL23GL			YX795:ATCGTTAGTAACGAGC-1	2.99652	-4.39562	MGL
YX796:GTACTTCGTTAGTTGG-1	-8.44966	0.96355	ITL23GL			YX794:ATCACAGCACTTAGGA-1	-9.54868	-2.98547	SSTGA			YX795:ATCGTTAGTTAATCCA-1	-1.2383	13.1892	CTGL
YX796:TACCTCATCCAGGAAA-1	5.70395	-11.0294	CTGL			YX794:ATCACTAGTAGCCTTG-1	-8.38476	-6.65271	SSTGA			YX795:ATGAACCAGTAGTTAG-1	-0.44361	-0.106125	ITL45GL
YX796:GTTCCTGGTTAGTACG-1	0.201136	7.04937	D12MSN			YX794:ATCACTAGTGCGCAAG-1	2.44831	-2.3954	OBGL			YX795:ATGAATCCACTAGTCT-1	-4.86917	10.9928	NPGL
YX796:GTTCCTGGTTGGTTCT-1	0.184509	0.373509	PTGL			YX794:ATCACTAGTGTGCGGA-1	-2.65962	-1.16161	ITL45GL			YX795:ATGAATCCATTTCATG-1	-0.886854	-6.59276	OBGA
YX796:GATTCAATCTATCGCC-1	-3.79336	1.654	OBGL			YX794:ATCAGCACAAGTAAAG-1	-1.12815	1.75286	ITL23GL			YX795:ATGACTAAGAAGCTAC-1	-0.018632	1.43045	ITL45GL
YX796:GATTCAATCTCCATGC-1	0.770366	6.53267	STRGA			YX794:ATCAGCACAGGATAAA-1	-4.05785	1.87431	ITL6GL			YX795:ATGACTAAGAGCTGCA-1	-0.217344	-0.204283	CLAGL
YX796:GCCAACATCTCCTCTT-1	5.40158	-10.1167	CTGL			YX794:ATCAGGCCACTAATCC-1	2.65023	-5.52347	OBGA			YX795:ATGACTAAGGCTTGTC-1	-1.88665	12.6458	CTGL
YX796:GCCAACATCTTGATGA-1	5.37202	11.7603	PVGA			YX794:ATCAGGTAGTATTTGC-1	5.38943	7.38423	OGC			YX795:ATGACTAAGTGAGGCC-1	-7.53178	-1.8485	OGC
YX796:CGCATTTGTAATCACG-1	5.35535	11.7317	PVGA			YX794:ATCAGGTAGTGATTCT-1	-8.44741	-6.86389	PVGA			YX795:ATGCAAATCGCTATGC-1	-1.41576	13.0582	CTGL
YX796:CGCATTTGTTAGCGTA-1	-7.88929	0.0618555	ITL23GL			YX794:ATCATCAGTAGGTTCT-1	-2.04516	6.25561	VIPGA			YX795:ATGCAAATCGCTCAGT-1	-0.535121	1.57464	ITL45GL
YX796:CGCATTTGTTAACGGC-1	1.6843	10.5242	SSTGA			YX794:ATCATCAGTCAATACC-1	4.92816	-4.69294	OBGL			YX795:ATGCAACAGAAATGCC-1	-1.44147	5.56516	ITL6GL
YX796:CAAAGCGCAGCATGGA-1	3.88978	12.0376	SSTGA			YX794:ATCATCAGTCATAGAG-1	-4.34078	-3.3081	ITL45GL			YX795:ATGCAACAGCAATAGC-1	-0.564816	0.0414462	ITL45GL
YX796:CAAAGCGCAACTCGCG-1	-9.346	-9.57236	OBGL			YX794:ATCATCAGTGCAGTAA-1	7.11592	1.13145	CTGL			YX795:ATGCAACAGCGCTAAG-1	5.42177	5.50353	OBGL
YX796:CAAAGCGCAATCCTAG-1	-3.79569	-5.10801	ITL45GL			YX794:ATCATCAGTGCCGGAA-1	-7.24988	4.59299	OBGL			YX795:ATGCAACAGGCAATGT-1	3.80862	-4.65362	MGL
YX796:TCGCGAGGTCCGGTTC-1	-7.81655	-0.740432	ITL23GL			YX794:ATCATCAGTTCCGGAC-1	-3.27216	1.37116	CLAGL			YX795:ATGCAACAGGTAGCTG-1	-3.15788	-11.9594	SSTGA
YX796:TCGCGAGGTCGCAAAC-1	-4.48036	-8.65891	ITL6GL			YX794:ATCATCAGTTGCGAGG-1	1.13736	-0.277561	OBGL			YX795:ATGCAACAGTCATGAA-1	7.19729	-12.861	SSTGA
YX796:ATCGCTTGTATTCGTC-1	3.88804	6.13489	OBGA			YX794:ATCATCCCATTGCCCA-1	3.51281	6.39548	SSTGA			YX795:ATGCAACAGTTTCTGG-1	-1.78994	13.1841	CTGL
YX796:ATCGCTTGTTCGGGAT-1	-0.993919	0.564677	OBGL			YX794:ATCATGAAGTTATGAG-1	4.77318	-4.63525	D12MSN			YX795:ATGCAAGGTCATTTCT-1	7.4492	-12.2374	PVGA
YX796:CATTATCTCTCGACCT-1	12.9908	-2.10729	OGC			YX794:ATCATGCGTAGTAGCA-1	2.38474	-0.534698	OBGL			YX795:ATGCAAGGTTCATTCT-1	1.24043	-9.95055	VIPGA
YX796:CATTATCTCCTCCCTC-1	5.03345	12.6159	PVGA			YX794:ATCATGCGTCAGTAAG-1	-2.63104	-2.23545	ITL45GL			YX795:ATGCAAGGTTGTTGTA-1	-2.07691	2.08335	ITL45GL
YX796:CTACCGGCAATAATCC-1	-3.66282	12.1729	VIPGA			YX794:ATCATGCGTTGTCAGT-1	-2.43803	-2.29648	ITL45GL			YX795:ATGCAATCAATAGCCA-1	4.93122	4.93047	OBGL
YX796:CTACCGGCACAAACTT-1	-6.07972	-3.64704	OBGL			YX794:ATCCATAGTATTGTCA-1	7.01965	1.17589	CTGL			YX795:ATGCAATCACATTACC-1	-1.74649	1.6914	ITL45GL
YX796:CTACCGGCACACCAAC-1	-6.51517	-3.9849	ITL45GL			YX794:ATCCATAGTTATGTCA-1	1.97113	-0.630147	OBGL			YX795:ATGCACCTCCGTTATG-1	-2.90314	-4.25047	OBGA
YX796:CTACCGGCAGTATGTT-1	4.50142	-11.164	CTGL			YX794:ATCCCGCCAATGTCAG-1	5.00696	-4.16686	D12MSN			YX795:ATGCACCTCCTACTAG-1	7.79407	5.40206	PTGL
YX796:CTACCGGCATATTGAC-1	-7.01172	1.43808	OBGL			YX794:ATCCCTCGTAAAGGTT-1	2.37592	-0.160803	OBGL			YX795:ATGCATTTCCTCAAGC-1	-2.85142	-12.4416	SSTGA
YX796:CTACCGGCATGGCCTG-1	-9.32034	-9.53903	CLAGL			YX794:ATCCCTCGTCCCAGAC-1	4.59437	7.28283	OGC			YX795:ATGCATTTCGCTCAAC-1	0.648993	-7.54656	VIPGA
YX796:CTACCGGCATGTCAAT-1	-5.54481	1.71788	OBGL			YX794:ATCCGCTAGAAGGACA-1	3.66196	6.20636	OGC			YX795:ATGCCCGTCAGGAGCC-1	3.7276	2.52158	ITL23GL
YX796:AGGAACGGTCATCATC-1	4.47795	12.1458	SSTGA			YX794:ATCCGCTAGCCAGTAG-1	-4.34387	-3.26075	ITL45GL			YX795:ATGCCCGTCCAGGAAT-1	7.50082	-13.0805	PVGA
YX796:TAGGGTTTCATCCTGC-1	5.73445	-0.828994	D12MSN			YX794:ATCCGCTAGCTTTAAC-1	2.96591	7.62396	OGC			YX795:ATGCCCGTCCGTCCCT-1	-1.80936	1.83374	ITL45GL
YX796:CGTGCTGCATGCTCCC-1	-2.47076	1.1019	OBGL			YX794:ATCCTAAGTGCTTCCT-1	6.30178	0.60156	CTGL			YX795:ATGCCCGTCGCTATGC-1	-1.82405	3.80308	ITL5GL
YX796:CGTGCTGCAGCACGTT-1	-6.15887	-3.45191	ITL45GL			YX794:ATCCTAAGTGTGATTC-1	-6.58362	10.4102	NPGL			YX795:ATGCCCGTCTTTAGGT-1	-0.687437	1.10377	ITL45GL
YX796:CGTGCTGCACAGGAAT-1	-5.27279	-4.29569	ITL45GL			YX794:ATCCTAAGTTATTTGG-1	2.87722	-3.78023	MGL			YX795:ATGCCCGTCTTTGTGG-1	1.39909	-10.2196	VIPGA
YX796:TTATGACCACCTCACC-1	4.4997	-11.6971	CTGL			YX794:ATCCTAAGTTTACCGG-1	3.69582	7.63255	OGC			YX795:ATGCGATAGTCCTTGA-1	-6.87242	-0.583696	OGC
YX796:TTATGACCATTAAACC-1	-1.65273	0.800462	OBGL			YX794:ATCCTAGTCACTAAGA-1	-2.91819	-2.44522	ITL45GL			YX795:ATGCGGATCATGCCTA-1	7.25912	-11.8596	SSTGA
YX796:GCGCAATGTTGGATAT-1	-0.254603	6.83989	D12MSN			YX794:ATCCTAGTCAGTGAAC-1	0.357715	1.20891	ITL23GL			YX795:ATGCGGATCCCGGAAA-1	-2.06986	12.431	CTGL
YX796:GCCATTACATAGACCC-1	-3.19798	1.47888	OBGL			YX794:ATCCTAGTCCTAGTGC-1	-8.40362	-6.22931	PVGA			YX795:ATGCGGATCCTTCAAG-1	-0.938942	-0.147488	ITL45GL
YX796:GCCATTACATAATGAG-1	12.7055	-1.44506	OGC			YX794:ATCCTAGTCGCTTCAA-1	-7.97481	-5.55424	SSTGA			YX795:ATGCGGATCTTTGTGG-1	0.0167211	0.72917	ITL45GL
YX796:GCTCTGTTCTACTAAG-1	11.2775	-1.68537	OGC			YX794:ATCCTCAAGCAATAGC-1	-3.70293	1.49894	ITL6GL			YX795:ATGCTAAAGAAGGGTA-1	-1.4495	1.5907	ITL45GL
YX796:GCTCTGTTCCCTGTTA-1	-6.65759	-3.86746	ITL45GL			YX794:ATCCTCAAGCCTGTCG-1	2.62163	-0.652524	OBGL			YX795:ATGCTAAAGGATTGAC-1	7.47343	-12.7621	PVGA
YX796:GCTCTGTTCTCGCCTG-1	12.5901	-1.69555	OGC			YX794:ATCCTCAAGGTTGTAA-1	-0.504487	-9.39994	MGL			YX795:ATGCTAAAGGCTAATA-1	-7.7464	-1.99185	OGC
YX796:TGAGTTTCATGTTGGC-1	5.50385	-11.7418	CTGL			YX794:ATCCTTTGTCGCATAT-1	-1.63905	1.78682	ITL23GL			YX795:ATGCTAAAGTCACTAT-1	-0.716862	0.957119	ITL45GL
YX796:TGAGTTTCATTGCGTA-1	4.91656	-5.40881	NPGL			YX794:ATCCTTTGTTTGACTA-1	2.30831	-5.40637	OBGA			YX795:ATGCTTAGTAGAGGCT-1	1.33127	1.39514	ITL23GL
YX796:TGAGTTTCAGATTCAT-1	-6.84883	8.05664	MGL			YX794:ATCGCGAAGGCCTTGT-1	1.16878	-0.00149783	OBGL			YX795:ATGGATTCAATAGAGA-1	8.38644	-6.60357	D12MSN
YX796:TGAGTTTCAAGCCACT-1	12.5255	-1.72616	OGC			YX794:ATCGCGAAGGTGGATT-1	9.12859	-5.50465	OPC			YX795:ATGGATTCACATAACG-1	5.1363	5.04189	OBGL
YX796:GAACACAAGCAATAGG-1	-4.80628	-4.70444	ITL45GL			YX794:ATCGCGAAGTCTTGCA-1	-9.92652	-3.34057	SSTGA			YX795:ATGGCCCGTCCTGAGC-1	-0.506314	-0.336523	ITL45GL
YX796:GAACACAAGCATGAAG-1	-8.36434	0.239943	ITL23GL			YX794:ATCGCGAAGTTATTGC-1	-7.18815	4.33271	PTGL			YX795:ATGGCCCGTTAGTACC-1	7.59417	-12.9837	PVGA
YX796:GAACACAAGCTAATTG-1	4.12185	12.8007	PVGA			YX794:ATCGCTCAGTGTGGTG-1	2.99665	7.65417	OGC			YX795:ATGGCCTTCATAGCTT-1	0.551147	-7.55366	VIPGA
YX796:GAACACAAGTAACAGG-1	3.52386	13.07	SSTGA			YX794:ATCGTGACATGACATG-1	-1.86806	-10.1415	MGL			YX795:ATGGCCTTCCGCACCA-1	7.41464	5.60871	OBGL
YX796:GTTTATCTCTAAGTGC-1	-4.78216	-8.18307	ITL6GL			YX794:ATCGTTAGTGGTGAAC-1	2.79023	-0.610788	OBGL			YX795:ATGGCCTTCGTGATGG-1	-3.16817	-12.0591	SSTGA
YX796:GTTTATCTCAAGCGCC-1	-2.26849	0.995555	OBGL			YX794:ATCGTTAGTTAAACGG-1	-1.82457	-10.2467	MGL			YX795:ATGGCGGGTAAAGGTT-1	-1.21849	4.60975	ITL6GL
YX796:GTTTATCTCCTGGTCT-1	-7.10448	7.75956	MGL			YX794:ATGAACCAGCTTTAAC-1	2.89784	7.53118	OGC			YX795:ATGGCGGGTGAGGAAG-1	7.71283	-12.6803	PVGA
YX796:GCTGATCCAGCAAGGC-1	-7.39017	-0.76065	ITL23GL			YX794:ATGAATCCACAATAAC-1	5.71776	6.1452	OGC			YX795:ATGGCGGGTGGCTTAT-1	-4.82968	11.0587	NPGL
YX796:GCTGATCCACATGCTA-1	4.16563	5.95621	OBGA			YX794:ATGAATCCAGGTGAGA-1	-8.79532	-6.25529	SSTGA			YX795:ATGGCGGGTGGGTGAT-1	-1.81967	2.20646	ITL5GL
YX796:CCTCCTCTCGATAACC-1	-5.6922	1.73528	OBGL			YX794:ATGAATCCAGTACCGG-1	0.141267	-0.164386	ITL23GL			YX795:ATGGCGGGTGTGATGA-1	3.25256	-4.08676	MGL
YX796:CCTCCTCTCCCGAAGC-1	9.79701	5.7989	OPC			YX794:ATGACTAAGCTCCTAA-1	5.96811	7.4253	OGC			YX795:ATGGCGGGTTCCAGAT-1	-1.22684	5.41613	ITL6GL
YX796:CCTCCTCTCAACCAAC-1	1.49903	11.6989	SSTGA			YX794:ATGACTAAGGGCTAAT-1	13.4799	-2.5478	ASC			YX795:ATGGCTACAAGCCATA-1	2.44297	3.81532	ITL23GL
YX796:CCTCCTCTCCAGGGAG-1	0.0448057	0.365282	PTGL			YX794:ATGACTAAGTGTCCAC-1	6.35852	0.815153	NPGL			YX795:ATGGCTACAATCTGGA-1	-1.60783	12.5304	CTGL
YX796:ATTCGTTTCACCTGTC-1	13.0413	-1.65172	OGC			YX794:ATGCAAATCACTTGCA-1	6.0874	0.0252916	CTGL			YX795:ATGGCTACACCAACAA-1	-2.17974	12.405	CTGL
YX796:GTTACCTGTTGTTGCT-1	-6.71954	7.01851	MGL			YX794:ATGCAACAGAAACCGT-1	-4.41026	-1.67961	ITL45GL			YX795:ATGGCTACAGGACCTG-1	-2.98897	-11.8628	SSTGA
YX796:ACTATGTCAGCTTAAT-1	-2.91545	1.34859	OBGL			YX794:ATGCAACAGCGCTACT-1	-3.55938	-2.21377	ITL5GL			YX795:ATGGCTTGTAGTAGCA-1	3.03558	1.77905	ITL23GL
YX796:ACTATGTCACTGACTA-1	-6.7664	7.33416	MGL			YX794:ATGCAACAGCTTCCTT-1	-6.93705	9.74265	NPGL			YX795:ATGGCTTGTGTGCGAG-1	-2.26531	1.35732	ITL45GL
YX796:CTCATTGTCTCGCCTG-1	12.3095	-1.24548	OGC			YX794:ATGCAACAGTGTGATA-1	1.43234	0.110413	OBGL			YX795:ATGGCTTGTTCCGGGT-1	-8.12114	-3.1718	OGC
YX796:CTTTATGGTGGACCTG-1	11.763	0.0409221	OGC			YX794:ATGCAACAGTGTGGTG-1	5.26179	6.30578	OGC			YX795:ATGGGCATCCGGATTC-1	-2.82256	11.9818	CTGL
YX796:CTTTATGGTTCGCTCA-1	4.90577	12.2133	SSTGA			YX794:ATGCAAGGTGCGGTTC-1	-9.05127	-6.21808	SSTGA			YX795:ATGGGCGGTGATGCAA-1	1.33721	-10.0305	SSTGA
YX796:CTTTATGGTAAGTCGC-1	-6.15872	1.52901	ITL23GL			YX794:ATGCAAGGTGTGATGA-1	-2.15698	5.72872	VIPGA			YX795:ATGGGCGGTGCGTACC-1	-0.993256	4.74172	ITL6GL
YX796:GTGCCTTTCACGTTAA-1	13.0821	-1.98772	OGC			YX794:ATGCAATCAGCCTGAG-1	2.21339	-4.87745	OBGA			YX795:ATGGGCGGTTGCGTGC-1	8.34854	-6.47578	D12MSN
YX796:GTGCCTTTCTCAATAG-1	7.83524	2.85431	ASC			YX794:ATGCAATCATAATGCG-1	-2.5787	6.0089	VIPGA			YX795:ATGGGCGGTTTCTAAG-1	4.12305	1.82755	ITL23GL
YX796:GTGCCTTTCACTTCAT-1	5.38521	-10.8948	NPGL			YX794:ATGCAATCATGATCGA-1	2.56075	-5.25713	OBGA			YX795:ATGTAAGTCAAACTAG-1	-7.31537	-2.84644	OGC
YX796:ACGATTCAGTATTGGC-1	6.67799	-10.3289	CTGL			YX794:ATGCCCGTCAATACAG-1	2.2866	-0.645127	OBGL			YX795:ATGTAAGTCAGAAAGG-1	2.94195	1.02315	ITL23GL
YX796:GGCTGGTTCGTTAACA-1	2.80099	-2.63006	ITL45GL			YX794:ATGCCCGTCCCTGATA-1	-9.07246	-6.27584	SSTGA			YX795:ATGTAAGTCCAAACCC-1	-1.33024	1.33782	ITL45GL
YX796:GGCTGGTTCTTAGGAC-1	-4.31212	-3.9425	ITL5GL			YX794:ATGCCCGTCTAGCCTA-1	1.40066	-1.4558	OBGL			YX795:ATGTAAGTCCACAATT-1	3.97355	-4.7527	MGL
YX796:GGCTGGTTCTTGCAGG-1	5.34768	-6.02629	NPGL			YX794:ATGCGATAGATTCCGC-1	1.19969	-1.08263	OBGL			YX795:ATGTAAGTCGGTTACC-1	-0.146874	-0.173071	ITL45GL
YX796:GGCTGGTTCTACCTAT-1	-4.94775	1.56561	OBGL			YX794:ATGCGATAGGCCTTGT-1	4.66283	5.47825	OGC			YX795:ATGTGAGGTATTTGGC-1	-3.7268	2.34721	ITL5GL
YX796:GGCTGGTTCACCTGTC-1	12.7918	-1.56302	OGC			YX794:ATGCGATAGTTACATC-1	3.90717	7.12412	OGC			YX795:ATGTGAGGTGCCTTTC-1	2.62737	3.75385	OBGL
YX796:AGGTACGCAGGAACAT-1	3.71144	11.945	SSTGA			YX794:ATGCGGATCCCACCCT-1	-2.68894	-1.08263	ITL5GL			YX795:ATGTGATCAAGGTGTC-1	1.07841	-9.89774	STRGA
YX796:AGGTACGCATAGCTTG-1	-3.27416	10.8121	VIPGA			YX794:ATGCTAAAGAGAGCAA-1	-0.999695	1.06489	ITL23GL			YX795:ATGTGATCAGCACGAT-1	-1.29142	5.45542	ITL6GL
YX796:CTAGGCGGTAATCCCT-1	4.11904	6.57179	OBGA			YX794:ATGCTAAAGAGCAATC-1	-7.14786	10.4174	NPGL			YX795:ATGTGATCAGGAGGTA-1	9.46866	-1.15317	OGC
YX796:CTAGGCGGTGGATTAT-1	-2.93005	10.4089	VIPGA			YX794:ATGCTTAGTCAATTGC-1	5.19065	6.85137	OGC			YX795:ATGTGATCATGTCATC-1	-1.96341	3.22664	ITL5GL
YX796:CTAGGCGGTCCACAAA-1	4.5498	6.40506	OBGA			YX794:ATGGATTCAACGGGAA-1	-9.06986	-3.79621	SSTGA			YX795:ATGTGCCTCCAAACTT-1	2.26752	2.8982	ITL23GL
YX796:CATGCGCAGGCGGGTA-1	-2.41327	1.15969	OBGL			YX794:ATGGCCCGTAGGTTTC-1	-10.0292	-3.27547	SSTGA			YX795:ATGTGCCTCTAATCGT-1	-7.05361	-1.38657	OGC
YX796:CATGCGCAGTTACCGG-1	3.80642	12.1304	SSTGA			YX794:ATGGCCCGTAGTCATC-1	-9.24948	-5.95553	PVGA			YX795:ATGTGGCCACTATACC-1	-2.68606	4.00773	ITL5GL
YX796:CATGCGCAGGAAGCAC-1	-0.997433	0.572554	OBGL			YX794:ATGGCCCGTCTAGCGC-1	2.73536	-3.07488	STRGA			YX795:ATGTGGCCAGGAGGAC-1	9.33932	5.62797	PTGL
YX796:TATGTGATCCGCAAGC-1	-0.79388	0.511068	OBGL			YX794:ATGGCCCGTGTGTTAC-1	0.170268	-0.37824	ITL23GL			YX795:ATGTGGCCAGGTGAGA-1	3.60222	-4.0235	MGL
YX796:TATGTGATCGATAACC-1	11.7415	0.0952504	OGC			YX794:ATGGCCTTCAGCGATG-1	-4.46678	-2.51755	CLAGL			YX795:ATGTGGCCAGTAGGAG-1	-1.44147	4.20517	ITL5GL
YX796:TATGTGATCTCCATGC-1	12.723	-1.52229	OGC			YX794:ATGGCGGGTAAGTCCT-1	-5.5062	-0.34614	ITL5GL			YX795:ATGTTCCCAATTACCC-1	0.881555	-9.7114	VIPGA
YX796:AGTAAGTAGAATGACG-1	-4.65567	-5.02965	ITL5GL			YX794:ATGGCGGGTACTTATG-1	-7.00959	4.46423	OBGL			YX795:ATGTTGCGTGTCCGGT-1	-2.12573	12.8458	CTGL
YX796:ACTTTGTTCACATTGA-1	-7.42759	-0.732603	ITL23GL			YX794:ATGGCGGGTCACGCAC-1	-6.94378	10.3249	NPGL			YX795:ATGTTGTTCAGGTCGA-1	8.25838	5.20634	PTGL
YX796:ACTTTGTTCCTTGCAC-1	4.69168	-5.14205	NPGL			YX794:ATGGCGGGTCCAAGTT-1	-0.230907	1.15632	OBGL			YX795:ATGTTGTTCGCGCTCA-1	-0.576006	4.5643	ITL6GL
YX796:GATTACTCATTGACAT-1	12.5563	-0.836176	OGC			YX794:ATGGCGGGTTAGGCGG-1	-5.61313	-0.421326	ITL5GL			YX795:ATGTTTGGTTGAAGCA-1	2.54607	1.74059	ITL23GL
YX796:TATGGATGTAATCGCA-1	1.71368	13.048	SSTGA			YX794:ATGGCTACACTATACC-1	4.82259	-4.45861	D12MSN			YX795:ATTACGAAGCTTGTTG-1	-7.8286	-1.96974	OGC
YX796:GCTCGATCAGGCATCT-1	2.3259	11.8305	SSTGA			YX794:ATGGCTTGTAACAGGC-1	-4.27397	-1.90841	ITL45GL			YX795:ATTAGCTTCAAACATG-1	-4.66685	11.1698	NPGL
YX796:GCTCGATCATAGCAGG-1	4.52568	12.1814	PVGA			YX794:ATGGCTTGTATATTCG-1	2.91429	7.20778	OGC			YX795:ATTAGCTTCTCAGCTA-1	4.2236	2.39007	OBGL
YX796:GCTCGATCAAGGTACG-1	2.02851	6.99163	STRGA			YX794:ATGGCTTGTCAATTGC-1	4.99238	6.49042	OGC			YX795:ATTAGGATCACCAACC-1	7.63391	-12.5628	PVGA
YX796:GCTCGATCAAACAACA-1	-6.6463	0.927177	ITL23GL			YX794:ATGGGCATCCAGGATG-1	4.51625	-3.66148	STRGA			YX795:ATTAGGATCCCATAGC-1	7.625	-12.8839	SSTGA
YX796:CCAACCAAGCGGCTGT-1	-4.0365	-1.47253	CLAGL			YX794:ATGGGCGGTATGTTTG-1	-7.02089	10.5163	NPGL			YX795:ATTAGGATCTTAGCCA-1	8.17109	-6.43496	D12MSN
YX796:GAAGGAACACTTAACG-1	-2.28323	-6.6471	ITL5GL			YX794:ATGTCCCAGGTCGAGC-1	2.91194	-0.0875424	CLAGL			YX795:ATTAGTCTCGATATGA-1	3.82324	3.76239	OBGL
YX796:GAAGGAACAAATTCGT-1	-0.220521	0.384539	OBGL			YX794:ATGTCCCAGTCCTCAA-1	-6.90535	10.5418	NPGL			YX795:ATTAGTCTCGCTCAAC-1	0.283877	-7.75553	VIPGA
YX796:GAAGGAACAGGTCCTG-1	5.01644	-5.42707	NPGL			YX794:ATGTGAGGTGAGTCAA-1	1.24741	-1.03025	OBGL			YX795:ATTAGTGAGGTTATCT-1	7.74683	-13.072	PVGA
YX796:GAAGGAACATGCTTAG-1	-8.5573	0.510113	OBGL			YX794:ATGTGAGGTGTTACTA-1	4.46883	6.23799	OGC			YX795:ATTAGTGAGGTTGCGA-1	2.40345	0.92042	ITL23GL
YX796:GAAGGAACACTAAGCC-1	-2.12062	-6.16978	ITL5GL			YX794:ATGTGAGGTTAATCCA-1	-6.80057	4.02649	OBGL			YX795:ATTAGTGAGTGGCGGT-1	-0.831186	3.7288	ITL6GL
YX796:TGCTTTAGTGTTGTAG-1	-0.106854	6.73288	D12MSN			YX794:ATGTGAGGTTCCGGAC-1	4.15834	7.72532	OGC			YX795:ATTATGGAGATTAGGC-1	9.14826	-1.20452	SSTGA
YX796:CGTATTGCAAACCCTA-1	-6.49087	-3.50951	ITL45GL			YX794:ATGTGATCAATTTGGG-1	8.83979	-5.26629	OPC			YX795:ATTATGGAGCATTAAG-1	-3.15729	-11.7094	SSTGA
YX796:CGTATTGCACCTGCCT-1	12.8139	-2.11407	OGC			YX794:ATGTGATCAGGTCCCT-1	7.62176	0.651933	CTGL			YX795:ATTATGGAGCCTGGTT-1	-7.58016	-2.28742	OGC
YX796:CGTATTGCATTGACAT-1	11.4133	-1.49551	OGC			YX794:ATGTGATCATCAGGTA-1	0.685982	-6.70216	VLMC			YX795:ATTATGGAGCTAGTTT-1	2.48202	3.40531	ITL23GL
YX796:TTAACTGAGGAACGCG-1	0.913305	6.70587	STRGA			YX794:ATGTTGCGTAACGTGA-1	3.96447	5.89126	OGC			YX795:ATTATGGAGGGTTATA-1	1.24084	-9.85952	VIPGA
YX796:GTCCTCCCAGGTTACC-1	4.92539	-5.56291	NPGL			YX794:ATGTTGCGTGCATTTA-1	3.18249	7.89093	OGC			YX795:ATTATGGAGGTTATCT-1	-0.148992	0.160197	ITL45GL
YX796:ATTTAGGTCCCTCAGT-1	1.74761	6.81118	STRGA			YX794:ATGTTGTTCAGGAGCC-1	12.6011	-2.48806	ASC			YX795:ATTATGGAGTCCTTGA-1	1.41293	1.43989	ITL45GL
YX796:ATTTAGGTCGCTAGTG-1	-2.93644	1.45269	CLAGL			YX794:ATGTTGTTCGAGGCGT-1	5.11549	-4.51764	D12MSN			YX795:ATTCAAGAGTTGTCAT-1	-1.73732	3.245	ITL45GL
YX796:ATTTAGGTCAAACACC-1	4.56234	-5.0299	NPGL			YX794:ATGTTTCAGAGCCGGT-1	-2.75269	6.05809	STRGA			YX795:ATTCATCAGCAACCCT-1	4.19839	-4.18746	MGL
YX796:TTTGCGACAAAGGCCA-1	-5.74857	1.83896	OBGL			YX794:ATGTTTCAGGTGAATC-1	6.1884	7.11456	OGC			YX795:ATTCATCAGCTGCTAC-1	-1.5762	1.85563	ITL45GL
YX796:TTTGCGACAGTTTGTG-1	11.9359	-1.74402	OGC			YX794:ATGTTTGGTGTTCCTC-1	-0.345917	0.258347	ITL23GL			YX795:ATTCATCAGGAAGTAG-1	-4.76153	11.094	NPGL
YX796:TTTGCGACACCTGGTG-1	-2.66633	1.10481	OBGL			YX794:ATTACGAAGCTTATCG-1	-8.97525	-6.81881	PVGA			YX795:ATTCATCAGGCTCAAG-1	-1.00103	5.20126	ITL6GL
YX796:TTTGCGACATGGCCTG-1	11.8297	-1.20176	OGC			YX794:ATTACGAAGGATGCGC-1	4.89161	6.64633	OGC			YX795:ATTCCGGGTAAGGCCG-1	2.51288	4.08088	ITL23GL
YX796:TTTGCGACATCAGTAT-1	12.2361	-1.77636	OGC			YX794:ATTACGAAGGCATGGC-1	2.86274	7.29775	OGC			YX795:ATTCCGGGTATGTTGC-1	7.18497	5.52269	OBGL
YX796:TAATGGTGTAAGGTCC-1	10.0499	6.0335	OPC			YX794:ATTACGAAGTGGCGTA-1	4.59245	-1.60196	CTGL			YX795:ATTCCTCTCCTGTGAC-1	4.13687	1.66335	ITL23GL
YX796:TAATGGTGTAACGAGG-1	4.11627	-11.1315	CTGL			YX794:ATTAGCTTCCATCATG-1	2.16853	-4.34779	OBGA			YX795:ATTCGCTCATCCTGCA-1	4.23762	3.41686	ITL23GL
YX796:TAATGGTGTCCGTAGG-1	5.85847	-0.747915	VLMC			YX794:ATTAGGATCCAAGTGG-1	-3.25123	-1.41012	OBGL			YX795:ATTCGTCCAAAGGCCT-1	-5.20202	-9.84347	ASC
YX796:TAACAAGCAATCCCTT-1	12.3455	-1.49784	OGC			YX794:ATTAGGATCCTGCAAC-1	-4.58982	2.02291	ITL6GL			YX795:ATTCGTCCAAGGATGG-1	5.2741	12.3348	NPGL
YX796:TAACAAGCAGGCCATT-1	13.0982	-1.61512	OGC			YX794:ATTAGGATCCTTAGAT-1	4.5896	-4.24795	D12MSN			YX795:ATTCGTCCATCCTGCA-1	-6.84261	-1.11407	OGC
YX796:AGCGCCTAGTATTGTG-1	7.76189	2.68335	ASC			YX794:ATTAGGATCTCAGCTA-1	-2.45963	-2.53591	ITL45GL			YX795:ATTCGTCCATGGCTAA-1	-2.85808	12.6688	CTGL
YX796:AGCGCCTAGCTTAGCG-1	-0.30828	6.94167	D12MSN			YX794:ATTAGTCTCACGCCCA-1	-9.03796	-3.08685	VIPGA			YX795:ATTGACCGTACTGATC-1	-7.71494	-1.69466	OPC
YX796:ATAAGCCTCGCTTGCT-1	2.60145	6.31121	STRGA			YX794:ATTAGTCTCCAGCTAC-1	0.762809	0.407181	ITL23GL			YX795:ATTGACCGTAGAGGCT-1	-7.85189	-1.93423	OGC
YX796:ATAAGCCTCCTCATGC-1	12.8713	-1.18244	OGC			YX794:ATTAGTCTCGCGAAGC-1	-3.58668	1.80572	ITL6GL			YX795:ATTGACCGTCCTCCAT-1	9.71258	-0.700948	OGC
YX796:TATTAGCCACCACAAC-1	-7.38189	1.26582	ITL23GL			YX794:ATTAGTGAGCTGCATC-1	-8.07188	4.46088	PTGL			YX795:ATTGACCGTGCGTACC-1	-3.04834	-12.0702	SSTGA
YX796:AGTTTGATCCCATAGG-1	4.75735	12.1285	PVGA			YX794:ATTAGTGAGTTATGGA-1	3.35269	-3.89562	STRGA			YX795:ATTGACCGTTGCGAGG-1	3.63539	-4.47964	MGL
YX796:AGTTTGATCTAATCCT-1	13.0524	-1.96209	OGC			YX794:ATTATGGAGCCGCTAT-1	4.70411	7.21094	OGC			YX795:ATTGAGGGTAGGTGAC-1	-8.29104	-2.32361	OGC
YX796:AGTTTGATCTCACAAA-1	12.3846	-1.34728	OGC			YX794:ATTATGGAGCTAACTT-1	3.78506	6.57183	OGC			YX795:ATTGAGGGTAGTAGCA-1	7.42749	-11.382	STRGA
YX796:AGTTTGATCCCTGGAA-1	7.43861	-9.30408	CTGL			YX794:ATTATGGAGTCTTGCA-1	3.7288	6.37263	OGC			YX795:ATTGAGGGTGAGTCAA-1	-7.5321	-0.886011	OGC
YX796:GTTTGTAAGGCCTTAG-1	4.325	6.19289	OBGA			YX794:ATTCAAGAGCGCAACA-1	2.89017	-0.0195515	STRGA			YX795:ATTGAGGGTTGTTGTA-1	8.81189	-6.33564	D12MSN
YX796:CCCGTAAAGCAACATC-1	0.199341	6.41184	OBGL			YX794:ATTCAAGAGGAGCAGG-1	-7.13205	10.5646	NPGL			YX795:ATTGAGGGTTTGTTGA-1	-8.04259	-2.38079	OGC
YX796:CCCGTAAAGGCGAATA-1	-4.89148	-8.54219	ITL6GL			YX794:ATTCAAGAGTTTACGT-1	4.28177	8.04175	OGC			YX795:ATTGCACGTGCTCACA-1	-7.55583	-2.60267	OGC
YX796:CCCGTAAAGTCCTTTG-1	-0.304383	6.23061	D12MSN			YX794:ATTCAAGAGTTTGACT-1	3.90067	-4.10404	STRGA			YX795:ATTGCACGTTTGAGTC-1	2.91907	-4.24417	MGL
YX796:CCCGTAAAGTCCTTCA-1	-6.32347	-2.94282	ITL45GL			YX794:ATTCATCAGACAAACC-1	0.0583663	1.37135	OBGL			YX795:ATTGCCGGTAGCTGTT-1	-2.36984	2.5791	ITL5GL
YX796:CGGTTATAGGCGAAAC-1	1.66217	10.62	VIPGA			YX794:ATTCATCAGCTATCGC-1	5.41327	7.01014	OGC			YX795:ATTGCCTCAACAACAT-1	-0.474432	0.129323	ITL45GL
YX796:CGGTTATAGGGTTAGA-1	-8.53881	1.2216	ITL23GL			YX794:ATTCCGGGTCAGTAAG-1	4.64464	8.35654	OGC			YX795:ATTGCCTCAAGCGAAG-1	-7.12184	-0.567788	OGC
YX796:CGGTTATAGCGGTTAT-1	-4.63659	-8.2825	ITL6GL			YX794:ATTCCGGGTCCTTTAT-1	5.50733	7.30501	OGC			YX795:ATTGCGGAGGAACAAG-1	3.80881	-3.66755	MGL
YX796:ATCAGGTTCTCCTCTT-1	1.22865	-0.508659	PTGL			YX794:ATTCCGGGTCTATCTT-1	-3.90906	1.01883	ITL6GL			YX795:ATTGCGGAGGATTGGT-1	7.84598	-12.6817	PVGA
YX796:ATCAGGTTCAGCACGC-1	1.27241	6.58811	STRGA			YX794:ATTCCGGGTGAACGGT-1	2.66403	-0.661	OBGL			YX795:ATTGCGGAGGGTCCAA-1	2.30355	3.39091	ITL23GL
YX796:GCTTTATTCGTTTCCA-1	11.5757	-1.49724	OGC			YX794:ATTCCGGGTTGGGTTT-1	-9.44804	-3.51135	SSTGA			YX795:ATTGCGGAGGTCATGG-1	9.18646	-1.14754	OGC
YX796:GCTTTATTCAAACCGT-1	11.8638	-1.79562	OGC			YX794:ATTCCGGGTTGTGCGC-1	-3.05977	-0.805788	ITL45GL			YX795:ATTGCGTGTAACGATG-1	-1.30572	13.1827	CTGL
YX796:GCTTTATTCAACCAAC-1	11.7802	-0.0466799	OGC			YX794:ATTCCTCTCATTAAGG-1	-0.346148	0.77174	ITL23GL			YX795:ATTGCGTGTGTTACAC-1	4.14908	-4.91323	MGL
YX796:GTTTGTTTCTAGCGTG-1	-2.9343	1.61219	STRGA			YX794:ATTCCTCTCCACAATT-1	3.15179	-3.13443	STRGA			YX795:ATTGCGTGTTACTTAG-1	4.21578	-4.26964	MGL
YX796:GTTTGTTTCTTGACCC-1	4.68423	-5.41562	NPGL			YX794:ATTCGCTCACAAAGCC-1	-2.2273	8.3565	VIPGA			YX795:ATTGGATCACATGCAA-1	-6.66298	-0.400156	OGC
YX796:GTTTGTTTCGGTCAAT-1	12.4814	-1.11037	OGC			YX794:ATTCGCTCACGGTCAG-1	-9.14148	-3.38083	SSTGA			YX795:ATTGGATCAGCACGAT-1	3.64407	2.38218	ITL23GL
YX796:GTTTGTTTCGACCTGA-1	1.06021	6.25239	STRGA			YX794:ATTCGCTCATAAGCAT-1	1.37082	-0.626564	OBGL			YX795:ATTGGATCATAATGGT-1	2.50812	-4.68735	MGL
YX796:TACCAGGTCACGCCAA-1	-6.16249	1.42416	OBGL			YX794:ATTCGTCCATTTCTTC-1	5.18443	6.32861	OGC			YX795:ATTGGATCATAGCTAG-1	0.291734	-7.73735	STRGA
YX796:TACCAGGTCTAATTGG-1	11.525	-1.35553	OGC			YX794:ATTGAACCACCAAAGC-1	7.23412	0.89851	CTGL			YX795:ATTGTCAGTTAAAGGT-1	-7.58423	-0.613517	OGC
YX796:GCCTGTGCAGCACGTT-1	13.0874	-1.87314	OGC			YX794:ATTGAACCAGCTACCC-1	8.97969	-5.05245	OPC			YX795:ATTGTCAGTTATGTCA-1	4.87528	12.084	NPGL
YX796:GCCTGTGCACTAGGTC-1	12.3887	-1.96145	OGC			YX794:ATTGAACCATAATCGG-1	-4.07773	1.83148	ITL6GL			YX795:ATTGTCCCACCAGCTC-1	-6.78426	-0.948413	OGC
YX796:GCCTGTGCAGCTTAGC-1	-4.59983	-7.55455	ITL6GL			YX794:ATTGAACCATATGGTG-1	-1.15814	-9.86388	MGL			YX795:ATTGTCCCAGTGCACG-1	8.37595	4.96797	PTGL
YX796:GCCTGTGCAGTTGCGT-1	-3.56956	1.09672	OBGL			YX794:ATTGAGGGTTCACCTC-1	-2.40931	-1.75597	ITL45GL			YX795:ATTGTGGCAGGATGTC-1	-7.94758	-2.45673	OGC
YX796:GCCTGTGCACCTCGCT-1	1.38666	13.1837	SSTGA			YX794:ATTGAGGGTTGCGTGC-1	-8.8666	-7.36465	PVGA			YX795:ATTGTGGCAGTTAAAC-1	8.56951	6.09064	PTGL
YX796:GCCTGTGCATCAGCAC-1	-4.53626	-4.67007	ITL45GL			YX794:ATTGAGGGTTTACCGG-1	-2.07119	8.02692	VIPGA			YX795:ATTGTGGCATAACGAT-1	1.34982	1.36516	ITL23GL
YX796:AGCTTTAAGTCATTAG-1	-7.10042	1.05059	ITL23GL			YX794:ATTGCACGTAAGTGGC-1	-4.4043	-2.99198	ITL45GL			YX795:ATTGTGTTCGAAGTTA-1	-2.26132	2.26136	ITL45GL
YX796:AGCTTTAAGGTCCAAT-1	1.6577	6.9503	STRGA			YX794:ATTGCACGTGTTACTA-1	4.40252	-1.21611	OBGL			YX795:ATTGTGTTCTATATGC-1	-6.90745	-0.634272	OGC
YX796:TCGGTTTGTACCGAAC-1	-5.2358	12.4088	VIPGA			YX794:ATTGCCGGTACAATGG-1	-2.65543	6.18176	VIPGA			YX795:ATTTACCAGGACACGC-1	-3.13679	-11.8877	SSTGA
YX796:TCGGTTTGTAAAGCGG-1	1.399	13.098	SSTGA			YX794:ATTGCCGGTTATCCGG-1	2.96798	-1.06896	ITL6GL			YX795:ATTTACCAGTAACACA-1	0.101124	0.640385	ITL45GL
YX796:TCGGTTTGTGCACGCA-1	-5.64441	1.89908	OBGL			YX794:ATTGCCTCAACAGGCT-1	6.60849	0.315061	CTGL			YX795:ATTTACGGTTGGGTAA-1	9.15159	-0.979979	OPC
YX796:GGTTATGGTACGTTTC-1	12.1382	-1.84033	OGC			YX794:ATTGCCTCAATCGTGA-1	-0.167327	0.870711	ITL23GL			YX795:ATTTAGCTCCTGATAT-1	-3.99048	11.7881	CTGL
YX796:GAAGTAAGTTTGAGGC-1	4.73072	-11.7591	CTGL			YX794:ATTGCCTCATGACAGC-1	-8.5578	4.3989	PTGL			YX795:ATTTAGCTCGCTTCTT-1	2.69981	3.75141	ITL23GL
YX796:GAAGTAAGTCCTAAGA-1	9.98394	5.98261	OPC			YX794:ATTGCGGAGGCAGGTC-1	-2.16858	8.53599	VIPGA			YX795:ATTTAGCTCTATGCAT-1	4.83119	5.41704	STRGA
YX796:GAAGTAAGTACCAGGT-1	-4.91112	-8.1133	ITL6GL			YX794:ATTGCGGAGGCTCACT-1	-1.56595	0.740358	ITL23GL			YX795:ATTTCCTGTACCTTGG-1	-1.14299	1.79155	ITL45GL
YX796:GAAGTAAGTTTATTCG-1	-6.90638	8.19998	MGL			YX794:ATTGCGGAGGGAGTAA-1	2.69284	-0.237986	ITL5GL			YX795:ATTTCCTGTCAGTAAG-1	1.56793	2.22357	ITL23GL
YX796:TTTAAGCCACACTAAT-1	-4.6208	-4.35095	ITL45GL			YX794:ATTGCGGAGTTGTCAT-1	2.13651	-3.94803	OBGA			YX795:ATTTCCTGTGCGCGAA-1	-8.05918	-3.50485	OGC
YX796:TTTAAGCCAGCAAATA-1	5.67645	11.757	PVGA			YX794:ATTGCGTGTAACCTTA-1	6.29731	0.854487	CTGL			YX795:ATTTCGCCATTGTGGA-1	-2.59364	-6.23921	OBGA
YX796:TTTAAGCCAAGCCACT-1	-4.95304	12.3224	VIPGA			YX794:ATTGCGTGTACCTTAA-1	-8.68045	-5.73273	SSTGA			YX795:ATTTGCAGTCCTCCTG-1	7.80654	-12.4345	PVGA
YX796:TGTAACTCACCCTCAC-1	-7.13549	-4.37427	ITL45GL			YX794:ATTGCGTGTAGCGCTC-1	-9.44191	-3.30252	SSTGA			YX795:ATTTGCAGTGCAAGTA-1	-2.33982	12.837	CTGL
YX796:TGTAACTCAGTTTGTG-1	-1.77943	0.875859	OBGL			YX794:ATTGGATCAAATGCGC-1	6.64461	1.09101	CTGL			YX795:ATTTGCAGTTAAAGAC-1	-1.11448	0.472971	ITL45GL
YX796:TTCGGTACATAAGGAC-1	-3.64862	11.322	VIPGA			YX794:ATTGGCGAGACTAATG-1	2.76301	-0.497877	OBGL			YX795:ATTTGGTTCTTTAGGT-1	-3.01371	12.594	CTGL
YX796:TTCGGTACATGAATAG-1	-4.67865	-7.7547	ITL6GL			YX794:ATTGGCGAGAGGAACA-1	-6.47186	10.4273	NPGL			YX795:ATTTGTGGTAACAGGC-1	-4.69767	10.9463	CTGL
YX796:CGTTATCGTTAGTACG-1	6.1869	-11.082	CTGL			YX794:ATTGGCGAGCAAATTG-1	4.43156	7.18486	OGC			YX795:ATTTGTGGTGCAATAG-1	3.90844	-4.80478	MGL
YX796:CGTTATCGTTTACGTC-1	-8.5627	-0.557442	ITL23GL			YX794:ATTGGCGAGGAGTCAT-1	3.45171	7.11206	OGC			YX795:ATTTGTGGTTGACCAT-1	3.81997	1.98634	ITL23GL
YX796:CGTTATCGTCAAGTAT-1	0.554574	0.120077	PTGL			YX794:ATTGTCAGTTATCCGG-1	-3.8706	2.00485	ITL6GL			YX795:CAAACAATCCCAATAT-1	3.4532	-4.5511	MGL
YX796:TGGCCTTTCTAGCGAT-1	-5.80131	12.4315	VIPGA			YX794:ATTGTCCCAAATCCCT-1	-1.39366	-9.2067	CTGL			YX795:CAAACAATCGCAATCC-1	-1.40469	12.3699	CTGL
YX796:TGGCCTTTCGGCCATA-1	-6.78941	-0.609793	ITL23GL			YX794:ATTGTCCCACCTGTAT-1	5.62754	7.48127	OGC			YX795:CAAACCCTCGTCCTTT-1	-2.19636	1.14359	ITL45GL
YX796:TGGCCTTTCTAGCTTT-1	-1.33339	0.494032	ITL5GL			YX794:ATTGTCCCAGTTCCCA-1	3.29281	6.60393	OGC			YX795:CAAACCCTCGTGATGG-1	-8.04108	-2.64408	OGC
YX796:TGGCCTTTCATGCCTC-1	2.8474	5.57155	OBGA			YX794:ATTGTGGCAAAGGTAA-1	8.94556	-4.9277	OPC			YX795:CAAACCTGTTAACCAC-1	-7.41132	-0.840941	OGC
YX796:GAGGGAGCACGAATCC-1	4.77276	-10.4318	CTGL			YX794:ATTGTGGCAAATGCGC-1	3.22178	7.81744	OGC			YX795:CAAACCTGTTGAAGCA-1	-2.80598	-11.7535	SSTGA
YX796:GAGGGAGCAGTAGGTG-1	3.79465	12.5953	SSTGA			YX794:ATTGTGGCAAGGACGA-1	-2.63397	5.96117	VIPGA			YX795:CAAAGGAAGGCTAAAC-1	3.04979	1.35518	ITL23GL
YX796:GAGGGAGCAACCTGGT-1	1.39744	13.0564	SSTGA			YX794:ATTGTGGCATAACGAT-1	2.22245	-3.42511	STRGA			YX795:CAAAGGCGTATTTACG-1	-2.99658	12.2054	CTGL
YX796:GCATTAGGTTGTTGTC-1	4.5309	-11.5878	CTGL			YX794:ATTGTGTTCGAAGCAT-1	7.13931	1.14294	CTGL			YX795:CAAAGGCGTTATATCG-1	-2.57508	-6.57114	OBGA
YX796:GCATATATCAATGACC-1	-2.60192	1.2661	OBGL			YX794:ATTTACCAGCTACCTA-1	-4.6154	1.85052	ITL6GL			YX795:CAAAGGTTCCTCCCAC-1	8.26119	-6.19918	D12MSN
YX796:GCATATATCTGTTGCC-1	5.06341	-5.5865	NPGL			YX794:ATTTACGGTCAATTCA-1	6.7522	0.683656	CTGL			YX795:CAAAGGTTCTTCAAGT-1	-2.51117	-6.39182	OBGA
YX796:GCATATATCTAACCTT-1	12.7228	-1.36352	OGC			YX794:ATTTACGGTCCAATTA-1	-2.32014	8.37668	VIPGA			YX795:CAAAGTCAGAACAACC-1	0.0157836	3.18089	ITL6GL
YX796:GCATATATCATAACGC-1	11.8947	-1.36769	OGC			YX794:ATTTACGGTGGTTCTG-1	-7.03812	10.5729	NPGL			YX795:CAAAGTCAGCCTGTCG-1	-0.630838	1.15944	ITL45GL
YX796:TAGGAACCATGAATAG-1	-4.37328	-8.6031	ITL6GL			YX794:ATTTAGCTCAATGAGC-1	-5.20305	0.237236	ITL5GL			YX795:CAAAGTCAGCCTTCAA-1	-8.38865	-2.79579	OGC
YX796:ACCCGCTGTTGTAAAC-1	4.97019	-9.6957	CTGL			YX794:ATTTCGCCACCGTTCA-1	-6.95763	10.6485	NPGL			YX795:CAAATCAAGAAGCAAG-1	2.56387	1.83866	ITL23GL
YX796:ACCCGCTGTCAATGTG-1	11.6035	-1.68909	OGC			YX794:ATTTCGCCATAGCATG-1	4.96303	-4.17141	STRGA			YX795:CAAATCAAGCCTGGTT-1	4.83476	5.47462	STRGA
YX796:ACCCGCTGTACAAAGA-1	13.118	-1.62584	OGC			YX794:ATTTGCAGTAATTGGG-1	4.20932	8.21477	OGC			YX795:CAAATCAAGGACTTAA-1	3.69099	-4.3212	MGL
YX796:ATGACCAGTGTCCAGG-1	10.0461	6.05237	OPC			YX794:ATTTGCAGTAGGCGCA-1	-4.16818	-2.28732	ITL45GL			YX795:CAAATCCGTAACCTTA-1	-7.24396	-0.535062	OGC
YX796:ATGACCAGTTGTTGTC-1	13.4603	-1.89339	OGC			YX794:ATTTGCAGTAGTTGGA-1	-4.37811	-3.27128	ITL45GL			YX795:CAAATCCGTGCTCATG-1	0.591629	-7.37737	VIPGA
YX796:ATGACCAGTGTGAGGA-1	-3.2512	10.8244	VIPGA			YX794:ATTTGCAGTTCTTAAG-1	-0.583521	1.88181	ITL23GL			YX795:CAAATCCGTGTAATGG-1	2.30141	3.58734	ITL23GL
YX796:ATGACCAGTTTCGCCA-1	1.67534	10.1552	STRGA			YX794:ATTTGCAGTTGGGCCT-1	6.03339	0.475056	CTGL			YX795:CAACAACAGCATATTC-1	-0.41286	-0.566748	ITL45GL
YX796:CGGAGCAAGCTCCTTA-1	4.30138	-11.8901	CTGL			YX794:ATTTGGTTCATAACCT-1	-7.31569	9.96979	NPGL			YX795:CAACAACAGTTTCACG-1	-2.68665	12.1811	CTGL
YX796:ATACCGGTCTAATCTC-1	-4.89476	-8.08438	ITL6GL			YX794:ATTTGGTTCGATCCGT-1	-1.11492	1.28367	ITL23GL			YX795:CAACAAGGTAACCTAC-1	2.13856	3.12728	ITL23GL
YX796:TATGCATCAATAATGG-1	4.05262	-11.0877	CTGL			YX794:ATTTGGTTCGTGCTGT-1	-5.00639	0.118248	ITL5GL			YX795:CAACAAGGTCAGGCTC-1	5.42938	5.40297	OBGL
YX796:TATGCATCACAATGCC-1	-5.58555	12.4398	VIPGA			YX794:ATTTGTGGTCACCATG-1	-8.23003	4.59941	PTGL			YX795:CAACAGCCAGGATGGA-1	-3.20121	12.1249	CTGL
YX796:TATGCATCAGCCAGAA-1	4.7344	-5.20779	NPGL			YX794:ATTTGTGGTTTGACTA-1	4.74771	-1.68635	CTGL			YX795:CAACAGCCAGGTGGAA-1	-0.747392	3.53592	ITL5GL
YX796:CTACCTCAGGTAGCTT-1	-2.7329	-6.4687	ITL5GL			YX794:CAAACAATCAATACAG-1	-9.25475	-6.90569	SSTGA			YX795:CAACATAAGAATCACA-1	3.55467	-4.34189	MGL
YX796:CTACGAAGTTTCCGGC-1	4.69008	-5.22298	NPGL			YX794:CAAACAATCACTAATC-1	3.51149	-1.43409	ITL5GL			YX795:CAACATAAGCAAGGAA-1	-1.68446	1.72614	ITL45GL
YX796:CTACGAAGTGTAACCA-1	0.250196	7.0695	STRGA			YX794:CAAACAATCATGCCTA-1	1.28582	0.375729	OBGL			YX795:CAACATAAGCTTAGTT-1	2.71008	3.11063	ITL23GL
YX796:CCATAGCCACCATATG-1	10.4291	-1.96671	OGC			YX794:CAAACCCTCTAATCCG-1	-5.4933	0.150677	ITL5GL			YX795:CAACATGCACGCAATA-1	-2.48082	-6.28078	OBGA
YX796:CCATAGCCAATATACC-1	-6.45574	-4.18828	ITL45GL			YX794:CAAACCTGTAATAAGC-1	-6.90294	4.45139	PTGL			YX795:CAACCGTTCCAGGAAT-1	-2.13387	1.2191	ITL45GL
YX796:CCATAGCCAGACAAAC-1	-6.33532	-3.93027	ITL45GL			YX794:CAAACCTGTATCGGCC-1	-0.233402	-9.16387	MGL			YX795:CAACCTCAGGTGTTAA-1	3.08297	-4.05766	MGL
YX796:CCATAGCCAGGTCCTG-1	-2.84153	-5.71251	ITL5GL			YX794:CAAAGGAAGCATAGCG-1	9.21479	-4.69513	OPC			YX795:CAACCTCAGTATTTGC-1	3.84078	-4.84366	MGL
YX796:CCATAGCCATAATTGC-1	-7.21325	-0.409574	ITL23GL			YX794:CAAAGGAAGCTAAGCG-1	-3.90949	-2.43116	ITL45GL			YX795:CAACCTCAGTGCTGAG-1	7.71233	-12.7704	PVGA
YX796:CCATAGCCATGCAACC-1	5.71067	-11.214	CTGL			YX794:CAAAGGCGTCACTATA-1	-2.99055	1.29327	ITL6GL			YX795:CAACCTGGTAACCGGG-1	-8.15756	-2.6782	OGC
YX796:GCGATTTAGGACCGCT-1	5.28146	-5.8267	NPGL			YX794:CAAAGGCGTTATATCG-1	-9.83927	-3.61323	SSTGA			YX795:CAACCTGGTCGTAATC-1	-8.00874	-3.37713	OGC
YX796:GCGATTTAGCCACAAT-1	-8.5481	-0.265386	ITL23GL			YX794:CAAAGGTTCCCGCAAT-1	6.03122	-0.0161908	CTGL			YX795:CAACGGTCATCCCAAT-1	-0.303343	2.13615	ITL23GL
YX796:GCGATTTAGCATGACT-1	-3.02245	-6.24281	ITL5GL			YX794:CAAAGGTTCCTAATCG-1	-2.43479	-1.03117	ITL45GL			YX795:CAACTACGTTAGTACC-1	-2.93942	-11.3767	SSTGA
YX796:GCTCTGGCATACCCGG-1	1.00187	-0.247985	PTGL			YX794:CAAAGGTTCGAAGTTA-1	0.854525	-0.255973	OBGL			YX795:CAAGCCTTCAGGCTAG-1	-2.98868	-11.708	SSTGA
YX796:GCTCTGGCACATGCTA-1	7.88021	-8.96616	CTGL			YX794:CAAAGGTTCGCGAAGC-1	-9.9246	-3.98189	SSTGA			YX795:CAAGCCTTCGCTTCAA-1	-8.38846	-2.52367	OGC
YX796:CGAAATGAGGCGGGTA-1	4.0346	11.4677	SSTGA			YX794:CAAAGGTTCTTGCTCT-1	-1.94215	8.78038	VIPGA			YX795:CAAGGCTCAGAACCGT-1	-6.95249	-0.377015	OGC
YX796:CGAAATGAGCTTATGA-1	-3.87467	-6.14711	ITL5GL			YX794:CAAAGTCAGCCATAGG-1	0.0738827	-0.75114	ITL23GL			YX795:CAAGGTCCATGAGCTA-1	-4.68388	11.1522	CTGL
YX796:CGAAATGAGGTGCGGA-1	-3.99993	1.5258	OBGL			YX794:CAAAGTCAGCCATCAC-1	0.342109	1.25565	ITL23GL			YX795:CAAGGTCCATTCCTGG-1	-2.52186	12.6531	CTGL
YX796:GCATGAAAGGTTACGT-1	-2.44678	-6.57632	ITL5GL			YX794:CAAAGTCAGCTTGCCG-1	6.18312	1.04535	CTGL			YX795:CAAGGTGTCACAGATA-1	3.07271	-4.50898	MGL
YX796:CCTACTTCATAAAGCA-1	-0.224132	0.378811	PTGL			YX794:CAAAGTCAGTCCCTGG-1	-8.81117	-6.9048	PVGA			YX795:CAAGGTGTCATCACAT-1	-2.90583	-4.39782	OBGA
YX796:CCTACTTCAATTAACC-1	-7.17433	7.63874	MGL			YX794:CAAATCAAGCTTTAAC-1	4.80997	7.8558	OPC			YX795:CAAGGTTAGACAAACC-1	-1.72802	12.7657	CTGL
YX796:CAGGGCTTCCACCTTA-1	10.1002	5.83296	OPC			YX794:CAAATCAAGGCCTAAG-1	6.14099	0.904742	CTGL			YX795:CAAGTAATCCGAAACG-1	-8.16043	-3.65282	OGC
YX796:CAGGGCTTCCTTCTAG-1	-4.57601	-3.62249	ITL45GL			YX794:CAAATCAAGGTTGCGA-1	-3.60999	-1.56937	ITL45GL			YX795:CAAGTAATCTCACAGC-1	0.363586	3.08041	CLAGL
YX796:CCTATAGCAGCTCAAC-1	-4.4099	-8.48238	ITL6GL			YX794:CAAATCCGTCCTGAGC-1	-5.68123	-0.214517	ITL5GL			YX795:CAAGTAATCTCCATGA-1	2.32868	3.42534	ITL23GL
YX796:CCTATAGCAATTTAGC-1	1.74167	11.637	SSTGA			YX794:CAAATCCGTGCTAGCC-1	-7.9111	4.43909	PTGL			YX795:CAAGTGAGTAACCGTT-1	2.65111	-4.45432	MGL
YX796:GCTGTGCAGACAAACG-1	6.41599	-10.7773	CTGL			YX794:CAAATCCGTTAGCTAC-1	4.59227	-1.71703	NPGL			YX795:CAAGTGAGTAACCTTA-1	-2.28976	12.2763	CTGL
YX796:GCTGTGCAGCTTGCTC-1	-3.9154	-5.18076	ITL45GL			YX794:CAACAACAGAACAACC-1	3.25864	6.76281	OGC			YX795:CAATAAGTCAAATACG-1	3.40173	-4.74032	CTGL
YX796:GCTGTGCAGCCTGGTA-1	-5.07056	1.59908	OBGL			YX794:CAACAACAGCAGCTCT-1	2.41128	-0.736462	OBGL			YX795:CAATAAGTCGACCTTA-1	4.50743	-4.36056	MGL
YX796:GCTGTGCAGCGGTTAT-1	2.24127	11.7853	SSTGA			YX794:CAACAACAGGAGGTAA-1	4.71294	-4.27036	D12MSN			YX795:CAATAAGTCGCTAGCT-1	-3.31112	-12.0582	PVGA
YX796:GCTGTGCAGGAAGTAT-1	-5.79054	12.3857	VIPGA			YX794:CAACAAGGTGGTTAAG-1	4.9532	-3.98758	STRGA			YX795:CAATAGCAGAACAAGG-1	9.07113	-1.14138	OGC
YX796:AAGTCTATCGGGACTC-1	-6.59408	1.10207	ITL23GL			YX794:CAACAGCCAACCGTTT-1	-4.00521	-3.34706	ITL45GL			YX795:CAATGAATCCGCCTAG-1	-1.37469	5.45307	ITL6GL
YX796:AAGTCTATCTTGCTAT-1	-8.24945	-1.23377	ITL23GL			YX794:CAACAGCCACTATGGA-1	-9.81512	-3.44145	SSTGA			YX795:CAATGAATCCTGCCAG-1	-3.05331	12.7318	CTGL
YX796:AAGTCTATCCAAATCA-1	5.80042	-11.5616	CTGL			YX794:CAACATAAGACTCCTA-1	-0.382006	-8.91906	MGL			YX795:CAATGAGGTAACAGGC-1	7.65698	-12.9034	PVGA
YX796:AAGTCTATCCCTCTAA-1	4.8585	12.3252	PVGA			YX794:CAACATAAGACTTAGA-1	-8.41274	-5.74757	SSTGA			YX795:CAATGAGGTAGACTAG-1	-3.00393	12.8344	NPGL
YX796:CCTTATGTCTCGCCTG-1	11.3989	0.940644	OPC			YX794:CAACATAAGCGTATTT-1	-3.77906	-3.29089	ITL45GL			YX795:CAATGAGGTGCTTCTC-1	-2.86913	-11.8462	SSTGA
YX796:CCTTATGTCAATCTCT-1	5.54753	-11.6875	CTGL			YX794:CAACATAAGCTTAGTT-1	5.22912	-4.28075	D12MSN			YX795:CAATGGCCAAATATGC-1	2.76729	-4.67166	MGL
YX796:CCTTATGTCGTAATCA-1	-4.06897	-4.10333	ITL45GL			YX794:CAACATAAGGTATTTC-1	-1.1065	1.209	ITL23GL			YX795:CAATGGCCACCTTGCA-1	-2.88728	-11.7767	SSTGA
YX796:CTTGCAACACTGGCCA-1	-2.37596	-6.56676	ITL5GL			YX794:CAACATGCAATAGAAG-1	-9.30592	-6.47927	PVGA			YX795:CAATGGCCAGCTACCC-1	-1.52663	4.88602	ITL5GL
YX796:CTTGCAACAAGGTGGC-1	0.417595	-0.291681	PTGL			YX794:CAACATGCACGTAGGT-1	-3.0734	-2.87314	ITL45GL			YX795:CAATGGCCAGGTTCCC-1	8.34091	-6.43188	D12MSN
YX796:CTTGCAACAAGGTAAC-1	7.86687	-8.97672	NPGL			YX794:CAACATGCAGGAGGGT-1	5.07014	-4.32015	D12MSN			YX795:CAATGTTTCAATCGTT-1	-7.59283	-1.71215	OGC
YX796:CACAATATCCAACTGG-1	13.0619	-1.25544	OGC			YX794:CAACCGTTCAGGATCG-1	6.18329	0.916252	CTGL			YX795:CAATGTTTCGTACAAA-1	7.29481	-12.9047	PVGA
YX796:CACAATATCCTGGTGA-1	-7.35268	0.645351	ITL23GL			YX794:CAACCGTTCCATGCTA-1	-2.01995	8.62187	VIPGA			YX795:CAATTACTCAAGGGTT-1	-3.06194	1.95746	ITL45GL
YX796:CACAATATCAAGTGAG-1	-2.29449	1.06526	OBGL			YX794:CAACCGTTCCTAAGCC-1	-2.79088	-1.13322	ITL45GL			YX795:CAATTACTCACCTATG-1	-0.580233	-0.585837	CLAGL
YX796:CACAATATCATTGTTC-1	0.0791369	6.66505	D12MSN			YX794:CAACCGTTCCTTTGAG-1	5.87436	0.510145	CTGL			YX795:CAATTACTCTATCGGC-1	5.32932	12.3076	NPGL
YX796:CGCTGTGCAATTAGGA-1	1.89883	6.4984	STRGA			YX794:CAACCGTTCGAAGTTA-1	1.21016	-0.800445	OBGL			YX795:CAATTACTCTCTCGCC-1	-6.77005	-1.24111	OGC
YX796:CCTCAATGTGGTTAGC-1	-7.11864	-4.00077	ITL45GL			YX794:CAACCTGGTCATTATG-1	-2.43481	-1.57587	ITL45GL			YX795:CAATTGCGTGTGCGAG-1	4.56876	-4.42306	MGL
YX796:CCTCAATGTGTGTCCC-1	1.31256	11.6058	SSTGA			YX794:CAACGGTCAAGGTGGA-1	-9.71263	-3.47451	SSTGA			YX795:CACAACCTCAAATCCT-1	-1.47673	13.2336	CTGL
YX796:CTTATGTTCACTAATG-1	-7.05773	7.43241	MGL			YX794:CAACGGTCACAAAGCC-1	4.44396	-4.43497	D12MSN			YX795:CACAAGGTCGACCTTA-1	3.66866	1.97643	ITL23GL
YX796:CTTATGTTCACTCGCT-1	3.4725	12.9924	SSTGA			YX794:CAACTACGTAAAGCAT-1	-1.31179	0.917353	ITL23GL			YX795:CACAAGGTCTCAAGAA-1	-4.75592	10.9368	SSTGA
YX796:CTTATGTTCTAACTGA-1	-6.40142	-3.55485	ITL45GL			YX794:CAACTACGTAGCTTTA-1	-2.11186	6.42487	VIPGA			YX795:CACAATTTCAATGAGC-1	-3.50324	-11.8266	SSTGA
YX796:CTTATGTTCGGGATTT-1	-0.0396306	6.76565	D12MSN			YX794:CAACTACGTTATTTGG-1	-4.21249	-1.27182	ITL45GL			YX795:CACAATTTCCGTCCAG-1	2.84349	-4.89335	MGL
YX796:CTTATGTTCTGTGAGT-1	-7.07002	-0.460816	ITL23GL			YX794:CAAGCCTTCACAGCAG-1	-2.25988	5.77929	VIPGA			YX795:CACAATTTCGAAGTAC-1	-2.92771	-4.19881	OBGA
YX796:TGGATTGGTGAGCACT-1	4.04088	12.1918	PVGA			YX794:CAAGCCTTCCTAATCG-1	6.30262	0.524356	CTGL			YX795:CACAATTTCGTTGTCA-1	7.25562	5.58821	OBGL
YX796:TGGATTGGTTCCTCCT-1	-5.67032	-3.57131	ITL45GL			YX794:CAAGCCTTCTAGTTGT-1	-9.65382	-3.82052	SSTGA			YX795:CACAGATAGGTGCACA-1	-3.18193	-11.7545	SSTGA
YX796:TGGATTGGTGGAAACG-1	0.130184	6.88145	D12MSN			YX794:CAAGGCTCAATCGCCC-1	0.613952	-0.865153	OBGL			YX795:CACAGGATCGCATTTG-1	-0.812421	0.118993	ITL45GL
YX796:CAATGTCAGTGAGGTA-1	5.82084	-11.4884	CTGL			YX794:CAAGGCTCACCAAAGC-1	5.05717	-4.41981	D12MSN			YX795:CACAGTGAGTCACCAC-1	-3.28615	1.50265	ITL45GL
YX796:CAATGTCAGCAGCTAT-1	-5.76566	12.6633	VIPGA			YX794:CAAGGCTCACCTAACT-1	4.46025	-1.75202	NPGL			YX795:CACATAGCAAACCCAA-1	-1.35463	12.815	CTGL
YX796:CAATGTCAGACACTTA-1	-4.04746	-5.10895	ITL45GL			YX794:CAAGGCTCATGCCTGC-1	-3.20984	1.69686	ITL5GL			YX795:CACATAGCACTCGCTA-1	-6.96336	-2.04147	OGC
YX796:CAATGTCAGGAAGCTA-1	6.34144	-10.9552	CTGL			YX794:CAAGGTCCAACAAAGA-1	6.6939	0.418425	CTGL			YX795:CACATAGCATGGATTG-1	-4.62061	11.2404	CTGL
YX796:CAATGTCAGCCTGGTA-1	-0.868083	0.506228	OBGL			YX794:CAAGGTGTCAAAGGGA-1	4.71554	-1.30258	OBGL			YX795:CACCAAACATAATCGG-1	-4.53733	11.0864	NPGL
YX796:CTATGGCCATGGTTAT-1	-4.99942	-4.17666	ITL45GL			YX794:CAAGGTGTCAGTGAAC-1	-8.50006	-7.13213	PVGA			YX795:CACCAAACATTTGGCT-1	-2.60538	12.1508	CTGL
YX796:AACTAGTGTAAGGTTT-1	1.20222	12.3727	SSTGA			YX794:CAAGGTGTCCTAAGCC-1	4.25603	5.84424	OGC			YX795:CACCGTTAGATTCATC-1	-7.77255	-1.8829	OGC
YX796:AACTAGTGTACCGAAC-1	0.532821	6.5876	D12MSN			YX794:CAAGGTTAGAAACCTA-1	-8.57088	-6.79174	SSTGA			YX795:CACCGTTAGCCTAATT-1	-6.97427	-2.4475	OGC
YX796:AACAAGCCATCACTTC-1	-8.28147	-1.41233	ITL23GL			YX794:CAAGGTTAGGCCTAAG-1	-3.7363	-3.07392	ITL45GL			YX795:CACCGTTAGCTCCTAA-1	-1.8899	1.96305	ITL45GL
YX796:AACAAGCCATAGCGGA-1	-3.59014	12.1237	VIPGA			YX794:CAAGGTTAGGTGTTAA-1	-9.83827	-3.74918	SSTGA			YX795:CACCGTTAGGTCCCTG-1	3.71893	-4.83677	MGL
YX796:AACAAGCCAGATTCAT-1	-4.07393	-3.72135	ITL45GL			YX794:CAAGGTTAGTCCTCCC-1	9.1066	-4.81552	OPC			YX795:CACCTAATCACAGCAG-1	-6.99122	-0.88311	OGC
YX796:ACTCCTCAGGGATGAC-1	-2.91857	10.3022	VIPGA			YX794:CAAGTAATCCCGGAAA-1	-3.15485	-1.72819	ITL45GL			YX795:CACCTAATCCTAGTGC-1	-1.96909	2.23143	ITL45GL
YX796:ACTCCTCAGCTTGCTC-1	5.88006	-11.321	CTGL			YX794:CAAGTAATCCTTAACG-1	-5.02484	0.575405	ITL5GL			YX795:CACCTAATCGCTCAGT-1	4.746	5.23054	OBGL
YX796:ACTCCTCAGGAATAAC-1	3.28676	11.9194	SSTGA			YX794:CAAGTAATCGCATTAT-1	-10.0143	-3.60424	SSTGA			YX795:CACCTAATCTTTGGTG-1	-2.72924	2.23674	OBGL
YX796:AAGCGAGGTAGACAAA-1	-5.69061	1.70179	OBGL			YX794:CAAGTAATCGGTCAAG-1	-4.63434	-3.05338	ITL45GL			YX795:CACCTTAAGAGAGCAA-1	1.51965	-10.2633	VIPGA
YX796:AAGCGAGGTTTGAGGC-1	0.0461633	6.76535	D12MSN			YX794:CAAGTCCTCAGGGCTA-1	-2.0516	8.29596	VIPGA			YX795:CACGGTAAGCTCATGC-1	4.19524	2.10572	ITL23GL
YX796:AAGCGAGGTATTTGCC-1	7.05907	-9.6255	NPGL			YX794:CAAGTCCTCATAACCT-1	1.9173	-4.94352	MGL			YX795:CACGGTTTCATGATGA-1	-2.81307	-11.246	STRGA
YX796:AAGCGAGGTTCCGGCT-1	-4.14932	-6.77063	ITL5GL			YX794:CAAGTGAGTCCTTGAG-1	2.63929	-4.39246	STRGA			YX795:CACGGTTTCGTTAAAG-1	-1.02037	3.81696	ITL6GL
YX796:GGGTTACGTCTCAGCC-1	5.49148	-11.0219	CTGL			YX794:CAAGTGAGTCGCAATT-1	-9.63937	-2.87723	SSTGA			YX795:CACGTTATCCAAACTT-1	-0.0175692	1.1004	ITL45GL
YX796:AACGACAAGGCATTAC-1	-2.51547	1.09545	OBGL			YX794:CAAGTGAGTTCTCACC-1	-2.67755	5.92055	VIPGA			YX795:CACGTTATCCACCCTC-1	-7.91052	-1.95735	OGC
YX796:AACGACAAGCATGAAG-1	5.6287	11.8332	PVGA			YX794:CAATAAGTCCGGTTTA-1	-3.22633	1.43231	CLAGL			YX795:CACTATGTCAAACCAA-1	-2.93881	2.38819	ITL45GL
YX796:AACGACAAGACACTTA-1	12.773	-1.75461	OGC			YX794:CAATAGCAGACAGGTT-1	2.35149	-2.86784	STRGA			YX795:CACTCGCCACCAAAGC-1	-2.01317	3.41651	ITL5GL
YX796:CTTAAGATCGCTCACT-1	4.62263	12.1694	SSTGA			YX794:CAATAGCAGCTCAAGG-1	-8.08806	4.03961	PTGL			YX795:CACTCGCCAGCTAACA-1	-2.42268	12.6706	CTGL
YX796:CTTAAGATCAATCTCT-1	-6.54455	-3.97548	ITL45GL			YX794:CAATAGCAGGTAAGCT-1	-4.37564	2.45514	ITL6GL			YX795:CACTGTCAGCAAATCA-1	-3.25541	-11.9783	SSTGA
YX796:CTTAAGATCTTTAGGA-1	2.59876	11.8204	SSTGA			YX794:CAATGAATCAAACCAA-1	3.36946	-4.05089	STRGA			YX795:CACTTCAAGAAGCAAG-1	3.40801	-4.00725	MGL
YX796:CTTAAGATCTCACATT-1	11.3958	0.945906	OPC			YX794:CAATGAATCCTTCGGG-1	9.19982	-5.16393	OPC			YX795:CACTTGCAGCATCCTA-1	0.171914	0.345411	ITL45GL
YX796:TTTACGAAGCCAGTAT-1	-4.79116	-4.29421	ITL45GL			YX794:CAATGAGGTCCTCACT-1	0.116654	-0.0782455	ITL23GL			YX795:CACTTGCAGGGCTACA-1	-0.0210228	0.163712	ITL45GL
YX796:TTTACGAAGTCATCCC-1	-2.2441	-6.58469	ITL5GL			YX794:CAATGAGGTGCACCAC-1	-3.06012	-1.38246	ITL45GL			YX795:CAGAATCAGGAAGTAG-1	-8.22308	-2.34522	OGC
YX796:TTTACGAAGCAAGACA-1	1.3157	11.719	SSTGA			YX794:CAATGAGGTTACGCCA-1	4.75085	-4.14835	STRGA			YX795:CAGAGGGAGATAGCTA-1	2.82718	-4.59098	MGL
YX796:TTTACGAAGGCCATCA-1	-6.88496	-4.01109	ITL45GL			YX794:CAATGAGGTTTACCGG-1	5.05638	7.1195	OGC			YX795:CAGAGGGAGTTATTGC-1	-0.213873	-0.222038	ITL6GL
YX796:ACTTATGAGTGAACCT-1	-5.0782	12.3692	VIPGA			YX794:CAATGGCCAAGCGAAG-1	-4.34631	-3.46416	ITL45GL			YX795:CAGCAAGTCGAAGTAC-1	-0.359028	0.470849	ITL45GL
YX796:ACTTATGAGGACCGCT-1	-6.44237	7.7854	MGL			YX794:CAATGGCCAAGGTGTC-1	-9.14495	-3.37716	SSTGA			YX795:CAGCAAGTCTAATCGT-1	7.05525	-12.6917	SSTGA
YX796:ACTTATGAGAGCCGGA-1	-2.28149	1.01106	OBGL			YX794:CAATGTTTCATGATGA-1	0.316019	-0.366521	OBGL			YX795:CAGCATGAGCTAACGG-1	-3.05392	1.61008	ITL45GL
YX796:ACTTATGAGGAGCAAC-1	12.3417	-0.908885	OGC			YX794:CAATGTTTCCCGCTGA-1	-0.706167	0.836606	ITL6GL			YX795:CAGCCTAGTCATGCCA-1	-7.68688	-2.53282	OGC
YX796:CAATGAACATTAGGTT-1	1.787	7.13909	STRGA			YX794:CAATGTTTCCGCTAAC-1	-0.146185	-0.0233232	OBGL			YX795:CAGCCTAGTTAGCCAT-1	2.686	1.02418	ITL23GL
YX796:CAATGAACAATGAGGT-1	1.48086	11.5672	SSTGA			YX794:CAATGTTTCCGTTATG-1	3.82862	5.85668	OGC			YX795:CAGCCTGTCACTCGCG-1	-0.29739	-0.556877	ITL23GL
YX796:CAATGAACAACGTGCT-1	-3.52938	12.098	VIPGA			YX794:CAATGTTTCTCAATAC-1	2.27506	-0.366881	OBGL			YX795:CAGCCTGTCCTTTGAG-1	3.718	3.5525	OBGL
YX796:TTTAGCAAGCAGGCCT-1	-9.31963	-9.54578	CLAGL			YX794:CAATGTTTCTTGACCA-1	-4.3013	1.55864	ITL6GL			YX795:CAGCCTGTCGGTCAAG-1	7.71446	-12.8593	PVGA
YX796:GTATTGATCCCTCATA-1	2.22715	6.76889	STRGA			YX794:CAATTACTCAGGAGGG-1	-0.841474	0.939847	ITL23GL			YX795:CAGCTAACACCTTCTC-1	3.8468	-4.74946	MGL
YX796:GTATTGATCATAATCG-1	0.635098	-0.499254	PTGL			YX794:CAATTACTCATTTGGT-1	2.2438	-2.37891	STRGA			YX795:CAGCTACTCCATCAGC-1	7.37772	-11.8331	PVGA
YX796:GTATTGATCCTTGTTG-1	-4.97701	-8.51417	ITL6GL			YX794:CAATTACTCCACTATG-1	-9.79719	-4.00567	SSTGA			YX795:CAGCTAGAGGTCCGTT-1	-0.690719	-0.22167	ITL45GL
YX796:TCCATAAAGCCTAATA-1	1.01913	6.27822	STRGA			YX794:CAATTACTCGTGCTTA-1	4.64988	-4.66055	D12MSN			YX795:CAGCTAGAGTCGCGAA-1	-2.93286	1.03338	ITL45GL
YX796:TCCATAAAGGCATTGT-1	9.87867	5.85166	OPC			YX794:CAATTACTCTAACTAC-1	-4.27974	-2.30917	ITL5GL			YX795:CAGCTATGTGAGACTA-1	-1.7736	13.3729	CTGL
YX796:ATTCCTCCAATAGCAA-1	-7.07389	0.563793	ITL23GL			YX794:CAATTGCGTAGGTTTC-1	-4.74249	-3.02312	ITL45GL			YX795:CAGCTATGTGGGTAAC-1	-1.51679	1.75559	ITL45GL
YX796:ATTCCTCCATAAACCT-1	-4.26827	-4.35118	ITL45GL			YX794:CAATTGCGTCAATACC-1	-4.226	1.46943	ITL6GL			YX795:CAGCTTATCCACTATG-1	0.815536	2.04278	ITL23GL
YX796:ATTCCTCCAGGTATTT-1	1.9484	7.10336	STRGA			YX794:CAATTGCGTTACTTCT-1	-3.86708	-3.10947	ITL45GL			YX795:CAGGAAGCACTAGTCT-1	7.30307	-11.811	PVGA
YX796:ATTCCTCCAAGCCACT-1	12.1553	-1.58178	OGC			YX794:CAATTGCGTTCTCACC-1	-10.2578	-3.30451	SSTGA			YX795:CAGGAAGCAGTTGGGT-1	-2.92053	1.10013	ITL45GL
YX796:GTGTGCGGTTAGGATT-1	-6.49927	-4.10436	ITL45GL			YX794:CAATTGCGTTTGAGGA-1	-2.89685	-0.751285	ITL5GL			YX795:CAGGAAGCATGCATCT-1	0.51612	-8.11014	VIPGA
YX796:GTGTGCGGTTTGGGCG-1	1.40903	13.1053	SSTGA			YX794:CAATTGCGTTTGCTGG-1	4.7883	8.42289	OGC			YX795:CAGGATAGTATTCAGC-1	0.894851	-9.92448	STRGA
YX796:CCTATTTAGTCATTGA-1	-5.86953	1.75465	OBGL			YX794:CACAACCTCGGTTAGG-1	-2.82523	-2.75554	ITL45GL			YX795:CAGGATGTCAAACTTC-1	7.12583	5.46391	OBGL
YX796:CCTATTTAGTAGGCGG-1	-7.98007	0.0569967	ITL6GL			YX794:CACAAGGTCCCGGAAA-1	4.52377	5.84439	OGC			YX795:CAGGATGTCACCTATG-1	0.329738	3.28952	CLAGL
YX796:CCTATTTAGCTTAGTA-1	-6.65046	1.26798	OBGL			YX794:CACAAGGTCCTAATCG-1	4.36409	6.24693	OGC			YX795:CAGGATTAGTTAGGCG-1	-2.78291	-12.1537	SSTGA
YX796:CCTATTTAGGGACCTC-1	12.2871	-2.10306	OGC			YX794:CACAATTTCATTTGGT-1	-8.5225	-6.90026	SSTGA			YX795:CAGGGACTCAATAGCA-1	-5.75021	-9.89626	ASC
YX796:CCTATTTAGAAGCTAG-1	-5.36905	1.84144	OBGL			YX794:CACAGATAGAGGCTAT-1	7.85256	1.3761	CTGL			YX795:CAGGGACTCCCGGATT-1	-4.42947	11.46	CTGL
YX796:CCTATTTAGTTTGCGG-1	-5.0576	-7.83974	ITL6GL			YX794:CACAGGATCAAACCGG-1	-2.43948	-1.00022	ITL5GL			YX795:CAGGTAAGTAAGGCCG-1	-2.63016	-6.4862	PTGL
YX796:CAATCTAAGACACCGC-1	-8.45235	0.734856	ITL23GL			YX794:CACAGGATCAGGGATT-1	-3.42518	-0.877971	ITL45GL			YX795:CAGGTAAGTATCCGTG-1	5.23532	12.3013	NPGL
YX796:CAATCTAAGGCTCATG-1	2.10055	13.2469	SSTGA			YX794:CACAGGATCCGCTAAC-1	-0.48521	-8.67509	MGL			YX795:CAGGTAAGTGGTGAAC-1	-1.37945	4.7754	ITL5GL
YX796:CAATCTAAGCTATTAG-1	6.23133	-1.2623	STRGA			YX794:CACAGGATCTGGGAAT-1	0.0269249	-7.59634	MGL			YX795:CAGGTAAGTTGGGCCT-1	-1.2213	5.4443	ITL6GL
YX796:CAATCTAAGGGTGAAC-1	1.79999	11.2894	SSTGA			YX794:CACAGGATCTTAGCTG-1	1.91159	-0.191537	ITL23GL			YX795:CAGGTCAAGGATCCAG-1	-4.40395	11.3892	NPGL
YX796:CAATCTAAGTTAGTGC-1	0.130671	6.72387	D12MSN			YX794:CACAGTGAGCTAGTTT-1	7.69391	1.16535	CTGL			YX795:CAGGTTACAACCGTTT-1	-2.89147	3.91323	ITL5GL
YX796:CAATCTAAGGCGGATG-1	-5.6764	-4.41197	ITL5GL			YX794:CACATAGCACTGTCAT-1	-9.19535	-6.97118	PVGA			YX795:CAGGTTACAGTGCACG-1	-0.690556	5.10253	ITL6GL
YX796:ATTCAACCAGGCATCT-1	-6.98342	-4.22665	ITL45GL			YX794:CACCAAACAAGCTATG-1	2.39729	-0.372072	OBGL			YX795:CAGGTTACATGTTGGA-1	-7.98637	-2.22897	OGC
YX796:ATTCAACCACAAACTT-1	-5.16794	-7.74055	ITL6GL			YX794:CACCAAACATCCCAAT-1	-7.17912	10.574	NPGL			YX795:CAGTAGCCAGCTACCC-1	4.09314	-4.63313	MGL
YX796:ATTCAACCACGTGCTG-1	-7.16387	-3.05336	ITL45GL			YX794:CACCGTTAGTTTCACG-1	3.11857	-2.70476	STRGA			YX795:CAGTAGCCAGGCATTA-1	-7.13521	-0.228549	OGC
YX796:ATTCAACCAACGTGCT-1	3.83848	11.6114	SSTGA			YX794:CACCTAATCAATAGGC-1	-1.00347	1.03851	ITL23GL			YX795:CAGTCTATCCTCATGA-1	3.72706	1.30197	OBGL
YX796:ATTCAACCATCAGTAT-1	-3.9391	-5.76632	ITL5GL			YX794:CACCTAATCAATGAGC-1	-9.58277	-3.03779	SSTGA			YX795:CAGTCTATCCTGCCAG-1	2.00231	1.29165	ITL23GL
YX796:ATTCAACCACCAGGTT-1	12.3239	-1.89085	OGC			YX794:CACCTAATCCAACCTA-1	-3.22287	1.93633	ITL23GL			YX795:CAGTTAAAGAACCTGG-1	4.96616	11.8327	NPGL
YX796:GTGAACAAGGACCTGC-1	-6.33925	-3.36162	ITL45GL			YX794:CACCTAATCCCGCAAT-1	0.110725	-0.484581	ITL23GL			YX795:CAGTTAAAGTAACGTA-1	-1.42078	13.2441	CTGL
YX796:GGGCAATAGCCAGTAT-1	12.711	-1.86104	OGC			YX794:CACCTAATCTAACTCG-1	-4.60087	1.85909	ITL6GL			YX795:CAGTTTCCAATGACCA-1	-7.67424	-0.914439	OGC
YX796:GGGCAATAGCTTGCTC-1	11.4451	-1.50803	OGC			YX794:CACCTTAAGGTTATAG-1	-8.93476	-6.09353	PVGA			YX795:CAGTTTCCACGGTCAG-1	-0.390428	-0.0705545	ITL45GL
YX796:GCGTGCTAGCTATTAG-1	3.79255	12.0006	SSTGA			YX794:CACGGTTTCAAGGTTA-1	-4.19486	-2.11016	ITL45GL			YX795:CAGTTTCCACTAGCTT-1	4.20984	1.96381	ITL23GL
YX796:CAATAGCTCACGCGGT-1	4.14769	-11.8907	CTGL			YX794:CACGGTTTCATTACAC-1	7.43102	1.70578	CTGL			YX795:CAGTTTCCATGCCTGC-1	5.27005	5.28221	OBGL
YX796:GCCTCAAAGCGCATTG-1	-3.90316	-6.23267	ITL5GL			YX794:CACGGTTTCCACAATT-1	-2.6799	-2.24557	ITL45GL			YX795:CAGTTTCCATTGTCCG-1	-0.674896	-0.493924	ITL45GL
YX796:GCCTCAAAGGCTCATG-1	-3.76626	-4.43854	ITL45GL			YX794:CACGGTTTCCCACCTC-1	-8.4528	-6.34958	PVGA			YX795:CAGTTTGTCTCGACTA-1	-0.864992	4.51631	ITL5GL
YX796:GCCTCAAAGCTTAGTA-1	-6.65094	7.07603	MGL			YX794:CACGGTTTCCGCTGTG-1	0.438056	1.14247	ITL23GL			YX795:CATAAACCAGAGAGCA-1	-1.0704	4.99681	ITL5GL
YX796:GCCTCAAAGTCACCTC-1	-7.11178	8.07892	MGL			YX794:CACGGTTTCTCACAGC-1	-2.58367	6.10223	SSTGA			YX795:CATAAACCAGGATAAA-1	-2.85282	3.79619	ITL5GL
YX796:GCCTCAAAGGCCAATT-1	-6.86266	1.59342	ITL23GL			YX794:CACGTTATCTAGTTGT-1	7.14465	1.06774	CTGL			YX795:CATAACAAGAAGGACA-1	5.19636	5.36079	OBGL
YX796:AGTAGCTTCGCATTAA-1	3.90598	-11.5386	CTGL			YX794:CACTATGTCATGGTCC-1	-5.21962	-0.586412	ITL5GL			YX795:CATAACAAGACATAGC-1	-1.95747	2.04559	ITL45GL
YX796:GCACTAAGTTTATGGG-1	4.91053	11.6881	PVGA			YX794:CACTATGTCCAATTGT-1	-7.43412	3.99365	PTGL			YX795:CATAACAAGCTTTAAC-1	-4.68992	11.1559	NPGL
YX796:GGAGCAAGTCTTACTA-1	-2.63455	1.35071	OBGL			YX794:CACTATGTCGGTCAAG-1	5.04065	-4.2387	D12MSN			YX795:CATAACAAGGCTTAAA-1	-2.7648	12.3729	CTGL
YX796:GGAGCAAGTTGCGGAT-1	4.62335	-5.01517	NPGL			YX794:CACTATGTCGTACCTA-1	-2.54112	6.18258	VIPGA			YX795:CATAACAAGTCACCTA-1	-0.317049	0.457164	ITL45GL
YX796:CAGGCTATCAAGGACA-1	1.68376	10.1551	STRGA			YX794:CACTCAATCAGGACCA-1	-3.85746	-3.23988	ITL45GL			YX795:CATAACAAGTCTAGCC-1	8.56978	6.04286	PTGL
YX796:CGAATCTAGCGCAATT-1	-8.1179	0.297959	ITL23GL			YX794:CACTCGCCATCCTAGT-1	4.35986	-4.05249	D12MSN			YX795:CATAACCGTTGAAGCA-1	-6.71979	-0.630726	OGC
YX796:CGAATCTAGGTAGCTT-1	1.91217	11.888	SSTGA			YX794:CACTGTCAGATTCCTG-1	5.46031	-0.754588	CTGL			YX795:CATAACTTCCCTCACC-1	5.43915	5.42784	PTGL
YX796:CGAATCTAGGGCCACT-1	-6.49893	0.782579	ITL23GL			YX794:CACTTGCAGAACAACC-1	2.62863	-0.18741	OBGL			YX795:CATAACTTCCGCTAAC-1	-2.1245	2.62218	OBGL
YX796:CGAATCTAGACAAACG-1	-7.16844	1.39187	ITL23GL			YX794:CAGAATCAGGTGTTAA-1	0.281435	-0.379226	ITL23GL			YX795:CATAACTTCCGGATTC-1	-2.76818	-11.7743	SSTGA
YX796:CGAATCTAGCACGATT-1	-5.07983	-7.99656	ITL6GL			YX794:CAGAGAGCAATCGTGA-1	-5.62264	-0.121189	PTGL			YX795:CATAATCTCAAACTTC-1	8.56534	-6.58883	D12MSN
YX796:AGGGCCTTCATTGCAA-1	3.8105	12.9094	PVGA			YX794:CAGAGAGCACCTAACT-1	1.73137	-0.917467	OBGL			YX795:CATAATCTCAGGTTCC-1	8.58352	5.39179	PTGL
YX796:TCGATTAAGGAACCAA-1	-5.16692	-3.81822	ITL45GL			YX794:CAGAGAGCACTGTCAT-1	7.30924	1.59122	CTGL			YX795:CATAATCTCCCTGATA-1	-1.91509	1.05562	ITL45GL
YX796:TCGATTAAGGATTTGC-1	3.68846	-11.1656	CTGL			YX794:CAGAGAGCATGCGCCT-1	3.85644	6.503	OGC			YX795:CATACCGGTAACGAGC-1	-2.74356	-6.49466	OBGA
YX796:TCGATTAAGGTCCAAT-1	-6.6214	-3.15171	ITL45GL			YX794:CAGAGGGAGCATTATC-1	4.05524	7.57201	OGC			YX795:CATAGCTGTGAGCATA-1	-1.06019	4.90884	ITL5GL
YX796:TCGATTAAGAGGGACT-1	4.91778	12.6625	PVGA			YX794:CAGAGGGAGGGATTTA-1	0.505719	-7.47887	MGL			YX795:CATAGCTGTGCGTAAA-1	2.70225	-4.82767	MGL
YX796:TCGATTAAGGCTGTGC-1	-8.6507	0.750492	ITL23GL			YX794:CAGAGGGAGTAAAGCC-1	5.15602	-4.33112	D12MSN			YX795:CATAGGTAGAGAGCAA-1	-0.34222	-0.170286	ITL45GL
YX796:TCGATTAAGGCTGGCT-1	-3.68948	11.459	SSTGA			YX794:CAGAGGGAGTAACGTA-1	-8.52846	-7.02057	SSTGA			YX795:CATAGGTAGCAATACA-1	-7.99213	-2.66006	OGC
YX796:TTAGTCAAGGAATAAC-1	4.97875	-11.9467	CTGL			YX794:CAGCAAGTCCAAATAG-1	-6.83018	10.1266	PTGL			YX795:CATATAGAGAACAACC-1	-2.85065	-6.49128	OBGA
YX796:TATCCGGAGCTCAATA-1	-2.13296	-6.32885	ITL5GL			YX794:CAGCAAGTCCTACTAG-1	0.568638	-0.839429	OBGL			YX795:CATATAGAGGATTATG-1	-3.14042	4.03407	ITL5GL
YX796:TATCCGGAGCACAGGG-1	0.0965809	-0.103252	PTGL			YX794:CAGCAAGTCGCCTAAC-1	-9.70333	-3.55756	SSTGA			YX795:CATATAGAGGTTACTT-1	-0.886674	5.18064	ITL6GL
YX796:TATCCGGAGGCCATCA-1	0.062401	6.55422	D12MSN			YX794:CAGCAAGTCGCGACTT-1	1.69266	-2.32164	STRGA			YX795:CATATTGGTAATCACC-1	-1.52818	12.5422	CTGL
YX796:TATCCGGAGGTAAGCA-1	-3.11592	10.5128	VIPGA			YX794:CAGCAAGTCTCGACTA-1	-3.21966	0.358768	ITL45GL			YX795:CATATTGGTTAAGTCC-1	-1.61709	13.4362	CTGL
YX796:TATGGTCAGGCAACAA-1	-6.71438	-3.57865	ITL45GL			YX794:CAGCAAGTCTGTTGGC-1	-3.83115	1.16337	ITL23GL			YX795:CATATTGGTTGTTTGA-1	1.15425	-9.96734	VIPGA
YX796:CTGTTTAGTGTTTGCT-1	0.585682	6.54074	D12MSN			YX794:CAGCATGAGCAACAAC-1	-4.84882	-3.17414	ITL45GL			YX795:CATCACTCAATCTGGA-1	-1.81741	1.90757	ITL45GL
YX796:GCGATATTCTCTAGCC-1	6.93107	-9.70176	CTGL			YX794:CAGCATGAGCGGGAAG-1	2.43404	-3.34251	STRGA			YX795:CATCACTCAATTGACG-1	-7.79876	-2.8073	STRGA
YX796:CCAAGGCTCCAACTGG-1	-4.63421	1.50069	OBGL			YX794:CAGCATGAGTAGGATC-1	0.0779078	-0.660035	ITL23GL			YX795:CATCACTCAGCCTAAA-1	4.65818	4.58572	OBGL
YX796:GTAGCCATCTTTAGGA-1	-7.47897	1.07907	ITL23GL			YX794:CAGCCTAGTTCCATTT-1	-3.04173	-1.13851	ITL45GL			YX795:CATCACTCATAAGTCG-1	0.205534	-8.21714	VIPGA
YX796:CACATGCCAACCGCCA-1	0.0416042	0.347039	PTGL			YX794:CAGCCTGTCAATCGTT-1	-5.66956	-0.511669	ITL5GL			YX795:CATCCAGGTTTCCAGG-1	6.95551	-12.7436	SSTGA
YX796:GTACCTTGTTTACGTC-1	0.443556	-0.26046	PTGL			YX794:CAGCCTGTCAGGGCTA-1	5.99234	7.31068	OGC			YX795:CATCCGTAGACAAGCT-1	-1.16215	0.427582	ITL45GL
YX796:GTACCTTGTTGGATAT-1	12.5486	-2.23725	OGC			YX794:CAGCCTGTCATTGTAC-1	5.14342	-4.19818	D12MSN			YX795:CATCCGTAGGCAGGTC-1	-7.03228	-0.954073	OGC
YX796:GTACCTTGTATTTGCC-1	-0.954348	0.551972	OBGL			YX794:CAGCCTGTCCCACCTC-1	-3.7933	-3.21197	ITL45GL			YX795:CATCCGTAGTTTGAGA-1	5.37527	12.104	STRGA
YX796:GTACCTTGTTTATGGG-1	3.80708	-11.0874	CTGL			YX794:CAGCCTGTCTAAATCC-1	-8.42008	-5.71146	SSTGA			YX795:CATCCTTTCGCTAGAG-1	4.26144	2.25967	ITL23GL
YX796:GTACCTTGTATTTGGG-1	12.1832	-1.84093	OGC			YX794:CAGCTAACACATGCTT-1	-0.253452	-0.196205	ITL23GL			YX795:CATCCTTTCGTCCTTT-1	-7.43048	-1.43942	OGC
YX796:CCATATTTCACAGGAA-1	12.235	-1.39672	OGC			YX794:CAGCTAACACCTTCTC-1	-4.10255	0.180818	ITL5GL			YX795:CATCCTTTCTATGCAT-1	-0.836524	5.14824	ITL6GL
YX796:CCATATTTCTTGTCTG-1	-7.29098	7.79973	MGL			YX794:CAGCTACTCACCCTCC-1	4.52304	-4.2795	STRGA			YX795:CATCCTTTCTTAGCTG-1	8.55404	-6.64336	D12MSN
YX796:CCATATTTCCTCAGCT-1	0.0693145	6.62641	D12MSN			YX794:CAGCTACTCGTTAGCC-1	0.258501	-0.276902	ITL23GL			YX795:CATGAATCATATTGCC-1	2.64462	2.97943	ITL23GL
YX796:CCATATTTCAAACTCA-1	3.82941	11.9518	SSTGA			YX794:CAGCTACTCTAACCAT-1	7.28898	1.28358	CTGL			YX795:CATGAGCCAAATAGCT-1	-2.10679	2.16733	ITL5GL
YX796:CTATGACAGATGCCTG-1	5.12415	-5.79557	PTGL			YX794:CAGCTAGAGCTATCGC-1	-1.79031	0.943955	ITL23GL			YX795:CATGAGCCAGGTAGCT-1	-1.08144	5.57852	ITL6GL
YX796:CTATGACAGCCGGTAC-1	-6.01605	1.55185	OBGL			YX794:CAGCTAGAGGGCTAAT-1	-4.18859	-2.6374	ITL45GL			YX795:CATGAGGTCCAAATAG-1	-0.849628	1.60529	ITL45GL
YX796:CTATGACAGCAGGTTT-1	1.31639	13.1337	SSTGA			YX794:CAGCTTATCACAATAG-1	7.45466	1.21861	CTGL			YX795:CATGAGGTCCACCTGG-1	-8.23669	-3.51161	OGC
YX796:CTATGACAGCAGGTGG-1	2.25475	6.60343	STRGA			YX794:CAGGAAGCACAAGGCT-1	0.251422	0.828486	ITL23GL			YX795:CATGAGGTCCGCAATC-1	-2.84733	-11.3764	SSTGA
YX796:CTATGACAGCTGTAAC-1	-4.89055	-4.93677	ITL45GL			YX794:CAGGAAGCAGGTGAGA-1	2.59018	-4.78721	OBGA			YX795:CATGAGGTCGTTAGTT-1	-1.68227	13.1799	CTGL
YX796:CTATGACAGGTCTTGG-1	-8.3359	-0.548347	ITL23GL			YX794:CAGGATAGTGCTTCTC-1	-3.87801	-3.50521	ITL45GL			YX795:CATGATTTCAAAGGGA-1	-1.14273	-6.47264	OBGA
YX796:AACCTAATCCTTGCAC-1	13.3999	-2.05165	CLAGL			YX794:CAGGATAGTGGCTTCA-1	3.98141	6.78503	OGC			YX795:CATGATTTCTTTGTGG-1	5.04873	5.06	OBGL
YX796:AACCTAATCGTTCACC-1	-7.14925	-3.26602	ITL45GL			YX794:CAGGATAGTTTGGTTA-1	-0.305012	1.04621	OBGL			YX795:CATGCAACAAATATGC-1	7.1575	5.41477	PTGL
YX796:AACCTAATCGTCCTTA-1	1.94998	7.05181	STRGA			YX794:CAGGATGTCCAGCTCG-1	4.96538	8.05833	ITL45GL			YX795:CATGCAACACTAAGCA-1	8.61529	5.40582	PTGL
YX796:AACCTAATCAATTGGC-1	-6.7672	1.08844	ITL23GL			YX794:CAGGATGTCCTAAGAA-1	5.88175	-0.383122	CTGL			YX795:CATGCAACAGGTTTGA-1	4.00215	-4.83512	MGL
YX796:ATGATGACAACCCTCC-1	-3.81816	-4.46903	ITL45GL			YX794:CAGGATGTCTATCGGC-1	13.2225	-2.74246	ASC			YX795:CATGCAACAGTATTGG-1	-0.463632	0.114102	ITL45GL
YX796:ACGGTTTAGGTTAGAG-1	-2.13417	-6.32081	ITL5GL			YX794:CAGGATTAGAACCTGG-1	2.70994	-0.167024	OBGL			YX795:CATGCAACATAAGCCA-1	0.292028	-7.64256	VIPGA
YX796:ACGGTTTAGTGAACCT-1	12.7386	-2.24246	OGC			YX794:CAGGATTAGAAGCTAC-1	-1.64005	1.58136	ITL23GL			YX795:CATGCCAGTAAGTCCT-1	-3.98041	3.76126	ITL5GL
YX796:ACGGTTTAGATTCCTT-1	-0.187837	6.83916	D12MSN			YX794:CAGGATTAGCCTTTCT-1	0.396306	-0.725276	ITL23GL			YX795:CATGCCAGTATGTTTG-1	2.47721	3.81143	ITL23GL
YX796:ACGGTTTAGAGGGACT-1	-6.73793	-3.64763	ITL45GL			YX794:CAGGATTAGCTTAGGG-1	-2.39466	-1.41105	ITL45GL			YX795:CATGCCAGTTTCCAAA-1	-3.36284	12.2663	CTGL
YX796:ACGGTTTAGGAGGTTA-1	3.57787	13.0083	SSTGA			YX794:CAGGATTAGTCACTAT-1	1.1656	-1.19215	OBGL			YX795:CATGGCGCAACGGTGT-1	3.29585	-4.02227	MGL
YX796:CATCCCAGTTTGGCGG-1	-7.04514	0.387955	ITL23GL			YX794:CAGGCAATCTCAATAC-1	-0.467185	1.16596	ITL23GL			YX795:CATGGCGCATTCATTG-1	-2.5627	-11.3787	STRGA
YX796:CATCCCAGTACCCACC-1	-4.02659	-6.65117	ITL5GL			YX794:CAGGCAATCTTCAAGT-1	7.68134	0.93382	CTGL			YX795:CATGGCTTCAATACAG-1	-0.117523	0.790692	ITL45GL
YX796:TAGCCTGAGGGCCATC-1	0.718072	6.44376	STRGA			YX794:CAGGGACTCAGTATAG-1	7.2691	1.25487	CTGL			YX795:CATGGCTTCAGCCTGT-1	-2.56027	-6.56172	OBGA
YX796:TAGCCTGAGGTCCACA-1	-7.5314	1.55326	ITL23GL			YX794:CAGGGACTCCACTAAT-1	2.97755	7.39509	OGC			YX795:CATGGCTTCATGCCTA-1	8.49425	-6.28396	D12MSN
YX796:TAGCCTGAGGTTAGCT-1	4.69817	-11.9048	CTGL			YX794:CAGGGACTCGGTTCAC-1	-9.17284	-6.74504	PVGA			YX795:CATGGCTTCATTCAGT-1	7.16537	-12.4043	PVGA
YX796:CAGGACCTCTAATTGG-1	-7.31379	-0.067722	ITL23GL			YX794:CAGGTATAGACTTACT-1	2.61456	-2.26364	STRGA			YX795:CATGGCTTCGCGACTT-1	0.620114	-8.21242	VIPGA
YX796:CAGGACCTCTCAATAG-1	-5.2624	-3.84902	ITL45GL			YX794:CAGGTATAGGAGCTAT-1	-7.04717	4.49951	PTGL			YX795:CATGGCTTCGGTTACC-1	0.947448	-9.93083	SSTGA
YX796:TATCGCGAGACTAAGG-1	5.35897	-11.4507	CTGL			YX794:CAGGTATAGGTTACTT-1	-3.57046	-2.45375	ITL45GL			YX795:CATGGCTTCTGGCTGT-1	5.27677	5.28127	OBGL
YX796:TTAGCCTGTTGGTTCT-1	-8.44863	0.921504	ITL23GL			YX794:CAGGTATAGTACCGGA-1	5.07218	-4.32979	D12MSN			YX795:CATGTCATCACAATAG-1	3.6267	3.29425	OBGL
YX796:TTAGCCTGTTCGCTCA-1	4.44902	6.23509	OBGA			YX794:CAGGTATAGTTACGAA-1	2.4073	-5.2338	OBGA			YX795:CATGTCATCCGTCAAC-1	4.10491	-4.97002	D12MSN
YX796:AGAGAAGCATGTGGGA-1	-6.60756	-3.28492	ITL45GL			YX794:CAGGTCAAGCAATACA-1	-0.617261	1.15881	ITL23GL			YX795:CATGTCATCGTTTCTC-1	8.80714	-6.52124	D12MSN
YX796:AGAGAAGCAAGCTACC-1	12.5012	-1.71734	OGC			YX794:CAGGTCAAGTTTCTCC-1	4.42883	6.17673	OGC			YX795:CATGTTGTCATTCAGT-1	9.57403	-1.28066	OGC
YX796:AGAGAAGCATGTTGCA-1	-5.011	1.50952	OBGL			YX794:CAGGTTACAAGGTGTC-1	3.28123	8.08108	SSTGA			YX795:CATGTTGTCCTCTCGC-1	-7.22723	-2.95792	OGC
YX796:GCCTAATAGCTTATGA-1	13.2516	-2.17327	CLAGL			YX794:CAGGTTACATGACAAT-1	-2.98523	-2.7647	ITL23GL			YX795:CATGTTGTCCTGTGAC-1	7.34164	-12.9489	PVGA
YX796:GCCTAATAGTATTGCA-1	-6.66751	-4.10805	ITL45GL			YX794:CAGTAAGGTGTCCTGA-1	-9.32985	-6.24163	PVGA			YX795:CATGTTGTCGCGAGGT-1	-2.48616	12.1528	CTGL
YX796:GCCTAATAGCTGGAAA-1	7.04471	-9.64344	CTGL			YX794:CAGTCTATCCCGCAAT-1	5.45961	-0.782644	NPGL			YX795:CATTACCCAAATCCCT-1	-0.704042	4.8863	ITL6GL
YX796:GCCTAATAGTAACGAG-1	7.94524	2.81404	ASC			YX794:CAGTGTGAGAAATGCC-1	4.5071	-3.91145	STRGA			YX795:CATTACCCACTTAGCT-1	-2.95552	-11.4208	STRGA
YX796:CGTTAGGTCCTCGATC-1	-4.07986	1.49229	OBGL			YX794:CAGTGTGAGCAATTGA-1	-1.77935	8.75582	VIPGA			YX795:CATTACGTCAGGATTA-1	-1.31401	12.3899	CTGL
YX796:CGTTAGGTCTTCAATC-1	-7.58657	-0.18391	ITL23GL			YX794:CAGTGTGAGGTCATTT-1	1.85261	-0.755858	SSTGA			YX795:CATTACGTCATGGTTT-1	4.43868	-4.43926	MGL
YX796:CGTTAGGTCTCACTCA-1	-6.42954	1.24531	ITL23GL			YX794:CAGTTTCCAATGAAGA-1	7.35568	1.61898	CTGL			YX795:CATTACGTCGCTAGAG-1	7.22284	-12.7696	PVGA
YX796:CGTTAGGTCTCAATTC-1	-4.96194	-4.91592	ITL45GL			YX794:CAGTTTCCACAGCAAC-1	13.6913	-2.47258	ASC			YX795:CATTAGCGTATCGGCC-1	1.5684	-10.1519	VIPGA
YX796:CGTTAGGTCCGCATGA-1	-0.720347	0.416255	OBGL			YX794:CAGTTTCCATAGACTG-1	3.52125	-4.26152	OBGA			YX795:CATTAGCGTCCTCACT-1	-0.22978	-5.56402	STRGA
YX796:CTTTATCAGAAGCTAG-1	-6.75326	0.668908	ITL23GL			YX794:CAGTTTCCATGAGGAG-1	0.481716	0.662706	OBGL			YX795:CATTAGCGTCTAACCG-1	-3.20135	-11.5097	SSTGA
YX796:CTTTATCAGGTTTACA-1	4.17781	-11.8128	CTGL			YX794:CAGTTTGTCTATCGGC-1	4.68272	6.04739	OGC			YX795:CATTAGCGTTAGCTAC-1	9.61655	-1.0259	OPC
YX796:TGTGCACCAAAGGCCA-1	-5.68396	12.7399	SSTGA			YX794:CATAAACCAGTATTGG-1	-3.61128	-3.47377	ITL45GL			YX795:CATTAGGCAAGGCTTA-1	2.81447	0.836221	ITL23GL
YX796:AGTAAACAGTTGGATC-1	4.28721	-11.64	CTGL			YX794:CATAAACCATTACAGG-1	4.39911	-1.8573	NPGL			YX795:CATTAGTTCAAGCCAG-1	7.15142	-12.9489	PVGA
YX796:AGTAAACAGGACCTTG-1	13.2434	-1.70035	OGC			YX794:CATAACAAGTCTAGCC-1	-9.64814	-3.72558	SSTGA			YX795:CATTAGTTCACACCGT-1	4.24551	-4.65357	MGL
YX796:AGTAAACAGCAAACCT-1	4.3925	12.4391	PVGA			YX794:CATAACCGTAATCGCT-1	2.94777	-0.240832	OBGL			YX795:CATTAGTTCCAAATAG-1	0.970777	-9.85566	VIPGA
YX796:TAGCCTCTCAATACGC-1	6.21538	-1.23159	STRGA			YX794:CATAACCGTAGCGCTC-1	-0.120638	0.109094	ITL23GL			YX795:CATTAGTTCTTGGACC-1	-0.915992	3.95784	ITL6GL
YX796:TAGCCTCTCCTTAATC-1	-0.0295252	0.445606	PTGL			YX794:CATAACCGTTTACCAA-1	-9.44372	-3.39783	SSTGA			YX795:CATTATCAGCTTACTG-1	-6.9495	-1.92659	OGC
YX796:TAGCCTCTCTTGATGA-1	-4.67287	-3.87811	ITL45GL			YX794:CATAACTTCCGAAACG-1	6.53196	0.948212	CTGL			YX795:CATTATCAGGGAGTAA-1	-3.14076	-11.1849	SSTGA
YX796:TAGCCTCTCAATCATG-1	-0.0536468	6.72893	D12MSN			YX794:CATAACTTCGGCTATC-1	4.76489	8.28327	OGC			YX795:CATTATGGTCATTACA-1	0.367206	1.47578	ITL23GL
YX796:TAGCCTCTCTATGACA-1	3.14641	6.01155	OBGA			YX794:CATAATCTCAGGCTAG-1	-10.0374	-3.20429	SSTGA			YX795:CATTATGGTTATGGGA-1	2.28658	2.41788	ITL23GL
YX796:GCAAACTTCATCACTT-1	-8.38685	-1.23984	ITL23GL			YX794:CATAATCTCGATATGA-1	2.77521	-0.137742	OBGL			YX795:CATTATGGTTCATTGA-1	-7.53838	-2.92685	CTGL
YX796:GCAAACTTCCGTTATT-1	12.8174	-1.8209	OGC			YX794:CATACCGGTAAATAGC-1	3.89542	7.43603	ITL5GL			YX795:CATTCCTTCTCAGCTA-1	-1.62897	5.24646	ITL5GL
YX796:GCAAACTTCGGTTTCC-1	12.3618	-1.96791	OGC			YX794:CATACCGGTCGCATAT-1	-2.68762	5.9139	VIPGA			YX795:CATTGACGTAATGGTG-1	4.06963	-4.81988	MGL
YX796:AGGTGAGGTTTGGGCG-1	4.25397	12.2287	SSTGA			YX794:CATACTTAGAGCAATC-1	5.26315	7.5038	OGC			YX795:CATTGACGTGCTTCGA-1	5.27235	5.64609	STRGA
YX796:AGGTGAGGTTACTAGG-1	-7.06873	-1.99596	ITL23GL			YX794:CATACTTAGCATGAGT-1	2.49406	-5.46482	OBGA			YX795:CATTGCCAGTGGCGGT-1	-0.404069	0.0438615	ITL45GL
YX796:TTCGCAACACTTCACT-1	11.985	-1.6053	OGC			YX794:CATACTTAGGATTTGA-1	-9.83046	-3.04475	SSTGA			YX795:CATTGCGGTACTAACC-1	0.0104569	0.317444	ITL45GL
YX796:TTCGCAACAATAGTCT-1	4.02907	12.0832	PVGA			YX794:CATAGCTGTCCTCACT-1	5.99441	6.91422	OGC			YX795:CATTGCGGTAGTTGGA-1	-1.13812	5.06716	CLAGL
YX796:GAAGTCAAGACAAACG-1	6.10351	-10.6328	NPGL			YX794:CATAGCTGTGAGGAAG-1	-5.03538	-0.367009	ITL5GL			YX795:CATTGCGGTGTGATGA-1	-0.088437	1.97163	ITL23GL
YX796:GGATTTATCATTAGTG-1	2.00535	6.92947	STRGA			YX794:CATAGCTGTGGACATA-1	-8.56658	-7.18024	SSTGA			YX795:CATTGCGGTGTTAACC-1	-2.52384	2.25858	ITL5GL
YX796:GGATTTATCTCCATAT-1	-5.80292	12.3767	VIPGA			YX794:CATAGCTGTGTAATGG-1	-8.33705	-6.87371	PVGA			YX795:CATTGTGTCAAACTTC-1	-0.960451	12.9009	CTGL
YX796:GGATTTATCGCAGGCT-1	3.67065	11.9545	SSTGA			YX794:CATAGCTGTTCTTAAG-1	-7.85847	4.47361	PTGL			YX795:CATTGTGTCCATCAGC-1	-2.50819	-6.48269	OBGA
YX796:AAAGCCCGTGGACATC-1	4.09598	-11.8443	CTGL			YX794:CATAGGTAGGTTGCGA-1	5.03399	-4.60106	D12MSN			YX795:CATTGTGTCGCGAGTA-1	-7.89111	-3.23533	OGC
YX796:AAAGCCCGTATACTGG-1	7.71391	2.65755	ASC			YX794:CATATAGAGGTACCGA-1	-8.75931	4.48449	PTGL			YX795:CATTTAGGTCTTGAAC-1	3.51984	0.984803	ITL23GL
YX796:AAAGCCCGTGTTTGAG-1	2.5427	5.67516	OBGA			YX794:CATCACTCACTAGCTT-1	-3.0297	-1.41886	ITL45GL			YX795:CATTTAGGTTAACTGC-1	3.18023	-3.80991	MGL
YX796:AAAGCCCGTCACGAAC-1	-6.91826	1.51891	OBGL			YX794:CATCCAGGTACCTTGG-1	5.4194	5.85006	OGC			YX795:CATTTAGGTTGCAAGA-1	2.78823	2.32895	ITL23GL
YX796:CTTAACAAGTAACGAG-1	12.2789	-1.78768	OGC			YX794:CATCCAGGTCATAGAG-1	3.27622	-4.92775	STRGA			YX795:CATTTGCCACTAAGGC-1	-1.8395	12.7637	CTGL
YX796:GCCGTGAGTATGGTGC-1	-7.02759	-3.99247	ITL45GL			YX794:CATCCGTAGAAGCTAC-1	7.7281	1.06436	CTGL			YX795:CATTTGGTCTACTACG-1	-1.25645	12.6534	CTGL
YX796:GCCGTGAGTTTGCGCC-1	7.65151	-9.13258	NPGL			YX794:CATCCGTAGGCTTGTC-1	-9.85502	-3.39635	SSTGA			YX795:CCAAAGCCACCTTCTC-1	4.35273	-4.51585	MGL
YX796:GTAGCGCTCACTAAGC-1	1.73241	11.2857	SSTGA			YX794:CATCCGTAGTCCTGCG-1	-3.74624	-3.20745	ITL45GL			YX795:CCAAAGCCATCCTCAG-1	-0.46642	1.68521	ITL45GL
YX796:TAGCGGACAAGCTAAA-1	-2.86106	1.1113	OBGL			YX794:CATCCTTTCAGGAGCC-1	9.23186	-5.30692	OPC			YX795:CCAAAGGTCATAGCGG-1	-1.97165	2.41695	ITL45GL
YX796:TAGCGGACAACCTGGT-1	-7.55748	1.53502	ITL23GL			YX794:CATCCTTTCCTGGATC-1	1.23147	-0.0963397	OBGL			YX795:CCAAAGGTCCTCCCAC-1	2.31024	1.42222	ITL23GL
YX796:TAGCGGACACTAAATC-1	2.07176	13.4055	SSTGA			YX794:CATCCTTTCTAACTGT-1	-1.6342	1.63105	ITL23GL			YX795:CCAAAGGTCGCGAAGC-1	1.74938	3.09414	ITL23GL
YX796:TGGGCCTAGGGATGCG-1	4.5611	-11.3148	CTGL			YX794:CATCCTTTCTAAGCGG-1	-4.68901	0.647217	ITL5GL			YX795:CCAACAACACTTAGCT-1	-0.305361	0.0195115	ITL45GL
YX796:TGGGCCTAGCACGTTG-1	13.2483	-1.75287	OGC			YX794:CATGAATCAATAGCCA-1	-6.70283	10.4113	NPGL			YX795:CCAACAGAGGAACCTG-1	-1.21827	13.2154	CTGL
YX796:AGCAAATAGAGCAAGC-1	1.53764	11.6885	SSTGA			YX794:CATGAATCACTTCAAC-1	-9.72148	-2.96558	SSTGA			YX795:CCAACCGTCAATCGTT-1	3.37635	1.6979	ITL23GL
YX796:AGCAAATAGAAACTGG-1	-2.96365	1.34154	OBGL			YX794:CATGAATCATCATGCT-1	1.78483	-2.68473	ITL45GL			YX795:CCAACCGTCATTATGC-1	1.31049	-10.1931	VIPGA
YX796:GATGCGACAGTTAAAG-1	-5.47611	-5.67033	ITL5GL			YX794:CATGAATCATTCCTGG-1	-3.06179	-1.64693	ITL45GL			YX795:CCAACCGTCCAGCTCG-1	-7.48499	-0.692179	OGC
YX796:GATGCGACATAAAGCA-1	-2.94677	1.34469	STRGA			YX794:CATGAGGTCCCAAAGG-1	4.30532	5.7518	OGC			YX795:CCAACCGTCTACTACG-1	-3.10833	-11.4942	SSTGA
YX796:GATGCGACAGCAAGGC-1	-2.86576	10.252	VIPGA			YX794:CATGAGGTCTGGATCC-1	6.93271	1.60297	CTGL			YX795:CCAACCTAGATAGCTA-1	-0.914542	0.795066	ITL45GL
YX796:TTCACTGTCCTTGCAC-1	11.7489	-1.6269	OGC			YX794:CATGATTTCACAATAG-1	7.69031	0.819484	CTGL			YX795:CCAACCTAGCCAAACG-1	7.61822	-11.8469	PVGA
YX796:TTCACTGTCGTTTCTG-1	4.52698	6.31841	OBGA			YX794:CATGATTTCCCGCAAT-1	0.309859	-8.34472	MGL			YX795:CCAACCTAGCTTGGTC-1	-8.08684	-3.27751	OGC
YX796:TTCACTGTCAAAGGCA-1	-4.64728	-4.67249	ITL45GL			YX794:CATGATTTCTATTGAC-1	-4.42024	-1.12107	ITL45GL			YX795:CCAACCTAGTTGTCAT-1	-2.40644	12.8407	CTGL
YX796:TTCACTGTCCGGAACC-1	2.232	11.8164	SSTGA			YX794:CATGCAACACAGCACG-1	-2.92792	-1.71613	ITL45GL			YX795:CCAACTGGTCCATTAA-1	-2.10976	2.33627	ITL45GL
YX796:AATCGCCCAATAGCAA-1	12.3823	-1.36355	OGC			YX794:CATGCAACACATTACC-1	-9.90818	-3.57706	SSTGA			YX795:CCAACTGGTCCTAAGT-1	4.10612	-4.22153	MGL
YX796:AATCGCCCAGGATAAC-1	-2.98408	-6.41009	ITL5GL			YX794:CATGCAACATAGCTTC-1	6.63504	0.345852	CTGL			YX795:CCAACTGGTGCGATTT-1	-5.45327	-10.0731	CLAGL
YX796:AATCGCCCATAAGTTC-1	5.09891	12.1842	SSTGA			YX794:CATGCCAGTTACGTAC-1	-9.01635	-7.25958	PVGA			YX795:CCAAGGATCCTAGGTC-1	7.04569	-12.8377	PVGA
YX796:AATCGCCCATTGTGAT-1	4.3825	12.7271	PVGA			YX794:CATGCCAGTTCATTCT-1	2.54845	-5.42386	OBGA			YX795:CCAAGGATCGACAAAC-1	5.48067	11.9756	NPGL
YX796:AATCGCCCATAATTGC-1	1.09421	-0.364095	PTGL			YX794:CATGCCAGTTCCAGAT-1	5.67691	6.85547	OGC			YX795:CCAAGGATCGTTGTCA-1	3.93726	-3.7511	MGL
YX796:TAGGTTATCGTAATCA-1	0.147065	7.01057	D12MSN			YX794:CATGTCATCAAACCTT-1	2.48672	-2.75614	STRGA			YX795:CCAAGGTCAAGCCTGG-1	7.58115	-12.8499	PVGA
YX796:TCCATCATCCAGGAAA-1	1.27037	-0.603691	PTGL			YX794:CATGTCATCCTTGAGC-1	-9.93304	-3.37968	SSTGA			YX795:CCAAGGTCACCTTCCT-1	0.293982	-7.79625	VIPGA
YX796:CTTATTGGTTGCGCGA-1	-4.79817	-3.9909	ITL45GL			YX794:CATGTTGTCATTAGTC-1	7.19077	0.391235	CTGL			YX795:CCAAGGTCATAATGCG-1	-2.78132	1.9774	ITL45GL
YX796:AGTTACTCACAGCCAT-1	12.1798	-2.17658	OGC			YX794:CATGTTGTCCAATATC-1	-3.24687	-0.927636	ITL45GL			YX795:CCAAGGTCATCCCAAT-1	-2.48921	12.5971	CTGL
YX796:AGTTACTCACACCAAC-1	1.22722	6.75407	STRGA			YX794:CATGTTGTCCTTCAAG-1	-0.528504	0.315221	ITL23GL			YX795:CCAAGTGAGCAATAGC-1	3.21197	0.813836	ITL23GL
YX796:TCTTAGTTCTTCAATC-1	4.55941	-11.5059	CTGL			YX794:CATGTTGTCGTGATAA-1	-2.71711	-1.06897	ITL45GL			YX795:CCAAGTGAGGACAACT-1	-1.03773	0.0408712	ITL45GL
YX796:TCTTAGTTCTCAATGA-1	1.27105	12.5022	SSTGA			YX794:CATTACCCAATCCTAC-1	3.03807	-2.56885	OBGA			YX795:CCAAGTGAGGATGCGC-1	8.09998	-6.36524	STRGA
YX796:TCTTAGTTCGGCTAGC-1	-6.89329	-3.80706	ITL45GL			YX794:CATTACCCAGCTCAAA-1	-2.67468	-1.4137	ITL5GL			YX795:CCAAGTGAGGCACTAG-1	3.14545	-4.09356	MGL
YX796:TAGCTTAAGTATTGTG-1	10.0049	6.02594	OPC			YX794:CATTACCCAGCTCATT-1	1.41794	-0.993057	OBGL			YX795:CCAATACGTACGTAAG-1	5.15617	12.2568	NPGL
YX796:TAGCTTAAGCCGCTTT-1	-2.25244	0.977569	OBGL			YX794:CATTACGTCAGGATCG-1	4.90295	-0.901493	NPGL			YX795:CCAATACGTAGCTAAG-1	9.5465	-1.02796	OPC
YX796:TAGCTTAAGCACCACA-1	-8.30881	-0.244049	ITL23GL			YX794:CATTAGCGTGGACATA-1	-7.36108	4.69362	PTGL			YX795:CCAATACGTTCCATTT-1	4.78996	4.96586	OBGL
YX796:TAGCTTAAGTAAAGGT-1	-5.25377	-6.12512	ITL5GL			YX794:CATTAGCGTTAGTACC-1	8.85858	-4.90796	OPC			YX795:CCAATTAGTCCGGTTA-1	3.81346	2.9568	ITL23GL
YX796:ACACAATGTTCACTGT-1	4.55591	-5.0108	NPGL			YX794:CATTAGGCAATTTGGG-1	-3.14042	-0.896419	ITL45GL			YX795:CCAATTAGTTGTGGTT-1	-0.74024	4.95572	ITL6GL
YX796:ACACAATGTTACCGGG-1	1.11016	12.2821	SSTGA			YX794:CATTAGTTCATGCGGA-1	5.8528	-0.523006	NPGL			YX795:CCAATTAGTTGTTCCC-1	-0.0961861	-0.33762	ITL45GL
YX796:ACACAATGTATTGGTG-1	-6.0033	-3.72747	ITL45GL			YX794:CATTAGTTCGATAAGC-1	6.66839	0.975494	CTGL			YX795:CCAATTAGTTTAGCGT-1	1.18326	0.966647	ITL23GL
YX796:ACACAATGTCATGCCC-1	-4.65368	-4.41537	ITL45GL			YX794:CATTATCAGGAAGTAG-1	-2.73678	-1.01141	ITL5GL			YX795:CCACAAACAAATCCCT-1	-0.467232	1.07042	ITL45GL
YX796:CTAGTCGAGAGAAGGG-1	11.7188	0.159956	OGC			YX794:CATTATGGTAGGTGAC-1	13.502	-2.05347	ASC			YX795:CCACAAACAGTTGGGT-1	5.45444	5.46868	OBGL
YX796:CTAGTCGAGTGAACGA-1	4.00767	-11.9243	CTGL			YX794:CATTATGGTTGCGAGG-1	7.26226	1.1519	CTGL			YX795:CCACACTAGCATGAGT-1	5.42093	5.4366	OBGL
YX796:CGGTTTGAGACTAAGG-1	4.27391	-11.3517	CTGL			YX794:CATTCCTTCAGGATTA-1	-2.01944	6.50568	VIPGA			YX795:CCACACTAGGCTTATT-1	-2.8588	3.85064	ITL5GL
YX796:CGGTTTGAGACAAACG-1	-7.02428	8.22678	MGL			YX794:CATTCCTTCGGCTATC-1	-9.2689	-3.32625	SSTGA			YX795:CCACTAATCACACCGT-1	5.3711	12.3012	NPGL
YX796:CGGTTTGAGCGCCTTT-1	-4.32707	-3.6635	ITL45GL			YX794:CATTGACGTAGCTAAG-1	-3.57123	-2.95993	ITL45GL			YX795:CCACTAATCAGCAATA-1	3.99464	-4.52346	MGL
YX796:AAATCCGGTTTAGCGA-1	-4.13722	-4.57402	ITL45GL			YX794:CATTGACGTCACCAGC-1	5.00106	-0.947424	NPGL			YX795:CCACTAATCCGCTGTG-1	-1.01661	5.41281	ITL6GL
YX796:AAATCCGGTCGCAATA-1	1.26286	12.5448	SSTGA			YX794:CATTGACGTCCTAACG-1	-1.5054	-9.18256	MGL			YX795:CCAGAACCAAGTGCCG-1	-4.33857	3.32001	ITL5GL
YX796:AAATCCGGTGACCTGG-1	5.28532	-11.6596	CTGL			YX794:CATTGCCAGATTCACT-1	-3.65908	-3.0732	ITL45GL			YX795:CCAGAACCAAGTGGCT-1	-1.46557	3.6563	ITL5GL
YX796:TCACCGGCAATATAGG-1	4.5469	12.2078	PVGA			YX794:CATTGCCAGGTTCCCG-1	-3.45433	-2.51145	ITL45GL			YX795:CCAGCTAGTAAGTACG-1	3.64881	-4.36347	MGL
YX796:TCACCGGCAGGCTGTT-1	4.13998	6.0414	OBGA			YX794:CATTGCCAGTTACAAG-1	-2.38924	-1.52971	ITL45GL			YX795:CCAGCTAGTCCAAATC-1	5.3527	11.8488	NPGL
YX796:TCACCGGCAGGTTTGC-1	12.9189	-1.92279	OGC			YX794:CATTGCGGTAAAGCAT-1	2.56997	-3.18525	OBGA			YX795:CCAGGAATCACAGCCT-1	3.29106	1.35914	ITL23GL
YX796:ACCATTAAGGCTTAGT-1	2.22774	6.58338	STRGA			YX794:CATTGCGGTTGCTCAG-1	-4.37501	-0.970754	ITL45GL			YX795:CCAGGAATCACTAATC-1	-3.18207	1.32696	ITL45GL
YX796:ACCATTAAGGCTACTG-1	1.12836	12.1325	SSTGA			YX794:CATTGTGTCACTTGCA-1	-8.69381	4.41037	PTGL			YX795:CCAGGAATCATAGCGG-1	3.95141	-3.92505	MGL
YX796:TCCTTCAAGGCTAAGA-1	5.68947	-11.0885	CTGL			YX794:CATTGTGTCAGGTAAC-1	-9.25982	-3.18048	SSTGA			YX795:CCAGGAATCATCACAT-1	-0.860705	4.90301	ITL6GL
YX796:TCCTTCAAGCGAGGTG-1	-3.73903	-4.44341	ITL45GL			YX794:CATTGTGTCCCGCTGA-1	-3.06791	-2.42702	ITL5GL			YX795:CCAGGAATCCTAATGT-1	0.562923	-7.71831	VIPGA
YX796:TCCTTCAAGTAAGAAC-1	-7.21153	0.524087	ITL23GL			YX794:CATTTAGGTAACCTAC-1	2.57529	-0.667044	OBGL			YX795:CCAGGCTGTATGTTGC-1	4.16365	2.34614	ITL23GL
YX796:TCCTTCAAGCATTAGC-1	-4.45897	-4.64121	ITL45GL			YX794:CATTTAGGTACTGACT-1	2.1449	-1.11911	OBGL			YX795:CCAGGCTGTCGGTTCA-1	-0.947587	5.32571	ITL6GL
YX796:CATGGCGGTTCCGGGA-1	2.89163	5.49982	OBGA			YX794:CATTTAGGTCACCAAT-1	3.63086	6.00165	OGC			YX795:CCAGGCTGTTTGCAGT-1	-3.35556	-11.8971	SSTGA
YX796:CATGGCGGTCATCAAG-1	-3.6112	-5.05795	ITL5GL			YX794:CATTTGCCACAAGGCT-1	7.31894	1.46994	CTGL			YX795:CCAGGGAGTATAGCTC-1	-0.817709	0.0801179	ITL45GL
YX796:CATGGCGGTCCGCTGT-1	-5.66847	1.9009	OBGL			YX794:CATTTGCCAGGTCCCT-1	4.17408	7.15375	ITL23GL			YX795:CCAGGGAGTTAACGGA-1	-1.16701	12.5059	CTGL
YX796:TGATCACAGTGAGGTA-1	5.36496	-6.12232	NPGL			YX794:CATTTGGTCACAGATA-1	-8.05502	4.654	PTGL			YX795:CCAGTATGTAAGTGGC-1	-6.65627	-1.41128	OGC
YX796:TCGCGCACATAAGTTC-1	0.4499	0.0742022	PTGL			YX794:CATTTGGTCAGGATCG-1	5.22346	-4.37012	D12MSN			YX795:CCAGTATGTACAATGG-1	4.33481	-4.28254	OPC
YX796:TCGCGCACAGTCTAAT-1	11.3367	1.04044	OPC			YX794:CATTTGGTCATCACAT-1	9.5105	-4.77573	OPC			YX795:CCAGTATGTTAACACC-1	-8.00746	-1.65663	OGC
YX796:CTACTTAGTAAGGTCC-1	-3.79687	-4.69054	ITL45GL			YX794:CCAAACCTCCTTAACG-1	6.69511	1.04351	CTGL			YX795:CCAGTTTCATGAGGGA-1	-7.68365	-1.79591	OGC
YX796:ATGCTTAAGGTAACGA-1	6.56875	-9.81328	NPGL			YX794:CCAAACCTCGTCCTAA-1	-8.73344	4.44426	PTGL			YX795:CCATAACGTCATGATC-1	-2.49899	1.24734	ITL45GL
YX796:ATGCTTAAGGAGTCTT-1	5.30626	-11.8094	CTGL			YX794:CCAAACCTCGTTGTCA-1	-3.751	-2.26221	ITL45GL			YX795:CCATAAGCACTCAGTT-1	8.75387	-6.53033	D12MSN
YX796:CAAGGCCTCATTGCGG-1	-3.9244	-5.53978	ITL5GL			YX794:CCAAAGCCAACCTGCC-1	1.34767	-0.961698	OBGL			YX795:CCATAAGCATAAAGGA-1	4.97184	12.2544	NPGL
YX796:AGGGTTGCAAACGGGC-1	7.78683	2.63334	ASC			YX794:CCAAAGCCAAGCTCAA-1	3.7454	5.92049	OGC			YX795:CCATAAGCATCACAGA-1	2.72057	4.0357	OBGL
YX796:AGGGTTGCATGTCAAT-1	4.41171	-11.8221	CTGL			YX794:CCAAAGCCAATCCTAC-1	-3.1581	0.747338	ITL5GL			YX795:CCATAAGCATTACGTC-1	2.90848	3.59759	OBGL
YX796:GCTGAGGAGGCGCATC-1	-3.10917	10.7484	VIPGA			YX794:CCAAAGCCAATGAGCC-1	-4.86803	0.651019	ITL5GL			YX795:CCATAGCTCTATCGGC-1	3.12369	-4.84074	MGL
YX796:GCTGAGGAGCACGTTG-1	1.59387	13.3561	SSTGA			YX794:CCAAAGCCATCAATCC-1	-4.03731	2.1132	ITL6GL			YX795:CCATATTAGGTGGATT-1	3.11335	-3.87393	MGL
YX796:CCAGACTCAAAGGTAC-1	-6.1747	-3.50908	ITL45GL			YX794:CCAAAGCCATGTTGGA-1	-0.455894	1.64107	ITL23GL			YX795:CCATGACTCCCTGGTG-1	-1.90723	1.32274	ITL45GL
YX796:CCAGACTCATGCTATG-1	6.83451	-9.93504	NPGL			YX794:CCAAAGGTCACTAATC-1	0.140163	-0.419154	ITL23GL			YX795:CCATGACTCCTGCAAC-1	-7.30733	-0.423874	OGC
YX796:CCAGACTCAAGCTTAT-1	-7.06266	8.18112	MGL			YX794:CCAAAGGTCTGGGAAT-1	-6.74064	10.5085	NPGL			YX795:CCATGACTCGCTAATT-1	3.84529	-4.85514	MGL
YX796:TTGCGTCTCAAGCCTG-1	-6.68015	-4.12764	ITL45GL			YX794:CCAAAGGTCTTAGCCA-1	2.0008	-1.06864	STRGA			YX795:CCATGACTCGCTAGAG-1	-0.590942	1.11789	ITL45GL
YX796:TTGCGTCTCAGCCAAT-1	-6.43793	-3.50442	ITL45GL			YX794:CCAAATGCAAACCTAG-1	-1.52911	1.36218	ITL23GL			YX795:CCATGACTCTGGAAAC-1	2.46266	3.84594	OBGL
YX796:TTGCGTCTCTGCAAAC-1	-4.42257	-4.5087	ITL45GL			YX794:CCAAATGCAAGTGCAC-1	-2.78124	-2.0471	ITL45GL			YX795:CCATGATGTAAATAGC-1	-3.05165	-11.6104	SSTGA
YX796:TATAGCTCATCACTTC-1	3.01441	5.55954	OBGA			YX794:CCAAATGCAGAAATGA-1	-2.91765	1.98959	PTGL			YX795:CCATGATGTAACCGCC-1	-0.285273	0.168544	ITL45GL
YX796:TATAGCTCAGTAGCCT-1	-3.8993	-3.89986	ITL45GL			YX794:CCAAATGCAGTACCGG-1	-0.0343807	0.438192	ITL23GL			YX795:CCATGCCCAACGGTTA-1	-6.87483	-1.23219	OGC
YX796:CTCATTTAGTATTGGC-1	0.99289	-0.533955	PTGL			YX794:CCAAATGCATCAGTAG-1	4.97599	7.67597	OGC			YX795:CCATTAAGTGTGCGAG-1	2.42097	-4.5585	CTGL
YX796:CTCATTTAGGATTGCT-1	1.8189	12.9317	SSTGA			YX794:CCAACAACAAACCCAA-1	1.02683	-0.472829	OBGL			YX795:CCATTGTCATTAGTGG-1	-2.48088	-6.22868	OBGA
YX796:CTCATTTAGTAGGCGG-1	-4.55203	-4.29041	ITL5GL			YX794:CCAACAACAACAGGGA-1	-1.98294	5.74283	VIPGA			YX795:CCCAAACTCACCTATG-1	-7.29425	-0.685226	OGC
YX796:AAACATGCAGGCGAGT-1	-2.82505	1.35576	OBGL			YX794:CCAACAACAATAAAGG-1	12.7415	-2.06692	SSTGA			YX795:CCCAAACTCCACGTTA-1	4.7869	5.06307	OBGL
YX796:AAACATGCATGAAATG-1	-1.10604	0.611153	OBGL			YX794:CCAACAACAGTGTGCG-1	2.55749	-1.34597	OBGL			YX795:CCCAAACTCCTAAATC-1	8.72692	6.09927	PTGL
YX796:AAACATGCATTGTTGG-1	13.1972	-1.59122	OGC			YX794:CCAACCGTCAAGGTTA-1	-2.14112	5.65251	VIPGA			YX795:CCCAAACTCGATCCGT-1	-1.98631	1.37749	ITL45GL
YX796:GGTTCCCGTTGGTTCT-1	4.51923	-11.546	CTGL			YX794:CCAACCGTCACTAATC-1	4.90978	-4.35089	STRGA			YX795:CCCAAGCGTAAACCCT-1	4.77085	4.96558	OBGL
YX796:GGTTCCCGTAACGAGG-1	-7.21358	0.706964	ITL23GL			YX794:CCAACCGTCATGCCTA-1	5.21348	-4.28645	OBGL			YX795:CCCAAGCGTCCAAGTT-1	-2.32481	1.79728	ITL45GL
YX796:CTCACTCAGTACTGGT-1	0.403767	-0.188664	PTGL			YX794:CCAACCGTCCAATACT-1	-8.34588	-6.78064	PVGA			YX795:CCCAATATCCATCAGC-1	8.31581	-6.38469	STRGA
YX796:CTCACTCAGTGAGGTA-1	-0.190684	6.83757	D12MSN			YX794:CCAACCTAGCGCAAAT-1	-4.21724	1.67545	ITL6GL			YX795:CCCAATATCTATTGAC-1	2.5491	-4.45735	MGL
YX796:CTCACTCAGTGAGCGG-1	10.2413	6.23845	OPC			YX794:CCAACCTAGGTCCGTT-1	-4.83938	0.444771	ITL5GL			YX795:CCCAATATCTTGGACC-1	4.75126	4.96181	OBGL
YX796:AGCAACAAGTCATCCC-1	4.6677	-11.6281	CTGL			YX794:CCAAGCTTCATAACGA-1	-8.46893	4.372	PTGL			YX795:CCCACATAGCTATTGT-1	-0.0725647	-0.0908564	ITL45GL
YX796:AGCAACAAGGGTTATC-1	1.20899	-0.637392	PTGL			YX794:CCAAGCTTCTAATCAC-1	-4.22597	-3.25094	ITL45GL			YX795:CCCACATAGGAGCAAA-1	8.75278	-6.37017	D12MSN
YX796:AGCAACAAGTACCGCA-1	-5.12275	-3.80096	ITL45GL			YX794:CCAAGCTTCTCAATAC-1	4.98272	-4.14865	D12MSN			YX795:CCCACATAGTCCTCAA-1	-8.08828	-2.18933	OGC
YX796:TGCTTGTGTAACCTAG-1	-5.61838	1.90952	OBGL			YX794:CCAAGGATCGCTTGAC-1	-6.87401	4.08517	PTGL			YX795:CCCACATAGTGGCTAG-1	-5.63776	-10.0023	ASC
YX796:TGCTTGTGTGAGGTGA-1	11.8282	-1.7457	OGC			YX794:CCAAGGATCTAAGCAA-1	-6.66189	10.5011	NPGL			YX795:CCCACATAGTTGCAAA-1	3.40114	-4.13092	MGL
YX796:TGCTTGTGTTCCGGGA-1	-4.13973	-6.78645	ITL5GL			YX794:CCAAGGTCACCTTGCA-1	6.07401	6.3776	OGC			YX795:CCCACCTTCGGTTAGG-1	6.94074	5.42775	OBGL
YX796:TGCTTGTGTCACCAAA-1	-3.17494	-6.72393	ITL5GL			YX794:CCAAGGTCACGATTCT-1	-3.56451	-2.5406	ITL45GL			YX795:CCCACCTTCTTAAGGA-1	-7.42574	-0.90537	OGC
YX796:TGCTTGTGTTTACTTG-1	-4.61085	-8.29495	ITL6GL			YX794:CCAAGGTCACGGATTA-1	-4.97573	-0.539451	ITL5GL			YX795:CCCACTTGTATCGGCC-1	-7.90462	-3.14916	OGC
YX796:TGCTTGTGTCAAAGAA-1	-8.20153	-0.0115205	ITL23GL			YX794:CCAAGGTCAGATAGAA-1	-3.57216	1.50054	ITL6GL			YX795:CCCACTTGTTGCTCAG-1	3.98744	2.85358	ITL23GL
YX796:GACCTGCAGCTTATGA-1	-7.20999	1.00107	ITL23GL			YX794:CCAAGGTCAGTAGGAG-1	-0.530489	1.27894	ITL23GL			YX795:CCCAGCTCAATATCCC-1	-0.359628	0.0541697	ITL45GL
YX796:GACCTGCAGTCACCTC-1	4.79912	-5.28772	NPGL			YX794:CCAAGGTCATAGACTG-1	2.69463	-0.542097	OBGL			YX795:CCCAGCTCAGCAAGCT-1	0.174664	-7.80443	VIPGA
YX796:GACCTGCAGCTCCTAC-1	1.81764	7.21936	STRGA			YX794:CCAAGTGAGCATATAG-1	-8.13659	4.15347	PTGL			YX795:CCCAGCTCAGCTAGCG-1	-2.77343	12.5589	CTGL
YX796:GCCTTGCGTTGGCCGA-1	-7.09282	0.0664964	ITL23GL			YX794:CCAAGTGAGGCAGGTC-1	-1.68536	8.43242	VIPGA			YX795:CCCATAATCACTAATC-1	5.05461	11.8218	NPGL
YX796:GCCTTGCGTGCTGGTG-1	-5.16259	-4.32146	ITL45GL			YX794:CCAATTAGTGCTTCGA-1	-2.99801	-1.55769	ITL45GL			YX795:CCCATAATCTCACTTC-1	-1.54692	12.6619	CTGL
YX796:GCCTTGCGTCCTTTAA-1	-4.13325	-8.05845	PTGL			YX794:CCAATTAGTTCACGCA-1	4.7159	-1.45833	NPGL			YX795:CCCATAATCTTTGGTG-1	7.69058	-12.6192	SSTGA
YX796:GCCTTGCGTAAGTCGC-1	-6.53979	0.116735	ITL23GL			YX794:CCACAAACAAATACCG-1	-3.8232	-0.927549	ITL45GL			YX795:CCCGATTAGATTCTGT-1	1.09543	-9.96225	VIPGA
YX796:GCCTTGCGTTACTTGC-1	11.455	-1.44417	OGC			YX794:CCACAAACACTAGTAG-1	-2.61088	6.03551	STRGA			YX795:CCCGATTAGCATATAG-1	-5.84327	-9.32991	VLMC
YX796:GTTTACCGTAACAGGG-1	-5.67161	1.78415	OBGL			YX794:CCACAAACATGACAGC-1	4.62357	-4.53985	D12MSN			YX795:CCCGATTAGGAACCTG-1	5.16432	12.199	OBGL
YX796:GTTTACCGTGACATGC-1	-3.40401	11.008	VIPGA			YX794:CCACACCCAGTATTGG-1	4.77787	-1.53458	CTGL			YX795:CCCGATTAGGTTCCGT-1	-1.06749	1.53713	ITL45GL
YX796:GTTTACCGTCATCCTG-1	1.91363	11.8798	SSTGA			YX794:CCACACCCATATGGTG-1	3.31254	6.78169	OGC			YX795:CCCGATTAGTGGCGGT-1	-3.67359	2.22744	ITL45GL
YX796:GTTTACCGTCTTTGAC-1	-5.47609	1.89331	OBGL			YX794:CCACACCCATCCCTCT-1	1.13935	-0.126326	ITL23GL			YX795:CCCGCAATCCGCCTAG-1	7.65836	5.82594	OBGL
YX796:CACAGGGAGGAACCAA-1	-3.09554	11.0103	VIPGA			YX794:CCACACCCATCCTAGT-1	6.15971	-0.0033082	CTGL			YX795:CCCGCAATCCTCTCGC-1	2.95996	-4.32959	MGL
YX796:CACAGGGAGCTTATGA-1	0.729591	6.44648	STRGA			YX794:CCACACTAGTGTGGTG-1	-1.81514	-9.76605	MGL			YX795:CCCGCAATCTAGGCGA-1	-4.80699	11.0234	NPGL
YX796:CACAGGGAGGTGCGGA-1	0.0656733	7.01626	OBGL			YX794:CCACTAATCAAACATG-1	-3.85172	-1.49858	ITL45GL			YX795:CCCGCAATCTTGCTCT-1	-1.8316	12.9277	CTGL
YX796:CACAGGGAGCGTGCAC-1	4.75933	12.2035	PVGA			YX794:CCACTAATCCAAACCC-1	9.48491	-5.07621	OPC			YX795:CCCGCTAAGACATAGC-1	-7.26842	-2.67458	OGC
YX796:CTAAATGTCCTTTACG-1	-4.81702	-8.16047	ITL6GL			YX794:CCAGAACCATGAGGGA-1	4.45811	-1.68768	NPGL			YX795:CCCGCTAAGCATAGCG-1	-2.572	1.94102	ITL45GL
YX796:CTAAATGTCCTAGTTT-1	-3.00432	-6.99744	ITL5GL			YX794:CCAGCACGTTATGTTG-1	2.94489	-3.95042	MGL			YX795:CCCGTTACAAACAAAG-1	5.28401	11.6929	NPGL
YX796:TCAGGTTAGTTTGGGT-1	0.745603	-0.365407	PTGL			YX794:CCAGCACGTTCACGCA-1	-2.65244	-2.59128	ITL23GL			YX795:CCCGTTACATAAGTCG-1	3.07431	-4.57048	MGL
YX796:TCAGGTTAGGTCCGTA-1	-5.70779	-3.86287	ITL45GL			YX794:CCAGCTAGTACGTAAG-1	7.38505	0.440373	CTGL			YX795:CCCGTTACATAGCTTC-1	-7.55586	-2.31123	OGC
YX796:TCAGGTTAGAAGCTAG-1	-0.0766769	6.84272	D12MSN			YX794:CCAGCTAGTATTCAGC-1	-1.35979	1.32211	ITL23GL			YX795:CCCGTTACATTACGGA-1	-0.17894	0.811039	ITL45GL
YX796:TCCTTGCAGACTTATG-1	-0.211278	0.350448	PTGL			YX794:CCAGCTAGTCTTGAAC-1	-5.4321	-0.521756	ITL5GL			YX795:CCCGTTTGTTACAACC-1	3.56725	1.13005	ITL23GL
YX796:TCCTTGCAGACAAAGT-1	4.46646	-5.16927	NPGL			YX794:CCAGCTAGTGGATGCG-1	6.08813	0.889018	CTGL			YX795:CCCTAATCAGCTAACA-1	-8.29003	-2.4775	OGC
YX796:ACTTGTCGTTAGCGTA-1	12.3279	-0.862964	OGC			YX794:CCAGCTAGTTACTAGC-1	4.58782	8.0767	OGC			YX795:CCCTAATCAGGAGGTA-1	0.640585	0.33443	ITL23GL
YX796:ACTTGTCGTACCGGAT-1	-6.10245	-3.3578	ITL45GL			YX794:CCAGCTAGTTACTTCT-1	13.5119	-2.52593	ASC			YX795:CCCTCAACACACTAAG-1	-7.73922	-1.06401	OGC
YX796:ACTTGTCGTTAACAGT-1	-2.27391	-6.11985	ITL5GL			YX794:CCAGCTAGTTGTGCGC-1	-4.02077	2.43896	ITL6GL			YX795:CCCTCAACACGCTAGG-1	-3.17438	-11.448	STRGA
YX796:ACTTGTCGTTGGGTTA-1	-4.47349	-7.709	ITL6GL			YX794:CCAGCTAGTTTACCAA-1	-9.57195	-3.12602	SSTGA			YX795:CCCTCAACACTAGCGG-1	2.30791	1.06392	ITL23GL
YX796:ACTTGTCGTTTGACCT-1	-7.61109	-1.18779	ITL23GL			YX794:CCAGGAATCCTAACCA-1	-0.625946	-9.12836	MGL			YX795:CCCTCACTCAAATCCT-1	-1.74293	13.0468	CTGL
YX796:ACTTGTCGTGTTTGAG-1	-3.14067	1.15727	OBGL			YX794:CCAGGAATCTTTGTGG-1	2.64012	-5.11885	OBGA			YX795:CCCTCACTCAAATCGA-1	-2.35505	1.54589	ITL45GL
YX796:GTGTAACTCCCTGATC-1	0.987537	-0.596106	PTGL			YX794:CCAGGCTGTAGGCGCA-1	5.31871	8.08805	OGC			YX795:CCCTCACTCAAGCTCC-1	2.6584	-4.77271	MGL
YX796:GTGTAACTCTAGCGAT-1	-5.70935	12.3937	VIPGA			YX794:CCAGGGAGTAACCTAC-1	4.74163	8.33836	CTGL			YX795:CCCTGGATCCAAACCC-1	-1.34476	12.784	CTGL
YX796:CGATTTGCATTGTGGC-1	-4.5477	-4.50584	ITL45GL			YX794:CCAGGGAGTTAATCCA-1	1.95233	-1.85704	OBGA			YX795:CCCTGGATCGCAATTT-1	0.0894592	0.203386	CLAGL
YX796:CGATTTGCACATTAAC-1	6.75804	-9.87287	NPGL			YX794:CCAGTATGTAGCAGGT-1	2.89462	8.04671	OGC			YX795:CCCTGGATCGCGAGTA-1	0.000751548	0.914658	ITL45GL
YX796:GGTACCGGTGAATCGC-1	-3.3278	-4.66903	ITL45GL			YX794:CCAGTATGTCCCAGAC-1	-9.87999	-3.59269	SSTGA			YX795:CCCTGGTCAATAGCCA-1	3.73526	2.43754	ITL23GL
YX796:GGTACCGGTCCAAGAC-1	-4.25091	12.1518	STRGA			YX794:CCAGTATGTTAAGTCC-1	-1.80569	0.976536	ITL23GL			YX795:CCCTGGTCACGCCCAT-1	7.54887	5.80518	OBGL
YX796:GGTACCGGTCAAGTAT-1	-0.277331	6.96247	D12MSN			YX794:CCAGTTTCACATTGTC-1	1.68427	-0.695376	ITL23GL			YX795:CCCTTCTCATAAGCAT-1	-4.83314	11.2934	NPGL
YX796:ATTACCCGTATGGTGC-1	7.33093	-9.39373	CTGL			YX794:CCAGTTTCAGAAACCC-1	-9.29385	-3.18114	SSTGA			YX795:CCCTTGCTCAAGGGTT-1	3.43028	-4.01954	MGL
YX796:ATTACCCGTTTATTCG-1	11.5317	-1.43001	OGC			YX794:CCAGTTTCAGCTAGCG-1	-9.31549	-3.57919	SSTGA			YX795:CCCTTGCTCACTCGCG-1	0.33811	-7.77345	VIPGA
YX796:ATTACCCGTAAGCACC-1	-5.31138	1.63011	ITL23GL			YX794:CCAGTTTCATGACTTC-1	2.86273	-0.0910372	OBGL			YX795:CCCTTGCTCGGTTACC-1	7.8017	-12.8064	PVGA
YX796:ATTACCCGTGTTTGCT-1	6.23214	-11.0371	CTGL			YX794:CCATAACGTAACCTTA-1	6.52336	0.174111	CTGL			YX795:CCCTTTAGTAGGTTAG-1	-1.27679	12.3299	CTGL
YX796:TTGCGAGTCACCTGTC-1	-6.533	7.6959	MGL			YX794:CCATAACGTCTGTGCA-1	-0.703397	1.57212	ITL23GL			YX795:CCCTTTAGTAGTTACC-1	2.90222	-4.31498	MGL
YX796:CAAGACAAGTCCTGAG-1	-3.68135	-4.55216	ITL45GL			YX794:CCATAACGTGGACATA-1	3.479	-4.05035	STRGA			YX795:CCCTTTGTCATGCGGA-1	-4.90044	11.0513	NPGL
YX796:CAAGACAAGTGTTGTA-1	11.4063	0.940493	OPC			YX794:CCATAACGTTCATTCT-1	0.878472	-0.814947	OBGL			YX795:CCCTTTGTCATGGTTT-1	5.01312	12.3446	NPGL
YX796:TAAGCTGGTTCCGCAC-1	7.92052	-8.93978	NPGL			YX794:CCATAAGCACCGTTAT-1	-8.5451	4.29288	PTGL			YX795:CCCTTTGTCCACTAAT-1	-2.4775	12.4319	CTGL
YX796:TGCACACCAGTTTACG-1	5.38074	-11.5392	CTGL			YX794:CCATAAGCATTGAGGC-1	-7.08485	10.3616	NPGL			YX795:CCCTTTGTCTCACAGC-1	2.15569	3.35244	ITL23GL
YX796:TGCACACCAGGAACCA-1	-7.10543	7.47443	MGL			YX794:CCATAGCTCCCATAGC-1	-4.94214	-0.281316	OBGL			YX795:CCGAAGTCAACCGCTC-1	-2.46359	1.04434	ITL45GL
YX796:TGCACACCACATTAAC-1	-7.09388	-2.09987	ITL23GL			YX794:CCATAGCTCCGCCTCT-1	-1.86229	1.58932	ITL23GL			YX795:CCGCACTCAAGTGCCG-1	-7.56762	-3.47453	OGC
YX796:TTTGAGTCATCCGTAA-1	5.20317	-11.3326	CTGL			YX794:CCATATTAGCACCTTA-1	-4.13204	-1.39579	ITL45GL			YX795:CCGCACTCAATAGCAT-1	-0.263872	1.74765	ITL45GL
YX796:TTTGAGTCACAGAACG-1	-6.70103	0.882648	ITL23GL			YX794:CCATATTAGTTACGAA-1	-9.25607	-7.02733	PVGA			YX795:CCGCACTCAGGAGGTA-1	-1.05999	5.01955	ITL6GL
YX796:TTTGAGTCACCGGTAT-1	-2.51976	-6.06761	ITL5GL			YX794:CCATCATCACGATTCT-1	5.24795	7.05661	OGC			YX795:CCGCACTCAGTGCCTC-1	-6.91336	-0.899697	OGC
YX796:TTTGAGTCAGTAGGAT-1	5.31121	-11.2159	CTGL			YX794:CCATGACTCAGCTAAA-1	7.31368	1.18736	CTGL			YX795:CCGCCAATCCAGCTAC-1	8.70184	5.87874	PTGL
YX796:TTTGAGTCACCTAATG-1	12.67	-1.87859	OGC			YX794:CCATGACTCCACCTGG-1	5.05643	-4.15857	D12MSN			YX795:CCGCCAATCCTTAACG-1	7.61784	-12.5348	PVGA
YX796:TTTGAGTCACGTGCTG-1	8.07439	3.00251	ASC			YX794:CCATGATGTCATCACG-1	7.85324	1.04524	CTGL			YX795:CCGCCATCAGGATAAA-1	0.394667	-7.44725	VIPGA
YX796:TTTGAGTCATCAGCAC-1	-4.29778	-8.55118	ITL6GL			YX794:CCATGCCCAATGAGCC-1	5.78542	0.181111	CTGL			YX795:CCGCCATCATAAGTCG-1	-1.31265	3.7032	ITL6GL
YX796:TTTGAGTCACTAAATC-1	1.28278	12.9117	SSTGA			YX794:CCATTAAGTGCACGCT-1	4.53856	-4.81373	STRGA			YX795:CCGCCTAAGTCACTCA-1	7.37543	-13.1274	PVGA
YX796:TTGACTAAGGAACCGG-1	-6.70795	7.07096	MGL			YX794:CCATTAAGTTAAGTGG-1	-2.93821	-1.58587	ITL45GL			YX795:CCGCTTACAAACAAAG-1	-8.33659	-2.50207	OGC
YX796:TTGACTAAGTTGGGCC-1	4.2473	6.04523	OBGA			YX794:CCATTAAGTTTACCAA-1	-4.63482	-0.508989	ITL5GL			YX795:CCGCTTACATAGACGC-1	3.73859	-4.72886	STRGA
YX796:CCCATAACAATATACC-1	12.55	-2.13809	OGC			YX794:CCATTGTCACCTAACT-1	7.22544	0.433798	CTGL			YX795:CCGCTTACATCCGCTA-1	-7.89038	-1.60981	OGC
YX796:GGTCAAGCAGGCGAGT-1	4.61841	-10.5377	CTGL			YX794:CCATTGTCAGTTGGCG-1	-8.80187	-6.83179	PVGA			YX795:CCGCTTACATCCTAGT-1	3.19568	3.25626	OBGL
YX796:GGTCAAGCACCTGGTG-1	2.95458	5.41444	OBGA			YX794:CCATTGTCATTAGTGG-1	1.5687	-1.79141	STRGA			YX795:CCGCTTACATGTTGGA-1	4.98326	12.3484	NPGL
YX796:AGCTGCTCATTGCGAC-1	12.3603	-1.21596	OGC			YX794:CCCAAACTCAGGTTCC-1	9.0646	-4.9006	OPC			YX795:CCGCTTACATTGTCCG-1	2.35486	-4.26274	MGL
YX796:AGCTGCTCATAATGAG-1	2.76237	11.8463	SSTGA			YX794:CCCAAACTCGAGGCGT-1	-3.05563	-1.23398	ITL45GL			YX795:CCGGTTAGTACAAACG-1	2.16409	1.61931	ITL23GL
YX796:AGCTGCTCATCCCTCA-1	-7.49044	-1.11226	ITL23GL			YX794:CCCAACTAGAGGCTTG-1	-3.92637	-2.36026	ITL45GL			YX795:CCGGTTAGTAGGTTAG-1	4.22971	-4.30191	MGL
YX796:TTGGCTTGTTAACACG-1	-4.61073	1.57942	ITL23GL			YX794:CCCAACTAGCGCAAAT-1	-9.10446	-3.64751	SSTGA			YX795:CCGGTTAGTATCGCTG-1	-7.493	-1.54543	OGC
YX796:TTGGCTTGTGGTTCTT-1	1.35773	13.0603	SSTGA			YX794:CCCAACTAGGTAAGCT-1	4.62964	-4.18373	D12MSN			YX795:CCGGTTAGTCCCAGAC-1	5.12941	5.30756	OBGL
YX796:TTGGCTTGTTGGTTAG-1	2.01899	13.3195	SSTGA			YX794:CCCAACTAGGTTCCCG-1	5.83245	6.46499	OGC			YX795:CCGGTTAGTTAACGGA-1	-3.18943	-11.5747	SSTGA
YX796:TTGGCTTGTCAAACTG-1	-2.90246	1.36281	OBGL			YX794:CCCAAGCGTATCGGCC-1	-3.90672	-1.03267	ITL45GL			YX795:CCGGTTAGTTACGCCA-1	-4.52671	11.3078	CTGL
YX796:GATCAGGCACGAATCC-1	5.27192	-10.1278	CTGL			YX794:CCCAAGCGTGAGCATA-1	-4.39295	1.33137	ITL6GL			YX795:CCGTAAACAAACCCAA-1	5.15141	5.02936	OBGL
YX796:GATCAGGCACCGGCTA-1	-7.78838	0.190232	ITL23GL			YX794:CCCAAGCGTGTGATGA-1	5.71544	7.0057	OGC			YX795:CCGTAAACAACCTACT-1	-7.88714	-1.67114	OGC
YX796:GATCAGGCATAAGTTC-1	1.04566	6.27505	STRGA			YX794:CCCAATATCACACAAA-1	13.381	-1.92994	ASC			YX795:CCGTAAACACGCAATA-1	-7.99146	-3.09897	OGC
YX796:GATCAGGCAGGCTGTT-1	-5.70377	1.7451	OBGL			YX794:CCCAATATCTGGAAAC-1	4.86829	-1.38184	NPGL			YX795:CCGTAATGTACTTCGG-1	3.67166	2.26614	ITL23GL
YX796:GCTATAGGTGTTGCAA-1	1.24436	-0.584771	PTGL			YX794:CCCACATAGCGCTAGA-1	-1.89995	8.54857	VIPGA			YX795:CCGTAATGTCATGCCA-1	-7.48653	-2.65689	ITL23GL
YX796:GCTATAGGTAACGTGC-1	4.6896	-5.16569	NPGL			YX794:CCCACATAGGTTGTAA-1	0.0786966	0.9514	ITL23GL			YX795:CCGTAATGTTACTCCC-1	-1.43019	13.3666	CTGL
YX796:ATGGCCCAGTAGCTTA-1	-3.04079	-4.4509	OBGL			YX794:CCCACTTGTTAGGTTC-1	-7.40844	10.1457	CTGL			YX795:CCGTAATGTTCAAGCT-1	0.275834	-7.68335	VIPGA
YX796:ATGGCCCAGGCCTAAT-1	-8.09621	-1.22858	ITL23GL			YX794:CCCAGCTCACCTCGAC-1	0.420131	-8.20869	MGL			YX795:CCGTCAAGTCACACCA-1	2.47095	3.35529	ITL23GL
YX796:TGTAAGCTCCTCACAC-1	-4.46184	-3.85453	ITL45GL			YX794:CCCAGCTCACCTGGCT-1	-3.02814	1.11401	CLAGL			YX795:CCGTTACAGGGTCTAG-1	-7.62057	-0.764542	OGC
YX796:TGTAAGCTCTATGACA-1	4.55743	11.8604	PVGA			YX794:CCCAGCTCAGAAATGA-1	2.93225	-0.554864	PTGL			YX795:CCGTTACAGGTGGAAA-1	4.67106	4.65496	OBGL
YX796:GATGGCTGTACCGGAT-1	13.292	-1.71104	OGC			YX794:CCCAGCTCAGTGCACG-1	4.47762	8.32468	OGC			YX795:CCGTTACAGTTATTGC-1	-8.17582	-2.83645	OGC
YX796:ACCTTCCAGTAATCCA-1	4.40975	-11.8668	CTGL			YX794:CCCATAATCGCAATCC-1	-7.6498	4.09831	PTGL			YX795:CCGTTACAGTTTGAGA-1	1.30122	-10.2721	VIPGA
YX796:ACCTTCCAGACTATTG-1	0.0408075	6.62226	D12MSN			YX794:CCCGATTAGAAGGAAT-1	5.26251	-4.47403	D12MSN			YX795:CCGTTAGGTCCTCCAT-1	-3.09754	4.00659	ITL5GL
YX796:CTCTGTTCAATGAATG-1	4.55001	-11.839	CTGL			YX794:CCCGATTAGGTAAGTC-1	-1.11363	0.809081	ITL23GL			YX795:CCGTTAGGTTCTTAAG-1	1.51393	-10.2424	VIPGA
YX796:GCTAACAGTCACCAAA-1	6.00631	-11.4012	CTGL			YX794:CCCGATTAGTCAACAA-1	3.12247	8.12549	OGC			YX795:CCGTTCCTCGAAGTTA-1	6.95645	-12.8434	PVGA
YX796:CTTCAAGCAGAAACGT-1	0.641734	6.72068	STRGA			YX794:CCCGATTAGTCCCTGG-1	6.95055	1.67102	CTGL			YX795:CCGTTCCTCGGTCCAT-1	4.10999	2.78291	ITL23GL
YX796:CTTCAAGCACATTGCA-1	-3.8418	-4.43175	ITL45GL			YX794:CCCGATTAGTTACAAG-1	-0.547022	1.84931	ITL23GL			YX795:CCTAAAGCATCAGGAC-1	-3.97524	3.56969	ITL5GL
YX796:CTTCAAGCACTAAATC-1	-2.63826	-6.25576	ITL5GL			YX794:CCCGCTAAGCCTAGTC-1	-2.10611	8.37978	VIPGA			YX795:CCTAACCAGGATTGGT-1	7.46047	-12.7779	SSTGA
YX796:TAGTACGGTATTTGCC-1	4.35124	-11.2563	CTGL			YX794:CCCGCTAAGGCCAACA-1	-0.0286338	1.14545	ITL23GL			YX795:CCTAACTCATCCTGCA-1	-7.14623	-0.619303	OGC
YX796:TAGTACGGTCATTACC-1	5.11259	12.4319	PVGA			YX794:CCCGCTAAGTAGGTTA-1	-8.40554	-6.93839	PVGA			YX795:CCTAAGCTCAAGGAAG-1	-3.53581	3.78557	ITL5GL
YX796:TAGTACGGTATTGTCC-1	1.80993	7.08953	STRGA			YX794:CCCGCTAAGTCAATCT-1	8.93522	-5.41532	OPC			YX795:CCTAAGCTCAGGGATT-1	0.164481	0.373156	ITL45GL
YX796:CTCCCTGAGGATTGAG-1	10.0838	6.08581	OPC			YX794:CCCGTTACACAGCAAC-1	-1.22212	-9.54191	MGL			YX795:CCTAAGCTCGCGAAGC-1	-0.909658	0.816461	ITL45GL
YX796:CTCCCTGAGCTTAGCG-1	-3.87425	-4.39392	ITL45GL			YX794:CCCGTTTGTAAGGTGC-1	2.3528	-4.19255	OBGA			YX795:CCTAAGGAGCTCAAGG-1	2.92642	-4.85307	MGL
YX796:GTTCACCTCTGTGCCT-1	-5.09652	-4.15608	ITL45GL			YX794:CCCGTTTGTTATGGCT-1	-2.09364	8.56048	VIPGA			YX795:CCTAAGGAGTAAGCGT-1	-1.73534	1.83237	CLAGL
YX796:GTTCACCTCCTTTACG-1	2.00639	12.6982	SSTGA			YX794:CCCTAATCATTTCGCG-1	-3.21076	-1.03631	ITL45GL			YX795:CCTAAGGAGTGCTCAC-1	-0.42212	2.90609	ITL6GL
YX796:GTTCACCTCCTTGTTG-1	0.570783	6.58456	D12MSN			YX794:CCCTCAACAAGCCATA-1	5.51721	5.82143	OGC			YX795:CCTAAGTGTACCGGCT-1	3.6031	2.17411	ITL23GL
YX796:GTTCACCTCAGCCAAT-1	12.5606	-1.35001	OGC			YX794:CCCTCAACACCAACAA-1	0.144364	-0.789602	ITL23GL			YX795:CCTAAGTGTCATGAAG-1	3.97067	3.52346	ITL23GL
YX796:CCCTGGACAATTAACC-1	-4.41318	-4.1105	ITL45GL			YX794:CCCTCACTCATAGCGG-1	-3.70659	-3.04899	ITL45GL			YX795:CCTAAGTGTCCTGCAA-1	-2.89578	-11.9156	SSTGA
YX796:CCCTGGACAGGGAGCT-1	-4.64812	-7.9367	ITL6GL			YX794:CCCTCACTCATTAACC-1	-3.49151	-0.892559	ITL5GL			YX795:CCTAATCCAAACTAAC-1	0.463726	1.44439	ITL45GL
YX796:CCCTGGACATAGCTTG-1	11.4576	-1.59979	OGC			YX794:CCCTCACTCTAACTAC-1	-8.23909	-6.80016	PVGA			YX795:CCTAATCCAAGCGCTG-1	-2.86373	-11.7074	SSTGA
YX796:AGGTCTTAGCAAGATG-1	7.473	2.85813	ASC			YX794:CCCTCACTCTCACAGC-1	3.6121	7.33498	OGC			YX795:CCTAATCCATCCTTAA-1	-4.60012	10.9857	CTGL
YX796:AGGTCTTAGCTGGCTA-1	7.37824	-9.36182	NPGL			YX794:CCCTCACTCTCCATGA-1	0.694206	0.700843	ITL23GL			YX795:CCTAGAGAGATAGCCG-1	3.01827	3.32981	ITL23GL
YX796:GAGTATCTCGCGCTAA-1	-5.78716	12.4767	VIPGA			YX794:CCCTGGATCCCACCCT-1	4.12767	8.35912	OGC			YX795:CCTATTTGTAATCCAC-1	9.8702	-1.02308	OPC
YX796:GAGTATCTCCTGGTCT-1	-8.19164	1.44225	ITL23GL			YX794:CCCTGGATCCTACTAG-1	-10.1314	-3.30757	SSTGA			YX795:CCTATTTGTCCGGTTA-1	-8.02262	-1.3343	OGC
YX796:ATATAGGCAGCTTACA-1	4.06272	-10.7274	CTGL			YX794:CCCTGGATCGTTAACT-1	2.35659	-3.07245	STRGA			YX795:CCTATTTGTGCATTTA-1	-4.72942	11.2965	CTGL
YX796:GGCGCTAGTTAATGCG-1	-6.95214	7.18831	MGL			YX794:CCCTGGTCATGCCTGC-1	-8.1233	4.51998	PTGL			YX795:CCTATTTGTTTCCGGA-1	4.0824	3.66594	OBGL
YX796:GGCGCTAGTTTGCGAA-1	-9.29848	-9.55747	CLAGL			YX794:CCCTTCTCACTAGCGG-1	2.49889	-4.61463	OBGA			YX795:CCTCAAATCCGCTAGT-1	-0.751146	1.03461	ITL45GL
YX796:GGCGCTAGTCCTTTAA-1	-2.92832	1.33465	PTGL			YX794:CCCTTCTCATTAGCAG-1	-4.5415	2.06373	CLAGL			YX795:CCTCAAATCCTCAGTA-1	-7.98076	-2.57099	OGC
YX796:GGCGCTAGTTAATCGG-1	13.4385	-1.696	OGC			YX794:CCCTTGCTCCATCACA-1	0.0568105	-0.468988	ITL23GL			YX795:CCTCAAATCGCCTAAC-1	3.85883	1.68856	ITL23GL
YX796:ACGTTGTAGGTGTTAC-1	0.165489	0.0699797	PTGL			YX794:CCCTTTAGTACTGACT-1	4.97005	-4.0791	OBGL			YX795:CCTCAAATCGTTAACT-1	-0.222465	-0.00504141	ITL45GL
YX796:GACCTGATCTCGCCCA-1	-0.246731	7.03902	D12MSN			YX794:CCCTTTAGTATATTCG-1	-5.62891	-0.489407	ITL5GL			YX795:CCTCAAGGTTGGCGGA-1	-1.33786	12.565	CTGL
YX796:GACCTGATCCACCTGT-1	-7.19297	-0.288429	ITL23GL			YX794:CCCTTTAGTCAATGAG-1	1.15343	-0.534075	OBGL			YX795:CCTCACCTCGCCCGTA-1	-7.75848	-3.59436	OGC
YX796:GACCTGATCTGGTCCT-1	12.7555	-1.63117	OGC			YX794:CCCTTTAGTGTGAGTA-1	0.885379	0.105601	OBGL			YX795:CCTCACCTCGTCCTAA-1	9.07514	-1.24471	OGC
YX796:GACCTGATCCCTCTAA-1	5.13602	-11.9097	CTGL			YX794:CCCTTTAGTTACTCCC-1	-8.75716	-6.34898	PVGA			YX795:CCTCAGCCAAACCTAG-1	7.44948	-11.3961	PVGA
YX796:GACCTGATCTGCAAAC-1	-7.76531	-0.240028	ITL23GL			YX794:CCCTTTAGTTCCTCAC-1	3.64186	6.72329	OGC			YX795:CCTCAGCCAGGTCAAC-1	-0.945028	5.13622	ITL6GL
YX796:GTAGTTATCCCGCCTA-1	-5.35145	12.3799	VIPGA			YX794:CCCTTTGTCATGGTTT-1	-8.27301	-6.14674	PVGA			YX795:CCTCAGTAGCCGCAAA-1	-6.85622	-0.469816	OGC
YX796:GTAGTTATCACTAGGT-1	-8.13667	-0.167606	ITL23GL			YX794:CCCTTTGTCGAGCAAT-1	9.23312	-5.16453	OPC			YX795:CCTCAGTAGGATAACC-1	3.05722	-4.25429	MGL
YX796:GTAGTTATCCAGCACA-1	4.83888	12.6009	PVGA			YX794:CCGAAGTCAAGGCCTG-1	1.96128	-5.4048	MGL			YX795:CCTCAGTAGGGCTTTC-1	-3.34059	-11.5225	SSTGA
YX796:GTAGTTATCCTCACTA-1	9.94278	5.92095	OPC			YX794:CCGAAGTCACCATGCC-1	-3.62149	-1.30991	ITL45GL			YX795:CCTCATGCAGGAATAA-1	0.533678	-7.86592	STRGA
YX796:TGCGCAGGTATACTGG-1	-6.95026	7.26829	MGL			YX794:CCGAAGTCACCTAAAG-1	0.902587	-0.261267	OBGL			YX795:CCTCATGCATTTGTGC-1	-4.75538	11.0238	NPGL
YX796:GACCGAACAATTGACT-1	2.90562	5.51417	OBGA			YX794:CCGAAGTCATTACGTC-1	-6.5823	3.67189	PTGL			YX795:CCTCATTTCAACCGGA-1	-5.94607	-9.92725	ASC
YX796:GACCGAACAAGTCGCT-1	-5.10357	12.3842	VIPGA			YX794:CCGCAAGCAAACCCAA-1	5.46133	7.29242	OGC			YX795:CCTCATTTCAATCGTT-1	-8.38157	-2.96081	OGC
YX796:CCGCAAGGTACCTTAC-1	-4.49982	-4.69704	ITL45GL			YX794:CCGCACTCAGCCAATA-1	-5.55234	-0.315646	CLAGL			YX795:CCTCATTTCGCAATTT-1	8.4724	4.8555	PTGL
YX796:AGGCCCAGTCACACCC-1	12.5838	-1.84726	OGC			YX794:CCGCACTCAGCCAGTG-1	2.41087	-5.14507	STRGA			YX795:CCTCCAACAAACCTAG-1	-4.91635	11.0972	NPGL
YX796:AGGCCCAGTAGGTTTG-1	-6.43138	1.50266	ITL23GL			YX794:CCGCACTCATTGTTTG-1	0.728893	-0.696451	OBGL			YX795:CCTCCAACAGGAGCTT-1	3.8265	-4.4348	MGL
YX796:CTACAACAGTTGCGTG-1	-6.24757	-3.62217	ITL45GL			YX794:CCGCCAATCCGCAATC-1	5.302	-4.53661	D12MSN			YX795:CCTCCAACAGGATAAA-1	-0.367794	1.26312	ITL45GL
YX796:CTACAACAGAACCTAC-1	-1.27595	0.38033	ITL5GL			YX794:CCGCCAATCTAACTGT-1	-7.25717	4.11754	PTGL			YX795:CCTCCTCAGGCAATGT-1	8.45808	6.03474	PTGL
YX796:CTACAACAGGCGGATG-1	4.81341	12.4503	PVGA			YX794:CCGCCATCAATGACCA-1	5.19564	-1.23863	CTGL			YX795:CCTCCTCAGTAAAGGG-1	-3.69089	11.9667	CTGL
YX796:CTACAACAGGCTGGCT-1	12.3231	-1.52983	OGC			YX794:CCGCCATCACGGATTA-1	-0.0750636	0.897295	ITL23GL			YX795:CCTCGCTTCATAGCGG-1	-2.93496	12.39	CTGL
YX796:CTACAACAGACCATAC-1	-8.5097	0.967091	ITL23GL			YX794:CCGCCATCAGGTCCCT-1	0.328933	-0.72599	ITL23GL			YX795:CCTCGCTTCCATCACA-1	0.590076	-7.6995	VIPGA
YX796:GCAATAGAGAATGACG-1	13.3892	-1.82583	OGC			YX794:CCGCCATCATGAATCG-1	-3.08155	-1.26558	ITL45GL			YX795:CCTCGCTTCCTAACCA-1	-1.76026	12.2454	CTGL
YX796:GCAATAGAGCCGGTAC-1	1.6957	11.9242	SSTGA			YX794:CCGCCTAAGGTTCCGT-1	-7.12212	4.30069	PTGL			YX795:CCTCGCTTCTGGGAAT-1	5.09939	5.4647	STRGA
YX796:GCAATAGAGGAACGGT-1	2.62659	6.36468	STRGA			YX794:CCGCTTACAAAGTCAT-1	-0.766738	1.11388	ITL23GL			YX795:CCTGAAACAAATGCTG-1	8.39848	-6.16014	D12MSN
YX796:CGGAATCGTTCCGGCT-1	1.02513	-0.373652	PTGL			YX794:CCGCTTACAACGGTGT-1	-8.50916	4.60205	PTGL			YX795:CCTGAAACAGGTGGAA-1	-8.20775	-2.49644	OGC
YX796:TAGAGCCGTTAGTGAT-1	4.31177	6.11845	OBGA			YX794:CCGCTTACATTACGGA-1	-4.03025	-3.13103	ITL45GL			YX795:CCTGAAACATACTGAG-1	8.29749	-6.50862	D12MSN
YX796:TAGAGCCGTTACAAAC-1	-3.97994	-1.44804	CLAGL			YX794:CCGGTTAGTATAGCGA-1	-1.27462	0.86916	ITL23GL			YX795:CCTGAATGTTTGTAGC-1	4.08435	-4.82758	MGL
YX796:CGTTGCAAGATTCCTT-1	0.583736	-0.568287	PTGL			YX794:CCGGTTAGTGTAATGG-1	5.40176	6.36892	OGC			YX795:CCTGATTCACCTAAAG-1	-3.27293	-11.7184	SSTGA
YX796:CGTTGCAAGGCAATAG-1	-6.4331	1.16977	ITL23GL			YX794:CCGGTTAGTGTCCGTA-1	4.29489	7.60985	OGC			YX795:CCTGATTCACCTGGTC-1	-1.63086	1.3946	ITL45GL
YX796:TTTCTTGCATGAAATG-1	-7.00734	-2.168	OBGL			YX794:CCGGTTAGTTAAAGGT-1	-2.14245	8.53549	VIPGA			YX795:CCTGGACGTACGGTTT-1	0.379979	-7.59105	VIPGA
YX796:TTTCTTGCACCTGCCT-1	-2.22365	-6.59726	ITL5GL			YX794:CCGTAAACAACAAAGA-1	-8.81787	-6.71859	PVGA			YX795:CCTGGACGTAGGTTTC-1	-1.75232	1.56751	ITL45GL
YX796:TTTCTTGCAAATACCT-1	-5.60537	1.87148	OBGL			YX794:CCGTAAACAACGGTGT-1	-8.64733	-7.29821	PVGA			YX795:CCTGGACGTGCGTAAA-1	5.00712	4.91763	OBGL
YX796:TTTCTTGCATCCCGCT-1	-6.43668	1.79622	OBGL			YX794:CCGTAAACAAGTATCG-1	2.6707	-0.769409	OBGL			YX795:CCTGGACGTTAGTACC-1	-7.59075	-2.22091	OGC
YX796:TTTCTTGCAGCATGAG-1	3.9885	12.1403	PVGA			YX794:CCGTAAACAATTGACG-1	7.42976	1.25216	CTGL			YX795:CCTGGTCCAGCCAATA-1	-8.22034	-3.1599	OGC
YX796:TTTCTTGCACGTAATT-1	11.9661	-1.28101	OGC			YX794:CCGTAAACACGGTAAC-1	-2.23529	8.37104	VIPGA			YX795:CCTGGTCCAGGAACCT-1	3.41111	-4.25548	MGL
YX796:GGAGCATAGATAAAGC-1	4.26408	12.4591	PVGA			YX794:CCGTAAACATGAAGCC-1	0.976492	0.185334	ITL23GL			YX795:CCTGGTCCATCCTTAA-1	-2.35771	1.7338	ITL45GL
YX796:GGAGCATAGCCATCAG-1	10.0766	6.06913	OPC			YX794:CCGTAAACATGAGCTA-1	-0.528602	1.93477	OBGL			YX795:CCTGTGAGTATTTACG-1	-1.36413	5.03408	ITL6GL
YX796:AGAATCTGTCATGAGC-1	-5.87347	7.66472	MGL			YX794:CCGTAAACATTGACTC-1	4.81193	-1.4835	NPGL			YX795:CCTGTGAGTCGGTTCA-1	-2.84233	-11.642	SSTGA
YX796:AGAATCTGTCATAGAT-1	-4.20445	-3.84217	ITL45GL			YX794:CCGTAATGTTCACGCA-1	5.933	0.863821	CTGL			YX795:CCTGTGAGTTGTCAGT-1	-0.953761	-6.59341	OBGA
YX796:AGAATCTGTAAGCTTG-1	-6.30163	1.56707	OBGL			YX794:CCGTAATGTTGTGACT-1	4.563	-1.45104	NPGL			YX795:CCTGTTAAGACTTAGA-1	-1.6218	12.6456	CTGL
YX796:AGAATCTGTTCCTGAT-1	-0.362612	0.324801	PTGL			YX794:CCGTAATGTTTGAGGA-1	-9.82398	-3.76339	SSTGA			YX795:CCTGTTAAGCCATAAA-1	7.22324	-13.1243	SSTGA
YX796:TCATTTGGTAACAGGG-1	13.4459	-1.64315	OGC			YX794:CCGTCAAGTACAAACG-1	2.2905	-1.27459	OBGL			YX795:CCTTAAAGTATTGTCA-1	5.46094	5.44389	OBGL
YX796:AGTTGGCGTCACAGAC-1	-4.03787	-1.58031	CLAGL			YX794:CCGTCAAGTGACCTTG-1	6.35644	0.00856919	CTGL			YX795:CCTTAAAGTCGAGGCA-1	9.05487	5.75858	PTGL
YX796:AGTTGGCGTGGAAGGC-1	1.52484	6.93579	STRGA			YX794:CCGTCAAGTGCTGTTG-1	13.2617	-2.50114	ASC			YX795:CCTTAAAGTGCGATTT-1	4.1728	2.41355	ITL23GL
YX796:AGTTGGCGTGTCCAAA-1	-5.63182	1.92039	OBGL			YX794:CCGTCAAGTTGAGTCT-1	0.15717	-7.75267	ITL5GL			YX795:CCTTACTTCAAGGTTA-1	-2.41069	1.25001	ITL45GL
YX796:TGTGGCCAGTGAACAG-1	0.0581368	6.70442	D12MSN			YX794:CCGTTACAGCCTTAAT-1	-2.37603	-1.3298	ITL45GL			YX795:CCTTACTTCCGGTTTA-1	-3.47665	3.78227	ITL5GL
YX796:TGTGGCCAGCACCACA-1	0.298176	0.0538145	PTGL			YX794:CCGTTACAGTAGGATC-1	5.06001	-4.39415	D12MSN			YX795:CCTTACTTCTGGAAAC-1	8.07945	-6.49492	D12MSN
YX796:AGCACTAGTGCTAGCG-1	6.68401	-10.4151	CTGL			YX794:CCGTTAGGTGCGGTAG-1	5.19966	6.66589	OGC			YX795:CCTTAGGGTAACAGGC-1	-0.265116	-0.270694	ITL45GL
YX796:AGCACTAGTTAACAGT-1	-7.52983	0.41849	ITL23GL			YX794:CCGTTAGGTTGGTGAA-1	-6.49441	10.2855	NPGL			YX795:CCTTAGGGTAACCTAC-1	-7.15896	-2.59994	OGC
YX796:AGCACTAGTAACGAGG-1	-6.75386	1.29254	ITL23GL			YX794:CCGTTAGGTTTGTAGC-1	-2.29729	-0.917032	ITL5GL			YX795:CCTTAGGGTCCTAACG-1	3.45308	-4.70495	CTGL
YX796:AGCACTAGTTACCTGT-1	-3.62714	-4.50949	ITL45GL			YX794:CCGTTCCTCAGGTTCC-1	-2.79622	-2.75557	ITL45GL			YX795:CCTTAGGGTTAATCCA-1	-7.75854	-1.82035	OGC
YX796:GGAACAATCATCCACC-1	0.225119	0.122813	PTGL			YX794:CCGTTCCTCTTGGACC-1	4.21864	-4.27534	STRGA			YX795:CCTTAGGGTTGGCGGA-1	4.0258	3.86931	OBGL
YX796:CTTCTAAGTTATCCGT-1	-7.20957	-0.173164	ITL23GL			YX794:CCTAAAGCAATTGCCT-1	-9.67463	-3.26997	SSTGA			YX795:CCTTATGAGAAGGAAT-1	-1.22511	13.0331	CTGL
YX796:CTTCTAAGTTATTGCC-1	1.1462	-0.468176	PTGL			YX794:CCTAACCAGCTCGACT-1	4.81248	6.62972	OGC			YX795:CCTTATGAGGCTTGTC-1	-1.87372	3.01837	ITL5GL
YX796:CTTCTAAGTTCACCAT-1	-6.79635	-3.58175	ITL45GL			YX794:CCTAACCAGGAACAAG-1	2.50407	0.0624109	OBGL			YX795:CCTTATGAGGGCTAAT-1	-2.9971	11.9238	CTGL
YX796:AATTACCCAATGAAGC-1	-8.09834	-1.43456	ITL23GL			YX794:CCTAACCAGTTATTGC-1	4.66302	-1.72516	ITL5GL			YX795:CCTTATGAGTTACTAC-1	2.53725	1.44495	ITL23GL
YX796:AATTACCCATTGTGAT-1	12.9567	-2.20003	OGC			YX794:CCTAACTCAAGGTCAC-1	-9.31065	-3.749	SSTGA			YX795:CCTTCCTCACTCGCTA-1	-7.56363	-0.663102	OGC
YX796:AATTACCCAGCCGCTA-1	11.5745	-1.49664	OGC			YX794:CCTAACTCAGCTCAAA-1	-2.65653	-1.56204	OBGL			YX795:CCTTCCTCAGTGTGCG-1	0.857445	-9.63388	VIPGA
YX796:AATTACCCAGATAGAC-1	-5.59363	12.3426	VIPGA			YX794:CCTAAGCTCAATATCC-1	-9.87978	-3.26287	SSTGA			YX795:CCTTCTAGTTAGCTAC-1	-2.05859	3.71772	ITL5GL
YX796:TGACCTTGTCTCAGCC-1	5.05677	12.249	PVGA			YX794:CCTAAGCTCATGCCTA-1	3.08086	-0.0612656	PTGL			YX795:CCTTCTAGTTGGCGGA-1	-3.83518	3.04701	ITL5GL
YX796:TGACCTTGTTATTGCC-1	5.35856	11.6837	PVGA			YX794:CCTAAGTGTAGGAGGA-1	-0.257715	1.68309	ITL23GL			YX795:CCTTGCACAAGTGCAC-1	-0.542614	-0.422302	ITL23GL
YX796:TGACCTTGTGGGTGAA-1	-2.88427	1.37497	OBGL			YX794:CCTAAGTGTAGGTTTC-1	-9.05158	-3.62166	SSTGA			YX795:CCTTGTTTCCTGCCAG-1	-2.88426	12.5753	CTGL
YX796:TGACCTTGTAGCTAGC-1	4.98799	-11.6955	CTGL			YX794:CCTAAGTGTCAACCGC-1	6.78976	0.689401	CTGL			YX795:CCTTGTTTCGAGGAGG-1	8.96291	-1.17826	OGC
YX796:TGACCTTGTCCTAATC-1	-5.37715	12.382	VIPGA			YX794:CCTAAGTGTTTATCCT-1	-0.216114	1.6502	ITL23GL			YX795:CCTTGTTTCGCTATGC-1	-3.63928	3.67885	ITL5GL
YX796:TGACCTTGTGTTGTGA-1	-8.23759	1.35211	ITL23GL			YX794:CCTAATAGTAGTAGCA-1	-8.95034	-7.02256	PVGA			YX795:CCTTGTTTCGGTCAAG-1	0.398344	-7.59214	VIPGA
YX796:TGACCTTGTAGCCTCC-1	-4.8557	1.55694	OBGL			YX794:CCTAATAGTTACGCCA-1	-0.185063	-8.32033	MGL			YX795:CCTTTATGTACTTATG-1	-6.85626	-0.381465	OGC
YX796:TGACCTTGTCACGGAT-1	7.13216	-9.55664	NPGL			YX794:CCTAATCCAATCTGGA-1	-9.83553	-3.12022	SSTGA			YX795:CCTTTATGTGCGATTT-1	-1.07932	12.6795	CTGL
YX796:TACGCACCACATTAAC-1	5.6988	-11.5804	CTGL			YX794:CCTAGAGAGCAAGACT-1	-4.25359	1.16293	ITL6GL			YX795:CCTTTATGTTTGCAGT-1	3.79518	-4.02905	MGL
YX796:TACGCACCAAATATCC-1	7.77863	-9.05286	NPGL			YX794:CCTAGGTTCAAGGTTA-1	1.03799	-0.528515	OBGL			YX795:CCTTTGTTCATTAACC-1	-1.88556	1.81315	ITL45GL
YX796:TACGCACCATCAGTAT-1	1.92228	12.1081	SSTGA			YX794:CCTAGGTTCACCAACC-1	-0.399508	1.28347	ITL23GL			YX795:CCTTTGTTCCGCTAAC-1	3.84685	-3.91192	MGL
YX796:GCATGAGCACAAAGCG-1	-2.64413	1.18247	OBGL			YX794:CCTAGGTTCAGGTTGG-1	4.84615	-1.49274	NPGL			YX795:CCTTTGTTCGATTAAG-1	-8.11063	-1.74467	OGC
YX796:GCATGAGCACTTACAG-1	6.31738	-10.8634	CTGL			YX794:CCTAGGTTCGGTTAGG-1	-6.7054	9.9848	NPGL			YX795:CGAAATATCCTCCCAC-1	-0.87323	-0.192206	ITL45GL
YX796:GCATGAGCAATAACGA-1	8.16741	2.76159	ASC			YX794:CCTAGGTTCGTCCTTT-1	-3.82372	-1.614	ITL45GL			YX795:CGAAGAAAGCATATTC-1	-3.46153	3.93155	ITL5GL
YX796:GCATGAGCAATGCCCG-1	-3.8568	-5.33776	ITL5GL			YX794:CCTATTTGTAAACCCT-1	7.76654	1.45636	CTGL			YX795:CGAAGTTAGCTCCTAA-1	-1.35355	3.15218	ITL45GL
YX796:CAGAATCTCACCGGTA-1	-5.00246	-4.98942	ITL45GL			YX794:CCTATTTGTAAGTACG-1	-3.06472	-0.710384	ITL5GL			YX795:CGAAGTTAGGAACAAG-1	8.81417	-6.62253	D12MSN
YX796:CAGAATCTCGTGCTAG-1	7.96239	-8.89157	NPGL			YX794:CCTATTTGTACTGATC-1	-2.29401	5.7118	VIPGA			YX795:CGAATAATCCCGCACA-1	-8.15424	-2.4673	OGC
YX796:CAGAATCTCAATTGGC-1	-0.0060823	6.7485	D12MSN			YX794:CCTATTTGTCGGTTTG-1	4.71398	5.66087	OGC			YX795:CGAATAATCGATATTC-1	-7.15627	-1.35888	OGC
YX796:GCTCAACCATTTGCTC-1	11.9402	-0.447955	OGC			YX794:CCTCAAATCACTTGCA-1	1.22088	-0.30682	OBGL			YX795:CGAATAATCGTTAACT-1	0.960669	-9.85307	VIPGA
YX796:GCTCAACCATTCCTCG-1	5.1672	-5.65643	NPGL			YX794:CCTCAAATCCTGCAAC-1	4.64811	-1.3345	NPGL			YX795:CGAATAATCTAGGATA-1	7.32895	-13.1908	SSTGA
YX796:GCTCAACCAGGCTACT-1	-4.09158	-6.6952	ITL5GL			YX794:CCTCAAATCGAGGAGG-1	1.12776	-1.63401	OBGL			YX795:CGAATATCACCGTTAT-1	-3.54255	3.69218	ITL5GL
YX796:GGCTGAGAGGATTGAG-1	-6.16625	-3.43343	ITL45GL			YX794:CCTCAAATCTAAGCAA-1	-4.59428	-2.93763	ITL45GL			YX795:CGAATCTGTATTCAGC-1	0.426135	3.01803	CLAGL
YX796:GGCTGAGAGCGCCTAA-1	0.484419	6.57108	STRGA			YX794:CCTCAAGGTGCGATTT-1	6.43165	0.725959	CTGL			YX795:CGAATCTGTCATGCCA-1	-7.9854	-3.15197	OGC
YX796:GGAGTGAGTCATTGTC-1	1.23331	13.0824	SSTGA			YX794:CCTCACCTCAGCCTGT-1	2.04941	-0.631032	STRGA			YX795:CGAATCTGTCCATTAA-1	-7.60077	-1.45368	OGC
YX796:TGGCCAATCATGCTAA-1	12.6645	-1.07063	OGC			YX794:CCTCACCTCCCAGTAC-1	-8.33105	4.36162	PTGL			YX795:CGAATTAAGAATCTAG-1	3.86698	-4.70652	MGL
YX796:TGGCCAATCGATTATG-1	-2.63753	1.39373	OBGL			YX794:CCTCAGCCAAAGGACG-1	-4.64866	-2.86155	ITL45GL			YX795:CGAATTAAGACAGGTT-1	-2.35156	3.18858	ITL5GL
YX796:TGGCCAATCCAGGGAG-1	-2.52526	-5.5065	ITL5GL			YX794:CCTCAGCCAAGGGCTT-1	1.74028	-0.542454	OBGL			YX795:CGAATTAAGCATTAAG-1	-1.87893	1.11111	ITL45GL
YX796:GTTACTCGTGCCGCAA-1	1.52371	11.5124	SSTGA			YX794:CCTCAGCCACCAGCTC-1	2.86121	-0.26451	STRGA			YX795:CGAATTAAGCGATGCA-1	-1.36298	0.992191	ITL45GL
YX796:GTTACTCGTCATCAAG-1	-2.98189	-4.43916	OBGL			YX794:CCTCAGTAGAGCAATC-1	-2.27803	8.25448	VIPGA			YX795:CGAATTAAGTGCGGTA-1	4.98812	12.3504	NPGL
YX796:CTATTGAAGCTGTACG-1	1.40247	11.7646	SSTGA			YX794:CCTCAGTAGGTCCCTG-1	-4.28037	1.98956	ITL6GL			YX795:CGAATTAAGTGCTCCG-1	4.073	3.39383	OBGL
YX796:CTATTGAAGGTGCGGA-1	-2.96424	1.31217	PTGL			YX794:CCTCATGCAAGCCTCC-1	-2.33522	-1.08475	ITL45GL			YX795:CGACATTGTCCTCCTG-1	-1.28729	5.57705	ITL6GL
YX796:TGTTGGCCATAATCAC-1	-8.49696	0.493979	ITL23GL			YX794:CCTCATTTCTAGGATA-1	-1.7368	1.40625	ITL23GL			YX795:CGACATTGTGCTTTAA-1	-1.67866	1.16214	ITL45GL
YX796:TGTTGGCCAGGCATCT-1	1.29845	13.1723	SSTGA			YX794:CCTCCAACATAAGTCG-1	3.5873	8.2939	OGC			YX795:CGACATTGTGGACATA-1	2.39916	3.49513	ITL23GL
YX796:TGTTGGCCAAGGAATC-1	5.2071	-11.428	CTGL			YX794:CCTCCAACATAGACGC-1	3.42674	6.53916	OGC			YX795:CGACATTGTTCGCTTC-1	-2.95708	-10.5939	STRGA
YX796:TGTTGGCCATGTTTGG-1	-8.12946	0.110348	ITL23GL			YX794:CCTCCTCAGGGACTTG-1	0.608052	0.874984	ITL23GL			YX795:CGACTTGGTAGCTTTA-1	-3.95871	2.6147	ITL45GL
YX796:CATCATGCATGCTCCC-1	5.64535	11.8207	PVGA			YX794:CCTCCTCAGTACCGGA-1	0.550298	-0.915023	ITL23GL			YX795:CGAGAGGAGATTCCTG-1	0.356836	-7.31407	CLAGL
YX796:CATCATGCAGGTATTT-1	-6.67797	6.96511	MGL			YX794:CCTGAAACATTACTGC-1	-0.502519	-9.29165	MGL			YX795:CGAGAGGAGCTATATC-1	0.520163	-7.44097	VIPGA
YX796:ACAGGCTGTTAAGCCA-1	1.25756	13.0617	SSTGA			YX794:CCTGAAACATTTGGCT-1	4.66406	6.13804	OGC			YX795:CGAGAGGAGTGCTCCG-1	1.94597	3.20934	ITL45GL
YX796:CTGTATTTCAAGCTAC-1	-5.22055	-7.83199	ITL6GL			YX794:CCTGAATGTTATTGTG-1	-4.33139	-2.68027	ITL5GL			YX795:CGAGCAATCCCAATAT-1	-1.96978	12.856	CTGL
YX796:TACCGCAAGGAACCAA-1	-4.47002	1.50985	OBGL			YX794:CCTGAATGTTCTTAAG-1	-3.03724	-1.35672	ITL45GL			YX795:CGAGCAATCTTAAGGA-1	3.59608	2.23012	ITL23GL
YX796:TACCGCAAGAAGGTGC-1	-8.39912	1.04565	ITL23GL			YX794:CCTGACAGTGCTTCGA-1	-0.931481	1.73584	ITL23GL			YX795:CGAGCGAGTCCTCCAT-1	-2.89469	3.94782	ITL5GL
YX796:TACCGCAAGCCTGATG-1	7.81505	-9.01991	NPGL			YX794:CCTGACAGTTAAAGAC-1	-4.63526	-2.60823	ITL45GL			YX795:CGAGCGAGTTATATCG-1	-4.80014	11.0758	NPGL
YX796:TACCGCAAGGACCTGC-1	5.3029	-5.83697	NPGL			YX794:CCTGATTCAAGTATCG-1	2.89236	-0.356836	OBGL			YX795:CGAGCGAGTTATGTCA-1	4.98178	5.11521	OBGL
YX796:TACCGCAAGCCTAACG-1	-4.27789	-3.75626	ITL45GL			YX794:CCTGATTCAGAAACCC-1	-4.37896	0.643674	ITL5GL			YX795:CGAGCTAAGCAAGTCG-1	-3.53887	3.42354	ITL5GL
YX796:ATTAACCCAGGCAAGC-1	3.6745	-11.0911	CTGL			YX794:CCTGATTCAGATAGAA-1	-4.3252	-2.50826	CLAGL			YX795:CGAGCTAAGCGCTAGA-1	3.9716	1.79468	ITL23GL
YX796:ATTAACCCAAATTGCT-1	-3.61038	-5.57006	ITL5GL			YX794:CCTGGTCCAAAGAAGC-1	-4.46939	-3.01563	ITL45GL			YX795:CGAGGAACATGAAGCC-1	8.82928	5.64184	PTGL
YX796:ATTAACCCATTAGCGC-1	-2.90282	10.2846	VIPGA			YX794:CCTGGTCCAAGTTAGT-1	-3.52585	-1.38956	ITL45GL			YX795:CGAGTAAGTCTAGCGC-1	3.18167	0.809263	ITL23GL
YX796:ATTAACCCACACAATT-1	12.0391	-0.756851	OGC			YX794:CCTGGTCCACCTTGCA-1	-0.43949	0.564903	ITL23GL			YX795:CGAGTAAGTCTATCTT-1	-3.32212	2.1467	ITL5GL
YX796:TTAGGCTAGTATTGGC-1	-6.65419	1.72478	OBGL			YX794:CCTGGTCCATTTGTGC-1	-2.89386	-2.55145	ITL45GL			YX795:CGAGTTTGTGCAAGGT-1	5.06513	5.46832	OBGL
YX796:TTAGGCTAGGCGAATA-1	7.41577	-9.28205	NPGL			YX794:CCTGTGAGTAGGATCA-1	-2.7672	-0.181344	ITL5GL			YX795:CGAGTTTGTTATCCGG-1	-3.2981	-12.0123	SSTGA
YX796:TTAGGCTAGGACAATG-1	-1.10436	0.622575	OBGL			YX794:CCTGTGAGTTTCCAAA-1	-8.21736	4.30466	PTGL			YX795:CGATATGCAGGAAGCA-1	-5.57087	-9.82248	STRGA
YX796:TTAGGCTAGACAAAGT-1	-6.93081	-4.50962	ITL45GL			YX794:CCTGTTAAGCAATAGC-1	-2.04524	1.4177	ITL23GL			YX795:CGATATGCATAACCAG-1	2.87522	0.812908	ITL23GL
YX796:TCTAGCACAGGAAGCC-1	5.89789	-11.3486	CTGL			YX794:CCTGTTAAGCCAATCC-1	4.64942	-1.6211	NPGL			YX795:CGATATTTCCTCAGTA-1	-7.17613	-0.735214	OGC
YX796:AGGTCAAAGGTCGAGG-1	1.95773	7.08262	STRGA			YX794:CCTGTTCGTAGGTGAC-1	-2.06113	-9.50957	MGL			YX795:CGATATTTCTAAGCGG-1	-4.60131	11.1688	NPGL
YX796:AGGTCAAAGTCTGGGC-1	1.17347	-0.44186	PTGL			YX794:CCTGTTCGTCCTGACA-1	2.83335	-3.93388	NPGL			YX795:CGATATTTCTTTAAGC-1	-1.27911	4.92657	ITL6GL
YX796:GCCTGCTGTCGTTACT-1	-7.47155	-2.67965	ITL45GL			YX794:CCTTAAAGTTTGCTCC-1	5.25615	5.82293	SSTGA			YX795:CGATCATGTGCAACAA-1	8.5964	-6.619	D12MSN
YX796:GCCTGCTGTAGTTGGC-1	-5.68115	1.90401	OBGL			YX794:CCTTACCGTGAGACTA-1	5.75676	6.50751	OGC			YX795:CGATCATGTTATATCG-1	-7.99336	-1.87492	OGC
YX796:GCCTGCTGTGCATTTC-1	-2.99853	1.66961	STRGA			YX794:CCTTACCGTGCAATAG-1	2.36414	3.90908	OGC			YX795:CGATCCTAGATATTCC-1	3.58436	2.78726	ITL23GL
YX796:GTGCGGTTCCTTGCAC-1	-5.61431	12.3959	VIPGA			YX794:CCTTACCGTTGCGAGG-1	-2.53225	6.16661	VIPGA			YX795:CGATCCTAGTCACTAT-1	-1.49472	12.4093	CTGL
YX796:GTGCGGTTCCCGAACA-1	-4.92113	-8.47542	ITL6GL			YX794:CCTTACTTCCTCAAGC-1	2.39388	-0.234801	OBGL			YX795:CGATCCTAGTTTACGT-1	4.08974	3.26548	ITL23GL
YX796:CTCGCTAGTTCAAGCA-1	-4.58253	-5.01722	ITL45GL			YX794:CCTTACTTCCTGATCA-1	3.68262	7.61583	OGC			YX795:CGATCCTAGTTTCTCC-1	0.307618	-8.07215	VIPGA
YX796:GCGAAGTAGACTCGCA-1	-7.32606	-0.396052	ITL23GL			YX794:CCTTACTTCTTGTCGA-1	1.67689	-0.875662	OBGL			YX795:CGATGAAGTTTATGGC-1	1.91822	3.64222	ITL23GL
YX796:GCAAACCGTCCTTCAG-1	12.0651	-1.74986	OGC			YX794:CCTTAGGGTTAGTGCT-1	4.00172	-4.30166	STRGA			YX795:CGATGCGCAAAGGACG-1	-7.61907	-2.40474	OGC
YX796:GCAAACCGTTTGAGCA-1	12.7177	-2.05051	OGC			YX794:CCTTAGGGTTATGTCA-1	-9.95961	-3.97598	SSTGA			YX795:CGATGCGCAAATGCTG-1	-4.4276	11.2816	NPGL
YX796:TACAGGTTCGTTACTT-1	-8.5453	1.0367	ITL23GL			YX794:CCTTAGGGTTCAATTG-1	0.362648	-8.52492	MGL			YX795:CGATTACGTGTGATTC-1	7.3838	-12.6414	PVGA
YX796:TACAGGTTCAATCATG-1	-6.50031	1.24914	ITL23GL			YX794:CCTTAGTCAGCTCATT-1	-1.46962	1.58582	ITL23GL			YX795:CGATTACGTTAGTTGC-1	5.28257	11.879	NPGL
YX796:GCTTTACGTATTGGAT-1	-7.05587	7.50668	MGL			YX794:CCTTAGTCATACTTGC-1	-2.63135	5.82076	VIPGA			YX795:CGATTACGTTCCGGGT-1	1.99354	3.61471	ITL23GL
YX796:GCTTTACGTTCTTTAG-1	12.3952	-2.11332	OGC			YX794:CCTTATGAGCGATGCA-1	-2.00493	8.03584	VIPGA			YX795:CGATTATTCAATGTGA-1	2.55912	0.987872	ITL23GL
YX796:TTAGCTGCATCGTTCT-1	-5.2547	-5.90049	ITL5GL			YX794:CCTTATGAGGATCCAG-1	4.33505	5.91021	OGC			YX795:CGATTATTCTAACCGC-1	-1.01741	12.7268	CTGL
YX796:TTAGCTGCATAATTGC-1	-3.99479	-3.90927	ITL45GL			YX794:CCTTATGAGGTTGGTG-1	1.97593	-2.51356	STRGA			YX795:CGATTGCTCAAATCCT-1	-1.44721	5.33255	ITL6GL
YX796:TGAGGGCCATTGTGGC-1	-8.52911	-0.159353	ITL23GL			YX794:CCTTATGAGTAGGATC-1	-9.22534	-3.33622	SSTGA			YX795:CGATTGCTCTTGCATG-1	7.42974	-11.787	PVGA
YX796:TGAGGGCCACAATGTT-1	-6.82574	-3.35954	ITL45GL			YX794:CCTTCCTCAATAAAGG-1	-6.97803	10.6573	NPGL			YX795:CGATTTAGTTCCGGAC-1	7.68711	-12.9472	PVGA
YX796:CGTAGCGGTGGGTGAA-1	-3.10503	1.17695	OBGL			YX794:CCTTCTAGTACCGTGC-1	7.5889	0.458244	CTGL			YX795:CGATTTAGTTTGAGGA-1	9.41777	-1.24095	VIPGA
YX796:CGTAGCGGTGGTTCTT-1	-3.34743	-6.95815	ITL5GL			YX794:CCTTGCACAATGGACC-1	7.64371	1.60044	CTGL			YX795:CGCAACAAGCTAATCT-1	5.4975	11.945	NPGL
YX796:CGTAGCGGTTGGGTTA-1	-4.06007	-1.45171	CLAGL			YX794:CCTTGCACACTTGCTG-1	6.09528	7.36718	OGC			YX795:CGCAACAAGGATAACC-1	-0.972201	-6.52954	OBGA
YX796:CGATTATCACTTGTTC-1	5.81428	-0.755555	VLMC			YX794:CCTTGCACAGTTTCCG-1	4.96005	-4.09904	D12MSN			YX795:CGCAACAAGGTCATTT-1	8.37997	-6.6437	D12MSN
YX796:AGTACGCGTGAGACTC-1	-7.03823	-3.75439	ITL45GL			YX794:CCTTTATGTAGTTACC-1	-6.7994	9.79745	NPGL			YX795:CGCAATGAGTTACCGC-1	-0.544977	1.55575	ITL45GL
YX796:AGTACGCGTGTTAGCA-1	-4.08389	-3.66302	ITL45GL			YX794:CCTTTATGTCAGTGAA-1	-2.0067	8.05414	VIPGA			YX795:CGCAATTGTCCGGTTA-1	-1.62529	13.1204	CTGL
YX796:AGTACGCGTTAGCGTA-1	-7.31959	0.305007	ITL23GL			YX794:CCTTTATGTCCTGCAA-1	5.5918	-0.79063	NPGL			YX795:CGCAATTGTGGTTACT-1	3.45511	1.6719	ITL23GL
YX796:AGTACGCGTTGCATCT-1	-5.96073	-3.60011	ITL45GL			YX794:CCTTTATGTGCCGGAA-1	4.70815	-1.62377	NPGL			YX795:CGCAATTGTGTGTTAC-1	-7.83185	-2.67543	OGC
YX796:AAGTTAGCACTGGCTG-1	-4.11256	-6.69619	ITL5GL			YX794:CCTTTATGTTCGGTAT-1	4.74468	-1.61893	CTGL			YX795:CGCAATTGTTTATGTG-1	2.09056	1.32419	ITL23GL
YX796:AAGTTAGCACCAAAGG-1	0.926168	-0.334769	PTGL			YX794:CCTTTATGTTTACTGA-1	-3.99587	-1.10046	ITL45GL			YX795:CGCACTAGTGGACATA-1	-3.35425	-11.6834	SSTGA
YX796:TGCTTGCTCTAAGTGC-1	-7.91207	-0.983875	ITL23GL			YX794:CCTTTGTTCTAGTTCG-1	-8.96776	-6.59966	PVGA			YX795:CGCACTAGTTTGAGGA-1	-4.50851	11.0715	NPGL
YX796:TGCTTGCTCAGTGAAG-1	7.68058	-9.12456	NPGL			YX794:CGAAATATCCGTTAGC-1	3.22325	7.94234	OGC			YX795:CGCAGGTAGGAGCTTG-1	2.44444	0.968684	ITL23GL
YX796:ATACCTGCAAACGGGC-1	-6.5836	6.55497	MGL			YX794:CGAAGAAAGATTAGGC-1	3.35773	8.03086	ITL23GL			YX795:CGCATGAAGTGAGGCC-1	-8.39491	-2.6228	OGC
YX796:ATACCTGCAGGTTCAC-1	5.67037	-10.7783	NPGL			YX794:CGAAGAAAGCATTAAG-1	-2.85657	-1.31646	ITL45GL			YX795:CGCATTTCAAACAAAG-1	-1.65819	2.04907	ITL45GL
YX796:TGTGGAGCACAGGATG-1	-5.48841	12.5442	SSTGA			YX794:CGAAGAAAGTGTTTGT-1	-5.35649	-0.269174	ITL5GL			YX795:CGCATTTCAAACTGAT-1	-2.36541	1.25607	ITL45GL
YX796:TTGGAGGCATTAAGTC-1	12.3539	-2.2197	OGC			YX794:CGAAGAAAGTTAACGA-1	-0.561897	1.23853	ITL23GL			YX795:CGCATTTCAAGCTCAA-1	-3.16472	-11.8417	SSTGA
YX796:TTGGAGGCAATATGGA-1	13.1312	-1.87581	OGC			YX794:CGAAGTTAGCTAATCT-1	-4.23341	2.40803	ITL6GL			YX795:CGCATTTCAGCTCGCT-1	-6.10183	-9.93844	OBGL
YX796:TTGGAGGCATGTCAAT-1	-3.23737	10.7842	VIPGA			YX794:CGAATAATCAGCTAAA-1	2.21154	-2.43689	STRGA			YX795:CGCATTTCATAGACTG-1	-3.05499	12.0564	CTGL
YX796:CGAAGCGAGGTCCTAG-1	5.72168	-0.90386	OBGL			YX794:CGAATAATCGGTTCAC-1	5.29314	-4.36952	D12MSN			YX795:CGCATTTCATTCAGGA-1	-3.21528	12.3097	CTGL
YX796:CGAAGCGAGAATCGCT-1	13.2023	-1.71092	OGC			YX794:CGAATAATCGTTTCTC-1	-0.316654	0.0233817	ITL23GL			YX795:CGCCTCAAGCCTTTCT-1	-2.90329	12.2093	CTGL
YX796:CGAAGCGAGGAGGCAT-1	-0.806821	0.487967	OBGL			YX794:CGAATATCAATGTTCC-1	12.7046	-2.27264	PTGL			YX795:CGCCTCAAGCTGGATG-1	-1.50441	12.7202	CTGL
YX796:AGCATTTCACCGTTCC-1	1.02197	6.31499	STRGA			YX794:CGAATATCAGGAATAA-1	6.13927	-0.14118	CTGL			YX795:CGCCTCAAGGCTAGCA-1	8.35491	6.19573	PTGL
YX796:AGCATTTCATTAAACC-1	2.22257	11.8559	SSTGA			YX794:CGAATCTGTATTGAGG-1	5.14508	8.20385	OGC			YX795:CGCCTCAAGGTAAGTC-1	3.84257	2.01395	ITL23GL
YX796:AGCATTTCAACAACAA-1	-7.27679	7.91009	MGL			YX794:CGAATCTGTCCTAACG-1	7.10007	0.524632	CTGL			YX795:CGCCTTTGTAACGAGC-1	4.62275	5.07538	OBGL
YX796:CTATGAGGTCCGCTGT-1	-8.38134	-0.308339	ITL23GL			YX794:CGAATCTGTGTGAGTA-1	2.641	-0.00970163	OBGL			YX795:CGCCTTTGTACAAACG-1	3.15297	1.76794	ITL23GL
YX796:CTATGAGGTGTTGCTT-1	-3.18542	11.1408	VIPGA			YX794:CGAATTAAGTAGGTTA-1	7.11401	1.48701	CTGL			YX795:CGCCTTTGTTAAAGCG-1	5.07726	11.8886	NPGL
YX796:CTGAAACTCGAGGAAC-1	-4.86898	12.3041	VIPGA			YX794:CGACATTGTATTGCGT-1	-0.922745	1.26651	ITL23GL			YX795:CGCCTTTGTTGCAATC-1	1.34687	-10.1932	VIPGA
YX796:CTGAAACTCCTCATCA-1	11.9958	-1.08534	OGC			YX794:CGACATTGTATTTACG-1	-10.1863	-3.08215	SSTGA			YX795:CGCGATTTCAATAGCA-1	7.28229	-12.3844	SSTGA
YX796:CTGAAACTCAATGTGC-1	1.94999	7.05091	STRGA			YX794:CGACATTGTATTTGGC-1	-8.63455	-5.90496	PVGA			YX795:CGCGATTTCGATTAAG-1	3.02907	-4.59138	MGL
YX796:CTGAAACTCAATTGGC-1	1.55113	13.1219	SSTGA			YX794:CGACATTGTCAACCGC-1	-4.12909	-1.04312	ITL45GL			YX795:CGCGATTTCTTTAGCG-1	-2.60696	-11.2929	STRGA
YX796:CTGCTATGTCATCCTG-1	4.72477	-5.22651	NPGL			YX794:CGACATTGTCATTACA-1	-4.01097	-3.03305	ITL45GL			YX795:CGCGATTTCTTTGGGC-1	-1.69143	12.3158	CTGL
YX796:GCAGCAACACGAATTT-1	4.54986	-11.2371	CTGL			YX794:CGACATTGTGTAACAG-1	-8.22571	4.15836	PTGL			YX795:CGCGTGACACGCGCAA-1	-2.81721	-11.5646	SSTGA
YX796:GGGTGTTGTCGTAATG-1	4.52962	-12.0444	CTGL			YX794:CGACATTGTTAAAGGT-1	-4.15792	1.3111	ITL6GL			YX795:CGCGTGACAGCACGCA-1	5.20497	11.796	CTGL
YX796:GGGTGTTGTTCGCTTG-1	12.6965	-1.93414	OGC			YX794:CGACATTGTTTATGGC-1	0.615281	0.60576	ITL23GL			YX795:CGCGTGACAGTAGGAG-1	2.49425	2.93351	ITL23GL
YX796:GGGTGTTGTTAACGAT-1	0.254879	6.6167	D12MSN			YX794:CGACCTTAGGACAACT-1	6.45082	1.21801	CTGL			YX795:CGCTAAACAACAAGTT-1	2.87525	-4.82319	MGL
YX796:TCTTGTCCAACAGGAT-1	5.3034	-5.86692	NPGL			YX794:CGACTTGGTAATGGTG-1	1.31294	-0.393784	OBGL			YX795:CGCTAAACAAGCTCAA-1	-2.907	-4.41055	OBGA
YX796:TCTTGTCCATCCTGAA-1	-5.40419	12.4884	VIPGA			YX794:CGACTTGGTCAATTGC-1	-7.68127	4.04755	PTGL			YX795:CGCTAAACAGTATGTG-1	-1.07838	5.04849	ITL6GL
YX796:TCTTGTCCAATTGAGA-1	6.78221	-10.1898	NPGL			YX794:CGACTTGGTGTGATGA-1	-4.17363	0.500473	ITL5GL			YX795:CGCTAAACAGTTTCTA-1	4.92555	12.3071	STRGA
YX796:TCTTGTCCATATTGAC-1	6.88959	-9.87221	NPGL			YX794:CGACTTGGTGTTACTA-1	-9.57981	-3.80571	SSTGA			YX795:CGCTAACTCACCAACC-1	9.16468	5.52759	PTGL
YX796:TCTTGTCCACCAGCAT-1	7.68423	-9.20184	CTGL			YX794:CGACTTGGTTACAACC-1	2.48487	-5.27916	OBGA			YX795:CGCTAATGTTAGTTTG-1	-0.465052	-0.377429	CLAGL
YX796:TCTTGTCCAGCAAGAT-1	-3.81534	-4.27389	ITL45GL			YX794:CGACTTGGTTTAACCA-1	5.16613	7.58829	ITL23GL			YX795:CGCTAATGTTCACTTT-1	-3.02921	-11.8047	STRGA
YX796:ATGATGGAGGAGCACG-1	4.86019	11.705	PVGA			YX794:CGAGAGGAGGCTTAAA-1	4.3066	8.34724	OGC			YX795:CGCTACTAGCACCTTA-1	3.99716	-4.81883	MGL
YX796:GCACATTAGCTTAACA-1	11.679	-1.7073	OGC			YX794:CGAGAGGAGTGGCGTA-1	2.73911	-4.01336	OBGA			YX795:CGCTACTAGGAGTATC-1	5.3571	11.8455	CLAGL
YX796:TGCACCTTCGTTAGTA-1	-7.91645	0.869256	ITL23GL			YX794:CGAGCAATCACGGATG-1	0.492534	-8.34901	D12MSN			YX795:CGCTCACCAATACCCT-1	-0.436704	-0.22289	ITL45GL
YX796:TGCACCTTCTTAGGGT-1	-4.67824	-3.97986	ITL45GL			YX794:CGAGCAATCCCTCATT-1	6.11582	6.97833	OGC			YX795:CGCTCACCACTATACC-1	1.21031	-10.11	VIPGA
YX796:TGCACCTTCAGCACCA-1	-2.6512	-6.17693	ITL5GL			YX794:CGAGCAATCTAATCAC-1	-2.53036	5.70523	VIPGA			YX795:CGCTCAGTCCCACCTC-1	7.6613	-12.6727	STRGA
YX796:TGCACCTTCCGGTATG-1	-8.36037	-0.358987	ITL23GL			YX794:CGAGCAATCTAGGATA-1	-2.78884	-3.03055	ITL45GL			YX795:CGCTCAGTCCTAATCG-1	-2.59498	12.6406	CTGL
YX796:TAGCGGCTCATGCGTG-1	-4.66241	-8.40942	ITL6GL			YX794:CGAGCGAGTCACAGGG-1	4.67391	-4.35083	D12MSN			YX795:CGCTGGACAGCTCGCT-1	0.648018	-7.72569	VIPGA
YX796:ACACTTAAGTAATCCA-1	2.01678	6.99972	STRGA			YX794:CGAGCGAGTGCGTACC-1	6.58098	1.27425	CTGL			YX795:CGCTGGACATGCATCT-1	-8.2758	-2.38885	OGC
YX796:ACACTTAAGCAAACCT-1	-0.222012	6.2741	D12MSN			YX794:CGAGCTAAGCACCTTA-1	12.5781	-2.56724	CLAGL			YX795:CGCTTAATCGCTTCGG-1	-5.86363	-9.99974	ASC
YX796:ACACTTAAGGAAACTG-1	-7.11208	0.308366	ITL23GL			YX794:CGAGCTGCAAAGGAAC-1	2.41258	-2.43221	STRGA			YX795:CGCTTAGGTCACGATT-1	-1.89702	1.23291	ITL45GL
YX796:TCAGTGAGTCCTAGTT-1	0.825113	-0.246768	PTGL			YX794:CGAGCTGCAGTGCACG-1	0.892932	0.173961	ITL23GL			YX795:CGCTTAGGTTACTAGC-1	0.722914	0.683468	ITL23GL
YX796:TCAGTGAGTGCTTTAC-1	5.07897	-10.8215	CTGL			YX794:CGAGCTGCATCAATCC-1	-2.09029	6.38463	VIPGA			YX795:CGCTTTAAGAATCTAG-1	5.24851	12.3697	NPGL
YX796:CAATCGCCACAGCCTG-1	12.145	-2.20917	OGC			YX794:CGAGGAACAAACATGT-1	3.63239	6.22711	OGC			YX795:CGCTTTAAGGCAATGT-1	-3.3511	1.49514	ITL45GL
YX796:CAATCGCCAAGCTTAT-1	4.00104	-11.0805	CTGL			YX794:CGAGGAACAAGCCATA-1	-9.40049	-3.56429	SSTGA			YX795:CGCTTTAAGGCTAGCA-1	-7.07201	-0.778313	OGC
YX796:CAATCGCCATCCCGCT-1	-2.96798	1.29967	OBGL			YX794:CGAGGAACACATTGTC-1	4.3792	6.05567	SSTGA			YX795:CGCTTTAAGTTTGACT-1	-7.91555	-1.49473	OGC
YX796:GTGTTCCTCCAGCACA-1	4.36047	-11.9736	CTGL			YX794:CGAGGAACACTAATCC-1	-3.99647	1.09588	ITL6GL			YX795:CGGAAACGTCCTTTAT-1	1.39053	-10.1137	VIPGA
YX796:TGCGGTTCACAACAGG-1	-8.45992	-0.828459	ITL23GL			YX794:CGAGGAACAGTTCCTG-1	7.1061	1.27843	CTGL			YX795:CGGAAACGTTTATTCC-1	-6.87007	-0.491943	OGC
YX796:TGCGGTTCAGCTAATT-1	1.16351	12.2534	SSTGA			YX794:CGAGGAACATTGTGGA-1	-9.28588	-6.59526	SSTGA			YX795:CGGAACGGTCACACTG-1	4.21844	-4.37858	MGL
YX796:TGCGGTTCACTTCATC-1	4.27156	12.7689	PVGA			YX794:CGAGTAAGTGCAACGG-1	1.26969	-0.283308	OBGL			YX795:CGGAACGGTGCATTTA-1	5.02547	5.47632	D12MSN
YX796:TGCGGTTCAAGGAATC-1	-3.8615	-3.84848	ITL45GL			YX794:CGAGTAAGTGGGTGTG-1	3.48038	-4.1374	STRGA			YX795:CGGAACGGTGTAATGG-1	3.76028	-4.33899	MGL
YX796:TGCGGTTCATTAAAGG-1	-6.84157	-4.269	ITL45GL			YX794:CGAGTTTGTCCAAATC-1	5.08172	-4.15164	D12MSN			YX795:CGGCCAACACCAAAGC-1	-3.2352	-11.7744	SSTGA
YX796:TGCGGTTCAACAGGTG-1	0.875147	-0.498829	PTGL			YX794:CGATATGCACCACAAA-1	-3.94085	-3.34472	ITL45GL			YX795:CGGCCAACATGGCTAA-1	7.46473	-12.3019	PVGA
YX796:TGCGGTTCAGATAGAC-1	-5.37156	-7.22008	ITL6GL			YX794:CGATATGCACTAGTAG-1	-4.9843	0.0658802	ITL5GL			YX795:CGGCCTTCAGTGTGCG-1	8.24125	-6.60395	D12MSN
YX796:TGCGGTTCACCTGTAA-1	-8.35104	1.36402	ITL23GL			YX794:CGATATGCAGCTACCC-1	7.88105	1.02742	CTGL			YX795:CGGCCTTCATTACCCG-1	-2.31975	13.3329	CTGL
YX796:AAGCAAGTCAATTACG-1	5.2914	-11.9449	CTGL			YX794:CGATATTTCCCTCGTC-1	-4.42639	2.19371	ITL6GL			YX795:CGGCTAGCATTAGCCT-1	4.40737	-4.31957	CTGL
YX796:AGACACGCATGCATAT-1	-6.57505	1.70547	OBGL			YX794:CGATATTTCGACAAGT-1	9.03139	-5.34444	OPC			YX795:CGGCTCTCAAAGAAGC-1	5.01016	11.9961	NPGL
YX796:AGACACGCATTGACAT-1	0.617161	-0.127649	PTGL			YX794:CGATCATGTCACGCAC-1	3.63741	8.35917	OGC			YX795:CGGCTCTCATTACAGG-1	4.72982	5.07111	OBGL
YX796:AGACACGCATAGCTTG-1	-3.74119	-6.46215	ITL5GL			YX794:CGATCATGTCAGTGAA-1	-5.70291	-0.192121	ITL5GL			YX795:CGGCTTTAGCTTGTTG-1	7.16267	-12.5803	PVGA
YX796:AGACACGCAGTTTGTG-1	2.07134	11.6855	SSTGA			YX794:CGATCATGTCTGTGCA-1	6.52288	1.33032	NPGL			YX795:CGGCTTTAGTCCCGCA-1	-3.98824	3.37398	ITL5GL
YX796:AGACACGCAATCGCAC-1	3.91237	6.37548	OBGA			YX794:CGATCATGTGTTACTA-1	-0.23581	1.59092	ITL23GL			YX795:CGGGACTAGCCTAATT-1	1.41725	-10.033	VIPGA
YX796:AGACACGCATCTAGCA-1	-7.20677	0.570432	ITL23GL			YX794:CGATCATGTTTGTTGA-1	0.620577	-8.09321	CTGL			YX795:CGGGACTAGGATGACT-1	-8.29633	-2.49174	OGC
YX796:TCAGTAATCTTGAGGT-1	12.571	-2.03951	OGC			YX794:CGATGAAGTAACCTTA-1	-9.0727	-3.34871	SSTGA			YX795:CGGGACTAGGTATTTC-1	-4.77042	11.0273	NPGL
YX796:TCAGTAATCCCTGGAA-1	2.96801	5.50294	OBGA			YX794:CGATGAAGTCAATGAG-1	5.6281	5.82365	OGC			YX795:CGGGACTAGTGGACCA-1	4.9948	4.83706	OBGL
YX796:GCTCCTTAGTTTCCTG-1	-5.63048	7.61809	D12MSN			YX794:CGATGAAGTTACGCCA-1	-4.09059	-3.29633	ITL45GL			YX795:CGGGCTACAAGCTCAA-1	-7.74047	-1.03127	OGC
YX796:GCTCCTTAGTAGCCAT-1	11.7552	-2.02634	OGC			YX794:CGATGAAGTTAGTACC-1	-0.298898	-9.3703	MGL			YX795:CGGGCTACAGCCGGTA-1	4.20094	2.51539	ITL23GL
YX796:GCTCCTTAGGTCCGTA-1	-3.04336	10.3465	VIPGA			YX794:CGATGAAGTTGTAACC-1	-7.36422	10.2382	NPGL			YX795:CGGGTCACAAAGGTAA-1	-2.75886	1.21249	ITL45GL
YX796:GCTCCTTAGACTCGCA-1	-6.41844	-2.92929	ITL45GL			YX794:CGATGCGCAAGGCTGT-1	-2.8109	-1.52985	ITL45GL			YX795:CGGGTTGCACCATGCC-1	-0.493156	0.619864	ITL45GL
YX796:ACGCAAGCATGAGTTT-1	0.542053	6.6124	D12MSN			YX794:CGATGCGCATCAGTAG-1	2.90258	-0.439802	OBGL			YX795:CGGGTTGCAGTTTGCT-1	-1.27318	5.13578	ITL6GL
YX796:ACGCAAGCACTTCACT-1	4.99475	-11.5465	CTGL			YX794:CGATGCGCATTAGTGG-1	0.537626	0.593647	ITL23GL			YX795:CGGGTTGCATTGTCTA-1	-0.898225	0.966823	ITL45GL
YX796:GAGTGTTTCCTCACAC-1	8.2845	2.50514	CLAGL			YX794:CGATTACGTGGTTCTG-1	-4.74615	1.4843	ITL6GL			YX795:CGGTAATAGCGCTAAG-1	-5.00247	11.234	NPGL
YX796:TCAGTAGGTGGTTATG-1	1.9757	7.07222	STRGA			YX794:CGATTATTCTTGACCA-1	-4.76057	1.46379	ITL6GL			YX795:CGGTAATAGCTCATGC-1	-1.62304	4.87329	ITL5GL
YX796:TCAGTAGGTTAATCGG-1	-8.31216	1.53306	ITL23GL			YX794:CGATTGCTCATGAAGC-1	0.723509	-7.6985	MGL			YX795:CGGTACGCAACCCTTG-1	-3.6401	3.80494	ITL5GL
YX796:TCAGTAGGTTTACTTG-1	-3.67546	12.1632	VIPGA			YX794:CGATTTAGTGCAAGTA-1	3.51202	6.60615	OGC			YX795:CGGTACGCATTGTCCG-1	2.41943	-4.28789	MGL
YX796:CCGTTTGGTTCCTGTG-1	11.6391	-1.59705	OGC			YX794:CGCAACAAGAGCTGGC-1	2.24241	-2.4065	SSTGA			YX795:CGGTATTGTTCAATTG-1	-4.74493	11.1372	NPGL
YX796:CCGTTTGGTCACACCC-1	1.69724	12.9036	SSTGA			YX794:CGCAACAAGATAACCA-1	4.21635	5.95969	ITL45GL			YX795:CGGTATTGTTCCAGAT-1	3.05648	-4.7431	MGL
YX796:CCGTTTGGTTAACACG-1	2.20866	13.3124	SSTGA			YX794:CGCAACAAGCTTACTG-1	0.144881	-0.804716	OBGL			YX795:CGGTATTGTTTGAGTC-1	-2.79314	12.356	CTGL
YX796:CCGTTTGGTATTCGTC-1	-4.07357	-7.38291	ITL6GL			YX794:CGCAACAAGGAACCTG-1	9.42698	-5.46842	OPC			YX795:CGGTCAAAGTCATCAT-1	-0.861737	-6.66715	OBGA
YX796:CCGTTTGGTACTGATG-1	4.6614	-10.5797	CTGL			YX794:CGCAACAAGTGCTCCG-1	-9.77561	-3.13115	SSTGA			YX795:CGGTCATTCGAAGCAT-1	-4.14295	3.29232	ITL5GL
YX796:CCGTTTGGTTTGCTGT-1	4.04432	11.5002	SSTGA			YX794:CGCAATGAGACTTAGA-1	-9.99237	-3.24412	SSTGA			YX795:CGGTCATTCGTGATAA-1	-2.40399	2.44882	ITL5GL
YX796:TTAGACTCACGGTACT-1	-5.88766	1.71824	OBGL			YX794:CGCAATGAGGTTATAG-1	2.55439	-0.308756	OBGL			YX795:CGGTCATTCTAGGATA-1	-2.66701	3.87962	OBGL
YX796:TTAGACTCACAATTAC-1	1.07504	6.28714	STRGA			YX794:CGCAATTGTAACCTCG-1	4.26343	6.54524	OGC			YX795:CGGTCATTCTTGACCA-1	8.03601	-6.5636	STRGA
YX796:GTTGGAGCAATTAGCT-1	-0.102505	6.85112	D12MSN			YX794:CGCAATTGTACGCACC-1	-5.18181	-0.220307	ITL5GL			YX795:CGGTCCATCGATCCGT-1	-7.8466	-3.76141	OGC
YX796:ATTGTCCGTACGCGCA-1	-6.65374	-3.53481	ITL45GL			YX794:CGCAATTGTATCGGCC-1	-0.264772	0.903027	ITL23GL			YX795:CGGTGAATCATAATGG-1	8.56549	6.05358	PTGL
YX796:ATTGTCCGTCCAAGAC-1	-2.83435	-6.22427	ITL5GL			YX794:CGCAATTGTTGACCGC-1	-3.50179	-2.95569	ITL45GL			YX795:CGGTGAATCTCACAGC-1	-1.64662	5.34243	OBGL
YX796:ATTGTCCGTCCTAAGA-1	4.09607	-11.151	CTGL			YX794:CGCAATTGTTGCTCTC-1	5.76339	0.358358	CTGL			YX795:CGGTGCACAACGGTTA-1	7.23088	5.29867	OBGL
YX796:TAACCTAAGCATGTCG-1	-4.84046	-8.23145	ITL6GL			YX794:CGCACTAGTGAGTTTC-1	-4.10816	-3.26981	ITL45GL			YX795:CGGTGCACATGGATTG-1	-3.02826	-11.163	STRGA
YX796:TAACCTAAGTTATGTG-1	11.3808	0.983301	OPC			YX794:CGCATGAAGACTTACT-1	4.6319	-4.1384	STRGA			YX795:CGGTGTGCATTACGGA-1	-2.79495	-11.6863	SSTGA
YX796:TCCCTCACAGGTCCTG-1	13.1625	-1.86987	OGC			YX794:CGCATGAAGCTATCGC-1	5.80522	0.172287	CTGL			YX795:CGGTTTATCATCACAT-1	-6.76563	-1.0624	OGC
YX796:TCCCTCACATCCTGAA-1	-2.19613	-6.62725	ITL5GL			YX794:CGCATGAAGGATCCAG-1	-7.78766	4.21246	PTGL			YX795:CGGTTTATCTGGTCTA-1	3.13509	1.4422	ITL23GL
YX796:TCCCTCACACCGGCTA-1	5.21969	-10.9799	NPGL			YX794:CGCATGAAGTAAGCTA-1	4.72928	5.45284	OGC			YX795:CGTAAACAGATTCCGC-1	-7.36545	-1.55884	OGC
YX796:TCCCTCACAGTTTGTG-1	-8.42375	0.488692	ITL23GL			YX794:CGCATTTCAATCCTAC-1	-0.810439	1.76966	ITL23GL			YX795:CGTAAACAGGACGAAA-1	-0.86731	1.04576	ITL45GL
YX796:TCCCTCACAAACTGTT-1	4.68099	-6.24855	CTGL			YX794:CGCCTAAGTCAATGAG-1	-3.31347	-0.545727	ITL5GL			YX795:CGTAAACAGGAGGTAA-1	-6.75301	-0.322856	OGC
YX796:GTTCGCGCACGAATCC-1	1.47153	13.1997	SSTGA			YX794:CGCCTAAGTGGTTAAG-1	3.65951	6.59283	OGC			YX795:CGTAAACAGGGCTATG-1	-4.27864	3.44436	ITL5GL
YX796:GTTCGCGCAAATACCT-1	13.1803	-2.04059	OGC			YX794:CGCCTAGTCAAGGTCG-1	3.57241	-3.88451	D12MSN			YX795:CGTAAACAGGTGAATC-1	-4.29775	3.52327	ITL5GL
YX796:GTTCGCGCAGGTATTT-1	-6.5419	-3.84688	ITL45GL			YX794:CGCCTAGTCTAATCGT-1	7.57094	1.3506	CTGL			YX795:CGTAAAGGTTGTCATA-1	0.49971	-7.61226	VIPGA
YX796:GTTCGCGCAGTCTAAT-1	-6.95647	7.22461	MGL			YX794:CGCCTAGTCTGGTCTA-1	-2.19207	6.22917	VIPGA			YX795:CGTAAGGTCGTTAACT-1	-7.17411	-1.07381	OGC
YX796:GTTCGCGCAATACTGT-1	4.9087	-5.29195	NPGL			YX794:CGCCTCAAGATAACCA-1	-9.42656	-3.4041	SSTGA			YX795:CGTAATAAGGAGCTTG-1	8.14621	-6.59505	D12MSN
YX796:TACGCTTGTAGGATCC-1	-3.87448	-4.7792	ITL45GL			YX794:CGCCTCAAGCAGGTTG-1	-0.595756	0.532015	ITL23GL			YX795:CGTAATAAGGGTTAAC-1	-2.19543	12.4976	CTGL
YX796:TACGCTTGTTACTTGC-1	-3.77458	1.63896	OBGL			YX794:CGCCTTTGTGCGATTT-1	-1.9262	6.27072	VIPGA			YX795:CGTAATAAGTAAGCGT-1	5.31885	12.1851	NPGL
YX796:TACGCTTGTATTGTCC-1	-8.18984	1.37165	ITL23GL			YX794:CGCCTTTGTTCAATTG-1	4.81401	-1.48215	NPGL			YX795:CGTAATCGTCATGGTT-1	2.25114	2.11023	ITL23GL
YX796:AAGGATCCAGCCAGAA-1	-5.33218	-7.63873	ITL6GL			YX794:CGCCTTTGTTGTCAGT-1	13.1091	-2.60654	ASC			YX795:CGTAATCGTGTTCCTC-1	4.28334	3.43275	OBGL
YX796:GACGCCTAGTTTGCGG-1	-5.37213	-7.81911	ITL6GL			YX794:CGCGATAAGCAGGTTG-1	-3.68722	2.17528	ITL6GL			YX795:CGTAATCGTTATGGCT-1	3.5268	1.5229	ITL23GL
YX796:CACATACAGTTATTCC-1	-7.04933	7.95476	MGL			YX794:CGCGATAAGCGGTTAG-1	-0.523824	0.0223033	ITL23GL			YX795:CGTAATCGTTGACCAT-1	1.15955	-10.1976	VIPGA
YX796:AGCGGACCATAATGTC-1	12.3683	-0.901033	OGC			YX794:CGCGATAAGCTTAAAG-1	-0.514892	-8.92576	MGL			YX795:CGTAATCGTTGGTTTA-1	-6.8911	-1.34862	OGC
YX796:ATTGTGATCCAGGTCA-1	1.70445	10.7653	SSTGA			YX794:CGCGATAAGCTTGTTG-1	0.766881	0.407199	OBGL			YX795:CGTAATTTCTTAGGTT-1	-8.51821	-3.26548	OGC
YX796:ATTGTGATCCTAAATG-1	-3.86178	-4.20756	ITL45GL			YX794:CGCGATTTCCTCTCGC-1	-4.26117	-3.10813	ITL45GL			YX795:CGTACCTAGCAAATCA-1	-1.43422	1.45245	ITL45GL
YX796:ATTGTGATCACAGACT-1	-6.27906	1.31245	OBGL			YX794:CGCGATTTCTTTAGCG-1	2.32539	-0.612803	OBGL			YX795:CGTACCTAGTCATTAC-1	-0.163381	0.0942711	ITL45GL
YX796:ATTGTGATCACTTTAC-1	-3.25176	10.4361	OPC			YX794:CGCGTGACAACAGGCT-1	2.65121	-0.423491	OBGL			YX795:CGTACCTAGTTACCGC-1	3.23479	-3.89645	MGL
YX796:ATTGTGATCCTAGTAA-1	1.73487	11.8712	SSTGA			YX794:CGCTAAACATCCTTAA-1	-8.82012	4.58779	PTGL			YX795:CGTACCTAGTTTGACT-1	4.60617	4.92827	OBGL
YX796:TTGTAAGTCACTCGCT-1	1.28181	11.6484	SSTGA			YX794:CGCTAACTCCTTCAAG-1	4.21823	5.84398	OGC			YX795:CGTACTTCAATCTGGA-1	3.68099	-4.65454	MGL
YX796:TTGTAAGTCATTGCAA-1	-2.36706	1.11355	OBGL			YX794:CGCTAACTCTCAAGAA-1	6.98735	1.0458	CTGL			YX795:CGTACTTCACCAAAGC-1	-1.13496	-6.80813	SSTGA
YX796:GAGGAGGCACAACCTA-1	11.7823	-0.217075	OGC			YX794:CGCTAACTCTTGCTCT-1	-7.01751	4.26309	ITL5GL			YX795:CGTACTTCATCAGTAG-1	-0.642902	4.26334	ITL6GL
YX796:GAGGAGGCAGGGAGGA-1	-2.15973	-6.52238	ITL5GL			YX794:CGCTAATGTAACCGCC-1	6.28853	-0.116671	CTGL			YX795:CGTAGTTGTGTACCGC-1	-8.28378	-2.47368	OGC
YX796:GAGGAGGCAATTAACC-1	-8.71253	0.641386	ITL23GL			YX794:CGCTAATGTATTGTCA-1	6.48652	-0.0682209	CTGL			YX795:CGTAGTTGTGTCACGC-1	-7.65908	-1.36242	OGC
YX796:GAGGAGGCAACCGCCA-1	-6.69131	-3.99022	ITL45GL			YX794:CGCTAATGTGTGATTC-1	5.69893	7.89816	OGC			YX795:CGTATTGTCAAACTAG-1	2.93738	-4.26056	MGL
YX796:GAGGAGGCAGGACCTT-1	5.9644	-11.0773	CTGL			YX794:CGCTAATGTTGGTGAA-1	5.20333	-4.34618	D12MSN			YX795:CGTATTGTCTAGCCTA-1	7.01017	-12.7187	PVGA
YX796:CAATGCCCACCTCAGG-1	-7.07106	-3.80262	ITL45GL			YX794:CGCTACTAGGGACTTG-1	4.90874	-4.49496	STRGA			YX795:CGTCAAGAGGCTAGCA-1	-7.44633	-1.12187	OGC
YX796:ATGGCTGTCAATACGC-1	0.460342	6.48031	STRGA			YX794:CGCTACTAGGTTGTAA-1	5.6031	0.270612	CTGL			YX795:CGTCAATGTACTGACT-1	7.72753	-12.6138	PVGA
YX796:ATGGCTGTCTAATTGG-1	5.08545	-10.3102	CTGL			YX794:CGCTACTAGTTGCAGG-1	-2.64109	-1.22467	ITL45GL			YX795:CGTCAATGTACTTATG-1	-2.58053	13.1431	CTGL
YX796:ATGGCTGTCCTCATCA-1	0.496692	0.149457	PTGL			YX794:CGCTCACCATGACAAT-1	-9.87701	-3.22875	SSTGA			YX795:CGTCAATGTCACTATA-1	3.62414	1.26331	ITL23GL
YX796:ATGGCTGTCAATCTAG-1	12.5833	-1.81754	OGC			YX794:CGCTCAGTCCAGGATG-1	-1.33605	0.402709	ITL23GL			YX795:CGTCAATGTTACTAGC-1	3.62059	-4.19467	MGL
YX796:ACGGTTAGTTCCGGGA-1	-8.65053	-0.157321	ITL23GL			YX794:CGCTGGACAACGGTAC-1	2.21715	-3.73411	VLMC			YX795:CGTCAATGTTATGTTG-1	-6.99695	-0.643503	OGC
YX796:TTTCACCCAAATACCT-1	-3.8279	-6.20801	ITL5GL			YX794:CGCTGGACAAGGAAGT-1	-9.74798	-3.84218	SSTGA			YX795:CGTCAATGTTATTTGG-1	-2.26167	3.11803	OBGL
YX796:TTTCACCCAATTAGGA-1	13.1117	-1.68202	OGC			YX794:CGCTTAATCGCGAAGC-1	5.90577	-0.0297189	CTGL			YX795:CGTCCAAGTACGCACC-1	-3.28664	-11.7824	SSTGA
YX796:AATCCTAAGTCAGGCC-1	0.473334	6.16291	D12MSN			YX794:CGCTTAGGTCTGTGCA-1	-9.4523	-3.23578	SSTGA			YX795:CGTCCAAGTTATGTCA-1	4.3705	-4.63494	MGL
YX796:AATCCTAAGTCTCACC-1	12.6419	-1.77935	OGC			YX794:CGCTTAGGTGCAAGTA-1	-3.00632	-2.87907	ITL45GL			YX795:CGTCCATAGAAAGGCA-1	0.22586	-7.92506	VIPGA
YX796:AATCCTAAGTGAGCAA-1	4.07207	-11.77	CTGL			YX794:CGCTTAGGTTTGAGTC-1	-4.28147	-3.30795	ITL45GL			YX795:CGTCCATAGTGCAACG-1	-1.31818	12.8207	CTGL
YX796:AATCCTAAGCCTTAAA-1	-3.75906	11.5054	VIPGA			YX794:CGCTTTAAGAGAGCAA-1	1.66543	-5.08816	MGL			YX795:CGTCCATAGTTTGACT-1	3.16571	-3.99254	MGL
YX796:GATGCATTCCTAAATG-1	1.86277	13.2579	SSTGA			YX794:CGCTTTAAGGACAACT-1	3.0899	7.62888	OGC			YX795:CGTGAGGGTGAGACTA-1	-7.58444	-1.12288	OGC
YX796:GATGCATTCGCGACAC-1	-7.23037	0.309208	ITL23GL			YX794:CGCTTTAAGTGGCGTA-1	-9.95839	-3.44255	SSTGA			YX795:CGTGAGTCAACCCTTG-1	7.05624	-12.7097	PVGA
YX796:GGTCCTGCAGGAAGCC-1	-3.61867	12.1699	VIPGA			YX794:CGGAAACGTACACCGC-1	-1.92625	0.017786	ITL23GL			YX795:CGTGATGAGGTTCCCG-1	-2.70057	-11.5535	SSTGA
YX796:GGTCCTGCAACAACAA-1	7.58163	-9.2011	NPGL			YX794:CGGAAACGTAGGAGGA-1	6.07629	0.696448	CTGL			YX795:CGTGCTTAGTCATCAT-1	4.16779	-4.69672	MGL
YX796:GGTCCTGCACAGGAAT-1	8.21145	2.12475	ASC			YX794:CGGAAACGTGTGAGTA-1	2.29586	-1.15498	OBGL			YX795:CGTGCTTAGTCTTGAT-1	-7.577	-1.82251	OGC
YX796:TCTCAATTCGCGACAC-1	-4.21878	-8.59669	ITL6GL			YX794:CGGAAACGTGTTAACC-1	-4.92782	1.37116	ITL6GL			YX795:CGTGCTTAGTGAGGAA-1	1.94133	1.32324	ITL23GL
YX796:TCTCAATTCTGTGCAG-1	-8.08032	-1.03909	ITL23GL			YX794:CGGAAACGTTTAATCG-1	-4.44426	2.27429	ITL6GL			YX795:CGTGCTTAGTTACCGC-1	7.53676	-12.6894	PVGA
YX796:TCTCAATTCCAATTAG-1	-7.15891	8.02836	MGL			YX794:CGGAACCAGTACCGGA-1	-2.42766	-9.79428	CTGL			YX795:CGTGTGTTCGACATTT-1	3.4656	-4.50452	MGL
YX796:TCTCAATTCCCTTGCG-1	-7.33926	1.46427	OBGL			YX794:CGGAACCAGTATTGGA-1	6.62947	0.221979	CTGL			YX795:CGTGTTTCAGGCGAAA-1	2.32984	3.5102	ITL23GL
YX796:TACCTTTAGGTTACAC-1	-7.11136	-4.08839	ITL45GL			YX794:CGGAACCAGTTTGTCG-1	5.6862	7.9757	OGC			YX795:CGTGTTTCAGGTATTG-1	-1.13383	12.8601	CTGL
YX796:TACCTTTAGACAACGA-1	-4.77575	1.60394	OBGL			YX794:CGGAACGGTACCGTTG-1	4.02099	7.87346	OGC			YX795:CGTGTTTCATGACAAT-1	-2.18227	1.17896	ITL45GL
YX796:CTTAGGAGTTAGTACG-1	-2.00042	0.940455	OBGL			YX794:CGGAACGGTGCAACGG-1	-1.7012	0.701776	ITL23GL			YX795:CGTGTTTCATTGTCTA-1	-7.02744	-0.792108	OGC
YX796:AAGCTTGGTTGGATCA-1	1.116	-0.463154	PTGL			YX794:CGGAACGGTTAACACC-1	5.13919	-1.18577	CTGL			YX795:CGTTAAGCAATAAAGG-1	3.92751	-4.52275	MGL
YX796:CCAGCTAAGTAAGAAC-1	12.7086	-1.17318	OGC			YX794:CGGCCAACAGAAACCC-1	-4.77085	0.46362	ITL5GL			YX795:CGTTAAGCAATTGACG-1	4.01651	3.1217	ITL45GL
YX796:CCAGCTAAGATGGACA-1	4.29615	-11.412	CTGL			YX794:CGGCCAACATGCTCCA-1	2.59658	-2.32325	STRGA			YX795:CGTTAAGCACCAAAGC-1	-1.68944	13.1027	CTGL
YX796:CCAGCTAAGGAAGTAT-1	-4.12908	-6.98685	ITL5GL			YX794:CGGCCTTCACCTAAAG-1	4.56059	-1.1552	CTGL			YX795:CGTTAAGCACTCGCTA-1	8.26036	6.11278	PTGL
YX796:ACTAATCCAAGGACCA-1	5.47926	-10.9328	CTGL			YX794:CGGCCTTCAGGATGGA-1	9.37584	-4.98737	OPC			YX795:CGTTACATCATTATGC-1	4.20838	-4.31042	MGL
YX796:ACTAATCCACCTCACC-1	5.91895	-10.9414	CTGL			YX794:CGGCTAGCAAATCCCT-1	2.21035	-2.60874	STRGA			YX795:CGTTACATCTCAAGAA-1	-1.9721	1.30628	ITL45GL
YX796:ACTAATCCATTGCGTA-1	12.529	-1.9886	OGC			YX794:CGGCTAGCAAGTAAAG-1	5.93299	-0.133351	CTGL			YX795:CGTTACTCAGCTAACA-1	3.75307	-4.31905	MGL
YX796:ACTAATCCATTCCTCG-1	-0.0839342	6.67539	D12MSN			YX794:CGGCTAGCACCTCGAC-1	-2.98153	-1.62617	ITL45GL			YX795:CGTTACTCATGCTCCA-1	7.50353	5.44359	OBGL
YX796:TTGCATTTCGTTACTT-1	0.295879	6.44799	STRGA			YX794:CGGCTCTCAAGTATCG-1	9.42521	-4.69655	OPC			YX795:CGTTACTCATTACGGA-1	1.28371	-10.1675	VIPGA
YX796:TTGCATTTCCTGGTCT-1	5.49715	-11.7445	CTGL			YX794:CGGCTCTCATTACTGC-1	5.26026	-4.177	OBGL			YX795:CGTTACTCATTATCTG-1	-3.32028	-11.1922	SSTGA
YX796:TTGCATTTCATTGACA-1	-4.57127	-4.64878	ITL45GL			YX794:CGGCTTTAGAAACCTA-1	6.02451	0.351232	CTGL			YX795:CGTTACTCATTGTCTA-1	-2.85404	-4.43496	OBGA
YX796:TTAGCAGGTTACTAGG-1	1.1239	12.3239	SSTGA			YX794:CGGCTTTAGAGGGACG-1	0.785201	-8.03813	D12MSN			YX795:CGTTAGCTCCCACCCT-1	2.99493	3.6329	ITL23GL
YX796:GTTAACCAGGAACGCG-1	-7.33596	-0.688102	ITL23GL			YX794:CGGCTTTAGGTTACTT-1	2.67544	-0.189407	CLAGL			YX795:CGTTATAGTTAAAGGT-1	2.16603	0.94154	ITL23GL
YX796:GAGGCAAGTTAGCTGA-1	5.82198	-0.753733	VLMC			YX794:CGGCTTTAGTATAGTG-1	2.56175	-5.3643	OBGA			YX795:CGTTATAGTTCCCGTT-1	4.23955	-4.62286	MGL
YX796:GAGGCAAGTATTGCAG-1	1.12214	12.2045	SSTGA			YX794:CGGGACTAGCCATAGG-1	-0.271369	0.849493	ITL23GL			YX795:CGTTATAGTTTCCTCA-1	-4.51181	3.3255	ITL5GL
YX796:CCTCCTGAGCGGTTAT-1	5.63364	-11.0559	CTGL			YX794:CGGGACTAGTAATGCA-1	-10.1077	-3.67619	SSTGA			YX795:CGTTATGTCAATAACG-1	-4.77933	10.9606	STRGA
YX796:CCTCAAACACCGGCTA-1	1.29363	13.1488	SSTGA			YX794:CGGGACTAGTACCGGA-1	9.312	-5.38779	OPC			YX795:CGTTATGTCATTTGGT-1	-3.21261	1.71402	ITL45GL
YX796:CCTCAAACATAATGTC-1	-6.46595	-2.56225	ITL45GL			YX794:CGGGACTAGTTATGGA-1	6.11396	0.769901	CTGL			YX795:CGTTATGTCCTTATGG-1	-3.00507	12.2991	CTGL
YX796:CCTCAAACAATTTGGT-1	-7.18412	-4.0082	ITL45GL			YX794:CGGGCTACATTTGGCT-1	-2.58116	6.05976	SSTGA			YX795:CGTTCCTGTCCCTCTG-1	-3.80984	3.70679	ITL5GL
YX796:TGCATCCTCACATTGA-1	-6.24741	7.71142	MGL			YX794:CGGGTCACAAAGGTAA-1	3.33938	6.50698	OGC			YX795:CGTTCCTGTTCACTTT-1	8.34459	5.76314	PTGL
YX796:TGCATCCTCAATTACG-1	13.3536	-1.52531	OGC			YX794:CGGGTCACAGGTTTCT-1	-0.032333	0.130084	ITL23GL			YX795:CGTTTCGCAAATATGC-1	7.05555	5.3445	OBGL
YX796:TGCATCCTCCCTGGAA-1	1.49076	12.4187	SSTGA			YX794:CGGGTCACATCCTGGC-1	-0.951316	0.617912	ITL23GL			YX795:CGTTTCGCAAGTTAGT-1	3.80066	2.88615	ITL23GL
YX796:TCGTTTCCACCTGCTC-1	-7.85609	-2.51686	ITL23GL			YX794:CGGGTTGCAAGCTATG-1	5.9502	-0.0255302	CTGL			YX795:CGTTTCGCAGTAGGAG-1	3.45548	-4.41624	MGL
YX796:TCGTTTCCATAATCAC-1	5.94125	-11.052	CTGL			YX794:CGGTAATAGGCACAAT-1	-1.64772	-10.2598	MGL			YX795:CGTTTGGGTATGGTGA-1	-7.00441	-2.30508	OGC
YX796:TCGTTTCCATCCCGCT-1	-0.954313	0.531846	OBGL			YX794:CGGTAATAGTACTGGG-1	-2.48675	-1.787	ITL45GL			YX795:CGTTTGGGTTTGTCTT-1	-1.26182	13.0095	CTGL
YX796:TCGTTTCCATTATGCG-1	-5.41838	-7.58834	ITL6GL			YX794:CGGTAATAGTTAACCT-1	8.97711	-5.34664	OPC			YX795:CTAAACCGTCCTCCAT-1	-3.11644	-11.6154	SSTGA
YX796:TCGTTTCCATTGTCAG-1	-4.87071	-8.57856	ITL6GL			YX794:CGGTATTGTAAGGGCT-1	-1.84041	1.28474	ITL23GL			YX795:CTAAACCGTCCTTTAT-1	-1.56431	5.26317	ITL6GL
YX796:CACATAATCAATCATG-1	4.96785	-9.69803	CTGL			YX794:CGGTATTGTAGCGGAT-1	-4.96839	-0.898731	ITL5GL			YX795:CTAAACCGTCGATTAC-1	-7.15464	-1.25563	OGC
YX796:CACATAATCTAATCAG-1	5.53448	-11.3506	CTGL			YX794:CGGTATTGTGGATTGA-1	5.34905	5.80839	OGC			YX795:CTAAACCGTGACCTTG-1	-0.360735	-0.399852	ITL45GL
YX796:CACATAATCTTTAAGG-1	12.3272	-2.12722	OGC			YX794:CGGTATTGTGGGTAAC-1	3.7214	6.49695	OGC			YX795:CTAAACCGTGCACAAA-1	-3.94946	3.0422	ITL5GL
YX796:CCTAAGCCAGCAGGTA-1	12.2347	-1.20749	OGC			YX794:CGGTCAAAGCAATTGA-1	-2.30405	8.31282	VIPGA			YX795:CTAACAGCAAGGGAGC-1	-1.91268	12.5443	CTGL
YX796:CCTAAGCCACGGTACT-1	-7.68664	-1.532	ITL23GL			YX794:CGGTCAAAGTGTTGTT-1	-8.96455	-7.07491	PVGA			YX795:CTAACAGCAGTTCCCA-1	2.3739	-4.70007	MGL
YX796:CCTAAGCCAGGTTAAA-1	6.75338	-10.1218	CTGL			YX794:CGGTCATTCAGGACCA-1	6.09736	-0.0938425	CTGL			YX795:CTAACAGCATACTGAG-1	3.36366	3.29578	ITL23GL
YX796:ACAGCCGGTGGTTCTT-1	-2.34361	-6.65459	ITL5GL			YX794:CGGTCATTCCATGCTA-1	-1.78076	1.01431	ITL23GL			YX795:CTAACCGGTCCTGCAA-1	9.79672	-1.12992	OPC
YX796:ACAGCCGGTCATTGAG-1	1.95553	7.01322	STRGA			YX794:CGGTCATTCTTTGTGG-1	-3.07845	-1.10307	ITL45GL			YX795:CTAACCGGTGCAGTAA-1	-7.56759	-0.84133	OGC
YX796:CGCTTGCGTAAGCTTG-1	7.1313	-9.56116	CTGL			YX794:CGGTCCATCATGCCTA-1	7.11286	0.959543	CTGL			YX795:CTAACCGGTGGGTAAC-1	-7.48138	-1.8604	OGC
YX796:CGCTTGCGTATTCGCT-1	10.1994	6.13877	OPC			YX794:CGGTCCATCCTGGATC-1	-8.9016	-6.76258	SSTGA			YX795:CTAACCTCAAAGGACG-1	7.35207	-12.9527	PVGA
YX796:TACCTTAGTTGTAAAC-1	2.36314	6.65854	STRGA			YX794:CGGTCCATCTCGACTA-1	-2.10134	8.30146	VIPGA			YX795:CTAACCTCAAAGTCAT-1	-8.47531	-2.82976	OGC
YX796:TACCTTAGTCCGGTTC-1	5.10935	-10.7958	CTGL			YX794:CGGTGAATCATGCCTA-1	7.18166	1.28265	CTGL			YX795:CTAACCTCAGGTTTGA-1	4.51372	-4.5342	MGL
YX796:TACCTTAGTTAATGCG-1	-3.94116	-4.88631	ITL45GL			YX794:CGGTGAATCTCCATGA-1	0.938048	0.668138	ITL23GL			YX795:CTAACGACACCGTTAT-1	-0.759814	-0.411409	ITL45GL
YX796:CAATGTGGTGGGTGAA-1	10.1724	6.17101	OPC			YX794:CGGTGCACAAACCCAA-1	4.72453	-4.45481	D12MSN			YX795:CTAACGACAGGTCCCT-1	4.76125	11.9355	NPGL
YX796:CAATGTGGTATTGGAT-1	-6.32518	0.649187	OBGL			YX794:CGGTGCACAAACCTAG-1	5.0403	-4.48223	D12MSN			YX795:CTAAGTGCAAGGCCTG-1	7.41098	-12.5576	SSTGA
YX796:GCCATGATCGCTCACT-1	5.13646	-11.3646	CTGL			YX794:CGGTGCACAATCCTAC-1	2.36001	0.0308873	OBGL			YX795:CTAATGAAGCTTGCCG-1	3.44597	-4.4114	MGL
YX796:GCCATGATCTTACTCG-1	-0.559132	6.272	D12MSN			YX794:CGGTGCACACCTAAAG-1	4.66993	5.09221	OGC			YX795:CTAATGAAGGAGGGTG-1	-0.226118	0.191921	ITL45GL
YX796:GCCATGATCTTGATGA-1	-3.24213	1.46281	CLAGL			YX794:CGGTGTGCAATGGACC-1	-1.2475	1.5369	ITL23GL			YX795:CTAATGAAGGTAGCTG-1	-1.45458	13.3118	CTGL
YX796:GCCATGATCTGGCATG-1	4.14516	6.43959	OBGA			YX794:CGGTGTGCAGAGAGCA-1	3.00966	-0.191027	PTGL			YX795:CTAATGTTCACAGCAG-1	-0.591425	0.614174	ITL45GL
YX796:ACCTCACTCGGGACTC-1	-8.03135	-0.577883	ITL23GL			YX794:CGGTGTGCAGCTCATT-1	0.473622	-7.93479	CTGL			YX795:CTAATGTTCATAGCGG-1	-8.08082	-2.4615	OGC
YX796:ACCTCACTCAGCAAAG-1	1.72273	11.6147	SSTGA			YX794:CGGTGTGCAGGTAAGG-1	-9.36796	-3.51526	SSTGA			YX795:CTAATGTTCCTCAAGC-1	3.21052	3.5837	OBGL
YX796:ACCTCACTCAATCATG-1	9.96674	5.95276	OPC			YX794:CGGTGTGCAGTAATCG-1	9.31733	-5.23868	OPC			YX795:CTAATGTTCGTTAAAG-1	0.579185	-7.86347	VIPGA
YX796:ACCTCACTCAGCACGC-1	5.5169	-11.683	CTGL			YX794:CGGTGTGCATTTGTCA-1	1.81027	-5.10333	OBGA			YX795:CTACAACGTGGCTTAT-1	-0.999802	-6.70547	OBGA
YX796:ATATGGTGTTCTTTAG-1	1.47149	13.004	SSTGA			YX794:CGGTTGAAGCAAGACT-1	6.4303	0.710482	CTGL			YX795:CTACATCCAATTGCTC-1	2.2072	-4.41823	D12MSN
YX796:TCATGAGGTGTCCAGG-1	12.6044	-1.67528	OGC			YX794:CGGTTGAAGTGCGGTA-1	-1.66816	1.13335	ITL23GL			YX795:CTACCTAAGATTAGCA-1	1.87317	1.05716	ITL23GL
YX796:TCATGAGGTCATTAGG-1	-8.52488	0.846034	ITL23GL			YX794:CGGTTGAAGTTACTAC-1	2.72128	-5.37607	OBGA			YX795:CTACCTAAGCTTTAGT-1	-3.0867	12.0885	CTGL
YX796:TCATGAGGTTATCGAG-1	-4.28732	-1.23074	ITL23GL			YX794:CGTAAACAGAAGCAAG-1	-3.01522	1.94327	ITL6GL			YX795:CTACCTAAGGCCTAAG-1	2.17606	3.58315	ITL23GL
YX796:ATTGCAGGTCTTACTA-1	6.46365	-10.6409	CTGL			YX794:CGTAAACAGGTGTTAA-1	4.75642	7.25974	OGC			YX795:CTACCTAAGGGAGCAG-1	1.06843	-9.85701	VIPGA
YX796:AGTTGCGTCCCAGTAG-1	-6.5463	7.02504	MGL			YX794:CGTAAAGGTATCGGCC-1	-0.415295	1.45571	ITL23GL			YX795:CTACCTAAGGTGCGTA-1	-0.307358	-5.74131	OBGA
YX796:AGTTGCGTCTTGCAAA-1	-5.10598	-4.47378	ITL45GL			YX794:CGTAACCTCACAGCCT-1	-4.20639	1.70953	ITL6GL			YX795:CTACGGGCAGCAAGCT-1	-7.98741	-2.77937	OGC
YX796:AGTTGCGTCTGTAAGC-1	10.162	6.15875	OPC			YX794:CGTAACCTCCTTGCAA-1	7.9238	1.10352	CTGL			YX795:CTACGGGCAGGCAACT-1	-2.1717	3.37823	PTGL
YX796:CATAATCCATTCAGCA-1	-6.83646	-0.634368	ITL23GL			YX794:CGTAAGGTCCATGCTA-1	-3.99437	-2.60095	ITL45GL			YX795:CTACGGGCAGTCTATC-1	-6.71837	-1.58523	OGC
YX796:CATAATCCACCTACTT-1	-2.26945	-5.9553	ITL5GL			YX794:CGTAAGGTCTCAATCG-1	-7.38479	10.046	NPGL			YX795:CTACGGGCATTAGCAG-1	3.16861	0.850799	ITL23GL
YX796:CATAATCCAGGCGATA-1	12.6872	-1.37945	OGC			YX794:CGTAAGGTCTTTGTGG-1	2.90028	-4.9688	OBGA			YX795:CTACTAAGTAGTTGGA-1	-1.32078	5.38102	ITL6GL
YX796:CATAATCCACAGAAAC-1	12.2435	-1.27965	OGC			YX794:CGTAATAAGATTCCGC-1	1.16831	-1.10111	STRGA			YX795:CTACTAAGTATTACTG-1	-1.77867	4.89244	ITL5GL
YX796:CGCCTCATCTCCATAT-1	-5.47211	12.3811	VIPGA			YX794:CGTAATAAGCTCCCTC-1	6.75965	0.841025	CTGL			YX795:CTACTAAGTGTCCACA-1	3.64725	-4.37436	MGL
YX796:CGCCTCATCTACCTCA-1	5.40961	11.6924	PVGA			YX794:CGTAATAAGGGAGCAG-1	-9.08146	-3.17636	SSTGA			YX795:CTACTAGTCCACCCTC-1	3.93943	1.50436	ITL23GL
YX796:GTCTAACAGGCAACAA-1	5.18223	-11.1132	CTGL			YX794:CGTAATAAGTAGAGGA-1	-1.72066	8.09291	VIPGA			YX795:CTACTAGTCGCTTGAC-1	-2.03401	12.8596	CTGL
YX796:GTCTAACAGCAGCTAT-1	-6.69645	-0.487435	ITL23GL			YX794:CGTAATCGTAGTTACC-1	3.81977	8.23077	OGC			YX795:CTACTGATCCTAAGCC-1	3.45647	2.13715	ITL23GL
YX796:GTCTAACAGTTGGGCC-1	-4.70766	-4.61328	ITL45GL			YX794:CGTAATCGTCATAGAG-1	-2.26245	8.46781	OBGL			YX795:CTAGAAGGTAGAGGCT-1	3.21166	-4.54836	MGL
YX796:CGTCAATAGGTGCGGA-1	4.70283	-11.5997	CTGL			YX794:CGTAATTTCCTGTGAC-1	0.605317	0.328428	ITL23GL			YX795:CTAGAAGGTGCGCAAG-1	-8.28711	-2.46904	OGC
YX796:CGTCAATAGCCGCTTT-1	3.78289	12.2961	SSTGA			YX794:CGTAATTTCGACAAGT-1	-3.15942	-0.783072	ITL5GL			YX795:CTAGCCTAGCTAACTT-1	3.50817	-4.70713	MGL
YX796:CGTCAATAGCTGTAAC-1	-5.6736	12.4902	VIPGA			YX794:CGTAATTTCTAACTAC-1	-1.05093	1.07159	ITL23GL			YX795:CTAGCCTAGTCCTCCC-1	-3.37706	-12.0381	PVGA
YX796:CCTGAATAGGTGCGGA-1	4.15073	-12.0675	CTGL			YX794:CGTAATTTCTGTTGGC-1	-9.16231	-7.2218	SSTGA			YX795:CTAGCCTAGTTACCGC-1	-2.72879	-11.5679	STRGA
YX796:CCTGAATAGACCATAC-1	-8.30132	1.44997	ITL23GL			YX794:CGTAATTTCTTGAATC-1	-1.10229	1.8344	ITL23GL			YX795:CTAGCTATCAAATCAG-1	9.67245	-1.14183	NPGL
YX796:ATAGCATGTAACAGGG-1	-0.165365	6.87918	D12MSN			YX794:CGTACCTAGTCCCGCA-1	6.11158	0.726213	CTGL			YX795:CTAGCTATCCTCTCGC-1	-0.634972	4.91583	ITL6GL
YX796:ATAGCATGTTGGCCGA-1	0.1974	6.69716	D12MSN			YX794:CGTACTTCAGGATCAC-1	-1.06756	0.171565	ITL23GL			YX795:CTAGGACCATGACAGC-1	9.31031	-1.35244	STRGA
YX796:ATAGCATGTTCCGGGA-1	-4.53723	1.49924	OBGL			YX794:CGTAGTTGTGAGGTAC-1	-0.658637	-8.76501	MGL			YX795:CTAGGACCATTACAGG-1	-7.02678	-0.769331	OGC
YX796:ATAGCATGTAAGCTTG-1	11.785	0.00788511	OGC			YX794:CGTATTGTCACCTGGT-1	-2.9548	-0.874105	ITL45GL			YX795:CTAGGACCATTAGCCT-1	-2.33615	13.0194	CTGL
YX796:TACCGTTGTCGTAATG-1	-8.65559	0.644684	ITL23GL			YX794:CGTATTGTCTGTTGCA-1	7.42224	1.47365	CTGL			YX795:CTAGGATAGATTCCTG-1	-2.47094	-6.28514	OBGA
YX796:TACCGTTGTTGCTTCG-1	-2.99011	1.46063	PTGL			YX794:CGTATTTAGGTGCACA-1	-3.77482	-1.52179	ITL45GL			YX795:CTAGGATAGTTTCTGG-1	-1.75386	13.195	CTGL
YX796:TACCGTTGTCCGCTGT-1	3.88156	-11.7196	CTGL			YX794:CGTATTTAGGTTCCGT-1	1.39704	-0.919324	PTGL			YX795:CTAGGTTGTCACCATG-1	4.36951	-4.5944	MGL
YX796:TACCGTTGTTCATCTA-1	1.6445	13.1419	SSTGA			YX794:CGTATTTAGTGCGGTA-1	2.32315	-0.495374	ITL5GL			YX795:CTAGGTTGTGCGGTAG-1	-0.834286	0.741374	ITL45GL
YX796:TACCGTTGTGCTAGAC-1	9.9746	5.94206	OPC			YX794:CGTCAAGAGAACAAGG-1	-1.26979	0.838794	ITL23GL			YX795:CTAGGTTGTGGACATA-1	-2.37598	1.66253	ITL45GL
YX796:TACCGTTGTTTAACGG-1	-5.67082	7.70128	OBGA			YX794:CGTCAAGAGCCTTTCT-1	2.39486	-0.553924	OBGL			YX795:CTAGGTTGTGGCTTAT-1	-7.3486	-1.20526	OGC
YX796:TACGTAATCAAGCTAC-1	5.27228	-11.9191	CTGL			YX794:CGTCAATGTAACGTGA-1	4.76466	7.85463	OGC			YX795:CTAGGTTGTTCACTTT-1	-2.9707	-4.34228	OBGA
YX796:TACGTAATCTTGTCCA-1	-7.72384	-0.667962	ITL23GL			YX794:CGTCAATGTCACTCAG-1	-1.88961	0.00726694	ITL23GL			YX795:CTAGTAAAGGTTCCCG-1	0.880365	-9.78006	VIPGA
YX796:TACGTAATCCTACCTA-1	4.4153	6.35056	OBGA			YX794:CGTCAATGTGAGGTAC-1	7.44496	0.891413	PTGL			YX795:CTAGTAGCACATGCTT-1	-7.81297	-1.55747	OGC
YX796:ACATCAATCCTCAGTC-1	-4.01153	-8.88137	ITL6GL			YX794:CGTCAATGTGTAACCT-1	2.63882	-5.3585	OBGA			YX795:CTAGTTGTCCCTGATA-1	-5.04744	10.6414	NPGL
YX796:ACATCAATCTTTAGGA-1	12.1109	-2.21661	OGC			YX794:CGTCAATGTTGTCAGT-1	-5.53125	-0.261147	ITL5GL			YX795:CTATATCAGCATAGCG-1	5.01376	11.7652	NPGL
YX796:AATTTGCCAATTAACC-1	-8.69846	0.630484	ITL23GL			YX794:CGTCCAAGTAATCCAC-1	-7.4112	4.79957	PTGL			YX795:CTATCCGCAAGGATGG-1	8.31493	6.29328	PTGL
YX796:AACCCGCAGGCTAGAA-1	-4.27575	-7.75878	ITL6GL			YX794:CGTCCAAGTACGTAAG-1	4.74548	-3.89114	STRGA			YX795:CTATGCTCATAGACGC-1	5.54179	12.1126	NPGL
YX796:AACCCGCAGGCCTGGT-1	5.03681	-11.1587	CTGL			YX794:CGTCCAAGTACTGACT-1	-4.62148	0.962661	ITL5GL			YX795:CTATGGACAATAGCCA-1	-0.429523	-0.520733	ITL23GL
YX796:GAGGTACAGCAGCTAT-1	2.7998	-2.63108	ITL45GL			YX794:CGTCCAAGTATTTGGC-1	-9.50156	-3.70372	SSTGA			YX795:CTATGGACAGCTACCC-1	3.08058	-4.06209	MGL
YX796:GAGGTACAGGTGAAAT-1	5.18664	-5.69103	NPGL			YX794:CGTCCAAGTTACGCCA-1	-1.64996	-9.58727	MGL			YX795:CTATGGACATTAGCAG-1	3.76753	-4.14606	MGL
YX796:GAGGTACAGTTGGGCC-1	4.26794	6.06985	OBGA			YX794:CGTCCAAGTTCCCGTT-1	5.77011	6.21756	OGC			YX795:CTATGTCCAACAACAT-1	-2.55623	1.78416	ITL45GL
YX796:GTTCTTGTCCGCAAGC-1	1.73685	7.00894	STRGA			YX794:CGTCCAAGTTGCTGGC-1	-3.55006	0.577818	ITL5GL			YX795:CTATTACAGCCTAGTC-1	-7.93548	-2.76652	OGC
YX796:GTTCTTGTCATGCTCC-1	4.73981	-11.5797	CTGL			YX794:CGTCCATAGCATATTC-1	5.37715	-4.32973	D12MSN			YX795:CTATTGAGTATTTGGC-1	-2.80226	-11.4065	SSTGA
YX796:GTTCTTGTCTCACTAT-1	1.58554	13.1652	SSTGA			YX794:CGTCCATAGTATCGCC-1	-1.21078	-9.76831	MGL			YX795:CTATTGAGTCCAAATC-1	-7.09067	-1.39465	OGC
YX796:GTTCTTGTCGCACACA-1	-4.48836	12.1378	VIPGA			YX794:CGTGAGGGTGCTTTAA-1	3.98568	7.54524	OGC			YX795:CTATTGAGTTGTGCGC-1	8.18151	-6.86889	D12MSN
YX796:TCGCTAACAACAGGAT-1	13.0469	-1.2886	OGC			YX794:CGTGAGGGTTCTTAAG-1	4.67586	5.37619	OGC			YX795:CTATTGAGTTGTGGTT-1	8.52536	-6.63041	D12MSN
YX796:TCGCTAACACACCAAC-1	-4.30411	1.46989	OBGL			YX794:CGTGAGGGTTGTAACC-1	-2.71335	-0.401837	ITL5GL			YX795:CTCAAGCTCCGCACCA-1	-7.2531	-0.885932	OGC
YX796:GGGCATGAGGACGTAA-1	-7.97136	0.321963	ITL23GL			YX794:CGTGAGTCAAATGCGC-1	-6.91998	10.2094	NPGL			YX795:CTCAAGCTCCTGTGAC-1	-1.21935	5.10033	ITL6GL
YX796:GGGCATGAGTTATGTG-1	-3.11983	-4.5045	ITL5GL			YX794:CGTGAGTCAACCAAAT-1	-3.52196	-2.88134	ITL45GL			YX795:CTCAATAGTCAGTGAA-1	-8.17261	-2.00688	OGC
YX796:GGGCATGAGGCGGATG-1	-8.28	-1.66437	ITL23GL			YX794:CGTGAGTCAAGCCATA-1	7.12402	0.336917	CTGL			YX795:CTCAATGTCCACTATG-1	8.34611	-6.63121	D12MSN
YX796:GGGCATGAGGTCTTGG-1	4.00722	11.4355	SSTGA			YX794:CGTGAGTCAGGTAACC-1	6.48526	0.948	CTGL			YX795:CTCAATGTCCAGGATG-1	-2.99683	-11.4791	SSTGA
YX796:GGGCATGAGGCAAGTA-1	-8.53549	-0.277223	ITL23GL			YX794:CGTGAGTCATAGCGAC-1	2.40925	0.018279	OBGL			YX795:CTCAATGTCCATCACA-1	4.10509	-4.34709	MGL
YX796:ACATTAGTCACACAGT-1	5.61918	-11.3604	CTGL			YX794:CGTGATGAGATGCAAC-1	-3.9637	0.590956	ITL5GL			YX795:CTCACCACAGTAATCG-1	-0.949649	0.216705	ITL45GL
YX796:TTTGTTGGTGGGAACA-1	-6.91965	-1.79422	ITL23GL			YX794:CGTGATGAGCCTTCAA-1	-1.43246	-9.60382	MGL			YX795:CTCACCTGTTACAGCT-1	-2.92794	-4.70313	OBGA
YX796:ATAGATGCATGGAGGC-1	-6.85747	7.02217	MGL			YX794:CGTGATGAGCTTCCTT-1	2.27397	-5.4456	OBGA			YX795:CTCAGCTAGAGCAAGA-1	9.36115	5.59322	PTGL
YX796:CGTTAGTAGTTGTCAA-1	-4.49947	-4.99544	ITL45GL			YX794:CGTGCTTAGACAAGCT-1	7.69205	1.33004	CTGL			YX795:CTCAGCTAGGCTAGCA-1	7.11978	-12.6722	SSTGA
YX796:CGTTAGTAGAGGCTAA-1	4.58118	-12.1644	CTGL			YX794:CGTGCTTAGGTATGGT-1	-4.21451	1.82705	ITL6GL			YX795:CTCAGGAAGTTTGACT-1	-3.30662	-11.2304	SSTGA
YX796:GGTTTCCTCGCTAAAC-1	-4.96704	-3.83925	ITL45GL			YX794:CGTGTGTTCCACTATG-1	-10.0638	-3.81479	SSTGA			YX795:CTCATAAGTAAGTGCA-1	-2.86178	-12.2259	SSTGA
YX796:GGTTTCCTCATCCACC-1	-0.877208	0.473616	PTGL			YX794:CGTGTGTTCCCAATAT-1	-3.3967	-1.43424	ITL45GL			YX795:CTCATAAGTACGCACC-1	-0.101745	-0.247811	ITL45GL
YX796:GGTTTCCTCTTGTCCA-1	-3.93305	-6.28173	ITL5GL			YX794:CGTGTTTCAATATCCC-1	5.64024	5.82485	OGC			YX795:CTCATAAGTCACCAGC-1	3.66054	-4.36877	MGL
YX796:ACCAGGCTCATCCTCA-1	-8.03067	-1.7664	ITL23GL			YX794:CGTGTTTCACAATAAC-1	-4.27772	-3.32476	ITL45GL			YX795:CTCATCAAGGACTTAA-1	3.28412	2.33296	ITL23GL
YX796:ACCAGGCTCTCACTCA-1	-2.63703	1.19274	OBGL			YX794:CGTGTTTCATAAGCAT-1	-9.35205	-6.82123	PVGA			YX795:CTCATTGAGATGAACC-1	-1.54337	3.479	ITL5GL
YX796:TTATAGCCAATCCCTT-1	12.4089	-1.94728	OGC			YX794:CGTTAAGCACATAACG-1	2.40221	-0.134897	OBGL			YX795:CTCCAAATCAAATCAG-1	5.18016	5.11469	OBGL
YX796:TTATAGCCATCCATCT-1	-7.25491	-2.97245	ITL23GL			YX794:CGTTACATCAGGTTCC-1	5.64666	-0.478856	CTGL			YX795:CTCCAAATCAATGTGA-1	8.38566	-6.43896	D12MSN
YX796:TTATAGCCATGGAGGC-1	1.02464	-0.416772	PTGL			YX794:CGTTACATCATGAAGC-1	-7.06196	4.48198	PTGL			YX795:CTCCAAATCCGCCTAG-1	2.50624	0.899705	ITL23GL
YX796:TTATAGCCATCAATCG-1	4.44324	6.43487	OBGA			YX794:CGTTACTCAAACGCGT-1	2.63092	-2.31092	STRGA			YX795:CTCCAAATCTGTCAGC-1	-2.85645	-10.7774	STRGA
YX796:TTATAGCCACAGGAAT-1	-2.59869	-6.6333	ITL5GL			YX794:CGTTACTCATAAGTCG-1	-10.0415	-3.29107	SSTGA			YX795:CTCCACCTCAAACTGA-1	0.39366	-8.04877	VIPGA
YX796:CCATAATCAGCAACAG-1	0.301047	0.278681	PTGL			YX794:CGTTAGCTCACATTAC-1	-6.78254	10.5561	NPGL			YX795:CTCCACCTCATTCAGT-1	-1.19204	13.13	CTGL
YX796:CCATAATCATCCGTAA-1	0.883608	6.7131	STRGA			YX794:CGTTAGCTCAGCTAAA-1	-3.02095	-1.05753	ITL45GL			YX795:CTCCACCTCGTTAGTT-1	9.42892	-1.25419	OPC
YX796:CCATAATCATGAAATG-1	-3.5084	-7.03723	ITL5GL			YX794:CGTTAGCTCGTGCTTA-1	-0.516279	1.24705	ITL23GL			YX795:CTCCACCTCTTGCATG-1	5.04887	12.0955	NPGL
YX796:CCATAATCACTTCATC-1	1.89669	12.3252	SSTGA			YX794:CGTTATAGTCCTCACT-1	4.92028	5.9747	OGC			YX795:CTCCTAAAGCACCTAC-1	-1.27744	5.55921	ITL6GL
YX796:CCATAATCAGGTATTT-1	-6.58306	7.88631	MGL			YX794:CGTTATAGTTAGTACC-1	2.28248	-3.63924	STRGA			YX795:CTCCTAAAGCCTAGTC-1	-0.232793	-0.471966	ITL45GL
YX796:CCATAATCAACTAACT-1	11.8815	-1.30725	OGC			YX794:CGTTATGTCAATAACG-1	5.40179	6.37315	OGC			YX795:CTCCTCATCAAACTTC-1	-0.040778	0.104487	CLAGL
YX796:CCATAATCATCGCTTT-1	-4.14161	-6.66261	ITL5GL			YX794:CGTTATGTCACATTAC-1	-4.5955	0.506216	ITL5GL			YX795:CTCCTCATCAGCTAAA-1	2.11339	2.49181	ITL23GL
YX796:ACTCGCTTCGGGCCAT-1	0.13571	7.05764	D12MSN			YX794:CGTTATGTCGCTATGC-1	-3.94922	-2.90863	ITL45GL			YX795:CTCCTCATCGTTGTCA-1	2.38306	-4.49044	MGL
YX796:ACTCGCTTCATCCTAT-1	-7.08572	7.95733	MGL			YX794:CGTTATGTCTTAGCTG-1	4.81638	-4.30824	D12MSN			YX795:CTCGACTAGGTATTTC-1	-2.11323	-6.2221	OBGA
YX796:CATCACACATAATCCG-1	11.6052	-1.64941	OGC			YX794:CGTTCCTGTCAATGAG-1	-6.88011	4.25364	PTGL			YX795:CTCGACTAGTAACGTA-1	-1.326	12.3881	CTGL
YX796:CATCACACATAATTGC-1	12.3484	-1.17609	OGC			YX794:CGTTCCTGTGAACCGG-1	-3.27024	-1.48954	ITL45GL			YX795:CTCGATTCAAACTAAC-1	-1.0571	1.25076	ITL45GL
YX796:CATCACACAATACTGT-1	-4.2174	-6.16243	ITL5GL			YX794:CGTTTCGCAAAGTGAA-1	5.3043	8.05654	OGC			YX795:CTCGATTCAAATGACT-1	0.519588	1.55555	ITL23GL
YX796:CCATCATGTTGTTGTC-1	4.68249	-5.2601	NPGL			YX794:CGTTTCGCACACAAGC-1	6.08222	0.7856	CTGL			YX795:CTCGATTCACTCAATC-1	-3.58522	12.0375	CTGL
YX796:CCATCATGTCAGTAAT-1	-6.5228	-3.0073	ITL45GL			YX794:CGTTTCGCAGCAAGTC-1	-4.00482	-2.25193	ITL45GL			YX795:CTCGATTCATGGAGGA-1	-2.62944	12.5926	CTGL
YX796:CCATCATGTCACACCC-1	4.44101	-11.4144	CTGL			YX794:CTAAACCGTTGAAGCA-1	3.97173	7.52364	SSTGA			YX795:CTCGTTAAGCCCTTGG-1	9.45352	-0.999291	SSTGA
YX796:CCATCATGTAGCCATA-1	5.34938	-11.802	CTGL			YX794:CTAACAGCAACAAAGA-1	-0.00104181	0.0711488	ITL23GL			YX795:CTCGTTAAGCTTGCAC-1	-1.87037	13.4332	CTGL
YX796:CCATCATGTAAGCTCA-1	-6.56509	-0.301382	OBGL			YX794:CTAACAGCAGTTGGGT-1	-0.289382	1.65402	OBGL			YX795:CTCGTTAAGGCACTAG-1	-2.77465	12.026	NPGL
YX796:TGATGACTCTAAGGTC-1	-3.62132	-6.75496	ITL5GL			YX794:CTAACAGCATTAGCGA-1	1.32571	-0.628528	STRGA			YX795:CTCTAACCACTTGCTG-1	-7.69779	-2.46604	OGC
YX796:TGATGACTCGCCTGTT-1	-7.21321	7.75965	MGL			YX794:CTAACCGGTAGCTAAG-1	6.07325	6.9564	OGC			YX795:CTCTAACCAGCCTAAA-1	3.64345	-4.12324	MGL
YX796:TGATGACTCTTGCAGG-1	4.07045	6.0572	OBGA			YX794:CTAACCGGTTATGGAG-1	5.18445	-0.726726	NPGL			YX795:CTCTAACCATCAAGCA-1	2.5527	-4.77863	MGL
YX796:CTCATCATCATTCATC-1	4.08	-11.8509	CTGL			YX794:CTAACCTCAACATAGT-1	-4.44698	0.125766	ITL5GL			YX795:CTCTAAGTCCGGATTC-1	2.03285	3.11801	ITL23GL
YX796:CTCATCATCATGGCCA-1	-4.87741	-8.14684	ITL6GL			YX794:CTAACCTCAGCTCGAG-1	2.31355	-3.14556	STRGA			YX795:CTCTAAGTCGTTGTCA-1	7.50033	-12.8421	PVGA
YX796:GTCATTAAGGGTGAAC-1	1.55141	11.6826	SSTGA			YX794:CTAACGACAAGGACGA-1	-10.0039	-3.0687	SSTGA			YX795:CTCTCAGCAAGCCATA-1	5.37952	5.15094	ITL23GL
YX796:GTCATTAAGCTTTGGG-1	-4.33291	-4.11416	ITL45GL			YX794:CTAACGACAAGGATGG-1	-4.72938	0.0369049	ITL5GL			YX795:CTCTCAGCAAGTGGCT-1	-1.66829	12.7554	CTGL
YX796:TAGGTTGGTGGGTACT-1	12.8476	-2.18639	OGC			YX794:CTAACGACAAGGCTTA-1	-1.69557	-9.59867	MGL			YX795:CTCTCAGCAGGATGGA-1	-2.25842	0.865757	ITL45GL
YX796:TAGGTTGGTGGACCTG-1	-7.00433	-3.93089	ITL45GL			YX794:CTAACGACATGACATG-1	4.04969	6.87568	OGC			YX795:CTCTCAGCAGGTCCCT-1	-2.67916	-6.27114	OBGA
YX796:TAGGTTGGTGCACGCA-1	5.14865	12.0938	PVGA			YX794:CTAAGATCATAGCTAG-1	9.44149	-5.1197	ITL45GL			YX795:CTCTCAGCAGTTCCTG-1	-2.95039	-4.26136	OBGA
YX796:GCTTTGTGTAATCGTG-1	-4.79033	1.59128	OBGL			YX794:CTAAGTGCACTTGCTG-1	-8.95141	-3.45725	SSTGA			YX795:CTCTCCTCAACGGGAA-1	-2.93927	-4.04981	OBGA
YX796:AAGCTAGAGGATTGAG-1	6.2632	-10.6564	CTGL			YX794:CTAATGAAGCAGGTAT-1	-1.82828	1.20054	ITL23GL			YX795:CTCTCCTCACCGTTAT-1	-1.42683	13.101	CTGL
YX796:AAGCTAGAGTTATTCC-1	0.0142881	0.271887	PTGL			YX794:CTAATGAAGTCACCTA-1	6.68089	0.637192	CTGL			YX795:CTCTCCTCACTAATCC-1	0.53008	-8.37917	VIPGA
YX796:GGATTATGTGAGAAAC-1	1.3521	6.50164	STRGA			YX794:CTAATGAAGTCTAGCC-1	-8.63734	4.60133	PTGL			YX795:CTCTCCTCATAAGTCG-1	0.0292821	-0.0499019	CLAGL
YX796:GGATTATGTATTCGTC-1	-3.01707	-4.45601	OBGL			YX794:CTACAACGTAATCCAC-1	4.75249	-4.65894	OBGL			YX795:CTCTCCTCATGGTGAC-1	2.8694	-4.45048	MGL
YX796:GGATTATGTCCTTCAG-1	1.40558	11.5847	SSTGA			YX794:CTACAACGTCACTCAG-1	4.14868	6.85907	OGC			YX795:CTGAATCGTCCTAACG-1	1.06111	-9.83026	VIPGA
YX796:GTATTCAAGGAGGACT-1	4.68042	-5.03164	NPGL			YX794:CTACAACGTGTAACAG-1	-8.37191	-6.98562	SSTGA			YX795:CTGAATCGTTAATCGC-1	-7.97004	-1.88855	OGC
YX796:GTATTCAAGTAATCCA-1	-4.08042	-4.91755	ITL45GL			YX794:CTACAACGTTACAACC-1	0.798514	-8.30138	D12MSN			YX795:CTGAATCGTTATATCG-1	-2.09823	12.4233	CTGL
YX796:GTATTCAAGTTAGTGC-1	-8.60507	0.61226	ITL23GL			YX794:CTACAACGTTACGCCA-1	5.18953	-4.2795	D12MSN			YX795:CTGACAACATAGGTGC-1	8.30188	-6.35095	D12MSN
YX796:TGTAAAGCAATAGCAA-1	11.9889	-2.17133	OGC			YX794:CTACATCCAAGTCCTT-1	6.28481	6.81505	OGC			YX795:CTGACCAGTAGACTAG-1	-7.73228	-3.22339	OGC
YX796:TGTAAAGCAGTCTAAT-1	2.4834	6.64455	STRGA			YX794:CTACCTAAGATTCGTT-1	-5.73422	-0.23358	ITL5GL			YX795:CTGACCAGTTCACTTT-1	8.12922	-6.71921	STRGA
YX796:ATGGTCTAGGCTTAAC-1	13.3518	-1.68898	OGC			YX794:CTACCTAAGCAGCCAA-1	2.44097	-4.11633	OBGA			YX795:CTGACCAGTTTGTTGA-1	3.01376	2.38168	ITL23GL
YX796:ATGGTCTAGGAGGACT-1	-2.95381	-6.83102	ITL5GL			YX794:CTACCTAAGCGCTAGA-1	0.322891	1.31735	ITL23GL			YX795:CTGAGTCTCAGGGATT-1	4.77088	5.07425	OBGL
YX796:ATGGTCTAGGAGGGTT-1	-6.58951	-4.16106	ITL45GL			YX794:CTACCTAAGGAGTCGC-1	-1.85811	8.5467	VIPGA			YX795:CTGAGTCTCAGGGCTA-1	-1.52132	2.27947	ITL5GL
YX796:ATGGTCTAGGCCAATT-1	-0.148954	6.76366	D12MSN			YX794:CTACCTAAGGATTGCG-1	-6.79474	10.3825	NPGL			YX795:CTGAGTCTCTACTACG-1	-1.9681	3.41356	ITL6GL
YX796:GTGGCTTCAAATACCT-1	0.074734	0.418825	PTGL			YX794:CTACCTAAGGGATTTA-1	-3.72068	-3.37394	ITL45GL			YX795:CTGAGTCTCTGTTGGC-1	4.75779	11.9973	NPGL
YX796:GTGGCTTCAGTAAGTA-1	-3.97302	-3.7669	ITL45GL			YX794:CTACCTAAGTCACTAT-1	-5.07596	-0.391529	ITL5GL			YX795:CTGATATTCAGGACCA-1	-3.13707	-11.3532	STRGA
YX796:GTCCATTGTTAGCCAA-1	12.9765	-1.82353	OGC			YX794:CTACCTAAGTCACTCA-1	6.96258	0.938486	CTGL			YX795:CTGATGACACCTAACT-1	2.80818	-4.70692	MGL
YX796:GTCCATTGTTGAAGCC-1	5.55638	-11.5214	CTGL			YX794:CTACGGGCAGTATTGG-1	5.37764	-4.13501	D12MSN			YX795:CTGATGACACTATACC-1	-2.91425	12.4664	CTGL
YX796:GTCCATTGTTTACCGT-1	-4.59109	-3.89864	ITL45GL			YX794:CTACTAAGTCGCAATT-1	5.13266	6.51904	ITL23GL			YX795:CTGATGACAGCTAACA-1	8.48394	6.16882	PTGL
YX796:CCTTGTTCAATAGCCC-1	-3.0724	11.0928	SSTGA			YX794:CTACTAAGTCTTGAAC-1	5.45016	8.00697	OGC			YX795:CTGATGACAGCTAGAC-1	-2.83249	-12.1089	SSTGA
YX796:GCGCTAGGTCTCAGCC-1	-7.37077	0.755381	ITL23GL			YX794:CTACTAAGTTAGTACC-1	13.0947	-1.92748	ASC			YX795:CTGATGACAGGTTGTA-1	8.28177	-6.58173	D12MSN
YX796:GCGCTAGGTAATTAGC-1	-5.31235	1.5933	OBGL			YX794:CTACTAGTCACTAATC-1	-1.75151	0.999595	ITL23GL			YX795:CTGATGACATAGCTAG-1	-2.47345	12.7769	CTGL
YX796:GCGCTAGGTTTAACCC-1	1.8625	7.18371	STRGA			YX794:CTACTAGTCCCTCACC-1	-4.21771	-2.47172	ITL45GL			YX795:CTGATGACATCCTTAA-1	-3.01407	-11.9418	SSTGA
YX796:AGTCTTGCAAAGGTAC-1	12.6237	-1.4051	OGC			YX794:CTACTAGTCCTCAAGC-1	-0.657565	-9.47021	MGL			YX795:CTGATGGAGGTGCTGA-1	0.0703395	0.28209	ITL45GL
YX796:AGTCTTGCAAGATTCT-1	6.94135	-9.74119	NPGL			YX794:CTACTGATCAAGCGCA-1	-2.77013	-2.61822	ITL23GL			YX795:CTGATTAGTGCTTCGA-1	-2.96972	-11.867	SSTGA
YX796:GGATTGCGTACTTCAC-1	-2.93172	-6.07083	ITL5GL			YX794:CTACTGATCCTGCAAC-1	7.64645	1.64788	CTGL			YX795:CTGATTAGTGTTACTA-1	4.14252	1.88175	ITL23GL
YX796:GGATTGCGTAACTACG-1	2.22626	6.68352	STRGA			YX794:CTACTGATCGTTAAAG-1	-2.56862	-1.46223	ITL45GL			YX795:CTGATTAGTTTGGTTA-1	-5.00819	10.7297	NPGL
YX796:CCCAATTGTGTGAGGA-1	1.70612	11.7628	SSTGA			YX794:CTACTGATCTCAAACT-1	3.55238	-1.65166	STRGA			YX795:CTGCAAACACATTGTC-1	-1.65469	13.0069	CTGL
YX796:CCCAATTGTTAGAGGG-1	-2.89833	-6.62527	ITL5GL			YX794:CTAGAAGGTCCTAAGT-1	-4.60498	-0.700476	ITL5GL			YX795:CTGCAAACAGCAAGCT-1	-3.45423	-11.4419	SSTGA
YX796:CCCAATTGTTCATTTG-1	-7.02118	7.50881	MGL			YX794:CTAGAAGGTGATGCAA-1	-3.5686	-3.05544	ITL45GL			YX795:CTGCAAACATCATGCT-1	-1.41154	12.4394	CTGL
YX796:CCCAATTGTTGTTGCT-1	11.7832	-0.0914163	OGC			YX794:CTAGAAGGTTTGGTGT-1	3.42644	7.55749	OGC			YX795:CTGCAACTCTGGTCTA-1	-8.15286	-2.05188	OGC
YX796:TAGACCAGTGTCACGG-1	-3.29868	-6.86927	ITL45GL			YX794:CTAGCCTAGCTAATCT-1	0.30462	-0.575513	ITL23GL			YX795:CTGCAATGTGAGTTTC-1	0.0238702	1.14125	ITL45GL
YX796:TAGGTGCGTTCGCTTG-1	1.71114	12.8805	SSTGA			YX794:CTAGCCTAGGTGGCTA-1	2.79047	-0.791103	OBGL			YX795:CTGCAATGTGTAACAG-1	5.28	11.7915	NPGL
YX796:CCTAAGGTCATAACTG-1	-8.26683	-0.941595	ITL23GL			YX794:CTAGCTATCAGTTTAC-1	12.8734	-1.91758	ASC			YX795:CTGCAGGCATAATGCG-1	-4.69348	10.9031	OBGL
YX796:CCTAAGGTCTAGCTAA-1	3.95064	12.6938	NPGL			YX794:CTAGCTATCATTGACT-1	4.15682	6.4863	OGC			YX795:CTGCTAATCATTACAC-1	-0.6226	-0.505317	ITL45GL
YX796:CCTAAGGTCTTGAGCG-1	4.2246	-11.4975	CTGL			YX794:CTAGCTATCCTTAGAT-1	-5.00089	-3.045	ITL45GL			YX795:CTGCTAATCGACCTTA-1	-1.1247	3.21291	ITL5GL
YX796:CCTAAGGTCACTAAGC-1	0.915128	-0.14924	PTGL			YX794:CTAGCTATCGCATTTG-1	-1.19718	-9.03483	MGL			YX795:CTGCTAATCTTGCTGA-1	-1.51892	12.9457	CTGL
YX796:GGCTAGACAGCAACAG-1	0.349663	7.01758	OBGL			YX794:CTAGCTATCTACCTGA-1	-7.97958	4.5311	PTGL			YX795:CTGCTCACAAACTGAT-1	1.32969	-10.1977	VIPGA
YX796:GGCTAGACATCCATCT-1	12.8987	-1.78649	OGC			YX794:CTAGGACCAATGTCAG-1	6.32917	1.11815	CTGL			YX795:CTGCTCACAACGTGGT-1	8.37302	-6.74299	D12MSN
YX796:GGCTAGACAACAGGTG-1	4.67001	11.9483	SSTGA			YX794:CTAGGACCATGCGCCT-1	1.59794	-0.659685	OBGL			YX795:CTGCTCACAAGGCTTA-1	5.13317	11.6636	NPGL
YX796:GGCTAGACAATCGCAC-1	-5.59801	7.61604	D12MSN			YX794:CTAGGATAGCCGCAAA-1	3.6261	-4.04384	STRGA			YX795:CTGCTCACAATTACCC-1	4.49311	4.8377	ITL45GL
YX796:GGCTAGACAGGTATTT-1	-0.127485	7.01591	D12MSN			YX794:CTAGGATAGCGCTAAG-1	-9.3251	-6.70262	PVGA			YX795:CTGCTCACAGGATAAA-1	0.704965	-7.57867	VIPGA
YX796:AGCCTAAGTTGTGATG-1	13.071	-2.18747	OGC			YX794:CTAGGATAGCTACCTA-1	-2.3374	-1.28252	ITL45GL			YX795:CTGCTCACAGGTTCCC-1	-5.41098	-9.72176	OBGL
YX796:GCTGTGATCGCAACAT-1	-2.26815	-6.33339	ITL5GL			YX794:CTAGGATAGGGAGCAG-1	2.2516	-0.147839	OBGL			YX795:CTGCTCACATGGTTAG-1	-2.53102	1.89135	ITL45GL
YX796:GCTGTGATCAAGCTTA-1	2.81509	5.51649	OBGA			YX794:CTAGGATAGTAGGATC-1	-6.99986	4.31063	PTGL			YX795:CTGGACAAGAGCAATC-1	-2.2715	13.0397	CTGL
YX796:GCTGTGATCGCGCTAA-1	-7.8138	0.752893	ITL23GL			YX794:CTAGGATAGTCCTTGA-1	13.1601	-2.80474	ASC			YX795:CTGGACAAGCAGGTAT-1	2.97689	-4.7211	CTGL
YX796:GCTGTGATCGCTATGG-1	-5.74403	12.5884	VIPGA			YX794:CTAGGTTGTAACCTTA-1	0.213485	0.246441	OBGL			YX795:CTGGACAAGGGCTACA-1	-1.61756	12.7983	CTGL
YX796:GCTGTGATCGAAGTGA-1	4.5807	-5.12183	NPGL			YX794:CTAGGTTGTCACCAGC-1	1.41805	-1.44864	STRGA			YX795:CTGGCCATCCACTAAT-1	-2.51005	12.7452	CTGL
YX796:GCTGTGATCTTGTCTG-1	-6.93196	-4.09161	ITL45GL			YX794:CTAGGTTGTTAACACC-1	2.87797	-0.143788	OBGL			YX795:CTGGCCATCGGTCCAT-1	2.18904	3.32435	ITL23GL
YX796:GCTGTGATCCGCATGA-1	-2.77055	-6.20688	ITL5GL			YX794:CTAGTAAAGTATTGGA-1	4.46105	8.43115	OGC			YX795:CTGGCCATCTATCGGC-1	-2.80267	3.03995	ITL45GL
YX796:GCTGTGATCCTGGCTT-1	5.01404	-11.9499	CTGL			YX794:CTAGTAGCACGTAGCG-1	-3.02532	-2.15295	ITL45GL			YX795:CTGGCTGTCACTCGCG-1	3.1473	-3.94854	MGL
YX796:CCTAGTTGTATGGTGC-1	-0.293227	6.25848	D12MSN			YX794:CTAGTAGCACTGTCAT-1	6.91824	1.36316	CTGL			YX795:CTGGCTGTCCCTCATT-1	8.28289	6.31197	PTGL
YX796:TTTCGTCCAATGAGGT-1	-7.57923	-1.63419	ITL23GL			YX794:CTAGTAGCAGGTAGCT-1	6.41008	0.676948	CTGL			YX795:CTGGCTGTCCGGCTAT-1	8.26881	-6.33786	D12MSN
YX796:TTTCGTCCACCGGTAT-1	12.3232	-2.17732	OGC			YX794:CTAGTAGCAGTATGTG-1	-0.607517	1.68064	ITL23GL			YX795:CTGGCTGTCGAAGTTA-1	3.29924	-4.26528	MGL
YX796:TTTCGTCCAGTCTAAT-1	8.20179	2.78436	ASC			YX794:CTAGTTGTCAATAGGC-1	-0.459389	1.88971	ITL23GL			YX795:CTGGCTGTCGATTCAT-1	-3.20329	-12.0581	SSTGA
YX796:GTTGCATAGCTTATGA-1	-7.15478	-0.152437	ITL23GL			YX794:CTAGTTGTCACAGCAG-1	-5.24214	-0.279673	ITL5GL			YX795:CTGGCTGTCGTCCTTT-1	-3.18182	-11.3656	SSTGA
YX796:GTTGCATAGCGGGCAA-1	-6.58288	-4.10164	ITL45GL			YX794:CTAGTTGTCCTTTAGG-1	2.39723	-2.84018	STRGA			YX795:CTGGCTTAGCGCTACT-1	-1.26894	5.18928	ITL6GL
YX796:GTTGCATAGGTCCTAG-1	-7.02211	7.74721	MGL			YX794:CTAGTTGTCTTAGCTG-1	7.56263	1.65383	CTGL			YX795:CTGGCTTAGCTGCATC-1	7.61196	-11.7031	PVGA
[truncated: 20,055 more rows]

## Sheet: Fig2B
H3K27ac	ASC	MGL	OGC	OPC	OBGL	ITL23GL	ITL45GL	ITL56GL	PTGL	NPGL	CTGL	D12MSN	OBGA	VIPGA	PVGA	SSTGA
ASC	0.992823	0.00478469	0.00239234	0	0	0	0	0	0	0	0	0	0	0	0	0
MGL	0	0.942373	0	0	0	0	0	0	0	0	0	0	0.0576271	0	0	0
OGC	0	0.00111359	0.998886	0	0	0	0	0	0	0	0	0	0	0	0	0
OPC	0.00949367	0.00316456	0.0443038	0.943038	0	0	0	0	0	0	0	0	0	0	0	0
OBGL	0.00222222	0.00444444	0.0133333	0.00222222	0.535556	0.26	0.0177778	0.0333333	0.0666667	0	0.00888889	0.04	0.0133333	0.00222222	0	0
ITL23GL	0	0.000593472	0.00949555	0	0.011276	0.947774	0.0207715	0.00534125	0	0	0	0	0.00474777	0	0	0
ITL45GL	0.000699301	0	0.0132867	0.000699301	0.00979021	0.0174825	0.91958	0.0244755	0	0.000699301	0	0	0.0125874	0.000699301	0	0
ITL5GL	0	0.00331126	0.00496689	0	0.0281457	0.00662252	0.137417	0.809603	0.00496689	0.00165563	0.00331126	0	0	0	0	0
ITL6GL	0	0.00438596	0.00438596	0	0.0285088	0.0219298	0.0131579	0.91886	0.00438596	0	0	0.00219298	0.00219298	0	0	0
PTGL	0.00202429	0.00607287	0.01417	0	0.0587045	0.0101215	0.00202429	0.01417	0.87247	0.00404858	0.00809717	0.00202429	0.00404858	0	0	0.00202429
NPGL	0	0.00222717	0.00668151	0.00890869	0.00445434	0	0	0	0	0.643653	0.314031	0.00222717	0.0155902	0	0.00222717	0
CTGL	0	0.0169062	0.0118343	0	0.00169062	0	0	0.000845309	0	0.0126796	0.9459	0	0.00929839	0.000845309	0	0
D12MSN	0.00772201	0.015444	0.015444	0.00772201	0	0	0	0	0	0	0	0.938224	0.015444	0	0	0
OBGA	0.0021322	0.0149254	0	0	0.021322	0	0	0	0	0	0	0.0149254	0.940299	0.00426439	0	0.0021322
VIPGA	0	0	0	0	0.00393701	0	0	0	0	0	0	0	0.0019685	0.990157	0	0.00393701
PVGA	0	0.00202429	0	0.00202429	0	0	0	0	0	0	0	0	0.00809717	0	0.973684	0.01417
SSTGA	0.00139082	0.0236439	0.0222531	0.00556328	0.0069541	0	0	0	0	0	0	0	0.00973574	0.0528512	0.166898	0.710709
H3K27me3	ASC	MGL	OGC	OPC	OBGL	ITL23GL	ITL45GL	ITL56GL	PTGL	NPGL	CTGL	D12MSN	OBGA	VIPGA	PVGA	SSTGA
ASC	0.968198	0.00353357	0.0212014	0	0	0	0	0	0	0	0	0	0.00353357	0	0	0
MGL	0	0.987603	0	0	0	0	0	0	0	0	0	0	0.00619835	0	0	0.00206612
OGC	0.00114416	0	0.955378	0.0411899	0	0	0	0	0	0	0	0	0.00114416	0	0	0
OPC	0	0.0397351	0.0596026	0.887417	0	0	0	0	0	0	0	0.00662252	0.00662252	0	0	0
OBGL	0.0060423	0.00302115	0	0.00302115	0.507553	0.202417	0.00906344	0.0574018	0.175227	0.00906344	0	0	0	0	0	0.0060423
ITL23GL	0	0	0.0108617	0	0.0108617	0.895728	0.0666184	0.00796524	0.000724113	0.000724113	0	0.00144823	0.00144823	0	0	0.00144823
ITL45GL	0.000846024	0.000846024	0.00169205	0	0.00930626	0.00930626	0.92132	0.0524535	0	0	0	0.000846024	0	0.000846024	0	0
ITL5GL	0	0.00185529	0	0	0.00371058	0	0.0649351	0.914657	0	0.00927644	0	0	0.00185529	0	0	0
ITL6GL	0	0.00498753	0	0	0.00249377	0.00498753	0.0224439	0.955112	0	0.00249377	0.00249377	0	0	0.00249377	0	0
PTGL	0	0	0.00534759	0	0.0240642	0.0026738	0.0026738	0.0240642	0.927807	0.0026738	0	0	0.0026738	0	0.0026738	0.0026738
NPGL	0.00484262	0.00242131	0.00484262	0.00726392	0	0	0	0.00242131	0	0.939467	0.0290557	0.00242131	0.00242131	0.00242131	0	0
CTGL	0.000951475	0.0171265	0.0142721	0	0.00190295	0	0	0	0	0.0884872	0.874405	0	0.00190295	0	0	0
D12MSN	0	0.0299145	0.00854701	0	0.0042735	0	0	0	0	0	0	0.948718	0	0	0	0.0042735
OBGA	0.00393701	0	0.00393701	0	0	0	0	0	0	0	0	0.0314961	0.724409	0.0708661	0	0.00393701
VIPGA	0.004662	0	0	0.002331	0	0	0	0	0	0	0	0	0.004662	0.974359	0	0.00932401
PVGA	0.00247525	0	0.00247525	0	0	0	0	0	0	0	0	0	0	0	0.962871	0.0321782
SSTGA	0.00203666	0.0346232	0.0346232	0.0183299	0.00203666	0	0	0	0	0.00407332	0	0	0.00203666	0.0590631	0.114053	0.723014

## Sheet: Fig2D
cells	nCount_RNA	nFeature_RNA	sample
FC_RNA.YX796:GGCTAGTGTGTTTCAC-1	422	346	FC_RNA
FC_RNA.YX796:GGCTAGTGTAATCGTG-1	306	258	FC_RNA
FC_RNA.YX796:GTTTAACCAGTACCGT-1	303	270	FC_RNA
FC_RNA.YX796:GTTTAACCATACCCGG-1	8613	3309	FC_RNA
FC_RNA.YX796:GTTTAACCAGCTCAAC-1	2828	1517	FC_RNA
FC_RNA.YX796:GTTTAACCAGATAGAC-1	6748	2778	FC_RNA
FC_RNA.YX796:GTTTAACCACCTGGTG-1	495	381	FC_RNA
FC_RNA.YX796:GATTCCTGTTTGGGTA-1	2191	1255	FC_RNA
FC_RNA.YX796:GATTCCTGTAACTACG-1	4260	1887	FC_RNA
FC_RNA.YX796:GATTCCTGTGCAATGC-1	1837	1039	FC_RNA
FC_RNA.YX796:GCTGCACAGGGATTAG-1	4022	1766	FC_RNA
FC_RNA.YX796:GCTGCACAGTTACCGG-1	4629	2147	FC_RNA
FC_RNA.YX796:GCTGCACAGCACAGCC-1	398	306	FC_RNA
FC_RNA.YX796:GCTGCACAGCGCTCAA-1	1894	1128	FC_RNA
FC_RNA.YX796:GCTGCACAGTCACCTC-1	7801	2762	FC_RNA
FC_RNA.YX796:CTAGTGAGTTGGCCGA-1	2792	1468	FC_RNA
FC_RNA.YX796:CTAGTGAGTGCTCCGT-1	3757	1962	FC_RNA
FC_RNA.YX796:CTAGTGAGTATTCGTC-1	6348	2694	FC_RNA
FC_RNA.YX796:CTAGTGAGTTGGGTTA-1	520	396	FC_RNA
FC_RNA.YX796:CTAGTGAGTTACTTCA-1	5580	2340	FC_RNA
FC_RNA.YX796:AAGAACAGTCGTTACT-1	14974	4696	FC_RNA
FC_RNA.YX796:AAGAACAGTTTAACCC-1	344	271	FC_RNA
FC_RNA.YX796:CGAACAAAGGCGCACT-1	2665	1433	FC_RNA
FC_RNA.YX796:CGAACAAAGGATCCGC-1	3945	1859	FC_RNA
FC_RNA.YX796:CGAACAAAGGAACGCG-1	2411	1311	FC_RNA
FC_RNA.YX796:CGAACAAAGCTAGAAG-1	3474	1689	FC_RNA
FC_RNA.YX796:ATGTTCAAGATAGACG-1	2786	1487	FC_RNA
FC_RNA.YX796:ATGTTCAAGAGGAGGA-1	2511	1500	FC_RNA
FC_RNA.YX796:TGACCAAGTGCATCGG-1	1511	1027	FC_RNA
FC_RNA.YX796:CTAATCGCATTGCGGT-1	530	403	FC_RNA
FC_RNA.YX796:CTAATCGCATCAGCAC-1	15209	4351	FC_RNA
FC_RNA.YX796:TGCAGGCTCATCCTCA-1	443	326	FC_RNA
FC_RNA.YX796:TGCAGGCTCCGGCTAA-1	7046	2784	FC_RNA
FC_RNA.YX796:TGCAGGCTCCTTAAGA-1	3157	1592	FC_RNA
FC_RNA.YX796:TGCAGGCTCCCGTTGT-1	7003	2609	FC_RNA
FC_RNA.YX796:TCTGGCTTCCTAGTCC-1	6144	2456	FC_RNA
FC_RNA.YX796:TCTGGCTTCATAATCG-1	6401	2125	FC_RNA
FC_RNA.YX796:TCTGGCTTCTCAATGA-1	1383	851	FC_RNA
FC_RNA.YX796:TCTGGCTTCAATTGGC-1	4118	1949	FC_RNA
FC_RNA.YX796:TATGGCCCACAGGGAC-1	376	288	FC_RNA
FC_RNA.YX796:TATGGCCCACATACTG-1	5195	2365	FC_RNA
FC_RNA.YX796:TATGGCCCACGTAATT-1	5081	2230	FC_RNA
FC_RNA.YX796:TATGGCCCATCGCTTT-1	5027	2154	FC_RNA
FC_RNA.YX796:CGCGGATTCTAAGTGC-1	1362	1007	FC_RNA
FC_RNA.YX796:CGCGGATTCAGGGCCT-1	4512	2170	FC_RNA
FC_RNA.YX796:CGCGGATTCGGTCATG-1	3252	1489	FC_RNA
FC_RNA.YX796:TTGGGCGGTACGGTAC-1	3491	1802	FC_RNA
FC_RNA.YX796:ACGCTTGAGTCCTGAG-1	2521	1394	FC_RNA
FC_RNA.YX796:ACGCTTGAGGGCTTAT-1	391	303	FC_RNA
FC_RNA.YX796:ACGCTTGAGGCTCATG-1	6034	2968	FC_RNA
FC_RNA.YX796:ACGCTTGAGGTTACAC-1	3373	1693	FC_RNA
FC_RNA.YX796:ACGCTTGAGTTCCTCA-1	354	266	FC_RNA
FC_RNA.YX796:ACGCTTGAGCACCACA-1	15379	4738	FC_RNA
FC_RNA.YX796:GGACTAAAGCAAGGGT-1	1840	1110	FC_RNA
FC_RNA.YX796:GGACTAAAGACCATAC-1	342	250	FC_RNA
FC_RNA.YX796:GGACTAAAGTGAACGA-1	2953	1561	FC_RNA
FC_RNA.YX796:CGAATATGTGCAATAT-1	4273	1954	FC_RNA
FC_RNA.YX796:CGAATATGTAGCCTCC-1	9096	3475	FC_RNA
FC_RNA.YX796:TAGTTTGAGAGGATAT-1	15494	4781	FC_RNA
FC_RNA.YX796:GGAACCTGTCTATCGT-1	5785	2412	FC_RNA
FC_RNA.YX796:TTCCTTGAGGATTTGC-1	5064	2208	FC_RNA
FC_RNA.YX796:TTCCTTGAGGGCCACT-1	1923	995	FC_RNA
FC_RNA.YX796:TTCCTTGAGGGACCTC-1	329	284	FC_RNA
FC_RNA.YX796:TTCCTTGAGGGCTAAA-1	5437	1839	FC_RNA
FC_RNA.YX796:TTCCTTGAGTTTGCGG-1	3569	1713	FC_RNA
FC_RNA.YX796:TTCCTTGAGGAAGTAT-1	4684	2028	FC_RNA
FC_RNA.YX796:TTAATCGAGTGACCTG-1	2789	1451	FC_RNA
FC_RNA.YX796:CGTAATGGTAACGAGG-1	1989	1225	FC_RNA
FC_RNA.YX796:CGTAATGGTCAAGTGC-1	2298	1360	FC_RNA
FC_RNA.YX796:CGTAATGGTGAGCAAG-1	1857	1181	FC_RNA
FC_RNA.YX796:GCCAATAGTTGCAATG-1	1905	1219	FC_RNA
FC_RNA.YX796:GCCAATAGTTAGCTGA-1	8087	3152	FC_RNA
FC_RNA.YX796:GCCAATAGTGGACATC-1	3012	1520	FC_RNA
FC_RNA.YX796:GCCAATAGTCGCAATA-1	14215	4343	FC_RNA
FC_RNA.YX796:GCCAATAGTAACCAGC-1	8999	3636	FC_RNA
FC_RNA.YX796:GCCAATAGTAGGTTAT-1	579	440	FC_RNA
FC_RNA.YX796:AGGACTAAGGTAACGA-1	344	271	FC_RNA
FC_RNA.YX796:AGGACTAAGGCTAATC-1	3229	1764	FC_RNA
FC_RNA.YX796:AACATAGCAGTTTGGC-1	1538	954	FC_RNA
FC_RNA.YX796:AACATAGCACCTAATG-1	1537	932	FC_RNA
FC_RNA.YX796:AACATAGCAAGGTAAC-1	650	464	FC_RNA
FC_RNA.YX796:AACATAGCACGTAATT-1	4649	1985	FC_RNA
FC_RNA.YX796:TAAAGCCTCAATGACC-1	6038	2513	FC_RNA
FC_RNA.YX796:TAAAGCCTCCCGTTAC-1	4341	1988	FC_RNA
FC_RNA.YX796:TAAAGCCTCTCAATTC-1	4365	1844	FC_RNA
FC_RNA.YX796:TAAAGCCTCGGTTCCT-1	3661	1805	FC_RNA
FC_RNA.YX796:AGCACTTAGAAAGCAT-1	3134	1750	FC_RNA
FC_RNA.YX796:AGCACTTAGCTATGAC-1	17391	4884	FC_RNA
FC_RNA.YX796:TGGTGCATCCAGGTCA-1	6899	2856	FC_RNA
FC_RNA.YX796:TGGTGCATCCCATAAA-1	3411	1764	FC_RNA
FC_RNA.YX796:AATTGGGAGGGATGCG-1	2369	1370	FC_RNA
FC_RNA.YX796:AATTGGGAGTATCGCG-1	2304	1379	FC_RNA
FC_RNA.YX796:TAAGCCAGTCATGCAA-1	3990	1993	FC_RNA
FC_RNA.YX796:TAAGCCAGTAAGGTCC-1	3201	1696	FC_RNA
FC_RNA.YX796:TAAGCCAGTGGTTCTT-1	4414	2122	FC_RNA
FC_RNA.YX796:TAAGCCAGTTGCACAA-1	339	262	FC_RNA
FC_RNA.YX796:CGAGGTGAGTGCTGTG-1	2255	1282	FC_RNA
FC_RNA.YX796:CGAGGTGAGTTACCGG-1	5174	2343	FC_RNA
FC_RNA.YX796:CGAGGTGAGGAGCATA-1	2201	1299	FC_RNA
FC_RNA.YX796:CGAGGTGAGTGGCGGA-1	5537	2548	FC_RNA
FC_RNA.YX796:GGTTGCGGTTACGCGG-1	1342	849	FC_RNA
FC_RNA.YX796:GGTTGCGGTTAGCAGC-1	12393	4339	FC_RNA
FC_RNA.YX796:GGTTGCGGTACCGGAT-1	3188	1642	FC_RNA
FC_RNA.YX796:GGTTGCGGTAACTACG-1	2732	1528	FC_RNA
FC_RNA.YX796:GGTTGCGGTTAAGTGT-1	7733	2935	FC_RNA
FC_RNA.YX796:CATCCTGGTGTGAGGA-1	4668	2243	FC_RNA
FC_RNA.YX796:CATCCTGGTGGACATC-1	1723	1060	FC_RNA
FC_RNA.YX796:CATCCTGGTATACTGG-1	4705	2063	FC_RNA
FC_RNA.YX796:CATCCTGGTTTAAAGC-1	6716	2390	FC_RNA
FC_RNA.YX796:CATCCTGGTTAACAGT-1	435	372	FC_RNA
FC_RNA.YX796:CATCCTGGTAGCTGGT-1	5464	2279	FC_RNA
FC_RNA.YX796:CATCCTGGTAGGTTAT-1	1620	986	FC_RNA
FC_RNA.YX796:ACATTGCAGGTAGCTT-1	4652	1944	FC_RNA
FC_RNA.YX796:ACATTGCAGGCCAATT-1	506	370	FC_RNA
FC_RNA.YX796:GGGCTAACAGCTCAAC-1	3826	1861	FC_RNA
FC_RNA.YX796:GGGCTAACATTAAGTC-1	6519	2847	FC_RNA
FC_RNA.YX796:GGGCTAACAACACCTA-1	270	251	FC_RNA
FC_RNA.YX796:CTATGTTTCTGTTGCC-1	2877	1529	FC_RNA
FC_RNA.YX796:CTATGTTTCAGCAAGA-1	355	274	FC_RNA
FC_RNA.YX796:CTATGTTTCGGTTTCC-1	2840	1475	FC_RNA
FC_RNA.YX796:TATCGAGGTAATGGCC-1	11377	3918	FC_RNA
FC_RNA.YX796:TATCGAGGTTCGGGAT-1	910	656	FC_RNA
FC_RNA.YX796:TATCGAGGTTCTTTAG-1	820	620	FC_RNA
FC_RNA.YX796:GCTGGTTCATAATGAG-1	4129	2000	FC_RNA
FC_RNA.YX796:GCTGGTTCAATCTCTC-1	959	652	FC_RNA
FC_RNA.YX796:GCTGGTTCAGTAGGAT-1	310	249	FC_RNA
FC_RNA.YX796:GCTGGTTCATGGCCTG-1	13755	4344	FC_RNA
FC_RNA.YX796:GCTGGTTCAGCAACCT-1	5424	2231	FC_RNA
FC_RNA.YX796:AACATCATCCTTAGGG-1	2646	1441	FC_RNA
FC_RNA.YX796:AACATCATCGCTTCTA-1	3316	1544	FC_RNA
FC_RNA.YX796:AGGTTAACAATTAACC-1	398	319	FC_RNA
FC_RNA.YX796:AGGTTAACAAACTCAT-1	2509	1335	FC_RNA
FC_RNA.YX796:AGGTTAACAATCTCTC-1	5370	2405	FC_RNA
FC_RNA.YX796:AGGTTAACATGTTGGC-1	3891	1850	FC_RNA
FC_RNA.YX796:AGGTTAACACTGACTA-1	3946	1932	FC_RNA
FC_RNA.YX796:AGGTTAACACGTTACA-1	3570	1773	FC_RNA
FC_RNA.YX796:ATCCATAAGCTCGCTT-1	2932	1521	FC_RNA
FC_RNA.YX796:ATCCATAAGACTATTG-1	1974	1104	FC_RNA
FC_RNA.YX796:AAGACATAGTCACCTC-1	2604	1538	FC_RNA
FC_RNA.YX796:TAACCGGTCATAACTG-1	2453	1237	FC_RNA
FC_RNA.YX796:TAACCGGTCGTTACTT-1	5440	2449	FC_RNA
FC_RNA.YX796:TAACCGGTCCTGAATA-1	326	267	FC_RNA
FC_RNA.YX796:TAACCGGTCCGGTATG-1	2967	1722	FC_RNA
FC_RNA.YX796:AATCTTGAGTCATTTC-1	5370	2159	FC_RNA
FC_RNA.YX796:AATCTTGAGGTCATTA-1	371	288	FC_RNA
FC_RNA.YX796:AATCTTGAGGCAATAG-1	3451	1698	FC_RNA
FC_RNA.YX796:AATCTTGAGCATGTCG-1	5303	2582	FC_RNA
FC_RNA.YX796:AATCTTGAGGAAACTG-1	4851	2226	FC_RNA
FC_RNA.YX796:AATCTTGAGAGGAGTC-1	3285	1732	FC_RNA
FC_RNA.YX796:GTCTTGCTCTCAATTC-1	550	444	FC_RNA
FC_RNA.YX796:GTCTTGCTCTCACAAA-1	4250	2001	FC_RNA
FC_RNA.YX796:GTCTTGCTCCCTGGTT-1	2298	1177	FC_RNA
FC_RNA.YX796:GTCTTGCTCACTTCAT-1	527	354	FC_RNA
FC_RNA.YX796:GTCTTGCTCATTGACA-1	4245	2043	FC_RNA
FC_RNA.YX796:CGTGACATCTTAGGGT-1	1161	766	FC_RNA
FC_RNA.YX796:CGTGACATCGCCTAAG-1	1410	919	FC_RNA
FC_RNA.YX796:CGTGACATCTAATCAG-1	4345	1975	FC_RNA
FC_RNA.YX796:CGGTTCCGTCATAGAT-1	7775	3037	FC_RNA
FC_RNA.YX796:CGGTTCCGTCAATGTG-1	4173	1803	FC_RNA
FC_RNA.YX796:CGGTTCCGTATTCGTC-1	5540	2354	FC_RNA
FC_RNA.YX796:CGGTTCCGTAGGATTT-1	2055	1225	FC_RNA
FC_RNA.YX796:CGGTTCCGTTTACTTG-1	3859	1879	FC_RNA
FC_RNA.YX796:CGGTTCCGTTACTTGC-1	2618	1451	FC_RNA
FC_RNA.YX796:CGAGGCAAGTCATCCC-1	3498	1834	FC_RNA
FC_RNA.YX796:CGAGGCAAGTTTGCGG-1	597	466	FC_RNA
FC_RNA.YX796:ATTACGTCAACATAAG-1	287	251	FC_RNA
FC_RNA.YX796:ATTACGTCATTCAGCA-1	6302	2555	FC_RNA
FC_RNA.YX796:ATTACGTCACTATGGC-1	19799	5005	FC_RNA
FC_RNA.YX796:ATTACGTCATTGTGGC-1	8100	3208	FC_RNA
FC_RNA.YX796:ATTACGTCACCAGGTT-1	9326	3237	FC_RNA
FC_RNA.YX796:GCGATTAGTCCTTCTC-1	350	282	FC_RNA
FC_RNA.YX796:GCGATTAGTGGGAACA-1	6819	3038	FC_RNA
FC_RNA.YX796:GCGATTAGTTCCGCAC-1	357	269	FC_RNA
FC_RNA.YX796:GTGTGTTAGGCTTAAC-1	4545	2098	FC_RNA
FC_RNA.YX796:GTGTGTTAGTATTGTG-1	566	462	FC_RNA
FC_RNA.YX796:GTGTGTTAGCTCAATA-1	6237	2876	FC_RNA
FC_RNA.YX796:GTGTGTTAGCTCCTTA-1	2099	1207	FC_RNA
FC_RNA.YX796:GGGTCAACAGGGAGGA-1	8469	3418	FC_RNA
FC_RNA.YX796:GGGTCAACAGCTAACC-1	13313	4147	FC_RNA
FC_RNA.YX796:GGGTCAACATGGCCTG-1	6667	2705	FC_RNA
FC_RNA.YX796:GGGTCAACAGGCCAAA-1	5900	2678	FC_RNA
FC_RNA.YX796:AGCAATACAAACGGGC-1	2575	1499	FC_RNA
FC_RNA.YX796:AGCAATACACTGACTA-1	361	265	FC_RNA
FC_RNA.YX796:AGCAATACATGTCAGC-1	4492	1903	FC_RNA
FC_RNA.YX796:GCCCAAATCGACAAAG-1	6060	2560	FC_RNA
FC_RNA.YX796:GCCCAAATCCAACTGG-1	6016	2625	FC_RNA
FC_RNA.YX796:GCCCAAATCTTGCTAT-1	2288	1405	FC_RNA
FC_RNA.YX796:GCCCAAATCAATCTCT-1	3227	1551	FC_RNA
FC_RNA.YX796:GCCCAAATCTCACTAT-1	2134	1202	FC_RNA
FC_RNA.YX796:GCCCAAATCTGTTCAT-1	2365	1407	FC_RNA
FC_RNA.YX796:TCCGCCATCACGAATC-1	21963	5407	FC_RNA
FC_RNA.YX796:TCCGCCATCATCCTAT-1	18261	4883	FC_RNA
FC_RNA.YX796:TCCGCCATCTAATCAG-1	11239	3696	FC_RNA
FC_RNA.YX796:CTGGACCAGCCGCAGT-1	6418	2673	FC_RNA
FC_RNA.YX796:CTGGACCAGGTCCAAT-1	2500	1351	FC_RNA
FC_RNA.YX796:CTGGACCAGGAGTAAT-1	3633	1831	FC_RNA
FC_RNA.YX796:CTGGACCAGCTGTCAG-1	2011	1153	FC_RNA
FC_RNA.YX796:CTGGACCAGCCGCAAC-1	1110	713	FC_RNA
FC_RNA.YX796:TCCTCTAAGCAAGATG-1	27111	6327	FC_RNA
FC_RNA.YX796:TCCTCTAAGTGAACCT-1	6639	2652	FC_RNA
FC_RNA.YX796:TCCTCTAAGTTTGGTA-1	2370	1418	FC_RNA
FC_RNA.YX796:TCCTCTAAGGTTACGT-1	5618	2537	FC_RNA
FC_RNA.YX796:TCCTCTAAGCATTATG-1	10258	3282	FC_RNA
FC_RNA.YX796:GACACCGGTTAAGCCA-1	287	259	FC_RNA
FC_RNA.YX796:GACACCGGTAGCTAGC-1	2092	1292	FC_RNA
FC_RNA.YX796:GACACCGGTACAATGT-1	394	291	FC_RNA
FC_RNA.YX796:GACACCGGTAGCCATA-1	4678	2312	FC_RNA
FC_RNA.YX796:GACACCGGTTATCGAG-1	5329	2175	FC_RNA
FC_RNA.YX796:GACACCGGTGATGGCT-1	27882	6192	FC_RNA
FC_RNA.YX796:GCTATCCTCCTCAGTC-1	3697	1931	FC_RNA
FC_RNA.YX796:GCTATCCTCCAAGTGT-1	6906	2864	FC_RNA
FC_RNA.YX796:GCTATCCTCTGTAATG-1	4298	1951	FC_RNA
FC_RNA.YX796:GCTATCCTCTGTAAGC-1	9174	3375	FC_RNA
FC_RNA.YX796:GCTATCCTCGGTCAAT-1	3525	1833	FC_RNA
FC_RNA.YX796:GCTATCCTCCTAAGTA-1	4796	2205	FC_RNA
FC_RNA.YX796:GGTCAGGAGGATCCGC-1	3946	1788	FC_RNA
FC_RNA.YX796:GGTCAGGAGTGGACAA-1	2912	1508	FC_RNA
FC_RNA.YX796:GGTCAGGAGTTATGTG-1	6872	3042	FC_RNA
FC_RNA.YX796:GGTCAGGAGTTTGGTA-1	3952	1855	FC_RNA
FC_RNA.YX796:GGTCAGGAGGACCTGC-1	2673	1378	FC_RNA
FC_RNA.YX796:TTGACATCAATGAAGC-1	1630	950	FC_RNA
FC_RNA.YX796:TTGACATCACAGGATG-1	6095	2346	FC_RNA
FC_RNA.YX796:CAGCATGTCTATTGTC-1	5525	2413	FC_RNA
FC_RNA.YX796:CAGCATGTCGCCTGTT-1	9398	3447	FC_RNA
FC_RNA.YX796:CAGCATGTCATTGCGG-1	6200	2361	FC_RNA
FC_RNA.YX796:CAGCATGTCATGCTTT-1	7976	2934	FC_RNA
FC_RNA.YX796:CAGCATGTCAGCACGC-1	7671	3011	FC_RNA
FC_RNA.YX796:AATTAGCGTTCCTGTG-1	1809	1132	FC_RNA
FC_RNA.YX796:AATTAGCGTGAACAAA-1	2374	1387	FC_RNA
FC_RNA.YX796:AATTAGCGTACGCGCA-1	4973	2101	FC_RNA
FC_RNA.YX796:AATTAGCGTGTTGCAA-1	1626	1102	FC_RNA
FC_RNA.YX796:AATTAGCGTCCAAGAC-1	4638	2188	FC_RNA
FC_RNA.YX796:AATTAGCGTATTCGCT-1	5350	2450	FC_RNA
FC_RNA.YX796:AATTAGCGTTAATGAC-1	4597	2083	FC_RNA
FC_RNA.YX796:AATTAGCGTGTCCAAA-1	4669	2411	FC_RNA
FC_RNA.YX796:GTTTGTCGTTAACACG-1	6307	2855	FC_RNA
FC_RNA.YX796:GTTTGTCGTGATGAGG-1	357	278	FC_RNA
FC_RNA.YX796:GTTTGTCGTTAAATGC-1	3890	1819	FC_RNA
FC_RNA.YX796:TGGTAAACATAGACCC-1	3302	1641	FC_RNA
FC_RNA.YX796:TGGTAAACATGCATAT-1	3657	1898	FC_RNA
FC_RNA.YX796:TGGTAAACATTATGAC-1	5761	2606	FC_RNA
FC_RNA.YX796:GTCTAGCCAGCCTTGG-1	15986	4455	FC_RNA
FC_RNA.YX796:CTTGAATCAATCATGT-1	10692	3351	FC_RNA
FC_RNA.YX796:CTTGAATCATTATGAC-1	2771	1516	FC_RNA
FC_RNA.YX796:CTTGAATCAATGCGCT-1	3238	1607	FC_RNA
FC_RNA.YX796:ACGAAGTCACAATGCC-1	15497	4597	FC_RNA
FC_RNA.YX796:ACGAAGTCAAGGTGCA-1	773	565	FC_RNA
FC_RNA.YX796:ACGAAGTCATGTCAGC-1	2035	1244	FC_RNA
FC_RNA.YX796:ACGAAGTCAGAAATGC-1	3485	1831	FC_RNA
FC_RNA.YX796:CTGGTCAAGGAGTCGG-1	1485	970	FC_RNA
FC_RNA.YX796:CTGGTCAAGTTGGCCA-1	821	570	FC_RNA
FC_RNA.YX796:CTGGTCAAGGCCTGGT-1	7882	3165	FC_RNA
FC_RNA.YX796:CTGGTCAAGCACTAAC-1	3962	1859	FC_RNA
FC_RNA.YX796:CTGGTCAAGGAAGCAC-1	3844	1809	FC_RNA
FC_RNA.YX796:CTGGTCAAGGTCCTGA-1	3363	1711	FC_RNA
FC_RNA.YX796:GTACTAATCACGCCAA-1	4328	1951	FC_RNA
FC_RNA.YX796:GTACTAATCATGGCTG-1	358	271	FC_RNA
FC_RNA.YX796:GTACTAATCACAGCGC-1	11569	3845	FC_RNA
FC_RNA.YX796:GTACTAATCAATGTGC-1	4138	2082	FC_RNA
FC_RNA.YX796:TTGCAATCATTCAGCA-1	3092	1764	FC_RNA
FC_RNA.YX796:TTGCAATCATAAGGAC-1	3988	1950	FC_RNA
FC_RNA.YX796:TTGCAATCATTAAAGG-1	2398	1388	FC_RNA
FC_RNA.YX796:TTGCAATCACAGAAAC-1	5836	2496	FC_RNA
FC_RNA.YX796:TCCAGCAAGTCTATGA-1	355	283	FC_RNA
FC_RNA.YX796:TCCAGCAAGCATTATG-1	18941	5016	FC_RNA
FC_RNA.YX796:AATTGCTCAAACTCAT-1	9643	3712	FC_RNA
FC_RNA.YX796:AATTGCTCACCGGCTA-1	4681	2070	FC_RNA
FC_RNA.YX796:AATTGCTCATAAACCT-1	3104	1669	FC_RNA
FC_RNA.YX796:AATTGCTCATGTGGGA-1	1581	1070	FC_RNA
FC_RNA.YX796:ACGAGTAAGGGATGAC-1	5951	2492	FC_RNA
FC_RNA.YX796:ACGAGTAAGTTAGCCG-1	3067	1689	FC_RNA
FC_RNA.YX796:ACGAGTAAGCTCAATA-1	8337	3123	FC_RNA
FC_RNA.YX796:ACGAGTAAGTTACCGG-1	1997	1177	FC_RNA
FC_RNA.YX796:ACGAGTAAGGGATGCG-1	3173	1668	FC_RNA
FC_RNA.YX796:ACGAGTAAGCAGGTGG-1	3313	1792	FC_RNA
FC_RNA.YX796:TCCCGGACAACCTAAT-1	5540	2290	FC_RNA
FC_RNA.YX796:TCCCGGACACACCAAC-1	3700	1754	FC_RNA
FC_RNA.YX796:TCCCGGACATTAGCCA-1	1485	827	FC_RNA
FC_RNA.YX796:TCCCGGACAACTGGCT-1	3511	1668	FC_RNA
FC_RNA.YX796:TCCCGGACACCTACGG-1	401	289	FC_RNA
FC_RNA.YX796:TCCCGGACACCTGGTG-1	5961	2467	FC_RNA
FC_RNA.YX796:TCCCGGACACCGTTCC-1	2394	1288	FC_RNA
FC_RNA.YX796:TCCCGGACAACTAGCC-1	605	411	FC_RNA
FC_RNA.YX796:TATATCCTCACGTTAA-1	456	318	FC_RNA
FC_RNA.YX796:CTAATCCGTTCCATTA-1	810	651	FC_RNA
FC_RNA.YX796:CTAATCCGTTTCGCGC-1	2913	1371	FC_RNA
FC_RNA.YX796:CTAATCCGTGCTTTAC-1	4145	1992	FC_RNA
FC_RNA.YX796:CTAATCCGTCAGGAAG-1	2062	1194	FC_RNA
FC_RNA.YX796:CTAATCCGTAACCACA-1	3282	1608	FC_RNA
FC_RNA.YX796:CTAATCCGTCATGCCC-1	2120	1189	FC_RNA
FC_RNA.YX796:GTTGCTGAGGCTCATG-1	3665	2061	FC_RNA
FC_RNA.YX796:GTTGCTGAGTCTGGGC-1	2818	1542	FC_RNA
FC_RNA.YX796:GTTGCTGAGCTCATAA-1	2599	1336	FC_RNA
FC_RNA.YX796:GTTGCTGAGCTACTGG-1	2957	1523	FC_RNA
FC_RNA.YX796:GTTGCTGAGTTAGTGC-1	6665	2906	FC_RNA
FC_RNA.YX796:GTTGCTGAGGTTAGCT-1	11330	3984	FC_RNA
FC_RNA.YX796:TGGACTAGTTAGAGCC-1	3512	1940	FC_RNA
FC_RNA.YX796:TGGACTAGTGCTAGAC-1	3438	1846	FC_RNA
FC_RNA.YX796:TGGACTAGTTATAGCG-1	12702	4257	FC_RNA
FC_RNA.YX796:GCTGTACCAATTGACT-1	34259	7118	FC_RNA
FC_RNA.YX796:GCTGTACCAAGCCAGA-1	5530	2437	FC_RNA
FC_RNA.YX796:GCTGTACCAGGAAGCC-1	13489	4331	FC_RNA
FC_RNA.YX796:GCTGTACCAGTCTATG-1	8339	3324	FC_RNA
FC_RNA.YX796:GCATCCTTCGTTCACC-1	3744	1810	FC_RNA
FC_RNA.YX796:GCATCCTTCACAGCCA-1	842	571	FC_RNA
FC_RNA.YX796:GCATCCTTCCAGCACA-1	3480	1769	FC_RNA
FC_RNA.YX796:GCATCCTTCGGTTTGG-1	11655	3856	FC_RNA
FC_RNA.YX796:ATCATGTCAGTGAACG-1	481	398	FC_RNA
FC_RNA.YX796:ATCATGTCAAATGCCC-1	4484	2010	FC_RNA
FC_RNA.YX796:ATCATGTCAATGAATG-1	3654	1901	FC_RNA
FC_RNA.YX796:ATCATGTCACTTACAG-1	506	366	FC_RNA
FC_RNA.YX796:ATCATGTCATCTAGCA-1	4434	2102	FC_RNA
FC_RNA.YX796:CCTTTAGTCAACAAGG-1	1175	692	FC_RNA
FC_RNA.YX796:CCTTTAGTCATCACTT-1	16200	4549	FC_RNA
FC_RNA.YX796:CCTTTAGTCCCTGATC-1	820	509	FC_RNA
FC_RNA.YX796:CCTTTAGTCCGTCCAT-1	3595	1579	FC_RNA
FC_RNA.YX796:CCTTTAGTCCTTGAGG-1	3393	1635	FC_RNA
FC_RNA.YX796:TCCCTGGTCAAGTGTC-1	4679	2075	FC_RNA
FC_RNA.YX796:TCCCTGGTCAGTATTG-1	3216	1669	FC_RNA
FC_RNA.YX796:TCCCTGGTCTGTGCAG-1	2161	1237	FC_RNA
FC_RNA.YX796:AAACCGCGTTATTGCC-1	2543	1449	FC_RNA
FC_RNA.YX796:AAACCGCGTGTTGCTT-1	2965	1634	FC_RNA
FC_RNA.YX796:GCACGCTAGGCTTAAC-1	979	715	FC_RNA
FC_RNA.YX796:GCACGCTAGGAACACA-1	7359	2811	FC_RNA
FC_RNA.YX796:GCACGCTAGTTATGTG-1	3888	1878	FC_RNA
FC_RNA.YX796:GCACGCTAGGACAATG-1	1783	1046	FC_RNA
FC_RNA.YX796:GCACGCTAGGAGCACG-1	3159	1590	FC_RNA
FC_RNA.YX796:GAGTTACTCTCGCCCA-1	2536	1335	FC_RNA
FC_RNA.YX796:GAGTTACTCACGAATC-1	10860	3825	FC_RNA
FC_RNA.YX796:GAGTTACTCAAACCTA-1	1883	1096	FC_RNA
FC_RNA.YX796:GCCAATTAGGGTGAAC-1	5311	2435	FC_RNA
FC_RNA.YX796:GCCAATTAGCGGATAA-1	3578	1799	FC_RNA
FC_RNA.YX796:GCCAATTAGTGCACGC-1	2945	1443	FC_RNA
FC_RNA.YX796:GTTAAGTGTGTTTCAC-1	2624	1631	FC_RNA
FC_RNA.YX796:GTTAAGTGTAACCAGC-1	558	427	FC_RNA
FC_RNA.YX796:TAGGCTTAGGTTAGAG-1	2351	1403	FC_RNA
FC_RNA.YX796:TAGGCTTAGTTGGATC-1	3558	1865	FC_RNA
FC_RNA.YX796:TAGGCTTAGGCACAGG-1	12442	3658	FC_RNA
FC_RNA.YX796:AACCTCCTCGCTCACT-1	8489	3111	FC_RNA
FC_RNA.YX796:AACCTCCTCCCTGTTA-1	444	384	FC_RNA
FC_RNA.YX796:AACCTCCTCGTTATAG-1	8034	3051	FC_RNA
FC_RNA.YX796:ACCACACCACTCGCTC-1	9897	3496	FC_RNA
FC_RNA.YX796:CATTCATTCCCGTTGT-1	1219	774	FC_RNA
FC_RNA.YX796:TTGTCCGGTTTGCGAA-1	4062	1745	FC_RNA
FC_RNA.YX796:TTGTCCGGTAAAGCGG-1	1818	1131	FC_RNA
FC_RNA.YX796:TTGTCCGGTCCTTAGT-1	4982	2393	FC_RNA
FC_RNA.YX796:CTGTAACAGTTTCCTG-1	3652	1733	FC_RNA
FC_RNA.YX796:CTGTAACAGTTATCTC-1	2452	1510	FC_RNA
FC_RNA.YX796:CTAAGGTTCGCTAGAT-1	2044	1198	FC_RNA
FC_RNA.YX796:CTAAGGTTCAATAGCC-1	3495	1753	FC_RNA
FC_RNA.YX796:CTAAGGTTCGTCCTTA-1	2621	1428	FC_RNA
FC_RNA.YX796:CTAAGGTTCCAATTAG-1	16486	4798	FC_RNA
FC_RNA.YX796:GGTTTGTAGGCGCATC-1	2624	1481	FC_RNA
FC_RNA.YX796:GGTTTGTAGGTGAGAC-1	7547	2871	FC_RNA
FC_RNA.YX796:GGTTTGTAGTTTGTCT-1	2161	1258	FC_RNA
FC_RNA.YX796:GGTTTGTAGTTCCTCA-1	3397	1627	FC_RNA
FC_RNA.YX796:GGTTTGTAGTGACCTG-1	2104	1248	FC_RNA
FC_RNA.YX796:GGTTTGTAGCTAGAAG-1	4094	1977	FC_RNA
FC_RNA.YX796:ATCAAGCTCCAATAGC-1	6592	2766	FC_RNA
FC_RNA.YX796:ATCAAGCTCATTGTCT-1	15009	4495	FC_RNA
FC_RNA.YX796:ATCAAGCTCCCGTTGT-1	3053	1623	FC_RNA
FC_RNA.YX796:AGGTTTGGTCATCCTG-1	7570	2960	FC_RNA
FC_RNA.YX796:AGGTTTGGTTGGTTAG-1	4072	2003	FC_RNA
FC_RNA.YX796:AGGTTTGGTGCTAGAC-1	10359	3576	FC_RNA
FC_RNA.YX796:GTGAATCTCTATTGTC-1	22522	5666	FC_RNA
FC_RNA.YX796:GTGAATCTCTTGCAAA-1	17531	5099	FC_RNA
FC_RNA.YX796:GTGAATCTCCTACCTA-1	4613	1952	FC_RNA
FC_RNA.YX796:GAGCGATAGCATGAAG-1	2089	1220	FC_RNA
FC_RNA.YX796:GAGCGATAGTCTGGGC-1	3289	1824	FC_RNA
FC_RNA.YX796:GAGCGATAGCTCCTTA-1	4249	1947	FC_RNA
FC_RNA.YX796:TTGCTCTCACCTATAG-1	11368	3724	FC_RNA
FC_RNA.YX796:TTGCTCTCAGTTGCGT-1	5403	2478	FC_RNA
FC_RNA.YX796:TTGCTCTCATTGTGAT-1	4882	2124	FC_RNA
FC_RNA.YX796:TTGCTCTCAGCTCATA-1	4164	1867	FC_RNA
FC_RNA.YX796:GGTTGGTGTCATAGAT-1	6521	2719	FC_RNA
FC_RNA.YX796:GGTTGGTGTAAATTGC-1	3140	1624	FC_RNA
FC_RNA.YX796:GGTTGGTGTAGGTGTC-1	2415	1412	FC_RNA
FC_RNA.YX796:GGTTGGTGTCCGCTGT-1	4115	1922	FC_RNA
FC_RNA.YX796:GGTTGGTGTTTGAGCA-1	5191	2591	FC_RNA
FC_RNA.YX796:GGTTGGTGTCCGTGAG-1	1910	1179	FC_RNA
FC_RNA.YX796:GGTTGGTGTACGTTTC-1	2451	1382	FC_RNA
FC_RNA.YX796:TTGCTTAGTCATCCTG-1	3019	1593	FC_RNA
FC_RNA.YX796:TTGCTTAGTGGAAACG-1	5528	2502	FC_RNA
FC_RNA.YX796:TTGCTTAGTCATTGAG-1	2104	1220	FC_RNA
FC_RNA.YX796:CTTAGTTTCTATTGTC-1	2649	1370	FC_RNA
FC_RNA.YX796:CTTAGTTTCTCACTCA-1	4025	1998	FC_RNA
FC_RNA.YX796:GGTCTTTGTGAATCGC-1	3151	1660	FC_RNA
FC_RNA.YX796:GGTCTTTGTACGCGCA-1	2128	1223	FC_RNA
FC_RNA.YX796:GGTCTTTGTTTGTTGC-1	3134	1496	FC_RNA
FC_RNA.YX796:GGTCTTTGTCTTTATG-1	8968	3055	FC_RNA
FC_RNA.YX796:TTGCAACAGTAAACCC-1	2323	1282	FC_RNA
FC_RNA.YX796:TTGCAACAGCCTCTGT-1	13582	4196	FC_RNA
FC_RNA.YX796:TTGCAACAGGCACAGG-1	2976	1667	FC_RNA
FC_RNA.YX796:GTGCAAGCATAAGCAA-1	4368	2049	FC_RNA
FC_RNA.YX796:GTGCAAGCAATAATCC-1	9437	3555	FC_RNA
FC_RNA.YX796:GTGCAAGCAGACAAAC-1	2436	1380	FC_RNA
FC_RNA.YX796:GTGCAAGCATCATGGC-1	2816	1533	FC_RNA
FC_RNA.YX796:GTGCAAGCATTAAGTC-1	20405	5324	FC_RNA
FC_RNA.YX796:CGTGAGGAGGTCGAGG-1	1420	931	FC_RNA
FC_RNA.YX796:CGTGAGGAGTTTGGGT-1	3339	1735	FC_RNA
FC_RNA.YX796:CGTGAGGAGTTTCCGC-1	413	337	FC_RNA
FC_RNA.YX796:CGTGAGGAGGCTAATC-1	8696	3317	FC_RNA
FC_RNA.YX796:CGTGAGGAGTAACAGG-1	1869	1140	FC_RNA
FC_RNA.YX796:CGTGAGGAGCACCACA-1	3915	2018	FC_RNA
FC_RNA.YX796:AAAGGACGTTGAGCCG-1	2704	1452	FC_RNA
FC_RNA.YX796:AAAGGACGTGACCTGG-1	2024	1259	FC_RNA
FC_RNA.YX796:ATGACGAAGTTAGGCT-1	328	281	FC_RNA
FC_RNA.YX796:ATGACGAAGACAAAGT-1	8391	3388	FC_RNA
FC_RNA.YX796:TGCTAACAGGATTTGC-1	4557	2181	FC_RNA
FC_RNA.YX796:TGCTAACAGGCCTAAT-1	3817	1844	FC_RNA
FC_RNA.YX796:TGCTAACAGGAGCAAC-1	4183	2111	FC_RNA
FC_RNA.YX796:TGCTAACAGGTGTCCA-1	4358	2119	FC_RNA
FC_RNA.YX796:TGCTAACAGGGCTAAA-1	2998	1463	FC_RNA
FC_RNA.YX796:TGCTAACAGGTGAAAT-1	3084	1597	FC_RNA
FC_RNA.YX796:AGCTACTAGTATTGTG-1	10992	3834	FC_RNA
FC_RNA.YX796:AGCTACTAGTAAACCC-1	5084	2104	FC_RNA
FC_RNA.YX796:AGCTACTAGTAGCGGG-1	876	724	FC_RNA
FC_RNA.YX796:AGCTACTAGGTCTTGG-1	2382	1297	FC_RNA
FC_RNA.YX796:ACCTGGTCAGCAACAG-1	6496	2814	FC_RNA
FC_RNA.YX796:ACCTGGTCACTATGGC-1	4854	2267	FC_RNA
FC_RNA.YX796:ACCTGGTCACCAACCG-1	22917	5399	FC_RNA
FC_RNA.YX796:ACCTGGTCATCATGTG-1	11306	3908	FC_RNA
FC_RNA.YX796:ACCTGGTCAGTAGGAT-1	442	346	FC_RNA
FC_RNA.YX796:CTGTTAAAGTTAGGCT-1	470	363	FC_RNA
FC_RNA.YX796:CTGTTAAAGCAAGGGT-1	2598	1397	FC_RNA
FC_RNA.YX796:CTGTTAAAGCATTAGC-1	3910	1766	FC_RNA
FC_RNA.YX796:CTGTTAAAGCTCCTAC-1	1616	922	FC_RNA
FC_RNA.YX796:CCCGTTGTCCTCCTAA-1	454	327	FC_RNA
FC_RNA.YX796:CCCGTTGTCACTTTAC-1	6439	2430	FC_RNA
FC_RNA.YX796:CCCGTTGTCTATCGCC-1	4898	2155	FC_RNA
FC_RNA.YX796:CCCGTTGTCCGGTTGA-1	4256	1969	FC_RNA
FC_RNA.YX796:CGCCTGTGTCCTTAGT-1	2893	1609	FC_RNA
FC_RNA.YX796:CGCCTGTGTTAGGTGC-1	4105	1956	FC_RNA
FC_RNA.YX796:CGCCTGTGTGCTAGAC-1	3335	1578	FC_RNA
FC_RNA.YX796:CGCCTGTGTTTGAGCA-1	341	281	FC_RNA
FC_RNA.YX796:CCAGCTGCAAATACCT-1	3457	1731	FC_RNA
FC_RNA.YX796:CCAGCTGCAATTTAGC-1	5249	2210	FC_RNA
FC_RNA.YX796:CCCTCATAGCAAGATG-1	3049	1577	FC_RNA
FC_RNA.YX796:CCCTCATAGTTTGTCT-1	3992	2030	FC_RNA
FC_RNA.YX796:CCCTCATAGTCATCCC-1	415	300	FC_RNA
FC_RNA.YX796:CCCTCATAGTCCTTTG-1	3777	1747	FC_RNA
FC_RNA.YX796:CCCTCATAGGGCTAAA-1	15921	4708	FC_RNA
FC_RNA.YX796:CCCTCATAGCCTAACG-1	4222	1638	FC_RNA
FC_RNA.YX796:CCCTCATAGTTAGAGG-1	395	308	FC_RNA
FC_RNA.YX796:CTTCGCGTCCTGAGTG-1	2008	1150	FC_RNA
FC_RNA.YX796:CTTCGCGTCATGCAAC-1	2620	1491	FC_RNA
FC_RNA.YX796:CTCTCACAGACTATTG-1	5681	2396	FC_RNA
FC_RNA.YX796:CGCATATAGCTCGCTT-1	2469	1306	FC_RNA
FC_RNA.YX796:CGCATATAGGATCCGC-1	8136	3015	FC_RNA
FC_RNA.YX796:CGCATATAGTTGGATC-1	318	257	FC_RNA
FC_RNA.YX796:CGCATATAGGCATTGT-1	2051	1096	FC_RNA
FC_RNA.YX796:CGCATATAGCACCACA-1	4777	2073	FC_RNA
FC_RNA.YX796:CGCATATAGGTTTACA-1	561	452	FC_RNA
FC_RNA.YX796:GGTTAATGTTGCAATG-1	7064	2662	FC_RNA
FC_RNA.YX796:GGTTAATGTTCAAGCA-1	2686	1333	FC_RNA
FC_RNA.YX796:GGTTAATGTAATCGTG-1	1487	951	FC_RNA
FC_RNA.YX796:GGTTAATGTGCTTTAC-1	3636	1654	FC_RNA
FC_RNA.YX796:CTGGTAAGTGGAGCAA-1	4438	2064	FC_RNA
FC_RNA.YX796:CTGGTAAGTAGCAGCT-1	7597	3097	FC_RNA
FC_RNA.YX796:CTGGTAAGTAATAGCT-1	5879	2376	FC_RNA
FC_RNA.YX796:TAGTGGCGTTTGGGCG-1	620	475	FC_RNA
FC_RNA.YX796:TAGTGGCGTAGACAAA-1	618	508	FC_RNA
FC_RNA.YX796:TAGTGGCGTAATTAGC-1	6664	3021	FC_RNA
FC_RNA.YX796:TAGTGGCGTCCGTGAG-1	7576	3095	FC_RNA
FC_RNA.YX796:GATAACGAGCAGGCCT-1	3786	1695	FC_RNA
FC_RNA.YX796:GATAACGAGGCATTGT-1	2693	1447	FC_RNA
FC_RNA.YX796:CCATCACTCGGCCAGT-1	622	426	FC_RNA
FC_RNA.YX796:CCATCACTCGTTAAGC-1	12735	3987	FC_RNA
FC_RNA.YX796:CCATCACTCATTGACA-1	10096	3653	FC_RNA
FC_RNA.YX796:GCAATCTAGGGCTTAT-1	3254	1697	FC_RNA
FC_RNA.YX796:GCAATCTAGTATTGTG-1	1295	879	FC_RNA
FC_RNA.YX796:TGTCCTGGTGCTCCGT-1	13642	4443	FC_RNA
FC_RNA.YX796:TGTCCTGGTCAATAGT-1	2150	1238	FC_RNA
FC_RNA.YX796:GAAACTGAGTAACGGA-1	5755	2479	FC_RNA
FC_RNA.YX796:GAAACTGAGCAATAGG-1	2024	1150	FC_RNA
FC_RNA.YX796:GAAACTGAGATAGACG-1	2563	1434	FC_RNA
FC_RNA.YX796:GAAACTGAGTAGCGCC-1	323	273	FC_RNA
FC_RNA.YX796:GAAACTGAGCTTCTCA-1	2883	1620	FC_RNA
FC_RNA.YX796:AAACAGCCACTTAGGC-1	1453	968	FC_RNA
FC_RNA.YX796:AAACAGCCAACTAGAA-1	2604	1392	FC_RNA
FC_RNA.YX796:AAACAGCCACGTGCTG-1	8512	3180	FC_RNA
FC_RNA.YX796:AAACAGCCAAATATCC-1	5563	2426	FC_RNA
FC_RNA.YX796:CATCAGCCAGGAAGCC-1	44546	8056	FC_RNA
FC_RNA.YX796:CATCAGCCACTAAGAA-1	3538	1742	FC_RNA
FC_RNA.YX796:AAAGCAAGTTATCCGT-1	3147	1521	FC_RNA
FC_RNA.YX796:AAAGCAAGTGTTAGCA-1	2333	1454	FC_RNA
FC_RNA.YX796:AAAGCAAGTTAGCAGC-1	909	673	FC_RNA
FC_RNA.YX796:AAAGCAAGTTTATGGG-1	3437	1894	FC_RNA
FC_RNA.YX796:AAAGCAAGTTGCGTAA-1	7181	3089	FC_RNA
FC_RNA.YX796:AAAGCAAGTGCAATGC-1	1888	1129	FC_RNA
FC_RNA.YX796:GTTCATTTCAACAAGG-1	2319	1313	FC_RNA
FC_RNA.YX796:GTTCATTTCGGGATTT-1	3940	1906	FC_RNA
FC_RNA.YX796:GTTCATTTCATTACAG-1	1647	963	FC_RNA
FC_RNA.YX796:AGGATATAGCCTGTTC-1	4924	2257	FC_RNA
FC_RNA.YX796:AGAAAGGCAAGCTTAT-1	1790	1111	FC_RNA
FC_RNA.YX796:AGAAAGGCAAGGCCAA-1	2277	1373	FC_RNA
FC_RNA.YX796:CCCTCAGTCGTTAGTA-1	5698	2364	FC_RNA
FC_RNA.YX796:CCCTCAGTCGATAACC-1	3122	1618	FC_RNA
FC_RNA.YX796:CCCTCAGTCCCGCATT-1	508	383	FC_RNA
FC_RNA.YX796:CCCTCAGTCATCCTGC-1	4742	1786	FC_RNA
FC_RNA.YX796:CCCTCAGTCAAGGACA-1	2751	1378	FC_RNA
FC_RNA.YX796:GATTCAGGTGGAAGGC-1	8038	3684	FC_RNA
FC_RNA.YX796:GATTCAGGTTGACTTC-1	2083	1260	FC_RNA
FC_RNA.YX796:ACGCCTAAGTATTGGC-1	2492	1463	FC_RNA
FC_RNA.YX796:ACGCCTAAGCTATGAC-1	1935	1216	FC_RNA
FC_RNA.YX796:GGAACTAAGCAAGATG-1	4422	2133	FC_RNA
FC_RNA.YX796:GGAACTAAGCTATGAC-1	5022	2291	FC_RNA
FC_RNA.YX796:CGGATAAAGATAACCC-1	802	567	FC_RNA
FC_RNA.YX796:CGGATAAAGGTCCAAT-1	497	378	FC_RNA
FC_RNA.YX796:CGGATAAAGCCACAAT-1	422	326	FC_RNA
FC_RNA.YX796:CGGATAAAGCAAGGAC-1	7387	3160	FC_RNA
FC_RNA.YX796:ACCCTCCCAAGCTTTG-1	11743	4013	FC_RNA
FC_RNA.YX796:ACCCTCCCAGGTATTT-1	3912	1867	FC_RNA
FC_RNA.YX796:ACCCTCCCAATTAAGG-1	4658	2222	FC_RNA
FC_RNA.YX796:ACCCTCCCAATTTGGT-1	3087	1621	FC_RNA
FC_RNA.YX796:GAGTGATCAGGATTAA-1	1954	1144	FC_RNA
FC_RNA.YX796:GAGTGATCAGGACCTT-1	2895	1677	FC_RNA
FC_RNA.YX796:GAGTGATCAGTTATCG-1	2203	1353	FC_RNA
FC_RNA.YX796:GAGTGATCACATGCTA-1	9822	3551	FC_RNA
FC_RNA.YX796:TTTCCTGAGACTAAGG-1	378	272	FC_RNA
FC_RNA.YX796:AAGCCACGTGAATCGC-1	2757	1323	FC_RNA
FC_RNA.YX796:AAGCCACGTAGGTTTG-1	3731	1745	FC_RNA
FC_RNA.YX796:AAGCCACGTTTGTTGC-1	3512	1789	FC_RNA
FC_RNA.YX796:AAGCCACGTCACAAAT-1	280	249	FC_RNA
FC_RNA.YX796:AAGCCACGTAGCCTCC-1	4710	1914	FC_RNA
FC_RNA.YX796:TGCCGGTAGGTCCAAT-1	6093	2528	FC_RNA
FC_RNA.YX796:TGCCGGTAGTCGCTAG-1	1324	866	FC_RNA
FC_RNA.YX796:TGCCGGTAGGACCTGC-1	3647	1729	FC_RNA
FC_RNA.YX796:TGCCGGTAGCTACTGG-1	10726	3517	FC_RNA
FC_RNA.YX796:TGCCGGTAGCTAGAAG-1	4812	2342	FC_RNA
FC_RNA.YX796:TGCCGGTAGTAGCGCC-1	1341	916	FC_RNA
FC_RNA.YX796:TGGGCATGTGAGGTGA-1	939	663	FC_RNA
FC_RNA.YX796:TGGGCATGTCCAAGAC-1	3340	1800	FC_RNA
FC_RNA.YX796:TGGGCATGTTGCTGGG-1	2068	1170	FC_RNA
FC_RNA.YX796:TGGGCATGTCGACTAA-1	2871	1469	FC_RNA
FC_RNA.YX796:TGGGCATGTCCTTCAG-1	5446	2579	FC_RNA
FC_RNA.YX796:TGGGCATGTATTGGTG-1	17495	4733	FC_RNA
FC_RNA.YX796:GGAGCGATCATCACTT-1	8389	3115	FC_RNA
FC_RNA.YX796:GGAGCGATCAGAAACG-1	2985	1687	FC_RNA
FC_RNA.YX796:GGAGCGATCAAACCTA-1	2982	1649	FC_RNA
FC_RNA.YX796:GGAGCGATCAGCACGC-1	2067	1259	FC_RNA
FC_RNA.YX796:ACAGTATGTTCCTGTG-1	5531	2127	FC_RNA
FC_RNA.YX796:ACAGTATGTTGGCCGA-1	7964	3170	FC_RNA
FC_RNA.YX796:ACAGTATGTTAAGCCA-1	7265	2894	FC_RNA
FC_RNA.YX796:AGACAATAGGCATGAA-1	6984	2904	FC_RNA
FC_RNA.YX796:AGACAATAGTTGGATC-1	337	253	FC_RNA
FC_RNA.YX796:AGACAATAGCTGAGGG-1	3311	1756	FC_RNA
FC_RNA.YX796:AGACAATAGGCATTGT-1	779	566	FC_RNA
FC_RNA.YX796:AGACAATAGTGTGATC-1	4931	2312	FC_RNA
FC_RNA.YX796:AGACAATAGCACGTTG-1	4465	2175	FC_RNA
FC_RNA.YX796:CAGCCTAAGGAACGCG-1	3878	2156	FC_RNA
FC_RNA.YX796:TGTGAAACACGAATTT-1	11966	4114	FC_RNA
FC_RNA.YX796:TGTGAAACAGCAACCT-1	464	388	FC_RNA
FC_RNA.YX796:TGTGAAACAAAGCGCA-1	3682	1936	FC_RNA
FC_RNA.YX796:CAGGTTTAGGCGGGTA-1	6014	2844	FC_RNA
FC_RNA.YX796:CAGGTTTAGTTCCCGT-1	284	253	FC_RNA
FC_RNA.YX796:CAGGTTTAGGCCTGGT-1	2807	1544	FC_RNA
FC_RNA.YX796:CAGGTTTAGTTAGCTA-1	5697	2427	FC_RNA
FC_RNA.YX796:TTGGCTGAGCATTTCT-1	7595	2941	FC_RNA
FC_RNA.YX796:TTGGCTGAGGGTGAAC-1	4435	1954	FC_RNA
FC_RNA.YX796:TTGGCTGAGCTGGACC-1	6055	2749	FC_RNA
FC_RNA.YX796:TTGGCTGAGGAAGCTA-1	1783	1204	FC_RNA
FC_RNA.YX796:TTGGCTGAGCCACATG-1	469	365	FC_RNA
FC_RNA.YX796:CTGTACCTCAATACGC-1	5666	2419	FC_RNA
FC_RNA.YX796:CTGTACCTCTTGTCCA-1	362	266	FC_RNA
FC_RNA.YX796:CACTAAGGTTGCAATG-1	9225	3629	FC_RNA
FC_RNA.YX796:CACTAAGGTTAGAGGG-1	4762	2330	FC_RNA
FC_RNA.YX796:CACTAAGGTTTATGGG-1	3222	1647	FC_RNA
FC_RNA.YX796:AAGGTCAAGCTCAATA-1	3500	1850	FC_RNA
FC_RNA.YX796:AAGGTCAAGATGCCTG-1	730	554	FC_RNA
FC_RNA.YX796:AAGGTCAAGCATTAGC-1	2080	1219	FC_RNA
FC_RNA.YX796:AAGGTCAAGTTAGTGC-1	1627	1054	FC_RNA
FC_RNA.YX796:GAGCATGCATATTGAC-1	353	273	FC_RNA
FC_RNA.YX796:GAGCATGCAACTGGGA-1	3164	1609	FC_RNA
FC_RNA.YX796:GAGCATGCATGAATAG-1	7439	3022	FC_RNA
FC_RNA.YX796:GAGCATGCAGGCTGTT-1	4151	2160	FC_RNA
FC_RNA.YX796:GAGCATGCATAGACTT-1	9244	3380	FC_RNA
FC_RNA.YX796:AGGTAACCATAGCAGG-1	2450	1437	FC_RNA
FC_RNA.YX796:AGGTAACCATAATGAG-1	6740	3011	FC_RNA
FC_RNA.YX796:AGGTAACCACTGGCCA-1	2361	1367	FC_RNA
FC_RNA.YX796:GCTATTGCATCATGGC-1	3458	1680	FC_RNA
FC_RNA.YX796:GCTATTGCAGCTACGT-1	2235	1251	FC_RNA
FC_RNA.YX796:GCTATTGCAGTCTAAT-1	4972	2160	FC_RNA
FC_RNA.YX796:GCTATTGCAAACATAG-1	3505	1834	FC_RNA
FC_RNA.YX796:CCAACATAGGCTATGT-1	3392	1754	FC_RNA
FC_RNA.YX796:CCAACATAGGGCCACT-1	1925	1074	FC_RNA
FC_RNA.YX796:CCAACATAGTGTGATC-1	10593	3460	FC_RNA
FC_RNA.YX796:GGTGAGTAGTCCTGAG-1	9135	3377	FC_RNA
FC_RNA.YX796:GGTGAGTAGATAACCC-1	15506	4556	FC_RNA
FC_RNA.YX796:GGTGAGTAGCGGATTT-1	1680	1104	FC_RNA
FC_RNA.YX796:GGTGAGTAGGCTACTG-1	495	380	FC_RNA
FC_RNA.YX796:GGTGAGTAGGACAATG-1	283	255	FC_RNA
FC_RNA.YX796:TAGGCTAGTTCAAGCA-1	3448	1933	FC_RNA
FC_RNA.YX796:TAGGCTAGTAGGATCC-1	5104	2312	FC_RNA
FC_RNA.YX796:TAGGCTAGTTGCTTCG-1	2847	1677	FC_RNA
FC_RNA.YX796:TACTGACAGGGCTTTG-1	9195	3133	FC_RNA
FC_RNA.YX796:ACGTTACAGCGAGTAA-1	2128	1249	FC_RNA
FC_RNA.YX796:ACGTTACAGTCACGAT-1	2802	1599	FC_RNA
FC_RNA.YX796:GCTTAACAGCAAGGGT-1	2230	1296	FC_RNA
FC_RNA.YX796:GCTTAACAGACAGGTA-1	9732	3460	FC_RNA
FC_RNA.YX796:GCTTAACAGGGACTAA-1	3106	1507	FC_RNA
FC_RNA.YX796:GCTTAACAGGCACAGG-1	4359	2081	FC_RNA
FC_RNA.YX796:ATCACACAGGTGCGGA-1	4198	2011	FC_RNA
FC_RNA.YX796:ATCACACAGTTATCCT-1	900	604	FC_RNA
FC_RNA.YX796:ATCACACAGAACCTGT-1	492	337	FC_RNA
FC_RNA.YX796:ATCACACAGCGCCTTT-1	3278	1624	FC_RNA
FC_RNA.YX796:CGCTACTTCGTTAGCG-1	38897	7605	FC_RNA
FC_RNA.YX796:CGCTACTTCATAACTG-1	1868	1107	FC_RNA
FC_RNA.YX796:CGCTACTTCCGCTAGA-1	12339	3973	FC_RNA
FC_RNA.YX796:CGCTACTTCATTTGCT-1	3918	1781	FC_RNA
FC_RNA.YX796:CGCTACTTCATGACCG-1	543	397	FC_RNA
FC_RNA.YX796:GGCCTAATCAAACCGT-1	3043	1496	FC_RNA
FC_RNA.YX796:GGCCTAATCCGGAACC-1	2081	1263	FC_RNA
FC_RNA.YX796:GGCCTAATCTCATCAT-1	875	610	FC_RNA
FC_RNA.YX796:AAGCATGAGTGAAGTG-1	1995	1224	FC_RNA
FC_RNA.YX796:AAGCATGAGCCACAAT-1	3869	1946	FC_RNA
FC_RNA.YX796:CATAACGGTGCTAGCG-1	19677	5516	FC_RNA
FC_RNA.YX796:CATAACGGTTCGCTCA-1	694	488	FC_RNA
FC_RNA.YX796:CATAACGGTAGTTAAC-1	4860	2233	FC_RNA
FC_RNA.YX796:AATCATCCAGCAGGTA-1	3047	1630	FC_RNA
FC_RNA.YX796:AATCATCCATTGACAT-1	3335	1720	FC_RNA
FC_RNA.YX796:AATCATCCACACCAAC-1	5285	2145	FC_RNA
FC_RNA.YX796:AATCATCCATTGCGTA-1	4329	2010	FC_RNA
FC_RNA.YX796:TCTTAGCGTTCCAGGG-1	2389	1325	FC_RNA
FC_RNA.YX796:TCTTAGCGTTGCCTCA-1	2099	1295	FC_RNA
FC_RNA.YX796:TACGTACAGTCATGCG-1	3418	1838	FC_RNA
FC_RNA.YX796:TACGTACAGCTAATTG-1	4330	1953	FC_RNA
FC_RNA.YX796:ACCGCAATCTTAATGG-1	4927	2257	FC_RNA
FC_RNA.YX796:ACCGCAATCAAGCTTA-1	320	278	FC_RNA
FC_RNA.YX796:ACCGCAATCATTAGGC-1	16481	4768	FC_RNA
FC_RNA.YX796:ACCGCAATCCTCAGCT-1	4510	2021	FC_RNA
FC_RNA.YX796:TCAAGTATCGTTCACC-1	624	430	FC_RNA
FC_RNA.YX796:TCAAGTATCCAAGTTA-1	4995	2318	FC_RNA
FC_RNA.YX796:TCAAGTATCTAATTGG-1	326	252	FC_RNA
FC_RNA.YX796:GGCCATCAGCTTTGTT-1	4000	1910	FC_RNA
FC_RNA.YX796:GGCCATCAGACAACAG-1	3958	1799	FC_RNA
FC_RNA.YX796:GGCCATCAGCTGGACC-1	9739	3413	FC_RNA
FC_RNA.YX796:TGTGGCGGTGAGCGAA-1	2146	1291	FC_RNA
FC_RNA.YX796:TGTGGCGGTTTGAGGC-1	2404	1413	FC_RNA
FC_RNA.YX796:AATAACCGTGATGAGG-1	2778	1614	FC_RNA
FC_RNA.YX796:AATAACCGTTTGCGCC-1	4489	1930	FC_RNA
FC_RNA.YX796:TAGCTAATCAGTGAAG-1	3592	1792	FC_RNA
FC_RNA.YX796:TAGCTAATCTTGCTAT-1	3173	1475	FC_RNA
FC_RNA.YX796:TAGCTAATCATTACAG-1	21256	5460	FC_RNA
FC_RNA.YX796:ACCGGTTCACAGGGAC-1	4760	2147	FC_RNA
FC_RNA.YX796:ACCGGTTCAGCTAACC-1	2689	1529	FC_RNA
FC_RNA.YX796:ACCGGTTCAAGGTGCA-1	4187	2050	FC_RNA
FC_RNA.YX796:ACCGGTTCAAGGTCGA-1	11665	4270	FC_RNA
FC_RNA.YX796:TCCGGTAAGCGCATTG-1	2820	1555	FC_RNA
FC_RNA.YX796:ATGTAAGCACAAAGCG-1	302	254	FC_RNA
FC_RNA.YX796:ATGTAAGCACAGACTC-1	3094	1691	FC_RNA
FC_RNA.YX796:ATGTAAGCAACCTGGT-1	1655	1082	FC_RNA
FC_RNA.YX796:ATGTAAGCAGCAAGTG-1	2527	1432	FC_RNA
FC_RNA.YX796:ATGTAAGCAAGCTTTG-1	7125	3114	FC_RNA
FC_RNA.YX796:ATGTAAGCAATAGTCT-1	1510	822	FC_RNA
FC_RNA.YX796:TCTACTAGTTTGTGGA-1	5136	2286	FC_RNA
FC_RNA.YX796:TCTACTAGTTAACGAT-1	3247	1716	FC_RNA
FC_RNA.YX796:TCTACTAGTTGGTTGA-1	399	310	FC_RNA
FC_RNA.YX796:TACTGAGGTGAGACTC-1	10635	3754	FC_RNA
FC_RNA.YX796:TACTGAGGTGAGGTGA-1	1746	1138	FC_RNA
FC_RNA.YX796:TACTGAGGTAGGATTT-1	376	275	FC_RNA
FC_RNA.YX796:TACTGAGGTAATAGCT-1	9900	3524	FC_RNA
FC_RNA.YX796:GGCAAGCCATAAGTCT-1	3177	1688	FC_RNA
FC_RNA.YX796:GGCAAGCCATAAACCT-1	559	401	FC_RNA
FC_RNA.YX796:GGCAAGCCATAATTGC-1	490	398	FC_RNA
FC_RNA.YX796:TATTACCTCTTGCTAT-1	6548	2597	FC_RNA
FC_RNA.YX796:TATTACCTCCCTCGCA-1	8608	2902	FC_RNA
FC_RNA.YX796:TATTACCTCCACCTGT-1	3753	1891	FC_RNA
FC_RNA.YX796:CTCACAACAATTAGGA-1	329	257	FC_RNA
FC_RNA.YX796:CTCACAACACCTGTAA-1	4340	2120	FC_RNA
FC_RNA.YX796:TAGCGCGGTTCATTTG-1	7559	3251	FC_RNA
FC_RNA.YX796:TAGCGCGGTGTGCACG-1	1102	738	FC_RNA
FC_RNA.YX796:GGAGTCTGTTGTTCAC-1	3015	1650	FC_RNA
FC_RNA.YX796:GGAGTCTGTTGTTGTC-1	2997	1628	FC_RNA
FC_RNA.YX796:GGAGTCTGTGCCGCAA-1	7925	3138	FC_RNA
FC_RNA.YX796:GGAGTCTGTGGACCTG-1	3219	1766	FC_RNA
FC_RNA.YX796:GGAGTCTGTATTCGCT-1	4021	2034	FC_RNA
FC_RNA.YX796:GTTTCCTCAACAGGAT-1	3955	1936	FC_RNA
FC_RNA.YX796:AGGAACCAGTTTCCTG-1	2359	1297	FC_RNA
FC_RNA.YX796:AGGAACCAGCCTGGTA-1	3895	1846	FC_RNA
FC_RNA.YX796:AGGAACCAGTAAGGGC-1	22976	5971	FC_RNA
FC_RNA.YX796:GGTCGGTTCGCTCCAT-1	2892	1603	FC_RNA
FC_RNA.YX796:GGTCGGTTCATGCGTG-1	2117	1332	FC_RNA
FC_RNA.YX796:GGTCGGTTCATGCTAA-1	976	744	FC_RNA
FC_RNA.YX796:GGTCGGTTCGTAACGT-1	3632	1820	FC_RNA
FC_RNA.YX796:CTTGGACCAATCCCTT-1	833	555	FC_RNA
FC_RNA.YX796:CTTGGACCAGGCTTGT-1	9971	3679	FC_RNA
FC_RNA.YX796:GTAGGATCAATCATGT-1	360	282	FC_RNA
FC_RNA.YX796:GTAGGATCATTAAAGG-1	947	695	FC_RNA
FC_RNA.YX796:GTAGGATCATATAACC-1	335	256	FC_RNA
FC_RNA.YX796:GTAGGATCAAATATCC-1	2621	1390	FC_RNA
FC_RNA.YX796:GTGGTTAGTGCTGTAA-1	2914	1517	FC_RNA
FC_RNA.YX796:CATAGACTCGAAGTGA-1	9540	3387	FC_RNA
FC_RNA.YX796:CATAGACTCTCACTAT-1	5513	2337	FC_RNA
FC_RNA.YX796:CAGCTCAAGTTTAACG-1	4398	2082	FC_RNA
FC_RNA.YX796:CAGCTCAAGGCCCAGT-1	625	495	FC_RNA
FC_RNA.YX796:CAGCTCAAGTTGTCCC-1	1787	1114	FC_RNA
FC_RNA.YX796:CAGCTCAAGGAAGCAC-1	846	655	FC_RNA
FC_RNA.YX796:CAGCTCAAGTTGGGCC-1	1671	952	FC_RNA
FC_RNA.YX796:TATGGGCGTGTGTGGT-1	12365	4234	FC_RNA
FC_RNA.YX796:TATGGGCGTTGCGCGA-1	3982	1975	FC_RNA
FC_RNA.YX796:AAGGATTAGTCATGCG-1	9218	3205	FC_RNA
FC_RNA.YX796:AAGGATTAGGCATGTT-1	1428	967	FC_RNA
FC_RNA.YX796:AAGGATTAGTGGACAA-1	6413	2663	FC_RNA
FC_RNA.YX796:AAGGATTAGTTATCTC-1	501	374	FC_RNA
FC_RNA.YX796:AAGGATTAGCTGTAAC-1	9599	3565	FC_RNA
FC_RNA.YX796:AAGGATTAGCTAAGTC-1	6635	2980	FC_RNA
FC_RNA.YX796:CGAAGAATCATCGTTT-1	9162	3512	FC_RNA
FC_RNA.YX796:CGAAGAATCTTAGGAC-1	955	640	FC_RNA
FC_RNA.YX796:CGAAGAATCAAACCGT-1	9179	3254	FC_RNA
FC_RNA.YX796:CGAAGAATCTTGTTCG-1	1366	862	FC_RNA
FC_RNA.YX796:CATTGTGCAATTGCGC-1	381	310	FC_RNA
FC_RNA.YX796:CATTGTGCACTGGCTG-1	320	261	FC_RNA
FC_RNA.YX796:CATTGTGCAGGTTCAC-1	3992	1826	FC_RNA
FC_RNA.YX796:CATTGTGCACCCACAG-1	16247	4394	FC_RNA
FC_RNA.YX796:CATTGTGCAGGAACAT-1	12149	4200	FC_RNA
FC_RNA.YX796:TCCTCACAGTCATCCC-1	2061	1233	FC_RNA
FC_RNA.YX796:TCCTCACAGGTTTGAC-1	1647	986	FC_RNA
FC_RNA.YX796:TCCTCACAGTCACTAA-1	2845	1655	FC_RNA
FC_RNA.YX796:TCCTCACAGAACAAGT-1	1136	718	FC_RNA
FC_RNA.YX796:TCCTCACAGAAGCTAG-1	6921	2991	FC_RNA
FC_RNA.YX796:AGGTCCGGTTAAGCGC-1	2387	1225	FC_RNA
FC_RNA.YX796:AGGTCCGGTCATGCAA-1	4069	1922	FC_RNA
FC_RNA.YX796:AGGTCCGGTTTACGTC-1	3608	1768	FC_RNA
FC_RNA.YX796:AGGTCCGGTACCGAAC-1	4430	1957	FC_RNA
FC_RNA.YX796:TCACTGACAGGCGATA-1	4612	2183	FC_RNA
FC_RNA.YX796:TCACTGACATTGCAGC-1	10750	3867	FC_RNA
FC_RNA.YX796:TTGTCAAAGTTAGGCT-1	3852	1682	FC_RNA
FC_RNA.YX796:TTGTCAAAGTATTGCA-1	5257	1997	FC_RNA
FC_RNA.YX796:TTGTCAAAGGCAAGTA-1	1498	985	FC_RNA
FC_RNA.YX796:TTTGACTTCCACCCTG-1	3000	1608	FC_RNA
FC_RNA.YX796:CTGATCACAGGCTTCG-1	1716	1035	FC_RNA
FC_RNA.YX796:CTGATCACAGCACGAA-1	5259	2280	FC_RNA
FC_RNA.YX796:CTGATCACATTAGCCA-1	7898	3181	FC_RNA
FC_RNA.YX796:CTGATCACACTTACAG-1	9102	3335	FC_RNA
FC_RNA.YX796:CTGATCACACGCAACT-1	409	292	FC_RNA
FC_RNA.YX796:CTGATCACAGAGGGAG-1	3431	1812	FC_RNA
FC_RNA.YX796:CTGATCACAACACTTG-1	2699	1411	FC_RNA
FC_RNA.YX796:GCTTATCGTTGTGATG-1	9450	3615	FC_RNA
FC_RNA.YX796:GCTTATCGTATCTGGA-1	4895	2135	FC_RNA
FC_RNA.YX796:AATTGTGTCCTCCCTC-1	1092	774	FC_RNA
FC_RNA.YX796:TCATGTTTCCCGCAAA-1	2552	1415	FC_RNA
FC_RNA.YX796:TCATGTTTCCCTCAAC-1	5536	2160	FC_RNA
FC_RNA.YX796:TCATGTTTCTTGGATA-1	4719	2079	FC_RNA
FC_RNA.YX796:TCATGTTTCCTCATGC-1	11338	3504	FC_RNA
FC_RNA.YX796:TCATGTTTCAGCTAAC-1	2070	1144	FC_RNA
FC_RNA.YX796:AGGTCATTCGAGGAAC-1	8623	3053	FC_RNA
FC_RNA.YX796:AGGTCATTCGCAGGCT-1	4181	1783	FC_RNA
FC_RNA.YX796:CTTACCGGTTGGCCGA-1	4170	1915	FC_RNA
FC_RNA.YX796:CTTACCGGTTTAGCTC-1	3457	1702	FC_RNA
FC_RNA.YX796:CTTACCGGTGTTCCCA-1	3069	1529	FC_RNA
FC_RNA.YX796:CAGGTGGAGCTTTGTT-1	4076	2067	FC_RNA
FC_RNA.YX796:CAGGTGGAGCTGAGGG-1	1539	1038	FC_RNA
FC_RNA.YX796:TGGTTCTGTACGGGTT-1	2737	1607	FC_RNA
FC_RNA.YX796:TCACCTCAGGCCGGAA-1	5263	2382	FC_RNA
FC_RNA.YX796:CTCCAACTCGATATTG-1	6840	2850	FC_RNA
FC_RNA.YX796:CTCCAACTCAAGTGTC-1	2955	1575	FC_RNA
FC_RNA.YX796:CTCCAACTCCTTAAGA-1	2717	1352	FC_RNA
FC_RNA.YX796:CTCCAACTCCTGCGAA-1	1948	1018	FC_RNA
FC_RNA.YX796:CTCCAACTCGAGGTGG-1	782	581	FC_RNA
FC_RNA.YX796:CTCCAACTCTGTAATG-1	4725	1951	FC_RNA
FC_RNA.YX796:ATGAAGCCACAAAGCG-1	2090	1334	FC_RNA
FC_RNA.YX796:GTAAGCAAGGGCTTAT-1	5260	2366	FC_RNA
FC_RNA.YX796:GTAAGCAAGAGCCGGA-1	2574	1476	FC_RNA
FC_RNA.YX796:GTAAGCAAGGCGCTAC-1	3037	1473	FC_RNA
FC_RNA.YX796:GTAAGCAAGTGAACGA-1	472	372	FC_RNA
FC_RNA.YX796:GTAAGCAAGGAAGTAT-1	5178	2557	FC_RNA
FC_RNA.YX796:GTTGCCCGTGCTAGAC-1	2812	1523	FC_RNA
FC_RNA.YX796:GTTGCCCGTACAAAGA-1	4093	2041	FC_RNA
FC_RNA.YX796:GTTGCCCGTCATTACC-1	5230	2321	FC_RNA
FC_RNA.YX796:GTTGCCCGTTACTTGC-1	9278	3552	FC_RNA
FC_RNA.YX796:CCAATATCACGGTACT-1	1522	945	FC_RNA
FC_RNA.YX796:CCAATATCAAGTAAGC-1	2915	1522	FC_RNA
FC_RNA.YX796:CCAATATCACATAACT-1	2637	1459	FC_RNA
FC_RNA.YX796:CTTAAGGGTAAGGTCC-1	3760	1886	FC_RNA
FC_RNA.YX796:CTTAAGGGTCCTTTAA-1	1972	1153	FC_RNA
FC_RNA.YX796:CTTAAGGGTTGCAGTA-1	8333	3487	FC_RNA
FC_RNA.YX796:CTTAAGGGTTTCCTCC-1	2213	1226	FC_RNA
FC_RNA.YX796:GAACCTTAGGTGAGAC-1	2686	1355	FC_RNA
FC_RNA.YX796:GCCTTTGGTCTAACAG-1	5146	2327	FC_RNA
FC_RNA.YX796:GCGCGATTCCACAATA-1	3858	1790	FC_RNA
FC_RNA.YX796:GCGCGATTCGTTACTT-1	15243	4180	FC_RNA
FC_RNA.YX796:GCGCGATTCACGCATG-1	366	286	FC_RNA
FC_RNA.YX796:TCGTTACGTTAACACG-1	3559	1796	FC_RNA
FC_RNA.YX796:AGCAATTGTCCTAACT-1	4773	2237	FC_RNA
FC_RNA.YX796:AGCAATTGTATTGTGG-1	4004	2100	FC_RNA
FC_RNA.YX796:AGCAATTGTTCCTGAT-1	363	286	FC_RNA
FC_RNA.YX796:AGCAATTGTCACGGAT-1	2593	1463	FC_RNA
FC_RNA.YX796:AGGTTTATCGCAATCG-1	4989	2312	FC_RNA
FC_RNA.YX796:AGGTTTATCTGGTCCT-1	4248	2094	FC_RNA
FC_RNA.YX796:CCGTTATGTAGGTTTG-1	3513	1880	FC_RNA
FC_RNA.YX796:CCGTTATGTTACAACG-1	401	318	FC_RNA
FC_RNA.YX796:TGATCCTGTCCTTAGT-1	5170	2283	FC_RNA
FC_RNA.YX796:GGGATAATCATCCTAT-1	13325	4275	FC_RNA
FC_RNA.YX796:AAGGAAGCAATCCTGA-1	28106	6536	FC_RNA
FC_RNA.YX796:AAGGAAGCAAGACTCC-1	333	267	FC_RNA
FC_RNA.YX796:AAGGAAGCACTGGCCA-1	21088	6025	FC_RNA
FC_RNA.YX796:AAGGAAGCAGTAGGAT-1	837	613	FC_RNA
FC_RNA.YX796:AAGGAAGCAACTAGCC-1	4684	2298	FC_RNA
FC_RNA.YX796:CATCCTTCAATATACC-1	2623	1419	FC_RNA
FC_RNA.YX796:CATCCTTCATCATGTG-1	2693	1392	FC_RNA
FC_RNA.YX796:CATCCTTCAAGGTCGA-1	3580	1746	FC_RNA
FC_RNA.YX796:GACTTGGTCGGTTACG-1	1963	1056	FC_RNA
FC_RNA.YX796:GAGCCTTCAGGACCTT-1	1846	1079	FC_RNA
FC_RNA.YX796:TCCACAACATCATGTG-1	3866	1829	FC_RNA
FC_RNA.YX796:TCCACAACAGGAACTG-1	944	653	FC_RNA
FC_RNA.YX796:TCCACAACAACTAACT-1	3463	1754	FC_RNA
FC_RNA.YX796:TCCACAACATGGCCTG-1	612	439	FC_RNA
FC_RNA.YX796:TCCACAACATCTAGCA-1	2706	1384	FC_RNA
FC_RNA.YX796:AAAGCCGCAGCACGTT-1	1487	1018	FC_RNA
FC_RNA.YX796:AAAGCCGCAAACGCGA-1	14573	4474	FC_RNA
FC_RNA.YX796:AAAGCCGCATTATGAC-1	12708	4299	FC_RNA
FC_RNA.YX796:GAGCAAGGTCTAGCTT-1	21803	5329	FC_RNA
FC_RNA.YX796:TTTGGTAAGGCATTGT-1	3603	1812	FC_RNA
FC_RNA.YX796:CAACCGGGTTCCAGGG-1	3021	1866	FC_RNA
FC_RNA.YX796:CAACCGGGTGCACGCA-1	2708	1490	FC_RNA
FC_RNA.YX796:CAACCGGGTATTTGGG-1	10652	3816	FC_RNA
FC_RNA.YX796:CTGAATATCCCGTTTA-1	33248	6661	FC_RNA
FC_RNA.YX796:CTGAATATCACGAATC-1	2802	1402	FC_RNA
FC_RNA.YX796:CTGAATATCTTAGCGG-1	4338	2043	FC_RNA
FC_RNA.YX796:CTGAATATCTGGTCCT-1	5060	2135	FC_RNA
FC_RNA.YX796:GAAGTATAGTCCTGAG-1	15168	4672	FC_RNA
FC_RNA.YX796:GAAGTATAGCATTTCT-1	3804	1788	FC_RNA
FC_RNA.YX796:GAAGTATAGGCTAATC-1	858	598	FC_RNA
FC_RNA.YX796:GAAGTATAGCCGCTTT-1	3492	1647	FC_RNA
FC_RNA.YX796:GAAGTATAGCTGCACA-1	354	265	FC_RNA
FC_RNA.YX796:CTAATCTTCCCTGTTA-1	4732	2225	FC_RNA
FC_RNA.YX796:CTAATCTTCCCATAGG-1	3488	1666	FC_RNA
FC_RNA.YX796:CTAATCTTCGAAGTAG-1	6132	2524	FC_RNA
FC_RNA.YX796:CTAATCTTCATTGACA-1	9095	3214	FC_RNA
FC_RNA.YX796:CTTAATGAGCAGCTCA-1	297	261	FC_RNA
FC_RNA.YX796:TAAACAGCAGCAATAA-1	5946	2572	FC_RNA
FC_RNA.YX796:TAAACAGCAATAACCT-1	284	258	FC_RNA
FC_RNA.YX796:TAAACAGCATTGTGGC-1	2044	1201	FC_RNA
FC_RNA.YX796:TAAACAGCAAGTGTCC-1	458	342	FC_RNA
FC_RNA.YX796:TAAACAGCAAGCCACT-1	456	333	FC_RNA
FC_RNA.YX796:AACAGATAGTTTGAGC-1	8593	3368	FC_RNA
FC_RNA.YX796:AACAGATAGGAACCAA-1	2183	1350	FC_RNA
FC_RNA.YX796:AACAGATAGCTGTACG-1	352	281	FC_RNA
FC_RNA.YX796:AACAGATAGGCCCAGT-1	2421	1357	FC_RNA
FC_RNA.YX796:AACAGATAGGCGTAAA-1	1983	1239	FC_RNA
FC_RNA.YX796:GCCTCCATCCAAACAC-1	4531	2022	FC_RNA
FC_RNA.YX796:GCCTCCATCCGCAAGC-1	359	260	FC_RNA
FC_RNA.YX796:GCCTCCATCCTTAGGG-1	19645	5440	FC_RNA
FC_RNA.YX796:GCCTCCATCATCAGTA-1	4014	1949	FC_RNA
FC_RNA.YX796:GCCTCCATCCGTTAAA-1	3311	1722	FC_RNA
FC_RNA.YX796:CATTGCGAGCGCATTG-1	2760	1467	FC_RNA
FC_RNA.YX796:CATTGCGAGGTTACGT-1	4855	2411	FC_RNA
FC_RNA.YX796:CCTGAGTCACAACAAA-1	3094	1471	FC_RNA
FC_RNA.YX796:CCTGAGTCAATTAAGG-1	3954	1977	FC_RNA
FC_RNA.YX796:CCTGAGTCACAGGAAT-1	3129	1609	FC_RNA
FC_RNA.YX796:CCTGAGTCATCCTAGA-1	283	250	FC_RNA
FC_RNA.YX796:ACGACAAAGGCGTAAA-1	4227	2184	FC_RNA
FC_RNA.YX796:GCTAATATCATGAGCT-1	5894	2455	FC_RNA
FC_RNA.YX796:GCTAATATCCACCTTA-1	304	256	FC_RNA
FC_RNA.YX796:GCTAATATCGCACAAT-1	426	316	FC_RNA
FC_RNA.YX796:GCTAATATCATTGTCT-1	2354	1194	FC_RNA
FC_RNA.YX796:GCTAATATCATGTGGT-1	2915	1456	FC_RNA
FC_RNA.YX796:GCACGGTTCCTCCATA-1	3960	1850	FC_RNA
FC_RNA.YX796:GCACGGTTCAACAAGG-1	3012	1559	FC_RNA
FC_RNA.YX796:GCACGGTTCCAATAGC-1	44164	7682	FC_RNA
FC_RNA.YX796:GCACGGTTCCTAGTTT-1	5492	1986	FC_RNA
FC_RNA.YX796:GCACGGTTCGAGGTGG-1	2136	1214	FC_RNA
FC_RNA.YX796:GAGCTTGTCCGGGACT-1	382	299	FC_RNA
FC_RNA.YX796:GAGCTTGTCTTAGGAC-1	1635	1000	FC_RNA
FC_RNA.YX796:GAGCTTGTCAAGGACA-1	1863	1142	FC_RNA
FC_RNA.YX796:TGGAACAAGTGAACCT-1	782	601	FC_RNA
FC_RNA.YX796:TGGAACAAGCACAGGG-1	1707	981	FC_RNA
FC_RNA.YX796:TGGAACAAGCTTTGGG-1	3242	1765	FC_RNA
FC_RNA.YX796:TGGAACAAGTCACGAT-1	823	643	FC_RNA
FC_RNA.YX796:ATTATGGTCCTTCGTA-1	373	313	FC_RNA
FC_RNA.YX796:ATTATGGTCAGTGAAG-1	18397	5462	FC_RNA
FC_RNA.YX796:ATTATGGTCGAGGTGG-1	15351	4651	FC_RNA
FC_RNA.YX796:GAGTAATAGGTCGAGG-1	477	366	FC_RNA
FC_RNA.YX796:GAGTAATAGCTCAATA-1	1555	1035	FC_RNA
FC_RNA.YX796:GAGTAATAGGAAGCTA-1	5726	2560	FC_RNA
FC_RNA.YX796:GAGTAATAGTTATGTG-1	999	666	FC_RNA
FC_RNA.YX796:GAGTAATAGCTTAGCG-1	11417	3866	FC_RNA
FC_RNA.YX796:GAGTAATAGACTTACA-1	5725	2831	FC_RNA
FC_RNA.YX796:ATGTCCACATTCAGCA-1	2649	1480	FC_RNA
FC_RNA.YX796:ATGTCCACAATATACC-1	9397	3202	FC_RNA
FC_RNA.YX796:ATGTCCACAATTAACC-1	3818	2014	FC_RNA
FC_RNA.YX796:ATGTCCACATCCTGAA-1	2949	1518	FC_RNA
FC_RNA.YX796:ATGTCCACACAATTAC-1	355	299	FC_RNA
FC_RNA.YX796:ATGTCCACAATAGCCC-1	11566	3829	FC_RNA
FC_RNA.YX796:GAACCTGTCATGGTGT-1	6363	2768	FC_RNA
FC_RNA.YX796:GAACCTGTCCCATAGG-1	3062	1651	FC_RNA
FC_RNA.YX796:GAACCTGTCTTGCAGG-1	546	448	FC_RNA
FC_RNA.YX796:GAACCTGTCATGGTTA-1	7539	2968	FC_RNA
FC_RNA.YX796:AGGTGAATCTATTGTC-1	2615	1458	FC_RNA
FC_RNA.YX796:AGGTGAATCTGCAACG-1	2438	1338	FC_RNA
FC_RNA.YX796:AGGTGAATCAAACCGT-1	749	531	FC_RNA
FC_RNA.YX796:AGGTGAATCGATAACC-1	7340	3013	FC_RNA
FC_RNA.YX796:AGGTGAATCTATGACA-1	3237	1564	FC_RNA
FC_RNA.YX796:AGCCTGGGTTTGCGAA-1	781	545	FC_RNA
FC_RNA.YX796:AGCCTGGGTTGCTTCG-1	619	442	FC_RNA
FC_RNA.YX796:AGCCTGGGTGCAACTA-1	744	512	FC_RNA
FC_RNA.YX796:GTTGTTGCATAGCGAG-1	3744	1873	FC_RNA
FC_RNA.YX796:GTTGTTGCAAGCCACT-1	3353	1652	FC_RNA
FC_RNA.YX796:AGCCGGTTCTTCAATC-1	1986	1126	FC_RNA
FC_RNA.YX796:AGCCGGTTCACAGCCA-1	1796	1074	FC_RNA
FC_RNA.YX796:AGCCGGTTCATGTGGT-1	13828	4464	FC_RNA
FC_RNA.YX796:ACGGTACGTGTTTGTC-1	7079	3051	FC_RNA
FC_RNA.YX796:ACGGTACGTTTAAAGC-1	1716	1051	FC_RNA
FC_RNA.YX796:ACGGTACGTTTCCACG-1	4636	2125	FC_RNA
FC_RNA.YX796:ACGGTACGTCCGTGAG-1	480	408	FC_RNA
FC_RNA.YX796:TTCCTCAAGTTTAACG-1	5705	2376	FC_RNA
FC_RNA.YX796:GTTAAGCTCATGCATA-1	3232	1584	FC_RNA
FC_RNA.YX796:GTTAAGCTCCTCAGCT-1	10352	3459	FC_RNA
FC_RNA.YX796:GTTAAGCTCAATTGGC-1	2752	1402	FC_RNA
FC_RNA.YX796:GGTAACCGTAATCCCT-1	3869	1828	FC_RNA
FC_RNA.YX796:GGTAACCGTCACCTAT-1	18773	5074	FC_RNA
FC_RNA.YX796:AGCGATTTCACCAATA-1	910	644	FC_RNA
FC_RNA.YX796:AGCGATTTCATGCATA-1	354	258	FC_RNA
FC_RNA.YX796:AGCGATTTCACTCAAA-1	2556	1442	FC_RNA
FC_RNA.YX796:CGCGATTCATGATTGT-1	2228	1383	FC_RNA
FC_RNA.YX796:CGCGATTCATCAATCG-1	379	286	FC_RNA
FC_RNA.YX796:CGCGATTCATGTCAAT-1	334	257	FC_RNA
FC_RNA.YX796:TACAAGCTCACCTGTC-1	4918	2314	FC_RNA
FC_RNA.YX796:ATGGCCGGTTAATGCG-1	19776	5393	FC_RNA
FC_RNA.YX796:ATGGCCGGTCATTAGG-1	3318	1563	FC_RNA
FC_RNA.YX796:CGTAACCCACTGGCTG-1	293	249	FC_RNA
FC_RNA.YX796:CGTAACCCAGGCATCT-1	8595	3111	FC_RNA
FC_RNA.YX796:CGTAACCCAGTGAACG-1	2619	1578	FC_RNA
FC_RNA.YX796:CGTAACCCACAATGCC-1	7426	2916	FC_RNA
FC_RNA.YX796:CGTAACCCAGGAACAT-1	2808	1683	FC_RNA
FC_RNA.YX796:CGTAACCCACAATTAC-1	11447	3905	FC_RNA
FC_RNA.YX796:CGTAACCCAGGCATGA-1	456	398	FC_RNA
FC_RNA.YX796:AAGCCTCCACAACCTA-1	12693	4123	FC_RNA
FC_RNA.YX796:AAGCCTCCATCCGTAA-1	2014	1101	FC_RNA
FC_RNA.YX796:AAGCCTCCATTGCGGT-1	4145	1893	FC_RNA
FC_RNA.YX796:AAGCCTCCACAATGTT-1	9434	3256	FC_RNA
FC_RNA.YX796:AAGCCTCCAGAAATGC-1	1379	858	FC_RNA
FC_RNA.YX796:AAGCCTCCAACCCTCC-1	425	321	FC_RNA
FC_RNA.YX796:TGTTAGCAGGGTGAGT-1	1972	1228	FC_RNA
FC_RNA.YX796:TGTTAGCAGCTCCCTG-1	4245	2033	FC_RNA
FC_RNA.YX796:TGTTAGCAGCATGCAT-1	3421	1735	FC_RNA
FC_RNA.YX796:TGTTAGCAGCATTAGC-1	2669	1448	FC_RNA
FC_RNA.YX796:CCCAAATAGTAACGGA-1	4547	2028	FC_RNA
FC_RNA.YX796:CCCAAATAGCAAGGGT-1	4658	2054	FC_RNA
FC_RNA.YX796:CCCAAATAGTTCCTGC-1	3794	1914	FC_RNA
FC_RNA.YX796:CCCAAATAGAACAAGT-1	773	520	FC_RNA
FC_RNA.YX796:CCCAAATAGTAACAGG-1	10879	3727	FC_RNA
FC_RNA.YX796:CCCAAATAGTGACCTG-1	1860	1118	FC_RNA
FC_RNA.YX796:AGAACCGCAAGCTTTG-1	950	643	FC_RNA
FC_RNA.YX796:AGAACCGCACAACAAA-1	5168	2156	FC_RNA
FC_RNA.YX796:AGAACCGCACCGTTCC-1	6206	2765	FC_RNA
FC_RNA.YX796:AGAACCGCAGCAACCT-1	3176	1545	FC_RNA
FC_RNA.YX796:AGAACCGCACTAAGTT-1	12229	3868	FC_RNA
FC_RNA.YX796:AGAACCGCAAACTGTT-1	1420	941	FC_RNA
FC_RNA.YX796:TGGTTAATCTTTGACT-1	1342	837	FC_RNA
FC_RNA.YX796:TGGTTAATCTGTAATG-1	668	485	FC_RNA
FC_RNA.YX796:CACTTTGTCATTTAGG-1	2373	1249	FC_RNA
FC_RNA.YX796:CATTGTAAGAGAGGAG-1	1818	1195	FC_RNA
FC_RNA.YX796:CATTGTAAGTAGAGGC-1	1562	989	FC_RNA
FC_RNA.YX796:CATTGTAAGTCCTTTG-1	2650	1446	FC_RNA
FC_RNA.YX796:ACAACATGTGATTACG-1	4460	2092	FC_RNA
FC_RNA.YX796:ACAACATGTTGTCATC-1	11944	3936	FC_RNA
FC_RNA.YX796:ACAACATGTTTGTCTA-1	349	261	FC_RNA
FC_RNA.YX796:ACAACATGTGCACGCA-1	8438	3112	FC_RNA
FC_RNA.YX796:ACAACATGTTTATCTG-1	13775	4311	FC_RNA
FC_RNA.YX796:ACAACATGTCATAAGT-1	7410	2778	FC_RNA
FC_RNA.YX796:CTCATGCTCGGGACTC-1	2784	1481	FC_RNA
FC_RNA.YX796:CTCATGCTCGCTAGTG-1	3833	1620	FC_RNA
FC_RNA.YX796:CTCATGCTCATCCACC-1	10763	3620	FC_RNA
FC_RNA.YX796:CTCATGCTCTGGTCCT-1	6714	2527	FC_RNA
FC_RNA.YX796:CTCATGCTCGCAAACT-1	4344	2043	FC_RNA
FC_RNA.YX796:TGCGCGAGTCGAAGTC-1	532	409	FC_RNA
FC_RNA.YX796:TGCGCGAGTGGACCTG-1	421	334	FC_RNA
FC_RNA.YX796:TGCGCGAGTCATAAGT-1	3459	1718	FC_RNA
FC_RNA.YX796:TGCGCGAGTGTCCAAA-1	10026	3723	FC_RNA
FC_RNA.YX796:TGTTTGTTCTTCAATC-1	6678	2663	FC_RNA
FC_RNA.YX796:TGTTTGTTCTTACTCG-1	922	674	FC_RNA
FC_RNA.YX796:TGTTTGTTCTTAAGTG-1	3215	1721	FC_RNA
FC_RNA.YX796:TGTTTGTTCACAGCCA-1	5945	2493	FC_RNA
FC_RNA.YX796:TGTTTGTTCGAGGTGG-1	5786	2727	FC_RNA
FC_RNA.YX796:GCAATATGTAACAGGG-1	6401	2610	FC_RNA
FC_RNA.YX796:GCAATATGTTCCGGGA-1	2715	1477	FC_RNA
FC_RNA.YX796:GCAATATGTTGGTTCT-1	21774	5714	FC_RNA
FC_RNA.YX796:CTTGTTTAGTGTTGCG-1	3050	1625	FC_RNA
FC_RNA.YX796:CTTGTTTAGCACCACA-1	2714	1471	FC_RNA
FC_RNA.YX796:CTTGTTTAGTTAGAGG-1	4963	2114	FC_RNA
FC_RNA.YX796:CTTGTTTAGTAACGAG-1	1197	810	FC_RNA
FC_RNA.YX796:GGCCAGTTCGCTAGCA-1	13811	4275	FC_RNA
FC_RNA.YX796:ACCGGCTAGCTATTAG-1	8669	3629	FC_RNA
FC_RNA.YX796:ACCGGCTAGCGAGGTG-1	2405	1440	FC_RNA
FC_RNA.YX796:GGATTCAGTAAATTGC-1	7781	3150	FC_RNA
FC_RNA.YX796:GGATTCAGTTGTAACG-1	8413	3075	FC_RNA
FC_RNA.YX796:GGATTCAGTCTTGCTG-1	1553	972	FC_RNA
FC_RNA.YX796:CAGCCTTTCGATATTG-1	499	329	FC_RNA
FC_RNA.YX796:CAGCCTTTCATAGACC-1	3418	1741	FC_RNA
FC_RNA.YX796:ACCAAGTTCCCTCAAC-1	1432	1018	FC_RNA
FC_RNA.YX796:ACCAAGTTCCGGAACC-1	418	347	FC_RNA
FC_RNA.YX796:ACCAAGTTCTTAGCGG-1	2438	1315	FC_RNA
FC_RNA.YX796:ACCAAGTTCCTCCCTC-1	15397	4409	FC_RNA
FC_RNA.YX796:TCTAACCGTTCATTTG-1	13276	4056	FC_RNA
FC_RNA.YX796:TCTAACCGTTTCCTCC-1	599	399	FC_RNA
FC_RNA.YX796:TCTAACCGTTAAGGTT-1	1973	1264	FC_RNA
FC_RNA.YX796:CTTCAATTCTTCAATC-1	10019	2989	FC_RNA
FC_RNA.YX796:CTTCAATTCGTTTCGC-1	2048	1177	FC_RNA
FC_RNA.YX796:CTTCAATTCCCGAACA-1	18110	4514	FC_RNA
FC_RNA.YX796:CTTCAATTCCGCATGA-1	787	541	FC_RNA
FC_RNA.YX796:GGTAAGGGTGAGCACT-1	1665	962	FC_RNA
FC_RNA.YX796:GGTAAGGGTCATTAGG-1	2062	1132	FC_RNA
FC_RNA.YX796:GGTAAGGGTATGGTGC-1	6227	2610	FC_RNA
FC_RNA.YX796:ATCCTCATCAAGCTAC-1	4849	2083	FC_RNA
FC_RNA.YX796:ATCCTCATCATTTAGG-1	2618	1408	FC_RNA
FC_RNA.YX796:ATCCTCATCCTAAGAC-1	3114	1535	FC_RNA
FC_RNA.YX796:ATCCTCATCCGGTTGA-1	18883	5224	FC_RNA
FC_RNA.YX796:ATCCTCATCACCTGTC-1	3363	1743	FC_RNA
FC_RNA.YX796:AAGTTTGTCTACTAAG-1	2570	1297	FC_RNA
FC_RNA.YX796:AAGTTTGTCCTTGCGT-1	21108	5419	FC_RNA
FC_RNA.YX796:AAGTTTGTCTTGGATA-1	1391	903	FC_RNA
FC_RNA.YX796:AAGTTTGTCCTTGAGG-1	3312	1780	FC_RNA
FC_RNA.YX796:AAAGCACCACGAATCC-1	785	511	FC_RNA
FC_RNA.YX796:AAAGCACCACTAAGAA-1	4712	2287	FC_RNA
FC_RNA.YX796:GATCGATTCCTTCGTA-1	2499	1369	FC_RNA
FC_RNA.YX796:GATCGATTCCACAATA-1	3550	1753	FC_RNA
FC_RNA.YX796:CGTTTCTCATGAAATG-1	9577	3342	FC_RNA
FC_RNA.YX796:CGTTTCTCACAGAACG-1	1730	1066	FC_RNA
FC_RNA.YX796:CGTTTCTCACTTCATC-1	13373	4089	FC_RNA
FC_RNA.YX796:CGTTTCTCAAAGGCCA-1	2853	1493	FC_RNA
FC_RNA.YX796:CGTTTCTCATAAGTTC-1	11007	3849	FC_RNA
FC_RNA.YX796:CGTTTCTCAGCTTAAT-1	11842	3763	FC_RNA
FC_RNA.YX796:CGTTTCTCATTGTGTG-1	7047	2825	FC_RNA
FC_RNA.YX796:CGTTTCTCAAGGTAAC-1	4146	1904	FC_RNA
FC_RNA.YX796:CGTTTCTCATTCCTCG-1	5094	2118	FC_RNA
FC_RNA.YX796:AACTGTTCAATCCTAG-1	8349	2885	FC_RNA
FC_RNA.YX796:AACTGTTCAACCCTCC-1	5649	2482	FC_RNA
FC_RNA.YX796:AACTGTTCAATGCGCT-1	4187	1663	FC_RNA
FC_RNA.YX796:CTTTAGGCATAAAGCA-1	10104	3542	FC_RNA
FC_RNA.YX796:CTTTAGGCACTGACTA-1	2686	1351	FC_RNA
FC_RNA.YX796:GCCTGAGGTACTGAAT-1	2675	1507	FC_RNA
FC_RNA.YX796:GCCTGAGGTAGACAAA-1	9683	3678	FC_RNA
FC_RNA.YX796:GCCTGAGGTCAAGTAT-1	3139	1678	FC_RNA
FC_RNA.YX796:TTATGCGCAATTGAGA-1	6350	2778	FC_RNA
FC_RNA.YX796:TTATGCGCAGGTATTT-1	4029	1987	FC_RNA
FC_RNA.YX796:TTATGCGCATGTTGCA-1	5234	2235	FC_RNA
FC_RNA.YX796:TGATTCAAGCCTGAGC-1	324	262	FC_RNA
FC_RNA.YX796:TGATTCAAGCCTTAAA-1	4745	2158	FC_RNA
FC_RNA.YX796:TGATTCAAGGCAAGTA-1	5675	2281	FC_RNA
FC_RNA.YX796:ACCAAACTCCGCAAGC-1	3354	1787	FC_RNA
FC_RNA.YX796:ACCAAACTCGGTTACG-1	2605	1372	FC_RNA
FC_RNA.YX796:ACCAAACTCCTCCCTC-1	6174	2576	FC_RNA
FC_RNA.YX796:ACCAAACTCAATGAGG-1	754	521	FC_RNA
FC_RNA.YX796:ACCAAACTCATTGACA-1	4684	2006	FC_RNA
FC_RNA.YX796:ATGCAGGCACTGGCTG-1	447	351	FC_RNA
FC_RNA.YX796:ATGCAGGCAAATGCCC-1	2676	1547	FC_RNA
FC_RNA.YX796:ATGCAGGCAGAATGAC-1	3189	1762	FC_RNA
FC_RNA.YX796:ATGCAGGCAAGCTTTG-1	1980	1241	FC_RNA
FC_RNA.YX796:TTAACCAAGGATTGAG-1	2114	1230	FC_RNA
FC_RNA.YX796:TTAACCAAGCTTAGCG-1	6165	2710	FC_RNA
FC_RNA.YX796:GGTTCTTGTTACTTGC-1	8341	2864	FC_RNA
FC_RNA.YX796:TGTTCCTCAATAATGG-1	3243	1559	FC_RNA
FC_RNA.YX796:TGTTCCTCACTAGGTC-1	1224	776	FC_RNA
FC_RNA.YX796:TGTTCCTCAAGTAAGC-1	1691	1106	FC_RNA
FC_RNA.YX796:GGTGTGACAGAGGCTA-1	2443	1552	FC_RNA
FC_RNA.YX796:GGTGTGACACAAAGAC-1	3342	1724	FC_RNA
FC_RNA.YX796:GGTGTGACACGCAACT-1	14297	4745	FC_RNA
FC_RNA.YX796:GAGTGAGGTGTTTCAC-1	407	321	FC_RNA
FC_RNA.YX796:GAGTGAGGTGCGCGTA-1	2358	1372	FC_RNA
FC_RNA.YX796:GAGTGAGGTGGTTCCC-1	2165	1404	FC_RNA
FC_RNA.YX796:GAGTGAGGTCGTTATC-1	3516	1851	FC_RNA
FC_RNA.YX796:GAGTGAGGTCAAGACC-1	4470	2106	FC_RNA
FC_RNA.YX796:TGCGATTAGCAAGGGT-1	4626	2219	FC_RNA
FC_RNA.YX796:TGCGATTAGGCAACAA-1	2449	1339	FC_RNA
FC_RNA.YX796:TGCGATTAGTGAAGTG-1	2056	1136	FC_RNA
FC_RNA.YX796:AAGCTCCCATGGCCCA-1	1402	913	FC_RNA
FC_RNA.YX796:AAGCTCCCACCTGCCT-1	11994	3975	FC_RNA
FC_RNA.YX796:AAGCTCCCACGGTACT-1	1984	1115	FC_RNA
FC_RNA.YX796:CTTTGGTGTGGGTGAA-1	443	349	FC_RNA
FC_RNA.YX796:CTTTGGTGTGAGCGAA-1	2167	1343	FC_RNA
FC_RNA.YX796:CTTTGGTGTGGATTGC-1	4849	2274	FC_RNA
FC_RNA.YX796:TTCAGGTAGTTATGTG-1	4283	2006	FC_RNA
FC_RNA.YX796:TTCAGGTAGGTTTGAC-1	4262	2101	FC_RNA
FC_RNA.YX796:GGGTATTTCGTTTCCA-1	2495	1391	FC_RNA
FC_RNA.YX796:GCACTTACATGAGTTT-1	4267	2021	FC_RNA
FC_RNA.YX796:GCACTTACAGAATGAC-1	6009	2375	FC_RNA
FC_RNA.YX796:GCACTTACAAACAACA-1	713	533	FC_RNA
FC_RNA.YX796:GCACTTACACTGACTA-1	372	316	FC_RNA
FC_RNA.YX796:GCACTTACATTTAAGC-1	4036	1801	FC_RNA
FC_RNA.YX796:AACGGTAAGTTTAACG-1	3569	1754	FC_RNA
FC_RNA.YX796:AACGGTAAGATAACCC-1	11338	4115	FC_RNA
FC_RNA.YX796:AACGGTAAGGTAAGCA-1	4481	2299	FC_RNA
FC_RNA.YX796:TTGTCCATCTTAGGGT-1	3790	1872	FC_RNA
FC_RNA.YX796:TTGTCCATCAAACCGT-1	1243	788	FC_RNA
FC_RNA.YX796:GGTATTGGTCATTACC-1	305	273	FC_RNA
FC_RNA.YX796:GGTATTGGTTAAGCTG-1	5530	2591	FC_RNA
FC_RNA.YX796:CAGAACCGTACCGTTT-1	4057	1756	FC_RNA
FC_RNA.YX796:CAGAACCGTAACCAGC-1	7636	3020	FC_RNA
FC_RNA.YX796:CAGAACCGTTATCCTA-1	14254	3704	FC_RNA
FC_RNA.YX796:CGCACACAGGGCTTAT-1	386	292	FC_RNA
FC_RNA.YX796:CGCACACAGTCACCAG-1	2908	1589	FC_RNA
FC_RNA.YX796:CGCACACAGCATTAGC-1	5380	2357	FC_RNA
FC_RNA.YX796:CGCACACAGTGACCTG-1	2198	1102	FC_RNA
FC_RNA.YX796:CGCACACAGCTGGCTA-1	2693	1394	FC_RNA
FC_RNA.YX796:GTACCGGGTAACAGGG-1	5662	2436	FC_RNA
FC_RNA.YX796:GTACCGGGTCGACTAA-1	3896	1899	FC_RNA
FC_RNA.YX796:GTACCGGGTATTGGTG-1	3952	1933	FC_RNA
FC_RNA.YX796:GTACCGGGTATTTGGG-1	7032	2929	FC_RNA
FC_RNA.YX796:ACCTTGTGTTAGTTGG-1	1512	952	FC_RNA
FC_RNA.YX796:ACCTTGTGTCAATACG-1	2891	1489	FC_RNA
FC_RNA.YX796:ACCTTGTGTTTCAGGA-1	1886	1205	FC_RNA
FC_RNA.YX796:CTCAGGATCCTCGATC-1	6573	2776	FC_RNA
FC_RNA.YX796:CTCAGGATCGTTCACC-1	3723	1864	FC_RNA
FC_RNA.YX796:CTCAGGATCATTTAGG-1	3139	1757	FC_RNA
FC_RNA.YX796:CTCAGGATCTTGAGGT-1	4024	1973	FC_RNA
FC_RNA.YX796:CTCAGGATCTAGCTTT-1	3829	1860	FC_RNA
FC_RNA.YX796:CTCAGGATCCGCACAA-1	7738	2982	FC_RNA
FC_RNA.YX796:AGACTATGTTCCAGGG-1	2618	1508	FC_RNA
FC_RNA.YX796:AGACTATGTTTAAAGC-1	2827	1390	FC_RNA
FC_RNA.YX796:AGACTATGTATTCGTC-1	17257	4745	FC_RNA
FC_RNA.YX796:ATCCACCTCCTAGTCC-1	437	335	FC_RNA
FC_RNA.YX796:ATCCACCTCAATGTCA-1	475	328	FC_RNA
FC_RNA.YX796:ATCCACCTCCTTAATC-1	6639	2532	FC_RNA
FC_RNA.YX796:ATCCACCTCGATTTGA-1	2737	1440	FC_RNA
FC_RNA.YX796:ATCCACCTCAGCAAGA-1	400	329	FC_RNA
FC_RNA.YX796:ATCCACCTCTAATCAG-1	12000	4141	FC_RNA
FC_RNA.YX796:GTTGTGAGTTACTAGG-1	2004	1180	FC_RNA
FC_RNA.YX796:TAGGAGTCAATTGACT-1	4860	2262	FC_RNA
FC_RNA.YX796:TAGGAGTCACAAACTT-1	15423	4309	FC_RNA
FC_RNA.YX796:TAGGAGTCAATATAGG-1	5919	2344	FC_RNA
FC_RNA.YX796:TAGGAGTCACTAAGCC-1	563	439	FC_RNA
FC_RNA.YX796:TAGGAGTCAGTCTATG-1	6954	2829	FC_RNA
FC_RNA.YX796:GTATGTGGTGCTAGCG-1	374	289	FC_RNA
FC_RNA.YX796:GTATGTGGTTGCTGGG-1	13421	3964	FC_RNA
FC_RNA.YX796:GTATGTGGTCTAACAG-1	333	269	FC_RNA
FC_RNA.YX796:AATGGCGCATAGACCC-1	979	675	FC_RNA
FC_RNA.YX796:AATGGCGCAGTAGGTG-1	2898	1502	FC_RNA
FC_RNA.YX796:AATGGCGCAAACGGGC-1	4284	2041	FC_RNA
FC_RNA.YX796:AATGGCGCACGAACAG-1	579	466	FC_RNA
FC_RNA.YX796:AATGGCGCAGTAGCCT-1	445	345	FC_RNA
FC_RNA.YX796:CCATTATTCTTTGACT-1	3243	1623	FC_RNA
FC_RNA.YX796:AGCCTAGTCGCTTGCT-1	6087	2447	FC_RNA
FC_RNA.YX796:AGCCTAGTCAAACTCA-1	6663	2632	FC_RNA
FC_RNA.YX796:AGCCTAGTCGAGGTGG-1	2971	1472	FC_RNA
FC_RNA.YX796:AGCCTAGTCAGCTAAC-1	6666	2365	FC_RNA
FC_RNA.YX796:AGCCTAGTCTGCAAGT-1	595	436	FC_RNA
FC_RNA.YX796:TCGTCAACAAACTCAT-1	6198	2742	FC_RNA
FC_RNA.YX796:TCGTCAACAAAGGCCA-1	2246	1287	FC_RNA
FC_RNA.YX796:GCTGTAAGTTTAGTCC-1	6356	2600	FC_RNA
FC_RNA.YX796:GCTGTAAGTCACTCGC-1	2335	1412	FC_RNA
FC_RNA.YX796:GCTGTAAGTCACCTAT-1	370	296	FC_RNA
FC_RNA.YX796:TCCTTTACAGCAAGGC-1	347	281	FC_RNA
FC_RNA.YX796:TCCTTTACAACTGGGA-1	17094	4742	FC_RNA
FC_RNA.YX796:TCCTTTACAGTTTGTG-1	753	534	FC_RNA
FC_RNA.YX796:TCCTTTACACCTGGTG-1	3846	1754	FC_RNA
FC_RNA.YX796:AATTCGTCAAACGCGA-1	3188	1723	FC_RNA
FC_RNA.YX796:AATTCGTCAATTGAGA-1	6554	2602	FC_RNA
FC_RNA.YX796:AATTCGTCAGCTCATA-1	329	293	FC_RNA
FC_RNA.YX796:AATTCGTCAGCACCAT-1	5760	2454	FC_RNA
FC_RNA.YX796:GTCTATCGTGAATCGC-1	6012	2590	FC_RNA
FC_RNA.YX796:GTCTATCGTGAGCACT-1	3753	1852	FC_RNA
FC_RNA.YX796:GTCTATCGTGGGTACT-1	3178	1668	FC_RNA
FC_RNA.YX796:GTCTATCGTCATTACC-1	3478	1803	FC_RNA
FC_RNA.YX796:GTCTATCGTTACTTGC-1	3498	1573	FC_RNA
FC_RNA.YX796:GTCTATCGTCACGGAT-1	3613	1782	FC_RNA
FC_RNA.YX796:GTCTATCGTTAAATGC-1	14952	4116	FC_RNA
FC_RNA.YX796:ACCTGGATCCTCCTAA-1	11397	3872	FC_RNA
FC_RNA.YX796:ACCTGGATCAATGACC-1	2417	1333	FC_RNA
FC_RNA.YX796:ACCTGGATCATGAGCT-1	1473	881	FC_RNA
FC_RNA.YX796:ACCTGGATCGAGCAAA-1	9405	3421	FC_RNA
FC_RNA.YX796:ACCTGGATCACCAATA-1	6041	2358	FC_RNA
FC_RNA.YX796:ACCTGGATCTAAATCG-1	4490	1898	FC_RNA
FC_RNA.YX796:TACCGAAGTAGGTGTC-1	1358	845	FC_RNA
FC_RNA.YX796:TACCGAAGTGTCCTGC-1	2910	1607	FC_RNA
FC_RNA.YX796:TACCGAAGTACGTTTC-1	4605	2077	FC_RNA
FC_RNA.YX796:GGTTACTAGTGAGCGG-1	1543	1012	FC_RNA
FC_RNA.YX796:GGTTACTAGTTAGCCG-1	2943	1570	FC_RNA
FC_RNA.YX796:GGTTACTAGAATCGCT-1	498	370	FC_RNA
FC_RNA.YX796:GGTTACTAGTTATGTG-1	7660	2942	FC_RNA
FC_RNA.YX796:GCAGCCAGTCTAGCTT-1	4362	2161	FC_RNA
FC_RNA.YX796:TGGTTCCTCCTACCTA-1	416	307	FC_RNA
FC_RNA.YX796:GAGCTTAGTTACAACG-1	289	250	FC_RNA
FC_RNA.YX796:GAGCTTAGTTTGTCTA-1	3190	1686	FC_RNA
FC_RNA.YX796:GAGCTTAGTTAGGCGT-1	2388	1392	FC_RNA
FC_RNA.YX796:GAGCTTAGTGATGAAA-1	4126	1920	FC_RNA
FC_RNA.YX796:GCAGGCTTCGACAAAG-1	6036	2628	FC_RNA
FC_RNA.YX796:GCAGGCTTCCAGGTCA-1	3479	1730	FC_RNA
FC_RNA.YX796:GCAGGCTTCGTTTCCA-1	2902	1510	FC_RNA
FC_RNA.YX796:GCAGGCTTCATTACAG-1	3731	1850	FC_RNA
FC_RNA.YX796:GCAGGCTTCTCATCAT-1	4636	2110	FC_RNA
FC_RNA.YX796:AAACGCGCAAGCTTTG-1	5765	2509	FC_RNA
FC_RNA.YX796:AAACGCGCATGTTTGG-1	6423	2592	FC_RNA
FC_RNA.YX796:AAACGCGCAAAGCTAA-1	294	259	FC_RNA
FC_RNA.YX796:GTCCAAGTCCAAACAC-1	3339	1585	FC_RNA
FC_RNA.YX796:GTCCAAGTCCTTGCGT-1	12310	4261	FC_RNA
FC_RNA.YX796:GTCCAAGTCAAACCGT-1	5456	2384	FC_RNA
FC_RNA.YX796:GTCCAAGTCCTGGTCT-1	2646	1491	FC_RNA
FC_RNA.YX796:ACAACAGAGGCGCATC-1	2779	1505	FC_RNA
FC_RNA.YX796:ACAACAGAGTCATTGA-1	496	361	FC_RNA
FC_RNA.YX796:ACAACAGAGTCTGGGC-1	1698	1026	FC_RNA
FC_RNA.YX796:ACAACAGAGACAAACG-1	8790	3335	FC_RNA
FC_RNA.YX796:ACAACAGAGCACCACA-1	393	307	FC_RNA
FC_RNA.YX796:ACAACAGAGGCTACAT-1	4940	2152	FC_RNA
FC_RNA.YX796:TCATTGCGTCCCGGAA-1	2948	1420	FC_RNA
FC_RNA.YX796:TCATTGCGTAACCTAG-1	3718	1759	FC_RNA
FC_RNA.YX796:TCATTGCGTCACACCC-1	1917	1123	FC_RNA
FC_RNA.YX796:TCATTGCGTTCCATTA-1	1237	701	FC_RNA
FC_RNA.YX796:TCATTGCGTACGGTAC-1	2603	1411	FC_RNA
FC_RNA.YX796:CGCCACACATGGTTAT-1	6413	2615	FC_RNA
FC_RNA.YX796:AGCTACGTCCCTCGCA-1	7282	2815	FC_RNA
FC_RNA.YX796:AGCTACGTCACCGGTA-1	5551	2509	FC_RNA
FC_RNA.YX796:AGCTACGTCTTTAAGG-1	5662	2476	FC_RNA
FC_RNA.YX796:CTCCAAACAGAGGCTA-1	934	621	FC_RNA
FC_RNA.YX796:CTCCAAACACAGAAAC-1	13269	4152	FC_RNA
FC_RNA.YX796:CTCCAAACACTTGTTC-1	4749	2247	FC_RNA
FC_RNA.YX796:CTCCAAACAGGCTAAG-1	10082	3445	FC_RNA
FC_RNA.YX796:CTCCAAACATGCAACC-1	4481	2001	FC_RNA
FC_RNA.YX796:ACACGGACATAAGGAC-1	4037	2038	FC_RNA
FC_RNA.YX796:ACACGGACATTAAGTC-1	3243	1625	FC_RNA
FC_RNA.YX796:ACACGGACACTAAGAA-1	3804	1871	FC_RNA
FC_RNA.YX796:GTCGAGGAGCGGATTT-1	3011	1645	FC_RNA
FC_RNA.YX796:GTCGAGGAGACAACGA-1	349	289	FC_RNA
FC_RNA.YX796:CCTAAAGGTTTGGTTC-1	4953	2129	FC_RNA
FC_RNA.YX796:CCTAAAGGTAAAGCAA-1	5130	2311	FC_RNA
FC_RNA.YX796:CCTAAAGGTCCCGAAG-1	2339	1462	FC_RNA
FC_RNA.YX796:GCCAGGAAGCTTATGA-1	5283	2514	FC_RNA
FC_RNA.YX796:GCCAGGAAGGAACACA-1	1890	1248	FC_RNA
FC_RNA.YX796:GCCAGGAAGCCTCTCG-1	681	502	FC_RNA
FC_RNA.YX796:GCCAGGAAGCTATGAC-1	4012	2090	FC_RNA
FC_RNA.YX796:TCTAGCCTCAGGAACA-1	2247	1282	FC_RNA
FC_RNA.YX796:TCTAGCCTCCGCATGA-1	6466	2707	FC_RNA
FC_RNA.YX796:TCTAGCCTCATAGACC-1	9588	3695	FC_RNA
FC_RNA.YX796:TGTTATGAGTTTGAGC-1	9079	3553	FC_RNA
FC_RNA.YX796:TGTTATGAGGAACGGT-1	3347	1771	FC_RNA
FC_RNA.YX796:CATGCAAGTAGTTGGC-1	4094	1925	FC_RNA
FC_RNA.YX796:TCCATTGTCGATTTAG-1	3950	1832	FC_RNA
FC_RNA.YX796:TCCATTGTCATGTCAA-1	754	576	FC_RNA
FC_RNA.YX796:CGAGCGAAGGGCTAAA-1	1208	865	FC_RNA
FC_RNA.YX796:GTACTTCGTCCCGGAA-1	3365	1702	FC_RNA
FC_RNA.YX796:GTACTTCGTTAGTTGG-1	3274	1673	FC_RNA
FC_RNA.YX796:TACCTCATCCAGGAAA-1	4341	1920	FC_RNA
FC_RNA.YX796:TACCTCATCGAGGAGT-1	2844	1508	FC_RNA
FC_RNA.YX796:GTTCCTGGTTACATCC-1	7641	2973	FC_RNA
FC_RNA.YX796:GTTCCTGGTTAGTACG-1	2458	1221	FC_RNA
FC_RNA.YX796:GTTCCTGGTTGGTTCT-1	5157	2247	FC_RNA
FC_RNA.YX796:GTTCCTGGTTTATCTG-1	7376	2877	FC_RNA
FC_RNA.YX796:GATTCAATCATTACAG-1	2286	1409	FC_RNA
FC_RNA.YX796:GATTCAATCTATCGCC-1	3278	1608	FC_RNA
FC_RNA.YX796:GATTCAATCTCCATGC-1	1733	1059	FC_RNA
FC_RNA.YX796:GGATGTAAGGCGAATA-1	4837	2441	FC_RNA
FC_RNA.YX796:GCCAACATCTCCTCTT-1	4134	1993	FC_RNA
FC_RNA.YX796:GCCAACATCTTGATGA-1	3194	1778	FC_RNA
FC_RNA.YX796:GCCAACATCTTAGTGA-1	7189	2913	FC_RNA
FC_RNA.YX796:CGCATTTGTAATCACG-1	2430	1412	FC_RNA
FC_RNA.YX796:CGCATTTGTTAGCGTA-1	3143	1670	FC_RNA
FC_RNA.YX796:CGCATTTGTTAACGGC-1	1993	1125	FC_RNA
FC_RNA.YX796:CGCATTTGTCTATCGT-1	6044	2334	FC_RNA
FC_RNA.YX796:CAAAGCGCAGCATGGA-1	2246	1336	FC_RNA
FC_RNA.YX796:CAAAGCGCAACTCGCG-1	5867	2698	FC_RNA
FC_RNA.YX796:CAAAGCGCAATCCTAG-1	4133	1914	FC_RNA
FC_RNA.YX796:CAAAGCGCATTCCTCG-1	334	261	FC_RNA
FC_RNA.YX796:TCGCGAGGTCCGGTTC-1	3326	1704	FC_RNA
FC_RNA.YX796:TCGCGAGGTCGCAAAC-1	2859	1537	FC_RNA
FC_RNA.YX796:ATCGCTTGTTGTTCAC-1	5587	2534	FC_RNA
FC_RNA.YX796:ATCGCTTGTACCGAAC-1	14003	4490	FC_RNA
FC_RNA.YX796:ATCGCTTGTATTCGTC-1	951	587	FC_RNA
FC_RNA.YX796:ATCGCTTGTGGTTCCC-1	32290	6779	FC_RNA
FC_RNA.YX796:ATCGCTTGTTCGGGAT-1	3098	1649	FC_RNA
FC_RNA.YX796:CATTATCTCTCGACCT-1	387	298	FC_RNA
FC_RNA.YX796:CATTATCTCCTCCCTC-1	5982	2475	FC_RNA
FC_RNA.YX796:CTACCGGCAATAATCC-1	4537	2115	FC_RNA
FC_RNA.YX796:CTACCGGCACAAACTT-1	5766	2494	FC_RNA
FC_RNA.YX796:CTACCGGCACACCAAC-1	3978	1791	FC_RNA
FC_RNA.YX796:CTACCGGCAGTATGTT-1	2576	1376	FC_RNA
FC_RNA.YX796:CTACCGGCATATTGAC-1	10271	3557	FC_RNA
FC_RNA.YX796:CTACCGGCATGGCCTG-1	4195	1996	FC_RNA
FC_RNA.YX796:CTACCGGCATGTCAAT-1	6396	2532	FC_RNA
FC_RNA.YX796:AGGAACGGTGAGCACT-1	4965	2468	FC_RNA
FC_RNA.YX796:AGGAACGGTCATCATC-1	4575	2330	FC_RNA
FC_RNA.YX796:TAGGGTTTCATCCTGC-1	3594	1959	FC_RNA
FC_RNA.YX796:CGTGCTGCATGCTCCC-1	5437	2391	FC_RNA
FC_RNA.YX796:CGTGCTGCAGCACGTT-1	3538	1750	FC_RNA
FC_RNA.YX796:CGTGCTGCACAGGAAT-1	2225	1271	FC_RNA
FC_RNA.YX796:TTATGACCATAGCAGG-1	10582	3616	FC_RNA
FC_RNA.YX796:TTATGACCACCTCACC-1	4183	1857	FC_RNA
FC_RNA.YX796:TTATGACCATTAAGCT-1	6876	2806	FC_RNA
FC_RNA.YX796:TTATGACCATTAAACC-1	4525	2134	FC_RNA
FC_RNA.YX796:GCGCAATGTTGGATAT-1	2234	1192	FC_RNA
FC_RNA.YX796:GCGCAATGTCATCATC-1	12153	4054	FC_RNA
FC_RNA.YX796:GCGCAATGTTAAATGC-1	19565	5294	FC_RNA
FC_RNA.YX796:GCCATTACATAGACCC-1	2507	1392	FC_RNA
FC_RNA.YX796:GCCATTACATAATGAG-1	430	290	FC_RNA
FC_RNA.YX796:GCTCTGTTCTACTAAG-1	335	276	FC_RNA
FC_RNA.YX796:GCTCTGTTCCCTGTTA-1	4325	1879	FC_RNA
FC_RNA.YX796:GCTCTGTTCTCGCCTG-1	409	301	FC_RNA
FC_RNA.YX796:TGAGTTTCATGTTGGC-1	3068	1578	FC_RNA
FC_RNA.YX796:TGAGTTTCATTGCGTA-1	1895	1103	FC_RNA
FC_RNA.YX796:TGAGTTTCAGATTCAT-1	695	537	FC_RNA
FC_RNA.YX796:TGAGTTTCAAGCCACT-1	335	258	FC_RNA
FC_RNA.YX796:GAACACAAGCAATAGG-1	2878	1581	FC_RNA
FC_RNA.YX796:GAACACAAGCATGAAG-1	4451	2112	FC_RNA
FC_RNA.YX796:GAACACAAGCTAATTG-1	2971	1545	FC_RNA
FC_RNA.YX796:GAACACAAGTAACAGG-1	1794	1063	FC_RNA
FC_RNA.YX796:GTTTATCTCTAAGTGC-1	3581	1701	FC_RNA
FC_RNA.YX796:GTTTATCTCAAGCGCC-1	7742	2904	FC_RNA
FC_RNA.YX796:GTTTATCTCCTGGTCT-1	310	280	FC_RNA
FC_RNA.YX796:GTTTATCTCAATCTAG-1	9917	3528	FC_RNA
FC_RNA.YX796:GCTGATCCAGCAAGGC-1	3212	1612	FC_RNA
FC_RNA.YX796:GCTGATCCACGTAATT-1	9083	3123	FC_RNA
FC_RNA.YX796:GCTGATCCACATGCTA-1	660	489	FC_RNA
FC_RNA.YX796:AATCATGTCTCACAAA-1	47691	8054	FC_RNA
FC_RNA.YX796:AATCATGTCGCAAACT-1	11083	3595	FC_RNA
FC_RNA.YX796:CCTCCTCTCCTAATTC-1	6487	2597	FC_RNA
FC_RNA.YX796:CCTCCTCTCGATAACC-1	5299	2299	FC_RNA
FC_RNA.YX796:CCTCCTCTCCCGAAGC-1	1368	872	FC_RNA
FC_RNA.YX796:CCTCCTCTCAACCAAC-1	3844	1796	FC_RNA
FC_RNA.YX796:CCTCCTCTCCAGGGAG-1	4408	1995	FC_RNA
FC_RNA.YX796:ATTCGTTTCACCTGTC-1	381	300	FC_RNA
FC_RNA.YX796:GTTACCTGTTGTTGCT-1	383	329	FC_RNA
FC_RNA.YX796:ACTATGTCAGTTTCTC-1	8267	2990	FC_RNA
FC_RNA.YX796:ACTATGTCAGCTTAAT-1	3612	1615	FC_RNA
FC_RNA.YX796:ACTATGTCACTGACTA-1	347	297	FC_RNA
FC_RNA.YX796:CTCATTGTCTACTAAG-1	8750	3158	FC_RNA
FC_RNA.YX796:CTCATTGTCTCGCCTG-1	437	329	FC_RNA
FC_RNA.YX796:CTTTATGGTGGACCTG-1	1473	844	FC_RNA
FC_RNA.YX796:CTTTATGGTTCGCTCA-1	3649	1939	FC_RNA
FC_RNA.YX796:CTTTATGGTAAGTCGC-1	3360	1743	FC_RNA
FC_RNA.YX796:CTTTATGGTCAAGTGC-1	294	252	FC_RNA
FC_RNA.YX796:GTGCCTTTCTCGCCCA-1	4525	2086	FC_RNA
FC_RNA.YX796:GTGCCTTTCCTGGTGA-1	10925	3607	FC_RNA
FC_RNA.YX796:GTGCCTTTCACGTTAA-1	370	285	FC_RNA
FC_RNA.YX796:GTGCCTTTCTCAATAG-1	684	466	FC_RNA
FC_RNA.YX796:GTGCCTTTCACTTCAT-1	5246	2165	FC_RNA
FC_RNA.YX796:ACGATTCAGTATTGGC-1	3948	1839	FC_RNA
FC_RNA.YX796:ACGATTCAGCTCATAA-1	5600	2625	FC_RNA
FC_RNA.YX796:GGCTGGTTCGTTAACA-1	3667	1713	FC_RNA
FC_RNA.YX796:GGCTGGTTCTTAGGAC-1	2823	1469	FC_RNA
FC_RNA.YX796:GGCTGGTTCTTGCAGG-1	3294	1729	FC_RNA
FC_RNA.YX796:GGCTGGTTCTACCTAT-1	4378	1955	FC_RNA
FC_RNA.YX796:GGCTGGTTCACCTGTC-1	346	274	FC_RNA
FC_RNA.YX796:AGGTACGCAGGAACAT-1	2218	1360	FC_RNA
FC_RNA.YX796:AGGTACGCATAGCTTG-1	1605	998	FC_RNA
FC_RNA.YX796:CTAGGCGGTCACACCC-1	7144	2894	FC_RNA
FC_RNA.YX796:CTAGGCGGTAATCCCT-1	2157	1230	FC_RNA
FC_RNA.YX796:CTAGGCGGTGGATTAT-1	1244	831	FC_RNA
FC_RNA.YX796:CTAGGCGGTCCACAAA-1	1197	731	FC_RNA
FC_RNA.YX796:CCAAATCAGGAGTAAT-1	11096	4006	FC_RNA
FC_RNA.YX796:CATGCGCAGGCGGGTA-1	1818	1129	FC_RNA
FC_RNA.YX796:CATGCGCAGTTACCGG-1	2673	1552	FC_RNA
FC_RNA.YX796:CATGCGCAGGAAGCAC-1	2966	1607	FC_RNA
FC_RNA.YX796:TATGTGATCCGCAAGC-1	3301	1771	FC_RNA
FC_RNA.YX796:TATGTGATCTAATCTC-1	18965	5296	FC_RNA
FC_RNA.YX796:TATGTGATCGATAACC-1	1582	844	FC_RNA
FC_RNA.YX796:TATGTGATCTCCATGC-1	413	322	FC_RNA
FC_RNA.YX796:AGTAAGTAGAATGACG-1	2000	1217	FC_RNA
FC_RNA.YX796:ACTTTGTTCACATTGA-1	5116	2295	FC_RNA
FC_RNA.YX796:ACTTTGTTCCTTGCAC-1	2640	1419	FC_RNA
FC_RNA.YX796:ACTTTGTTCGCAGGCT-1	2074	1203	FC_RNA
FC_RNA.YX796:GATTACTCATTGACAT-1	609	433	FC_RNA
FC_RNA.YX796:GATTACTCACCCACAG-1	24207	5756	FC_RNA
FC_RNA.YX796:TATGGATGTAATCGCA-1	2641	1502	FC_RNA
FC_RNA.YX796:TATGGATGTGGCTTCC-1	30231	6487	FC_RNA
FC_RNA.YX796:GCTCGATCAGGCATCT-1	3297	1656	FC_RNA
FC_RNA.YX796:GCTCGATCATAGCAGG-1	2404	1399	FC_RNA
FC_RNA.YX796:GCTCGATCAGCAAGTG-1	8745	3344	FC_RNA
FC_RNA.YX796:GCTCGATCAAGGTACG-1	1852	1200	FC_RNA
FC_RNA.YX796:GCTCGATCAGTATGTT-1	299	259	FC_RNA
FC_RNA.YX796:GCTCGATCAAACAACA-1	2462	1480	FC_RNA
FC_RNA.YX796:CCAACCAAGCGGCTGT-1	801	596	FC_RNA
FC_RNA.YX796:CCAACCAAGTAACAGG-1	12584	4041	FC_RNA
FC_RNA.YX796:CCAACCAAGTGTGATC-1	817	621	FC_RNA
FC_RNA.YX796:CCAACCAAGTGCACGC-1	2835	1554	FC_RNA
FC_RNA.YX796:GAAGGAACACTTAACG-1	3597	1738	FC_RNA
FC_RNA.YX796:GAAGGAACAAATTCGT-1	7007	2852	FC_RNA
FC_RNA.YX796:GAAGGAACAGGTCCTG-1	1516	1012	FC_RNA
FC_RNA.YX796:GAAGGAACATGCTTAG-1	6018	2678	FC_RNA
FC_RNA.YX796:GAAGGAACACTAAGCC-1	4488	2075	FC_RNA
FC_RNA.YX796:TGCTTTAGTCATAGAT-1	5664	2490	FC_RNA
FC_RNA.YX796:TGCTTTAGTGTTGTAG-1	2082	1235	FC_RNA
FC_RNA.YX796:TGCTTTAGTTATGTGG-1	11095	3821	FC_RNA
FC_RNA.YX796:CGTATTGCAAACCCTA-1	2559	1394	FC_RNA
FC_RNA.YX796:CGTATTGCATGGCCCA-1	11824	3974	FC_RNA
FC_RNA.YX796:CGTATTGCACCTGCCT-1	411	320	FC_RNA
FC_RNA.YX796:CGTATTGCATTGACAT-1	539	390	FC_RNA
FC_RNA.YX796:TTAACTGAGGAACGCG-1	2754	1481	FC_RNA
FC_RNA.YX796:GTCCTCCCAGGTTACC-1	2148	1301	FC_RNA
FC_RNA.YX796:GTCCTCCCAGTTGCGT-1	6965	2801	FC_RNA
FC_RNA.YX796:ATTGGCTAGTGAACGA-1	6773	2969	FC_RNA
FC_RNA.YX796:ATTTAGGTCCCTCAGT-1	3992	1828	FC_RNA
FC_RNA.YX796:ATTTAGGTCGCTAGTG-1	1453	871	FC_RNA
FC_RNA.YX796:ATTTAGGTCAAACACC-1	2520	1390	FC_RNA
FC_RNA.YX796:ATTTAGGTCATGGTTA-1	361	261	FC_RNA
FC_RNA.YX796:TTTGCGACAAAGGCCA-1	3321	1764	FC_RNA
FC_RNA.YX796:TTTGCGACAGTTTGTG-1	545	415	FC_RNA
FC_RNA.YX796:TTTGCGACACCTGGTG-1	5392	2295	FC_RNA
FC_RNA.YX796:TTTGCGACATGGCCTG-1	770	536	FC_RNA
FC_RNA.YX796:TTTGCGACATCAGTAT-1	470	335	FC_RNA
FC_RNA.YX796:TAATGGTGTAAGGTCC-1	882	646	FC_RNA
FC_RNA.YX796:TAATGGTGTAACGAGG-1	3050	1594	FC_RNA
FC_RNA.YX796:TAATGGTGTCCGTAGG-1	444	366	FC_RNA
FC_RNA.YX796:AGAATCGAGCATGGTT-1	9181	3486	FC_RNA
FC_RNA.YX796:AGAATCGAGCACGTTG-1	1530	1036	FC_RNA
FC_RNA.YX796:CCGGTAGGTGTTTCAC-1	3722	1829	FC_RNA
FC_RNA.YX796:AATGCGCGTTGGATCA-1	5900	2695	FC_RNA
FC_RNA.YX796:TAACAAGCAATCCCTT-1	412	310	FC_RNA
FC_RNA.YX796:TAACAAGCAGGCCATT-1	413	308	FC_RNA
FC_RNA.YX796:TAACAAGCAACACTTG-1	8614	3300	FC_RNA
FC_RNA.YX796:TAACAAGCACGTTACA-1	705	587	FC_RNA
FC_RNA.YX796:AGCGCCTAGTATTGTG-1	635	454	FC_RNA
FC_RNA.YX796:AGCGCCTAGCTTAGCG-1	1994	1136	FC_RNA
FC_RNA.YX796:ATAAGCCTCGCTTGCT-1	2692	1486	FC_RNA
FC_RNA.YX796:ATAAGCCTCGTTTCTG-1	4204	2079	FC_RNA
FC_RNA.YX796:ATAAGCCTCATAATCG-1	26129	6081	FC_RNA
FC_RNA.YX796:ATAAGCCTCCTCATGC-1	422	301	FC_RNA
FC_RNA.YX796:TATTAGCCAGAAACGT-1	15492	4623	FC_RNA
FC_RNA.YX796:TATTAGCCACCACAAC-1	4681	2017	FC_RNA
FC_RNA.YX796:AGTTTGATCCCATAGG-1	4620	2345	FC_RNA
FC_RNA.YX796:AGTTTGATCTAATCCT-1	411	324	FC_RNA
FC_RNA.YX796:AGTTTGATCTCACAAA-1	425	331	FC_RNA
FC_RNA.YX796:AGTTTGATCCATCAGG-1	19054	5356	FC_RNA
FC_RNA.YX796:AGTTTGATCCCTGGAA-1	3804	1711	FC_RNA
FC_RNA.YX796:GTTTGTAAGGCCTTAG-1	2358	1321	FC_RNA
FC_RNA.YX796:CCCGTAAAGCAACATC-1	6221	2528	FC_RNA
FC_RNA.YX796:CCCGTAAAGGCGAATA-1	2846	1559	FC_RNA
FC_RNA.YX796:CCCGTAAAGTCCTTTG-1	2776	1475	FC_RNA
FC_RNA.YX796:CCCGTAAAGTCCTTCA-1	5413	2204	FC_RNA
FC_RNA.YX796:CGGTTATAGGCGAAAC-1	2241	1318	FC_RNA
FC_RNA.YX796:CGGTTATAGTCATTGA-1	6285	2624	FC_RNA
FC_RNA.YX796:CGGTTATAGGGTTAGA-1	2919	1648	FC_RNA
FC_RNA.YX796:CGGTTATAGCGGTTAT-1	5000	2343	FC_RNA
FC_RNA.YX796:CGGTTATAGAACCTGT-1	12420	3900	FC_RNA
FC_RNA.YX796:ATCAGGTTCTCCTCTT-1	8544	2911	FC_RNA
FC_RNA.YX796:ATCAGGTTCTCAATGA-1	13401	4168	FC_RNA
FC_RNA.YX796:ATCAGGTTCCAGGTTG-1	8745	3393	FC_RNA
FC_RNA.YX796:ATCAGGTTCAGCACGC-1	1299	911	FC_RNA
FC_RNA.YX796:GCTTTATTCGTTTCCA-1	771	512	FC_RNA
FC_RNA.YX796:GCTTTATTCAAACCGT-1	747	499	FC_RNA
FC_RNA.YX796:GCTTTATTCAAACCTA-1	10015	3718	FC_RNA
FC_RNA.YX796:GCTTTATTCAACCAAC-1	2359	1199	FC_RNA
FC_RNA.YX796:GTTTGTTTCTAGCGTG-1	2152	1214	FC_RNA
FC_RNA.YX796:GTTTGTTTCTTGACCC-1	3539	1653	FC_RNA
FC_RNA.YX796:GTTTGTTTCCTGGTCT-1	4120	2016	FC_RNA
FC_RNA.YX796:GTTTGTTTCGGTCAAT-1	406	302	FC_RNA
FC_RNA.YX796:GTTTGTTTCGACCTGA-1	473	356	FC_RNA
FC_RNA.YX796:TACCAGGTCACGCCAA-1	1842	1128	FC_RNA
FC_RNA.YX796:TACCAGGTCTAAGTGC-1	5602	2519	FC_RNA
FC_RNA.YX796:TACCAGGTCCGCCAAA-1	3894	2034	FC_RNA
FC_RNA.YX796:TACCAGGTCTAATTGG-1	425	316	FC_RNA
FC_RNA.YX796:GCCTGTGCAGCACGTT-1	331	265	FC_RNA
FC_RNA.YX796:GCCTGTGCACTAGGTC-1	401	287	FC_RNA
FC_RNA.YX796:GCCTGTGCAGCTTAGC-1	3653	1710	FC_RNA
FC_RNA.YX796:GCCTGTGCAGTTGCGT-1	5431	2385	FC_RNA
FC_RNA.YX796:GCCTGTGCAAGGCCAA-1	7805	2962	FC_RNA
FC_RNA.YX796:GCCTGTGCACCTCGCT-1	2509	1384	FC_RNA
FC_RNA.YX796:GCCTGTGCATCAGCAC-1	4119	1921	FC_RNA
FC_RNA.YX796:GCCTGTGCACCTGTAA-1	331	253	FC_RNA
FC_RNA.YX796:AGCTTTAAGTCATTAG-1	4694	2135	FC_RNA
FC_RNA.YX796:AGCTTTAAGGTCCAAT-1	5252	2450	FC_RNA
FC_RNA.YX796:AGCTTTAAGGCCGGAA-1	3735	2074	FC_RNA
FC_RNA.YX796:TCGGTTTGTCCTTCTC-1	30453	6436	FC_RNA
FC_RNA.YX796:TCGGTTTGTACCGAAC-1	1799	1154	FC_RNA
FC_RNA.YX796:TCGGTTTGTTAACAGT-1	8063	3365	FC_RNA
FC_RNA.YX796:TCGGTTTGTAAAGCGG-1	1556	986	FC_RNA
FC_RNA.YX796:TCGGTTTGTGCACGCA-1	3910	1844	FC_RNA
FC_RNA.YX796:GGTTATGGTACGTTTC-1	477	363	FC_RNA
FC_RNA.YX796:GAAGTAAGTTTGAGGC-1	2676	1512	FC_RNA
FC_RNA.YX796:GAAGTAAGTCCTAAGA-1	881	629	FC_RNA
FC_RNA.YX796:GAAGTAAGTACCAGGT-1	4708	2310	FC_RNA
FC_RNA.YX796:GAAGTAAGTTTATTCG-1	294	260	FC_RNA
FC_RNA.YX796:AAACCGGCAGGCGATA-1	3006	1767	FC_RNA
FC_RNA.YX796:TTTAAGCCAAGGATTA-1	14853	4377	FC_RNA
FC_RNA.YX796:TTTAAGCCACACTAAT-1	3408	1649	FC_RNA
FC_RNA.YX796:TTTAAGCCAGCAAATA-1	2257	1296	FC_RNA
FC_RNA.YX796:TTTAAGCCATCTAGCA-1	330	253	FC_RNA
FC_RNA.YX796:TTTAAGCCAAGCCACT-1	2671	1375	FC_RNA
FC_RNA.YX796:TGTAACTCACCCTCAC-1	1851	1102	FC_RNA
FC_RNA.YX796:TGTAACTCAGTTTGTG-1	3531	1942	FC_RNA
FC_RNA.YX796:TTCGGTACATAAGGAC-1	1160	686	FC_RNA
FC_RNA.YX796:TTCGGTACATGAATAG-1	4578	2150	FC_RNA
FC_RNA.YX796:CGTTATCGTTAGTACG-1	3233	1611	FC_RNA
FC_RNA.YX796:CGTTATCGTTTACGTC-1	4084	1981	FC_RNA
FC_RNA.YX796:CGTTATCGTCAAGTAT-1	4308	2105	FC_RNA
FC_RNA.YX796:TGGCCTTTCTAGCGAT-1	2555	1464	FC_RNA
FC_RNA.YX796:TGGCCTTTCGGCCATA-1	2756	1320	FC_RNA
FC_RNA.YX796:TGGCCTTTCTAGCTTT-1	9136	3079	FC_RNA
FC_RNA.YX796:TGGCCTTTCATGCCTC-1	442	340	FC_RNA
FC_RNA.YX796:GAGGGAGCACGAATCC-1	2396	1415	FC_RNA
FC_RNA.YX796:GAGGGAGCAGTAGGTG-1	1997	1238	FC_RNA
FC_RNA.YX796:GAGGGAGCAACCTGGT-1	1670	1096	FC_RNA
FC_RNA.YX796:GAGGGAGCACTAGCGT-1	13920	4556	FC_RNA
FC_RNA.YX796:GCATTAGGTTGTTGTC-1	2586	1408	FC_RNA
FC_RNA.YX796:GCATATATCAATGACC-1	3389	1735	FC_RNA
FC_RNA.YX796:GCATATATCTGTTGCC-1	2879	1574	FC_RNA
FC_RNA.YX796:GCATATATCTAACCTT-1	503	362	FC_RNA
FC_RNA.YX796:GCATATATCATAACGC-1	696	443	FC_RNA
FC_RNA.YX796:TAGGAACCATGAATAG-1	3252	1729	FC_RNA
FC_RNA.YX796:ACCCGCTGTTGTAAAC-1	3515	1697	FC_RNA
FC_RNA.YX796:ACCCGCTGTCAATGTG-1	596	433	FC_RNA
FC_RNA.YX796:ACCCGCTGTACAAAGA-1	388	311	FC_RNA
FC_RNA.YX796:ATGACCAGTGTCCAGG-1	587	448	FC_RNA
FC_RNA.YX796:ATGACCAGTTGTTGTC-1	322	265	FC_RNA
FC_RNA.YX796:ATGACCAGTGTGAGGA-1	1383	929	FC_RNA
FC_RNA.YX796:ATGACCAGTAGCTAGC-1	6086	2626	FC_RNA
FC_RNA.YX796:ATGACCAGTTTCGCCA-1	4365	2081	FC_RNA
FC_RNA.YX796:ATGACCAGTTAAATGC-1	11872	3717	FC_RNA
FC_RNA.YX796:CGGAGCAAGCTCCTTA-1	1990	1198	FC_RNA
FC_RNA.YX796:ATACCGGTCCTCCTAA-1	14280	4261	FC_RNA
FC_RNA.YX796:ATACCGGTCTAATCTC-1	5166	2041	FC_RNA
FC_RNA.YX796:TATGCATCAATAATGG-1	3508	1768	FC_RNA
FC_RNA.YX796:TATGCATCACAATGCC-1	352	295	FC_RNA
FC_RNA.YX796:TATGCATCAGCCAGAA-1	2099	1216	FC_RNA
FC_RNA.YX796:TATGCATCATTGTGAT-1	20518	5416	FC_RNA
FC_RNA.YX796:CTACCTCAGGCATTAC-1	353	253	FC_RNA
FC_RNA.YX796:CTACCTCAGGTAGCTT-1	6129	2498	FC_RNA
FC_RNA.YX796:CTACGAAGTTTCCGGC-1	2073	1235	FC_RNA
FC_RNA.YX796:CTACGAAGTGTAACCA-1	1475	914	FC_RNA
FC_RNA.YX796:CCATAGCCACCATATG-1	539	371	FC_RNA
FC_RNA.YX796:CCATAGCCAATATACC-1	3727	1866	FC_RNA
FC_RNA.YX796:CCATAGCCAGACAAAC-1	3193	1629	FC_RNA
FC_RNA.YX796:CCATAGCCAGGTCCTG-1	8018	2703	FC_RNA
FC_RNA.YX796:CCATAGCCATAATTGC-1	4587	1968	FC_RNA
FC_RNA.YX796:CCATAGCCATGCAACC-1	3117	1663	FC_RNA
FC_RNA.YX796:GCGATTTAGGACCGCT-1	1778	1123	FC_RNA
FC_RNA.YX796:GCGATTTAGCCTGACA-1	3946	1882	FC_RNA
FC_RNA.YX796:GCGATTTAGCCACAAT-1	3264	1673	FC_RNA
FC_RNA.YX796:GCGATTTAGCATGACT-1	3655	1736	FC_RNA
FC_RNA.YX796:GCTCTGGCATACCCGG-1	4301	1840	FC_RNA
FC_RNA.YX796:GCTCTGGCACATGCTA-1	3710	1908	FC_RNA
FC_RNA.YX796:CGAAATGAGGCGGGTA-1	1242	877	FC_RNA
FC_RNA.YX796:CGAAATGAGCTTATGA-1	5048	2229	FC_RNA
FC_RNA.YX796:CGAAATGAGGTGCGGA-1	3383	1542	FC_RNA
FC_RNA.YX796:CGAAATGAGAAAGCAT-1	5564	2598	FC_RNA
FC_RNA.YX796:CGAAATGAGGTGAAAT-1	5349	2496	FC_RNA
FC_RNA.YX796:GCATGAAAGCAGCTAT-1	298	257	FC_RNA
FC_RNA.YX796:GCATGAAAGGTTACGT-1	4627	2080	FC_RNA
FC_RNA.YX796:CCTACTTCATAAAGCA-1	4488	1916	FC_RNA
FC_RNA.YX796:CCTACTTCAATTAACC-1	449	372	FC_RNA
FC_RNA.YX796:CCTACTTCAAGCTTAT-1	8076	2897	FC_RNA
FC_RNA.YX796:CAGGGCTTCGCTAGAT-1	6560	2976	FC_RNA
FC_RNA.YX796:CAGGGCTTCCACCTTA-1	834	608	FC_RNA
FC_RNA.YX796:CAGGGCTTCCTTCTAG-1	3802	1780	FC_RNA
FC_RNA.YX796:CCTATAGCAGCTCAAC-1	3178	1641	FC_RNA
FC_RNA.YX796:CCTATAGCAATTTAGC-1	3632	1792	FC_RNA
FC_RNA.YX796:GCTGTGCAGACAAACG-1	3174	1652	FC_RNA
FC_RNA.YX796:GCTGTGCAGCTTGCTC-1	6708	2573	FC_RNA
FC_RNA.YX796:GCTGTGCAGCCTGGTA-1	3563	1791	FC_RNA
FC_RNA.YX796:GCTGTGCAGCGGTTAT-1	2226	1288	FC_RNA
FC_RNA.YX796:GCTGTGCAGGAAGTAT-1	1838	1162	FC_RNA
FC_RNA.YX796:AAGTCTATCGGGACTC-1	2559	1443	FC_RNA
FC_RNA.YX796:AAGTCTATCTTGCTAT-1	6566	2649	FC_RNA
FC_RNA.YX796:AAGTCTATCCAAATCA-1	3823	1800	FC_RNA
FC_RNA.YX796:AAGTCTATCCCTCTAA-1	3497	1755	FC_RNA
FC_RNA.YX796:CCTTATGTCTCGCCTG-1	1473	948	FC_RNA
FC_RNA.YX796:CCTTATGTCAATCTCT-1	4073	1838	FC_RNA
FC_RNA.YX796:CCTTATGTCGTAATCA-1	4478	2027	FC_RNA
FC_RNA.YX796:CCTTATGTCCTAACGG-1	11282	3526	FC_RNA
FC_RNA.YX796:CTTGCAACACTGGCCA-1	5890	2399	FC_RNA
FC_RNA.YX796:CTTGCAACAAGGTGGC-1	5519	2461	FC_RNA
FC_RNA.YX796:CTTGCAACAAGGTAAC-1	3189	1418	FC_RNA
FC_RNA.YX796:CACAATATCCAACTGG-1	469	322	FC_RNA
FC_RNA.YX796:CACAATATCCTGGTGA-1	5555	2470	FC_RNA
FC_RNA.YX796:CACAATATCAAGTGAG-1	3394	1765	FC_RNA
FC_RNA.YX796:CACAATATCATTGTTC-1	1829	1081	FC_RNA
FC_RNA.YX796:CACAATATCGGTTAGT-1	5482	2484	FC_RNA
FC_RNA.YX796:CACAATATCCTAGTAA-1	9307	3678	FC_RNA
FC_RNA.YX796:CGCTGTGCATAAGGAC-1	343	275	FC_RNA
FC_RNA.YX796:CGCTGTGCAATTAGGA-1	2260	1287	FC_RNA
FC_RNA.YX796:CCTCAATGTGGTTAGC-1	3687	1693	FC_RNA
FC_RNA.YX796:CCTCAATGTGTGTCCC-1	2714	1356	FC_RNA
FC_RNA.YX796:CTTATGTTCACTAATG-1	658	545	FC_RNA
FC_RNA.YX796:CTTATGTTCACTCGCT-1	2806	1601	FC_RNA
FC_RNA.YX796:CTTATGTTCTAACTGA-1	6666	2639	FC_RNA
FC_RNA.YX796:CTTATGTTCGGGATTT-1	1839	1153	FC_RNA
FC_RNA.YX796:CTTATGTTCTGTGAGT-1	3510	1463	FC_RNA
FC_RNA.YX796:TGGATTGGTGAGCACT-1	1535	962	FC_RNA
FC_RNA.YX796:TGGATTGGTTCCTCCT-1	4441	2037	FC_RNA
FC_RNA.YX796:TGGATTGGTGGAAACG-1	1652	979	FC_RNA
FC_RNA.YX796:CAATGTCAGTGAGGTA-1	2701	1384	FC_RNA
FC_RNA.YX796:CAATGTCAGCAGCTAT-1	2836	1524	FC_RNA
FC_RNA.YX796:CAATGTCAGACACTTA-1	4232	1963	FC_RNA
FC_RNA.YX796:CAATGTCAGGAAGCTA-1	2286	1294	FC_RNA
FC_RNA.YX796:CAATGTCAGCCTGGTA-1	4169	2115	FC_RNA
FC_RNA.YX796:TAGGCTGTCTCCATAT-1	15363	4624	FC_RNA
FC_RNA.YX796:TAGGCTGTCTCCTCAA-1	719	577	FC_RNA
FC_RNA.YX796:CTATGGCCATGGTTAT-1	4153	1887	FC_RNA
FC_RNA.YX796:AACTAGTGTAAGGTTT-1	1594	1045	FC_RNA
FC_RNA.YX796:AACTAGTGTTAAGCCA-1	7427	3232	FC_RNA
FC_RNA.YX796:AACTAGTGTACCGAAC-1	943	656	FC_RNA
FC_RNA.YX796:AACAAGCCATCACTTC-1	4698	2170	FC_RNA
FC_RNA.YX796:AACAAGCCATAGCGGA-1	2927	1447	FC_RNA
FC_RNA.YX796:AACAAGCCAGATTCAT-1	5789	2307	FC_RNA
FC_RNA.YX796:ACTCCTCAGGGATGAC-1	1576	933	FC_RNA
FC_RNA.YX796:ACTCCTCAGCTTGCTC-1	3692	1694	FC_RNA
FC_RNA.YX796:ACTCCTCAGTTCCCGT-1	360	318	FC_RNA
FC_RNA.YX796:ACTCCTCAGGAATAAC-1	3957	1876	FC_RNA
FC_RNA.YX796:AAGCGAGGTAGACAAA-1	2941	1627	FC_RNA
FC_RNA.YX796:AAGCGAGGTTTAGCGA-1	5001	2376	FC_RNA
FC_RNA.YX796:AAGCGAGGTTTGAGGC-1	1396	907	FC_RNA
FC_RNA.YX796:AAGCGAGGTATTTGCC-1	3954	1924	FC_RNA
FC_RNA.YX796:AAGCGAGGTTCCGGCT-1	3043	1536	FC_RNA
FC_RNA.YX796:GGGTTACGTCTCAGCC-1	4697	1959	FC_RNA
FC_RNA.YX796:GGGTTACGTTCCGGCT-1	3286	1762	FC_RNA
FC_RNA.YX796:AACGACAAGGCATTAC-1	4118	1980	FC_RNA
FC_RNA.YX796:AACGACAAGCATGAAG-1	2263	1384	FC_RNA
FC_RNA.YX796:AACGACAAGACACTTA-1	426	333	FC_RNA
FC_RNA.YX796:AACGACAAGCCTCTGT-1	11437	3991	FC_RNA
FC_RNA.YX796:AACGACAAGACTTATG-1	14230	4253	FC_RNA
FC_RNA.YX796:AACGACAAGGTAAGCA-1	18951	5345	FC_RNA
FC_RNA.YX796:CTTAAGATCGCTCACT-1	4852	2316	FC_RNA
FC_RNA.YX796:CTTAAGATCAATCTCT-1	2889	1471	FC_RNA
FC_RNA.YX796:CTTAAGATCTTTAGGA-1	2840	1548	FC_RNA
FC_RNA.YX796:CTTAAGATCTCACATT-1	1204	839	FC_RNA
FC_RNA.YX796:CTTAAGATCCTGAATA-1	34452	7043	FC_RNA
FC_RNA.YX796:CTTAAGATCAATGAGG-1	10797	4005	FC_RNA
FC_RNA.YX796:TTTACGAAGCCAGTAT-1	3212	1624	FC_RNA
FC_RNA.YX796:TTTACGAAGTCATCCC-1	4519	2048	FC_RNA
FC_RNA.YX796:TTTACGAAGCAAGACA-1	2427	1405	FC_RNA
FC_RNA.YX796:TTTACGAAGGCCATCA-1	2595	1328	FC_RNA
FC_RNA.YX796:ACTTATGAGTGAACCT-1	2289	1344	FC_RNA
FC_RNA.YX796:ACTTATGAGGACCGCT-1	671	562	FC_RNA
FC_RNA.YX796:ACTTATGAGAGCCGGA-1	3731	1959	FC_RNA
FC_RNA.YX796:ACTTATGAGGAGCAAC-1	371	291	FC_RNA
FC_RNA.YX796:CAATGAACATTAGGTT-1	1723	1086	FC_RNA
FC_RNA.YX796:CAATGAACAATGAGGT-1	2011	1180	FC_RNA
FC_RNA.YX796:CAATGAACAACGTGCT-1	2359	1337	FC_RNA
FC_RNA.YX796:TTTAGCAAGCAGGCCT-1	3633	1752	FC_RNA
FC_RNA.YX796:GTATTGATCCCTCATA-1	1978	1196	FC_RNA
FC_RNA.YX796:GTATTGATCATAATCG-1	5212	2445	FC_RNA
FC_RNA.YX796:GTATTGATCCAAATCA-1	5574	2585	FC_RNA
FC_RNA.YX796:GTATTGATCCTTGTTG-1	4268	1884	FC_RNA
FC_RNA.YX796:TCCATAAAGCCTAATA-1	751	549	FC_RNA
FC_RNA.YX796:TCCATAAAGAGAAGGG-1	12362	4366	FC_RNA
FC_RNA.YX796:TCCATAAAGGCATTGT-1	1062	749	FC_RNA
FC_RNA.YX796:ATTCCTCCAATAGCAA-1	3071	1578	FC_RNA
FC_RNA.YX796:ATTCCTCCATAAACCT-1	6593	2542	FC_RNA
FC_RNA.YX796:ATTCCTCCAGGTATTT-1	2294	1227	FC_RNA
FC_RNA.YX796:ATTCCTCCAAGCCACT-1	525	384	FC_RNA
FC_RNA.YX796:GTGTGCGGTTAGGATT-1	2509	1430	FC_RNA
FC_RNA.YX796:GTGTGCGGTTTGGGCG-1	1411	902	FC_RNA
FC_RNA.YX796:CCTATTTAGTCATTGA-1	4895	2178	FC_RNA
FC_RNA.YX796:CCTATTTAGTAGGCGG-1	6436	2857	FC_RNA
FC_RNA.YX796:CCTATTTAGCTTAGTA-1	4013	1944	FC_RNA
FC_RNA.YX796:CCTATTTAGGGACCTC-1	428	311	FC_RNA
FC_RNA.YX796:CCTATTTAGTAAGGGC-1	2341	1360	FC_RNA
FC_RNA.YX796:CCTATTTAGCATGACT-1	8887	3424	FC_RNA
FC_RNA.YX796:CCTATTTAGAACCTGT-1	15756	4776	FC_RNA
FC_RNA.YX796:CCTATTTAGAAGCTAG-1	3671	1792	FC_RNA
FC_RNA.YX796:CCTATTTAGTTTGCGG-1	3993	1954	FC_RNA
FC_RNA.YX796:CAATCTAAGACACCGC-1	3910	2008	FC_RNA
FC_RNA.YX796:CAATCTAAGGCTCATG-1	994	700	FC_RNA
FC_RNA.YX796:CAATCTAAGCTATTAG-1	2068	1126	FC_RNA
FC_RNA.YX796:CAATCTAAGGGTGAAC-1	3090	1694	FC_RNA
FC_RNA.YX796:CAATCTAAGGCAATAG-1	9150	3348	FC_RNA
FC_RNA.YX796:CAATCTAAGTTAGTGC-1	1037	709	FC_RNA
FC_RNA.YX796:CAATCTAAGGCGGATG-1	1993	1210	FC_RNA
FC_RNA.YX796:ATTCAACCAGGCATCT-1	2901	1532	FC_RNA
FC_RNA.YX796:ATTCAACCACAAACTT-1	4904	2138	FC_RNA
FC_RNA.YX796:ATTCAACCACGTGCTG-1	3218	1554	FC_RNA
FC_RNA.YX796:ATTCAACCAACGTGCT-1	2441	1281	FC_RNA
FC_RNA.YX796:ATTCAACCATCAGTAT-1	5170	2241	FC_RNA
FC_RNA.YX796:ATTCAACCACCAGGTT-1	477	332	FC_RNA
FC_RNA.YX796:GTGAACAAGGACCTGC-1	3327	1670	FC_RNA
FC_RNA.YX796:GTGAACAAGACAAAGT-1	1746	1122	FC_RNA
FC_RNA.YX796:GGGCAATAGGGACGCA-1	4213	2120	FC_RNA
FC_RNA.YX796:GGGCAATAGCCAGTAT-1	324	265	FC_RNA
FC_RNA.YX796:GGGCAATAGCTTGCTC-1	914	622	FC_RNA
FC_RNA.YX796:GCGTGCTAGCTATTAG-1	1604	997	FC_RNA
FC_RNA.YX796:GCGTGCTAGTAGCCAT-1	5122	2293	FC_RNA
FC_RNA.YX796:CAATAGCTCACGCGGT-1	2081	1227	FC_RNA
FC_RNA.YX796:GCCTCAAAGCGCATTG-1	3827	1969	FC_RNA
FC_RNA.YX796:GCCTCAAAGGCTCATG-1	2854	1542	FC_RNA
FC_RNA.YX796:GCCTCAAAGCTTTGGG-1	15584	4674	FC_RNA
FC_RNA.YX796:GCCTCAAAGCTTAGTA-1	615	496	FC_RNA
FC_RNA.YX796:GCCTCAAAGTCACCTC-1	315	278	FC_RNA
FC_RNA.YX796:GCCTCAAAGGCCAATT-1	5711	2433	FC_RNA
FC_RNA.YX796:AGTAGCTTCGCATTAA-1	2576	1420	FC_RNA
FC_RNA.YX796:GCACTAAGTTTATGGG-1	3509	1802	FC_RNA
FC_RNA.YX796:GGAGCAAGTCTTACTA-1	2216	1310	FC_RNA
FC_RNA.YX796:GGAGCAAGTTGCGGAT-1	1097	751	FC_RNA
FC_RNA.YX796:CAGGCTATCTTGCAGG-1	6531	2693	FC_RNA
FC_RNA.YX796:CAGGCTATCCGTTATT-1	7611	3002	FC_RNA
FC_RNA.YX796:CAGGCTATCAAGGACA-1	2075	1202	FC_RNA
FC_RNA.YX796:CGAATCTAGCGCAATT-1	7054	2757	FC_RNA
FC_RNA.YX796:CGAATCTAGGTAGCTT-1	4188	1919	FC_RNA
FC_RNA.YX796:CGAATCTAGGGCCACT-1	2595	1411	FC_RNA
FC_RNA.YX796:CGAATCTAGACAAACG-1	3828	2006	FC_RNA
FC_RNA.YX796:CGAATCTAGCTCATAA-1	6957	3015	FC_RNA
FC_RNA.YX796:CGAATCTAGCACGATT-1	2842	1497	FC_RNA
FC_RNA.YX796:AGGGCCTTCACAGACT-1	5524	2563	FC_RNA
FC_RNA.YX796:AGGGCCTTCATTGCAA-1	2329	1374	FC_RNA
FC_RNA.YX796:AGTTATGTCTAGCGAT-1	7595	2955	FC_RNA
FC_RNA.YX796:AGTTATGTCACCTGCT-1	17593	4713	FC_RNA
FC_RNA.YX796:TCGATTAAGGAACCAA-1	2490	1368	FC_RNA
FC_RNA.YX796:TCGATTAAGGATTTGC-1	2851	1541	FC_RNA
FC_RNA.YX796:TCGATTAAGGTCCAAT-1	3162	1669	FC_RNA
FC_RNA.YX796:TCGATTAAGAGGGACT-1	2456	1479	FC_RNA
FC_RNA.YX796:TCGATTAAGGCTGTGC-1	3401	1717	FC_RNA
FC_RNA.YX796:TCGATTAAGGCTGGCT-1	1597	988	FC_RNA
FC_RNA.YX796:TTAGTCAAGGAATAAC-1	2542	1431	FC_RNA
FC_RNA.YX796:TATCCGGAGTTGCGTG-1	6506	2909	FC_RNA
FC_RNA.YX796:TATCCGGAGCTCAATA-1	3759	1827	FC_RNA
FC_RNA.YX796:TATCCGGAGCACAGGG-1	4988	2181	FC_RNA
FC_RNA.YX796:TATCCGGAGGACTAAG-1	8719	3294	FC_RNA
FC_RNA.YX796:TATCCGGAGGCCATCA-1	6331	2782	FC_RNA
FC_RNA.YX796:TATCCGGAGGTAAGCA-1	1017	702	FC_RNA
FC_RNA.YX796:TATGGTCAGGCAACAA-1	2264	1262	FC_RNA
FC_RNA.YX796:TATGGTCAGCAACATC-1	9362	3626	FC_RNA
FC_RNA.YX796:TATGGTCAGGCGGATG-1	40191	7998	FC_RNA
FC_RNA.YX796:CTGTTTAGTGCATTAG-1	4996	2233	FC_RNA
FC_RNA.YX796:CTGTTTAGTGTTTGCT-1	1221	800	FC_RNA
FC_RNA.YX796:GCGATATTCTCTAGCC-1	4716	1929	FC_RNA
FC_RNA.YX796:GCGATATTCGGTCAAT-1	4379	2146	FC_RNA
FC_RNA.YX796:TTAGCAATCCAACTGG-1	14697	4657	FC_RNA
FC_RNA.YX796:CCAAGGCTCCAACTGG-1	8482	2748	FC_RNA
FC_RNA.YX796:CCAAGGCTCGTTAAGC-1	2120	1281	FC_RNA
FC_RNA.YX796:CCAAGGCTCAATGAGG-1	15604	4928	FC_RNA
FC_RNA.YX796:GTAGCCATCTTTAGGA-1	3113	1648	FC_RNA
FC_RNA.YX796:GTAGCCATCCTCAGCT-1	6097	2672	FC_RNA
FC_RNA.YX796:CACATGCCAACCGCCA-1	5892	2282	FC_RNA
FC_RNA.YX796:CTGGCTTTCGCTATGG-1	6363	2639	FC_RNA
FC_RNA.YX796:CTGGCTTTCACGAATC-1	28815	6170	FC_RNA
FC_RNA.YX796:CTGGCTTTCACTCAAA-1	37134	6887	FC_RNA
FC_RNA.YX796:GTACCTTGTTTACGTC-1	8971	3271	FC_RNA
FC_RNA.YX796:GTACCTTGTTGGATAT-1	355	280	FC_RNA
FC_RNA.YX796:GTACCTTGTATTTGCC-1	4112	1970	FC_RNA
FC_RNA.YX796:GTACCTTGTTTATGGG-1	2941	1590	FC_RNA
FC_RNA.YX796:GTACCTTGTAAGTCGC-1	5145	2394	FC_RNA
FC_RNA.YX796:GTACCTTGTAAAGCAA-1	8058	3127	FC_RNA
FC_RNA.YX796:GTACCTTGTATTTGGG-1	718	506	FC_RNA
FC_RNA.YX796:GTACCTTGTTTGCGCC-1	11089	3902	FC_RNA
FC_RNA.YX796:CCATATTTCACAGGAA-1	404	292	FC_RNA
FC_RNA.YX796:CCATATTTCGGGATTT-1	7059	2758	FC_RNA
FC_RNA.YX796:CCATATTTCTTGTCTG-1	381	331	FC_RNA
FC_RNA.YX796:CCATATTTCCTCAGCT-1	2666	1406	FC_RNA
FC_RNA.YX796:CCATATTTCAAACTCA-1	4435	2051	FC_RNA
FC_RNA.YX796:CTATGACAGGCAACAA-1	11062	3870	FC_RNA
FC_RNA.YX796:CTATGACAGATGCCTG-1	4172	2100	FC_RNA
FC_RNA.YX796:CTATGACAGCCGGTAC-1	3669	1900	FC_RNA
FC_RNA.YX796:CTATGACAGCAGGTTT-1	2457	1367	FC_RNA
FC_RNA.YX796:CTATGACAGCAGGTGG-1	2263	1347	FC_RNA
FC_RNA.YX796:CTATGACAGCTGTAAC-1	5281	2130	FC_RNA
FC_RNA.YX796:CTATGACAGGTCTTGG-1	3673	1806	FC_RNA
FC_RNA.YX796:GACACTAGTTAATCGG-1	14489	4601	FC_RNA
FC_RNA.YX796:AACCTAATCCTTGCAC-1	617	490	FC_RNA
FC_RNA.YX796:AACCTAATCACCAATA-1	6214	2750	FC_RNA
FC_RNA.YX796:AACCTAATCGTTCACC-1	3414	1679	FC_RNA
FC_RNA.YX796:AACCTAATCGTCCTTA-1	2616	1519	FC_RNA
FC_RNA.YX796:AACCTAATCAATTGGC-1	2202	1316	FC_RNA
FC_RNA.YX796:ATGATGACAGCACGTT-1	20080	5214	FC_RNA
FC_RNA.YX796:ATGATGACAAACCTTG-1	9949	3562	FC_RNA
FC_RNA.YX796:ATGATGACAACCCTCC-1	4219	1925	FC_RNA
FC_RNA.YX796:ACGGTTTAGGTTAGAG-1	2424	1389	FC_RNA
FC_RNA.YX796:ACGGTTTAGTGAACCT-1	365	280	FC_RNA
FC_RNA.YX796:ACGGTTTAGATTCCTT-1	2125	1185	FC_RNA
FC_RNA.YX796:ACGGTTTAGAGGGACT-1	4539	2079	FC_RNA
FC_RNA.YX796:ACGGTTTAGTCATCCC-1	9923	3505	FC_RNA
FC_RNA.YX796:ACGGTTTAGGAGGTTA-1	1673	972	FC_RNA
FC_RNA.YX796:CATCCCAGTGGTTATG-1	1141	801	FC_RNA
FC_RNA.YX796:CATCCCAGTTTGGCGG-1	3676	1768	FC_RNA
FC_RNA.YX796:CATCCCAGTACCCACC-1	4859	2283	FC_RNA
FC_RNA.YX796:TAGCCTGAGGGCCATC-1	990	651	FC_RNA
FC_RNA.YX796:TAGCCTGAGGTCCACA-1	6445	2585	FC_RNA
FC_RNA.YX796:TAGCCTGAGGTTAGCT-1	2938	1564	FC_RNA
FC_RNA.YX796:CAGGACCTCTAATTGG-1	3578	1775	FC_RNA
FC_RNA.YX796:CAGGACCTCTCAATAG-1	5395	2221	FC_RNA
FC_RNA.YX796:CAGGACCTCTGGCTTC-1	4809	2184	FC_RNA
FC_RNA.YX796:GATTCGCCAAACCCTA-1	10641	3957	FC_RNA
FC_RNA.YX796:GATTCGCCATTGTGCA-1	10646	3686	FC_RNA
FC_RNA.YX796:TATCGCGAGACTAAGG-1	2967	1700	FC_RNA
FC_RNA.YX796:TTAGCCTGTTGGTTCT-1	4523	2083	FC_RNA
FC_RNA.YX796:TTAGCCTGTTGTCATC-1	15324	4399	FC_RNA
FC_RNA.YX796:TTAGCCTGTTCGCTCA-1	836	536	FC_RNA
FC_RNA.YX796:TTAGCCTGTCGACTAA-1	7149	2924	FC_RNA
FC_RNA.YX796:AGAGAAGCATGTGGGA-1	2627	1440	FC_RNA
FC_RNA.YX796:AGAGAAGCAAGCTACC-1	339	284	FC_RNA
FC_RNA.YX796:AGAGAAGCATCAGTAT-1	9126	3422	FC_RNA
FC_RNA.YX796:AGAGAAGCATGTTGCA-1	1817	1127	FC_RNA
FC_RNA.YX796:GCCTAATAGCTTATGA-1	585	477	FC_RNA
FC_RNA.YX796:GCCTAATAGTATTGCA-1	2275	1390	FC_RNA
FC_RNA.YX796:GCCTAATAGCTGGAAA-1	4875	2112	FC_RNA
FC_RNA.YX796:GCCTAATAGGAATAAC-1	8172	3004	FC_RNA
FC_RNA.YX796:GCCTAATAGTAACGAG-1	778	541	FC_RNA
FC_RNA.YX796:CGTTAGGTCCTCGATC-1	3405	1639	FC_RNA
FC_RNA.YX796:CGTTAGGTCTTCAATC-1	3821	1892	FC_RNA
FC_RNA.YX796:CGTTAGGTCGTTCACC-1	407	347	FC_RNA
FC_RNA.YX796:CGTTAGGTCTCACTCA-1	2493	1409	FC_RNA
FC_RNA.YX796:CGTTAGGTCTCAATTC-1	3207	1617	FC_RNA
FC_RNA.YX796:CGTTAGGTCCATAATG-1	21112	5514	FC_RNA
FC_RNA.YX796:CGTTAGGTCCGCATGA-1	3219	1719	FC_RNA
FC_RNA.YX796:CTTTATCAGAAGCTAG-1	2566	1471	FC_RNA
FC_RNA.YX796:CTTTATCAGGTTTACA-1	4029	1837	FC_RNA
FC_RNA.YX796:CTTTATCAGGCTGTCA-1	6098	2572	FC_RNA
FC_RNA.YX796:TGTGCACCAAAGGCCA-1	5644	2613	FC_RNA
FC_RNA.YX796:AGTAAACAGTTGGATC-1	5655	2348	FC_RNA
FC_RNA.YX796:AGTAAACAGGACCTTG-1	327	275	FC_RNA
FC_RNA.YX796:AGTAAACAGCAAACCT-1	2361	1372	FC_RNA
FC_RNA.YX796:AGTAAACAGCTGGCTA-1	4415	2195	FC_RNA
FC_RNA.YX796:TAGCCTCTCAATACGC-1	2624	1433	FC_RNA
FC_RNA.YX796:TAGCCTCTCCTTAATC-1	7596	2707	FC_RNA
FC_RNA.YX796:TAGCCTCTCTTGATGA-1	3686	1754	FC_RNA
FC_RNA.YX796:TAGCCTCTCAATCATG-1	2215	1213	FC_RNA
FC_RNA.YX796:TAGCCTCTCTATGACA-1	1087	616	FC_RNA
FC_RNA.YX796:GCAAACTTCATCACTT-1	3007	1430	FC_RNA
FC_RNA.YX796:GCAAACTTCGTTATAG-1	324	269	FC_RNA
FC_RNA.YX796:GCAAACTTCCGTTATT-1	340	262	FC_RNA
FC_RNA.YX796:GCAAACTTCTGCAAAC-1	3659	1873	FC_RNA
FC_RNA.YX796:GCAAACTTCGGTTTCC-1	402	329	FC_RNA
FC_RNA.YX796:AGGTGAGGTTATCCGT-1	7329	2951	FC_RNA
FC_RNA.YX796:AGGTGAGGTTTGGGCG-1	1382	951	FC_RNA
FC_RNA.YX796:AGGTGAGGTTACTAGG-1	4435	2153	FC_RNA
FC_RNA.YX796:TTCGCAACACCCACCT-1	8693	2964	FC_RNA
FC_RNA.YX796:TTCGCAACACTTCACT-1	441	316	FC_RNA
FC_RNA.YX796:TTCGCAACAATAGTCT-1	3806	1830	FC_RNA
FC_RNA.YX796:TGCAAGCGTTGAGGTC-1	9075	3498	FC_RNA
FC_RNA.YX796:TGCAAGCGTTCGCTTG-1	9541	3550	FC_RNA
FC_RNA.YX796:TGCAAGCGTCACAGAC-1	17412	5188	FC_RNA
FC_RNA.YX796:GAAGTCAAGGGCCATC-1	5652	2497	FC_RNA
FC_RNA.YX796:GAAGTCAAGACAAACG-1	4165	1891	FC_RNA
FC_RNA.YX796:GAAGTCAAGTAGCGCC-1	14865	5327	FC_RNA
FC_RNA.YX796:GGATTTATCATTAGTG-1	2523	1326	FC_RNA
FC_RNA.YX796:GGATTTATCTTAATGG-1	72184	9230	FC_RNA
FC_RNA.YX796:GGATTTATCTCCATAT-1	1944	1190	FC_RNA
FC_RNA.YX796:GGATTTATCGCAGGCT-1	1892	1146	FC_RNA
FC_RNA.YX796:GGATTTATCGTTACAA-1	6113	2773	FC_RNA
FC_RNA.YX796:AAAGCCCGTCATGCAA-1	2344	1495	FC_RNA
FC_RNA.YX796:AAAGCCCGTGGACATC-1	1991	1178	FC_RNA
FC_RNA.YX796:AAAGCCCGTATACTGG-1	595	441	FC_RNA
FC_RNA.YX796:AAAGCCCGTGTTTGAG-1	535	432	FC_RNA
FC_RNA.YX796:AAAGCCCGTCACGAAC-1	5560	2436	FC_RNA
FC_RNA.YX796:CTTAACAAGTTGTCTT-1	6571	2602	FC_RNA
FC_RNA.YX796:CTTAACAAGTAGCTTA-1	18726	4992	FC_RNA
FC_RNA.YX796:CTTAACAAGTAACGAG-1	394	313	FC_RNA
FC_RNA.YX796:GCCGTGAGTGAATCGC-1	10806	3955	FC_RNA
FC_RNA.YX796:GCCGTGAGTATGGTGC-1	1784	1120	FC_RNA
FC_RNA.YX796:GCCGTGAGTTTGCGCC-1	2813	1437	FC_RNA
FC_RNA.YX796:GTAGCGCTCACTAAGC-1	2743	1508	FC_RNA
FC_RNA.YX796:TAGCGGACAAGCTAAA-1	3959	2011	FC_RNA
FC_RNA.YX796:TAGCGGACAACCTGGT-1	6384	2507	FC_RNA
FC_RNA.YX796:TAGCGGACAGTAAGTA-1	4616	2241	FC_RNA
FC_RNA.YX796:TAGCGGACACTAAATC-1	2758	1439	FC_RNA
FC_RNA.YX796:TGGGCCTAGGGATGCG-1	2421	1278	FC_RNA
FC_RNA.YX796:TGGGCCTAGCACGTTG-1	336	270	FC_RNA
FC_RNA.YX796:AGCAAATAGAGCAAGC-1	2447	1491	FC_RNA
FC_RNA.YX796:AGCAAATAGAAACTGG-1	3280	1698	FC_RNA
FC_RNA.YX796:GATGCGACAGTTAAAG-1	3087	1643	FC_RNA
FC_RNA.YX796:GATGCGACATAAAGCA-1	1752	1110	FC_RNA
FC_RNA.YX796:GATGCGACAGCAAGGC-1	1284	775	FC_RNA
FC_RNA.YX796:TTCACTGTCCTTGCAC-1	418	304	FC_RNA
FC_RNA.YX796:TTCACTGTCGTTTCTG-1	412	319	FC_RNA
FC_RNA.YX796:TTCACTGTCAAAGGCA-1	3604	1690	FC_RNA
FC_RNA.YX796:TTCACTGTCCGGAACC-1	3731	1779	FC_RNA
FC_RNA.YX796:AATCGCCCAATAGCAA-1	374	277	FC_RNA
FC_RNA.YX796:AATCGCCCAGGATAAC-1	4931	2265	FC_RNA
FC_RNA.YX796:AATCGCCCATAAGTTC-1	4258	2073	FC_RNA
FC_RNA.YX796:AATCGCCCATTGTGAT-1	3187	1746	FC_RNA
FC_RNA.YX796:AATCGCCCATCACAGC-1	28705	6282	FC_RNA
FC_RNA.YX796:AATCGCCCATAATTGC-1	7009	2784	FC_RNA
FC_RNA.YX796:TAGGTTATCCGTGACA-1	24729	5672	FC_RNA
FC_RNA.YX796:TAGGTTATCCCTCGCA-1	3803	1874	FC_RNA
FC_RNA.YX796:TAGGTTATCGTAATCA-1	2109	1154	FC_RNA
FC_RNA.YX796:TCCATCATCAATACGC-1	7318	3006	FC_RNA
FC_RNA.YX796:TCCATCATCTGTGCAG-1	21715	5099	FC_RNA
FC_RNA.YX796:TCCATCATCCAGGAAA-1	7208	2857	FC_RNA
FC_RNA.YX796:CTTATTGGTTGCGCGA-1	3695	1788	FC_RNA
FC_RNA.YX796:CTTATTGGTGTTGTAG-1	6901	3005	FC_RNA
FC_RNA.YX796:AGTTACTCACAGCCAT-1	423	297	FC_RNA
FC_RNA.YX796:AGTTACTCACACCAAC-1	2954	1651	FC_RNA
FC_RNA.YX796:TCTTAGTTCTTCAATC-1	4406	1966	FC_RNA
FC_RNA.YX796:TCTTAGTTCTCAATGA-1	3386	1667	FC_RNA
FC_RNA.YX796:TCTTAGTTCGGCTAGC-1	2675	1453	FC_RNA
FC_RNA.YX796:TAGCTTAAGCTTTGTT-1	40064	7371	FC_RNA
FC_RNA.YX796:TAGCTTAAGTATTGTG-1	887	637	FC_RNA
FC_RNA.YX796:TAGCTTAAGCCGCTTT-1	8003	2788	FC_RNA
FC_RNA.YX796:TAGCTTAAGCACCACA-1	4524	2057	FC_RNA
FC_RNA.YX796:TAGCTTAAGTAAAGGT-1	3057	1551	FC_RNA
FC_RNA.YX796:ACACAATGTTCACTGT-1	1347	882	FC_RNA
FC_RNA.YX796:ACACAATGTTACCGGG-1	3624	1668	FC_RNA
FC_RNA.YX796:ACACAATGTGCAATGC-1	10067	3655	FC_RNA
FC_RNA.YX796:ACACAATGTATTGGTG-1	5080	2104	FC_RNA
FC_RNA.YX796:ACACAATGTCATGCCC-1	4629	1991	FC_RNA
FC_RNA.YX796:CTAGTCGAGAGAAGGG-1	909	600	FC_RNA
FC_RNA.YX796:CTAGTCGAGTAAGTCC-1	6134	2694	FC_RNA
FC_RNA.YX796:CTAGTCGAGCCATCAG-1	6426	2606	FC_RNA
FC_RNA.YX796:CTAGTCGAGTGAACGA-1	2416	1384	FC_RNA
FC_RNA.YX796:CGGTTTGAGACTAAGG-1	2389	1379	FC_RNA
FC_RNA.YX796:CGGTTTGAGACAAACG-1	327	294	FC_RNA
FC_RNA.YX796:CGGTTTGAGCGCCTTT-1	3181	1588	FC_RNA
FC_RNA.YX796:AAATCCGGTTTAGCGA-1	2729	1457	FC_RNA
FC_RNA.YX796:AAATCCGGTCGCAATA-1	2786	1535	FC_RNA
FC_RNA.YX796:AAATCCGGTGACCTGG-1	3697	1736	FC_RNA
FC_RNA.YX796:TCACCGGCAGGACACA-1	25205	5932	FC_RNA
FC_RNA.YX796:TCACCGGCAGCTTAGC-1	11623	3679	FC_RNA
FC_RNA.YX796:TCACCGGCAATATAGG-1	3264	1714	FC_RNA
FC_RNA.YX796:TCACCGGCAGGCTGTT-1	643	470	FC_RNA
FC_RNA.YX796:TCACCGGCAGGTTTGC-1	398	311	FC_RNA
FC_RNA.YX796:CTCATTAGTTCCAGGG-1	15589	4724	FC_RNA
FC_RNA.YX796:CTCATTAGTTCCGGGA-1	58558	8771	FC_RNA
FC_RNA.YX796:ACCATTAAGGCTTAGT-1	2679	1382	FC_RNA
FC_RNA.YX796:ACCATTAAGGCGCATC-1	25476	6447	FC_RNA
FC_RNA.YX796:ACCATTAAGGCTACTG-1	2617	1420	FC_RNA
FC_RNA.YX796:TCCTTCAAGGCTAAGA-1	3299	1734	FC_RNA
FC_RNA.YX796:TCCTTCAAGCGAGGTG-1	3692	1770	FC_RNA
FC_RNA.YX796:TCCTTCAAGTAAGAAC-1	4395	2040	FC_RNA
FC_RNA.YX796:TCCTTCAAGCTGCACA-1	16436	4670	FC_RNA
FC_RNA.YX796:TCCTTCAAGCATTAGC-1	6259	2325	FC_RNA
FC_RNA.YX796:TCCTTCAAGCGCCTAA-1	6066	2675	FC_RNA
FC_RNA.YX796:CATGGCGGTTATCCGT-1	42385	7575	FC_RNA
FC_RNA.YX796:CATGGCGGTTCCGGGA-1	336	273	FC_RNA
FC_RNA.YX796:CATGGCGGTCATCAAG-1	5498	2298	FC_RNA
FC_RNA.YX796:CATGGCGGTCCGCTGT-1	2873	1612	FC_RNA
FC_RNA.YX796:CATGGCGGTGATGATT-1	7601	3144	FC_RNA
FC_RNA.YX796:TGATCACAGTGAGGTA-1	2316	1337	FC_RNA
FC_RNA.YX796:TCGCGCACATAAGTTC-1	4933	2082	FC_RNA
FC_RNA.YX796:TCGCGCACAGCATGTC-1	5706	2535	FC_RNA
FC_RNA.YX796:TCGCGCACAGTCTAAT-1	812	587	FC_RNA
FC_RNA.YX796:TCGCGCACAGCCTGCA-1	349	256	FC_RNA
FC_RNA.YX796:CTACTTAGTAAGGTCC-1	5175	2165	FC_RNA
FC_RNA.YX796:ATGCTTAAGGTAACGA-1	5575	2503	FC_RNA
FC_RNA.YX796:ATGCTTAAGGAGTCTT-1	2210	1259	FC_RNA
FC_RNA.YX796:CAAGGCCTCAGGAACA-1	6980	2920	FC_RNA
FC_RNA.YX796:CAAGGCCTCATTGCGG-1	4203	1956	FC_RNA
FC_RNA.YX796:AGGGTTGCAAACGGGC-1	616	480	FC_RNA
FC_RNA.YX796:AGGGTTGCATGTCAAT-1	2934	1505	FC_RNA
FC_RNA.YX796:GCTGAGGAGGCGCATC-1	962	691	FC_RNA
FC_RNA.YX796:GCTGAGGAGCACGTTG-1	2789	1495	FC_RNA
FC_RNA.YX796:CCAGACTCAAAGGTAC-1	3652	1859	FC_RNA
FC_RNA.YX796:CCAGACTCATGCTATG-1	3227	1687	FC_RNA
FC_RNA.YX796:CCAGACTCATGCTTAG-1	4092	2004	FC_RNA
FC_RNA.YX796:CCAGACTCAAGCTTAT-1	294	258	FC_RNA
FC_RNA.YX796:CCAGACTCATCACAGC-1	7802	3025	FC_RNA
FC_RNA.YX796:CCAGACTCAATTTGGT-1	322	258	FC_RNA
FC_RNA.YX796:TTGCGTCTCAAGCCTG-1	1536	941	FC_RNA
FC_RNA.YX796:TTGCGTCTCAAACCGT-1	11125	4067	FC_RNA
FC_RNA.YX796:TTGCGTCTCAGCCAAT-1	2675	1372	FC_RNA
FC_RNA.YX796:TTGCGTCTCTGCAAAC-1	4608	1950	FC_RNA
FC_RNA.YX796:TATAGCTCATCACTTC-1	456	323	FC_RNA
FC_RNA.YX796:TATAGCTCAGTAGCCT-1	1310	850	FC_RNA
FC_RNA.YX796:CTCATTTAGTATTGGC-1	9121	3119	FC_RNA
FC_RNA.YX796:CTCATTTAGGATTGCT-1	2109	1248	FC_RNA
FC_RNA.YX796:CTCATTTAGTAGGCGG-1	2482	1348	FC_RNA
FC_RNA.YX796:CTCATTTAGTGATTCA-1	14507	4779	FC_RNA
FC_RNA.YX796:AAACATGCAGGCGAGT-1	5935	2333	FC_RNA
FC_RNA.YX796:AAACATGCATGAAATG-1	2416	1390	FC_RNA
FC_RNA.YX796:AAACATGCATTGTTGG-1	447	331	FC_RNA
FC_RNA.YX796:GGTTCCCGTTGGTTCT-1	2896	1500	FC_RNA
FC_RNA.YX796:GGTTCCCGTAACGAGG-1	3937	2016	FC_RNA
FC_RNA.YX796:CTCACTCAGTACTGGT-1	6990	2470	FC_RNA
FC_RNA.YX796:CTCACTCAGTGAGGTA-1	1665	1010	FC_RNA
FC_RNA.YX796:CTCACTCAGTGAGCGG-1	393	318	FC_RNA
FC_RNA.YX796:CTCACTCAGCAACAAG-1	36539	6983	FC_RNA
FC_RNA.YX796:AGCAACAAGTCAGGCC-1	11263	3926	FC_RNA
FC_RNA.YX796:AGCAACAAGCAACATC-1	294	253	FC_RNA
FC_RNA.YX796:AGCAACAAGTAACCCG-1	9605	3261	FC_RNA
FC_RNA.YX796:AGCAACAAGTCATCCC-1	3548	1716	FC_RNA
FC_RNA.YX796:AGCAACAAGGGTTATC-1	8764	2968	FC_RNA
FC_RNA.YX796:AGCAACAAGTACCGCA-1	3037	1543	FC_RNA
FC_RNA.YX796:AGCAACAAGCACAGAA-1	34201	7059	FC_RNA
FC_RNA.YX796:TGCTTGTGTAACCTAG-1	2308	1327	FC_RNA
FC_RNA.YX796:TGCTTGTGTGAGGTGA-1	347	274	FC_RNA
FC_RNA.YX796:TGCTTGTGTTCCGGGA-1	2260	1219	FC_RNA
FC_RNA.YX796:TGCTTGTGTCACCAAA-1	4833	2193	FC_RNA
FC_RNA.YX796:TGCTTGTGTTTGAGGC-1	2247	1446	FC_RNA
FC_RNA.YX796:TGCTTGTGTTTACTTG-1	2246	1281	FC_RNA
FC_RNA.YX796:TGCTTGTGTCAAAGAA-1	3001	1576	FC_RNA
FC_RNA.YX796:GACCTGCAGCTTATGA-1	4057	1962	FC_RNA
FC_RNA.YX796:GACCTGCAGCCTGATG-1	4443	2160	FC_RNA
FC_RNA.YX796:GACCTGCAGTCACCTC-1	2642	1485	FC_RNA
FC_RNA.YX796:GACCTGCAGCTCCTAC-1	3521	1814	FC_RNA
FC_RNA.YX796:GCCTTGCGTTGGCCGA-1	1893	1129	FC_RNA
FC_RNA.YX796:GCCTTGCGTGCTGGTG-1	3392	1624	FC_RNA
FC_RNA.YX796:GCCTTGCGTCCTTTAA-1	2909	1651	FC_RNA
FC_RNA.YX796:GCCTTGCGTAAGTCGC-1	4515	2246	FC_RNA
FC_RNA.YX796:GCCTTGCGTTACTTGC-1	1090	719	FC_RNA
FC_RNA.YX796:GTTTACCGTAACAGGG-1	3164	1589	FC_RNA
FC_RNA.YX796:GTTTACCGTGACATGC-1	1380	880	FC_RNA
FC_RNA.YX796:GTTTACCGTCATCCTG-1	5384	2621	FC_RNA
FC_RNA.YX796:GTTTACCGTCTTTGAC-1	3682	1748	FC_RNA
FC_RNA.YX796:TACTAAGTCTAATCTC-1	8820	3216	FC_RNA
FC_RNA.YX796:CACAGGGAGGAACCAA-1	1418	882	FC_RNA
FC_RNA.YX796:CACAGGGAGCTTATGA-1	1326	841	FC_RNA
FC_RNA.YX796:CACAGGGAGGTGCGGA-1	5372	2491	FC_RNA
FC_RNA.YX796:CACAGGGAGCGTGCAC-1	2136	1278	FC_RNA
FC_RNA.YX796:CTAAATGTCCTTTACG-1	4496	2174	FC_RNA
FC_RNA.YX796:CTAAATGTCCTAGTTT-1	5883	2368	FC_RNA
FC_RNA.YX796:TCAGGTTAGTTTGGGT-1	6234	2527	FC_RNA
FC_RNA.YX796:TCAGGTTAGGTCCGTA-1	4024	1765	FC_RNA
FC_RNA.YX796:TCAGGTTAGAAGCTAG-1	1243	882	FC_RNA
FC_RNA.YX796:TCCTTGCAGACTTATG-1	3843	1799	FC_RNA
FC_RNA.YX796:TCCTTGCAGACAAAGT-1	2343	1271	FC_RNA
FC_RNA.YX796:ACTTGTCGTTAGCGTA-1	504	351	FC_RNA
FC_RNA.YX796:ACTTGTCGTACCGGAT-1	2384	1335	FC_RNA
FC_RNA.YX796:ACTTGTCGTTAACAGT-1	3876	1932	FC_RNA
FC_RNA.YX796:ACTTGTCGTTGGGTTA-1	3266	1680	FC_RNA
FC_RNA.YX796:ACTTGTCGTTTGACCT-1	7346	2791	FC_RNA
FC_RNA.YX796:ACTTGTCGTGTTTGAG-1	1659	981	FC_RNA
FC_RNA.YX796:GTGTAACTCCCTGATC-1	6437	2614	FC_RNA
[truncated: 37,650 more rows]

## Sheet: Fig2E
cells	nCount_DNA	sample				cell	nCount_DNA	sample
[truncated: 24,011 more rows]

[truncated: 3 more sheets: Fig2F, Fig2G, Fig2K]
