# Supplementary material for: Droplet-based single-cell joint profiling of histone modifications and transcriptomes
Source: Nat Struct Mol Biol. 2023 Aug 10;30(10):1428–33. doi: 10.1038/s41594-023-01060-1 (PMC10584685; doi:10.1038/s41594-023-01060-1)
Supplement: Supplementary file 7 — Statistical source data for Extended Data Fig. 2. [file 41594_2023_1060_MOESM7_ESM.xls]

## Sheet: Ext Fig2E
sample	all	map
YX735	102415235	99979955
YX736	104965125	102496593
YX843	76938984	75473108
YX844	83743764	81970888
10X	97181511	94404680

## Sheet: Ext Fig2F-G
barcode	total	unmapped	mitochondrial	sample	mapping_rate	mito_rate
AAACCAGGTAGTTACC-1	41492	549	5	YX735	0.986769	0.000120505
AAACCAGGTGGACATA-1	4539	36	0	YX735	0.992069	0
AAACCAGGTTCCCGTT-1	65800	677	32	YX735	0.989711	0.000486322
AAACCGCCAATCGCCC-1	18073	88	146	YX735	0.995131	0.00807835
AAACCGCCATCTATGC-1	164293	2162	89	YX735	0.986841	0.000541715
AAACCGGTCAATGAGC-1	76179	787	15	YX735	0.989669	0.000196905
AAACCGGTCCGTAATT-1	8969	41	15	YX735	0.995429	0.00167243
AAACCGGTCTAAATCC-1	4314	52	0	YX735	0.987946	0
AAACGAACAATGTCAG-1	12857	189	11	YX735	0.9853	0.000855565
AAACGAACATCCGCTA-1	4411	50	0	YX735	0.988665	0
AAACGGGCAACAACAT-1	17404	137	1	YX735	0.992128	5.74581e-05
AAACGGTTCCGCAATC-1	6141	67	0	YX735	0.98909	0
AAACGGTTCGAGGCGT-1	9161	112	0	YX735	0.987774	0
AAACGGTTCGCGCTCA-1	23551	201	0	YX735	0.991465	0
AAACTAGTCAAATCAG-1	22039	214	10	YX735	0.99029	0.000453741
AAACTAGTCCAAACCC-1	11447	76	0	YX735	0.993361	0
AAACTAGTCGCCCGTA-1	122205	1368	116	YX735	0.988806	0.000949225
AAACTAGTCGCGAAGC-1	7156	28	0	YX735	0.996087	0
AAACTAGTCTGGAAAC-1	37577	344	7	YX735	0.990845	0.000186284
AAACTCGCACGATTCT-1	5140	28	0	YX735	0.994553	0
AAAGCCAGTACCGTGC-1	2926	11	0	YX735	0.996241	0
AAAGCCAGTGTGATGA-1	13030	174	0	YX735	0.986646	0
AAAGCCTAGAGAGCAA-1	71095	743	7	YX735	0.989549	9.84598e-05
AAAGCCTAGATTAGGC-1	19140	88	0	YX735	0.995402	0
AAAGCCTAGCATCCTA-1	19417	215	0	YX735	0.988927	0
AAAGCCTAGGTAAGTC-1	51225	561	54	YX735	0.989048	0.00105417
AAAGCCTAGTAATGCA-1	7969	50	2	YX735	0.993726	0.000250973
AAAGCGAAGAATCACA-1	49535	480	2	YX735	0.99031	4.03755e-05
AAAGCGAAGGATTATG-1	34394	422	45	YX735	0.98773	0.00130837
AAAGCGAAGTGGCCAA-1	13185	245	0	YX735	0.981418	0
AAAGGAAGTAACCGCC-1	49394	399	0	YX735	0.991922	0
AAAGGAAGTAAGTACG-1	6677	82	0	YX735	0.987719	0
AAAGGAAGTTGCGCGT-1	20644	318	0	YX735	0.984596	0
AAAGGCAAGGGTTGGC-1	22833	293	56	YX735	0.987168	0.00245259
AAAGGCTTCACAGCCT-1	30951	319	3	YX735	0.989693	9.69274e-05
AAAGGCTTCGGTCAAG-1	23872	198	0	YX735	0.991706	0
AAAGGCTTCTCAGCTA-1	42180	446	0	YX735	0.989426	0
AAAGGGATCGCGAGGT-1	2818	41	0	YX735	0.985451	0
AAAGGTACACAGCAAC-1	11437	216	0	YX735	0.981114	0
AAAGTCATCCTAAGAA-1	44690	263	3	YX735	0.994115	6.71291e-05
AAAGTCATCGCTTGAC-1	58832	587	60	YX735	0.990022	0.00101985
AAAGTCATCTACTAAC-1	32406	205	0	YX735	0.993674	0
AAAGTCATCTTGCTCT-1	20586	228	12	YX735	0.988925	0.00058292
AAATAGGCAATTTGGG-1	22108	257	1	YX735	0.988375	4.52325e-05
AAATAGGCAGAAATGA-1	17090	137	26	YX735	0.991984	0.00152136
AAATAGGCATCAGTTC-1	6154	51	23	YX735	0.991713	0.00373741
AAATCCTTCCCTGGTG-1	6467	90	0	YX735	0.986083	0
AAATCGATCGATTCAT-1	13972	218	12	YX735	0.984397	0.000858861
AAATCGATCTAGGAAC-1	37175	223	34	YX735	0.994001	0.000914593
AAATGGACAAGGAAGT-1	24534	284	0	YX735	0.988424	0
AAATGGACATGACCAA-1	2460	15	0	YX735	0.993902	0
AAATTGCCAAAGAAGC-1	36094	503	0	YX735	0.986064	0
AAATTGCCAGGTTATG-1	5091	55	35	YX735	0.989197	0.00687488
AACAAGTGTACTTCGG-1	22560	311	3	YX735	0.986215	0.000132979
AACAAGTGTTAACGGA-1	22327	179	1	YX735	0.991983	4.47888e-05
AACAAGTGTTTGGTGT-1	25584	304	13	YX735	0.988118	0.00050813
AACACTAAGCACTTGC-1	29182	236	0	YX735	0.991913	0
AACACTAAGCATATAG-1	20760	191	59	YX735	0.9908	0.002842
AACACTAAGGCTATAA-1	17500	118	45	YX735	0.993257	0.00257143
AACACTAAGTGCTCCG-1	23270	244	13	YX735	0.989514	0.000558659
AACATAGTCAAACCTT-1	19308	262	0	YX735	0.98643	0
AACATAGTCGTTATGT-1	11603	122	2	YX735	0.989485	0.000172369
AACATCAAGCTAACTT-1	19340	125	22	YX735	0.993537	0.00113754
AACATGATCTATGCAT-1	11999	70	45	YX735	0.994166	0.00375031
AACATGATCTTAAGGA-1	14194	106	1	YX735	0.992532	7.04523e-05
AACCACACAAACATGT-1	25282	301	8	YX735	0.988094	0.000316431
AACCACACATTAACCC-1	15321	159	19	YX735	0.989622	0.00124013
AACCAGGTCCGGGTAA-1	17346	199	0	YX735	0.988528	0
AACCCGGCAGCTCATT-1	30412	188	2	YX735	0.993818	6.57635e-05
AACCTGCTCACCTATG-1	19526	242	0	YX735	0.987606	0
AACCTGCTCTTGCTGA-1	9158	71	0	YX735	0.992247	0
AACCTTTAGCACCTAC-1	17534	323	16	YX735	0.981579	0.000912513
AACCTTTAGGCCCTTG-1	11191	156	0	YX735	0.98606	0
AACCTTTAGTTAGGAC-1	20717	259	0	YX735	0.987498	0
AACGATTCAAACGCGT-1	5598	47	0	YX735	0.991604	0
AACGATTCAACCCTTG-1	83571	1030	58	YX735	0.987675	0.000694021
AACGATTCAGTAATCG-1	35607	307	6	YX735	0.991378	0.000168506
AACGATTCATGAGCCG-1	31416	169	0	YX735	0.994621	0
AACGCCCGTCACGATT-1	2846	11	0	YX735	0.996135	0
AACGCCCGTCATCATA-1	28065	183	6	YX735	0.993479	0.000213789
AACGCCCGTTAAACGG-1	1517	36	0	YX735	0.976269	0
AACGCCCGTTCAAGCT-1	26405	338	0	YX735	0.987199	0
AACGCGCAGCTCATTG-1	2120	10	0	YX735	0.995283	0
AACGCGCAGTGCGGGT-1	9069	92	0	YX735	0.989856	0
AACGCTTGTATTACTG-1	14626	166	15	YX735	0.98865	0.00102557
AACGCTTGTCTGTGCA-1	13873	165	0	YX735	0.988106	0
AACGGATTCAGCTAAA-1	6767	117	10	YX735	0.98271	0.00147776
AACGGATTCCGCACCA-1	14253	83	0	YX735	0.994177	0
AACGGTTAGAAAGGCA-1	18829	183	0	YX735	0.990281	0
AACGGTTAGCAAATCA-1	3031	11	0	YX735	0.996371	0
AACGGTTAGCTCCTAA-1	7990	106	0	YX735	0.986733	0
AACGTACAGCGCAACA-1	19964	148	0	YX735	0.992587	0
AACGTACAGGAACAAG-1	20812	240	0	YX735	0.988468	0
AACGTACAGGTCATGG-1	14351	161	0	YX735	0.988781	0
AACGTTAAGCTCGACT-1	53244	409	24	YX735	0.992318	0.000450755
AACGTTAAGGGAGCAG-1	18351	162	0	YX735	0.991172	0
AACGTTAAGTCCCTGG-1	25556	290	0	YX735	0.988652	0
AACTAACCAGTCTATC-1	5667	57	0	YX735	0.989942	0
AACTAAGTCAGCATTT-1	11076	207	0	YX735	0.981311	0
AACTGGCCACCGTTCA-1	36439	237	0	YX735	0.993496	0
AACTTGTTCATTATGC-1	18537	322	16	YX735	0.982629	0.000863139
AACTTGTTCCAATTGT-1	15853	169	6	YX735	0.98934	0.000378477
AACTTGTTCCACAATT-1	4172	21	0	YX735	0.994966	0
AACTTGTTCCCACCCT-1	23629	229	0	YX735	0.990309	0
AAGAATCGTAATGGTG-1	4340	44	0	YX735	0.989862	0
AAGAATCGTACTAACC-1	10433	89	0	YX735	0.991469	0
AAGAATCGTAGCCTTG-1	29342	271	0	YX735	0.990764	0
AAGAATCGTTATATCG-1	11852	43	0	YX735	0.996372	0
AAGAATCGTTGGGTAA-1	7710	83	0	YX735	0.989235	0
AAGAATCGTTTGTTGA-1	33277	267	20	YX735	0.991976	0.000601016
AAGACCAGTCATGCCA-1	5068	26	18	YX735	0.99487	0.0035517
AAGACCAGTTAGTTTG-1	19406	280	4	YX735	0.985571	0.000206122
AAGACCAGTTTGTCTT-1	31644	276	43	YX735	0.991278	0.00135887
AAGACTCAGAACCTGG-1	15881	140	0	YX735	0.991184	0
AAGACTCAGCTCGACT-1	13640	76	0	YX735	0.994428	0
AAGACTCAGGCCTAAG-1	5084	50	0	YX735	0.990165	0
AAGACTCAGTCTAGCC-1	16418	245	1	YX735	0.985077	6.09088e-05
AAGACTCAGTGCTCAC-1	10480	73	1	YX735	0.993034	9.54198e-05
AAGACTCAGTTACGTT-1	6831	49	0	YX735	0.992827	0
AAGCCTCTCCAGCTCG-1	38612	302	0	YX735	0.992179	0
AAGCCTCTCGCGATAG-1	25341	166	0	YX735	0.993449	0
AAGCCTCTCGCTCAAC-1	82140	704	27	YX735	0.991429	0.000328707
AAGCGATTCGTGATAA-1	18994	154	0	YX735	0.991892	0
AAGCGATTCTAACCCA-1	33773	293	0	YX735	0.991324	0
AAGCGCTCATAATCGG-1	18293	69	0	YX735	0.996228	0
AAGCGGGAGCACCTAC-1	10746	144	0	YX735	0.9866	0
AAGCGGGAGCCAATCC-1	14752	155	0	YX735	0.989493	0
AAGCGGGAGTTATGAG-1	27063	474	0	YX735	0.982485	0
AAGCGGGAGTTTGTCG-1	25505	395	123	YX735	0.984513	0.00482258
AAGCTAATCGGTTACC-1	21034	387	0	YX735	0.981601	0
AAGCTAATCGTTAAAG-1	16874	201	0	YX735	0.988088	0
AAGCTAGGTAGAGGCT-1	16883	196	0	YX735	0.988391	0
AAGCTAGGTAGGAGGA-1	18663	210	0	YX735	0.988748	0
AAGCTAGGTGGACATA-1	23916	300	79	YX735	0.987456	0.00330323
AAGCTTGCAACCTCGC-1	17645	186	0	YX735	0.989459	0
AAGCTTGCAGGCAACT-1	9089	66	0	YX735	0.992738	0
AAGGAACCACCAACAA-1	11089	77	42	YX735	0.993056	0.00378754
AAGGAGGGTCTAGCGC-1	34492	346	45	YX735	0.989969	0.00130465
AAGGCACGTTTGTAGC-1	34926	349	22	YX735	0.990007	0.000629903
AAGGCCGGTGATGCAA-1	11380	80	0	YX735	0.99297	0
AAGGCTAGTGGTTAAG-1	28359	156	5	YX735	0.994499	0.000176311
AAGGCTAGTTATGTTG-1	3331	35	0	YX735	0.989493	0
AAGGCTAGTTGTCATA-1	8362	146	4	YX735	0.98254	0.000478354
AAGGCTGTCGTCCTAA-1	16548	101	27	YX735	0.993897	0.00163162
AAGGCTGTCTGCAACC-1	56350	775	0	YX735	0.986247	0
AAGGCTTAGCTATTGT-1	7075	139	8	YX735	0.980353	0.00113074
AAGGCTTAGTAACCGG-1	21686	149	3	YX735	0.993129	0.000138338
AAGGGAGGTTAGCTAC-1	48676	339	4	YX735	0.993036	8.2176e-05
AAGGGAGGTTATGGCT-1	28231	239	8	YX735	0.991534	0.000283376
AAGGGCCTCACCCTCC-1	13054	160	11	YX735	0.987743	0.000842654
AAGGGCCTCGTCCTTT-1	2553	18	0	YX735	0.992949	0
AAGGTATGTAGTCATC-1	6171	160	0	YX735	0.974072	0
AAGGTATGTTCACGCA-1	1413	22	0	YX735	0.98443	0
AAGGTTATCCGGGTTT-1	36006	348	0	YX735	0.990335	0
AAGGTTATCCGTTATG-1	59636	757	122	YX735	0.987306	0.00204574
AAGGTTATCGCAATCC-1	49541	365	31	YX735	0.992632	0.000625744
AAGTAACGTAAAGCAT-1	18517	166	0	YX735	0.991035	0
AAGTAACGTTCCAGAT-1	6522	58	35	YX735	0.991107	0.00536645
AAGTAACGTTGCTGGC-1	19654	268	0	YX735	0.986364	0
AAGTAGGAGATTCTGT-1	26930	263	0	YX735	0.990234	0
AAGTAGGAGGCAGGTC-1	18800	191	18	YX735	0.98984	0.000957447
AAGTAGGAGTGCTGGA-1	14799	239	0	YX735	0.98385	0
AAGTAGGAGTTAGGCG-1	24536	349	0	YX735	0.985776	0
AAGTCCCTCGATAAGC-1	354134	3204	172	YX735	0.990953	0.000485692
AAGTCCCTCGCTAATT-1	1762	9	0	YX735	0.994892	0
AAGTCCCTCGCTATAT-1	5618	205	0	YX735	0.96351	0
AAGTGAACAATACCCT-1	27604	303	0	YX735	0.989023	0
AAGTGAACACTAGCGG-1	12172	198	0	YX735	0.983733	0
AAGTGGCGTATCCGTG-1	11101	75	0	YX735	0.993244	0
AAGTGGCGTCACACTG-1	30740	262	0	YX735	0.991477	0
AAGTGGCGTGCAGTAA-1	109192	1264	162	YX735	0.988424	0.00148363
AAGTGGCGTTAGCTAC-1	15590	117	1	YX735	0.992495	6.41437e-05
AAGTGGCGTTGTTCCC-1	1737	48	0	YX735	0.972366	0
AAGTTTGAGCCAGTAG-1	12968	59	0	YX735	0.99545	0
AAGTTTGAGCTGGATG-1	28912	256	0	YX735	0.991146	0
AAGTTTGAGGCTTAAA-1	27527	392	3	YX735	0.985759	0.000108984
AATACTGAGCTTGCAC-1	27164	210	0	YX735	0.992269	0
AATACTGAGGCGTAAT-1	21677	167	0	YX735	0.992296	0
AATACTGAGTTATTGC-1	24457	328	0	YX735	0.986589	0
AATAGCCAGCTAACGG-1	14020	108	0	YX735	0.992297	0
AATAGCTCACTGTCAT-1	24002	125	0	YX735	0.994792	0
AATAGCTCAGGTTGTA-1	2616	12	0	YX735	0.995413	0
AATATCCTCCCTGATA-1	7507	40	0	YX735	0.994672	0
AATATCGAGGGCTACA-1	7714	139	16	YX735	0.981981	0.00207415
AATATGGTCAGGAGGG-1	61795	547	7	YX735	0.991148	0.000113278
AATATGGTCCACTAAT-1	55295	527	0	YX735	0.990469	0
AATATGGTCGTGCTGT-1	7140	151	0	YX735	0.978852	0
AATCACGCATCATCAC-1	16280	123	0	YX735	0.992445	0
AATCACTTCCGGTTTA-1	9186	22	0	YX735	0.997605	0
AATCATGAGAGCAAGA-1	8554	83	0	YX735	0.990297	0
AATCATGAGCCGATAG-1	12646	104	0	YX735	0.991776	0
AATCCTAGTTCACTTT-1	10543	170	37	YX735	0.983876	0.00350944
AATCCTTAGCAATACA-1	116591	893	29	YX735	0.992341	0.000248733
AATCCTTAGCCTTAAT-1	38098	233	14	YX735	0.993884	0.000367473
AATCCTTAGCTAATAG-1	25910	272	5	YX735	0.989502	0.000192976
AATCCTTAGCTTCCTT-1	8512	44	2	YX735	0.994831	0.000234962
AATCCTTAGGATTATG-1	20693	124	0	YX735	0.994008	0
AATCGCACAAGGAAGT-1	15838	180	4	YX735	0.988635	0.000252557
AATCGCACAATGGACC-1	6967	53	0	YX735	0.992393	0
AATCGCACAGTTCCCA-1	23742	140	29	YX735	0.994103	0.00122146
AATCGTTTCATTGTAC-1	2541	13	0	YX735	0.994884	0
AATCGTTTCATTTGGT-1	5427	59	0	YX735	0.989128	0
AATCGTTTCCTCACTT-1	10877	63	0	YX735	0.994208	0
AATCTCTAGCGAGTTG-1	19871	221	0	YX735	0.988878	0
AATCTGTTCAAACTAG-1	14494	113	0	YX735	0.992204	0
AATCTGTTCAGGGATT-1	4956	19	0	YX735	0.996166	0
AATCTGTTCGCAACTC-1	15208	122	77	YX735	0.991978	0.00506312
AATCTGTTCGCTTCTT-1	50443	654	39	YX735	0.987035	0.00077315
AATCTGTTCTGTGATT-1	5115	68	13	YX735	0.986706	0.00254154
AATGAAGCAATAAACC-1	28318	253	0	YX735	0.991066	0
AATGACCAGATTAGGC-1	5876	43	60	YX735	0.992682	0.010211
AATGACCAGGATTATG-1	7062	66	0	YX735	0.990654	0
AATGACTCAAGGATTT-1	6065	17	0	YX735	0.997197	0
AATGAGGAGTAAGCGT-1	33916	486	0	YX735	0.98567	0
AATGCAATCGGTAATA-1	15535	99	43	YX735	0.993627	0.00276794
AATGCAATCGTACCTA-1	15009	213	0	YX735	0.985809	0
AATGCCTGTAGGTTAG-1	10068	96	0	YX735	0.990465	0
AATGCCTGTAGTCCTG-1	50589	429	16	YX735	0.99152	0.000316274
AATGCCTGTGCAACGG-1	18017	218	1	YX735	0.9879	5.55031e-05
AATGCCTGTGCGGTAG-1	30988	454	0	YX735	0.985349	0
AATGCCTGTTAGTTTG-1	8190	130	0	YX735	0.984127	0
AATGGAACAAATGCTG-1	33965	390	0	YX735	0.988518	0
AATGGAACAACAGGCT-1	17196	328	13	YX735	0.980926	0.00075599
AATGGCCCAAGCCTCC-1	19127	170	2	YX735	0.991112	0.000104564
AATGGCCCATCAGGTA-1	18206	163	0	YX735	0.991047	0
AATGGCCCATGGCTAA-1	6191	37	0	YX735	0.994024	0
AATGGTCAGCATGGAT-1	3591	118	0	YX735	0.96714	0
AATGTCGCACACAAGC-1	2593	49	0	YX735	0.981103	0
AATGTCGCAGATAGAA-1	16277	184	0	YX735	0.988696	0
AATGTCGCAGGAACCT-1	3899	35	0	YX735	0.991023	0
AATGTCGCATTCAGGA-1	3031	71	0	YX735	0.976575	0
AATGTCGCATTGTCCG-1	29628	309	0	YX735	0.989571	0
AATGTGGGTAGTAGCA-1	13710	144	0	YX735	0.989497	0
AATGTGGGTCAGTGCC-1	33419	338	0	YX735	0.989886	0
AATGTGGGTCGTAATC-1	23209	201	24	YX735	0.99134	0.00103408
AATGTGGGTTTGTCTT-1	22699	236	0	YX735	0.989603	0
AATTACCTCCACCCTC-1	47364	373	0	YX735	0.992125	0
AATTACCTCCCTCACC-1	15039	164	0	YX735	0.989095	0
AATTACCTCCTCTCGC-1	23621	234	0	YX735	0.990094	0
AATTAGCCAGTAGGAG-1	14525	193	2	YX735	0.986713	0.000137694
AATTCGTTCCTACTAG-1	15755	98	0	YX735	0.99378	0
AATTCGTTCTTGCTCT-1	10548	61	0	YX735	0.994217	0
AATTGAGTCAAGCGCA-1	13648	84	0	YX735	0.993845	0
AATTGAGTCATTGCGC-1	12432	169	0	YX735	0.986406	0
AATTGGATCAAACATG-1	26685	293	0	YX735	0.98902	0
AATTGGATCAATGAGC-1	20543	199	0	YX735	0.990313	0
ACAAAGCTCATTACAC-1	42876	350	44	YX735	0.991837	0.00102622
ACAAAGCTCTCACTTC-1	20040	246	0	YX735	0.987725	0
ACAAAGGAGCATATAG-1	4509	72	0	YX735	0.984032	0
ACAAAGGAGGACTTAA-1	12501	106	0	YX735	0.991521	0
ACAACCTGTCCTCCAT-1	23702	282	18	YX735	0.988102	0.00075943
ACAACCTGTGCTAGCC-1	27791	214	41	YX735	0.9923	0.0014753
ACAACCTGTTCTGGCA-1	26099	269	8	YX735	0.989693	0.000306525
ACAACCTGTTTCCTCA-1	11905	112	0	YX735	0.990592	0
ACAACCTGTTTGAGCT-1	18934	138	2	YX735	0.992712	0.00010563
ACAACTAAGAGCAATC-1	29538	503	0	YX735	0.982971	0
ACAACTAAGCACCTAC-1	38290	318	34	YX735	0.991695	0.00088796
ACAAGGTTCATAATGG-1	25871	198	0	YX735	0.992347	0
ACAAGGTTCCACGTTA-1	9606	65	0	YX735	0.993233	0
ACAAGGTTCCCTGGTG-1	17983	196	0	YX735	0.989101	0
ACAAGGTTCGACAAAC-1	32788	484	0	YX735	0.985239	0
ACACAATCAACCGTTT-1	20843	202	0	YX735	0.990308	0
ACACAATCAATGACCA-1	11595	112	0	YX735	0.990341	0
ACACAATCAGGCAACT-1	3515	32	0	YX735	0.990896	0
ACACAATCATGGTGAC-1	10563	216	0	YX735	0.979551	0
ACACCGGCAGTTAAAC-1	32048	317	0	YX735	0.990109	0
ACACCGGCATGGTTAG-1	45139	799	59	YX735	0.982299	0.00130707
ACACCGTTCATGAAGC-1	8492	80	0	YX735	0.990579	0
ACACGCAAGGCTCAAG-1	15548	160	0	YX735	0.989709	0
ACACTTAGTCTAATCA-1	7729	59	0	YX735	0.992366	0
ACACTTAGTTCAATTG-1	78286	890	14	YX735	0.988631	0.000178831
ACACTTGTCAAGGAAG-1	7958	51	0	YX735	0.993591	0
ACACTTGTCAGCTACC-1	18938	140	0	YX735	0.992607	0
ACACTTGTCCGTCCAG-1	35662	363	41	YX735	0.989821	0.00114968
ACACTTGTCCTCTACT-1	6221	42	0	YX735	0.993249	0
ACAGCACCAGTTTCTA-1	15190	162	0	YX735	0.989335	0
ACAGCACCATTGTCTA-1	5832	45	0	YX735	0.992284	0
ACAGCCTTCAATAGCA-1	16536	186	0	YX735	0.988752	0
ACAGCCTTCACAAAGC-1	15595	145	0	YX735	0.990702	0
ACAGCCTTCAGGAGGG-1	3133	24	0	YX735	0.99234	0
ACAGCCTTCAGGGATT-1	5708	31	35	YX735	0.994569	0.00613174
ACAGCCTTCGTTAAAG-1	10558	67	0	YX735	0.993654	0
ACAGCCTTCTAGTTCG-1	4632	38	0	YX735	0.991796	0
ACAGCGGGTTACAGCT-1	17857	206	9	YX735	0.988464	0.000504004
ACAGGCGGTTCTCACC-1	9223	88	25	YX735	0.990459	0.00271061
ACATAACCACACAAGC-1	20330	87	52	YX735	0.995721	0.0025578
ACATAACCACCTTGCA-1	18256	128	0	YX735	0.992989	0
ACATAGCAGGTGTTAA-1	17584	243	55	YX735	0.986181	0.00312784
ACATAGTCAAACGCGT-1	9524	80	3	YX735	0.9916	0.000314994
ACATGAATCGATATTC-1	29517	330	0	YX735	0.98882	0
ACATGCCTCACAGCCT-1	23627	196	36	YX735	0.991704	0.00152368
ACATGCCTCCTGAAGG-1	12408	189	0	YX735	0.984768	0
ACATGCCTCGCACACT-1	23189	371	42	YX735	0.984001	0.0018112
ACATGCCTCGGTTACC-1	8883	86	0	YX735	0.990319	0
ACATGCCTCGTGCTGT-1	54036	654	2	YX735	0.987897	3.70124e-05
ACATGCCTCTCAAACT-1	2336	13	0	YX735	0.994435	0
ACATGCCTCTTTAGGT-1	10008	71	0	YX735	0.992906	0
ACATTACTCCATCAGC-1	17716	118	67	YX735	0.993339	0.00378189
ACATTACTCTAACTGT-1	19244	271	0	YX735	0.985918	0
ACATTCAGTAGAGGGA-1	12079	85	8	YX735	0.992963	0.000662306
ACATTCAGTCATGAAG-1	14133	232	1	YX735	0.983585	7.07564e-05
ACATTCAGTCATTGAC-1	10914	45	1	YX735	0.995877	9.16254e-05
ACATTGCGTACGTAAG-1	46191	480	0	YX735	0.989608	0
ACATTGTTCTGGCTGT-1	19777	135	0	YX735	0.993174	0
ACCAAATCAATACCGA-1	20790	353	0	YX735	0.983021	0
ACCAAATCACGCGCAA-1	6528	133	0	YX735	0.979626	0
ACCAAATCATCCTGTG-1	15853	207	36	YX735	0.986943	0.00227086
ACCACAACAAACATGT-1	21900	192	0	YX735	0.991233	0
ACCACAACAGGAGGGT-1	4078	14	17	YX735	0.996567	0.00416871
ACCACAACATCAATCC-1	209105	2411	66	YX735	0.98847	0.000315631
ACCAGCAAGATAACTG-1	4776	45	0	YX735	0.990578	0
ACCAGCAAGCAAGTCG-1	1808	8	0	YX735	0.995575	0
ACCAGCAAGTTAACGA-1	9265	79	0	YX735	0.991473	0
ACCAGGTCAAGTGGCT-1	12983	139	0	YX735	0.989294	0
ACCAGGTCAGGTAGCT-1	1456	3	0	YX735	0.99794	0
ACCAGGTCAGTTCCCA-1	6528	38	0	YX735	0.994179	0
ACCATATTCCAAGTGG-1	4704	98	0	YX735	0.979167	0
ACCATATTCCACCTGG-1	24343	195	0	YX735	0.991989	0
ACCATGCTCAATAGCA-1	7859	73	0	YX735	0.990711	0
ACCATGCTCCGTCCAG-1	3531	39	0	YX735	0.988955	0
ACCATGCTCTCAATAC-1	21455	237	0	YX735	0.988954	0
ACCCGTAGTGTGTTAC-1	3372	28	0	YX735	0.991696	0
ACCCTCCTCAAGGTCG-1	31116	210	0	YX735	0.993251	0
ACCCTCCTCGTTAAAG-1	18341	248	0	YX735	0.986478	0
ACCCTCCTCTAAGCGG-1	32038	344	0	YX735	0.989263	0
ACCCTGGTCCACCTGG-1	18368	105	0	YX735	0.994284	0
ACCCTTAAGATTCCGC-1	22744	155	2	YX735	0.993185	8.79353e-05
ACCCTTAAGGAGCAGG-1	16922	140	0	YX735	0.991727	0
ACCCTTGCACCTAACT-1	2413	10	0	YX735	0.995856	0
ACCCTTGCACTCGCTA-1	9717	77	0	YX735	0.992076	0
ACCCTTGCAGTTGGGT-1	15108	153	9	YX735	0.989873	0.000595711
ACCCTTGCATGATGGC-1	15735	176	0	YX735	0.988815	0
ACCCTTGCATGGATAT-1	7360	91	0	YX735	0.987636	0
ACCGAAGTCCAGGACA-1	4568	29	3	YX735	0.993651	0.000656743
ACCGAAGTCTCCATGA-1	14887	262	0	YX735	0.982401	0
ACCGAAGTCTCCTCAT-1	4742	37	0	YX735	0.992197	0
ACCGCGTGTACTAGGA-1	22123	266	0	YX735	0.987976	0
ACCGCGTGTCACACCA-1	20914	194	15	YX735	0.990724	0.000717223
ACCGCTAGTGAGTTAG-1	1498	3	61	YX735	0.997997	0.040721
ACCGCTAGTGCAACAA-1	21642	310	0	YX735	0.985676	0
ACCGCTAGTGCCGGAA-1	18284	157	0	YX735	0.991413	0
ACCGCTAGTTCACTTT-1	4956	78	0	YX735	0.984262	0
ACCGGCTGTGCAAGGT-1	7723	51	0	YX735	0.993396	0
ACCGGTTTCATGGTTT-1	79029	653	1	YX735	0.991737	1.26536e-05
ACCGTTATCCGTCAAC-1	109674	1071	164	YX735	0.990235	0.00149534
ACCGTTATCCTCATGA-1	17079	121	0	YX735	0.992915	0
ACCGTTATCGGTTACC-1	15145	230	18	YX735	0.984813	0.00118851
ACCTAAGCACCGTTGC-1	25918	182	96	YX735	0.992978	0.00370399
ACCTAAGCAGGTTATG-1	10370	172	0	YX735	0.983414	0
ACCTAAGCATGAGGGA-1	6436	81	0	YX735	0.987415	0
ACCTAATTCAGGAGGG-1	35236	236	1	YX735	0.993302	2.83801e-05
ACCTAATTCCCTCGCT-1	9015	77	0	YX735	0.991459	0
ACCTAATTCCTAAGCC-1	14250	112	0	YX735	0.99214	0
ACCTAGCTCCAATTGT-1	9608	103	0	YX735	0.98928	0
ACCTAGCTCGAAGTAC-1	24387	143	8	YX735	0.994136	0.000328044
ACCTAGCTCTGGAAAC-1	18511	359	0	YX735	0.980606	0
ACCTCAATCGCCTAAC-1	8360	111	0	YX735	0.986722	0
ACCTCATCACTAGCTT-1	23400	153	0	YX735	0.993462	0
ACCTCATCATAACCAG-1	34450	286	0	YX735	0.991698	0
ACCTCCCTCAGGGATT-1	1754	44	0	YX735	0.974914	0
ACCTCCCTCAGTGAAC-1	10894	81	0	YX735	0.992565	0
ACCTCCCTCATTACAC-1	1826	7	0	YX735	0.996166	0
ACCTCCCTCCGCCTAG-1	23633	285	0	YX735	0.987941	0
ACCTCCCTCCTCCCAC-1	16211	65	0	YX735	0.99599	0
ACCTCCCTCCTTGAGC-1	12616	62	0	YX735	0.995086	0
ACCTCCCTCGCAATCC-1	18423	169	0	YX735	0.990827	0
ACCTCCCTCTTAGCTG-1	28755	691	15	YX735	0.975969	0.000521648
ACCTCCCTCTTCAAGT-1	53053	385	0	YX735	0.992743	0
ACCTCTAAGAGCCGGT-1	22002	210	0	YX735	0.990455	0
ACCTCTAAGTGCACCT-1	8023	81	21	YX735	0.989904	0.00261747
ACCTGGAAGTAACGTA-1	20261	267	32	YX735	0.986822	0.00157939
ACCTGGTTCAAATACG-1	4348	27	0	YX735	0.99379	0
ACCTGGTTCATTAAGG-1	35092	203	34	YX735	0.994215	0.000968882
ACCTGGTTCCTGTTAG-1	22400	110	17	YX735	0.995089	0.000758929
ACCTGTTCAATTGAGT-1	19836	205	38	YX735	0.989665	0.00191571
ACCTGTTCATGACCAA-1	2856	6	0	YX735	0.997899	0
ACCTTAAGTATGGTGA-1	9809	53	0	YX735	0.994597	0
ACCTTAAGTTTGGTTA-1	37647	305	54	YX735	0.991898	0.00143438
ACCTTACCATTAACCC-1	13779	74	0	YX735	0.99463	0
ACCTTACCATTCAGGA-1	5781	27	0	YX735	0.99533	0
ACCTTAGTCATAGCGG-1	30979	404	0	YX735	0.986959	0
ACCTTAGTCTTGAATC-1	55259	469	0	YX735	0.991513	0
ACCTTGCAGCAGGTTG-1	19280	143	19	YX735	0.992583	0.000985477
ACCTTGCAGGTATAGC-1	8473	198	75	YX735	0.976632	0.00885165
ACCTTGCAGTTATGAG-1	3433	149	0	YX735	0.956598	0
ACCTTTGAGGGCTATG-1	11350	140	6	YX735	0.987665	0.000528634
ACCTTTGAGTCACACC-1	16129	104	4	YX735	0.993552	0.000248
ACGAATATCTGCAACC-1	13421	203	0	YX735	0.984874	0
ACGATTGCAAAGTGAA-1	21759	247	1	YX735	0.988648	4.5958e-05
ACGATTGCACGCGCAA-1	45574	373	0	YX735	0.991816	0
ACGATTGCACGGATTA-1	22726	311	0	YX735	0.986315	0
ACGCATGAGGTCCCTG-1	21909	140	0	YX735	0.99361	0
ACGCCACGTATCCGTG-1	2768	25	0	YX735	0.990968	0
ACGCCACGTCTAACCG-1	5852	25	0	YX735	0.995728	0
ACGCCACGTGGATTAG-1	140413	1629	50	YX735	0.988399	0.000356092
ACGCCCATCACATTAC-1	11465	44	0	YX735	0.996162	0
ACGCCCATCCTTTGAG-1	3279	20	0	YX735	0.993901	0
ACGCCCATCTAACTCG-1	20476	105	5	YX735	0.994872	0.000244188
ACGCGCACACCTCAAT-1	11258	49	0	YX735	0.995648	0
ACGCGCACATAATGCG-1	10063	222	0	YX735	0.977939	0
ACGCTTGGTCACCATG-1	21416	268	0	YX735	0.987486	0
ACGCTTGGTTAGGTTC-1	15594	81	0	YX735	0.994806	0
ACGGATAGTAATCCCG-1	23892	307	0	YX735	0.987151	0
ACGGATAGTGAGGTAC-1	8775	52	0	YX735	0.994074	0
ACGGATAGTTGTGGTT-1	8444	33	0	YX735	0.996092	0
ACGGGAACAGCATTAG-1	9566	56	4	YX735	0.994146	0.000418148
ACGGTAAGTATAGCGA-1	11110	93	0	YX735	0.991629	0
ACGGTCAAGGATTATG-1	6779	116	0	YX735	0.982888	0
ACGGTCAAGGCTTGCT-1	107176	1445	39	YX735	0.986518	0.000363887
ACGGTCAAGGTTCCGT-1	1750	32	0	YX735	0.981714	0
ACGGTCAAGTTACAAG-1	6464	157	0	YX735	0.975712	0
ACGGTTCTCTCACTTC-1	19002	398	0	YX735	0.979055	0
ACGGTTGAGACAAGCT-1	15269	72	0	YX735	0.995285	0
ACGGTTGAGGGACTTG-1	72129	730	0	YX735	0.989879	0
ACGGTTTGTTCTTTGT-1	24147	102	1	YX735	0.995776	4.1413e-05
ACGTAAGGTCCCAGAC-1	8021	72	6	YX735	0.991024	0.000748036
ACGTAAGGTGCTAGCC-1	65160	492	16	YX735	0.992449	0.000245549
ACGTAAGGTGTTACAC-1	44209	852	1	YX735	0.980728	2.26198e-05
ACGTAATCACTAGTAG-1	19693	210	38	YX735	0.989336	0.00192962
ACGTAATCAGTTAAAC-1	4009	24	0	YX735	0.994013	0
ACGTAGTAGAATCTAG-1	4126	40	0	YX735	0.990305	0
ACGTATTTCACACCGT-1	14773	160	0	YX735	0.989169	0
ACGTATTTCACTTGCA-1	41959	455	7	YX735	0.989156	0.00016683
ACGTATTTCGGGATGC-1	32163	235	0	YX735	0.992693	0
ACGTATTTCTCACTTC-1	15345	92	0	YX735	0.994005	0
ACGTCACTCAAGCCAG-1	20314	163	0	YX735	0.991976	0
ACGTCACTCAGGGATT-1	1947	27	0	YX735	0.986133	0
ACGTCACTCCATGCTA-1	1948	6	0	YX735	0.99692	0
ACGTCACTCTCAATAC-1	22375	292	0	YX735	0.98695	0
ACGTCACTCTCACTTC-1	26504	394	89	YX735	0.985134	0.00335798
ACGTCACTCTTAGGTT-1	16021	122	0	YX735	0.992385	0
ACGTTAAAGGATGCGC-1	14780	163	0	YX735	0.988972	0
ACGTTACGTAGGTTAG-1	20804	162	48	YX735	0.992213	0.00230725
ACGTTATTCAAACCGG-1	35577	443	12	YX735	0.987548	0.000337297
ACGTTATTCGGTTAGG-1	22556	285	1	YX735	0.987365	4.43341e-05
ACGTTTCCACCTCAAT-1	14296	118	0	YX735	0.991746	0
ACGTTTCCATAGACTG-1	15434	70	0	YX735	0.995465	0
ACTAACCGTATAGCTC-1	168017	1812	90	YX735	0.989215	0.00053566
ACTAACCGTCTATGAC-1	19277	377	0	YX735	0.980443	0
ACTAGCCTCATTTGGT-1	15482	125	0	YX735	0.991926	0
ACTAGCCTCTGGATCC-1	12851	168	0	YX735	0.986927	0
ACTAGGTAGGTCATGG-1	8549	77	0	YX735	0.990993	0
ACTAGGTAGTATTGCT-1	16731	116	0	YX735	0.993067	0
ACTAGTCGTCACTCAG-1	33671	274	18	YX735	0.991862	0.000534585
ACTCACTCAATTACCC-1	11655	154	13	YX735	0.986787	0.0011154
ACTCACTCAGTTCCCA-1	17690	449	0	YX735	0.974618	0
ACTCAGGAGAATGACC-1	3094	149	0	YX735	0.951842	0
ACTCAGGAGATGAACC-1	12051	236	2	YX735	0.980417	0.000165961
ACTCAGGAGGTACCGA-1	21266	585	0	YX735	0.972491	0
ACTCCTAAGAACCTAA-1	19124	236	0	YX735	0.987659	0
ACTCCTAAGCGGGAAG-1	283380	3250	124	YX735	0.988531	0.000437575
ACTCCTAAGTCAATCT-1	22400	145	29	YX735	0.993527	0.00129464
ACTCGCTAGCGGTTCT-1	83536	988	89	YX735	0.988173	0.00106541
ACTCGCTAGGCGATAT-1	8129	39	41	YX735	0.995202	0.00504367
ACTCGCTAGTATCGCC-1	30553	490	0	YX735	0.983962	0
ACTGAATCATGATGGC-1	60770	547	17	YX735	0.990999	0.000279743
ACTGAGGTCCGCTGTG-1	44889	446	0	YX735	0.990064	0
ACTGCAACACTCCCTT-1	27836	312	11	YX735	0.988791	0.000395172
ACTGCAACATCAGGAC-1	24823	194	0	YX735	0.992185	0
ACTGGCTTCACAAAGC-1	14582	70	0	YX735	0.9952	0
ACTGGCTTCACTCGCG-1	23012	222	0	YX735	0.990353	0
ACTGGCTTCAGCACGA-1	14612	206	57	YX735	0.985902	0.0039009
ACTGGCTTCTAGGAAC-1	50041	510	0	YX735	0.989808	0
ACTTAGCGTAACCGGG-1	6140	27	36	YX735	0.995603	0.00586319
ACTTAGCGTAACCTAC-1	6412	27	0	YX735	0.995789	0
ACTTAGTTCAAACCGG-1	10740	40	4	YX735	0.996276	0.000372439
ACTTAGTTCAGGAGGG-1	18204	138	0	YX735	0.992419	0
ACTTAGTTCCTAATCG-1	36974	313	0	YX735	0.991535	0
ACTTAGTTCTTGCATG-1	27674	229	0	YX735	0.991725	0
ACTTCACCAATTGAGT-1	21188	183	16	YX735	0.991363	0.000755144
ACTTCACCAGAGAGCA-1	5894	52	0	YX735	0.991177	0
ACTTCACCAGTATTGG-1	4696	34	0	YX735	0.99276	0
ACTTCCCGTGCAAGTA-1	13309	59	33	YX735	0.995567	0.00247953
ACTTCCCGTGGTGCAG-1	14150	247	0	YX735	0.982544	0
ACTTCGTCAGGTGACT-1	7070	122	0	YX735	0.982744	0
ACTTGCATCATAGCTT-1	18310	171	0	YX735	0.990661	0
ACTTGCTCAATCTGGA-1	16359	187	22	YX735	0.988569	0.00134483
ACTTGCTCACATAACG-1	16924	130	0	YX735	0.992319	0
ACTTGCTCACCAAAGC-1	34050	405	0	YX735	0.988106	0
ACTTGCTCAGGACTAC-1	10082	99	1	YX735	0.990181	9.91867e-05
ACTTGCTCATCCCAAT-1	1650	6	0	YX735	0.996364	0
ACTTGCTCATTTCTTC-1	17624	144	43	YX735	0.991829	0.00243985
ACTTTGTAGGACACGC-1	41515	400	2	YX735	0.990365	4.81754e-05
ACTTTGTAGTTATGAG-1	10101	88	0	YX735	0.991288	0
AGAACAACATGATGGC-1	6119	49	0	YX735	0.991992	0
AGAACCTAGATTAGGC-1	27932	101	3	YX735	0.996384	0.000107404
AGAACCTAGCTCATTG-1	4879	19	0	YX735	0.996106	0
AGAACCTAGCTTGCTA-1	2477	105	0	YX735	0.95761	0
AGAACCTAGGTTGGAT-1	11467	89	0	YX735	0.992239	0
AGAATCTCAATGACCA-1	4487	85	26	YX735	0.981056	0.00579452
AGACAAACATTATCTG-1	1656	5	0	YX735	0.996981	0
AGACACTAGGTGCTGA-1	1624	12	0	YX735	0.992611	0
AGACACTAGGTTGGAT-1	9295	41	0	YX735	0.995589	0
AGACTGAGTAATGGTG-1	2745	9	0	YX735	0.996721	0
AGACTGAGTCACGCAC-1	2102	3	0	YX735	0.998573	0
AGACTGAGTTTGGTGT-1	10250	113	0	YX735	0.988976	0
AGAGCAAAGCACCTTA-1	15576	107	0	YX735	0.99313	0
AGAGCAAAGCTTAAAG-1	16977	126	0	YX735	0.992578	0
AGAGCCGGTAACGAGC-1	9141	174	1	YX735	0.980965	0.000109397
AGAGCCGGTTCCGGAC-1	4327	67	30	YX735	0.984516	0.00693321
AGAGCCGGTTTGTAGC-1	15802	128	0	YX735	0.9919	0
AGAGGAATCAGGCCAA-1	1802	4	0	YX735	0.99778	0
AGAGGAATCAGTGAAC-1	14504	166	0	YX735	0.988555	0
AGAGGAATCCGTAATT-1	4052	68	1	YX735	0.983218	0.000246792
AGAGGAATCGTGCTTA-1	32369	339	0	YX735	0.989527	0
AGAGGAGGTCCTGCAA-1	3726	28	0	YX735	0.992485	0
AGAGGGAGTAATCCAC-1	2308	9	22	YX735	0.996101	0.00953206
AGAGGGAGTACACCGC-1	105872	1205	46	YX735	0.988618	0.000434487
AGAGGGAGTCATTGAC-1	1650	10	0	YX735	0.993939	0
AGATAAGCAATTACCC-1	13658	76	0	YX735	0.994435	0
AGATAAGCAGGAATAA-1	14866	125	85	YX735	0.991592	0.00571775
AGATGCCCACCAAAGC-1	1556	40	0	YX735	0.974293	0
AGATGCCCATGCAACA-1	1657	22	0	YX735	0.986723	0
AGATTCAAGTCCCTGG-1	5405	19	0	YX735	0.996485	0
AGATTGATCACAAATG-1	113955	1374	3	YX735	0.987943	2.63262e-05
AGATTGATCCTAATGT-1	139837	1701	68	YX735	0.987836	0.00048628
AGATTGCAGATTAGCA-1	3972	13	0	YX735	0.996727	0
AGATTGCAGCTCCTAA-1	22838	400	12	YX735	0.982485	0.00052544
AGATTGCAGGATAACC-1	19491	156	0	YX735	0.991996	0
AGATTGCAGTAACCGG-1	2408	41	0	YX735	0.982973	0
AGCAAACTCAAACCTT-1	11607	58	0	YX735	0.995003	0
AGCAAGCGTAATCCAC-1	27301	250	65	YX735	0.990843	0.00238087
AGCAAGCGTAGTAGCA-1	6234	38	0	YX735	0.993904	0
AGCAAGCGTCATGAAG-1	5147	37	0	YX735	0.992811	0
AGCAAGCGTGCGGTAG-1	3092	12	0	YX735	0.996119	0
AGCAAGCGTGTGCGGA-1	3336	32	0	YX735	0.990408	0
AGCACCTTCAGCCTTA-1	24411	176	0	YX735	0.99279	0
AGCACCTTCCAGGAAT-1	6280	43	0	YX735	0.993153	0
AGCACCTTCGTTAGCC-1	32927	278	5	YX735	0.991557	0.000151851
AGCATGAGTCCTTTAT-1	17894	194	0	YX735	0.989158	0
AGCATGAGTGCTCACA-1	16551	207	0	YX735	0.987493	0
AGCATGGTCATGCGGA-1	27384	370	22	YX735	0.986488	0.000803389
AGCATGGTCGTGCTGT-1	282526	2792	152	YX735	0.990118	0.000538004
AGCCAATAGGGCTAAT-1	25648	270	0	YX735	0.989473	0
AGCCTAGAGAACAACC-1	20727	118	0	YX735	0.994307	0
AGCCTAGAGACTCCGT-1	21699	398	0	YX735	0.981658	0
AGCCTAGAGGCTTAGG-1	19048	286	13	YX735	0.984985	0.000682486
AGCCTCTAGAAGGGTA-1	11906	104	0	YX735	0.991265	0
AGCCTCTAGGCCTTGT-1	22055	231	0	YX735	0.989526	0
AGCCTCTAGGCGATAT-1	28218	331	8	YX735	0.98827	0.000283507
AGCCTTCAGATTCGTT-1	3168	16	0	YX735	0.994949	0
AGCCTTCAGCCATAAA-1	35829	325	19	YX735	0.990929	0.000530297
AGCGCAATCTGGTCTA-1	23430	171	0	YX735	0.992702	0
AGCGCCTGTAACCGGG-1	3377	10	0	YX735	0.997039	0
AGCGCCTGTAGTTACC-1	22685	222	0	YX735	0.990214	0
AGCGCCTGTCTAACCG-1	5588	41	0	YX735	0.992663	0
AGCGCCTGTGCTTCCT-1	12330	110	0	YX735	0.991079	0
AGCGCCTGTTTGGTGT-1	89611	839	31	YX735	0.990637	0.00034594
AGCGCTAAGCGCAAAT-1	23721	326	0	YX735	0.986257	0
AGCGCTAAGTCCTCCC-1	12207	122	69	YX735	0.990006	0.00565249
AGCGGTCAGGGCTTTC-1	3158	40	0	YX735	0.987334	0
AGCGGTTCAAAGTGAA-1	9648	43	0	YX735	0.995543	0
AGCGGTTCAATATCCC-1	23156	380	0	YX735	0.98359	0
AGCGGTTCATCCCAAT-1	161228	2250	55	YX735	0.986045	0.000341132
AGCGTTTGTGGATTAG-1	37950	399	24	YX735	0.989486	0.000632411
AGCGTTTGTGTGCGAG-1	6389	49	1	YX735	0.992331	0.000156519
AGCGTTTGTTCAAGCT-1	25092	264	0	YX735	0.989479	0
AGCTACCTCCAATTGT-1	29063	530	29	YX735	0.981764	0.000997832
AGCTACCTCGCGTTAC-1	22975	234	0	YX735	0.989815	0
AGCTACCTCGCTCAGT-1	23376	279	0	YX735	0.988065	0
AGCTACCTCTATCGGC-1	28585	224	0	YX735	0.992164	0
AGCTAGGTCAGGAGCC-1	27841	330	6	YX735	0.988147	0.00021551
AGCTAGTAGATTCGTT-1	18794	140	0	YX735	0.992551	0
AGCTAGTAGTTAACGA-1	5928	58	0	YX735	0.990216	0
AGCTCAACAAAGGACG-1	19771	203	0	YX735	0.989732	0
AGCTCAACATGCCTCA-1	5692	32	0	YX735	0.994378	0
AGCTGGCAGATTAGCA-1	8446	172	0	YX735	0.979635	0
AGCTGGCAGCATCTAT-1	43338	371	0	YX735	0.991439	0
AGCTGGCAGCCGCTAT-1	14076	278	0	YX735	0.98025	0
AGCTGGCAGGAAGTAG-1	26883	207	11	YX735	0.9923	0.000409181
AGCTGTTGTAAGTGGC-1	11394	130	0	YX735	0.98859	0
AGCTGTTGTAGACAAT-1	10626	107	0	YX735	0.98993	0
AGCTGTTGTTTACCAA-1	13182	131	0	YX735	0.990062	0
AGCTTCCAGCTTGCCG-1	14481	90	0	YX735	0.993785	0
AGCTTCCAGTCTTGAT-1	4719	42	0	YX735	0.9911	0
AGCTTGTGTCAATACC-1	25012	317	19	YX735	0.987326	0.000759635
AGCTTGTGTCACACCA-1	14916	116	56	YX735	0.992223	0.00375436
AGCTTGTGTGCTTCTC-1	12236	61	0	YX735	0.995015	0
AGCTTTAGTAACGTGA-1	21288	327	42	YX735	0.984639	0.00197294
AGCTTTAGTCATTGAC-1	58468	484	0	YX735	0.991722	0
AGCTTTAGTTATGGCT-1	8542	117	0	YX735	0.986303	0
AGCTTTGTCAAGCGCA-1	12182	101	32	YX735	0.991709	0.00262683
AGCTTTGTCGCGCAAA-1	18414	141	89	YX735	0.992343	0.00483328
AGGAATCTCAAGGGTT-1	10509	250	0	YX735	0.976211	0
AGGAATCTCAAGGTTA-1	8009	87	0	YX735	0.989137	0
AGGAATCTCACTCGCG-1	198812	1928	175	YX735	0.990302	0.000880229
AGGAATCTCCAGCTCG-1	54022	537	0	YX735	0.99006	0
AGGACTTAGAATCGAC-1	14341	102	56	YX735	0.992888	0.00390489
AGGAGGTAGAACAACC-1	20039	231	0	YX735	0.988472	0
AGGAGGTAGCACCTAC-1	7242	28	0	YX735	0.996134	0
AGGAGGTAGCGCTAAG-1	38805	379	0	YX735	0.990233	0
AGGAGGTAGTCCTTGA-1	23104	122	0	YX735	0.99472	0
AGGATTATCCCGCTGA-1	17446	259	1	YX735	0.985154	5.73197e-05
AGGCAAGCATAGCTAG-1	2006	61	0	YX735	0.969591	0
AGGCAAGCATGACTTC-1	4429	55	0	YX735	0.987582	0
AGGCAAGCATGCATCT-1	9968	122	1	YX735	0.987761	0.000100321
AGGCATTAGCGCTAGA-1	5883	20	4	YX735	0.9966	0.000679925
AGGCCTAAGAGGCTAT-1	21297	114	0	YX735	0.994647	0
AGGCCTGCAACCGCTC-1	7226	80	0	YX735	0.988929	0
AGGCCTGCATCAGGTA-1	2328	11	0	YX735	0.995275	0
AGGCCTTTCTAACCAT-1	2825	3	0	YX735	0.998938	0
AGGCCTTTCTTGCTGA-1	3397	58	22	YX735	0.982926	0.0064763
AGGCTGATCGCACACT-1	62277	528	20	YX735	0.991522	0.000321146
AGGCTGTCACTAGCGG-1	2696	29	0	YX735	0.989243	0
AGGCTGTCAGGTTGCG-1	1903	4	0	YX735	0.997898	0
AGGGAGTAGACTTAGA-1	2766	26	0	YX735	0.9906	0
AGGGAGTAGTCCCGCA-1	122143	1527	41	YX735	0.987498	0.000335672
AGGGAGTAGTTTGTCG-1	5626	25	38	YX735	0.995556	0.00675435
AGGGATGCAACCAAAT-1	26464	215	19	YX735	0.991876	0.000717956
AGGGATGCAATTGCTC-1	12411	108	0	YX735	0.991298	0
AGGGATGCATGACATG-1	10962	100	38	YX735	0.990878	0.00346652
AGGGCCTAGGAGCTAT-1	1603	5	0	YX735	0.996881	0
AGGGCCTAGGAGCTTG-1	20958	307	50	YX735	0.985352	0.00238572
AGGGCCTAGGGACTTG-1	16676	115	20	YX735	0.993104	0.00119933
AGGGCTTCAGAGAGGC-1	23814	240	0	YX735	0.989922	0
AGGGCTTCATTGCCCA-1	3067	17	0	YX735	0.994457	0
AGGGTCCAGGTATTTC-1	13701	251	1	YX735	0.98168	7.29874e-05
AGGGTGGAGAGCAATC-1	12383	160	0	YX735	0.987079	0
AGGGTGGAGCTTTAGT-1	33759	469	0	YX735	0.986107	0
AGGGTGGAGGAGCAGG-1	15750	95	0	YX735	0.993968	0
AGGGTGGAGGTAGCTG-1	21031	109	0	YX735	0.994817	0
AGGGTGGAGGTTACTT-1	61162	819	97	YX735	0.986609	0.00158595
AGGGTGGAGTAACCGG-1	14531	103	0	YX735	0.992912	0
AGGGTTAGTCCCGGAT-1	23575	216	0	YX735	0.990838	0
AGGGTTAGTCTAACCG-1	16967	315	1	YX735	0.981435	5.89379e-05
AGGGTTAGTTAATCCA-1	22060	197	8	YX735	0.99107	0.000362647
AGGGTTTAGCCAAACG-1	214413	2452	217	YX735	0.988564	0.00101207
AGGGTTTAGGATTGGT-1	20109	156	0	YX735	0.992242	0
AGGGTTTAGTTGCAGG-1	19545	126	0	YX735	0.993553	0
AGGTATGGTAAGGTGC-1	61600	770	1	YX735	0.9875	1.62338e-05
AGGTATGGTACGCACC-1	18409	227	0	YX735	0.987669	0
AGGTATGGTGAGGACT-1	2971	8	0	YX735	0.997307	0
AGGTATGGTGTTACAC-1	2548	6	0	YX735	0.997645	0
AGGTCAAGTCACGCAC-1	16164	160	0	YX735	0.990101	0
AGGTGAGCAAAGAAGC-1	20804	291	0	YX735	0.986012	0
AGGTGAGCAAGGCTGT-1	2935	106	0	YX735	0.963884	0
AGGTGAGCACTTAGCT-1	6610	22	0	YX735	0.996672	0
AGGTGAGCATGAGGGA-1	33758	245	84	YX735	0.992742	0.0024883
AGGTGGCTCTACTACG-1	10553	34	0	YX735	0.996778	0
AGGTGTTAGATAGCTA-1	30762	334	0	YX735	0.989142	0
AGGTGTTAGGTTGGTG-1	12619	166	16	YX735	0.986845	0.00126793
AGGTGTTAGTAAAGCC-1	28246	254	0	YX735	0.991008	0
AGGTTAGGTATATTCG-1	20820	123	1	YX735	0.994092	4.80307e-05
AGGTTAGGTCCGGTTA-1	22272	283	3	YX735	0.987293	0.000134698
AGGTTAGGTTCCCGTT-1	9521	76	0	YX735	0.992018	0
AGGTTAGGTTGACTAC-1	18857	88	0	YX735	0.995333	0
AGGTTAGGTTTGCAGT-1	27817	217	4	YX735	0.992199	0.000143797
AGGTTCCTCCATCATG-1	14568	82	0	YX735	0.994371	0
AGGTTCCTCGTTGTCA-1	18441	130	0	YX735	0.99295	0
AGGTTCTGTATCGGCC-1	19926	126	56	YX735	0.993677	0.0028104
AGGTTCTGTCCTTTAT-1	3508	56	0	YX735	0.984036	0
AGGTTCTGTCGTAATC-1	37648	510	0	YX735	0.986453	0
AGGTTCTGTGCAAGTA-1	2247	8	0	YX735	0.99644	0
AGGTTCTGTGTGTTAC-1	18274	166	0	YX735	0.990916	0
AGGTTTGCACCAGCTC-1	21163	304	40	YX735	0.985635	0.00189009
AGGTTTGCATCCTCCT-1	111451	1546	127	YX735	0.986128	0.00113951
AGTAAACGTAGGTTAG-1	32586	418	0	YX735	0.987172	0
AGTAAACGTAGTTACC-1	47208	680	0	YX735	0.985596	0
AGTAAACGTATGTTTG-1	3009	12	0	YX735	0.996012	0
AGTAAACGTCGCATTG-1	17346	185	39	YX735	0.989335	0.00224836
AGTAAACGTGAACGGT-1	227052	2619	61	YX735	0.988465	0.000268661
AGTAAACGTGGTGAAC-1	11979	149	0	YX735	0.987562	0
AGTAAACGTTGACTAC-1	15874	98	0	YX735	0.993826	0
AGTAACGGTAGCGCTC-1	5478	141	0	YX735	0.974261	0
AGTAACGGTATAGTGG-1	30433	252	83	YX735	0.99172	0.0027273
AGTAACTCAAGCGCTG-1	20764	76	0	YX735	0.99634	0
AGTAACTCACGTAGGT-1	6440	50	0	YX735	0.992236	0
AGTAAGCTCAGGTTGG-1	12567	55	0	YX735	0.995623	0
AGTAAGCTCCAAATTC-1	19887	175	0	YX735	0.9912	0
AGTAAGCTCCCGCTGA-1	89320	733	48	YX735	0.991794	0.000537394
AGTAAGCTCCTGTGAC-1	12889	89	1	YX735	0.993095	7.75855e-05
AGTAAGCTCTGGGAAT-1	6217	65	17	YX735	0.989545	0.00273444
AGTAAGTGTCACACCA-1	5564	42	0	YX735	0.992451	0
AGTAAGTGTGCTCCTT-1	6223	117	0	YX735	0.981199	0
AGTAATCCAATCGTGA-1	5531	60	0	YX735	0.989152	0
AGTAATCCAGTTTCTA-1	16676	173	0	YX735	0.989626	0
AGTAATCCATCCTTAA-1	9776	61	0	YX735	0.99376	0
AGTAATGTCACAAAGC-1	26841	339	14	YX735	0.98737	0.00052159
AGTAATGTCAGTACCC-1	1485	21	0	YX735	0.985859	0
AGTAATGTCCCTGGTG-1	21935	179	0	YX735	0.99184	0
AGTAATGTCGTGCTGT-1	15948	319	0	YX735	0.979997	0
AGTAATGTCTCAAACT-1	20475	154	0	YX735	0.992479	0
AGTAGCTAGCCATCAC-1	11013	122	20	YX735	0.988922	0.00181604
AGTAGGCGTGTAACCT-1	37938	340	0	YX735	0.991038	0
AGTAGGCGTTAGTTGC-1	13662	162	27	YX735	0.988142	0.00197628
AGTAGGCGTTGCTCCT-1	8585	103	1	YX735	0.988002	0.000116482
AGTAGGTTCCTTGAGC-1	9607	75	0	YX735	0.992193	0
AGTAGGTTCTAATCGT-1	52761	529	3	YX735	0.989974	5.68602e-05
AGTATTGAGACATAGC-1	17687	325	0	YX735	0.981625	0
AGTATTGAGGAACAAG-1	26992	289	50	YX735	0.989293	0.0018524
AGTATTGAGGGTTGGC-1	22778	322	0	YX735	0.985864	0
AGTATTGAGTTAGCTT-1	22274	131	2	YX735	0.994119	8.97908e-05
AGTATTGAGTTAGGCG-1	11357	87	0	YX735	0.99234	0
AGTCAATCAGGTGGAA-1	67119	786	0	YX735	0.988289	0
AGTCACACAAGCCTCC-1	29417	442	0	YX735	0.984975	0
AGTCACACATTACGTC-1	3525	20	0	YX735	0.994326	0
AGTCATTTCACTCGCG-1	13757	211	0	YX735	0.984662	0
AGTCCTTCAAACAAAG-1	8392	84	0	YX735	0.98999	0
AGTCGCGCAGTTCCCA-1	2652	40	4	YX735	0.984917	0.0015083
AGTCTAGCACTGGCAG-1	13201	127	0	YX735	0.99038	0
AGTCTAGCAGGTTTCT-1	19288	252	0	YX735	0.986935	0
AGTCTAGCATAAGCCA-1	18796	340	4	YX735	0.981911	0.000212811
AGTGAGAAGATAGACC-1	7559	77	0	YX735	0.989813	0
AGTGAGAAGTCCTTGA-1	1873	65	0	YX735	0.965296	0
AGTGAGAAGTTACATC-1	1825	4	0	YX735	0.997808	0
AGTGAGGCAATAGCAT-1	14441	160	8	YX735	0.98892	0.000553978
AGTGAGGCAATGAGCC-1	2080	18	0	YX735	0.991346	0
AGTGAGGCAGGTATTG-1	5107	17	0	YX735	0.996671	0
AGTGATCAGAATCACA-1	25948	243	0	YX735	0.990635	0
AGTGATCAGATGAACC-1	2799	23	0	YX735	0.991783	0
AGTGATCAGATTCTGT-1	6566	31	0	YX735	0.995279	0
AGTGATCAGCAATACA-1	19264	345	0	YX735	0.982091	0
AGTGATCAGGTATTTC-1	9180	74	0	YX735	0.991939	0
AGTGATCAGGTTGCGA-1	22611	210	29	YX735	0.990712	0.00128256
AGTGATCAGTTACTAC-1	5237	41	0	YX735	0.992171	0
AGTGATCAGTTTGTCG-1	14948	139	0	YX735	0.990701	0
AGTGATTCAATTAGCG-1	42555	478	0	YX735	0.988767	0
AGTGCAAGTCCATTAA-1	2221	4	0	YX735	0.998199	0
AGTGCAAGTTGCGCGT-1	5827	34	39	YX735	0.994165	0.00669298
AGTGCACCAACAAAGA-1	1750	44	6	YX735	0.974857	0.00342857
AGTGCACCACGCAATA-1	18218	163	49	YX735	0.991053	0.00268965
AGTGCACCAGATAGAA-1	1466	5	0	YX735	0.996589	0
AGTGCACCATCCTGTG-1	97486	846	168	YX735	0.991322	0.00172332
AGTGCCCGTTAAGTCC-1	69284	976	70	YX735	0.985913	0.00101033
AGTGGCCAGTTACGAA-1	21016	163	1	YX735	0.992244	4.75828e-05
AGTGGCGGTAAGGTGC-1	12233	191	1	YX735	0.984386	8.17461e-05
AGTGGCGGTGACGTAA-1	18800	129	0	YX735	0.993138	0
AGTGGCTCACAATAAC-1	21201	358	31	YX735	0.983114	0.0014622
AGTGTGAGTCTTGGAT-1	6349	65	16	YX735	0.989762	0.00252008
AGTGTGAGTGATGGAC-1	3878	48	0	YX735	0.987622	0
AGTGTGAGTTGTAACC-1	2103	35	0	YX735	0.983357	0
AGTGTGAGTTTAACCA-1	5911	64	0	YX735	0.989173	0
AGTTACCGTTATTTGG-1	21681	164	0	YX735	0.992436	0
AGTTACGCAAGTCCTT-1	9304	97	0	YX735	0.989574	0
AGTTACGCACCTCAGC-1	3344	37	0	YX735	0.988935	0
AGTTATGAGAAACCTA-1	13846	147	0	YX735	0.989383	0
AGTTATGAGCTCCTAA-1	19074	200	0	YX735	0.989515	0
AGTTATGAGGTATAGC-1	22233	241	0	YX735	0.98916	0
AGTTCCTCAATAAACC-1	12477	200	11	YX735	0.983971	0.000881622
AGTTCCTCACAGCAAC-1	25653	270	2	YX735	0.989475	7.79636e-05
AGTTCGCTCACGGATG-1	4279	60	0	YX735	0.985978	0
AGTTCGCTCGAGGAGG-1	19816	150	0	YX735	0.99243	0
AGTTCGCTCGGTACGA-1	15704	217	0	YX735	0.986182	0
AGTTCGCTCGTGATGG-1	16454	172	0	YX735	0.989547	0
AGTTGCGAGACCAGGC-1	1307	9	2	YX735	0.993114	0.00153022
AGTTGCGAGATAGACC-1	1526	6	0	YX735	0.996068	0
AGTTGCGAGGCAATAC-1	1875	9	0	YX735	0.9952	0
AGTTGGCCAAGGTCAC-1	3292	14	0	YX735	0.995747	0
AGTTGGCCAATTGAGT-1	13501	54	0	YX735	0.996	0
AGTTGGCCACCTCAAT-1	20981	184	0	YX735	0.99123	0
AGTTGGCCATCAGTTC-1	12228	136	0	YX735	0.988878	0
AGTTTCTAGCGCAAAT-1	19704	200	0	YX735	0.98985	0
AGTTTCTAGTCCTTAG-1	5182	40	0	YX735	0.992281	0
ATAAAGGCAAACTAAC-1	22906	209	54	YX735	0.990876	0.00235746
ATAAAGGCAAGCTCAA-1	34962	405	0	YX735	0.988416	0
ATAAAGGCAATTACCC-1	18709	172	5	YX735	0.990807	0.000267251
ATAAAGGCAGCAAGTC-1	573108	6446	197	YX735	0.988753	0.00034374
ATAACCAAGAACAACC-1	12018	31	6	YX735	0.997421	0.000499251
ATAACCAAGCTCCTAA-1	23397	179	20	YX735	0.992349	0.00085481
ATAACCAAGGCAATCG-1	17728	188	0	YX735	0.989395	0
ATAACCAAGTAAGCGT-1	14574	140	0	YX735	0.990394	0
ATAACCCGTGCCTTTC-1	13607	101	0	YX735	0.992577	0
ATAACTGAGCACAGCA-1	16540	138	1	YX735	0.991657	6.04595e-05
ATAACTGAGCTGGCAA-1	52035	564	3	YX735	0.989161	5.76535e-05
ATAACTGAGGCGCAGT-1	42684	517	0	YX735	0.987888	0
ATAAGCATCACATTAC-1	10285	119	6	YX735	0.98843	0.000583374
ATAAGGACACCTAAAG-1	3158	36	0	YX735	0.9886	0
ATAAGGACAGCTCGAG-1	33678	430	0	YX735	0.987232	0
ATAAGGTGTAAATAGC-1	10433	164	0	YX735	0.984281	0
ATAAGGTGTAACAGCA-1	2700	7	0	YX735	0.997407	0
ATAAGGTGTCGGTTAT-1	11468	103	51	YX735	0.991018	0.00444716
ATAAGGTGTGCTTCGA-1	11726	233	0	YX735	0.98013	0
ATAAGGTGTTACAACC-1	29962	348	3	YX735	0.988385	0.000100127
ATAAGGTGTTCACGCA-1	32128	360	47	YX735	0.988795	0.0014629
ATAATCGAGAAGGGTA-1	19948	112	0	YX735	0.994385	0
ATAATCGAGATTCAAG-1	23412	265	25	YX735	0.988681	0.00106783
ATAATCGAGATTGACA-1	15397	61	0	YX735	0.996038	0
ATAATCGAGCAAGGAA-1	18382	182	30	YX735	0.990099	0.00163203
ATAATCGAGGTCATGG-1	27145	286	0	YX735	0.989464	0
ATAATCGAGGTCGAGC-1	7152	31	0	YX735	0.995666	0
ATAATCGAGTGCTGAG-1	34059	245	0	YX735	0.992807	0
ATAATGGTCCAAGTGG-1	23300	246	14	YX735	0.989442	0.000600858
ATAATGGTCCAGCTAC-1	8986	159	0	YX735	0.982306	0
ATACCTAGTAAATAGC-1	28189	209	27	YX735	0.992586	0.00095782
ATACCTAGTCAGTGCC-1	10961	57	0	YX735	0.9948	0
ATACCTGTCAATGAGC-1	4747	18	0	YX735	0.996208	0
ATACCTGTCCTTTAGG-1	16209	76	2	YX735	0.995311	0.000123388
ATACCTGTCGCATTGC-1	15869	116	0	YX735	0.99269	0
ATACTGGCACAGCACG-1	12023	103	0	YX735	0.991433	0
ATACTGGCACCTTAGT-1	10732	122	0	YX735	0.988632	0
ATACTGGCAGAAATGA-1	31093	342	0	YX735	0.989001	0
ATACTGGCAGGTTTCT-1	8509	41	0	YX735	0.995182	0
ATACTGGCATAGTGAT-1	1457	5	33	YX735	0.996568	0.0226493
ATACTGGCATGATCGA-1	4541	39	6	YX735	0.991412	0.00132129
ATACTGTTCCTTAGTG-1	15317	162	0	YX735	0.989424	0
ATACTGTTCTTGGACC-1	15805	148	0	YX735	0.990636	0
ATAGACCAGGTTACTT-1	3024	21	0	YX735	0.993056	0
ATAGCAATCATCAGTT-1	5735	55	1	YX735	0.99041	0.000174368
ATAGCAATCGCAATTT-1	19032	108	0	YX735	0.994325	0
ATAGCCACAAACTAGT-1	81570	748	26	YX735	0.99083	0.000318745
ATAGCCACAATTAGCG-1	52175	376	0	YX735	0.992793	0
ATAGCCACACCTTCTC-1	10834	46	1	YX735	0.995754	9.2302e-05
ATAGCTAAGCTAAATG-1	14241	84	0	YX735	0.994102	0
ATAGGCGTCAGAAAGG-1	15964	268	0	YX735	0.983212	0
ATAGGCGTCATGGTTT-1	9345	51	0	YX735	0.994543	0
ATAGGCGTCTAACTGT-1	60505	559	56	YX735	0.990761	0.000925543
ATAGGCGTCTAAGCTT-1	104618	898	18	YX735	0.991416	0.000172055
ATAGGTTCAAGGGCTT-1	12737	134	0	YX735	0.989479	0
ATAGGTTCAGGAATAA-1	2795	31	0	YX735	0.988909	0
ATAGTCAAGATGGAGA-1	7974	40	0	YX735	0.994984	0
ATAGTCAAGCTCGACT-1	11976	209	0	YX735	0.982548	0
ATAGTCAAGGATTGAC-1	10821	216	96	YX735	0.980039	0.00887164
ATATAGCCATTAGCAG-1	1741	10	1	YX735	0.994256	0.000574383
ATATGCAAGAGGCTTG-1	44983	309	5	YX735	0.993131	0.000111153
ATATGCAAGCTCAAGG-1	29994	264	16	YX735	0.991198	0.00053344
ATATGCAAGCTGCTAC-1	36471	391	8	YX735	0.989279	0.000219352
ATATGCAAGGGAGTAA-1	14051	166	0	YX735	0.988186	0
ATATTGCTCGATATTC-1	10789	131	1	YX735	0.987858	9.2687e-05
ATCACAAAGAACCTTT-1	9579	85	0	YX735	0.991126	0
ATCACAAAGTACTGGG-1	25046	124	14	YX735	0.995049	0.000558971
ATCACAGCAAGCGAAG-1	26997	264	36	YX735	0.990221	0.00133348
ATCACAGCAAGGAATA-1	23545	138	2	YX735	0.994139	8.49437e-05
ATCACAGCACCGGTAG-1	96245	850	63	YX735	0.991168	0.000654579
ATCACAGCACGGTAAC-1	40140	385	0	YX735	0.990409	0
ATCACAGCATAGCTTC-1	17615	127	0	YX735	0.99279	0
ATCACAGCATGACCAA-1	2798	8	0	YX735	0.997141	0
ATCACTAGTAACCTAC-1	26858	363	0	YX735	0.986484	0
ATCACTAGTGAGCATA-1	21550	90	1	YX735	0.995824	4.64037e-05
ATCACTAGTTTATCCT-1	25828	286	10	YX735	0.988927	0.000387177
ATCAGCACAGGTATTG-1	6392	114	0	YX735	0.982165	0
ATCAGCACATAGTCAG-1	31542	278	25	YX735	0.991186	0.000792594
ATCAGGCCACATGCCC-1	9394	79	0	YX735	0.99159	0
ATCAGGCCACCACAAA-1	1356	14	0	YX735	0.989676	0
ATCAGGCCAGTGCCTC-1	33518	273	33	YX735	0.991855	0.000984546
ATCAGGTAGGAGCAGG-1	6668	163	0	YX735	0.975555	0
ATCAGGTAGGGCTAAT-1	18046	187	0	YX735	0.989638	0
ATCATCAGTAGTAGCA-1	5652	49	0	YX735	0.991331	0
ATCATCAGTCCTGACA-1	10491	38	0	YX735	0.996378	0
ATCATCAGTTTGACTA-1	18893	145	3	YX735	0.992325	0.000158789
ATCATCCCACCTTGCA-1	3471	91	0	YX735	0.973783	0
ATCATCCCATGACTTC-1	1470	7	0	YX735	0.995238	0
ATCATGAAGAACAAGG-1	41052	369	10	YX735	0.991011	0.000243593
ATCATGCGTCAACCGC-1	28275	425	0	YX735	0.984969	0
ATCATGCGTTTGCAGT-1	7166	55	0	YX735	0.992325	0
ATCCATAGTCATGCCA-1	28291	390	0	YX735	0.986215	0
ATCCATAGTTAACCAC-1	32147	285	0	YX735	0.991134	0
ATCCCGCCAGGTGGAA-1	85980	1259	56	YX735	0.985357	0.000651314
ATCCCTCGTGATGCAA-1	26409	238	0	YX735	0.990988	0
ATCCCTCGTTGCTGGC-1	57261	501	20	YX735	0.991251	0.000349278
ATCCTAAGTCAATTCA-1	27577	258	30	YX735	0.990644	0.00108786
ATCCTAAGTCATAGAG-1	11742	55	0	YX735	0.995316	0
ATCCTAAGTCGAGGCA-1	8738	41	0	YX735	0.995308	0
ATCCTAGTCATGTTGT-1	11960	169	0	YX735	0.98587	0
ATCCTCAAGACTAATG-1	10246	127	0	YX735	0.987605	0
ATCCTCAAGGAGCTAT-1	2836	9	0	YX735	0.996827	0
ATCCTCAAGGGACTTG-1	14192	144	0	YX735	0.989853	0
ATCCTCAAGGGTTAAC-1	28789	345	0	YX735	0.988016	0
ATCCTTTGTTGCGAGG-1	10386	62	0	YX735	0.99403	0
ATCGCCTAGCTCATGC-1	18495	194	0	YX735	0.989511	0
ATCGCGAAGAATGACC-1	17564	261	1	YX735	0.98514	5.69346e-05
ATCGTGACAAATGCTG-1	5792	53	0	YX735	0.990849	0
ATCGTGACAATACCCT-1	3575	13	0	YX735	0.996364	0
ATCGTGACACATGATG-1	21507	159	4	YX735	0.992607	0.000185986
ATCGTGACACATTACC-1	4924	31	0	YX735	0.993704	0
ATCGTGACAGTGTGCG-1	17749	151	0	YX735	0.991492	0
ATCGTGACATTAACCC-1	16978	136	17	YX735	0.99199	0.0010013
ATCGTTAGTGAGTCCC-1	17312	218	0	YX735	0.987408	0
ATCGTTAGTGCACGCT-1	24981	282	8	YX735	0.988711	0.000320243
ATGAATCCATGTTGGA-1	2869	31	0	YX735	0.989195	0
ATGACTAAGCATGAGT-1	19036	221	29	YX735	0.98839	0.00152343
ATGACTAAGGATGCGC-1	49698	449	0	YX735	0.990965	0
ATGACTAAGGCTTGCT-1	14069	167	0	YX735	0.98813	0
ATGCAAATCTCAAGAA-1	8467	20	37	YX735	0.997638	0.00436991
ATGCAAATCTCAATAC-1	19951	187	5	YX735	0.990627	0.000250614
ATGCAACAGCGATGCA-1	46086	484	0	YX735	0.989498	0
ATGCAACAGCTAATAG-1	4791	83	0	YX735	0.982676	0
ATGCAACAGCTTTAAC-1	19811	148	1	YX735	0.992529	5.0477e-05
ATGCAAGGTAATCACC-1	16065	387	0	YX735	0.97591	0
ATGCAATCAAGGCTGT-1	7740	62	20	YX735	0.99199	0.00258398
ATGCAATCAGGAAGCA-1	5627	78	0	YX735	0.986138	0
ATGCAATCAGTTTGCT-1	26740	354	39	YX735	0.986761	0.00145849
ATGCACCTCACAAGCG-1	24045	150	0	YX735	0.993762	0
ATGCACCTCCACTATG-1	23296	177	0	YX735	0.992402	0
ATGCATTTCAATGAGC-1	15845	272	0	YX735	0.982834	0
ATGCATTTCACAAAGC-1	18011	183	0	YX735	0.98984	0
ATGCATTTCATAATGG-1	14932	142	0	YX735	0.99049	0
ATGCCCGTCCCTCATT-1	12009	64	61	YX735	0.994671	0.00507952
ATGCCCGTCCGGGTAA-1	16096	155	0	YX735	0.99037	0
ATGCCCGTCCGGGTTT-1	7540	76	7	YX735	0.98992	0.000928382
ATGCCCGTCCTTGAGC-1	6852	90	0	YX735	0.986865	0
ATGCCCGTCTGGAAAC-1	8022	69	0	YX735	0.991399	0
ATGCGATAGTCACACC-1	357029	3613	203	YX735	0.98988	0.000568581
ATGCGGATCACAGCAG-1	1713	33	0	YX735	0.980736	0
ATGCGGATCGTTAACT-1	9148	106	0	YX735	0.988413	0
ATGCGGATCTATCGGC-1	10616	194	1	YX735	0.981726	9.41974e-05
ATGCTAAAGCGCAACA-1	28816	212	1	YX735	0.992643	3.47029e-05
ATGCTAAAGCTTTACG-1	18346	89	1	YX735	0.995149	5.45078e-05
ATGCTTAGTGGCTTAT-1	3910	67	0	YX735	0.982864	0
ATGCTTAGTTTCCAAA-1	18310	234	0	YX735	0.98722	0
ATGGCCCGTGCTGTTG-1	28439	289	51	YX735	0.989838	0.00179331
ATGGCCCGTTGCTGGC-1	8570	221	0	YX735	0.974212	0
ATGGCCTTCCGCCTCT-1	56886	542	17	YX735	0.990472	0.000298843
ATGGCTACAAGCCTCC-1	29672	297	5	YX735	0.989991	0.000168509
ATGGCTACAATAGAAG-1	24250	203	1	YX735	0.991629	4.12371e-05
ATGGCTACAGTCTATC-1	7323	140	2	YX735	0.980882	0.000273112
ATGGCTACATCATGCT-1	13731	148	2	YX735	0.989221	0.000145656
ATGGCTTGTAACGATG-1	18612	116	8	YX735	0.993767	0.00042983
ATGGGCATCATGCCTA-1	14498	167	20	YX735	0.988481	0.0013795
ATGGGCATCTTGCTCT-1	21559	271	0	YX735	0.98743	0
ATGGGCATCTTTAGCG-1	27528	244	19	YX735	0.991136	0.000690206
ATGGGCGGTCCTTGAG-1	1760	9	0	YX735	0.994886	0
ATGTCCCAGTTATTGC-1	15364	196	0	YX735	0.987243	0
ATGTGAGGTACGCACC-1	3729	121	0	YX735	0.967552	0
ATGTGAGGTTGGTTTA-1	12418	166	0	YX735	0.986632	0
ATGTGATCAGCTACCC-1	21891	224	0	YX735	0.989767	0
ATGTGCCTCAAATACG-1	22520	78	58	YX735	0.996536	0.00257549
ATGTGCCTCCAATATC-1	15729	130	0	YX735	0.991735	0
ATGTGCCTCTAACTAC-1	22563	207	0	YX735	0.990826	0
ATGTGGCCACAAGGCT-1	21762	297	89	YX735	0.986352	0.0040897
ATGTGGCCACCTTGCA-1	16742	168	0	YX735	0.989965	0
ATGTGGCCATGGCTAA-1	8343	83	0	YX735	0.990052	0
ATGTTCCCAAATATGC-1	21354	279	0	YX735	0.986935	0
ATGTTCCCAATCTCTA-1	46255	366	16	YX735	0.992087	0.000345909
ATGTTGCGTAATCACC-1	75243	763	79	YX735	0.98986	0.00104993
ATGTTGCGTCTTGAAC-1	19162	206	8	YX735	0.98925	0.000417493
ATGTTGCGTTATGGGA-1	7846	128	0	YX735	0.983686	0
ATGTTGCGTTGCAATC-1	63637	501	1	YX735	0.992127	1.57141e-05
ATGTTGCGTTTGTTGA-1	13276	203	48	YX735	0.984709	0.00361555
ATGTTGTTCCCGCTGA-1	30474	383	0	YX735	0.987432	0
ATGTTGTTCTTGCTGA-1	42154	333	149	YX735	0.9921	0.00353466
ATGTTTGGTCATAACC-1	29002	313	1	YX735	0.989208	3.44804e-05
ATGTTTGGTGTACCGC-1	31585	478	31	YX735	0.984866	0.000981479
ATGTTTGGTTGAAGCA-1	72962	876	74	YX735	0.987994	0.00101423
ATGTTTGGTTTGCTGG-1	36158	265	2	YX735	0.992671	5.53128e-05
ATTACGAAGCCTGGTT-1	5349	76	87	YX735	0.985792	0.0162647
ATTACGAAGCTTGAAA-1	18491	260	0	YX735	0.985939	0
ATTACGAAGGAGCAAA-1	45910	407	0	YX735	0.991135	0
ATTACGAAGGATTATG-1	76463	802	7	YX735	0.989511	9.15475e-05
ATTACGAAGGGACTTG-1	23060	202	0	YX735	0.99124	0
ATTACGAAGGTTCCGT-1	30121	218	0	YX735	0.992763	0
ATTACGAAGTGTGAGT-1	40039	596	58	YX735	0.985115	0.00144859
ATTAGCTTCTAAATCC-1	160292	1650	181	YX735	0.989706	0.00112919
ATTAGCTTCTAATCCG-1	26340	302	0	YX735	0.988535	0
ATTAGGATCGCGGATA-1	12067	121	0	YX735	0.989973	0
ATTAGGATCGCTTCGG-1	48521	587	1	YX735	0.987902	2.06096e-05
ATTAGTCTCCTTGAGC-1	14920	90	0	YX735	0.993968	0
ATTAGTGAGGCAACAT-1	79810	764	7	YX735	0.990427	8.77083e-05
ATTAGTGAGGTGCACA-1	21254	240	75	YX735	0.988708	0.00352875
ATTAGTGAGGTTCCCG-1	10486	194	0	YX735	0.981499	0
ATTATGGAGAGCTGGC-1	11043	58	0	YX735	0.994748	0
ATTATGGAGCGGTTCT-1	17562	194	0	YX735	0.988953	0
ATTCATCAGAACCTTT-1	8513	51	0	YX735	0.994009	0
ATTCATCAGCGGGACT-1	3088	28	0	YX735	0.990933	0
ATTCATCAGCTTAGTT-1	20578	495	21	YX735	0.975945	0.00102051
ATTCCGGGTAAGGTGC-1	1734	8	0	YX735	0.995386	0
ATTCCGGGTACGTTTA-1	4726	116	0	YX735	0.975455	0
ATTCCGGGTGAGGTAC-1	8606	76	0	YX735	0.991169	0
ATTCCGGGTTATCCGG-1	5258	41	0	YX735	0.992202	0
ATTCCTCTCATTAGTC-1	2617	71	0	YX735	0.97287	0
ATTCGCTCATCCGCTA-1	43441	266	15	YX735	0.993877	0.000345296
ATTCGTCCACTATGGA-1	26478	188	6	YX735	0.9929	0.000226603
ATTGAACCAACCAAAT-1	15537	86	44	YX735	0.994465	0.00283195
ATTGAACCAGGTCAAC-1	10796	83	0	YX735	0.992312	0
ATTGACCGTACCGTTG-1	10955	66	0	YX735	0.993975	0
ATTGACCGTTAGGCTT-1	40232	535	88	YX735	0.986702	0.00218731
ATTGAGGGTCTAACCG-1	19714	196	0	YX735	0.990058	0
ATTGAGGGTCTAGCGC-1	10200	40	29	YX735	0.996078	0.00284314
ATTGAGGGTTAGTTTG-1	31533	331	0	YX735	0.989503	0
ATTGCACGTATTCAGC-1	14300	62	19	YX735	0.995664	0.00132867
ATTGCACGTGCATTTA-1	12470	76	0	YX735	0.993905	0
ATTGCCGGTAACGATG-1	47125	398	1	YX735	0.991554	2.12202e-05
ATTGCCGGTAATAAGC-1	35035	507	1	YX735	0.985529	2.85429e-05
ATTGCCGGTCCTCACT-1	14817	149	0	YX735	0.989944	0
ATTGCCTCAAATATGC-1	18423	107	34	YX735	0.994192	0.00184552
ATTGCCTCATTTGTGC-1	24581	250	0	YX735	0.98983	0
ATTGCGGAGCAAGACT-1	2753	9	0	YX735	0.996731	0
ATTGCGGAGGAGCAGG-1	24171	290	26	YX735	0.988002	0.00107567
ATTGCGTGTCAGTACT-1	2874	11	0	YX735	0.996173	0
ATTGCGTGTGATGGAC-1	3417	63	0	YX735	0.981563	0
ATTGCGTGTGGTTAGA-1	25383	396	17	YX735	0.984399	0.00066974
ATTGCGTGTTATGTCA-1	4658	38	0	YX735	0.991842	0
ATTGCGTGTTCCTGGA-1	29763	409	28	YX735	0.986258	0.000940765
ATTGCGTGTTGCTCTC-1	22559	288	0	YX735	0.987233	0
ATTGGATCAACCGCCT-1	58188	604	0	YX735	0.98962	0
ATTGGATCAATGACCA-1	12596	79	14	YX735	0.993728	0.00111146
ATTGGATCATGCTTTA-1	14593	327	59	YX735	0.977592	0.00404303
ATTGGATCATGGAGGA-1	16575	114	0	YX735	0.993122	0
ATTGGCGAGTGTTGTT-1	8652	135	0	YX735	0.984397	0
ATTGTCAGTATTTACG-1	11834	121	0	YX735	0.989775	0
ATTGTCAGTCCCGGAT-1	35044	368	3	YX735	0.989499	8.56067e-05
ATTGTCAGTTAGTGCT-1	5302	63	0	YX735	0.988118	0
ATTGTCCCAGGTTGTA-1	10935	150	0	YX735	0.986283	0
ATTGTGGCAAGCCATA-1	15182	198	0	YX735	0.986958	0
ATTGTGGCAAGTCCTT-1	18058	156	23	YX735	0.991361	0.00127367
ATTGTGGCAATGTTCC-1	4026	118	0	YX735	0.970691	0
ATTGTGGCACTAGTAG-1	10113	128	5	YX735	0.987343	0.000494413
ATTGTGTTCAGCTAAA-1	18981	111	0	YX735	0.994152	0
ATTGTGTTCGCACACT-1	25491	305	0	YX735	0.988035	0
ATTGTGTTCTGTTGGC-1	19379	319	0	YX735	0.983539	0
ATTTACCAGTAAGTCA-1	15112	126	31	YX735	0.991662	0.00205135
ATTTACCAGTTATTGC-1	11770	108	0	YX735	0.990824	0
ATTTACGGTGCTTCTC-1	29664	196	19	YX735	0.993393	0.000640507
ATTTACGGTTTATTCC-1	9638	153	23	YX735	0.984125	0.00238639
ATTTACGGTTTGACTA-1	19592	176	0	YX735	0.991017	0
ATTTAGCTCACAATAG-1	7928	108	0	YX735	0.986377	0
ATTTAGCTCGAGGCGT-1	10872	306	0	YX735	0.971854	0
ATTTCCTGTAAGTCCT-1	9954	71	0	YX735	0.992867	0
ATTTCCTGTAATCGCT-1	5127	27	0	YX735	0.994734	0
ATTTCGCCACCGTTGC-1	15110	80	4	YX735	0.994705	0.000264725
ATTTGCAGTTGCAATC-1	5077	133	0	YX735	0.973803	0
ATTTGGTTCATAGCCC-1	13453	90	0	YX735	0.99331	0
ATTTGGTTCCACCCTC-1	16477	293	0	YX735	0.982218	0
ATTTGGTTCGCTTGAC-1	22993	244	0	YX735	0.989388	0
ATTTGTGGTCTTAGCG-1	10230	45	0	YX735	0.995601	0
ATTTGTGGTGAACAAT-1	4697	28	0	YX735	0.994039	0
CAAACAATCCGCACAT-1	12405	209	0	YX735	0.983152	0
CAAACCCTCGTCCTAA-1	66179	840	3	YX735	0.987307	4.53316e-05
CAAACCTGTTCACTTT-1	12480	121	0	YX735	0.990304	0
CAAACCTGTTTGTCTT-1	7875	98	0	YX735	0.987556	0
CAAAGGAAGCTTGGTC-1	20439	277	0	YX735	0.986447	0
CAAAGGCGTACTTACA-1	16506	129	0	YX735	0.992185	0
CAAAGGCGTTCTCACC-1	34265	427	36	YX735	0.987538	0.00105063
CAAAGGTTCCTGATCA-1	19189	76	0	YX735	0.996039	0
CAAAGGTTCTATGCAT-1	3589	29	0	YX735	0.99192	0
CAAAGTCAGGGCTATG-1	22944	210	0	YX735	0.990847	0
CAAATCAAGCCAGTAG-1	44495	554	29	YX735	0.987549	0.000651759
CAAATCAAGTACTGGG-1	20219	173	0	YX735	0.991444	0
CAAATCCGTCACTCAG-1	17100	202	25	YX735	0.988187	0.00146199
CAACAACAGCCTAATT-1	41083	375	0	YX735	0.990872	0
CAACAACAGCTATTGT-1	9171	103	0	YX735	0.988769	0
CAACAACAGGAGTATC-1	18999	132	8	YX735	0.993052	0.000421075
CAACAACAGGCTTCAC-1	24607	306	2	YX735	0.987565	8.12777e-05
CAACAACAGTGGACCA-1	31623	289	0	YX735	0.990861	0
CAACAAGGTGCGCAAG-1	12091	157	0	YX735	0.987015	0
CAACAGCCAAGCGCTG-1	6378	121	0	YX735	0.981029	0
CAACAGCCAGGTTATG-1	135545	1363	40	YX735	0.989944	0.000295105
CAACAGCCATACTGAG-1	17857	133	0	YX735	0.992552	0
CAACATAAGCTAAGCG-1	26573	294	0	YX735	0.988936	0
CAACATAAGGATTGGT-1	23558	321	9	YX735	0.986374	0.000382036
CAACATAAGTTACAAG-1	24423	305	0	YX735	0.987512	0
CAACATGCAATTACCC-1	15268	165	13	YX735	0.989193	0.000851454
CAACATGCACCGTTGC-1	20909	154	0	YX735	0.992635	0
CAACATGCAGGTGGAA-1	135214	1834	179	YX735	0.986436	0.00132383
CAACATGCATGGCTAA-1	9157	196	64	YX735	0.978596	0.00698919
CAACCGTTCATTGAGA-1	8737	127	0	YX735	0.985464	0
CAACCTCAGCATCTAT-1	37668	477	48	YX735	0.987337	0.00127429
CAACCTCAGTTACGAA-1	4029	40	0	YX735	0.990072	0
CAACCTGGTTACCCAG-1	27499	399	6	YX735	0.98549	0.00021819
CAACGGTCAAGGTGCT-1	39351	615	4	YX735	0.984371	0.000101649
CAACTACGTGATGCAA-1	11570	174	0	YX735	0.984961	0
CAACTACGTGCTTCTC-1	1625	9	1	YX735	0.994462	0.000615385
CAACTACGTGGTTAAG-1	15428	206	60	YX735	0.986648	0.00388903
CAACTACGTTAGTGCT-1	7585	43	0	YX735	0.994331	0
CAAGCCTTCATGCGGA-1	35955	304	3	YX735	0.991545	8.34376e-05
CAAGGTGTCATGCAAA-1	7808	41	3	YX735	0.994749	0.000384221
CAAGTAATCAAGCGCA-1	116000	1008	3	YX735	0.99131	2.58621e-05
CAAGTAATCATGCAAA-1	73759	751	8	YX735	0.989818	0.000108461
CAAGTCCTCCTCACGG-1	4438	67	0	YX735	0.984903	0
CAAGTGAGTATCGCTG-1	12368	96	0	YX735	0.992238	0
CAATAGCAGAACCTTT-1	11221	146	2	YX735	0.986989	0.000178237
CAATAGCAGAAGCTAC-1	6189	47	0	YX735	0.992406	0
CAATAGCAGAGCTGCA-1	5810	18	0	YX735	0.996902	0
CAATAGCAGGATAACC-1	10506	83	0	YX735	0.9921	0
CAATAGCAGTTCGCGT-1	3864	57	0	YX735	0.985248	0
CAATGAATCAAACCGG-1	16545	187	0	YX735	0.988697	0
CAATGAATCATTGAGA-1	24906	181	0	YX735	0.992733	0
CAATGAATCCACCCTC-1	19311	158	1	YX735	0.991818	5.1784e-05
CAATGAATCCGCCTAG-1	16898	183	0	YX735	0.98917	0
CAATGAATCCGGGTTT-1	17639	132	3	YX735	0.992517	0.000170078
CAATGAATCCTACTAG-1	139954	1443	45	YX735	0.989689	0.000321534
CAATGAATCCTTCAAG-1	33832	555	0	YX735	0.983595	0
CAATGAATCCTTCGGG-1	9227	80	53	YX735	0.99133	0.00574401
CAATGAATCTATGCAT-1	25143	449	0	YX735	0.982142	0
CAATGAGGTACCGTGC-1	21242	320	0	YX735	0.984936	0
CAATTACTCAAACTTC-1	9873	232	0	YX735	0.976502	0
CAATTACTCAAATCCT-1	20258	299	0	YX735	0.98524	0
CAATTACTCCACCTGG-1	5118	68	0	YX735	0.986714	0
CAATTACTCGCTAATT-1	25028	308	3	YX735	0.987694	0.000119866
CAATTGCGTCCTAAGT-1	7699	85	0	YX735	0.98896	0
CAATTGCGTCCTCCCA-1	5474	46	0	YX735	0.991597	0
CAATTGCGTTGCTCAG-1	25017	244	0	YX735	0.990247	0
CACAACCTCACGAATA-1	13254	90	0	YX735	0.99321	0
CACAACCTCGTCCTTT-1	6875	91	3	YX735	0.986764	0.000436364
CACAAGGTCGATCCGT-1	1794	8	0	YX735	0.995541	0
CACAAGGTCGCTAGCT-1	21428	419	0	YX735	0.980446	0
CACAATTTCACGGATG-1	19308	288	15	YX735	0.985084	0.00077688
CACAATTTCGACATTT-1	76656	1109	56	YX735	0.985533	0.000730536
CACAGATAGAGCAATC-1	63547	689	18	YX735	0.989158	0.000283255
CACAGATAGCAACAAC-1	4597	99	0	YX735	0.978464	0
CACAGATAGCATTATC-1	4931	74	51	YX735	0.984993	0.0103427
CACAGATAGGTATGTA-1	15030	95	21	YX735	0.993679	0.00139721
CACAGATAGTCACTCA-1	8609	84	0	YX735	0.990243	0
CACAGGATCCAATATC-1	42438	342	0	YX735	0.991941	0
CACAGTGAGATTAGCA-1	28040	173	0	YX735	0.99383	0
CACAGTGAGCTAATCT-1	37788	291	31	YX735	0.992299	0.000820366
CACAGTGAGGCTTAGG-1	4176	105	1	YX735	0.974856	0.000239464
CACAGTGAGTGGCGTA-1	99771	1388	54	YX735	0.986088	0.000541239
CACATAGCACCGGTAG-1	9631	62	0	YX735	0.993562	0
CACATAGCAGGCGAAA-1	1396	8	0	YX735	0.994269	0
CACATAGCAGGGAGTA-1	6581	36	0	YX735	0.99453	0
CACATAGCATTAGCCT-1	27857	284	23	YX735	0.989805	0.000825645
CACCAAACACATTGTC-1	26903	283	0	YX735	0.989481	0
CACCGTTAGATAACTG-1	9934	108	0	YX735	0.989128	0
CACCGTTAGCTAGTTT-1	4723	16	0	YX735	0.996612	0
CACCGTTAGCTATCGC-1	26305	326	6	YX735	0.987607	0.000228094
CACCGTTAGGCAATGT-1	18479	148	1	YX735	0.991991	5.41155e-05
CACCGTTAGGTATGGT-1	34501	382	0	YX735	0.988928	0
CACCGTTAGGTGGGAG-1	6123	63	16	YX735	0.989711	0.0026131
CACCTAATCACAAAGC-1	497157	5247	274	YX735	0.989446	0.000551134
CACCTAATCCCTGGTG-1	7948	62	0	YX735	0.992199	0
CACCTAATCGCTAGAG-1	19342	186	0	YX735	0.990384	0
CACCTTAAGCTTAGGG-1	16739	97	13	YX735	0.994205	0.000776629
CACCTTAAGGTATAGC-1	19156	214	0	YX735	0.988829	0
CACCTTAAGGTCGAGC-1	84102	873	2	YX735	0.98962	2.37806e-05
CACGGTAAGTGTGGTG-1	6164	75	0	YX735	0.987833	0
CACGGTTTCAGGAGCC-1	21315	234	0	YX735	0.989022	0
CACGGTTTCATTGTAC-1	3493	23	0	YX735	0.993415	0
CACGGTTTCCACTATG-1	16864	130	0	YX735	0.992291	0
CACGGTTTCTATTGAC-1	24133	246	0	YX735	0.989806	0
CACGTTATCATAACCT-1	22022	328	0	YX735	0.985106	0
CACGTTATCCTTCATC-1	20617	169	2	YX735	0.991803	9.70073e-05
CACTATGTCACCTATG-1	20860	273	0	YX735	0.986913	0
CACTATGTCATGAGGT-1	1326	43	0	YX735	0.967572	0
CACTATGTCCCGCACA-1	3794	74	0	YX735	0.980496	0
CACTATGTCCGCAATC-1	64525	664	29	YX735	0.989709	0.000449438
CACTCAATCAAATACG-1	108152	805	6	YX735	0.992557	5.54775e-05
CACTCAATCCTAACTG-1	30863	209	0	YX735	0.993228	0
CACTCAATCGCTTCAA-1	24822	146	0	YX735	0.994118	0
CACTCAATCGTTGTCA-1	26818	278	17	YX735	0.989634	0.000633903
CACTCGCCAAGTCCTT-1	17853	161	9	YX735	0.990982	0.000504117
CACTCGCCAATAGCAT-1	29140	444	10	YX735	0.984763	0.000343171
CACTTCAAGCTTTACG-1	20565	76	0	YX735	0.996304	0
CACTTCAAGTCTAGCC-1	11796	85	0	YX735	0.992794	0
CACTTGCAGCGCAAAT-1	15198	123	0	YX735	0.991907	0
CACTTGCAGTTAACGA-1	20259	191	5	YX735	0.990572	0.000246804
CAGACAAGTCAACCGC-1	1565	5	0	YX735	0.996805	0
CAGAGAGCAGGTGAGA-1	41590	619	25	YX735	0.985117	0.000601106
CAGAGGGAGCGCTAGA-1	8733	137	0	YX735	0.984312	0
CAGCAAGTCCGCTAAC-1	12834	132	0	YX735	0.989715	0
CAGCAAGTCCTGGATC-1	19033	162	60	YX735	0.991488	0.00315242
CAGCAAGTCGTTAACT-1	5679	18	0	YX735	0.99683	0
CAGCATGAGGCCTTGT-1	6887	33	0	YX735	0.995208	0
CAGCCTAGTTACGCCA-1	13886	92	19	YX735	0.993375	0.00136828
CAGCCTAGTTCCGGGT-1	27113	502	0	YX735	0.981485	0
CAGCCTGTCCCACCCT-1	3966	49	0	YX735	0.987645	0
CAGCCTGTCCGTTATG-1	24885	143	0	YX735	0.994254	0
CAGCCTGTCCTGGATC-1	9949	63	0	YX735	0.993668	0
CAGCTAACACGCCCAT-1	19149	261	0	YX735	0.98637	0
CAGCTAACATCCTGCA-1	23489	169	0	YX735	0.992805	0
CAGCTACTCATTAACC-1	5637	113	0	YX735	0.979954	0
CAGCTACTCCCATAGC-1	18088	91	0	YX735	0.994969	0
CAGCTACTCCTCACTT-1	22258	148	34	YX735	0.993351	0.00152754
CAGCTACTCCTGTTAG-1	3763	112	0	YX735	0.970237	0
CAGCTAGAGAGAGGCG-1	20250	283	60	YX735	0.986025	0.00296296
CAGCTAGAGTGAGGCC-1	12727	102	0	YX735	0.991986	0
CAGCTTATCCTCAAGC-1	20820	203	0	YX735	0.99025	0
CAGCTTATCGCTATAT-1	20327	160	0	YX735	0.992129	0
CAGCTTATCGTTGTCA-1	10651	53	0	YX735	0.995024	0
CAGGAAGCAACCGTAA-1	10643	300	0	YX735	0.971812	0
CAGGAAGCAATAGAAG-1	2569	5	46	YX735	0.998054	0.0179058
CAGGAAGCAGATAGAA-1	8534	86	0	YX735	0.989923	0
CAGGAAGCATGATGGC-1	14068	226	93	YX735	0.983935	0.00661075
CAGGATAGTACCTTGG-1	10639	107	0	YX735	0.989943	0
CAGGATAGTCATGATC-1	8992	78	0	YX735	0.991326	0
CAGGATAGTGTCCTGA-1	10295	138	0	YX735	0.986595	0
CAGGATAGTTGTGGTT-1	49697	471	42	YX735	0.990523	0.000845121
CAGGATAGTTTGTTGA-1	2681	13	0	YX735	0.995151	0
CAGGATTAGCTTGGTC-1	11298	56	0	YX735	0.995043	0
CAGGCAATCTAAGTCT-1	8708	104	0	YX735	0.988057	0
CAGGCAATCTTGACCA-1	6824	73	0	YX735	0.989302	0
CAGGCGAGTTTCCTCA-1	1967	7	0	YX735	0.996441	0
CAGGGACTCGTACAAA-1	17881	251	18	YX735	0.985963	0.00100666
CAGGTAAGTAGCCTTG-1	14610	140	45	YX735	0.990418	0.00308008
CAGGTAAGTATTGAGG-1	1570	8	0	YX735	0.994904	0
CAGGTAAGTGTCCTGA-1	13671	142	0	YX735	0.989613	0
CAGGTAAGTTCTGGCA-1	20722	187	14	YX735	0.990976	0.00067561
CAGGTAAGTTGAAGCA-1	7268	160	0	YX735	0.977986	0
CAGGTATAGATTCAAG-1	53921	656	12	YX735	0.987834	0.000222548
CAGGTATAGGTGGGAG-1	16343	214	0	YX735	0.986906	0
CAGGTCAAGATAGCTA-1	44881	281	0	YX735	0.993739	0
CAGGTCAAGCCTAATT-1	16539	141	0	YX735	0.991475	0
CAGGTTACAAATCCCT-1	32214	341	2	YX735	0.989415	6.20848e-05
CAGGTTACAATAGAAG-1	3674	34	0	YX735	0.990746	0
CAGGTTACACATGATG-1	20377	300	15	YX735	0.985278	0.000736124
CAGGTTACACCTAAAG-1	32499	397	11	YX735	0.987784	0.000338472
CAGTCTATCAGGGATT-1	5603	95	0	YX735	0.983045	0
CAGTCTATCCACTAAT-1	7279	139	0	YX735	0.980904	0
CAGTCTATCCTTATGG-1	13164	122	0	YX735	0.990732	0
CAGTCTATCGCGAGGT-1	4763	17	0	YX735	0.996431	0
CAGTGTGAGTCAATTC-1	4990	66	0	YX735	0.986774	0
CAGTTAAAGCACCTAC-1	24383	205	43	YX735	0.991593	0.00176352
CAGTTTCCAGCATTAG-1	5093	31	0	YX735	0.993913	0
CAGTTTCCAGGAGGAC-1	12150	60	0	YX735	0.995062	0
CAGTTTCCAGGATGGA-1	171115	2109	145	YX735	0.987675	0.000847383
CAGTTTCCAGTTTCCG-1	9131	93	14	YX735	0.989815	0.00153324
CAGTTTGTCCGGATTC-1	10267	73	1	YX735	0.99289	9.73994e-05
CAGTTTGTCGCCCGTA-1	9430	290	0	YX735	0.969247	0
CAGTTTGTCGCTCAGT-1	16077	101	0	YX735	0.993718	0
CAGTTTGTCGCTTCGG-1	4311	93	5	YX735	0.978427	0.00115982
CATAAACCAACAGAGG-1	24421	243	14	YX735	0.99005	0.000573277
CATAAACCATCAAGCA-1	14688	278	116	YX735	0.981073	0.0078976
CATAAACCATTGTGGA-1	15314	68	0	YX735	0.99556	0
CATAACAAGAACAAGG-1	23934	315	16	YX735	0.986839	0.000668505
CATAACAAGCGGTTAG-1	20667	221	0	YX735	0.989307	0
CATAACAAGGAGGGTG-1	24880	149	0	YX735	0.994011	0
CATAACAAGGATTGAC-1	23841	370	1	YX735	0.984481	4.19445e-05
CATAACAAGTAAGCGT-1	3838	32	0	YX735	0.991662	0
CATAACAAGTGGACCA-1	14404	72	36	YX735	0.995001	0.00249931
CATAACCGTACTAACC-1	13396	259	0	YX735	0.980666	0
CATAACCGTCATGCCA-1	10788	49	0	YX735	0.995458	0
CATAACCGTCCTGACA-1	81678	768	159	YX735	0.990597	0.00194667
CATAACCGTTATCCGG-1	29455	217	0	YX735	0.992633	0
CATAACCGTTGTAACC-1	21435	233	0	YX735	0.98913	0
CATAACTTCACTCGCG-1	20139	331	0	YX735	0.983564	0
CATAACTTCAGCGGGT-1	15902	113	0	YX735	0.992894	0
CATAACTTCATTACAC-1	2567	2	1	YX735	0.999221	0.00038956
CATAACTTCGAGGAGG-1	32311	228	10	YX735	0.992944	0.000309492
CATAATCTCTTGCATG-1	4213	32	0	YX735	0.992404	0
CATAATCTCTTGCTCT-1	155976	1491	190	YX735	0.990441	0.00121814
CATACCGGTATTTACG-1	4202	10	0	YX735	0.99762	0
CATACCGGTTACTCCC-1	3429	8	0	YX735	0.997667	0
CATAGCTGTTAGGTTC-1	28847	325	11	YX735	0.988734	0.000381322
CATAGCTGTTCAATTG-1	15667	66	0	YX735	0.995787	0
CATAGGTAGTGGCCAA-1	11712	174	0	YX735	0.985143	0
CATAGGTAGTGGCTTC-1	88611	880	91	YX735	0.990069	0.00102696
CATAGGTAGTTTCTCC-1	21075	386	0	YX735	0.981684	0
CATCACTCAACCAACA-1	50824	488	58	YX735	0.990398	0.00114119
CATCCAGGTATAGCGA-1	15145	194	0	YX735	0.98719	0
CATCCAGGTATGTTTG-1	28867	497	51	YX735	0.982783	0.00176672
CATCCAGGTTATGGCT-1	36060	358	1	YX735	0.990072	2.77316e-05
CATCCAGGTTGCTTCC-1	9634	154	89	YX735	0.984015	0.00923812
CATCCAGGTTTACTGA-1	20793	245	0	YX735	0.988217	0
CATCCGTAGCCTTGCG-1	6506	32	0	YX735	0.995081	0
CATCCGTAGCTAACTT-1	25721	400	0	YX735	0.984449	0
CATCCTTTCAGTACCC-1	2908	93	0	YX735	0.968019	0
CATCCTTTCCTCACTT-1	14064	145	0	YX735	0.98969	0
CATGAATCAGGTGAGA-1	30789	216	41	YX735	0.992985	0.00133164
CATGAATCATTGAGGC-1	8743	52	1	YX735	0.994052	0.000114377
CATGAGCCAGTTTGCT-1	7127	36	0	YX735	0.994949	0
CATGAGGTCACTCGCG-1	34970	603	142	YX735	0.982757	0.00406062
CATGATTTCCCGCACA-1	39403	302	0	YX735	0.992336	0
CATGATTTCGGCTATC-1	2613	16	0	YX735	0.993877	0
CATGATTTCGGTAATA-1	28712	463	16	YX735	0.983874	0.000557258
CATGATTTCTCCTCAT-1	89430	651	46	YX735	0.992721	0.000514369
CATGCAACAAGGCTGT-1	89330	911	8	YX735	0.989802	8.95556e-05
CATGCAACAAGTCCTT-1	6072	86	2	YX735	0.985837	0.000329381
CATGCAACAGCTAACA-1	24626	173	1	YX735	0.992975	4.06075e-05
CATGCAACATGCGGAT-1	2058	9	0	YX735	0.995627	0
CATGGCGCAAATACCG-1	5712	129	0	YX735	0.977416	0
CATGGCTTCACCTGGT-1	12813	186	0	YX735	0.985483	0
CATGGCTTCACTATGT-1	14445	256	5	YX735	0.982278	0.000346141
CATGTCATCAGGATCG-1	7855	26	0	YX735	0.99669	0
CATGTCATCGGTCAAG-1	35085	285	0	YX735	0.991877	0
CATGTCATCTCAAATC-1	4005	68	0	YX735	0.983021	0
CATGTTGTCCTTCATC-1	24282	359	0	YX735	0.985215	0
CATTACCCAAGTATCG-1	3355	13	0	YX735	0.996125	0
CATTACCCAGTTAAAC-1	13089	167	0	YX735	0.987241	0
CATTAGCGTGTAACAG-1	18525	287	0	YX735	0.984507	0
CATTAGGCAAGGCCTG-1	24012	341	0	YX735	0.985799	0
CATTAGTTCGCGAGTA-1	28057	130	0	YX735	0.995367	0
CATTATCAGAGGAACA-1	4861	63	0	YX735	0.98704	0
CATTATCAGATTCTGT-1	18178	138	0	YX735	0.992408	0
CATTATCAGGACGAAA-1	9770	85	23	YX735	0.9913	0.00235415
CATTATGGTACGCACC-1	25263	379	170	YX735	0.984998	0.00672921
CATTATGGTAGCTTAC-1	31407	259	1	YX735	0.991753	3.184e-05
CATTATGGTCATCACG-1	16954	315	18	YX735	0.98142	0.0010617
CATTATGGTCTGTGCA-1	8505	93	1	YX735	0.989065	0.000117578
CATTCCTTCAATTAGG-1	25010	229	0	YX735	0.990844	0
CATTCCTTCAGGTTCC-1	8360	122	0	YX735	0.985407	0
CATTCCTTCATTAACC-1	12601	129	0	YX735	0.989763	0
CATTCCTTCCCACCTC-1	21005	187	0	YX735	0.991097	0
CATTCCTTCCGTCAAC-1	7861	66	0	YX735	0.991604	0
CATTCCTTCCTAAATC-1	20287	213	21	YX735	0.989501	0.00103515
CATTCCTTCCTTTGAG-1	37285	402	31	YX735	0.989218	0.000831434
CATTCCTTCGACAAAC-1	17707	172	0	YX735	0.990286	0
CATTGACGTACTTACA-1	27024	257	0	YX735	0.99049	0
CATTGCCAGCTTGAAA-1	5957	55	35	YX735	0.990767	0.00587544
CATTGCGGTCCCTCTG-1	26688	255	6	YX735	0.990445	0.00022482
CATTGCGGTGTTCCTC-1	16603	176	0	YX735	0.9894	0
CATTGTGTCAATGAGC-1	10203	84	0	YX735	0.991767	0
CATTGTGTCGCAATTT-1	14761	135	7	YX735	0.990854	0.000474223
CATTTAGGTATCGCTG-1	11741	121	0	YX735	0.989694	0
CATTTAGGTATTTGGC-1	8512	41	9	YX735	0.995183	0.00105733
CATTTAGGTGCAATAG-1	12145	91	42	YX735	0.992507	0.00345821
CATTTGCCACAACATG-1	12449	105	0	YX735	0.991566	0
CCAAACCTCAAACCAA-1	22638	132	0	YX735	0.994169	0
CCAAAGCCAATAGCAT-1	19300	257	0	YX735	0.986684	0
CCAAAGCCAGCCTAAA-1	2367	20	0	YX735	0.99155	0
CCAAAGCCAGTTTGCT-1	8621	82	0	YX735	0.990488	0
CCAAAGGTCCCTCACC-1	4798	17	3	YX735	0.996457	0.000625261
CCAAAGGTCGCTATGC-1	16886	156	0	YX735	0.990762	0
CCAAATGCAGAACCGT-1	8663	91	0	YX735	0.989496	0
CCAACAACATATTGCC-1	54386	400	17	YX735	0.992645	0.00031258
CCAACCGTCAACAACA-1	7226	72	0	YX735	0.990036	0
CCAACCGTCGTTTCTC-1	37284	408	0	YX735	0.989057	0
CCAACCTAGAAGGACA-1	9867	195	0	YX735	0.980237	0
CCAACCTAGGTAAGTC-1	22087	254	0	YX735	0.9885	0
CCAACCTAGTCTTGAT-1	2677	16	0	YX735	0.994023	0
CCAACCTAGTTGCAGG-1	39747	464	56	YX735	0.988326	0.00140891
CCAAGCTTCATGCAAA-1	13081	161	1	YX735	0.987692	7.64468e-05
CCAAGCTTCTTGCTGA-1	17311	253	0	YX735	0.985385	0
CCAAGGATCAACCGGA-1	29938	338	24	YX735	0.98871	0.000801657
CCAAGGATCCCAAAGG-1	15470	95	24	YX735	0.993859	0.00155139
CCAAGGATCCGCACCA-1	29161	354	0	YX735	0.98786	0
CCAAGGATCGCAACCT-1	7981	112	0	YX735	0.985967	0
CCAAGGATCTGTTGGC-1	58916	577	0	YX735	0.990206	0
CCAAGGTCACCTGGCT-1	11090	59	9	YX735	0.99468	0.000811542
CCAAGTGAGGACTTAA-1	8259	75	0	YX735	0.990919	0
CCAAGTGAGGATTGCG-1	19476	256	0	YX735	0.986856	0
CCAAGTGAGGCTAATA-1	12496	195	0	YX735	0.984395	0
CCAATACGTTGAGTCT-1	9715	116	0	YX735	0.98806	0
CCAATTAGTGAGACTA-1	13523	119	16	YX735	0.9912	0.00118317
CCACAAACAACCGCTC-1	9902	39	9	YX735	0.996061	0.000908907
CCACAAACAACGGTTA-1	74516	594	38	YX735	0.992029	0.000509958
CCACAAACAATAGCAT-1	10300	41	0	YX735	0.996019	0
CCACAAACAATGAGCC-1	4787	31	0	YX735	0.993524	0
CCACAAACACATGCCC-1	25055	206	0	YX735	0.991778	0
CCACAAACAGTTTCCG-1	28115	218	0	YX735	0.992246	0
CCACAAACATGGTTAG-1	262858	3289	216	YX735	0.987488	0.000821736
CCACAAACATTGTCCG-1	1443	9	0	YX735	0.993763	0
CCACACCCAGGTGGAA-1	12236	38	1	YX735	0.996894	8.17261e-05
CCACACTAGTGAGCCA-1	26707	193	0	YX735	0.992773	0
CCACTAATCACAAGCG-1	23007	195	0	YX735	0.991524	0
CCACTAATCGATATGA-1	19714	256	2	YX735	0.987014	0.000101451
CCACTAATCTCAGCTA-1	26736	301	9	YX735	0.988742	0.000336625
CCAGAACCAATAAACC-1	20085	132	0	YX735	0.993428	0
CCAGAACCAATTGACG-1	10521	115	0	YX735	0.989069	0
CCAGAACCACAAGGCT-1	5939	56	0	YX735	0.990571	0
CCAGAACCAGATAATC-1	2845	29	0	YX735	0.989807	0
CCAGAACCAGGAAGCA-1	12296	108	0	YX735	0.991217	0
CCAGCACGTAATCCAC-1	15570	251	31	YX735	0.983879	0.00199101
CCAGCACGTCACACTG-1	3094	8	0	YX735	0.997414	0
CCAGCACGTCGTAATC-1	8863	77	0	YX735	0.991312	0
CCAGCTAGTCACTCAG-1	15356	184	0	YX735	0.988018	0
CCAGCTAGTGCGGTAG-1	16466	111	6	YX735	0.993259	0.000364387
CCAGCTAGTGCTCACA-1	2524	21	51	YX735	0.99168	0.020206
CCAGGAATCCTGATCA-1	64701	618	10	YX735	0.990448	0.000154557
CCAGGAATCTCCATGA-1	53586	611	4	YX735	0.988598	7.46464e-05
CCAGGCTGTCACACTG-1	4631	53	0	YX735	0.988555	0
CCAGGCTGTCACCATG-1	2837	11	1	YX735	0.996123	0.000352485
CCAGGCTGTGCTCCTT-1	3051	57	0	YX735	0.981318	0
CCAGGGAGTTGTGACT-1	4768	42	0	YX735	0.991191	0
CCAGGGAGTTTGTCTT-1	13134	140	32	YX735	0.989341	0.00243642
CCAGTTTCAAGTGCAC-1	60047	744	0	YX735	0.98761	0
CCATAACGTGCATTTA-1	1680	6	0	YX735	0.996429	0
CCATAACGTGGGTGTG-1	3919	68	0	YX735	0.982649	0
CCATAAGCACAACATG-1	19474	453	0	YX735	0.976738	0
CCATAAGCAGAGAGCA-1	10286	60	38	YX735	0.994167	0.00369434
CCATATTAGATGGAGA-1	2587	10	2	YX735	0.996135	0.000773096
CCATATTAGATTCTGT-1	9583	99	0	YX735	0.989669	0
CCATATTAGCTTTAAC-1	47591	397	2	YX735	0.991658	4.20248e-05
CCATATTAGTCAGGAT-1	2862	10	0	YX735	0.996506	0
CCATATTAGTTAGGCG-1	16318	195	0	YX735	0.98805	0
CCATCATCAAACCAGC-1	17638	132	1	YX735	0.992516	5.66958e-05
CCATGACTCCTAACTG-1	11352	110	0	YX735	0.99031	0
CCATGATGTCACACCA-1	17738	241	0	YX735	0.986413	0
CCATGATGTCGCATTG-1	60998	610	9	YX735	0.99	0.000147546
CCATGATGTTATTGTG-1	8184	28	1	YX735	0.996579	0.00012219
CCATTAAGTTGAAGCA-1	32977	264	0	YX735	0.991994	0
CCATTGTCAACCTGCC-1	12831	100	0	YX735	0.992206	0
CCCAAACTCAAACTAG-1	30831	196	6	YX735	0.993643	0.000194609
CCCAAACTCAATAGGC-1	17086	129	1	YX735	0.99245	5.85274e-05
CCCAAACTCATGAGGT-1	3264	16	0	YX735	0.995098	0
CCCAAACTCCCATAGC-1	15030	87	0	YX735	0.994212	0
CCCAAACTCCGCACCA-1	25899	116	57	YX735	0.995521	0.00220086
CCCAAACTCGGTAATA-1	29197	342	0	YX735	0.988286	0
CCCAAACTCTAAGCAA-1	9488	96	0	YX735	0.989882	0
CCCAAACTCTCACAGC-1	11674	86	0	YX735	0.992633	0
CCCAACTAGCGCAAAT-1	11266	41	0	YX735	0.996361	0
CCCAAGCGTTCAATTG-1	11684	85	20	YX735	0.992725	0.00171174
CCCAATATCAGGAATC-1	6431	91	0	YX735	0.98585	0
CCCAATATCAGTCTAT-1	7921	44	0	YX735	0.994445	0
CCCACATAGTACCGGA-1	1671	26	0	YX735	0.98444	0
CCCACATAGTAGGATC-1	3583	11	0	YX735	0.99693	0
CCCACCTTCGGTCCAT-1	9553	46	6	YX735	0.995185	0.000628075
CCCAGCTCACACTAAG-1	20005	281	2	YX735	0.985954	9.9975e-05
CCCATAATCCTCTACT-1	2361	7	0	YX735	0.997035	0
CCCATAATCGATTATC-1	14096	126	0	YX735	0.991061	0
CCCATAATCGCGCAAA-1	17172	134	0	YX735	0.992197	0
CCCATAATCTCACAGC-1	10394	70	18	YX735	0.993265	0.00173177
CCCGATTAGCACCTTA-1	27375	269	46	YX735	0.990174	0.00168037
CCCGATTAGCGTGCTT-1	17951	221	0	YX735	0.987689	0
CCCGATTAGGATCCAG-1	17835	107	0	YX735	0.994001	0
CCCGATTAGGTGCTGA-1	18856	87	0	YX735	0.995386	0
CCCGCAATCAGGAGGG-1	15028	136	0	YX735	0.99095	0
CCCGCAATCATTGCGC-1	12388	136	0	YX735	0.989022	0
CCCGCAATCCCTGTGG-1	17019	134	32	YX735	0.992126	0.00188025
CCCGCTAAGATGGAGA-1	5791	115	11	YX735	0.980142	0.0018995
CCCGCTAAGCAAGTGT-1	196180	2456	147	YX735	0.987481	0.000749312
CCCGCTAAGCGTGCTT-1	29177	264	59	YX735	0.990952	0.00202214
CCCGTTACAAAGGACG-1	13393	84	0	YX735	0.993728	0
CCCGTTACACATGCCC-1	7586	44	4	YX735	0.9942	0.000527287
CCCGTTTGTAACCGGG-1	19189	306	36	YX735	0.984053	0.00187607
CCCGTTTGTCCTAAGT-1	18523	382	0	YX735	0.979377	0
CCCGTTTGTGAGGGTT-1	77804	825	69	YX735	0.989396	0.000886844
CCCGTTTGTTGTTTGA-1	7387	84	0	YX735	0.988629	0
CCCTAATCAAGCCATA-1	21076	427	10	YX735	0.97974	0.000474473
CCCTAATCAGGATAAA-1	15493	203	1	YX735	0.986897	6.45453e-05
CCCTAATCAGGTTCTT-1	9544	56	0	YX735	0.994132	0
CCCTAATCATCCTAGT-1	17379	126	3	YX735	0.99275	0.000172622
CCCTCAACAGGATGTC-1	9414	70	0	YX735	0.992564	0
CCCTCACTCCGCACAT-1	14636	78	4	YX735	0.994671	0.000273299
CCCTCACTCGATATTC-1	55384	445	0	YX735	0.991965	0
CCCTCACTCTTGTTCC-1	16335	143	0	YX735	0.991246	0
CCCTGGATCAATTAGG-1	12204	52	12	YX735	0.995739	0.000983284
CCCTGGTCAAATACGT-1	15171	120	6	YX735	0.99209	0.000395491
CCCTGGTCACCGTTGC-1	9647	76	0	YX735	0.992122	0
CCCTGGTCACCTCAAT-1	2559	39	0	YX735	0.98476	0
CCCTGGTCACTAATCC-1	4522	19	0	YX735	0.995798	0
CCCTGGTCATGGATTG-1	8838	105	0	YX735	0.988119	0
CCCTGGTCATTGTTTG-1	54345	584	59	YX735	0.989254	0.00108566
CCCTTCTCAAGGAAGT-1	44615	529	9	YX735	0.988143	0.000201726
CCCTTCTCACCAGCTC-1	21088	236	0	YX735	0.988809	0
CCCTTCTCATCAGTTC-1	12594	85	0	YX735	0.993251	0
CCCTTCTCATGAGGGA-1	10117	102	0	YX735	0.989918	0
CCCTTGCTCGACATTT-1	26842	236	0	YX735	0.991208	0
CCCTTGCTCGCTTCTT-1	25997	195	0	YX735	0.992499	0
CCCTTTAGTAGGAGGA-1	9864	98	0	YX735	0.990065	0
CCCTTTAGTGCTGTTG-1	21631	104	0	YX735	0.995192	0
CCCTTTAGTTGCTGGC-1	18345	200	0	YX735	0.989098	0
CCCTTTGTCATGCGGA-1	48084	577	0	YX735	0.988	0
CCCTTTGTCTAATCCG-1	23251	350	0	YX735	0.984947	0
CCGAAGTCAAGGTCAC-1	3881	31	10	YX735	0.992012	0.00257666
CCGCAAGCAAACAAAG-1	16497	298	32	YX735	0.981936	0.00193975
CCGCAAGCAAGCTCAA-1	30399	291	0	YX735	0.990427	0
CCGCAAGCATTCAGGA-1	10735	144	0	YX735	0.986586	0
CCGCACTCAAACGCGT-1	3699	90	0	YX735	0.975669	0
CCGCCAATCAAGCTCC-1	23578	182	18	YX735	0.992281	0.000763424
CCGCCAATCAGGGATT-1	24880	403	46	YX735	0.983802	0.00184887
CCGCCAATCCTAACCA-1	26508	299	1	YX735	0.98872	3.77245e-05
CCGCCATCATCCCTCT-1	19940	205	20	YX735	0.989719	0.00100301
CCGCCATCATTACGGA-1	4509	22	0	YX735	0.995121	0
CCGCCTAAGTCACTAT-1	12773	73	0	YX735	0.994285	0
CCGCTTACAAATCCCT-1	15418	139	0	YX735	0.990985	0
CCGCTTACAACCGCTC-1	3807	30	0	YX735	0.99212	0
CCGCTTACACTAAGGC-1	18868	219	52	YX735	0.988393	0.00275599
CCGGTTAGTACGGTTT-1	9006	76	34	YX735	0.991561	0.00377526
CCGGTTAGTAGTCATC-1	17902	240	25	YX735	0.986594	0.00139649
CCGGTTAGTATTCAGC-1	9825	136	0	YX735	0.986158	0
CCGGTTAGTCATCACG-1	18751	174	0	YX735	0.99072	0
CCGGTTAGTCTATCTT-1	21322	270	6	YX735	0.987337	0.000281399
CCGGTTAGTGAGTTTC-1	23407	209	43	YX735	0.991071	0.00183706
CCGGTTAGTTCCTCAC-1	8986	64	0	YX735	0.992878	0
CCGTAATGTAAGTGGC-1	95911	902	43	YX735	0.990595	0.000448332
CCGTCAAGTGCAGTAA-1	27953	277	0	YX735	0.990091	0
CCGTTACAGCTGGATG-1	18993	157	36	YX735	0.991734	0.00189544
CCGTTACAGGTGGCTA-1	17686	96	0	YX735	0.994572	0
CCGTTAGGTAATAAGC-1	19630	196	0	YX735	0.990015	0
CCGTTAGGTGTACCGC-1	19930	149	0	YX735	0.992524	0
CCGTTAGGTTGTTTGA-1	4528	55	0	YX735	0.987853	0
CCGTTAGGTTTCCGGA-1	8938	62	0	YX735	0.993063	0
CCGTTCCTCCCACCCT-1	7058	159	7	YX735	0.977472	0.000991782
CCGTTCCTCCTAAGAA-1	30764	366	58	YX735	0.988103	0.00188532
CCGTTCCTCGCTAGCT-1	10919	99	0	YX735	0.990933	0
CCGTTCCTCTTGTCGA-1	16794	234	0	YX735	0.986066	0
CCTAAAGCAAGGATGG-1	9014	76	0	YX735	0.991569	0
CCTAACCAGTTAACGA-1	19019	306	9	YX735	0.983911	0.000473211
CCTAACCAGTTAGGAC-1	15772	91	0	YX735	0.99423	0
CCTAAGCTCACGAATA-1	13775	129	62	YX735	0.990635	0.00450091
CCTAAGCTCATAGCGG-1	13938	177	0	YX735	0.987301	0
CCTAAGCTCCGCTAAC-1	26551	276	8	YX735	0.989605	0.000301307
CCTAAGCTCCTGTTAG-1	17575	256	0	YX735	0.985434	0
CCTAAGCTCGTGATGG-1	3181	72	0	YX735	0.977366	0
CCTAAGCTCTCACAGC-1	10179	204	0	YX735	0.979959	0
CCTAAGGAGCACCTAC-1	28609	247	0	YX735	0.991366	0
CCTAAGGAGGTCGAGC-1	10905	134	0	YX735	0.987712	0
CCTAAGGAGTCATCAT-1	15160	256	0	YX735	0.983113	0
CCTAAGTGTCAATTGC-1	27261	185	0	YX735	0.993214	0
CCTAAGTGTGTCCGGT-1	30238	187	0	YX735	0.993816	0
CCTAAGTGTGTGATTC-1	5953	35	7	YX735	0.994121	0.00117588
CCTAAGTGTTAGCGTT-1	2645	68	0	YX735	0.974291	0
CCTAAGTGTTTATTCC-1	50688	575	79	YX735	0.988656	0.00155855
CCTAATAGTAGTTACC-1	13094	105	0	YX735	0.991981	0
CCTAATAGTTTCCGGA-1	10073	56	27	YX735	0.994441	0.00268043
CCTAGAGAGCAAATTG-1	6362	146	0	YX735	0.977051	0
CCTAGAGAGTTAGGCG-1	17165	191	0	YX735	0.988873	0
CCTAGGTTCAATGTGA-1	10949	182	0	YX735	0.983377	0
CCTAGGTTCATAGCCC-1	23585	293	21	YX735	0.987577	0.000890396
CCTAGGTTCCCGCAAT-1	8145	140	0	YX735	0.982812	0
CCTATTTGTCTATCTT-1	20878	251	8	YX735	0.987978	0.000383178
CCTCAAATCAAGGAAG-1	17441	110	30	YX735	0.993693	0.00172008
CCTCAAATCAATACAG-1	17590	296	13	YX735	0.983172	0.000739056
CCTCAAATCCGGGTTT-1	17035	102	2	YX735	0.994012	0.000117405
CCTCAAATCTCAAATC-1	39461	292	64	YX735	0.9926	0.00162185
CCTCAAGGTCCCGGAT-1	24152	169	4	YX735	0.993003	0.000165618
CCTCAAGGTTATGGGA-1	19450	114	0	YX735	0.994139	0
CCTCAAGGTTTGAGCT-1	65457	783	4	YX735	0.988038	6.11088e-05
CCTCACCTCAAGGTCG-1	30921	163	35	YX735	0.994729	0.00113192
CCTCACCTCACAGCCT-1	51342	541	2	YX735	0.989463	3.89545e-05
CCTCAGCCATGACTTC-1	2250	31	0	YX735	0.986222	0
CCTCAGTAGTACCGGA-1	47043	272	32	YX735	0.994218	0.000680229
CCTCATGCACTGTCAT-1	4845	53	0	YX735	0.989061	0
CCTCATGCATCCCAAT-1	5224	18	0	YX735	0.996554	0
CCTCATTTCACACCGT-1	90448	1064	103	YX735	0.988236	0.00113878
CCTCATTTCTAGTTAC-1	10534	139	0	YX735	0.986805	0
CCTCCAACAGGAATAA-1	9187	52	0	YX735	0.99434	0
CCTCCAACATCCGCTA-1	42516	410	0	YX735	0.990357	0
CCTCCAACATTGTCCG-1	6545	57	0	YX735	0.991291	0
CCTCGCTTCAGGCTAG-1	5760	142	0	YX735	0.975347	0
CCTCGCTTCCCACCTC-1	25972	225	0	YX735	0.991337	0
CCTGAAACAACCTCGC-1	31443	290	0	YX735	0.990777	0
CCTGAAACAATTGACG-1	10704	196	60	YX735	0.981689	0.00560538
CCTGAAACACCTTCCT-1	15487	123	36	YX735	0.992058	0.00232453
CCTGAAACATGACAGC-1	53060	498	0	YX735	0.990614	0
CCTGACAGTAACGAGC-1	27029	334	0	YX735	0.987643	0
CCTGACAGTGCAACGG-1	33490	173	19	YX735	0.994834	0.000567334
CCTGATTCATTACAGG-1	11703	311	117	YX735	0.973426	0.00999744
CCTGGACGTTAATCCA-1	82542	791	62	YX735	0.990417	0.000751133
CCTGGACGTTGTAACC-1	18138	199	0	YX735	0.989029	0
CCTGGACGTTTGGCTG-1	32949	366	0	YX735	0.988892	0
CCTGGTCCACGCTAGG-1	69625	912	74	YX735	0.986901	0.00106284
CCTGTGAGTAATCCAC-1	27865	203	0	YX735	0.992715	0
CCTGTGAGTAGACTAG-1	25151	258	0	YX735	0.989742	0
CCTGTGAGTGCAAGGT-1	17843	137	174	YX735	0.992322	0.00975172
CCTGTGAGTGGCTTCA-1	18819	117	0	YX735	0.993783	0
CCTGTGAGTTGAGGTA-1	25946	225	57	YX735	0.991328	0.00219687
CCTGTGAGTTTGCAGT-1	143325	2283	41	YX735	0.984071	0.000286063
CCTGTTAAGCTTCCTT-1	16109	237	42	YX735	0.985288	0.00260724
CCTGTTCGTTCCGGGT-1	50167	376	2	YX735	0.992505	3.98668e-05
CCTGTTCGTTTCTAAG-1	13736	49	39	YX735	0.996433	0.00283925
CCTTAAAGTCATAGAG-1	8950	59	0	YX735	0.993408	0
CCTTAAAGTCCTTTAT-1	20322	135	76	YX735	0.993357	0.00373979
CCTTAAAGTTTGAGTC-1	24182	243	0	YX735	0.989951	0
CCTTAAAGTTTGCTCC-1	9212	196	0	YX735	0.978723	0
CCTTACCGTCAATTGC-1	22929	224	0	YX735	0.990231	0
CCTTACTTCACAAAGC-1	95197	927	13	YX735	0.990262	0.000136559
CCTTACTTCATGGTCC-1	99027	1023	81	YX735	0.989669	0.000817959
CCTTACTTCTGTCAGC-1	47966	427	152	YX735	0.991098	0.00316891
CCTTAGGGTAATCGCT-1	14773	194	0	YX735	0.986868	0
CCTTAGGGTCGGTTCA-1	34473	413	0	YX735	0.98802	0
CCTTAGGGTGCGATTT-1	15941	155	0	YX735	0.990277	0
CCTTAGGGTGTGCGGA-1	19264	181	0	YX735	0.990604	0
CCTTAGGGTGTTACAC-1	4405	11	0	YX735	0.997503	0
CCTTATGAGAGGCTAT-1	2965	76	0	YX735	0.974368	0
CCTTATGAGATAACCA-1	18006	176	0	YX735	0.990225	0
CCTTATGAGGGCTTTC-1	10381	114	35	YX735	0.989018	0.00337154
CCTTATGAGTGAGGAA-1	20950	178	0	YX735	0.991504	0
CCTTCCTCACAGCAAC-1	17858	224	0	YX735	0.987457	0
CCTTCCTCAGGAGCTT-1	2960	40	0	YX735	0.986486	0
CCTTCTAGTGATTCTA-1	2635	54	0	YX735	0.979507	0
CCTTCTAGTTAGCTAC-1	3734	16	0	YX735	0.995715	0
CCTTCTAGTTGACTAC-1	25792	324	0	YX735	0.987438	0
CCTTGCACAAGTGCAC-1	26060	188	0	YX735	0.992786	0
CCTTGCACACTAGTAG-1	11306	138	0	YX735	0.987794	0
CCTTGTTTCCTAAGAA-1	21308	289	34	YX735	0.986437	0.00159564
CCTTGTTTCGCGAGGT-1	17400	136	54	YX735	0.992184	0.00310345
CCTTGTTTCGCTTTAG-1	76241	975	15	YX735	0.987212	0.000196745
CCTTGTTTCGTGCTTA-1	13851	180	0	YX735	0.987005	0
CCTTTATGTAGTAGCA-1	2890	35	0	YX735	0.987889	0
CCTTTATGTATGGTCT-1	13345	104	0	YX735	0.992207	0
CCTTTATGTGGATTAG-1	4603	29	17	YX735	0.9937	0.00369324
CCTTTATGTGTGATTC-1	10905	184	0	YX735	0.983127	0
CCTTTGTTCCTTCAAG-1	23920	289	0	YX735	0.987918	0
CCTTTGTTCGCAATCC-1	12100	111	0	YX735	0.990826	0
CCTTTGTTCTAACCCA-1	15217	306	0	YX735	0.979891	0
CCTTTGTTCTAGTTAC-1	23947	246	13	YX735	0.989727	0.000542865
CCTTTGTTCTTTGTGG-1	16460	211	0	YX735	0.987181	0
CGAAATATCACATTAC-1	16507	198	0	YX735	0.988005	0
CGAAATATCATTGAGA-1	3210	27	0	YX735	0.991589	0
CGAAATATCCACGTTA-1	23063	255	0	YX735	0.988943	0
CGAAATATCGACCTTA-1	286240	3258	86	YX735	0.988618	0.000300447
CGAAGAAAGGCTTGCT-1	303958	3659	95	YX735	0.987962	0.000312543
CGAAGTTAGATGAACC-1	18335	124	42	YX735	0.993237	0.0022907
CGAAGTTAGCTCATGC-1	38487	421	0	YX735	0.989061	0
CGAAGTTAGTATAGTG-1	57977	787	48	YX735	0.986426	0.000827915
CGAATAATCAAACCGG-1	10020	73	0	YX735	0.992715	0
CGAATATCAATCGTGA-1	23307	270	0	YX735	0.988415	0
CGAATATCAGAGAGGC-1	15235	156	0	YX735	0.98976	0
CGAATCTGTGCCGGAA-1	21093	213	0	YX735	0.989902	0
CGAATCTGTGGACAAC-1	9823	114	0	YX735	0.988395	0
CGAATCTGTTAATCGC-1	18938	91	0	YX735	0.995195	0
CGAATCTGTTCAAGCT-1	41695	401	0	YX735	0.990383	0
CGACATTGTTCATTGA-1	24159	149	15	YX735	0.993833	0.000620887
CGACCTTAGGCCAACA-1	29087	303	6	YX735	0.989583	0.000206278
CGACCTTAGGCTTATT-1	23159	216	0	YX735	0.990673	0
CGACTTGGTGGCTTAT-1	19711	303	0	YX735	0.984628	0
CGACTTGGTTGAGGGT-1	11432	123	56	YX735	0.989241	0.00489853
CGAGAGGAGAACCTAA-1	14458	113	0	YX735	0.992184	0
CGAGAGGAGGTAGCTG-1	49020	378	0	YX735	0.992289	0
CGAGAGGAGTGGACCA-1	4204	27	0	YX735	0.993578	0
CGAGAGGAGTTAGCTT-1	11740	152	0	YX735	0.987053	0
CGAGCAATCAAACCGG-1	11690	185	26	YX735	0.984175	0.00222412
CGAGCAATCATAGCGG-1	19788	305	34	YX735	0.984587	0.00171821
CGAGCAATCGCAACTC-1	47415	427	35	YX735	0.990994	0.000738163
CGAGCGAGTTATGGCT-1	9462	125	0	YX735	0.986789	0
CGAGCTAAGCCATAAA-1	18487	245	0	YX735	0.986747	0
CGAGCTGCAATTTGGG-1	22339	158	0	YX735	0.992927	0
CGAGCTGCACGGTCAG-1	34415	411	0	YX735	0.988058	0
CGAGCTGCATTGTCTA-1	25594	205	67	YX735	0.99199	0.0026178
CGAGGAACAATATCCC-1	12360	108	26	YX735	0.991262	0.00210356
CGAGGAACAGGTTGCG-1	18304	170	19	YX735	0.990712	0.00103802
CGAGGAACATCATGCT-1	39923	391	16	YX735	0.990206	0.000400771
CGAGGAACATGACCAA-1	3157	66	0	YX735	0.979094	0
CGAGTAAGTAACGTGA-1	12969	54	0	YX735	0.995836	0
CGAGTAAGTACTAGGA-1	247079	2618	138	YX735	0.989404	0.000558526
CGAGTAAGTGCCGGAA-1	2176	4	0	YX735	0.998162	0
CGATATGCAATGGACC-1	4438	10	0	YX735	0.997747	0
CGATATGCAGGTTACA-1	12032	134	0	YX735	0.988863	0
CGATATGCAGTAATCG-1	17972	249	0	YX735	0.986145	0
CGATATTTCAATAACG-1	17008	241	2	YX735	0.98583	0.000117592
CGATCATGTACCGGCT-1	7580	58	0	YX735	0.992348	0
CGATCATGTAGCTAAG-1	7780	37	0	YX735	0.995244	0
CGATCATGTAGCTTTA-1	7878	87	15	YX735	0.988957	0.00190404
CGATCATGTTAGCCAT-1	14541	142	0	YX735	0.990235	0
CGATCATGTTAGGCTT-1	14506	232	0	YX735	0.984007	0
CGATCCTAGCCTGGTT-1	29932	235	0	YX735	0.992149	0
CGATCCTAGTAAACTG-1	22017	103	0	YX735	0.995322	0
CGATGAAGTCACCAAT-1	32073	266	7	YX735	0.991706	0.000218252
CGATGCGCAACAACAT-1	40254	375	9	YX735	0.990684	0.00022358
CGATGCGCACTCCCTT-1	4934	35	0	YX735	0.992906	0
CGATTACGTGTCACGC-1	20176	163	0	YX735	0.991921	0
CGATTACGTTCAATTG-1	29915	184	0	YX735	0.993849	0
CGATTACGTTGCAATC-1	7196	69	0	YX735	0.990411	0
CGATTACGTTTCCAGG-1	10820	64	0	YX735	0.994085	0
CGATTATTCAGCCTTA-1	33430	405	10	YX735	0.987885	0.000299133
CGATTATTCATTATGC-1	24021	184	23	YX735	0.99234	0.000957496
CGATTGCTCCGCTAAC-1	13714	131	0	YX735	0.990448	0
CGATTTAGTTACTTCT-1	24118	178	0	YX735	0.99262	0
CGCAACAAGATAGCCG-1	15861	217	0	YX735	0.986319	0
CGCAACAAGGACCATG-1	7550	65	0	YX735	0.991391	0
CGCAACAAGGGCTATG-1	10995	117	0	YX735	0.989359	0
CGCAACAAGTCCCGCA-1	19888	202	0	YX735	0.989843	0
CGCAACAAGTCGCGAA-1	14211	192	0	YX735	0.986489	0
CGCAACAAGTGAGGAA-1	3556	17	0	YX735	0.995219	0
CGCAATGAGGCGCATA-1	27660	234	0	YX735	0.99154	0
CGCAATGAGGTATGTA-1	7501	33	0	YX735	0.995601	0
CGCAATTGTCTAACCG-1	15163	232	27	YX735	0.9847	0.00178065
CGCAATTGTGTACCGC-1	182538	2031	2	YX735	0.988874	1.09566e-05
CGCAATTGTTACAGCT-1	7068	52	2	YX735	0.992643	0.000282965
CGCACTAGTCCTGCAA-1	9537	41	0	YX735	0.995701	0
CGCACTAGTCTTGAAC-1	13586	173	0	YX735	0.987266	0
CGCACTAGTGGGTAAC-1	5560	93	0	YX735	0.983273	0
CGCAGGTAGGCTTGTC-1	31519	462	0	YX735	0.985342	0
CGCAGGTAGGTAGCTG-1	22619	440	14	YX735	0.980547	0.000618949
CGCAGGTAGTACTGAA-1	4636	52	0	YX735	0.988783	0
CGCAGGTAGTTTCACG-1	22745	199	29	YX735	0.991251	0.00127501
CGCATGAAGCGGTCAA-1	26946	253	0	YX735	0.990611	0
CGCATGAAGGCCCTTG-1	7493	24	0	YX735	0.996797	0
CGCATTTCATGGATTG-1	37411	418	48	YX735	0.988827	0.00128305
CGCCTAAGTATAGCTC-1	76614	716	29	YX735	0.990654	0.000378521
CGCCTAAGTGCTTCCT-1	36002	395	0	YX735	0.989028	0
CGCCTAAGTTTGGCTG-1	19968	163	0	YX735	0.991837	0
CGCCTAGTCTCTCGCC-1	82771	848	5	YX735	0.989755	6.04076e-05
CGCCTCAAGGATGACT-1	2966	12	0	YX735	0.995954	0
CGCCTCAAGGGCTACA-1	47692	321	34	YX735	0.993269	0.000712908
CGCCTCAAGTATCCGC-1	31789	245	0	YX735	0.992293	0
CGCCTTTGTTCTGGCA-1	57996	607	0	YX735	0.989534	0
CGCGATAAGACAGGTT-1	23291	240	0	YX735	0.989696	0
CGCGATAAGCATTACT-1	14366	151	1	YX735	0.989489	6.96088e-05
CGCGATAAGTCAACAA-1	18945	249	0	YX735	0.986857	0
CGCGATAAGTTTCTGG-1	29429	350	52	YX735	0.988107	0.00176696
CGCGATTTCAAGGTGT-1	5946	27	0	YX735	0.995459	0
CGCGATTTCCCGCACA-1	4430	32	0	YX735	0.992777	0
CGCGATTTCCGCTAAC-1	12178	110	2	YX735	0.990967	0.000164231
CGCGATTTCGCCTGTG-1	9467	123	0	YX735	0.987007	0
CGCGTGACACATGATG-1	46552	330	71	YX735	0.992911	0.00152518
CGCGTGACAGCTCGAG-1	18560	183	3	YX735	0.99014	0.000161638
CGCGTGACAGGCCAAT-1	4108	30	0	YX735	0.992697	0
CGCGTGACATTCAGGA-1	37232	342	0	YX735	0.990814	0
CGCTAAACAGGATCAC-1	6954	78	0	YX735	0.988783	0
CGCTAAACAGGTTACA-1	6167	79	0	YX735	0.98719	0
CGCTAACTCCTAAGCC-1	13145	115	0	YX735	0.991251	0
CGCTAATGTGCCGGAA-1	28356	163	0	YX735	0.994252	0
CGCTAATGTTGAGTCT-1	24996	161	61	YX735	0.993559	0.00244039
CGCTAATGTTTGTTGA-1	12240	123	1	YX735	0.989951	8.16993e-05
CGCTACTAGTGGCTTC-1	125657	1410	33	YX735	0.988779	0.00026262
CGCTCACCAGCCAATA-1	16537	180	0	YX735	0.989115	0
CGCTCACCATTAACCC-1	25318	202	6	YX735	0.992021	0.000236986
CGCTCAGTCAATCGGG-1	26500	351	0	YX735	0.986755	0
CGCTCAGTCGGTTACC-1	70937	883	0	YX735	0.987552	0
CGCTCAGTCTTAAGGA-1	12211	68	0	YX735	0.994431	0
CGCTCAGTCTTGTTCC-1	11883	176	2	YX735	0.985189	0.000168308
CGCTCAGTCTTTGTGG-1	52547	502	9	YX735	0.990447	0.000171275
CGCTGGACAGGTGACT-1	11886	83	4	YX735	0.993017	0.00033653
CGCTTAATCACTAATC-1	16757	121	0	YX735	0.992779	0
CGCTTAGGTAATCGCT-1	14880	190	43	YX735	0.987231	0.00288978
CGCTTAGGTACAAACG-1	29774	176	2	YX735	0.994089	6.71727e-05
CGCTTAGGTGCGGTTC-1	6081	39	0	YX735	0.993587	0
CGCTTAGGTGCTTCCT-1	21948	258	0	YX735	0.988245	0
CGCTTTAAGGAGCCGT-1	1667	5	0	YX735	0.997001	0
CGCTTTAAGGCCTTGT-1	19069	233	0	YX735	0.987781	0
CGCTTTAAGGGTTATA-1	26649	384	9	YX735	0.98559	0.000337724
CGGAAACGTAGACTAG-1	4486	57	0	YX735	0.987294	0
CGGAAACGTATTCAGC-1	74395	659	3	YX735	0.991142	4.03253e-05
CGGAAACGTCGAGGCA-1	2601	12	0	YX735	0.995386	0
CGGAAACGTGAACAAT-1	16974	198	27	YX735	0.988335	0.00159067
CGGAACGGTTCTGGCA-1	255641	2888	215	YX735	0.988703	0.000841023
CGGAACGGTTGAGGGT-1	37013	281	0	YX735	0.992408	0
CGGCCAACAACATAGT-1	16026	211	0	YX735	0.986834	0
CGGCCAACAAGCTCAA-1	39105	420	0	YX735	0.98926	0
CGGCCAACACTCAGTT-1	20291	148	3	YX735	0.992706	0.000147849
CGGCCAACATTACGTC-1	10351	95	0	YX735	0.990822	0
CGGCCAACATTGTGAG-1	3110	74	0	YX735	0.976206	0
CGGCCTTCAAATGCTG-1	34520	400	0	YX735	0.988413	0
CGGCCTTCAACGGTTA-1	8455	189	0	YX735	0.977646	0
CGGCCTTCATTGTCCG-1	15379	75	1	YX735	0.995123	6.50237e-05
CGGCTAGCAGTGCCTC-1	14374	131	0	YX735	0.990886	0
CGGCTAGCATCAGGTA-1	8420	196	0	YX735	0.976722	0
CGGCTAGCATGTCATC-1	6649	31	68	YX735	0.995338	0.0102271
CGGCTCTCACTAGTAG-1	27527	297	1	YX735	0.989211	3.6328e-05
CGGCTCTCAGAGAGGC-1	15980	254	3	YX735	0.984105	0.000187735
CGGCTCTCAGCAAGTC-1	27348	234	0	YX735	0.991444	0
CGGCTCTCAGGAATAA-1	38306	386	0	YX735	0.989923	0
CGGCTCTCAGGTAGCT-1	3414	22	0	YX735	0.993556	0
CGGCTCTCAGTACCGG-1	17401	141	0	YX735	0.991897	0
CGGCTTTAGCTAACGG-1	44160	367	0	YX735	0.991689	0
CGGCTTTAGGACAACT-1	9105	102	0	YX735	0.988797	0
CGGGACTAGGAGTATC-1	9683	113	1	YX735	0.98833	0.000103274
CGGGACTAGGATAACC-1	17841	188	17	YX735	0.989462	0.000952861
CGGGACTAGGCTAAAC-1	7902	98	0	YX735	0.987598	0
CGGGACTAGTCAAGAC-1	9829	73	0	YX735	0.992573	0
CGGGACTAGTGCGGGT-1	52148	613	1	YX735	0.988245	1.91762e-05
CGGTAATAGGCACGTA-1	14562	73	5	YX735	0.994987	0.000343359
CGGTACGCATCATGCT-1	11788	130	0	YX735	0.988972	0
CGGTATTGTACCGGCT-1	20360	311	0	YX735	0.984725	0
CGGTATTGTGCAACGG-1	10621	111	0	YX735	0.989549	0
CGGTCAAAGAATCACA-1	9215	88	18	YX735	0.99045	0.00195334
CGGTCAAAGCTCAAGG-1	42624	356	9	YX735	0.991648	0.000211149
CGGTCATTCCAATTAC-1	17940	175	0	YX735	0.990245	0
CGGTCATTCGCAATCC-1	27315	266	0	YX735	0.990262	0
CGGTCCATCGGCTATC-1	34101	186	1	YX735	0.994546	2.93247e-05
CGGTCCATCTAATCAC-1	3451	13	62	YX735	0.996233	0.0179658
CGGTGAATCTGGAAAC-1	18970	169	2	YX735	0.991091	0.00010543
CGGTGCACAAAGGTAA-1	9314	116	1	YX735	0.987546	0.000107365
CGGTGCACAAATATGC-1	6485	83	8	YX735	0.987201	0.00123362
CGGTGCACACGCTAGG-1	11008	294	0	YX735	0.973292	0
CGGTGCACATTGAGGC-1	20526	163	0	YX735	0.992059	0
CGGTGTGCAAAGTCAT-1	26007	203	0	YX735	0.992194	0
CGGTGTGCAAATCCCT-1	29279	420	99	YX735	0.985655	0.00338126
CGGTGTGCACTATACC-1	26182	343	0	YX735	0.986899	0
CGGTGTGCAGGTATTG-1	23552	190	0	YX735	0.991933	0
CGGTGTGCAGTATGTG-1	10985	129	0	YX735	0.988257	0
CGGTGTGCATGACAAT-1	12564	63	2	YX735	0.994986	0.000159185
CGGTTGAAGCGCTCCA-1	26049	256	7	YX735	0.990172	0.000268724
CGGTTGAAGGGTTATA-1	12163	190	0	YX735	0.984379	0
CGGTTTATCCAGCTCG-1	3045	13	0	YX735	0.995731	0
CGGTTTATCCAGGATG-1	68567	757	66	YX735	0.98896	0.000962562
CGTAAACAGCGAAGCC-1	12165	63	0	YX735	0.994821	0
CGTAAACAGCTTAAAG-1	7510	48	0	YX735	0.993609	0
CGTAAACAGTCACTAT-1	16256	197	40	YX735	0.987881	0.00246063
CGTAAAGGTCAACCGC-1	9857	121	0	YX735	0.987724	0
CGTAAAGGTGCAATAG-1	19323	306	0	YX735	0.984164	0
CGTAACCTCACAAATG-1	18548	168	0	YX735	0.990942	0
CGTAACCTCGTTAACT-1	20749	219	0	YX735	0.989445	0
CGTAACCTCGTTAGTT-1	26582	243	17	YX735	0.990858	0.000639531
CGTAAGGTCCTTCAAG-1	16128	185	1	YX735	0.988529	6.2004e-05
CGTAAGGTCTAAGCGG-1	17053	337	0	YX735	0.980238	0
CGTAATAAGCGAAGTT-1	2726	41	1	YX735	0.98496	0.000366838
CGTAATCGTACAAACG-1	46917	437	18	YX735	0.990686	0.000383656
CGTAATCGTACACCGC-1	14401	90	51	YX735	0.99375	0.00354142
CGTAATCGTACGTTTA-1	16269	163	7	YX735	0.989981	0.000430266
CGTAATCGTCAGTACT-1	1346	9	0	YX735	0.993314	0
CGTAATCGTGCAATAG-1	13827	111	0	YX735	0.991972	0
CGTAATCGTTAAAGCG-1	16897	88	0	YX735	0.994792	0
CGTAATTTCAGGACCA-1	3511	19	0	YX735	0.994588	0
CGTAATTTCGCTTTAG-1	51270	536	22	YX735	0.989546	0.000429101
CGTAATTTCGTGATGG-1	17592	195	40	YX735	0.988915	0.00227376
CGTAATTTCGTTAGCC-1	53395	683	30	YX735	0.987209	0.00056185
CGTACCTAGGAGTCGC-1	67594	487	0	YX735	0.992795	0
CGTACTTCAGTAGGAG-1	6687	64	0	YX735	0.990429	0
CGTAGTTGTAGCTGTT-1	13226	100	0	YX735	0.992439	0
CGTATTGTCATTAGCT-1	8050	133	0	YX735	0.983478	0
CGTATTGTCGCAATCC-1	11651	123	38	YX735	0.989443	0.00326152
CGTATTGTCGCCCGTA-1	27000	315	11	YX735	0.988333	0.000407407
CGTATTTAGATTGACA-1	2000	5	0	YX735	0.9975	0
CGTATTTAGCAACCCT-1	20778	255	0	YX735	0.987727	0
CGTATTTAGCTAACGG-1	22778	296	1	YX735	0.987005	4.3902e-05
CGTCACTAGAGGCTAT-1	9934	73	0	YX735	0.992651	0
CGTCACTAGGTATAGC-1	18772	181	32	YX735	0.990358	0.00170467
CGTCCAAGTAACCGGG-1	12822	256	4	YX735	0.980034	0.000311964
CGTCCAAGTCATAACC-1	19608	263	108	YX735	0.986587	0.00550796
CGTCCAAGTTAACCAC-1	2789	30	0	YX735	0.989243	0
CGTCCATAGCGGGACT-1	4688	37	0	YX735	0.992108	0
CGTCCATAGCTTAGCC-1	12884	127	0	YX735	0.990143	0
CGTGAACCATGAAGCC-1	8940	56	0	YX735	0.993736	0
CGTGAGTCAGGTTACA-1	67968	490	0	YX735	0.992791	0
CGTGAGTCATGCCTGC-1	39764	615	0	YX735	0.984534	0
CGTGATGAGCGGTTAG-1	12260	92	0	YX735	0.992496	0
CGTGATGAGTATAGTG-1	36863	374	27	YX735	0.989854	0.000732442
CGTGCCTCAAGTGCAC-1	30520	298	0	YX735	0.990236	0
CGTGCCTCAGGTTGCG-1	22770	154	21	YX735	0.993237	0.000922266
CGTGCCTCAGTGCACG-1	23204	278	12	YX735	0.988019	0.000517152
CGTGCCTCATACTGAG-1	3159	32	36	YX735	0.98987	0.011396
CGTGCTTAGAACAACC-1	27041	336	46	YX735	0.987574	0.00170112
CGTGCTTAGAGAGCAA-1	29797	266	0	YX735	0.991073	0
CGTGCTTAGCTTAGCC-1	18761	407	14	YX735	0.978306	0.000746229
CGTGCTTAGGCCAACA-1	8473	57	2	YX735	0.993273	0.000236044
CGTGCTTAGTAACGTA-1	34344	408	54	YX735	0.98812	0.00157233
CGTGTGTTCAATCGGG-1	20878	224	0	YX735	0.989271	0
CGTGTGTTCCATCATG-1	14658	90	0	YX735	0.99386	0
CGTGTGTTCCCTCGTC-1	4000	62	0	YX735	0.9845	0
CGTGTTTCATGCATCT-1	31835	310	31	YX735	0.990262	0.000973771
CGTTAAGCAATGTTCC-1	3636	60	0	YX735	0.983498	0
CGTTACATCAAGGAAG-1	58199	822	63	YX735	0.985876	0.00108249
CGTTACATCCGCTAGT-1	16352	186	0	YX735	0.988625	0
CGTTACATCCTTAGAT-1	5112	12	0	YX735	0.997653	0
CGTTACTCAAATACCG-1	53103	485	59	YX735	0.990867	0.00111105
CGTTACTCAGCTCATT-1	30573	485	33	YX735	0.984136	0.00107938
CGTTACTCAGGTAAGG-1	10178	107	0	YX735	0.989487	0
CGTTACTCATGAGGGA-1	21550	293	0	YX735	0.986404	0
CGTTACTCATTGAGAT-1	2814	20	0	YX735	0.992893	0
CGTTATAGTTTCACCC-1	12135	131	5	YX735	0.989205	0.000412031
CGTTATGTCACCTGGT-1	2651	35	0	YX735	0.986797	0
CGTTATGTCACTAATC-1	17018	233	1	YX735	0.986309	5.87613e-05
CGTTATGTCATGAGGT-1	12335	109	0	YX735	0.991163	0
CGTTATGTCCATGCTA-1	6774	53	0	YX735	0.992176	0
CGTTCCTGTGGGTGTG-1	7860	58	0	YX735	0.992621	0
CGTTTCGCAATGGACC-1	11612	123	0	YX735	0.989408	0
CGTTTCGCATTAACCC-1	17176	142	0	YX735	0.991733	0
CGTTTGGGTACCGTGC-1	32061	357	0	YX735	0.988865	0
CGTTTGGGTGCAAGTA-1	16832	180	0	YX735	0.989306	0
CGTTTGGGTTAGCTAC-1	6151	37	3	YX735	0.993985	0.000487726
CGTTTGGGTTCGCTTC-1	22936	265	16	YX735	0.988446	0.000697593
CGTTTGGGTTTACTGA-1	19196	159	0	YX735	0.991717	0
CTAAACCGTCACACCA-1	9341	88	0	YX735	0.990579	0
CTAAACCGTCTGTGCA-1	4040	20	0	YX735	0.99505	0
CTAAACCGTTGACTAC-1	21956	293	0	YX735	0.986655	0
CTAACAGCAGGAATAA-1	23635	291	0	YX735	0.987688	0
CTAACCGGTACTTCGG-1	55002	852	10	YX735	0.98451	0.000181812
CTAACCGGTGCTAGCC-1	49245	310	64	YX735	0.993705	0.00129962
CTAACCTCAACCGTAA-1	24362	178	101	YX735	0.992694	0.0041458
CTAACCTCAAGCGAAG-1	18577	106	0	YX735	0.994294	0
CTAACCTCAATATCCC-1	49821	463	46	YX735	0.990707	0.000923305
CTAACCTCAGTTTGCT-1	2011	13	0	YX735	0.993536	0
CTAACGACAACCAAAT-1	5534	33	0	YX735	0.994037	0
CTAACGACACACTAAG-1	2595	76	0	YX735	0.970713	0
CTAACGACACATTGTC-1	14341	171	0	YX735	0.988076	0
CTAACGACAGCCTAAA-1	13144	124	0	YX735	0.990566	0
CTAACGACAGGCCTCT-1	4136	15	0	YX735	0.996373	0
CTAACGACAGTTTCTA-1	24165	203	0	YX735	0.991599	0
CTAACGACATGAGCCG-1	9874	61	4	YX735	0.993822	0.000405104
CTAAGATCAAGTAAAG-1	22097	367	17	YX735	0.983391	0.000769335
CTAAGATCAAGTGCAC-1	10066	76	22	YX735	0.99245	0.00218558
CTAAGATCAGGTATTG-1	25531	235	0	YX735	0.990796	0
CTAAGATCAGGTTCCC-1	9518	82	0	YX735	0.991385	0
CTAAGATCATCAATCC-1	12995	80	0	YX735	0.993844	0
CTAAGTGCACCAACAA-1	22509	177	8	YX735	0.992136	0.000355413
CTAAGTGCAGGTGAGA-1	7822	70	0	YX735	0.991051	0
CTAATGAAGGTTGGTG-1	24673	331	0	YX735	0.986585	0
CTAATGTTCACTTGCA-1	28547	358	0	YX735	0.987459	0
CTAATGTTCAGCGATG-1	31082	179	0	YX735	0.994241	0
CTAATGTTCCTAGTGC-1	11941	202	0	YX735	0.983083	0
CTAATGTTCTTTAGCG-1	15565	253	0	YX735	0.983746	0
CTACAACGTATAGCTC-1	19438	226	0	YX735	0.988373	0
CTACATCCACGCAATA-1	16503	75	0	YX735	0.995455	0
CTACCTAAGCATTATC-1	10420	72	0	YX735	0.99309	0
CTACCTAAGTATAGTG-1	18849	218	45	YX735	0.988434	0.00238739
CTACGGGCAAGTGCAC-1	21543	248	2	YX735	0.988488	9.28376e-05
CTACTAAGTATCGGCC-1	31175	204	7	YX735	0.993456	0.000224539
CTACTAAGTCACGCAC-1	39786	552	5	YX735	0.986126	0.000125672
CTACTAAGTGACCTTG-1	5264	24	0	YX735	0.995441	0
CTACTAAGTGGATTGA-1	44464	419	0	YX735	0.990577	0
CTACTAAGTTAGCTCG-1	14158	122	81	YX735	0.991383	0.00572115
CTACTAGTCAAGCCAG-1	1658	17	0	YX735	0.989747	0
CTACTAGTCAATAGGC-1	8555	142	0	YX735	0.983402	0
CTACTAGTCACCAACC-1	12560	146	0	YX735	0.988376	0
CTACTAGTCCCAGTAC-1	8014	59	0	YX735	0.992638	0
CTACTAGTCTCTCGCC-1	45014	319	2	YX735	0.992913	4.44306e-05
CTACTGATCAGGCTAG-1	7445	76	0	YX735	0.989792	0
CTACTGATCCTAATGT-1	38211	294	8	YX735	0.992306	0.000209364
CTACTGATCCTAGGTC-1	30114	318	58	YX735	0.98944	0.00192601
CTAGAAGGTAGAGGCT-1	7293	127	0	YX735	0.982586	0
CTAGAAGGTCCTCACT-1	12928	76	0	YX735	0.994121	0
CTAGAAGGTTGTCATA-1	10749	107	0	YX735	0.990046	0
CTAGCCAGTAACAGGC-1	24723	213	0	YX735	0.991385	0
CTAGCCAGTAGACTAG-1	19552	155	0	YX735	0.992072	0
CTAGCCAGTCATGGTT-1	24235	163	0	YX735	0.993274	0
CTAGCCAGTTATATCG-1	48355	538	41	YX735	0.988874	0.000847896
CTAGCCTAGCTCCCTC-1	23594	218	0	YX735	0.99076	0
CTAGCCTAGCTTTACG-1	28387	187	0	YX735	0.993412	0
CTAGCCTAGGCTTAAA-1	48170	406	0	YX735	0.991572	0
CTAGCCTAGGGTTGGC-1	21348	106	0	YX735	0.995035	0
CTAGCCTAGTAAGTCA-1	12050	134	0	YX735	0.98888	0
CTAGCTATCCAAACCC-1	19561	179	0	YX735	0.990849	0
CTAGGACCAAAGGTAA-1	8046	212	0	YX735	0.973652	0
CTAGGACCATCTATGC-1	21634	94	93	YX735	0.995655	0.00429879
CTAGGATAGCTTGGTC-1	15918	167	0	YX735	0.989509	0
CTAGGTTGTAGCTTAC-1	26782	353	28	YX735	0.98682	0.00104548
CTAGGTTGTGCGCGAA-1	40606	366	30	YX735	0.990987	0.000738807
CTAGTAAAGCTTGAAA-1	20197	114	28	YX735	0.994356	0.00138634
CTAGTAGCAACCGTAA-1	81353	660	6	YX735	0.991887	7.37527e-05
CTAGTAGCACTAATCC-1	10935	100	0	YX735	0.990855	0
CTAGTTGTCAAACTTC-1	6109	86	0	YX735	0.985922	0
CTAGTTGTCCCGGAAA-1	14906	183	1	YX735	0.987723	6.70871e-05
CTAGTTGTCTAATCCG-1	17050	210	0	YX735	0.987683	0
CTAGTTGTCTGGATCC-1	6620	265	0	YX735	0.95997	0
CTATATCAGCTTCCTT-1	15170	100	0	YX735	0.993408	0
CTATCCGCAAGGTGGA-1	182805	1767	19	YX735	0.990334	0.000103936
CTATCCGCAGGTTCCC-1	3517	37	11	YX735	0.98948	0.00312767
CTATGCTCAAAGGACG-1	25118	220	60	YX735	0.991241	0.00238873
CTATGGACAGGTGAGA-1	4427	34	0	YX735	0.99232	0
CTATGGACATGGTGAC-1	18079	109	0	YX735	0.993971	0
CTATGGACATTAGCGA-1	29331	224	2	YX735	0.992363	6.81872e-05
CTATGTCCACGATTCT-1	26195	276	0	YX735	0.989464	0
CTATTACAGCGCTCCA-1	13389	144	39	YX735	0.989245	0.00291284
CTATTACAGGTTGTAA-1	3818	28	0	YX735	0.992666	0
CTATTGAGTTAAAGCG-1	16630	270	0	YX735	0.983764	0
CTATTGAGTTTGCAGT-1	27679	191	0	YX735	0.993099	0
CTATTGCCAACAGGCT-1	10695	104	0	YX735	0.990276	0
CTATTGCCACCTGGTC-1	1802	23	0	YX735	0.987236	0
CTATTGCCACCTTCAG-1	6736	98	0	YX735	0.985451	0
CTATTGCCAGCTCGCT-1	1486	10	0	YX735	0.993271	0
CTATTGCCATAACGAT-1	6999	89	0	YX735	0.987284	0
CTCAAGCTCAGTATAG-1	15431	226	5	YX735	0.985354	0.000324023
CTCAAGCTCCCAATAT-1	60746	602	47	YX735	0.99009	0.000773713
CTCAAGCTCCTGCAAC-1	24016	321	25	YX735	0.986634	0.00104097
CTCAAGCTCTTGTTCC-1	7277	76	19	YX735	0.989556	0.00261097
CTCAATGTCCAGGAAT-1	3434	66	0	YX735	0.98078	0
CTCACCACAAATGCTG-1	3954	11	0	YX735	0.997218	0
CTCACCACAACAAAGA-1	14059	106	0	YX735	0.99246	0
CTCACCACAACGGGAA-1	32009	196	40	YX735	0.993877	0.00124965
CTCACCACAATAGAGA-1	8445	92	0	YX735	0.989106	0
CTCACCACATGAAGCC-1	13383	160	63	YX735	0.988045	0.00470746
CTCACCTGTTTATTCC-1	10390	54	0	YX735	0.994803	0
CTCAGCTAGCGTATTT-1	2636	12	0	YX735	0.995448	0
CTCAGCTAGGCTTGCT-1	10250	44	0	YX735	0.995707	0
CTCAGCTAGTAATGCA-1	33275	401	10	YX735	0.987949	0.000300526
CTCAGGAAGCGAAGTT-1	6900	121	0	YX735	0.982464	0
CTCAGGAAGCTTGCCG-1	20006	146	0	YX735	0.992702	0
CTCAGGAAGGGACTTG-1	88696	904	55	YX735	0.989808	0.000620096
CTCATAAGTAATCCAC-1	26612	374	0	YX735	0.985946	0
CTCATAAGTTATATCG-1	13122	67	0	YX735	0.994894	0
CTCATAAGTTCAAGCT-1	15559	154	30	YX735	0.990102	0.00192814
CTCATCAAGCGAAGCC-1	11515	97	0	YX735	0.991576	0
CTCATCAAGTCCTCAA-1	10134	58	0	YX735	0.994277	0
CTCATTGAGCCGGTAA-1	29299	326	0	YX735	0.988873	0
CTCCACCTCAGCATTT-1	20398	161	0	YX735	0.992107	0
CTCCACCTCTCACTTC-1	8705	101	3	YX735	0.988397	0.00034463
CTCCTCATCCGGCTAT-1	17076	157	0	YX735	0.990806	0
CTCCTCATCCGGGTTT-1	15968	121	0	YX735	0.992422	0
CTCCTCATCCGTAAGG-1	20678	234	1	YX735	0.988684	4.83606e-05
CTCCTCATCGTGATGG-1	11916	203	0	YX735	0.982964	0
CTCGACTAGGAAGTAG-1	27590	220	0	YX735	0.992026	0
CTCGATTCAAATAAGG-1	15153	115	0	YX735	0.992411	0
CTCGATTCAAATAGCT-1	14021	221	34	YX735	0.984238	0.00242493
CTCGATTCATAACCAG-1	12239	120	0	YX735	0.990195	0
CTCGTTAAGATAGACC-1	21823	207	0	YX735	0.990515	0
CTCGTTAAGGTATGTA-1	19841	270	0	YX735	0.986392	0
CTCGTTAAGTCAAGAC-1	25116	311	32	YX735	0.987617	0.00127409
CTCTAACCATATGGAT-1	3563	16	0	YX735	0.995509	0
CTCTAACCATCAGTAG-1	16540	154	0	YX735	0.990689	0
CTCTAAGTCCTCATGA-1	27636	205	0	YX735	0.992582	0
CTCTAAGTCGCAATTT-1	20423	136	0	YX735	0.993341	0
CTCTATGAGAAGGAAT-1	1726	38	0	YX735	0.977984	0
CTCTATGAGGCAACAT-1	14710	109	0	YX735	0.99259	0
CTCTATGAGGCTAAAC-1	21158	142	0	YX735	0.993289	0
CTCTCAGCAATAAACC-1	7697	100	0	YX735	0.987008	0
CTCTCAGCAGCATTAG-1	11203	222	0	YX735	0.980184	0
CTCTCCTCACCTTCTC-1	57348	473	12	YX735	0.991752	0.000209249
CTCTCCTCATTGTCTA-1	14748	72	0	YX735	0.995118	0
CTGAATCGTCCCAGAC-1	3446	12	0	YX735	0.996518	0
CTGAATCGTTGTTCTT-1	7029	120	0	YX735	0.982928	0
CTGAATCGTTTCTAAG-1	61061	382	23	YX735	0.993744	0.000376673
CTGACAACATGATCGA-1	5566	160	0	YX735	0.971254	0
CTGAGCAAGCTTTACG-1	17441	147	0	YX735	0.991572	0
CTGAGCAAGGCGCAGT-1	15571	98	0	YX735	0.993706	0
CTGAGCAAGTGCGGTA-1	17290	159	55	YX735	0.990804	0.00318103
CTGAGCAAGTTTACGT-1	23737	405	0	YX735	0.982938	0
CTGAGTCTCAGGATTA-1	14851	104	0	YX735	0.992997	0
CTGAGTGAGCGAAGTT-1	8902	134	50	YX735	0.984947	0.00561672
CTGATATTCACAAAGC-1	56385	471	8	YX735	0.991647	0.000141882
CTGATATTCAGGTAAC-1	4407	57	33	YX735	0.987066	0.00748809
CTGATATTCGTCCTTT-1	13557	173	4	YX735	0.987239	0.000295051
CTGATGACACGGTCAG-1	57037	594	22	YX735	0.989586	0.000385715
CTGATGGAGGCTCACT-1	28073	282	15	YX735	0.989955	0.000534321
CTGATTAGTCCTTAGG-1	31362	232	0	YX735	0.992603	0
CTGATTAGTTAAAGAC-1	14758	252	0	YX735	0.982925	0
CTGATTAGTTCACGCA-1	13096	166	0	YX735	0.987324	0
CTGCAAACAAATGCGC-1	39682	473	0	YX735	0.98808	0
CTGCAAACAGGTTCTT-1	9799	175	16	YX735	0.982141	0.00163282
CTGCAAACAGTTTCTA-1	26335	413	3	YX735	0.984317	0.000113917
CTGCAAACATCCGCTA-1	11470	147	0	YX735	0.987184	0
CTGCAACTCCTCATGA-1	175583	1503	173	YX735	0.99144	0.000985289
CTGCAACTCGCTAGCT-1	31419	331	0	YX735	0.989465	0
CTGCAACTCTTTGGTG-1	11333	53	0	YX735	0.995323	0
CTGCAATGTATGGTGA-1	24509	252	0	YX735	0.989718	0
CTGCAATGTTGGTGAA-1	15625	93	4	YX735	0.994048	0.000256
CTGCAGGCAGCAAATT-1	1606	11	0	YX735	0.993151	0
CTGCAGGCATAAGTCG-1	15750	87	0	YX735	0.994476	0
CTGCTAATCCAATATC-1	30054	292	8	YX735	0.990284	0.000266188
CTGCTCACAAATAAGG-1	21723	355	0	YX735	0.983658	0
CTGCTCACAGAAATGA-1	21876	192	0	YX735	0.991223	0
CTGCTCACATAGCGAC-1	23576	361	0	YX735	0.984688	0
CTGGACAAGGCGATAT-1	7183	70	0	YX735	0.990255	0
CTGGACAAGGGTTAAC-1	15209	203	99	YX735	0.986653	0.0065093
CTGGCCATCAAGGGTT-1	30968	265	17	YX735	0.991443	0.000548954
CTGGCTGTCCGCCTCT-1	11345	115	70	YX735	0.989863	0.00617012
CTGGCTGTCCTGATAT-1	22793	200	1	YX735	0.991225	4.38731e-05
CTGGCTTAGCGCTTGT-1	21016	145	0	YX735	0.9931	0
CTGGCTTAGTAAAGGG-1	10720	183	0	YX735	0.982929	0
CTGGTGAAGATTCGTT-1	16337	272	27	YX735	0.983351	0.00165269
CTGTCATCAATAGCAT-1	36959	257	55	YX735	0.993046	0.00148814
CTGTCATCATATTGCC-1	13319	148	5	YX735	0.988888	0.000375404
CTGTCATCATCCTGCA-1	95257	714	56	YX735	0.992504	0.000587883
CTGTCCACAGCCTAAA-1	13243	119	38	YX735	0.991014	0.00286944
CTGTGAGAGGATGCGC-1	110320	1359	10	YX735	0.987681	9.06454e-05
CTGTGGCGTAATCCAC-1	42911	355	3	YX735	0.991727	6.99121e-05
CTGTTCAAGACAACGT-1	23765	409	0	YX735	0.98279	0
CTGTTCAAGCTTAGAA-1	23975	278	2	YX735	0.988405	8.34202e-05
[truncated: 14,360 more rows]
