# Supplementary material for: Droplet-based single-cell joint profiling of histone modifications and transcriptomes
Source: Nat Struct Mol Biol. 2023 Aug 10;30(10):1428–33. doi: 10.1038/s41594-023-01060-1 (PMC10584685; doi:10.1038/s41594-023-01060-1)
Supplement: Supplementary file 8 — Statistical source data for Extended Data Fig. 3. [file 41594_2023_1060_MOESM8_ESM.xls]

## Sheet: Ext Fig3B
len	V5	sample
41	6	YX843
41	6	YX843
41	6	YX843
41	6	YX843
41	6	YX843
41	6	YX843
411	2	YX843
411	2	YX843
461	4	YX843
461	4	YX843
461	4	YX843
461	4	YX843
878	1	YX843
573	2	YX843
573	2	YX843
431	2	YX843
431	2	YX843
713	1	YX843
307	7	YX843
307	7	YX843
307	7	YX843
307	7	YX843
307	7	YX843
307	7	YX843
307	7	YX843
762	2	YX843
762	2	YX843
369	2	YX843
369	2	YX843
900	1	YX843
182	5	YX843
182	5	YX843
182	5	YX843
182	5	YX843
182	5	YX843
144	10	YX843
144	10	YX843
144	10	YX843
144	10	YX843
144	10	YX843
144	10	YX843
144	10	YX843
144	10	YX843
144	10	YX843
144	10	YX843
627	1	YX843
79	18	YX843
79	18	YX843
79	18	YX843
79	18	YX843
79	18	YX843
79	18	YX843
79	18	YX843
79	18	YX843
79	18	YX843
79	18	YX843
79	18	YX843
79	18	YX843
79	18	YX843
79	18	YX843
79	18	YX843
79	18	YX843
79	18	YX843
79	18	YX843
478	1	YX843
252	4	YX843
252	4	YX843
252	4	YX843
252	4	YX843
91	5	YX843
91	5	YX843
91	5	YX843
91	5	YX843
91	5	YX843
351	2	YX843
351	2	YX843
52	22	YX843
52	22	YX843
52	22	YX843
52	22	YX843
52	22	YX843
52	22	YX843
52	22	YX843
52	22	YX843
52	22	YX843
52	22	YX843
52	22	YX843
52	22	YX843
52	22	YX843
52	22	YX843
52	22	YX843
52	22	YX843
52	22	YX843
52	22	YX843
52	22	YX843
52	22	YX843
52	22	YX843
52	22	YX843
72	5	YX843
72	5	YX843
72	5	YX843
72	5	YX843
72	5	YX843
152	12	YX843
152	12	YX843
152	12	YX843
152	12	YX843
152	12	YX843
152	12	YX843
152	12	YX843
152	12	YX843
152	12	YX843
152	12	YX843
152	12	YX843
152	12	YX843
48	16	YX843
48	16	YX843
48	16	YX843
48	16	YX843
48	16	YX843
48	16	YX843
48	16	YX843
48	16	YX843
48	16	YX843
48	16	YX843
48	16	YX843
48	16	YX843
48	16	YX843
48	16	YX843
48	16	YX843
48	16	YX843
46	18	YX843
46	18	YX843
46	18	YX843
46	18	YX843
46	18	YX843
46	18	YX843
46	18	YX843
46	18	YX843
46	18	YX843
46	18	YX843
46	18	YX843
46	18	YX843
46	18	YX843
46	18	YX843
46	18	YX843
46	18	YX843
46	18	YX843
46	18	YX843
766	1	YX843
408	2	YX843
408	2	YX843
393	3	YX843
393	3	YX843
393	3	YX843
169	3	YX843
169	3	YX843
169	3	YX843
245	3	YX843
245	3	YX843
245	3	YX843
643	2	YX843
643	2	YX843
120	14	YX843
120	14	YX843
120	14	YX843
120	14	YX843
120	14	YX843
120	14	YX843
120	14	YX843
120	14	YX843
120	14	YX843
120	14	YX843
120	14	YX843
120	14	YX843
120	14	YX843
120	14	YX843
52	11	YX843
52	11	YX843
52	11	YX843
52	11	YX843
52	11	YX843
52	11	YX843
52	11	YX843
52	11	YX843
52	11	YX843
52	11	YX843
52	11	YX843
245	8	YX843
245	8	YX843
245	8	YX843
245	8	YX843
245	8	YX843
245	8	YX843
245	8	YX843
245	8	YX843
128	9	YX843
128	9	YX843
128	9	YX843
128	9	YX843
128	9	YX843
128	9	YX843
128	9	YX843
128	9	YX843
128	9	YX843
506	1	YX843
287	1	YX843
584	1	YX843
612	1	YX843
336	5	YX843
336	5	YX843
336	5	YX843
336	5	YX843
336	5	YX843
29	1	YX843
366	1	YX843
268	9	YX843
268	9	YX843
268	9	YX843
268	9	YX843
268	9	YX843
268	9	YX843
268	9	YX843
268	9	YX843
268	9	YX843
160	1	YX843
554	4	YX843
554	4	YX843
554	4	YX843
554	4	YX843
496	2	YX843
496	2	YX843
199	5	YX843
199	5	YX843
199	5	YX843
199	5	YX843
199	5	YX843
48	16	YX843
48	16	YX843
48	16	YX843
48	16	YX843
48	16	YX843
48	16	YX843
48	16	YX843
48	16	YX843
48	16	YX843
48	16	YX843
48	16	YX843
48	16	YX843
48	16	YX843
48	16	YX843
48	16	YX843
48	16	YX843
55	2	YX843
55	2	YX843
262	3	YX843
262	3	YX843
262	3	YX843
81	14	YX843
81	14	YX843
81	14	YX843
81	14	YX843
81	14	YX843
81	14	YX843
81	14	YX843
81	14	YX843
81	14	YX843
81	14	YX843
81	14	YX843
81	14	YX843
81	14	YX843
81	14	YX843
146	4	YX843
146	4	YX843
146	4	YX843
146	4	YX843
402	2	YX843
402	2	YX843
244	5	YX843
244	5	YX843
244	5	YX843
244	5	YX843
244	5	YX843
661	1	YX843
151	7	YX843
151	7	YX843
151	7	YX843
151	7	YX843
151	7	YX843
151	7	YX843
151	7	YX843
577	2	YX843
577	2	YX843
166	11	YX843
166	11	YX843
166	11	YX843
166	11	YX843
166	11	YX843
166	11	YX843
166	11	YX843
166	11	YX843
166	11	YX843
166	11	YX843
166	11	YX843
53	16	YX843
53	16	YX843
53	16	YX843
53	16	YX843
53	16	YX843
53	16	YX843
53	16	YX843
53	16	YX843
53	16	YX843
53	16	YX843
53	16	YX843
53	16	YX843
53	16	YX843
53	16	YX843
53	16	YX843
53	16	YX843
220	3	YX843
220	3	YX843
220	3	YX843
406	1	YX843
411	1	YX843
654	3	YX843
654	3	YX843
654	3	YX843
557	2	YX843
557	2	YX843
218	6	YX843
218	6	YX843
218	6	YX843
218	6	YX843
218	6	YX843
218	6	YX843
365	4	YX843
365	4	YX843
365	4	YX843
365	4	YX843
34	3	YX843
34	3	YX843
34	3	YX843
792	1	YX843
394	5	YX843
394	5	YX843
394	5	YX843
394	5	YX843
394	5	YX843
251	4	YX843
251	4	YX843
251	4	YX843
251	4	YX843
458	1	YX843
46	12	YX843
46	12	YX843
46	12	YX843
46	12	YX843
46	12	YX843
46	12	YX843
46	12	YX843
46	12	YX843
46	12	YX843
46	12	YX843
46	12	YX843
46	12	YX843
67	12	YX843
67	12	YX843
67	12	YX843
67	12	YX843
67	12	YX843
67	12	YX843
67	12	YX843
67	12	YX843
67	12	YX843
67	12	YX843
67	12	YX843
67	12	YX843
29	11	YX843
29	11	YX843
29	11	YX843
29	11	YX843
29	11	YX843
29	11	YX843
29	11	YX843
29	11	YX843
29	11	YX843
29	11	YX843
29	11	YX843
31	17	YX843
31	17	YX843
31	17	YX843
31	17	YX843
31	17	YX843
31	17	YX843
31	17	YX843
31	17	YX843
31	17	YX843
31	17	YX843
31	17	YX843
31	17	YX843
31	17	YX843
31	17	YX843
31	17	YX843
31	17	YX843
31	17	YX843
226	6	YX843
226	6	YX843
226	6	YX843
226	6	YX843
226	6	YX843
226	6	YX843
299	1	YX843
382	1	YX843
489	1	YX843
201	12	YX843
201	12	YX843
201	12	YX843
201	12	YX843
201	12	YX843
201	12	YX843
201	12	YX843
201	12	YX843
201	12	YX843
201	12	YX843
201	12	YX843
201	12	YX843
698	2	YX843
698	2	YX843
417	6	YX843
417	6	YX843
417	6	YX843
417	6	YX843
417	6	YX843
417	6	YX843
262	10	YX843
262	10	YX843
262	10	YX843
262	10	YX843
262	10	YX843
262	10	YX843
262	10	YX843
262	10	YX843
262	10	YX843
262	10	YX843
228	7	YX843
228	7	YX843
228	7	YX843
228	7	YX843
228	7	YX843
228	7	YX843
228	7	YX843
53	1	YX843
473	2	YX843
473	2	YX843
282	4	YX843
282	4	YX843
282	4	YX843
282	4	YX843
151	1	YX843
585	1	YX843
272	9	YX843
272	9	YX843
272	9	YX843
272	9	YX843
272	9	YX843
272	9	YX843
272	9	YX843
272	9	YX843
272	9	YX843
40	21	YX843
40	21	YX843
40	21	YX843
40	21	YX843
40	21	YX843
40	21	YX843
40	21	YX843
40	21	YX843
40	21	YX843
40	21	YX843
40	21	YX843
40	21	YX843
40	21	YX843
40	21	YX843
40	21	YX843
40	21	YX843
40	21	YX843
40	21	YX843
40	21	YX843
40	21	YX843
40	21	YX843
37	20	YX843
37	20	YX843
37	20	YX843
37	20	YX843
37	20	YX843
37	20	YX843
37	20	YX843
37	20	YX843
37	20	YX843
37	20	YX843
37	20	YX843
37	20	YX843
37	20	YX843
37	20	YX843
37	20	YX843
37	20	YX843
37	20	YX843
37	20	YX843
37	20	YX843
37	20	YX843
393	1	YX843
191	13	YX843
191	13	YX843
191	13	YX843
191	13	YX843
191	13	YX843
191	13	YX843
191	13	YX843
191	13	YX843
191	13	YX843
191	13	YX843
191	13	YX843
191	13	YX843
191	13	YX843
610	1	YX843
169	9	YX843
169	9	YX843
169	9	YX843
169	9	YX843
169	9	YX843
169	9	YX843
169	9	YX843
169	9	YX843
169	9	YX843
415	1	YX843
47	19	YX843
47	19	YX843
47	19	YX843
47	19	YX843
47	19	YX843
47	19	YX843
47	19	YX843
47	19	YX843
47	19	YX843
47	19	YX843
47	19	YX843
47	19	YX843
47	19	YX843
47	19	YX843
47	19	YX843
47	19	YX843
47	19	YX843
47	19	YX843
47	19	YX843
331	7	YX843
331	7	YX843
331	7	YX843
331	7	YX843
331	7	YX843
331	7	YX843
331	7	YX843
261	3	YX843
261	3	YX843
261	3	YX843
332	3	YX843
332	3	YX843
332	3	YX843
353	4	YX843
353	4	YX843
353	4	YX843
353	4	YX843
554	6	YX843
554	6	YX843
554	6	YX843
554	6	YX843
554	6	YX843
554	6	YX843
551	1	YX843
213	5	YX843
213	5	YX843
213	5	YX843
213	5	YX843
213	5	YX843
35	12	YX843
35	12	YX843
35	12	YX843
35	12	YX843
35	12	YX843
35	12	YX843
35	12	YX843
35	12	YX843
35	12	YX843
35	12	YX843
35	12	YX843
35	12	YX843
146	8	YX843
146	8	YX843
146	8	YX843
146	8	YX843
146	8	YX843
146	8	YX843
146	8	YX843
146	8	YX843
374	2	YX843
374	2	YX843
700	1	YX843
241	4	YX843
241	4	YX843
241	4	YX843
241	4	YX843
314	2	YX843
314	2	YX843
38	3	YX843
38	3	YX843
38	3	YX843
66	19	YX843
66	19	YX843
66	19	YX843
66	19	YX843
66	19	YX843
66	19	YX843
66	19	YX843
66	19	YX843
66	19	YX843
66	19	YX843
66	19	YX843
66	19	YX843
66	19	YX843
66	19	YX843
66	19	YX843
66	19	YX843
66	19	YX843
66	19	YX843
66	19	YX843
330	4	YX843
330	4	YX843
330	4	YX843
330	4	YX843
196	15	YX843
196	15	YX843
196	15	YX843
196	15	YX843
196	15	YX843
196	15	YX843
196	15	YX843
196	15	YX843
196	15	YX843
196	15	YX843
196	15	YX843
196	15	YX843
196	15	YX843
196	15	YX843
196	15	YX843
207	2	YX843
207	2	YX843
500	1	YX843
543	1	YX843
387	1	YX843
35	14	YX843
35	14	YX843
35	14	YX843
35	14	YX843
35	14	YX843
35	14	YX843
35	14	YX843
35	14	YX843
35	14	YX843
35	14	YX843
35	14	YX843
35	14	YX843
35	14	YX843
35	14	YX843
356	6	YX843
356	6	YX843
356	6	YX843
356	6	YX843
356	6	YX843
356	6	YX843
206	2	YX843
206	2	YX843
578	6	YX843
578	6	YX843
578	6	YX843
578	6	YX843
578	6	YX843
578	6	YX843
603	1	YX843
221	4	YX843
221	4	YX843
221	4	YX843
221	4	YX843
51	15	YX843
51	15	YX843
51	15	YX843
51	15	YX843
51	15	YX843
51	15	YX843
51	15	YX843
51	15	YX843
51	15	YX843
51	15	YX843
51	15	YX843
51	15	YX843
51	15	YX843
51	15	YX843
51	15	YX843
123	7	YX843
123	7	YX843
123	7	YX843
123	7	YX843
123	7	YX843
123	7	YX843
123	7	YX843
557	3	YX843
557	3	YX843
557	3	YX843
328	4	YX843
328	4	YX843
328	4	YX843
328	4	YX843
817	1	YX843
239	10	YX843
239	10	YX843
239	10	YX843
239	10	YX843
239	10	YX843
239	10	YX843
239	10	YX843
239	10	YX843
239	10	YX843
239	10	YX843
195	2	YX843
195	2	YX843
156	4	YX843
156	4	YX843
156	4	YX843
156	4	YX843
698	2	YX843
698	2	YX843
594	1	YX843
114	9	YX843
114	9	YX843
114	9	YX843
114	9	YX843
114	9	YX843
114	9	YX843
114	9	YX843
114	9	YX843
114	9	YX843
79	8	YX843
79	8	YX843
79	8	YX843
79	8	YX843
79	8	YX843
79	8	YX843
79	8	YX843
79	8	YX843
289	5	YX843
289	5	YX843
289	5	YX843
289	5	YX843
289	5	YX843
373	6	YX843
373	6	YX843
373	6	YX843
373	6	YX843
373	6	YX843
373	6	YX843
465	4	YX843
465	4	YX843
465	4	YX843
465	4	YX843
152	4	YX843
152	4	YX843
152	4	YX843
152	4	YX843
31	11	YX843
31	11	YX843
31	11	YX843
31	11	YX843
31	11	YX843
31	11	YX843
31	11	YX843
31	11	YX843
31	11	YX843
31	11	YX843
31	11	YX843
413	2	YX843
413	2	YX843
72	16	YX843
72	16	YX843
72	16	YX843
72	16	YX843
72	16	YX843
72	16	YX843
72	16	YX843
72	16	YX843
72	16	YX843
72	16	YX843
72	16	YX843
72	16	YX843
72	16	YX843
72	16	YX843
72	16	YX843
72	16	YX843
596	1	YX843
419	1	YX843
790	1	YX843
722	1	YX843
511	1	YX843
224	4	YX843
224	4	YX843
224	4	YX843
224	4	YX843
290	5	YX843
290	5	YX843
290	5	YX843
290	5	YX843
290	5	YX843
177	5	YX843
177	5	YX843
177	5	YX843
177	5	YX843
177	5	YX843
390	3	YX843
390	3	YX843
390	3	YX843
124	6	YX843
124	6	YX843
124	6	YX843
124	6	YX843
124	6	YX843
124	6	YX843
250	3	YX843
250	3	YX843
250	3	YX843
57	14	YX843
57	14	YX843
57	14	YX843
57	14	YX843
57	14	YX843
57	14	YX843
57	14	YX843
57	14	YX843
57	14	YX843
57	14	YX843
57	14	YX843
57	14	YX843
57	14	YX843
57	14	YX843
235	8	YX843
235	8	YX843
235	8	YX843
235	8	YX843
235	8	YX843
235	8	YX843
235	8	YX843
235	8	YX843
213	9	YX843
213	9	YX843
213	9	YX843
213	9	YX843
213	9	YX843
213	9	YX843
213	9	YX843
213	9	YX843
213	9	YX843
828	2	YX843
828	2	YX843
635	1	YX843
308	7	YX843
308	7	YX843
308	7	YX843
308	7	YX843
308	7	YX843
308	7	YX843
308	7	YX843
54	6	YX843
54	6	YX843
54	6	YX843
54	6	YX843
54	6	YX843
54	6	YX843
201	8	YX843
201	8	YX843
201	8	YX843
201	8	YX843
201	8	YX843
201	8	YX843
201	8	YX843
201	8	YX843
710	2	YX843
710	2	YX843
499	2	YX843
499	2	YX843
67	12	YX843
67	12	YX843
67	12	YX843
67	12	YX843
67	12	YX843
67	12	YX843
67	12	YX843
67	12	YX843
67	12	YX843
67	12	YX843
67	12	YX843
67	12	YX843
193	6	YX843
193	6	YX843
193	6	YX843
193	6	YX843
193	6	YX843
193	6	YX843
150	9	YX843
150	9	YX843
150	9	YX843
150	9	YX843
150	9	YX843
150	9	YX843
150	9	YX843
150	9	YX843
150	9	YX843
756	1	YX843
624	1	YX843
210	3	YX843
210	3	YX843
210	3	YX843
902	1	YX843
133	5	YX843
133	5	YX843
133	5	YX843
133	5	YX843
133	5	YX843
452	1	YX843
40	17	YX843
40	17	YX843
40	17	YX843
40	17	YX843
40	17	YX843
40	17	YX843
40	17	YX843
40	17	YX843
40	17	YX843
40	17	YX843
40	17	YX843
40	17	YX843
40	17	YX843
40	17	YX843
40	17	YX843
40	17	YX843
40	17	YX843
66	13	YX843
66	13	YX843
66	13	YX843
66	13	YX843
66	13	YX843
66	13	YX843
66	13	YX843
66	13	YX843
66	13	YX843
66	13	YX843
66	13	YX843
66	13	YX843
66	13	YX843
175	4	YX843
175	4	YX843
175	4	YX843
175	4	YX843
92	18	YX843
92	18	YX843
92	18	YX843
92	18	YX843
92	18	YX843
92	18	YX843
92	18	YX843
92	18	YX843
92	18	YX843
92	18	YX843
92	18	YX843
92	18	YX843
92	18	YX843
92	18	YX843
92	18	YX843
92	18	YX843
92	18	YX843
92	18	YX843
417	1	YX843
60	11	YX843
60	11	YX843
60	11	YX843
60	11	YX843
60	11	YX843
60	11	YX843
60	11	YX843
60	11	YX843
60	11	YX843
60	11	YX843
60	11	YX843
197	15	YX843
197	15	YX843
197	15	YX843
197	15	YX843
197	15	YX843
197	15	YX843
197	15	YX843
197	15	YX843
197	15	YX843
197	15	YX843
197	15	YX843
197	15	YX843
197	15	YX843
197	15	YX843
197	15	YX843
52	9	YX843
52	9	YX843
52	9	YX843
52	9	YX843
52	9	YX843
52	9	YX843
52	9	YX843
52	9	YX843
52	9	YX843
756	2	YX843
756	2	YX843
476	1	YX843
268	2	YX843
268	2	YX843
253	2	YX843
253	2	YX843
358	6	YX843
358	6	YX843
358	6	YX843
358	6	YX843
358	6	YX843
358	6	YX843
303	4	YX843
303	4	YX843
303	4	YX843
303	4	YX843
199	12	YX843
199	12	YX843
199	12	YX843
199	12	YX843
199	12	YX843
199	12	YX843
199	12	YX843
199	12	YX843
199	12	YX843
199	12	YX843
199	12	YX843
199	12	YX843
357	4	YX843
357	4	YX843
357	4	YX843
357	4	YX843
632	1	YX843
208	10	YX843
208	10	YX843
208	10	YX843
208	10	YX843
208	10	YX843
208	10	YX843
208	10	YX843
208	10	YX843
208	10	YX843
208	10	YX843
367	4	YX843
367	4	YX843
367	4	YX843
367	4	YX843
431	3	YX843
431	3	YX843
431	3	YX843
645	1	YX843
327	9	YX843
327	9	YX843
327	9	YX843
327	9	YX843
327	9	YX843
327	9	YX843
327	9	YX843
327	9	YX843
327	9	YX843
356	5	YX843
356	5	YX843
356	5	YX843
356	5	YX843
356	5	YX843
668	1	YX843
183	5	YX843
183	5	YX843
183	5	YX843
183	5	YX843
183	5	YX843
335	2	YX843
335	2	YX843
565	1	YX843
515	5	YX843
515	5	YX843
515	5	YX843
515	5	YX843
515	5	YX843
472	2	YX843
472	2	YX843
610	3	YX843
610	3	YX843
610	3	YX843
147	1	YX843
63	8	YX843
63	8	YX843
63	8	YX843
63	8	YX843
63	8	YX843
63	8	YX843
63	8	YX843
63	8	YX843
583	1	YX843
68	10	YX843
68	10	YX843
68	10	YX843
68	10	YX843
68	10	YX843
68	10	YX843
68	10	YX843
68	10	YX843
68	10	YX843
68	10	YX843
45	11	YX843
45	11	YX843
45	11	YX843
45	11	YX843
45	11	YX843
45	11	YX843
45	11	YX843
45	11	YX843
45	11	YX843
45	11	YX843
45	11	YX843
421	5	YX843
421	5	YX843
421	5	YX843
421	5	YX843
421	5	YX843
312	6	YX843
312	6	YX843
312	6	YX843
312	6	YX843
312	6	YX843
312	6	YX843
601	4	YX843
601	4	YX843
601	4	YX843
601	4	YX843
39	1	YX843
69	12	YX843
69	12	YX843
69	12	YX843
69	12	YX843
69	12	YX843
69	12	YX843
69	12	YX843
69	12	YX843
69	12	YX843
69	12	YX843
69	12	YX843
69	12	YX843
194	7	YX843
194	7	YX843
194	7	YX843
194	7	YX843
194	7	YX843
194	7	YX843
194	7	YX843
240	1	YX843
187	8	YX843
187	8	YX843
187	8	YX843
187	8	YX843
187	8	YX843
187	8	YX843
187	8	YX843
187	8	YX843
442	4	YX843
442	4	YX843
442	4	YX843
442	4	YX843
330	3	YX843
330	3	YX843
330	3	YX843
236	1	YX843
572	1	YX843
849	1	YX843
49	13	YX843
49	13	YX843
49	13	YX843
49	13	YX843
49	13	YX843
49	13	YX843
49	13	YX843
49	13	YX843
49	13	YX843
49	13	YX843
49	13	YX843
49	13	YX843
49	13	YX843
237	1	YX843
141	8	YX843
141	8	YX843
141	8	YX843
141	8	YX843
141	8	YX843
141	8	YX843
141	8	YX843
141	8	YX843
481	2	YX843
481	2	YX843
440	1	YX843
44	5	YX843
44	5	YX843
44	5	YX843
44	5	YX843
44	5	YX843
58	6	YX843
58	6	YX843
58	6	YX843
58	6	YX843
58	6	YX843
58	6	YX843
191	2	YX843
191	2	YX843
335	2	YX843
335	2	YX843
179	9	YX843
179	9	YX843
179	9	YX843
179	9	YX843
179	9	YX843
179	9	YX843
179	9	YX843
179	9	YX843
179	9	YX843
92	8	YX843
92	8	YX843
92	8	YX843
92	8	YX843
92	8	YX843
92	8	YX843
92	8	YX843
92	8	YX843
769	3	YX843
769	3	YX843
769	3	YX843
100	11	YX843
100	11	YX843
100	11	YX843
100	11	YX843
100	11	YX843
100	11	YX843
100	11	YX843
100	11	YX843
100	11	YX843
100	11	YX843
100	11	YX843
794	1	YX843
382	2	YX843
382	2	YX843
73	4	YX843
73	4	YX843
73	4	YX843
73	4	YX843
187	5	YX843
187	5	YX843
187	5	YX843
187	5	YX843
187	5	YX843
865	1	YX843
205	7	YX843
205	7	YX843
205	7	YX843
205	7	YX843
205	7	YX843
205	7	YX843
205	7	YX843
34	9	YX843
34	9	YX843
34	9	YX843
34	9	YX843
34	9	YX843
34	9	YX843
34	9	YX843
34	9	YX843
34	9	YX843
147	1	YX843
536	2	YX843
536	2	YX843
72	9	YX843
72	9	YX843
72	9	YX843
72	9	YX843
72	9	YX843
72	9	YX843
72	9	YX843
72	9	YX843
72	9	YX843
706	2	YX843
706	2	YX843
191	7	YX843
191	7	YX843
191	7	YX843
191	7	YX843
191	7	YX843
191	7	YX843
191	7	YX843
43	6	YX843
43	6	YX843
43	6	YX843
43	6	YX843
43	6	YX843
43	6	YX843
241	2	YX843
241	2	YX843
58	19	YX843
58	19	YX843
58	19	YX843
58	19	YX843
58	19	YX843
58	19	YX843
58	19	YX843
58	19	YX843
58	19	YX843
58	19	YX843
58	19	YX843
58	19	YX843
58	19	YX843
58	19	YX843
58	19	YX843
58	19	YX843
58	19	YX843
58	19	YX843
58	19	YX843
329	3	YX843
329	3	YX843
329	3	YX843
599	2	YX843
599	2	YX843
530	2	YX843
530	2	YX843
235	10	YX843
235	10	YX843
235	10	YX843
235	10	YX843
235	10	YX843
235	10	YX843
235	10	YX843
235	10	YX843
235	10	YX843
235	10	YX843
183	8	YX843
183	8	YX843
183	8	YX843
183	8	YX843
183	8	YX843
183	8	YX843
183	8	YX843
183	8	YX843
302	4	YX843
302	4	YX843
302	4	YX843
302	4	YX843
257	2	YX843
257	2	YX843
320	5	YX843
320	5	YX843
320	5	YX843
320	5	YX843
320	5	YX843
47	8	YX843
47	8	YX843
47	8	YX843
47	8	YX843
47	8	YX843
47	8	YX843
47	8	YX843
47	8	YX843
402	2	YX843
402	2	YX843
74	9	YX843
74	9	YX843
74	9	YX843
74	9	YX843
74	9	YX843
74	9	YX843
74	9	YX843
74	9	YX843
74	9	YX843
175	7	YX843
175	7	YX843
175	7	YX843
175	7	YX843
175	7	YX843
175	7	YX843
175	7	YX843
228	6	YX843
228	6	YX843
228	6	YX843
228	6	YX843
228	6	YX843
228	6	YX843
395	3	YX843
395	3	YX843
395	3	YX843
167	7	YX843
167	7	YX843
167	7	YX843
167	7	YX843
167	7	YX843
167	7	YX843
167	7	YX843
606	1	YX843
828	1	YX843
189	2	YX843
189	2	YX843
416	2	YX843
416	2	YX843
48	2	YX843
48	2	YX843
205	6	YX843
205	6	YX843
205	6	YX843
205	6	YX843
205	6	YX843
205	6	YX843
175	6	YX843
175	6	YX843
175	6	YX843
175	6	YX843
175	6	YX843
175	6	YX843
443	4	YX843
443	4	YX843
443	4	YX843
443	4	YX843
41	10	YX843
41	10	YX843
41	10	YX843
41	10	YX843
41	10	YX843
41	10	YX843
41	10	YX843
41	10	YX843
41	10	YX843
41	10	YX843
213	9	YX843
213	9	YX843
213	9	YX843
213	9	YX843
213	9	YX843
213	9	YX843
213	9	YX843
213	9	YX843
213	9	YX843
717	2	YX843
717	2	YX843
477	2	YX843
477	2	YX843
491	1	YX843
207	4	YX843
207	4	YX843
207	4	YX843
207	4	YX843
63	7	YX843
63	7	YX843
63	7	YX843
63	7	YX843
63	7	YX843
63	7	YX843
63	7	YX843
87	2	YX843
87	2	YX843
729	1	YX843
622	1	YX843
351	1	YX843
172	6	YX843
172	6	YX843
172	6	YX843
172	6	YX843
172	6	YX843
172	6	YX843
369	5	YX843
369	5	YX843
369	5	YX843
369	5	YX843
369	5	YX843
49	20	YX843
49	20	YX843
49	20	YX843
49	20	YX843
49	20	YX843
49	20	YX843
49	20	YX843
49	20	YX843
49	20	YX843
49	20	YX843
49	20	YX843
49	20	YX843
49	20	YX843
49	20	YX843
49	20	YX843
49	20	YX843
49	20	YX843
49	20	YX843
49	20	YX843
49	20	YX843
56	12	YX843
56	12	YX843
56	12	YX843
56	12	YX843
56	12	YX843
56	12	YX843
56	12	YX843
56	12	YX843
56	12	YX843
56	12	YX843
56	12	YX843
56	12	YX843
200	7	YX843
200	7	YX843
200	7	YX843
200	7	YX843
200	7	YX843
200	7	YX843
200	7	YX843
513	1	YX843
462	1	YX843
125	1	YX843
210	11	YX843
210	11	YX843
210	11	YX843
210	11	YX843
210	11	YX843
210	11	YX843
210	11	YX843
210	11	YX843
210	11	YX843
210	11	YX843
210	11	YX843
280	5	YX843
280	5	YX843
280	5	YX843
280	5	YX843
280	5	YX843
524	2	YX843
524	2	YX843
175	12	YX843
175	12	YX843
175	12	YX843
175	12	YX843
175	12	YX843
175	12	YX843
175	12	YX843
175	12	YX843
175	12	YX843
175	12	YX843
175	12	YX843
175	12	YX843
244	5	YX843
244	5	YX843
244	5	YX843
244	5	YX843
244	5	YX843
173	2	YX843
173	2	YX843
33	21	YX843
33	21	YX843
33	21	YX843
33	21	YX843
33	21	YX843
33	21	YX843
33	21	YX843
33	21	YX843
33	21	YX843
33	21	YX843
33	21	YX843
33	21	YX843
33	21	YX843
33	21	YX843
33	21	YX843
33	21	YX843
33	21	YX843
33	21	YX843
33	21	YX843
33	21	YX843
33	21	YX843
733	1	YX843
545	1	YX843
474	1	YX843
341	2	YX843
341	2	YX843
319	1	YX843
44	8	YX843
44	8	YX843
44	8	YX843
44	8	YX843
44	8	YX843
44	8	YX843
44	8	YX843
44	8	YX843
150	11	YX843
150	11	YX843
150	11	YX843
150	11	YX843
150	11	YX843
150	11	YX843
150	11	YX843
150	11	YX843
150	11	YX843
150	11	YX843
150	11	YX843
200	5	YX843
200	5	YX843
200	5	YX843
200	5	YX843
200	5	YX843
343	5	YX843
343	5	YX843
343	5	YX843
343	5	YX843
343	5	YX843
215	4	YX843
215	4	YX843
215	4	YX843
215	4	YX843
522	4	YX843
522	4	YX843
522	4	YX843
522	4	YX843
603	5	YX843
603	5	YX843
603	5	YX843
603	5	YX843
603	5	YX843
469	2	YX843
469	2	YX843
123	11	YX843
123	11	YX843
123	11	YX843
123	11	YX843
123	11	YX843
123	11	YX843
123	11	YX843
123	11	YX843
123	11	YX843
123	11	YX843
123	11	YX843
538	2	YX843
538	2	YX843
134	11	YX843
134	11	YX843
134	11	YX843
134	11	YX843
134	11	YX843
134	11	YX843
134	11	YX843
134	11	YX843
134	11	YX843
134	11	YX843
134	11	YX843
472	1	YX843
246	2	YX843
246	2	YX843
35	22	YX843
35	22	YX843
35	22	YX843
35	22	YX843
35	22	YX843
35	22	YX843
35	22	YX843
35	22	YX843
35	22	YX843
35	22	YX843
35	22	YX843
35	22	YX843
35	22	YX843
35	22	YX843
35	22	YX843
35	22	YX843
35	22	YX843
35	22	YX843
35	22	YX843
35	22	YX843
35	22	YX843
35	22	YX843
94	11	YX843
94	11	YX843
94	11	YX843
94	11	YX843
94	11	YX843
94	11	YX843
94	11	YX843
94	11	YX843
94	11	YX843
94	11	YX843
94	11	YX843
119	6	YX843
119	6	YX843
119	6	YX843
119	6	YX843
119	6	YX843
119	6	YX843
174	3	YX843
174	3	YX843
174	3	YX843
33	4	YX843
33	4	YX843
33	4	YX843
33	4	YX843
51	10	YX843
51	10	YX843
51	10	YX843
51	10	YX843
51	10	YX843
51	10	YX843
51	10	YX843
51	10	YX843
51	10	YX843
51	10	YX843
393	2	YX843
393	2	YX843
684	2	YX843
684	2	YX843
164	8	YX843
164	8	YX843
164	8	YX843
164	8	YX843
164	8	YX843
164	8	YX843
164	8	YX843
164	8	YX843
832	1	YX843
48	1	YX843
238	4	YX843
238	4	YX843
238	4	YX843
238	4	YX843
332	5	YX843
332	5	YX843
332	5	YX843
332	5	YX843
332	5	YX843
56	12	YX843
56	12	YX843
56	12	YX843
56	12	YX843
56	12	YX843
56	12	YX843
56	12	YX843
56	12	YX843
56	12	YX843
56	12	YX843
56	12	YX843
56	12	YX843
218	1	YX843
229	9	YX843
229	9	YX843
229	9	YX843
229	9	YX843
229	9	YX843
229	9	YX843
229	9	YX843
229	9	YX843
229	9	YX843
637	1	YX843
43	15	YX843
43	15	YX843
43	15	YX843
43	15	YX843
43	15	YX843
43	15	YX843
43	15	YX843
43	15	YX843
43	15	YX843
43	15	YX843
43	15	YX843
43	15	YX843
43	15	YX843
43	15	YX843
43	15	YX843
703	2	YX843
703	2	YX843
118	12	YX843
118	12	YX843
118	12	YX843
118	12	YX843
118	12	YX843
118	12	YX843
118	12	YX843
118	12	YX843
118	12	YX843
118	12	YX843
118	12	YX843
118	12	YX843
374	1	YX843
153	9	YX843
153	9	YX843
153	9	YX843
153	9	YX843
153	9	YX843
153	9	YX843
153	9	YX843
153	9	YX843
153	9	YX843
44	1	YX843
35	1	YX843
469	2	YX843
469	2	YX843
416	2	YX843
416	2	YX843
602	3	YX843
602	3	YX843
602	3	YX843
623	1	YX843
501	1	YX843
273	8	YX843
273	8	YX843
273	8	YX843
273	8	YX843
273	8	YX843
273	8	YX843
273	8	YX843
273	8	YX843
91	7	YX843
91	7	YX843
91	7	YX843
91	7	YX843
91	7	YX843
91	7	YX843
91	7	YX843
239	2	YX843
239	2	YX843
45	10	YX843
45	10	YX843
45	10	YX843
45	10	YX843
45	10	YX843
45	10	YX843
45	10	YX843
45	10	YX843
45	10	YX843
45	10	YX843
599	1	YX843
814	1	YX843
647	4	YX843
647	4	YX843
647	4	YX843
647	4	YX843
164	12	YX843
164	12	YX843
164	12	YX843
164	12	YX843
164	12	YX843
164	12	YX843
164	12	YX843
164	12	YX843
164	12	YX843
164	12	YX843
164	12	YX843
164	12	YX843
340	2	YX843
340	2	YX843
324	11	YX843
324	11	YX843
324	11	YX843
324	11	YX843
324	11	YX843
324	11	YX843
324	11	YX843
324	11	YX843
324	11	YX843
324	11	YX843
324	11	YX843
129	15	YX843
129	15	YX843
129	15	YX843
129	15	YX843
129	15	YX843
129	15	YX843
129	15	YX843
129	15	YX843
129	15	YX843
129	15	YX843
129	15	YX843
129	15	YX843
129	15	YX843
129	15	YX843
129	15	YX843
174	5	YX843
174	5	YX843
174	5	YX843
174	5	YX843
174	5	YX843
370	4	YX843
370	4	YX843
370	4	YX843
370	4	YX843
346	4	YX843
346	4	YX843
346	4	YX843
346	4	YX843
399	6	YX843
399	6	YX843
399	6	YX843
399	6	YX843
399	6	YX843
399	6	YX843
99	1	YX843
100	2	YX843
100	2	YX843
225	14	YX843
225	14	YX843
225	14	YX843
225	14	YX843
225	14	YX843
225	14	YX843
225	14	YX843
225	14	YX843
225	14	YX843
225	14	YX843
225	14	YX843
225	14	YX843
225	14	YX843
225	14	YX843
39	11	YX843
39	11	YX843
39	11	YX843
39	11	YX843
39	11	YX843
39	11	YX843
39	11	YX843
39	11	YX843
39	11	YX843
39	11	YX843
39	11	YX843
37	1	YX843
488	1	YX843
778	1	YX843
254	1	YX843
300	2	YX843
300	2	YX843
281	1	YX843
207	6	YX843
207	6	YX843
207	6	YX843
207	6	YX843
207	6	YX843
207	6	YX843
308	2	YX843
308	2	YX843
825	1	YX843
170	5	YX843
170	5	YX843
170	5	YX843
170	5	YX843
170	5	YX843
293	8	YX843
293	8	YX843
293	8	YX843
293	8	YX843
293	8	YX843
293	8	YX843
293	8	YX843
293	8	YX843
181	4	YX843
181	4	YX843
181	4	YX843
181	4	YX843
194	4	YX843
194	4	YX843
194	4	YX843
194	4	YX843
359	1	YX843
83	14	YX843
83	14	YX843
83	14	YX843
83	14	YX843
83	14	YX843
83	14	YX843
83	14	YX843
83	14	YX843
83	14	YX843
83	14	YX843
83	14	YX843
83	14	YX843
83	14	YX843
83	14	YX843
344	2	YX843
344	2	YX843
402	2	YX843
402	2	YX843
[truncated: 48,192 more rows]

## Sheet: Ext Fig3C
YX737	YX845	YX846	RZY1005	RZY1006
YX737	1	0.915959	0.915721	0.78989	0.804513
YX845	0.915959	1	0.934677	0.790717	0.802158
YX846	0.915721	0.934677	1	0.791171	0.801701
RZY1005	0.78989	0.790717	0.791171	1	0.922704
RZY1006	0.804513	0.802158	0.801701	0.922704	1

## Sheet: Ext Fig3D_left
gene	rna	dna	quantile
1100001I12Rik	0.296187	0.509366	1
1190001M18Rik	0.0911346	0.509366	1
1600002D24Rik	5.26302	0.509366	1
1600019K03Rik	0.0227836	0.509366	1
1700001D01Rik	1.77712	0.509366	1
1700001F09Rik	0.364538	0.509366	1
1700003L19Rik	0.524024	0.509366	1
1700006J14Rik	8.33881	0.509366	1
1700007H22Rik	0.0455673	0.509366	1
1700008C04Rik	0.0683509	0.509366	1
1700008O03Rik	6.37942	0.509366	1
1700011B04Rik	0.0227836	0.509366	1
1700012B09Rik	0.0455673	0.509366	1
1700013F07Rik	0.205053	0.509366	1
1700015F17Rik	0.136702	0.509366	1
1700015G11Rik	0.0227836	0.509366	1
1700016F12Rik	0.0455673	0.509366	1
1700018L02Rik	0.50124	0.509366	1
1700019E08Rik	0.182269	0.509366	1
1700019J19Rik	0.0227836	0.509366	1
1700021F07Rik	0.0911346	0.509366	1
1700022A22Rik	0.318971	0.509366	1
1700023C21Rik	0.0227836	0.509366	1
1700025N21Rik	0.113918	0.509366	1
1700025O08Rik	0.0227836	0.509366	1
1700026F02Rik	1.04805	0.509366	1
1700028M03Rik	0.410105	0.509366	1
1700029F12Rik	0.25062	0.509366	1
1700034G24Rik	0.0455673	0.509366	1
1700034J05Rik	0.75186	0.509366	1
1700041C23Rik	0.0683509	0.509366	1
1700041M05Rik	0.0683509	0.509366	1
1700047G03Rik	0.205053	0.509366	1
1700056N10Rik	3.28084	0.509366	1
1700057H21Rik	1.84547	0.509366	1
1700060J05Rik	0.683509	0.509366	1
1700060O08Rik	0.182269	0.509366	1
1700064J06Rik	0.0227836	0.509366	1
1700066B17Rik	0.136702	0.509366	1
1700066N21Rik	0.182269	0.509366	1
1700080O16Rik	0.159485	0.509366	1
1700087I21Rik	0.0227836	0.509366	1
1700099I09Rik	0.0683509	0.509366	1
1700100L14Rik	0.0455673	0.509366	1
1700110I01Rik	0.0455673	0.509366	1
1700120G11Rik	0.0455673	0.509366	1
1700121L16Rik	0.0227836	0.509366	1
1700126H18Rik	0.113918	0.509366	1
2010009K17Rik	3.66817	0.509366	1
2010106C02Rik	0.0227836	0.509366	1
2210020O09Rik	0.0455673	0.509366	1
2300002M23Rik	0.364538	0.509366	1
2310002D06Rik	0.0227836	0.509366	1
2310005E17Rik	0.0911346	0.509366	1
2310015K22Rik	0.0227836	0.509366	1
2310016G11Rik	0.0683509	0.509366	1
2310034O05Rik	0.0227836	0.509366	1
2410124H12Rik	0.318971	0.509366	1
2600002D14Rik	0.637942	0.509366	1
2700068H02Rik	0.842995	0.509366	1
2810455O05Rik	1.64042	0.509366	1
2810471M01Rik	0.0911346	0.509366	1
3110006O06Rik	0.0227836	0.509366	1
3425401B19Rik	0.0683509	0.509366	1
3830417A13Rik	0.25062	0.509366	1
4732465J04Rik	0.182269	0.509366	1
4732496C06Rik	0.0683509	0.509366	1
4831440D22Rik	16.8599	0.509366	1
4833422C13Rik	0.318971	0.509366	1
4833427G06Rik	0.159485	0.509366	1
4921508D12Rik	0.0455673	0.509366	1
4921511I17Rik	1.79991	0.509366	1
4921517D16Rik	0.615158	0.509366	1
4921528I07Rik	0.0455673	0.509366	1
4921534H16Rik	0.0911346	0.509366	1
4930401A07Rik	0.0683509	0.509366	1
4930402F11Rik	0.113918	0.509366	1
4930405A10Rik	0.0455673	0.509366	1
4930405D11Rik	0.0227836	0.509366	1
4930407G08Rik	0.0227836	0.509366	1
4930407I19Rik	0.0227836	0.509366	1
4930412E21Rik	0.0227836	0.509366	1
4930414F18Rik	2.09609	0.509366	1
4930423M02Rik	0.0455673	0.509366	1
4930425L21Rik	0.205053	0.509366	1
4930428E07Rik	0.0227836	0.509366	1
4930430F08Rik	3.73652	0.509366	1
4930432J09Rik	0.0911346	0.509366	1
4930434J06Rik	0.0227836	0.509366	1
4930435M08Rik	0.0227836	0.509366	1
4930440I19Rik	0.0911346	0.509366	1
4930441H08Rik	0.159485	0.509366	1
4930443O20Rik	0.50124	0.509366	1
4930444A19Rik	4.60229	0.509366	1
4930445B16Rik	0.341755	0.509366	1
4930445N06Rik	0.0455673	0.509366	1
4930448F12Rik	0.296187	0.509366	1
4930448H16Rik	0.0455673	0.509366	1
4930455J16Rik	0.0227836	0.509366	1
4930465K09Rik	0.0227836	0.509366	1
4930471L23Rik	0.318971	0.509366	1
4930477N07Rik	0.341755	0.509366	1
4930483K19Rik	1.5265	0.509366	1
4930483O08Rik	0.113918	0.509366	1
4930505K14Rik	0.0455673	0.509366	1
4930513D17Rik	0.0455673	0.509366	1
4930519G04Rik	0.0911346	0.509366	1
4930519H02Rik	0.0227836	0.509366	1
4930523C07Rik	0.159485	0.509366	1
4930526L06Rik	5.71869	0.509366	1
4930529K09Rik	0.113918	0.509366	1
4930534H03Rik	0.296187	0.509366	1
4930543K20Rik	0.0227836	0.509366	1
4930544I03Rik	0.75186	0.509366	1
4930548K13Rik	0.113918	0.509366	1
4930550C17Rik	0.0911346	0.509366	1
4930551I15Rik	0.0227836	0.509366	1
4930554C24Rik	0.0455673	0.509366	1
4930556C24Rik	0.0911346	0.509366	1
4930556G22Rik	0.0455673	0.509366	1
4930556L07Rik	0.0227836	0.509366	1
4930557F08Rik	0.0911346	0.509366	1
4930558K02Rik	0.364538	0.509366	1
4930563M21Rik	0.159485	0.509366	1
4930565N06Rik	6.10602	0.509366	1
4930567K12Rik	0.0227836	0.509366	1
4930568A12Rik	0.0911346	0.509366	1
4930578E11Rik	0.25062	0.509366	1
4930578N18Rik	0.0227836	0.509366	1
4930584F24Rik	0.0683509	0.509366	1
4930588G17Rik	0.227836	0.509366	1
4930588J15Rik	0.0227836	0.509366	1
4930590J08Rik	1.00248	0.509366	1
4930592A05Rik	0.227836	0.509366	1
4930593C16Rik	0.0683509	0.509366	1
4930598N05Rik	0.0227836	0.509366	1
4931423N10Rik	0.729076	0.509366	1
4931429L15Rik	0.136702	0.509366	1
4932411K12Rik	0.364538	0.509366	1
4932413F04Rik	0.637942	0.509366	1
4932415D10Rik	0.0455673	0.509366	1
4932438H23Rik	0.318971	0.509366	1
4932441J04Rik	0.683509	0.509366	1
4933400F21Rik	10.7083	0.509366	1
4933406G16Rik	0.0227836	0.509366	1
4933407E24Rik	0.0227836	0.509366	1
4933408B17Rik	2.57455	0.509366	1
4933411E02Rik	0.0455673	0.509366	1
4933416E03Rik	0.113918	0.509366	1
4933421D24Rik	0.934129	0.509366	1
4933432I03Rik	0.0455673	0.509366	1
4933435E02Rik	0.729076	0.509366	1
5033403H07Rik	0.273404	0.509366	1
5330434G04Rik	0.0455673	0.509366	1
5330439A09Rik	0.0455673	0.509366	1
5430402P08Rik	0.0227836	0.509366	1
5430414B19Rik	0.455673	0.509366	1
5430427M07Rik	9.6147	0.509366	1
5430434I15Rik	0.0227836	0.509366	1
6030469F06Rik	0.0911346	0.509366	1
6720468P15Rik	0.318971	0.509366	1
7420700N18Rik	0.0455673	0.509366	1
7530416G11Rik	0.296187	0.509366	1
8030442B05Rik	0.0227836	0.509366	1
8430419K02Rik	0.159485	0.509366	1
9130015L21Rik	0.0455673	0.509366	1
9130209A04Rik	0.0455673	0.509366	1
9130221F21Rik	0.113918	0.509366	1
9230109A22Rik	0.136702	0.509366	1
9230111E07Rik	0.25062	0.509366	1
9330158H04Rik	0.113918	0.509366	1
9530003J23Rik	0.0227836	0.509366	1
9530053A07Rik	4.32889	0.509366	1
9630002D21Rik	0.683509	0.509366	1
9630013K17Rik	0.341755	0.509366	1
9930111H07Rik	0.0455673	0.509366	1
A130077B15Rik	0.113918	0.509366	1
A230059L01Rik	0.113918	0.509366	1
A230103O09Rik	0.159485	0.509366	1
A26c2	0.0455673	0.509366	1
A330015K06Rik	1.5265	0.509366	1
A330070K13Rik	0.0911346	0.509366	1
A330093E20Rik	1.34423	0.509366	1
A530001N23Rik	0.113918	0.509366	1
A530065N20Rik	0.159485	0.509366	1
A630012P03Rik	3.39476	0.509366	1
A630023A22Rik	0.318971	0.509366	1
A730090N16Rik	6.5389	0.509366	1
A830019P07Rik	0.136702	0.509366	1
A930019D19Rik	1.20753	0.509366	1
A930104D05Rik	2.46063	0.509366	1
Aadacl4	0.0455673	0.509366	1
Abca12	0.182269	0.509366	1
Abca6	0.273404	0.509366	1
Abcb1a	29.6415	0.509366	1
Abcg2	76.7353	0.509366	1
Abcg8	0.0227836	0.509366	1
AC125149.3	0.0683509	0.509366	1
AC133103.5	0.0683509	0.509366	1
AC150683.1	0.227836	0.509366	1
AC163347.1	0.0455673	0.509366	1
AC171003.1	1.27588	0.509366	1
Ace2	0.0227836	0.509366	1
Acnat1	0.227836	0.509366	1
Acot10	0.0911346	0.509366	1
Acot11	2.27836	0.509366	1
Acot12	0.0683509	0.509366	1
Acsm3	2.71125	0.509366	1
Acsm4	0.25062	0.509366	1
Acss3	0.387322	0.509366	1
Adam12	8.70335	0.509366	1
Adam28	0.113918	0.509366	1
Adam4	0.956913	0.509366	1
Adamts13	0.0227836	0.509366	1
Adamtsl3	0.569591	0.509366	1
Adarb2	4.80735	0.509366	1
Add2	0.0683509	0.509366	1
Adgrb3	2.21001	0.509366	1
Adgrd1	6.81231	0.509366	1
Adgrf2	1.04805	0.509366	1
Adgrg3	0.0455673	0.509366	1
Adgrl4	0.0683509	0.509366	1
Adh1	0.0683509	0.509366	1
Agr2	0.0683509	0.509366	1
Agt	0.0683509	0.509366	1
Agxt2	0.113918	0.509366	1
AI182371	0.410105	0.509366	1
AI839979	0.136702	0.509366	1
Aif1l	0.683509	0.509366	1
Akap14	2.5062	0.509366	1
Akap3	0.0455673	0.509366	1
Akr1b7	0.113918	0.509366	1
Akr1c14	0.0911346	0.509366	1
Akr1d1	0.592375	0.509366	1
Albfm1	0.0227836	0.509366	1
Aldh1a7	0.0455673	0.509366	1
Aldoart1	0.0227836	0.509366	1
Allc	2.07331	0.509366	1
Alox12b	0.227836	0.509366	1
Alox15	0.136702	0.509366	1
Alox5	0.524024	0.509366	1
Alpk2	1.23032	0.509366	1
Amy1	32.854	0.509366	1
Amz1	2.87074	0.509366	1
Angptl3	4.71621	0.509366	1
Ankfn1	0.683509	0.509366	1
Ankrd34c	0.0227836	0.509366	1
Ankrd37	28.2061	0.509366	1
Anks4b	0.0455673	0.509366	1
Ano2	0.455673	0.509366	1
Ano5	0.0911346	0.509366	1
Antxrl	0.0227836	0.509366	1
Anxa13	0.455673	0.509366	1
Apoa2	60.3994	0.509366	1
Apol10b	0.0227836	0.509366	1
Apol9a	0.0227836	0.509366	1
Areg	0.0227836	0.509366	1
Arhgap20os	1.00248	0.509366	1
Arhgap6	0.979696	0.509366	1
Arl13a	0.273404	0.509366	1
Armc3	0.911346	0.509366	1
Armc4	0.341755	0.509366	1
Armh2	1.07083	0.509366	1
Arpp21	0.318971	0.509366	1
Art3	2.7796	0.509366	1
Asb12	0.182269	0.509366	1
Asb8	12.007	0.509366	1
Asic2	1.79991	0.509366	1
Atp10b	0.0911346	0.509366	1
Atp2c2	0.934129	0.509366	1
Atxn7l1os1	2.39228	0.509366	1
AU023762	0.387322	0.509366	1
AV320801	0.0455673	0.509366	1
Avpr1b	1.59485	0.509366	1
AY512915	0.546807	0.509366	1
B230214G05Rik	0.113918	0.509366	1
B230220B15Rik	0.0683509	0.509366	1
B230303O12Rik	0.227836	0.509366	1
B230323A14Rik	0.341755	0.509366	1
B3galt2	16.3359	0.509366	1
Baz1a	31.3275	0.509366	1
Bbox1	0.113918	0.509366	1
BC026513	0.113918	0.509366	1
BC046251	0.0227836	0.509366	1
BC048507	0.0455673	0.509366	1
BC049352	0.0227836	0.509366	1
Bcl2a1c	0.0227836	0.509366	1
Bcl2l14	3.12136	0.509366	1
Best3	1.04805	0.509366	1
Bex6	0.159485	0.509366	1
Bicdl2	0.615158	0.509366	1
Bmp15	0.0227836	0.509366	1
Bpifb2	0.0683509	0.509366	1
Bpifb3	0.0227836	0.509366	1
Bri3	60.0349	0.509366	1
Btnl4	0.136702	0.509366	1
C030007H22Rik	0.318971	0.509366	1
C030013C21Rik	0.0227836	0.509366	1
C030014I23Rik	0.318971	0.509366	1
C030018K13Rik	0.0683509	0.509366	1
C130083M11Rik	0.364538	0.509366	1
C1ra	0.273404	0.509366	1
C1rb	0.0227836	0.509366	1
C230029F24Rik	0.227836	0.509366	1
C3	0.0455673	0.509366	1
C4bp	0.0683509	0.509366	1
C5ar1	0.0455673	0.509366	1
C7	1.07083	0.509366	1
C86187	0.0227836	0.509366	1
C8a	0.0455673	0.509366	1
Cabs1	0.0911346	0.509366	1
Cacng3	1.20753	0.509366	1
Calcr	0.0455673	0.509366	1
Calcrl	0.205053	0.509366	1
Caln1	1.66321	0.509366	1
Capn3	2.52898	0.509366	1
Capn6	0.0227836	0.509366	1
Car10	0.75186	0.509366	1
Car6	0.387322	0.509366	1
Car9	0.182269	0.509366	1
Cask	125.173	0.509366	1
Cbfa2t3	0.341755	0.509366	1
Ccdc144b	0.0683509	0.509366	1
Ccdc169	0.455673	0.509366	1
Ccdc187	0.729076	0.509366	1
Ccdc24	1.27588	0.509366	1
Ccdc27	0.113918	0.509366	1
Ccdc36	1.75434	0.509366	1
Ccl1	0.0683509	0.509366	1
Ccl24	0.0227836	0.509366	1
Ccl6	1.09361	0.509366	1
Ccn5	0.0455673	0.509366	1
Ccnb3	0.0227836	0.509366	1
Ccr3	0.0455673	0.509366	1
Ccrl2	0.0227836	0.509366	1
Cd27	1.70877	0.509366	1
Cd300ld	0.0227836	0.509366	1
Cd300lf	0.0911346	0.509366	1
Cd33	0.159485	0.509366	1
Cd53	0.0683509	0.509366	1
Cd72	0.387322	0.509366	1
Cdca7l	13.8069	0.509366	1
Cdcp2	0.0911346	0.509366	1
Cdh9	0.0911346	0.509366	1
Ceacam19	0.0683509	0.509366	1
Celf2	10.3438	0.509366	1
Celf3	0.50124	0.509366	1
Cep112os1	1.73156	0.509366	1
Cerkl	4.89848	0.509366	1
Cers3	0.660726	0.509366	1
Ces1d	0.0227836	0.509366	1
Ces2g	0.0911346	0.509366	1
Ces5a	0.25062	0.509366	1
Cfap47	2.00496	0.509366	1
Cfap65	0.0911346	0.509366	1
Cfap73	1.86826	0.509366	1
Cga	0.934129	0.509366	1
Chrdl1	0.0227836	0.509366	1
Chrm2	0.227836	0.509366	1
Cib4	0.0683509	0.509366	1
Clca1	0.0683509	0.509366	1
Clca2	0.159485	0.509366	1
Cldn18	0.683509	0.509366	1
Clec2f	0.296187	0.509366	1
Clec2h	0.113918	0.509366	1
Cln8	28.4568	0.509366	1
Clnkos	0.0455673	0.509366	1
Cmah	1.45815	0.509366	1
Col26a1	2.46063	0.509366	1
Col28a1	0.637942	0.509366	1
Col3a1	0.0227836	0.509366	1
Col6a4	0.410105	0.509366	1
Col6a5	2.07331	0.509366	1
Coro1a	1.43537	0.509366	1
Cox7a2l	80.0161	0.509366	1
Cox7b2	6.10602	0.509366	1
Cox8c	0.296187	0.509366	1
Cp	3.44033	0.509366	1
Cpq	35.6336	0.509366	1
Cr2	1.20753	0.509366	1
Crisp2	0.615158	0.509366	1
Crygb	0.0455673	0.509366	1
Crygs	0.113918	0.509366	1
Csn1s2a	0.0227836	0.509366	1
Csprs	0.0683509	0.509366	1
Cst10	0.0227836	0.509366	1
Cst12	0.0683509	0.509366	1
Cst13	0.0227836	0.509366	1
Csta1	0.432889	0.509366	1
Ctcflos	0.136702	0.509366	1
Ctnna2	1.36702	0.509366	1
Cts6	0.0455673	0.509366	1
Cul9	3.12136	0.509366	1
Cxcl13	0.0227836	0.509366	1
Cxcl9	0.0227836	0.509366	1
Cxcr2	0.888562	0.509366	1
Cxcr6	1.04805	0.509366	1
Cyp26b1	0.159485	0.509366	1
Cyp2b13	0.524024	0.509366	1
Cyp2b19	0.0455673	0.509366	1
Cyp2c29	0.729076	0.509366	1
Cyp2c68	0.113918	0.509366	1
Cyp2d9	0.0911346	0.509366	1
Cyp2e1	0.0227836	0.509366	1
Cyp2f2	0.227836	0.509366	1
Cyp2j8	0.797427	0.509366	1
Cyp4f15	0.0911346	0.509366	1
Cysltr2	0.729076	0.509366	1
D030051J21Rik	0.205053	0.509366	1
D130052B06Rik	0.113918	0.509366	1
D130079A08Rik	5.51364	0.509366	1
D13Ertd608e	0.0683509	0.509366	1
D330046F09Rik	0.0455673	0.509366	1
D630011A20Rik	0.0911346	0.509366	1
D6Ertd474e	0.296187	0.509366	1
D730045B01Rik	6.01488	0.509366	1
D830013O20Rik	0.0455673	0.509366	1
D830030K20Rik	0.205053	0.509366	1
D830032E09Rik	0.273404	0.509366	1
Dab1	93.3446	0.509366	1
Dab2	2.09609	0.509366	1
Dctd	144.107	0.509366	1
Ddo	0.25062	0.509366	1
Defb39	0.660726	0.509366	1
Defb40	3.37198	0.509366	1
Defb43	0.0683509	0.509366	1
Defb47	0.227836	0.509366	1
Des	1.07083	0.509366	1
Dgki	19.4344	0.509366	1
Dgkk	0.273404	0.509366	1
Disp2	0.0683509	0.509366	1
Dlx6os1	0.0911346	0.509366	1
Dmbt1	0.159485	0.509366	1
Dmrtc1b	0.159485	0.509366	1
Dnah12	2.09609	0.509366	1
Dnah14	5.08075	0.509366	1
Dnah2os	0.182269	0.509366	1
Dnajc5g	3.25806	0.509366	1
Dnal4	6.31107	0.509366	1
Dnmt3c	0.0683509	0.509366	1
Dppa1	0.0227836	0.509366	1
Dpy19l2	0.159485	0.509366	1
Drc1	0.205053	0.509366	1
Drp2	1.20753	0.509366	1
Dscaml1	8.04262	0.509366	1
Dupd1	12.3487	0.509366	1
Dusp3	3.6226	0.509366	1
Dydc2	0.0911346	0.509366	1
E130111B04Rik	0.0227836	0.509366	1
Eddm3b	0.0227836	0.509366	1
Egfros	0.25062	0.509366	1
Eif2c5	0.0227836	0.509366	1
Eif4e3	0.364538	0.509366	1
Emcn	0.159485	0.509366	1
Eno1b	39.7574	0.509366	1
Enpep	0.0455673	0.509366	1
Enpp6	0.387322	0.509366	1
Enthd1	3.46311	0.509366	1
Epb42	0.0911346	0.509366	1
Epha3	0.273404	0.509366	1
Eps8	37.0006	0.509366	1
Epsti1	0.182269	0.509366	1
Ermap	0.0455673	0.509366	1
Esr2	0.50124	0.509366	1
F13a1	0.113918	0.509366	1
F630206G17Rik	0.364538	0.509366	1
F830016B08Rik	0.0455673	0.509366	1
F830045P16Rik	0.159485	0.509366	1
Faim2	0.956913	0.509366	1
Fam107b	7.70087	0.509366	1
Fam122c	0.159485	0.509366	1
Fam155a	1.27588	0.509366	1
Fam166a	0.410105	0.509366	1
Fam181a	0.159485	0.509366	1
Fam186a	1.68599	0.509366	1
Fam71d	0.432889	0.509366	1
Fam71f1	0.136702	0.509366	1
Fap	0.0227836	0.509366	1
Fasl	0.0911346	0.509366	1
Fat4	0.0455673	0.509366	1
Fbn1	2.14166	0.509366	1
Fbxo41	1.66321	0.509366	1
Fbxw16	0.364538	0.509366	1
Fbxw22	0.0227836	0.509366	1
Fcmr	0.0227836	0.509366	1
Fgf7	0.364538	0.509366	1
Fgl1	1.89104	0.509366	1
Fhad1os1	0.0455673	0.509366	1
Filip1l	236.836	0.509366	1
Flg2	0.0227836	0.509366	1
Fmo3	0.0683509	0.509366	1
Fmo4	0.0227836	0.509366	1
Fnd3c2	0.113918	0.509366	1
Fndc1	1.1164	0.509366	1
Fthl17a	0.182269	0.509366	1
Fuca2	12.6905	0.509366	1
Fxyd2	1.45815	0.509366	1
G630018N14Rik	0.364538	0.509366	1
G630055G22Rik	0.683509	0.509366	1
G630064G18Rik	0.0455673	0.509366	1
G6pc	0.0227836	0.509366	1
Gabra3	0.478456	0.509366	1
Gabra4	0.0683509	0.509366	1
Gabrb1	0.842995	0.509366	1
Gabrd	0.205053	0.509366	1
Gabrr3	0.410105	0.509366	1
Gckr	0.205053	0.509366	1
Gcm2	0.296187	0.509366	1
Gimap6	0.0227836	0.509366	1
Gja6	0.136702	0.509366	1
Gja8	0.0683509	0.509366	1
Gjb1	0.50124	0.509366	1
Gjc3	0.0683509	0.509366	1
Gje1	0.0227836	0.509366	1
Gkn1	0.0227836	0.509366	1
Gldnos	0.0227836	0.509366	1
Glipr1	2.18723	0.509366	1
Glipr1l3	0.0455673	0.509366	1
Glod5	0.387322	0.509366	1
Glra1	0.410105	0.509366	1
Glra2	0.182269	0.509366	1
Glra4	3.73652	0.509366	1
Glt6d1	0.0227836	0.509366	1
Gm10283	0.113918	0.509366	1
Gm10310	0.0683509	0.509366	1
Gm10392	0.0683509	0.509366	1
Gm10503	0.205053	0.509366	1
Gm10538	0.182269	0.509366	1
Gm10544	0.0227836	0.509366	1
Gm10612	0.0227836	0.509366	1
Gm10619	0.113918	0.509366	1
Gm10629	0.0911346	0.509366	1
Gm10635	0.205053	0.509366	1
Gm10745	0.0911346	0.509366	1
Gm10772	1.61764	0.509366	1
Gm10845	0.273404	0.509366	1
Gm10851	0.569591	0.509366	1
Gm10860	0.159485	0.509366	1
Gm11027	0.318971	0.509366	1
Gm11127	0.546807	0.509366	1
Gm11213	0.0227836	0.509366	1
Gm11342	0.136702	0.509366	1
Gm11368	0.0227836	0.509366	1
Gm11476	1.82269	0.509366	1
Gm11494	0.0227836	0.509366	1
Gm11685	0.0911346	0.509366	1
Gm11690	0.0683509	0.509366	1
Gm11712	0.911346	0.509366	1
Gm11808	35.2235	0.509366	1
Gm11844	0.205053	0.509366	1
Gm11867	1.07083	0.509366	1
Gm11946	0.478456	0.509366	1
Gm12068	0.273404	0.509366	1
Gm12082	0.0683509	0.509366	1
Gm12111	0.227836	0.509366	1
Gm12117	0.25062	0.509366	1
Gm12127	0.0227836	0.509366	1
Gm12132	2.07331	0.509366	1
Gm12162	0.0455673	0.509366	1
Gm12224	0.934129	0.509366	1
Gm12299	0.410105	0.509366	1
Gm12301	0.0683509	0.509366	1
Gm12434	0.0227836	0.509366	1
Gm12503	0.0227836	0.509366	1
Gm12519	0.0227836	0.509366	1
Gm12590	0.0911346	0.509366	1
Gm12609	3.12136	0.509366	1
Gm12610	5.39972	0.509366	1
Gm12665	0.0455673	0.509366	1
Gm12668	0.0227836	0.509366	1
Gm12709	0.0227836	0.509366	1
Gm12714	0.0911346	0.509366	1
Gm12798	0.113918	0.509366	1
Gm12863	0.113918	0.509366	1
Gm12869	0.0911346	0.509366	1
Gm12888	0.0227836	0.509366	1
Gm13016	1.27588	0.509366	1
Gm13028	0.0227836	0.509366	1
Gm13054	0.820211	0.509366	1
Gm13078	0.0683509	0.509366	1
Gm13119	0.227836	0.509366	1
Gm13133	0.159485	0.509366	1
Gm13219	0.0455673	0.509366	1
Gm13266	0.0227836	0.509366	1
Gm13274	0.159485	0.509366	1
Gm13417	0.0911346	0.509366	1
Gm13465	0.0911346	0.509366	1
Gm13571	13.5563	0.509366	1
Gm13575	0.0227836	0.509366	1
Gm13584	0.364538	0.509366	1
Gm13598	1.00248	0.509366	1
Gm136	0.0227836	0.509366	1
Gm13613	0.0455673	0.509366	1
Gm13617	1.20753	0.509366	1
Gm13625	2.25558	0.509366	1
Gm13660	0.0227836	0.509366	1
Gm13703	0.113918	0.509366	1
Gm13709	0.0455673	0.509366	1
Gm13710	0.136702	0.509366	1
Gm13837	0.0227836	0.509366	1
Gm13849	0.296187	0.509366	1
Gm13964	0.341755	0.509366	1
Gm14095	0.0455673	0.509366	1
Gm14133	0.159485	0.509366	1
Gm14149	0.0911346	0.509366	1
Gm14154	0.0455673	0.509366	1
Gm14161	0.0227836	0.509366	1
Gm14174	0.0227836	0.509366	1
Gm14214	0.182269	0.509366	1
Gm14221	6.99458	0.509366	1
Gm14223	0.0455673	0.509366	1
Gm14280	0.592375	0.509366	1
Gm14437	0.0911346	0.509366	1
Gm14461	0.0683509	0.509366	1
Gm14565	0.318971	0.509366	1
Gm14569	0.432889	0.509366	1
Gm14582	1.48094	0.509366	1
Gm14636	0.410105	0.509366	1
Gm14661	53.9744	0.509366	1
Gm14664	0.0227836	0.509366	1
Gm14697	0.136702	0.509366	1
Gm14827	0.729076	0.509366	1
Gm14851	0.0227836	0.509366	1
Gm15020	0.0227836	0.509366	1
Gm15169	0.387322	0.509366	1
Gm15178	0.0683509	0.509366	1
Gm15232	0.0455673	0.509366	1
Gm15239	0.205053	0.509366	1
Gm15241	0.0911346	0.509366	1
Gm15262	0.569591	0.509366	1
Gm15337	0.706293	0.509366	1
Gm15339	0.0455673	0.509366	1
Gm15392	0.25062	0.509366	1
Gm15414	27.8872	0.509366	1
Gm15419	0.136702	0.509366	1
Gm15423	0.273404	0.509366	1
Gm15475	0.0683509	0.509366	1
Gm15478	1.13918	0.509366	1
Gm15518	0.865778	0.509366	1
Gm15527	0.569591	0.509366	1
Gm15555	0.0227836	0.509366	1
Gm15561	0.159485	0.509366	1
Gm15619	0.0227836	0.509366	1
Gm15632	1.1164	0.509366	1
Gm15635	0.0683509	0.509366	1
Gm15668	0.0911346	0.509366	1
Gm15675	3.94157	0.509366	1
Gm15690	0.0455673	0.509366	1
Gm15701	0.0911346	0.509366	1
Gm15747	1.48094	0.509366	1
Gm15762	0.136702	0.509366	1
Gm15802	0.136702	0.509366	1
Gm15810	0.0227836	0.509366	1
Gm15813	0.0455673	0.509366	1
Gm15818	0.136702	0.509366	1
Gm15851	0.0227836	0.509366	1
Gm1587	0.0227836	0.509366	1
Gm15891	0.0683509	0.509366	1
Gm15915	0.0227836	0.509366	1
Gm15945	0.0911346	0.509366	1
Gm15964	0.934129	0.509366	1
Gm15965	1.66321	0.509366	1
Gm15966	0.478456	0.509366	1
Gm16004	0.0911346	0.509366	1
Gm16006	0.0227836	0.509366	1
Gm16095	0.0455673	0.509366	1
Gm16116	1.77712	0.509366	1
Gm16117	0.0911346	0.509366	1
Gm16126	2.73404	0.509366	1
Gm16151	0.0455673	0.509366	1
Gm16178	3.03022	0.509366	1
Gm16189	3.18971	0.509366	1
Gm16214	2.09609	0.509366	1
Gm16222	0.455673	0.509366	1
Gm16226	0.387322	0.509366	1
Gm16267	0.865778	0.509366	1
Gm1627	0.0227836	0.509366	1
Gm16310	1.54929	0.509366	1
Gm16540	0.410105	0.509366	1
Gm16541	17.589	0.509366	1
Gm16549	7.95149	0.509366	1
Gm16573	0.432889	0.509366	1
Gm16575	0.182269	0.509366	1
Gm16726	0.683509	0.509366	1
Gm1698	0.136702	0.509366	1
Gm17033	0.0455673	0.509366	1
Gm17108	17.4067	0.509366	1
Gm17116	0.0227836	0.509366	1
Gm17133	1.23032	0.509366	1
Gm17135	2.98466	0.509366	1
Gm17146	0.318971	0.509366	1
Gm17171	0.0227836	0.509366	1
Gm17188	0.364538	0.509366	1
Gm17193	0.0911346	0.509366	1
Gm17202	0.227836	0.509366	1
Gm17203	0.227836	0.509366	1
Gm17234	0.136702	0.509366	1
Gm17266	5.55921	0.509366	1
Gm17455	0.0227836	0.509366	1
Gm17622	0.0683509	0.509366	1
Gm17644	0.0455673	0.509366	1
Gm17746	0.0227836	0.509366	1
Gm17783	0.0227836	0.509366	1
Gm18280	0.273404	0.509366	1
Gm19299	0.524024	0.509366	1
Gm19303	0.182269	0.509366	1
Gm19395	0.0227836	0.509366	1
Gm19610	0.0227836	0.509366	1
Gm19719	0.0227836	0.509366	1
Gm19866	0.296187	0.509366	1
Gm1992	0.0683509	0.509366	1
Gm19938	0.0911346	0.509366	1
Gm19951	0.524024	0.509366	1
Gm19967	3.64538	0.509366	1
Gm2000	29.3909	0.509366	1
Gm20043	0.182269	0.509366	1
Gm20407	0.296187	0.509366	1
Gm20468	0.341755	0.509366	1
Gm20508	0.546807	0.509366	1
Gm20539	0.0683509	0.509366	1
Gm2056	0.0227836	0.509366	1
Gm20597	0.0227836	0.509366	1
Gm20611	0.136702	0.509366	1
Gm20618	0.75186	0.509366	1
Gm20629	0.569591	0.509366	1
Gm20636	0.182269	0.509366	1
Gm20642	0.0227836	0.509366	1
Gm20756	2.09609	0.509366	1
Gm21060	2.55177	0.509366	1
Gm21154	1.41259	0.509366	1
Gm21269	0.227836	0.509366	1
Gm21284	1.93661	0.509366	1
Gm21798	0.136702	0.509366	1
Gm21976	0.273404	0.509366	1
Gm22000	0.0683509	0.509366	1
Gm2350	0.432889	0.509366	1
Gm2464	0.0683509	0.509366	1
Gm2629	0.182269	0.509366	1
Gm26544	0.113918	0.509366	1
Gm26619	1.20753	0.509366	1
Gm26626	0.0455673	0.509366	1
Gm26629	0.0227836	0.509366	1
Gm26640	0.227836	0.509366	1
Gm26686	0.0455673	0.509366	1
Gm26738	1.16197	0.509366	1
Gm26740	2.16445	0.509366	1
Gm26747	0.113918	0.509366	1
Gm26781	1.32145	0.509366	1
Gm26791	0.0227836	0.509366	1
Gm26820	0.182269	0.509366	1
Gm26827	28.8441	0.509366	1
Gm26862	5.24024	0.509366	1
Gm26873	7.81479	0.509366	1
Gm26916	0.934129	0.509366	1
Gm26944	27.796	0.509366	1
Gm27010	6.83509	0.509366	1
Gm27166	0.0683509	0.509366	1
Gm27169	0.0227836	0.509366	1
Gm27188	0.888562	0.509366	1
Gm27196	0.0227836	0.509366	1
Gm27200	3.25806	0.509366	1
Gm2721	0.0455673	0.509366	1
Gm27227	0.113918	0.509366	1
Gm27230	0.0227836	0.509366	1
Gm2762	0.364538	0.509366	1
Gm28068	0.159485	0.509366	1
Gm28111	0.0911346	0.509366	1
Gm28180	0.0911346	0.509366	1
Gm2824	0.455673	0.509366	1
Gm28258	0.0683509	0.509366	1
Gm28262	0.0227836	0.509366	1
Gm28289	0.0227836	0.509366	1
Gm28307	1.27588	0.509366	1
Gm28379	15.9258	0.509366	1
Gm28410	0.227836	0.509366	1
Gm28411	0.0227836	0.509366	1
Gm28447	0.318971	0.509366	1
Gm28501	8.04262	0.509366	1
Gm28512	0.182269	0.509366	1
Gm28564	0.0455673	0.509366	1
Gm28588	0.25062	0.509366	1
Gm28590	0.0227836	0.509366	1
Gm28651	0.0227836	0.509366	1
Gm28723	0.569591	0.509366	1
Gm28750	0.0227836	0.509366	1
Gm28782	0.0455673	0.509366	1
Gm28826	0.296187	0.509366	1
Gm28875	0.0227836	0.509366	1
Gm2897	0.0683509	0.509366	1
Gm28991	0.0227836	0.509366	1
Gm29040	0.524024	0.509366	1
Gm29051	0.113918	0.509366	1
Gm29055	0.934129	0.509366	1
Gm29066	0.0455673	0.509366	1
Gm29069	0.136702	0.509366	1
Gm29088	0.227836	0.509366	1
Gm29112	0.0683509	0.509366	1
Gm29113	0.0227836	0.509366	1
Gm29114	0.25062	0.509366	1
Gm2912	0.0455673	0.509366	1
Gm29154	0.136702	0.509366	1
Gm29260	2.80239	0.509366	1
Gm29291	0.0455673	0.509366	1
Gm29322	0.432889	0.509366	1
Gm29488	2.91631	0.509366	1
Gm29506	0.615158	0.509366	1
Gm29521	0.0455673	0.509366	1
Gm29601	0.0227836	0.509366	1
Gm29674	0.0227836	0.509366	1
Gm29678	0.0227836	0.509366	1
Gm29682	0.432889	0.509366	1
Gm29771	0.25062	0.509366	1
Gm29805	0.0227836	0.509366	1
Gm29860	0.0227836	0.509366	1
Gm29904	0.0683509	0.509366	1
Gm29927	0.455673	0.509366	1
Gm30246	0.0455673	0.509366	1
Gm30275	0.136702	0.509366	1
Gm30563	0.0227836	0.509366	1
Gm30593	0.0455673	0.509366	1
Gm30600	0.0227836	0.509366	1
Gm30613	0.227836	0.509366	1
Gm30655	0.159485	0.509366	1
Gm30735	0.0227836	0.509366	1
Gm30849	0.0911346	0.509366	1
Gm30873	0.159485	0.509366	1
Gm30948	1.02526	0.509366	1
Gm31026	0.0683509	0.509366	1
Gm31084	0.227836	0.509366	1
Gm31121	0.205053	0.509366	1
Gm31401	0.0227836	0.509366	1
Gm31415	1.00248	0.509366	1
Gm31452	0.0683509	0.509366	1
Gm31706	0.227836	0.509366	1
Gm31747	0.0227836	0.509366	1
Gm31784	0.0455673	0.509366	1
Gm31831	0.729076	0.509366	1
Gm31854	0.0227836	0.509366	1
Gm31925	0.524024	0.509366	1
Gm32005	0.364538	0.509366	1
Gm32023	0.0227836	0.509366	1
Gm32200	0.410105	0.509366	1
Gm32364	0.341755	0.509366	1
Gm32401	0.113918	0.509366	1
Gm32468	0.0683509	0.509366	1
Gm32511	0.318971	0.509366	1
Gm32567	0.0455673	0.509366	1
Gm32624	0.25062	0.509366	1
Gm32647	1.98218	0.509366	1
Gm32742	0.0683509	0.509366	1
Gm32764	0.0911346	0.509366	1
Gm32780	0.432889	0.509366	1
Gm32815	0.0683509	0.509366	1
Gm32828	1.13918	0.509366	1
Gm32913	0.364538	0.509366	1
Gm33104	0.0683509	0.509366	1
Gm33203	0.0683509	0.509366	1
Gm33246	0.0683509	0.509366	1
Gm33251	0.205053	0.509366	1
Gm33432	0.569591	0.509366	1
Gm33586	0.0683509	0.509366	1
Gm33758	0.0683509	0.509366	1
Gm33785	0.0227836	0.509366	1
Gm34006	0.113918	0.509366	1
Gm34022	0.182269	0.509366	1
Gm34047	0.797427	0.509366	1
Gm34069	0.0455673	0.509366	1
Gm34237	0.182269	0.509366	1
Gm34304	0.0227836	0.509366	1
Gm34333	0.0227836	0.509366	1
Gm34368	0.637942	0.509366	1
Gm34370	0.0227836	0.509366	1
Gm34544	0.660726	0.509366	1
Gm34662	0.0227836	0.509366	1
Gm34672	0.0911346	0.509366	1
Gm34794	0.0683509	0.509366	1
Gm34816	0.136702	0.509366	1
Gm34907	0.432889	0.509366	1
Gm34923	0.205053	0.509366	1
Gm34973	0.0455673	0.509366	1
Gm35019	2.07331	0.509366	1
Gm35060	0.113918	0.509366	1
Gm35066	1.89104	0.509366	1
Gm35154	0.341755	0.509366	1
Gm35164	0.0455673	0.509366	1
Gm35188	131.211	0.509366	1
Gm35189	0.0683509	0.509366	1
Gm35299	0.113918	0.509366	1
Gm35386	0.0227836	0.509366	1
Gm35419	0.0227836	0.509366	1
Gm3543	0.0455673	0.509366	1
Gm3550	6.99458	0.509366	1
Gm35572	5.92375	0.509366	1
Gm35585	0.205053	0.509366	1
Gm35657	0.0455673	0.509366	1
Gm35733	0.136702	0.509366	1
Gm35769	0.159485	0.509366	1
Gm35909	0.0227836	0.509366	1
Gm36028	0.0227836	0.509366	1
Gm36065	0.0227836	0.509366	1
Gm36099	0.0455673	0.509366	1
Gm36101	0.0227836	0.509366	1
Gm36264	0.729076	0.509366	1
Gm36419	0.159485	0.509366	1
Gm36485	0.273404	0.509366	1
Gm36503	0.0227836	0.509366	1
Gm36640	0.273404	0.509366	1
Gm36660	0.524024	0.509366	1
Gm36736	0.136702	0.509366	1
Gm36745	0.0227836	0.509366	1
Gm36860	0.0455673	0.509366	1
Gm36913	0.0683509	0.509366	1
Gm3693	0.0683509	0.509366	1
Gm36988	0.0683509	0.509366	1
Gm37202	0.159485	0.509366	1
Gm37273	0.0683509	0.509366	1
Gm37350	0.0683509	0.509366	1
Gm37381	1.86826	0.509366	1
Gm37459	0.136702	0.509366	1
Gm37525	0.0455673	0.509366	1
Gm37571	3.28084	0.509366	1
Gm37754	0.0911346	0.509366	1
Gm37915	0.159485	0.509366	1
Gm38134	10.9134	0.509366	1
Gm38186	0.136702	0.509366	1
Gm38398	0.0911346	0.509366	1
Gm38505	0.136702	0.509366	1
Gm38554	0.0227836	0.509366	1
Gm38562	0.0683509	0.509366	1
Gm38569	0.364538	0.509366	1
Gm38576	0.273404	0.509366	1
Gm38832	0.0227836	0.509366	1
Gm38839	0.136702	0.509366	1
Gm3896	0.0227836	0.509366	1
Gm38997	0.0227836	0.509366	1
Gm39317	0.136702	0.509366	1
Gm39323	0.205053	0.509366	1
Gm39363	1.68599	0.509366	1
Gm39436	0.478456	0.509366	1
Gm3948	0.159485	0.509366	1
Gm40055	0.0227836	0.509366	1
Gm40153	0.113918	0.509366	1
Gm40331	0.0455673	0.509366	1
Gm40375	0.205053	0.509366	1
Gm40438	0.774644	0.509366	1
Gm40518	0.182269	0.509366	1
Gm40621	0.182269	0.509366	1
Gm40655	0.0227836	0.509366	1
Gm40658	0.136702	0.509366	1
Gm40662	0.387322	0.509366	1
Gm40923	0.0455673	0.509366	1
Gm40999	0.182269	0.509366	1
Gm41138	0.113918	0.509366	1
Gm41183	0.0455673	0.509366	1
Gm41206	0.410105	0.509366	1
Gm41318	0.25062	0.509366	1
Gm41322	0.0455673	0.509366	1
Gm41442	0.820211	0.509366	1
Gm41492	1.02526	0.509366	1
Gm41561	4.92127	0.509366	1
Gm41654	0.159485	0.509366	1
Gm41720	0.0683509	0.509366	1
Gm41819	0.0455673	0.509366	1
Gm4221	0.0911346	0.509366	1
Gm42413	11.4374	0.509366	1
Gm42423	0.0227836	0.509366	1
Gm42500	0.0455673	0.509366	1
Gm42504	0.0455673	0.509366	1
Gm4258	0.318971	0.509366	1
Gm42620	1.54929	0.509366	1
Gm42697	0.113918	0.509366	1
Gm42700	0.956913	0.509366	1
Gm42701	4.76178	0.509366	1
Gm42711	0.0227836	0.509366	1
Gm42744	0.0455673	0.509366	1
Gm42817	0.0911346	0.509366	1
Gm42848	0.387322	0.509366	1
Gm42849	0.159485	0.509366	1
Gm42868	0.0683509	0.509366	1
Gm42869	6.44777	0.509366	1
Gm42912	0.0911346	0.509366	1
Gm43069	0.455673	0.509366	1
Gm43136	0.0911346	0.509366	1
Gm43140	1.2531	0.509366	1
Gm43177	0.0227836	0.509366	1
Gm43259	6.76674	0.509366	1
Gm43303	0.0227836	0.509366	1
Gm43357	0.0911346	0.509366	1
Gm43391	0.0455673	0.509366	1
Gm43462	13.8069	0.509366	1
Gm43577	0.113918	0.509366	1
Gm43608	0.227836	0.509366	1
Gm43623	0.0911346	0.509366	1
Gm43660	2.68847	0.509366	1
Gm43674	0.136702	0.509366	1
Gm43690	0.0227836	0.509366	1
Gm43732	0.888562	0.509366	1
Gm43813	2.68847	0.509366	1
Gm43821	0.0455673	0.509366	1
Gm43846	0.0227836	0.509366	1
Gm43915	7.6553	0.509366	1
Gm43920	2.93909	0.509366	1
Gm44017	0.136702	0.509366	1
Gm44026	0.0227836	0.509366	1
Gm44053	0.25062	0.509366	1
Gm44067	0.0683509	0.509366	1
Gm44097	1.3898	0.509366	1
Gm44167	0.0227836	0.509366	1
Gm44175	0.205053	0.509366	1
Gm44214	0.113918	0.509366	1
Gm44257	0.159485	0.509366	1
Gm44278	0.0455673	0.509366	1
Gm44317	0.25062	0.509366	1
Gm44626	0.455673	0.509366	1
Gm44706	0.0911346	0.509366	1
Gm44724	7.90592	0.509366	1
Gm44736	0.159485	0.509366	1
Gm44787	0.182269	0.509366	1
Gm44788	0.0911346	0.509366	1
Gm44836	0.683509	0.509366	1
Gm44866	0.0455673	0.509366	1
Gm44939	0.0227836	0.509366	1
Gm44991	0.0455673	0.509366	1
Gm44993	0.455673	0.509366	1
Gm45029	0.820211	0.509366	1
Gm45037	0.0227836	0.509366	1
Gm45079	0.0227836	0.509366	1
Gm45144	0.0455673	0.509366	1
Gm45159	0.341755	0.509366	1
Gm45184	0.546807	0.509366	1
Gm45188	0.911346	0.509366	1
Gm45307	0.0683509	0.509366	1
Gm45341	0.0227836	0.509366	1
Gm45350	0.0227836	0.509366	1
Gm45352	0.0683509	0.509366	1
Gm45356	0.0227836	0.509366	1
Gm45406	0.592375	0.509366	1
Gm45486	0.159485	0.509366	1
Gm45495	0.0911346	0.509366	1
Gm45524	0.113918	0.509366	1
Gm45645	2.91631	0.509366	1
Gm4566	0.979696	0.509366	1
Gm45672	0.0227836	0.509366	1
Gm45699	0.159485	0.509366	1
Gm45895	0.113918	0.509366	1
Gm45903	0.0227836	0.509366	1
Gm45911	0.0455673	0.509366	1
Gm4598	0.0455673	0.509366	1
Gm4632	1.23032	0.509366	1
Gm46349	0.296187	0.509366	1
Gm46376	0.0227836	0.509366	1
Gm47002	0.683509	0.509366	1
Gm47015	0.136702	0.509366	1
Gm47049	0.0227836	0.509366	1
Gm47078	0.432889	0.509366	1
Gm47080	0.0455673	0.509366	1
Gm47134	0.136702	0.509366	1
Gm47153	0.0227836	0.509366	1
Gm47177	0.0227836	0.509366	1
Gm47207	7.99706	0.509366	1
Gm47214	0.0911346	0.509366	1
Gm47251	0.113918	0.509366	1
Gm47343	0.296187	0.509366	1
Gm47360	0.341755	0.509366	1
Gm4737	1.1164	0.509366	1
Gm47371	6.44777	0.509366	1
Gm47409	0.0455673	0.509366	1
Gm47416	0.341755	0.509366	1
Gm47424	0.546807	0.509366	1
Gm47428	5.78704	0.509366	1
Gm47429	0.0683509	0.509366	1
Gm47432	0.0455673	0.509366	1
Gm47459	0.0455673	0.509366	1
Gm47507	0.0911346	0.509366	1
Gm47510	0.113918	0.509366	1
Gm47515	0.0911346	0.509366	1
Gm47520	0.113918	0.509366	1
Gm47598	0.182269	0.509366	1
Gm47601	0.0227836	0.509366	1
Gm47604	0.0455673	0.509366	1
Gm47614	0.0227836	0.509366	1
Gm47661	2.57455	0.509366	1
Gm47664	0.911346	0.509366	1
Gm47684	0.0455673	0.509366	1
Gm47701	0.637942	0.509366	1
Gm47710	0.0683509	0.509366	1
Gm47770	0.0683509	0.509366	1
Gm47780	0.0227836	0.509366	1
Gm47790	0.136702	0.509366	1
Gm47847	0.0683509	0.509366	1
Gm47875	0.182269	0.509366	1
Gm47898	0.0683509	0.509366	1
Gm47902	0.0227836	0.509366	1
Gm47914	0.0455673	0.509366	1
Gm47916	0.0227836	0.509366	1
Gm47917	0.0227836	0.509366	1
Gm48003	0.410105	0.509366	1
Gm48006	0.0455673	0.509366	1
Gm48022	0.0455673	0.509366	1
Gm48051	0.0227836	0.509366	1
Gm48161	0.113918	0.509366	1
Gm48202	0.0227836	0.509366	1
Gm48221	1.09361	0.509366	1
Gm48301	0.296187	0.509366	1
Gm48311	0.478456	0.509366	1
Gm48324	0.0911346	0.509366	1
Gm48341	0.774644	0.509366	1
Gm48370	0.0683509	0.509366	1
Gm48447	0.0227836	0.509366	1
Gm48479	0.364538	0.509366	1
Gm48508	0.0683509	0.509366	1
Gm48512	4.98962	0.509366	1
Gm48522	0.0455673	0.509366	1
Gm48529	0.387322	0.509366	1
Gm48538	0.0227836	0.509366	1
Gm48544	0.0227836	0.509366	1
Gm48571	0.0227836	0.509366	1
Gm48584	0.159485	0.509366	1
Gm48597	0.318971	0.509366	1
Gm48664	0.0227836	0.509366	1
Gm48671	0.0227836	0.509366	1
Gm48723	0.0455673	0.509366	1
Gm48727	0.0455673	0.509366	1
Gm48749	0.0911346	0.509366	1
Gm48762	0.0683509	0.509366	1
Gm48780	0.113918	0.509366	1
Gm48791	0.0683509	0.509366	1
Gm48824	0.0683509	0.509366	1
Gm48832	0.0227836	0.509366	1
Gm4884	0.0227836	0.509366	1
Gm48847	0.0227836	0.509366	1
Gm48877	0.729076	0.509366	1
Gm48898	0.159485	0.509366	1
Gm48900	4.94405	0.509366	1
Gm48912	0.0227836	0.509366	1
Gm48972	0.0455673	0.509366	1
Gm49008	0.364538	0.509366	1
Gm49016	0.546807	0.509366	1
Gm49083	0.341755	0.509366	1
Gm49116	0.0683509	0.509366	1
Gm49127	0.0227836	0.509366	1
Gm49128	0.159485	0.509366	1
Gm49135	0.273404	0.509366	1
Gm49169	0.273404	0.509366	1
Gm49172	0.660726	0.509366	1
Gm49216	0.842995	0.509366	1
Gm49227	0.0455673	0.509366	1
Gm49271	0.0683509	0.509366	1
Gm49334	0.0455673	0.509366	1
Gm49375	0.0455673	0.509366	1
Gm49431	0.136702	0.509366	1
Gm49445	0.0227836	0.509366	1
Gm49452	0.0227836	0.509366	1
Gm49481	0.0455673	0.509366	1
Gm49497	0.478456	0.509366	1
Gm49518	0.0227836	0.509366	1
Gm49519	0.182269	0.509366	1
Gm49602	0.888562	0.509366	1
Gm49622	0.0455673	0.509366	1
Gm49714	0.0227836	0.509366	1
Gm49722	0.0227836	0.509366	1
Gm49729	0.159485	0.509366	1
Gm49853	0.113918	0.509366	1
Gm49878	0.0227836	0.509366	1
Gm49901	0.296187	0.509366	1
Gm49975	0.0227836	0.509366	1
Gm50017	0.0227836	0.509366	1
Gm50020	14.6499	0.509366	1
Gm50026	0.0227836	0.509366	1
Gm50048	0.0227836	0.509366	1
Gm50049	1.00248	0.509366	1
Gm50106	0.729076	0.509366	1
Gm50143	0.0227836	0.509366	1
Gm50164	0.136702	0.509366	1
Gm50182	0.0227836	0.509366	1
Gm50194	0.182269	0.509366	1
Gm50215	0.820211	0.509366	1
Gm50229	0.0227836	0.509366	1
Gm50249	0.0227836	0.509366	1
Gm50250	9.7514	0.509366	1
Gm50362	0.410105	0.509366	1
Gm50376	0.0227836	0.509366	1
Gm50412	0.0683509	0.509366	1
Gm50430	0.0683509	0.509366	1
Gm50445	0.0455673	0.509366	1
Gm5082	0.0227836	0.509366	1
Gm5086	1.1164	0.509366	1
Gm5095	0.227836	0.509366	1
Gm5136	0.0911346	0.509366	1
Gm5244	0.205053	0.509366	1
Gm5460	0.0455673	0.509366	1
Gm5592	0.50124	0.509366	1
Gm5622	0.50124	0.509366	1
Gm5627	0.136702	0.509366	1
Gm5698	0.0227836	0.509366	1
Gm5773	0.0227836	0.509366	1
Gm5788	0.227836	0.509366	1
Gm5799	0.0455673	0.509366	1
Gm5800	0.0455673	0.509366	1
Gm5868	0.0227836	0.509366	1
Gm595	0.318971	0.509366	1
Gm597	0.0455673	0.509366	1
Gm6133	0.911346	0.509366	1
Gm6209	0.205053	0.509366	1
Gm6213	0.205053	0.509366	1
Gm6471	0.0455673	0.509366	1
Gm6803	0.0227836	0.509366	1
Gm6880	1.82269	0.509366	1
Gm6890	0.615158	0.509366	1
Gm7233	0.50124	0.509366	1
Gm7247	4.44281	0.509366	1
Gm7271	0.0227836	0.509366	1
Gm7292	1.18475	0.509366	1
Gm7324	8.08819	0.509366	1
Gm7358	0.0227836	0.509366	1
Gm7534	0.0227836	0.509366	1
Gm7568	0.0455673	0.509366	1
Gm7580	0.0227836	0.509366	1
Gm7596	0.0227836	0.509366	1
Gm765	0.25062	0.509366	1
Gm8104	0.296187	0.509366	1
Gm8108	0.296187	0.509366	1
Gm8110	0.0227836	0.509366	1
Gm8113	0.432889	0.509366	1
Gm8220	0.0227836	0.509366	1
Gm8251	0.524024	0.509366	1
Gm8257	1.00248	0.509366	1
Gm904	0.0455673	0.509366	1
Gm9112	0.205053	0.509366	1
Gm960	2.82517	0.509366	1
Gm9774	0.432889	0.509366	1
Gm9801	4.85291	0.509366	1
Gm9833	0.432889	0.509366	1
Gm9844	1.23032	0.509366	1
Gm9871	0.0227836	0.509366	1
Gm9999	0.0227836	0.509366	1
Gmnc	0.410105	0.509366	1
Gnl2	27.8188	0.509366	1
Gnrhr	0.0455673	0.509366	1
Golga7b	0.296187	0.509366	1
Gp6	0.0455673	0.509366	1
Gpam	11.3235	0.509366	1
Gpr119	0.0455673	0.509366	1
Gpr132	0.159485	0.509366	1
Gpr141	0.524024	0.509366	1
Gpr22	4.30611	0.509366	1
Gpr25	0.0227836	0.509366	1
Gpr37	0.0227836	0.509366	1
Gpr52	0.0683509	0.509366	1
Gpr82	1.79991	0.509366	1
Gpr87	0.569591	0.509366	1
Grb10	34.8134	0.509366	1
Grb14	2.09609	0.509366	1
Grifin	0.0227836	0.509366	1
Grin1	7.06293	0.509366	1
Grin2c	0.205053	0.509366	1
Grin2d	2.82517	0.509366	1
Grk1	0.113918	0.509366	1
Grm5	1.2531	0.509366	1
Gsdma2	0.842995	0.509366	1
Gsdmc4	0.0227836	0.509366	1
Gsta1	0.227836	0.509366	1
Gucy1a1	0.0911346	0.509366	1
Gucy2f	0.159485	0.509366	1
Gzmf	0.0227836	0.509366	1
Gzmk	0.0911346	0.509366	1
H19	8.04262	0.509366	1
H2-Ab1	2.57455	0.509366	1
H2-M10.6	0.0455673	0.509366	1
H2-M2	0.0227836	0.509366	1
H2-M3	0.546807	0.509366	1
H2-T24	2.6429	0.509366	1
Hao2	0.25062	0.509366	1
Hc	1.32145	0.509366	1
Hemgn	0.0227836	0.509366	1
Heph	0.706293	0.509366	1
Hk1	30.0061	0.509366	1
Hnf4aos	1.59485	0.509366	1
Hoxb4	0.205053	0.509366	1
Hoxb7	0.0455673	0.509366	1
Hp	0.0227836	0.509366	1
Hpgds	30.4617	0.509366	1
Hpse2	47.0938	0.509366	1
Hsbp1l1	1.27588	0.509366	1
Hsd3b2	0.296187	0.509366	1
Hsd3b3	0.113918	0.509366	1
Hsf3	0.615158	0.509366	1
I730030J21Rik	0.0455673	0.509366	1
Iffo2	4.35167	0.509366	1
Ifi202b	0.0227836	0.509366	1
Ifi203	0.0683509	0.509366	1
Ifi209	0.0227836	0.509366	1
Ifi214	0.0227836	0.509366	1
Ifngas1	0.0455673	0.509366	1
Ifnk	2.09609	0.509366	1
Igfbp6	0.0911346	0.509366	1
Igfbpl1	4.05549	0.509366	1
Igip	8.29324	0.509366	1
Igkv10-96	0.0227836	0.509366	1
Igkv12-89	0.0911346	0.509366	1
Igkv2-105	0.0911346	0.509366	1
Igkv20-101-2	0.0227836	0.509366	1
Igkv6-32	0.0227836	0.509366	1
Iglc4	0.0455673	0.509366	1
Iglv1	0.0683509	0.509366	1
Igsf10	0.569591	0.509366	1
Igsf6	3.85043	0.509366	1
Il11ra1	5.39972	0.509366	1
Il18r1	0.25062	0.509366	1
Il18rap	0.0683509	0.509366	1
Il1f6	0.0227836	0.509366	1
Il2	0.136702	0.509366	1
Il20	0.0227836	0.509366	1
Il31ra	8.9084	0.509366	1
Il9	0.0227836	0.509366	1
Impg1	0.0911346	0.509366	1
Insig2	25.3582	0.509366	1
Iqcf3	1.43537	0.509366	1
Iqcf4	0.0227836	0.509366	1
Iqsec3	0.0911346	0.509366	1
Isg15	0.205053	0.509366	1
Itga11	2.16445	0.509366	1
Itgal	1.18475	0.509366	1
Itgam	1.64042	0.509366	1
Itgax	0.0683509	0.509366	1
Itgb2	0.159485	0.509366	1
Itih2	0.0683509	0.509366	1
Itprid1	0.0455673	0.509366	1
Jakmip2	0.159485	0.509366	1
Jhy	0.0455673	0.509366	1
Kbtbd12	2.52898	0.509366	1
Kcnip1	2.73404	0.509366	1
Kcnj16	0.0683509	0.509366	1
Kcnj3	0.364538	0.509366	1
Kcnk10	0.273404	0.509366	1
Kcnk15	0.0227836	0.509366	1
Kcnmb3	0.410105	0.509366	1
Kcns1	0.182269	0.509366	1
Kcnt1	0.205053	0.509366	1
Kctd16	9.36408	0.509366	1
Kdm4c	203.23	0.509366	1
Keg1	0.0683509	0.509366	1
Kif28	3.46311	0.509366	1
Kir3dl2	0.182269	0.509366	1
Klk12	0.0227836	0.509366	1
Klk1b22	0.0911346	0.509366	1
Klk1b24	0.0227836	0.509366	1
Klk6	0.0227836	0.509366	1
Klk8	2.52898	0.509366	1
Klkb1	0.136702	0.509366	1
Klra2	0.0227836	0.509366	1
Klra7	0.0455673	0.509366	1
Klrb1	0.0227836	0.509366	1
Klrb1f	0.0455673	0.509366	1
Krt76	0.0227836	0.509366	1
Lamp5	0.0227836	0.509366	1
Lcp2	0.0455673	0.509366	1
Ldb2	0.136702	0.509366	1
Ldhc	0.842995	0.509366	1
Lhfpl1	0.136702	0.509366	1
Lilra5	0.0455673	0.509366	1
Lipa	2.05053	0.509366	1
Lix1	2.16445	0.509366	1
Lman1	383.699	0.509366	1
Lncbate10	0.0227836	0.509366	1
Loxhd1	0.706293	0.509366	1
Lratd2	1.61764	0.509366	1
Lrit2	0.0455673	0.509366	1
Lrrc39	7.17685	0.509366	1
Lrrc69	5.21745	0.509366	1
Lrrc71	0.25062	0.509366	1
Lrrc72	0.0227836	0.509366	1
Lrrtm3	0.0455673	0.509366	1
Ltb4r1	1.50372	0.509366	1
Ltf	0.0683509	0.509366	1
Ly86	0.159485	0.509366	1
Lypd10	0.136702	0.509366	1
Macrod2os1	0.296187	0.509366	1
Mannr	0.0455673	0.509366	1
Map3k19	0.615158	0.509366	1
Map7d3	0.341755	0.509366	1
2023-03-10	0.0455673	0.509366	1
Masp1	2.02774	0.509366	1
Matk	0.75186	0.509366	1
Matn4	0.0227836	0.509366	1
Mcpt8	0.0227836	0.509366	1
Med27	57.3692	0.509366	1
Mei1	2.75682	0.509366	1
Meig1	0.341755	0.509366	1
Meioc	1.43537	0.509366	1
Mest	123.738	0.509366	1
Mfsd6l	0.0227836	0.509366	1
Mgat4d	0.273404	0.509366	1
Milr1	1.23032	0.509366	1
Mir100hg	3.25806	0.509366	1
Mlf1	1.02526	0.509366	1
Mlip	0.205053	0.509366	1
Mmel1	0.637942	0.509366	1
Mmp16	0.911346	0.509366	1
Mmp1b	0.136702	0.509366	1
Mmp20	0.0683509	0.509366	1
Mmp24	0.0683509	0.509366	1
Morc4	1.43537	0.509366	1
Mov10l1	16.1992	0.509366	1
Mpeg1	0.0455673	0.509366	1
Mpo	0.0227836	0.509366	1
Mpp3	0.205053	0.509366	1
Mpped1	0.0455673	0.509366	1
Mr1	0.0227836	0.509366	1
Mrgpra1	0.0227836	0.509366	1
Mrgpra3	0.0227836	0.509366	1
Mrgpra6	0.0455673	0.509366	1
Mrgpra9	0.0227836	0.509366	1
Mroh2b	0.0455673	0.509366	1
Mroh7	0.205053	0.509366	1
Mrpl35	49.8962	0.509366	1
Mrvi1	0.0911346	0.509366	1
Ms4a12	0.136702	0.509366	1
Ms4a13	0.0227836	0.509366	1
Ms4a4b	0.0455673	0.509366	1
Ms4a4c	0.0227836	0.509366	1
Ms4a8a	0.0455673	0.509366	1
Mtm1	56.3895	0.509366	1
Muc2	0.205053	0.509366	1
Muc3	0.569591	0.509366	1
Mylk3	0.159485	0.509366	1
Mymk	0.0227836	0.509366	1
Myo1h	1.98218	0.509366	1
Myo5b	2.91631	0.509366	1
Myocd	0.227836	0.509366	1
Myoz3	0.136702	0.509366	1
Myrfl	0.318971	0.509366	1
Myrip	0.865778	0.509366	1
Myzap	1.34423	0.509366	1
Nacad	0.136702	0.509366	1
Naip1	0.136702	0.509366	1
Naip2	0.341755	0.509366	1
Nat8f6	0.0227836	0.509366	1
Nctc1	0.113918	0.509366	1
Ndfip1	99.7923	0.509366	1
Ndst3	0.159485	0.509366	1
Nedd9	0.979696	0.509366	1
Nell1os	0.0455673	0.509366	1
Neurod1	0.410105	0.509366	1
Neurod4	0.0227836	0.509366	1
Nfkbiz	3.96435	0.509366	1
Ngef	0.546807	0.509366	1
Nlrc5	1.27588	0.509366	1
Nlrp10	0.0455673	0.509366	1
Nlrp1a	0.318971	0.509366	1
Nlrp1b	0.0911346	0.509366	1
Nlrp5	0.159485	0.509366	1
Nme7	129.844	0.509366	1
Nmur2	0.0455673	0.509366	1
Nos1	10.4121	0.509366	1
Nox1	9.11346	0.509366	1
Nps	0.0455673	0.509366	1
Nr2f2	2.87074	0.509366	1
Nr5a1	0.0227836	0.509366	1
Nrap	0.113918	0.509366	1
Nrxn1	7.19963	0.509366	1
Ntm	4.57951	0.509366	1
Ntrk2	2.84795	0.509366	1
Nudt12os	0.888562	0.509366	1
Nxf2	0.227836	0.509366	1
Nxf7	0.524024	0.509366	1
Nxpe5	0.592375	0.509366	1
Nyap2	2.32393	0.509366	1
Nyx	0.273404	0.509366	1
Oas1f	0.0911346	0.509366	1
Oas3	0.0911346	0.509366	1
Obox3	0.113918	0.509366	1
Obox4-ps35	0.0227836	0.509366	1
Odf4	0.0683509	0.509366	1
Ogfrl1	6.74396	0.509366	1
Olfr101	0.0455673	0.509366	1
Olfr1037	0.0227836	0.509366	1
Olfr1043	0.0455673	0.509366	1
Olfr1152	0.341755	0.509366	1
Olfr1183	0.0455673	0.509366	1
Olfr1226	0.0227836	0.509366	1
Olfr1246	0.0227836	0.509366	1
Olfr1291-ps1	0.0455673	0.509366	1
Olfr1293-ps	0.0683509	0.509366	1
Olfr1297	0.0227836	0.509366	1
Olfr1328	0.0227836	0.509366	1
Olfr1338	0.0227836	0.509366	1
Olfr138	0.0227836	0.509366	1
Olfr1380	0.0683509	0.509366	1
Olfr1419	0.318971	0.509366	1
Olfr1427	0.0683509	0.509366	1
Olfr1434	0.0455673	0.509366	1
Olfr147	0.0911346	0.509366	1
Olfr15	0.318971	0.509366	1
Olfr1513	0.0683509	0.509366	1
Olfr160	0.0227836	0.509366	1
Olfr18	0.0455673	0.509366	1
Olfr220	0.0227836	0.509366	1
Olfr23	0.0227836	0.509366	1
Olfr235	0.0683509	0.509366	1
Olfr267	0.0683509	0.509366	1
Olfr286	0.273404	0.509366	1
Olfr347	0.0227836	0.509366	1
Olfr352	0.0455673	0.509366	1
Olfr361	0.0911346	0.509366	1
Olfr370	0.0455673	0.509366	1
Olfr371	0.0455673	0.509366	1
Olfr372	0.0911346	0.509366	1
Olfr373	0.227836	0.509366	1
Olfr414	0.0227836	0.509366	1
Olfr462	0.0455673	0.509366	1
Olfr463	0.0227836	0.509366	1
Olfr516	0.0227836	0.509366	1
Olfr518	0.0227836	0.509366	1
Olfr532	0.0227836	0.509366	1
Olfr552	0.0455673	0.509366	1
Olfr570	0.0455673	0.509366	1
Olfr6	0.0227836	0.509366	1
Olfr62	0.0227836	0.509366	1
Olfr639	0.0227836	0.509366	1
Olfr648	0.113918	0.509366	1
Olfr653	0.0227836	0.509366	1
Olfr691	0.0455673	0.509366	1
Olfr692	0.0227836	0.509366	1
Olfr720	0.0683509	0.509366	1
Olfr739	0.0455673	0.509366	1
Olfr747	0.0227836	0.509366	1
Olfr750	0.0683509	0.509366	1
Olfr853	0.0911346	0.509366	1
Olfr859	0.0227836	0.509366	1
Olfr890	0.0227836	0.509366	1
Olfr901	0.0455673	0.509366	1
Olfr911-ps1	0.0227836	0.509366	1
Olfr912	0.979696	0.509366	1
Olfr916	0.0227836	0.509366	1
Olfr95	0.25062	0.509366	1
Olfr976	0.0911346	0.509366	1
Olfr982	0.842995	0.509366	1
Olfr983	2.3695	0.509366	1
Olfr984	2.25558	0.509366	1
Olfr986	60.7184	0.509366	1
Omd	24.1734	0.509366	1
Oog4	0.0455673	0.509366	1
Oosp1	0.0455673	0.509366	1
OR5BS1P	0.0227836	0.509366	1
Osr1	0.0227836	0.509366	1
Otc	0.0227836	0.509366	1
Otogl	0.136702	0.509366	1
P2ry13	0.0455673	0.509366	1
Pabpc1l	0.318971	0.509366	1
Pard3bos1	1.43537	0.509366	1
Pate4	0.637942	0.509366	1
Pax5	0.410105	0.509366	1
Pax6os1	0.182269	0.509366	1
Pcdha4	0.0227836	0.509366	1
Pcdhb14	0.136702	0.509366	1
Pcdhb18	0.0227836	0.509366	1
Pcdhb8	0.0227836	0.509366	1
Pcdhga11	1.41259	0.509366	1
Pcdhga5	0.524024	0.509366	1
Pcsk2os2	0.0227836	0.509366	1
Pdcd1	0.0227836	0.509366	1
Pde10a	2.16445	0.509366	1
Pde6c	0.432889	0.509366	1
Pde7b	0.455673	0.509366	1
Pdia2	0.25062	0.509366	1
Pdzd9	0.75186	0.509366	1
Pdzk1ip1	0.273404	0.509366	1
Pdzph1	0.615158	0.509366	1
Peak1os	0.706293	0.509366	1
Pecam1	192.226	0.509366	1
Perm1	0.0683509	0.509366	1
Pfkfb2	8.81727	0.509366	1
Phldb2	17.6118	0.509366	1
Pi16	0.364538	0.509366	1
Pifo	0.136702	0.509366	1
Pilrb2	0.0227836	0.509366	1
Pip5k1bos	4.48838	0.509366	1
Pla2g2d	0.159485	0.509366	1
Pla2g4a	0.364538	0.509366	1
Platr13	33.697	0.509366	1
Plin1	0.0911346	0.509366	1
Plppr5	0.136702	0.509366	1
Plscr4	0.182269	0.509366	1
Pmp22	0.364538	0.509366	1
Pnoc	0.182269	0.509366	1
Pnrc1	14.1714	0.509366	1
Pomc	3.34919	0.509366	1
Pou5f2	1.89104	0.509366	1
Ppef1	0.410105	0.509366	1
Ppfia2	0.50124	0.509366	1
Ppnr	0.592375	0.509366	1
Ppp1r16b	0.956913	0.509366	1
Ppp1r32	0.0227836	0.509366	1
Pramef6	0.0683509	0.509366	1
Pramel1	0.227836	0.509366	1
Prf1	0.113918	0.509366	1
Prg4	3.41755	0.509366	1
Prl8a1	0.0455673	0.509366	1
Prodh2	0.0227836	0.509366	1
Prr5l	1.5265	0.509366	1
Prrxl1	0.0911346	0.509366	1
Prss16	0.569591	0.509366	1
Prss43	0.0683509	0.509366	1
Psd2	0.410105	0.509366	1
Psg26	0.0455673	0.509366	1
Psg27	0.0227836	0.509366	1
Ptafr	0.410105	0.509366	1
Ptprd	21.4394	0.509366	1
Ptprh	0.159485	0.509366	1
Pudp	0.455673	0.509366	1
Rab3c	0.273404	0.509366	1
Rab9b	0.0227836	0.509366	1
Radx	0.113918	0.509366	1
Rag2	0.0911346	0.509366	1
Ralyl	1.50372	0.509366	1
Rapgef4os1	0.455673	0.509366	1
Rarb	5.1491	0.509366	1
Rassf9	0.0455673	0.509366	1
Rb1cc1	52.9492	0.509366	1
Rbbp8	55.5693	0.509366	1
Rbm47	16.5637	0.509366	1
Rcvrn	0.0227836	0.509366	1
Rd3	0.0227836	0.509366	1
Rdh12	1.5265	0.509366	1
Rdh16	0.478456	0.509366	1
Recql5os1	1.75434	0.509366	1
Reg3g	0.0227836	0.509366	1
Rep15	1.36702	0.509366	1
Reps2	1.73156	0.509366	1
Rfx4	2.71125	0.509366	1
Rgn	0.0455673	0.509366	1
Rhox10	0.0227836	0.509366	1
Rhox12	0.0683509	0.509366	1
Rhox2a	0.956913	0.509366	1
Rhox2f	0.0911346	0.509366	1
Rhox9	2.09609	0.509366	1
Rit2	8.08819	0.509366	1
Rmdn2	7.42747	0.509366	1
Rnaset2b	3.85043	0.509366	1
Rnf11	22.2824	0.509366	1
Rnf212	0.524024	0.509366	1
Robo2	0.797427	0.509366	1
Rpe65	0.0455673	0.509366	1
Rpl10-ps3	5.10354	0.509366	1
Rpl9-ps1	0.0227836	0.509366	1
Rpl9-ps6	12.9639	0.509366	1
Rps6ka3	60.8323	0.509366	1
Rsbn1l	105.055	0.509366	1
Rtl4	0.569591	0.509366	1
Rxfp1	0.387322	0.509366	1
S100b	0.524024	0.509366	1
S100g	0.159485	0.509366	1
Sag	1.41259	0.509366	1
Samd7	1.75434	0.509366	1
Sardh	0.0227836	0.509366	1
Sarnp	204.301	0.509366	1
Satl1	0.159485	0.509366	1
Sbk3	0.0455673	0.509366	1
Scgb1b30	0.0683509	0.509366	1
Scml2	6.56169	0.509366	1
Scrg1	0.0683509	0.509366	1
Sdr16c6	0.0227836	0.509366	1
Sdsl	0.227836	0.509366	1
Sec16b	0.25062	0.509366	1
Sel1l3	0.205053	0.509366	1
Sema6d	0.729076	0.509366	1
2023-09-14	0.182269	0.509366	1
2023-09-04	1.41259	0.509366	1
Serinc2	1.93661	0.509366	1
Serpina1b	0.455673	0.509366	1
Serpina9	0.0227836	0.509366	1
Serpinb3b	0.455673	0.509366	1
Serpinb8	0.0227836	0.509366	1
Sf3b5	284.932	0.509366	1
Sftpc	0.0227836	0.509366	1
Sgcg	0.159485	0.509366	1
Sgk2	0.729076	0.509366	1
Sh2d1a	0.0227836	0.509366	1
Sh2d1b2	0.0911346	0.509366	1
Sh2d7	0.0455673	0.509366	1
Shc3	1.02526	0.509366	1
Shoc1	4.51116	0.509366	1
Sirpb1c	0.0227836	0.509366	1
Skap1	2.11888	0.509366	1
Skor2	0.0911346	0.509366	1
Slain1os	0.364538	0.509366	1
Slamf6	1.54929	0.509366	1
Slamf8	0.0455673	0.509366	1
Slc10a2	0.0455673	0.509366	1
Slc13a3	0.159485	0.509366	1
Slc15a3	0.318971	0.509366	1
Slc1a6	0.706293	0.509366	1
Slc22a19	0.0455673	0.509366	1
Slc22a22	1.13918	0.509366	1
Slc24a1	1.34423	0.509366	1
Slc25a31	1.07083	0.509366	1
Slc29a4	2.02774	0.509366	1
Slc36a2	0.136702	0.509366	1
Slc39a10	144.608	0.509366	1
Slc39a12	0.524024	0.509366	1
Slc48a1	13.2829	0.509366	1
Slc5a4a	0.0455673	0.509366	1
Slc5a7	0.0683509	0.509366	1
Slc6a11	0.113918	0.509366	1
Slc6a13	0.136702	0.509366	1
Slc6a5	0.524024	0.509366	1
Slc7a13	0.0227836	0.509366	1
Slc7a14	0.797427	0.509366	1
Slc9a3	0.0227836	0.509366	1
Slco1a4	0.0455673	0.509366	1
Slco1a5	0.113918	0.509366	1
Slfn2	0.0683509	0.509366	1
Slfn5	0.296187	0.509366	1
Slfn5os	0.0911346	0.509366	1
Slpi	0.0911346	0.509366	1
Slurp2	0.0227836	0.509366	1
Smco1	0.0455673	0.509366	1
Smok2a	0.0683509	0.509366	1
Smr3a	0.0227836	0.509366	1
Snn	2.46063	0.509366	1
Snrpn	33.5603	0.509366	1
Sntn	0.136702	0.509366	1
Sox5os3	0.0455673	0.509366	1
Sox5os4	0.0911346	0.509366	1
Spaca3	0.0227836	0.509366	1
Spata16	0.478456	0.509366	1
Spata4	0.0227836	0.509366	1
Spatc1l	0.341755	0.509366	1
Spdye4a	0.888562	0.509366	1
Speer9-ps1	0.0227836	0.509366	1
Spem1	0.0455673	0.509366	1
Spem2	0.0455673	0.509366	1
Spin2c	0.273404	0.509366	1
Spink6	0.0227836	0.509366	1
Spinkl	0.0455673	0.509366	1
Spns3	4.30611	0.509366	1
Spp2	0.0455673	0.509366	1
Spx	0.182269	0.509366	1
Srek1ip1	30.8946	0.509366	1
Sri	21.3027	0.509366	1
Ssu2	0.0911346	0.509366	1
St8sia3	0.136702	0.509366	1
Stab2	3.03022	0.509366	1
Stard8	1.07083	0.509366	1
Steap3	7.70087	0.509366	1
Stfa2l1	0.0227836	0.509366	1
Stra6l	0.706293	0.509366	1
Sult1a1	1.16197	0.509366	1
Sult2a4	0.0683509	0.509366	1
Sult2a5	0.159485	0.509366	1
Sult3a2	0.182269	0.509366	1
Sval2	0.0227836	0.509366	1
Syce1l	0.25062	0.509366	1
Syt10	0.0683509	0.509366	1
Sytl3	11.0956	0.509366	1
Tac1	0.0227836	0.509366	1
Tac4	2.14166	0.509366	1
Taf9b	2.00496	0.509366	1
Tas1r2	0.0227836	0.509366	1
Tbx19	2.32393	0.509366	1
Tbx5	0.0683509	0.509366	1
Tchh	1.82269	0.509366	1
Tcstv1	0.0683509	0.509366	1
Tdo2	0.0227836	0.509366	1
Tdpoz1	0.136702	0.509366	1
Tdpoz3	0.182269	0.509366	1
Tdpoz4	0.0227836	0.509366	1
Tdrd6	0.0227836	0.509366	1
Teddm1a	0.0227836	0.509366	1
Tes3-ps	3.23528	0.509366	1
Tet3	20.3002	0.509366	1
Tex12	1.43537	0.509366	1
Tex21	2.14166	0.509366	1
Tex43	0.569591	0.509366	1
Tgm5	0.0683509	0.509366	1
Tgm6	0.0683509	0.509366	1
Th	0.0227836	0.509366	1
Theg	0.113918	0.509366	1
Themis	0.911346	0.509366	1
Tinag	0.136702	0.509366	1
Tln2	92.5699	0.509366	1
Tlr1	0.0683509	0.509366	1
Tlr4	9.45521	0.509366	1
Tlr8	0.0227836	0.509366	1
Tm2d3	96.352	0.509366	1
Tmc3	3.82765	0.509366	1
Tmcc3os	0.0683509	0.509366	1
Tmem114	0.0227836	0.509366	1
Tmem130	1.2531	0.509366	1
Tmem232	2.48342	0.509366	1
Tmem233	0.706293	0.509366	1
Tmem236	0.182269	0.509366	1
Tmem252	0.182269	0.509366	1
Tmem30c	3.66817	0.509366	1
Tmem61	0.0455673	0.509366	1
Tmprss11c	0.136702	0.509366	1
Tmprss13	0.0227836	0.509366	1
Tnfrsf14	0.0227836	0.509366	1
Tnni3k	0.159485	0.509366	1
Tnr	0.341755	0.509366	1
Toporsl	1.82269	0.509366	1
Tph1	0.0455673	0.509366	1
Tph2	0.660726	0.509366	1
Tpst1	40.8055	0.509366	1
Traj12	0.0227836	0.509366	1
Trdc	0.0227836	0.509366	1
Trdn	0.888562	0.509366	1
Trim30a	0.364538	0.509366	1
Trim30c	0.0227836	0.509366	1
Trim34b	1.50372	0.509366	1
Trim55	0.0455673	0.509366	1
Trpc5	25.2671	0.509366	1
Trpc7	0.159485	0.509366	1
Tshb	0.364538	0.509366	1
Tspan10	0.341755	0.509366	1
Tssk1	0.0227836	0.509366	1
Tssk4	0.273404	0.509366	1
Tsx	1.68599	0.509366	1
Ttll8	0.683509	0.509366	1
Ttn	123.442	0.509366	1
Txk	0.159485	0.509366	1
Tyrobp	0.0455673	0.509366	1
Ubap1l	8.06541	0.509366	1
Ube2dnl2	0.0911346	0.509366	1
Ugt1a10	0.0683509	0.509366	1
Unc13c	0.318971	0.509366	1
Uox	1.29867	0.509366	1
Upb1	0.729076	0.509366	1
Uroc1	0.0911346	0.509366	1
Usp17la	0.0911346	0.509366	1
Usp17ld	0.0455673	0.509366	1
Usp37	191.724	0.509366	1
Uts2b	0.0455673	0.509366	1
V1ra8	0.296187	0.509366	1
Vegfd	5.69591	0.509366	1
Vit	0.524024	0.509366	1
Vmn1r1	0.0455673	0.509366	1
Vmn1r172	0.0227836	0.509366	1
Vmn1r188	0.113918	0.509366	1
Vmn1r191	0.0455673	0.509366	1
Vmn1r197	0.0683509	0.509366	1
Vmn1r206	0.0227836	0.509366	1
Vmn1r229	0.113918	0.509366	1
Vmn1r40	0.0455673	0.509366	1
Vmn1r45	0.0683509	0.509366	1
Vmn1r47	2.30115	0.509366	1
Vmn1r51	0.113918	0.509366	1
Vmn1r78	0.25062	0.509366	1
Vmn1r87	0.0455673	0.509366	1
Vmn2r-ps130	0.0683509	0.509366	1
Vmn2r107	0.136702	0.509366	1
Vmn2r109	0.0227836	0.509366	1
Vmn2r16	0.0227836	0.509366	1
Vmn2r22	0.0911346	0.509366	1
Vmn2r26	0.25062	0.509366	1
Vmn2r38	0.0227836	0.509366	1
Vmn2r53	0.296187	0.509366	1
Vmn2r60	0.0911346	0.509366	1
Vmn2r66	0.0227836	0.509366	1
Vmn2r71	0.341755	0.509366	1
Vmn2r75	0.0455673	0.509366	1
Vmn2r77	0.25062	0.509366	1
Vmn2r8	0.0227836	0.509366	1
Vmn2r86	0.0911346	0.509366	1
Vmn2r90	0.159485	0.509366	1
Vwa5b1	0.0911346	0.509366	1
Vwc2l	0.478456	0.509366	1
Vwde	0.136702	0.509366	1
Wdr49	0.979696	0.509366	1
Wdr64	2.7796	0.509366	1
Wdr72	0.706293	0.509366	1
Wfdc16	0.0455673	0.509366	1
Wnt10a	0.0911346	0.509366	1
Wnt8b	0.182269	0.509366	1
Zcchc4	43.699	0.509366	1
Zeb2	1.02526	0.509366	1
Zfp287	1.34423	0.509366	1
Zfp616	0.0455673	0.509366	1
Zfp641	0.0455673	0.509366	1
Zfp648	0.0227836	0.509366	1
Zfp791	2.62012	0.509366	1
Zfp979	208.425	0.509366	1
Zscan4c	0.159485	0.509366	1
Zscan4d	0.683509	0.509366	1
Zswim2	0.0683509	0.509366	1
0610006L08Rik	0.0683509	1.01873	1
1110002E22Rik	0.0455673	1.01873	1
1110017D15Rik	0.318971	1.01873	1
1190005I06Rik	7.35912	1.01873	1
1700001G01Rik	0.615158	1.01873	1
1700001L19Rik	0.0227836	1.01873	1
1700003E24Rik	0.0227836	1.01873	1
1700006F04Rik	0.0455673	1.01873	1
1700010I02Rik	0.113918	1.01873	1
1700010I14Rik	0.50124	1.01873	1
1700011L22Rik	0.182269	1.01873	1
1700012A03Rik	0.0227836	1.01873	1
1700015C17Rik	0.0227836	1.01873	1
1700018B24Rik	2.18723	1.01873	1
1700020G17Rik	1.45815	1.01873	1
1700020N01Rik	0.364538	1.01873	1
1700022I11Rik	3.55425	1.01873	1
1700025F24Rik	0.25062	1.01873	1
1700028P15Rik	0.0227836	1.01873	1
1700047A11Rik	2.82517	1.01873	1
1700061E17Rik	0.113918	1.01873	1
1700061E18Rik	0.0227836	1.01873	1
1700061N14Rik	0.0683509	1.01873	1
1700063D05Rik	0.159485	1.01873	1
1700072G22Rik	0.0227836	1.01873	1
1700081B01Rik	0.0455673	1.01873	1
1700092E19Rik	0.0227836	1.01873	1
1700104L18Rik	0.0455673	1.01873	1
2010204K13Rik	20.5736	1.01873	1
2210039B01Rik	0.0683509	1.01873	1
2210404E10Rik	0.0455673	1.01873	1
2210409D07Rik	0.0227836	1.01873	1
2210414B05Rik	0.205053	1.01873	1
2310002F09Rik	0.706293	1.01873	1
2310015D24Rik	0.0455673	1.01873	1
2310065F04Rik	0.0227836	1.01873	1
2410012E07Rik	0.0911346	1.01873	1
2600014E21Rik	0.0455673	1.01873	1
2900045O20Rik	0.159485	1.01873	1
2900092C05Rik	0.227836	1.01873	1
3110004A20Rik	0.0227836	1.01873	1
4732463B04Rik	3.71373	1.01873	1
4833413G10Rik	0.569591	1.01873	1
4833422M21Rik	0.227836	1.01873	1
4921517D22Rik	0.113918	1.01873	1
4921539H07Rik	0.113918	1.01873	1
4930404O17Rik	0.0455673	1.01873	1
4930405O22Rik	0.0227836	1.01873	1
4930417O13Rik	3.03022	1.01873	1
4930431L21Rik	0.0455673	1.01873	1
4930438A08Rik	0.0683509	1.01873	1
4930444E06Rik	0.729076	1.01873	1
4930444F02Rik	0.0227836	1.01873	1
4930444G20Rik	0.159485	1.01873	1
4930452L12Rik	0.0227836	1.01873	1
4930470P17Rik	1.3898	1.01873	1
4930474H06Rik	0.0683509	1.01873	1
4930474H20Rik	0.227836	1.01873	1
4930478P22Rik	0.0227836	1.01873	1
4930524O05Rik	0.0911346	1.01873	1
4930525C09Rik	0.136702	1.01873	1
4930533B01Rik	1.59485	1.01873	1
4930533K18Rik	6.67561	1.01873	1
4930538E20Rik	0.136702	1.01873	1
4930539C22Rik	0.0683509	1.01873	1
4930555F03Rik	0.159485	1.01873	1
4930556N09Rik	0.0683509	1.01873	1
4930557F10Rik	0.273404	1.01873	1
4930558C23Rik	0.706293	1.01873	1
4930570E03Rik	0.0455673	1.01873	1
4930586N03Rik	8.22489	1.01873	1
4930595D18Rik	11.3918	1.01873	1
4930597A21Rik	0.0227836	1.01873	1
4931420L22Rik	0.0683509	1.01873	1
4932416K20Rik	0.774644	1.01873	1
4932435O22Rik	0.113918	1.01873	1
4933402J07Rik	0.296187	1.01873	1
4933404K08Rik	0.273404	1.01873	1
4933406J09Rik	15.4245	1.01873	1
4933412E24Rik	0.0227836	1.01873	1
4933422A05Rik	0.0455673	1.01873	1
4933424L21Rik	0.341755	1.01873	1
4933425L06Rik	0.0683509	1.01873	1
4933427D06Rik	1.13918	1.01873	1
4933433H22Rik	0.0683509	1.01873	1
4933434M16Rik	0.0455673	1.01873	1
5033428I22Rik	0.0227836	1.01873	1
5830411N06Rik	0.0227836	1.01873	1
5830432E09Rik	0.0227836	1.01873	1
6030407O03Rik	2.7796	1.01873	1
6430553K19Rik	0.296187	1.01873	1
6430628N08Rik	0.0227836	1.01873	1
8030451A03Rik	0.136702	1.01873	1
8030455M16Rik	0.113918	1.01873	1
8430437L04Rik	0.0227836	1.01873	1
9030204H09Rik	0.0683509	1.01873	1
9130008F23Rik	0.182269	1.01873	1
9130015G15Rik	0.0911346	1.01873	1
9330102E08Rik	0.341755	1.01873	1
9330159F19Rik	5.35416	1.01873	1
9330182O14Rik	0.0683509	1.01873	1
9530026F06Rik	0.0227836	1.01873	1
9530097N15Rik	2.21001	1.01873	1
9630015K15Rik	0.273404	1.01873	1
9830107B12Rik	0.0227836	1.01873	1
A130010J15Rik	3.53146	1.01873	1
A230108P19Rik	0.318971	1.01873	1
A330076H08Rik	0.455673	1.01873	1
A330087D11Rik	0.0683509	1.01873	1
A430048G15Rik	0.0227836	1.01873	1
A430088P11Rik	0.0227836	1.01873	1
A630019I02Rik	0.159485	1.01873	1
A630023P12Rik	0.113918	1.01873	1
[truncated: 20,457 more rows]

## Sheet: Ext Fig3D_right
gene	rna	dna	quantile
Usp9x	247.66	0.000477709	1
Jade3	39.0365	0.000516123	1
Gm49357	16.6059	0.000549867	1
Cldn34c1	1.09212	0.000570283	1
Usp9y	0.252029	0.00060496	1
Uty	0.168019	0.000653402	1
Pdxdc1	60.3469	0.000695099	1
Skint3	0.0280032	0.000713031	1
Huwe1	343.291	0.000722756	1
Zfy2	0.112013	0.000755429	1
Gm20663	0.0840096	0.000760995	1
Cct6a	143.908	0.000819314	1
Rock1	210.948	0.000826988	1
Wnk1	307.419	0.000848192	1
Sbno1	144.721	0.000848969	1
Lamp2	328.169	0.000882899	1
Gm47271	31.1676	0.000890854	1
Nup155	95.995	0.000935951	1
Chm	93.6987	0.00100698	1
Dnm1l	142.116	0.001041	1
Arih2	94.8188	0.00104739	1
Atad5	134.723	0.00104852	1
Rps6kb1	118.398	0.00105902	1
Crebbp	139.568	0.0011	1
Atrx	312.292	0.00110735	1
Rp2	44.5251	0.00118151	1
Cep295	123.018	0.00119015	1
Pdcd10	75.9727	0.0012051	1
Asxl2	246.876	0.0012162	1
Nsdhl	41.8368	0.00121744	1
Rex2	42.9569	0.0012491	1
Pbdc1	85.2977	0.00130297	1
Mysm1	71.1841	0.0013126	1
Gm47167	17.586	0.00132249	1
Mga	238.643	0.00134466	1
Klhl12	53.8782	0.00137079	1
Srp54a	4.3405	0.0013857	1
Dzip3	132.707	0.00139119	1
Cyp2b13	0.420048	0.00140188	1
Depdc1a	42.5089	0.0014091	1
Gnl3l	26.9111	0.00142316	1
Ercc5	46.1213	0.0014514	1
Zfp182	48.5015	0.00145744	1
Pitrm1	34.92	0.00150297	1
Ddx42	69.5879	0.00151011	1
Zup1	70.316	0.00151415	1
Zfp985	308.371	0.00152392	1
Klf8	63.1192	0.00153294	1
Zfp26	54.0742	0.00153392	1
Vps26a	48.9776	0.00154086	1
Amn1	67.2077	0.00154111	1
Thoc2	186.165	0.00154818	1
Araf	116.493	0.00155155	1
Man2c1os	12.8815	0.00155217	1
Pds5a	283.336	0.00157679	1
Psip1	97.5631	0.00158046	1
Ppil4	27.2191	0.00160842	1
Tab3	34.4719	0.00160951	1
Gm26893	0.0840096	0.00161464	1
Diaph2	832.843	0.00163035	1
Dcaf1	94.3988	0.0016457	1
Eif3a	187.817	0.0016467	1
Zfp850	21.0024	0.00166246	1
Ssu72	182.385	0.00167286	1
Pi15	0.0560064	0.00167522	1
Sephs1	47.1574	0.00167782	1
Uba2	99.4394	0.00168258	1
Zfp781	1.12013	0.00170272	1
D930016D06Rik	33.6878	0.00170852	1
Zfp990	321.309	0.00171111	1
Phf8	32.7637	0.00171911	1
Phtf1	40.1846	0.00172232	1
Ints13	31.4196	0.00172482	1
Osbp	24.9508	0.00172678	1
Ptcd3	121.31	0.0017304	1
Gtf2h1	59.8708	0.00175633	1
Arl6ip6	87.258	0.0017693	1
Khdc4	105.208	0.00179363	1
Nasp	321.673	0.00180911	1
Gen1	37.2443	0.00180965	1
Kif20b	117.725	0.00182246	1
Gm13166	7.25283	0.00182842	1
Flna	35.6201	0.00184548	1
Ubap2l	157.126	0.00185357	1
Zfp597	12.6574	0.00185385	1
Usp34	354.072	0.001854	1
Zfp936	136.656	0.00187385	1
Ddx3y	0.0560064	0.00188124	1
Nipbl	291.849	0.00189716	1
Pja2	53.6821	0.00191099	1
Acad8	18.9022	0.00191283	1
Rab1a	76.1967	0.00191335	1
Zfp97	9.12904	0.00191396	1
Ofd1	30.3555	0.00192004	1
Chordc1	57.0705	0.00192144	1
Txlng	103.612	0.0019252	1
Fh1	98.6833	0.0019257	1
Eif2s1	124.978	0.00193105	1
Gm6712	34.0799	0.00194053	1
A230072C01Rik	12.0974	0.00194169	1
Mapk1ip1l	204.927	0.00195064	1
Max	59.5908	0.00195111	1
Rasa1	73.5084	0.00196282	1
Rif1	602.797	0.00196344	1
Trim23	35.5921	0.00197945	1
Gm13307	0.0280032	0.00199308	1
Ireb2	96.695	0.00199607	1
Eif2s3x	37.5803	0.00201387	1
Mageb16	44.6091	0.0020183	1
Cenpk	42.9569	0.00204554	1
Ppwd1	61.7471	0.00205089	1
Gm11309	0.364042	0.00205358	1
Aff4	138.224	0.00205551	1
Erlec1	61.607	0.00206465	1
Cep76	17.334	0.00206684	1
Ckap5	157.742	0.00207216	1
Gatad2b	134.667	0.00207799	1
Zfp607a	12.6014	0.00208795	1
Wdr37	32.3997	0.00211681	1
Gm14410	7.19682	0.00211795	1
Pten	223.914	0.00212538	1
Arid4b	145.813	0.00214027	1
Gm19710	21.9545	0.00214437	1
Vmn2r113	0.420048	0.00214541	1
Wdr44	35.6481	0.00215293	1
Parl	116.521	0.00215539	1
Nbeal1	213.216	0.00215887	1
Rab11a	41.3047	0.00216595	1
Cpsf7	49.8177	0.00217292	1
Pogz	57.9386	0.00217365	1
Vps26b	8.765	0.00218198	1
Zfp972	3.33238	0.00218404	1
Ids	6.69276	0.00220963	1
Mtpap	45.8972	0.00223779	1
Timm23	350.768	0.002238	1
Psma3	371.938	0.00223903	1
Med14	42.6769	0.00224419	1
Cul4b	76.3647	0.00226667	1
Med6	58.8627	0.00226773	1
Gm14326	13.8336	0.00228338	1
Miga2	8.54098	0.0022851	1
Ociad1	128.199	0.00228542	1
Sf3b1	138.336	0.00229935	1
Rad23b	129.711	0.00230578	1
Cwc25	11.7613	0.00230819	1
Hdgfl2	27.7232	0.00231942	1
Lrch2	18.4821	0.00232457	1
Gm26749	23.0186	0.00233097	1
Nt5c3	39.6805	0.00234254	1
Kdm5c	70.344	0.0023435	1
Mrgprx2	0.0280032	0.00234978	1
Vbp1	48.9776	0.00235649	1
Cnot6	84.5417	0.00236027	1
Riok2	128.815	0.00236256	1
Mcf2	215.709	0.00237037	1
Atad2	178.212	0.00237073	1
Suz12	254.437	0.00237195	1
Ubxn7	68.6358	0.00237332	1
Vmn2r22	0.112013	0.00237484	1
Gm4425	11.9574	0.00237932	1
Hspa4	240.771	0.00239378	1
Hnrnpm	149.481	0.00239472	1
Fxr2	41.6688	0.00239548	1
4930503L19Rik	34.3599	0.00239666	1
Zfp367	75.1046	0.00241008	1
Dld	59.7028	0.00241104	1
Wac	198.627	0.00242434	1
Mis18bp1	134.471	0.00244019	1
Chic1	71.5482	0.00245583	1
Eif4h	81.6573	0.00246068	1
Trappc8	99.5234	0.0024671	1
Fmr1	70.12	0.00246792	1
Ccdc88a	224.306	0.0024828	1
Kdm6a	118.566	0.00248695	1
Qk	511.198	0.00248924	1
Senp6	183.393	0.00249302	1
Brwd3	49.7057	0.00249831	1
Mief1	38.2524	0.00251357	1
Btf3l4	27.8912	0.00251799	1
Ipo7	140.324	0.0025379	1
Rtn3	306.859	0.00254331	1
Ccdc47	102.324	0.00256892	1
Gm26754	80.5372	0.00258492	1
Thoc1	88.8822	0.00258868	1
2023-09-07	80.2852	0.00259986	1
Brcc3	58.1626	0.00260322	1
Npat	76.6448	0.00260867	1
Slf1	119.938	0.00263274	1
Pikfyve	103.192	0.00264341	1
Ints8	45.8412	0.00264855	1
Sf3b3	350.572	0.00266198	1
Relch	139.148	0.00266315	1
Tasor	485.799	0.0026669	1
Gpn1	30.8595	0.00267825	1
Med13	119.994	0.00268553	1
Psme4	261.578	0.00268671	1
Cebpz	63.5113	0.00269353	1
Pla2g4c	3.55641	0.00270123	1
Zwilch	169.895	0.00270551	1
Neo1	165.863	0.00270662	1
Smc6	104.76	0.00270757	1
Trp53inp1	112.041	0.00271034	1
Gm14471	8.70899	0.00271472	1
Caprin2	45.7572	0.00271533	1
Zfp760	30.7475	0.00271836	1
Gm21411	193.25	0.00271851	1
Sec16a	32.8197	0.00271874	1
Atpaf2	20.6104	0.00272812	1
Zfp654	74.6285	0.00272885	1
Fnbp4	82.3014	0.00272896	1
Myo9a	185.549	0.00273333	1
Zfp942	72.8643	0.00274026	1
Ubxn4	84.1216	0.00274722	1
Sf3a3	43.769	0.0027508	1
Zbtb6	12.3494	0.00275282	1
Zfp148	195.378	0.00275661	1
Kctd20	25.2589	0.00276408	1
Herc1	119.154	0.00276524	1
Apex2	60.7109	0.00276593	1
Gm20470	8.62499	0.00276723	1
Gm40660	0.420048	0.00276865	1
Akap8	77.0368	0.00276928	1
Nup205	75.1326	0.00277279	1
Synj2bp	82.7775	0.0027821	1
Csnk1a1	280.872	0.00279674	1
Pcgf6	38.8124	0.00281364	1
Ide	74.4325	0.00281556	1
Pir	85.4378	0.0028162	1
Taf1	69.1119	0.00281776	1
Elk1	6.9728	0.00282607	1
Xrn1	154.606	0.00283251	1
1700030K09Rik	20.9184	0.00284125	1
Pole	87.258	0.00285208	1
Esf1	115.065	0.00287949	1
Actr2	102.24	0.00288358	1
Gm44997	18.4541	0.00289193	1
Snap23	35.5921	0.00289692	1
Hprt	84.8497	0.00290228	1
Gm26806	12.9375	0.00290818	1
Atf1	53.2341	0.0029107	1
Xiap	102.856	0.00292005	1
Dmxl1	261.942	0.00293036	1
Rbm39	740.601	0.00294828	1
Selenot	146.401	0.00294872	1
6030458C11Rik	53.7101	0.0029532	1
Gucy1a2	81.8253	0.00295668	1
Ankfy1	45.0851	0.00296111	1
Ggcx	11.0333	0.00296544	1
Zfx	43.713	0.00297396	1
Fancd2	54.4942	0.0029782	1
Rint1	26.127	0.00297906	1
Rbck1	30.4115	0.00298089	1
Atp7a	41.7528	0.00298895	1
Zfp946	26.155	0.00299659	1
Abhd17b	140.52	0.00299797	1
Naa60	16.1298	0.00300325	1
Prpf38a	57.3505	0.00300947	1
Sqle	203.611	0.00301862	1
Smg1	164.407	0.00303052	1
Shroom2	57.6306	0.00304116	1
Stag2	78.997	0.00304346	1
Kank2	58.5827	0.00304412	1
Ppp4r3b	99.5234	0.00304622	1
Dhx9	153.878	0.00304966	1
Dnajc13	113.553	0.0030499	1
Canx	694.955	0.00306793	1
Ubr3	136.04	0.00306989	1
Akirin1	30.0754	0.00308153	1
Pak2	159.646	0.00308603	1
Prkdc	193.586	0.00309434	1
Syap1	16.4939	0.0030994	1
Sfpq	206.104	0.00310059	1
Zmym6	45.6732	0.00310573	1
Rnf111	102.576	0.00310629	1
Polh	18.4821	0.00310931	1
Zfp951	107	0.00311156	1
Pola1	507.754	0.0031203	1
Zfp655	32.8758	0.00312088	1
Arid1a	126.546	0.00312786	1
Nemf	70.9881	0.00312877	1
Hira	137.972	0.00312924	1
Slc31a1	70.12	0.00313415	1
Lmbrd2	62.4751	0.00314179	1
Usp46os1	6.07669	0.0031455	1
Rnf121	69.868	0.00314977	1
Ube2k	200.447	0.00315084	1
Zfp955a	6.27272	0.00315324	1
Ska2	60.1789	0.00315857	1
Ercc6l	13.1615	0.00316391	1
Tent2	94.7628	0.00316542	1
Ipp	14.6177	0.00316968	1
Gm2012	0.0280032	0.00317144	1
Pigx	72.1642	0.00317444	1
Ncapg	58.9187	0.00317662	1
C330004P14Rik	10.7812	0.00318191	1
Gm41409	6.9728	0.00318462	1
Ttc37	82.4694	0.00318699	1
Setd5	348.136	0.00319739	1
Zmym2	153.486	0.00319832	1
Psmg4	57.7706	0.00319844	1
Dpy19l4	46.6533	0.00319918	1
Ankrd13c	77.9889	0.0032006	1
Zfp995	31.8956	0.00320497	1
Suco	70.484	0.00321259	1
Cwf19l2	154.494	0.0032154	1
Syn1	16.8579	0.00321658	1
Csnk1g1	194.51	0.00321701	1
Rab3gap1	46.0093	0.0032389	1
Dnaja1	119.91	0.00324322	1
Bcap31	428.197	0.00324333	1
Mtm1	63.4833	0.00324536	1
Snrnp40	72.6683	0.00325451	1
Smc4	180.089	0.00325549	1
Gm48228	61.047	0.00325761	1
Nbr1	57.5186	0.00326455	1
Fbxo11	147.689	0.00326775	1
Skp1a	67.0677	0.0032729	1
Zfp978	39.1205	0.00327565	1
Cpsf3	42.3688	0.00327963	1
Zfp799	58.1906	0.00328417	1
Lnpep	153.766	0.00328556	1
Abcb7	126.238	0.00328686	1
Akap10	114.169	0.00330105	1
Vmn2r62	0.756086	0.00330133	1
Amd1	58.0506	0.00330245	1
Utp4	115.485	0.00330335	1
Orc3	105.46	0.00330559	1
Edc3	26.687	0.0033198	1
2610021A01Rik	61.187	0.00332014	1
Atp6ap2	215.149	0.00332639	1
Esco1	56.8465	0.00332844	1
Etf1	137.86	0.00332935	1
Knl1	133.463	0.00333288	1
Zfand5	73.6204	0.00334055	1
Gm3417	7.8409	0.00334377	1
Vmn2r67	0.0560064	0.00335125	1
Msn	46.9894	0.00335437	1
Ckap2l	31.2236	0.0033546	1
Ppil3	32.6517	0.00335669	1
Qrich1	129.151	0.0033659	1
1810013L24Rik	52.534	0.00337555	1
Creb1	82.1334	0.00338269	1
Rnft1	49.8457	0.00338566	1
1810026B05Rik	59.7868	0.0033899	1
Gm21704	0.0280032	0.00339227	1
Slc30a6	76.3367	0.00340021	1
Anln	142.424	0.00340318	1
Atp6v1e1	46.7933	0.00341513	1
Slu7	13.0775	0.00341681	1
Rab5a	86.8659	0.00342017	1
Chka	133.603	0.00342603	1
Fam120c	60.5709	0.00342928	1
Cep192	124.11	0.00343123	1
Ube4a	53.9622	0.00343595	1
Cdk7	93.6707	0.00343684	1
Rbbp5	47.8015	0.00343855	1
Raph1	136.404	0.00344138	1
Hnrnpul2	28.5073	0.00344195	1
Fancm	79.109	0.00344665	1
Orc2	86.5019	0.00344691	1
Trpm7	246.12	0.00344736	1
2410018L13Rik	16.0458	0.00345693	1
Tubgcp4	41.5007	0.00346031	1
Zmym1	64.0433	0.00346031	1
Zfp988	95.2389	0.00346722	1
Gm40988	37.2723	0.00347428	1
Ecm2	17.894	0.00347726	1
Gm28198	17.9781	0.00348112	1
Tonsl	8.06492	0.0034856	1
B3galt2	8.45697	0.0034871	1
Atm	78.661	0.00348921	1
Carf	24.8668	0.00349299	1
1700095A21Rik	75.2726	0.00349537	1
Zfp932	19.5462	0.00350217	1
Clk1	104.368	0.00350545	1
Ccnb2	77.9889	0.00351101	1
Nxf1	33.4358	0.00351254	1
Ube3a	293.025	0.0035256	1
Nfx1	101.26	0.00353224	1
Gm43713	33.8279	0.00353937	1
Kif5b	205.039	0.00354453	1
Vipas39	19.3502	0.00355229	1
Vps54	98.2072	0.0035657	1
Zfp719	18.8742	0.00357028	1
Maoa	49.2856	0.00357054	1
Wdr45b	41.7808	0.00357409	1
Gm5141	11.0613	0.00357474	1
Suv39h1	14.5617	0.00357974	1
Eif2b3	72.8643	0.0035819	1
Copz1	45.9252	0.00358291	1
Nsd1	380.255	0.00358531	1
Lsg1	84.8497	0.00359031	1
Zfp874a	14.5057	0.00359336	1
Zfp52	18.9582	0.00359509	1
Timm9	78.1009	0.00360041	1
Arf4	131.895	0.00360201	1
Mcm4	47.7735	0.00360254	1
Birc6	297.842	0.00361238	1
Zfp410	26.631	0.00362064	1
Gm17036	9.6051	0.00362725	1
Zdhhc15	60.5429	0.00362766	1
Hells	245.532	0.00363602	1
Epc1	89.3582	0.00364124	1
Cul2	73.4244	0.00364458	1
Ccdc117	15.5698	0.00365753	1
Bclaf3	194.734	0.00366342	1
Zmym4	261.242	0.00366455	1
Copa	63.2312	0.00366662	1
Gm16091	83.2815	0.00367022	1
Supt7l	19.0422	0.00367327	1
Cops7b	18.3701	0.00367535	1
Pcm1	294.118	0.00367759	1
Fam133b	33.8279	0.00368454	1
Fubp1	275.916	0.00368468	1
Dedd	11.5933	0.00368915	1
Washc4	79.5011	0.00369076	1
Zfp266	136.348	0.00369237	1
Dtwd1	12.8535	0.00370263	1
2010308F09Rik	2.26826	0.00371478	1
Supt6	35.5361	0.00371895	1
Rnf125	64.8554	0.00371933	1
Emc1	40.2406	0.00372146	1
Spast	54.1022	0.00373274	1
Usp14	134.415	0.00373812	1
Usp8	47.9135	0.00374416	1
Serpinb6c	33.4918	0.00375754	1
Ptbp3	128.395	0.00376627	1
Wdr33	224.25	0.00376703	1
Nucks1	624.611	0.00377284	1
Copg1	25.3149	0.00377372	1
Prr14l	144.412	0.00377468	1
Ash1l	164.155	0.00377817	1
Aifm1	107	0.00377885	1
Gm47467	4.48051	0.00378179	1
Rtn4	439.342	0.00378679	1
Zfp260	46.2613	0.00378708	1
Ppie	37.7203	0.00378974	1
Atp11b	189.302	0.00380895	1
Zfp977	41.1087	0.00381112	1
Cip2a	49.1736	0.00381171	1
Zfp874b	8.40096	0.0038168	1
Gpatch11	15.3458	0.003818	1
Dtl	153.065	0.0038215	1
Gm43599	2.74431	0.00382791	1
Olfr167	0.0280032	0.00382791	1
Cpeb4	25.1749	0.00383497	1
Mpp7	165.779	0.00383709	1
Ube2l3	140.66	0.00384273	1
Brca1	100.812	0.00384905	1
Fxr1	295.658	0.00386233	1
Gm26788	6.1327	0.00386379	1
Stam	47.3254	0.00386399	1
Mtdh	377.483	0.00386502	1
Ndufaf6	34.612	0.00386686	1
Baz2a	85.4938	0.0038683	1
Trappc2	8.54098	0.00387117	1
B3gnt5	49.6497	0.00387765	1
Cdk5rap1	19.5742	0.00387816	1
Gm14399	18.9302	0.0038857	1
Faf1	369.446	0.00389334	1
Cdc26	43.489	0.00389348	1
1700094J05Rik	9.57709	0.0038941	1
Gle1	39.7365	0.00390019	1
Akr1c21	0.0560064	0.00390222	1
Vps41	80.3412	0.00390397	1
Uba1	68.7479	0.00391463	1
Fcf1	124.698	0.00392109	1
Trps1	746.509	0.00392114	1
Lactb2	194.958	0.00392131	1
Btaf1	127.359	0.00392874	1
Ylpm1	111.845	0.00393388	1
Psmb1	240.071	0.0039341	1
Akap17b	16.2979	0.00393558	1
Cox6c	947.208	0.00393569	1
Ppil2	45.7852	0.00393856	1
Ciao2a	31.6716	0.00394079	1
Ap1s2	9.54909	0.00394702	1
Rabep1	97.3671	0.00395782	1
Apool	28.3112	0.00395997	1
Ubr1	66.9836	0.00396398	1
Farsa	61.019	0.0039652	1
Poglut2	74.9086	0.00396714	1
Rmnd5b	24.4468	0.00397915	1
Tmem87a	108.092	0.00398722	1
Atg16l1	60.6549	0.00399188	1
Lsm14a	85.3257	0.00399804	1
Pdcd2l	40.1846	0.00399976	1
4930432B10Rik	6.21671	0.0040058	1
Pot1b	31.5316	0.00400853	1
Rnf185	19.3782	0.00401131	1
Trappc13	35.4801	0.00401804	1
Pcmtd1	214.533	0.00401988	1
4921524J17Rik	55.6424	0.0040413	1
Vps72	35.088	0.00404399	1
Mtrf1l	24.1948	0.004046	1
Gm382	0.224026	0.0040514	1
Ddx6	101.232	0.00407197	1
Zfp65	28.3392	0.00407686	1
Rev3l	235.871	0.00407945	1
Tipin	149.201	0.00408045	1
Plaa	91.4584	0.00408439	1
Gm28826	0.0840096	0.00409816	1
Syncrip	202.939	0.00410334	1
Acbd5	43.825	0.00410585	1
Cdk13	174.544	0.00410585	1
Dcun1d5	83.1975	0.00410767	1
Ap4e1	25.5109	0.00410909	1
Sec63	99.5234	0.00410981	1
Lrrc34	35.452	0.00412212	1
Ambra1	199.075	0.00412432	1
Cpsf1	13.9456	0.00412666	1
Ddx50	124.082	0.00413145	1
Twistnb	92.5506	0.00413754	1
Setd1a	23.1586	0.00414848	1
Ppp1cb	105.124	0.00415131	1
Nfrkb	24.9508	0.00415285	1
Poldip3	32.0357	0.00415628	1
Trim37	117.725	0.00415743	1
Phc3	53.8221	0.00416696	1
Itch	110.305	0.00416901	1
Setx	166.143	0.00417268	1
Osbpl11	39.9606	0.00417619	1
Vmn1r61	0.0280032	0.00417626	1
Kmt2e	121.534	0.00418189	1
Alas2	6.83278	0.00418219	1
Dr1	19.4062	0.00418309	1
Rlf	120.33	0.00418687	1
Rock2	168.131	0.00418777	1
Mtmr2	47.0174	0.00418842	1
Gm15404	0.0560064	0.00419354	1
Gm26685	0.952109	0.00420333	1
Fnbp1l	155.726	0.00420411	1
Ddx46	69.5599	0.00420906	1
Morf4l1	166.843	0.00421006	1
Nme1	352.812	0.00421462	1
Mcm10	80.8732	0.00421589	1
Chd4	149.733	0.00421656	1
Eif5b	112.125	0.00422494	1
Psma1	105.04	0.0042256	1
Rictor	110.697	0.004229	1
Pdap1	75.7206	0.00424144	1
Atg12	24.6708	0.00425368	1
Gm39214	15.5698	0.00425728	1
Gm12353	38.8404	0.00425973	1
Cr1l	69.0839	0.00426662	1
Usp24	109.072	0.00427704	1
Shprh	77.0648	0.00428164	1
Ccnh	75.3286	0.00428453	1
Rfx7	324.445	0.00429078	1
Dcaf13	32.9038	0.00429335	1
Prpf40a	228.254	0.00429879	1
Polg2	13.1615	0.00431098	1
Haus5	13.0495	0.00431136	1
Clca4a	2.77232	0.00431155	1
Fn1	607.753	0.00431251	1
Ythdf3	156.286	0.00431442	1
Chd1	69.3639	0.00431487	1
Zfp84	13.9176	0.00431672	1
Pdk3	48.5855	0.004318	1
Akr1c12	0.0280032	0.00432132	1
Pcnp	77.6249	0.00432516	1
Fut9	304.843	0.00433166	1
Zfp207	182.665	0.00433287	1
Pum2	195.826	0.00434071	1
Wwp1	140.912	0.00434806	1
Tmem216	25.0629	0.00434855	1
Gm14322	7.0288	0.00434953	1
Kras	224.054	0.00435108	1
Sart1	14.4497	0.00435108	1
Usp4	33.0158	0.00435381	1
Gm20416	4.20048	0.00435654	1
Trmt13	74.9646	0.00435706	1
Rbm10	46.7373	0.00436958	1
Top3b	60.7109	0.00437181	1
Zfp24	20.9744	0.00437929	1
Fam120a	113.581	0.00438254	1
Sf3a1	36.3482	0.00438422	1
Cul5	84.5417	0.00438782	1
Iqcb1	52.618	0.00438877	1
Gm15787	6.41273	0.00440148	1
Strbp	316.884	0.00440963	1
Rapgef6	284.064	0.0044113	1
Tbc1d10b	15.5418	0.00441867	1
Parp6	15.5698	0.00442215	1
Fgfr1op2	51.1898	0.00442329	1
Nusap1	55.8944	0.00442953	1
Sptan1	97.7312	0.0044296	1
4931406P16Rik	49.4817	0.00443126	1
Gm16068	7.14082	0.00443761	1
Magt1	95.8549	0.00444024	1
Zbed4	40.1846	0.00444166	1
Ell2	119.602	0.00444877	1
Ncor1	428.141	0.00444982	1
Mybl1	55.9504	0.00445006	1
Ptdss1	43.0969	0.00445121	1
Ube2v2	135.395	0.00445305	1
Igbp1	191.066	0.0044559	1
Cramp1l	27.7232	0.00445778	1
Fbxw2	99.0193	0.00446347	1
Zfp975	53.1781	0.00447147	1
Rnf214	17.0259	0.00447455	1
Papolg	24.1108	0.00447558	1
Fgd1	44.3571	0.00448642	1
Yes1	309.995	0.0044872	1
Marf1	69.1959	0.00448938	1
Mtf2	357.713	0.00449066	1
Nptn	146.961	0.00449733	1
Gm12823	0.0560064	0.0044998	1
Eif2ak1	23.1026	0.00450089	1
Zfp141	90.1703	0.00451058	1
Yipf4	37.3843	0.00451086	1
Pgam5	61.439	0.00451128	1
Zfp931	17.782	0.00451211	1
Smcr8	8.45697	0.00451966	1
Eif2s2	434.666	0.00451987	1
Zfp930	46.9334	0.00452555	1
Slc25a32	32.2317	0.00452829	1
Zfp971	12.4054	0.00453018	1
Aqr	62.7272	0.00453282	1
2610020C07Rik	64.8554	0.00454256	1
Cstf3	216.129	0.00454591	1
Taf12	31.2796	0.00454818	1
Smu1	50.2657	0.00455031	1
Snrnp200	32.8758	0.00455123	1
Herc2	86.1378	0.00455368	1
Nit2	28.8993	0.00455649	1
Hmmr	73.5924	0.00455663	1
Ddx10	86.6139	0.00455789	1
Mms22l	225.286	0.00456766	1
Mpp1	15.7098	0.00457126	1
Zdhhc16	19.2942	0.00457879	1
Wee1	75.3286	0.00458052	1
Nemp2	23.2987	0.0045857	1
Heatr5a	73.8164	0.00458676	1
Cyp2b23	1.31615	0.004587	1
Fam193a	108.792	0.00459219	1
Zfp280b	40.8567	0.0045961	1
Zfp280c	64.4354	0.00459966	1
Rc3h2	102.268	0.00460358	1
Lipo2	0.392045	0.00460524	1
4932438A13Rik	135.171	0.00461021	1
Zfp771	25.0909	0.00462011	1
Ddx52	35.7601	0.00462714	1
Cacybp	171.016	0.00462934	1
Dppa4	27.6112	0.0046311	1
Pdhx	49.2576	0.00463834	1
Adat2	33.8279	0.00464082	1
Khsrp	43.853	0.0046457	1
Nup37	40.1286	0.00464792	1
Fyttd1	61.8591	0.00465132	1
Cyp2c68	0.140016	0.00465771	1
Slc16a4	39.0925	0.00465838	1
Gm20275	127.667	0.0046603	1
Top2a	296.022	0.00467053	1
Klhl13	51.1618	0.00467065	1
Mybbp1a	49.9017	0.00467157	1
Nipa2	74.2365	0.00467906	1
Zfp58	19.2382	0.00468282	1
Calm1	204.731	0.00468688	1
Gars	148.865	0.00468948	1
5730507C01Rik	4.98457	0.00469004	1
Noc3l	20.1343	0.0046911	1
Sdf4	123.998	0.0046914	1
Mtmr3	86.6139	0.00469403	1
Pnpt1	102.1	0.00469487	1
Omd	10.7532	0.00469547	1
Wdr92	25.7909	0.00470556	1
Stx12	32.1197	0.00470638	1
Morc2a	96.8071	0.00471299	1
Erh	97.5911	0.00471413	1
Gigyf2	178.604	0.00471527	1
Gtf2a2	91.5985	0.0047155	1
Msantd4	16.9139	0.00471916	1
Pdcd11	81.4333	0.00473466	1
Gm15446	22.4866	0.00473754	1
Supv3l1	49.5657	0.00473916	1
Dennd1b	208.708	0.00473981	1
Rsf1	166.367	0.00474002	1
Gm14636	1.14813	0.00474124	1
Gm28940	2.68831	0.00474448	1
Bub1	77.1208	0.00474694	1
Tmem29	18.5101	0.00475506	1
Cep95	30.7755	0.004757	1
Rbm33	111.817	0.00476362	1
Kdm4c	160.934	0.00476437	1
Rbm5	79.193	0.00476523	1
Nol10	59.4228	0.00476697	1
Cdc123	74.2645	0.00478132	1
Zfp934	171.464	0.00479147	1
Kif4	54.6902	0.00479371	1
Zfp729b	36.2081	0.00480019	1
Ipo8	49.9297	0.00480177	1
Pkn2	231.558	0.00480567	1
Sf3b6	138.42	0.0048092	1
Nckap1	124.81	0.0048123	1
Mastl	63.1192	0.0048142	1
Golph3l	25.7629	0.00481428	1
Psmb3	241.696	0.00481587	1
Gm48678	30.9715	0.00482048	1
Gmnn	69.784	0.00482686	1
Bet1	27.0791	0.00482926	1
Zfp940	6.38473	0.00485262	1
Utp6	33.6038	0.00485335	1
Ears2	21.2824	0.00485642	1
Fnip1	114.533	0.00486232	1
Capsl	7.98091	0.00486289	1
Atad2b	143.404	0.00486298	1
Eif2ak2	44.049	0.00486305	1
Tbl1xr1	247.436	0.00486653	1
Nsun6	37.0482	0.00486954	1
Gm281	33.6598	0.00487133	1
Gm10550	10.0251	0.00487231	1
Sgo2a	55.2503	0.00487621	1
Ivns1abp	88.9102	0.00487792	1
Phkg2	19.8263	0.00488062	1
Cwc15	61.131	0.00488405	1
Psmc6	134.807	0.00488478	1
Gm22146	9.52109	0.00488552	1
Rheb	99.6914	0.00488883	1
Sh3gl1	49.8737	0.00489264	1
Mrpl21	107.168	0.00489584	1
Rnf41	15.5138	0.00489979	1
Atg3	39.7365	0.00490489	1
Gtpbp4	83.4495	0.00490506	1
Ube2g1	110.977	0.00491377	1
Slc16a1	195.378	0.00491514	1
Sltm	142.2	0.00491563	1
Nde1	28.3112	0.00492143	1
Golga1	25.6789	0.00492499	1
Kmt2c	134.835	0.00492912	1
Rpusd4	16.6339	0.00493058	1
Pxt1	4.03246	0.00493558	1
Phyh	37.9163	0.00493583	1
Ccny	108.204	0.00494038	1
Mdn1	146.121	0.00494285	1
Taok1	147.885	0.00494782	1
Tstd3	12.4334	0.00494864	1
Aspm	68.2718	0.00494876	1
Mtch2	159.898	0.0049499	1
Vps13b	315.036	0.00495077	1
Rhot1	51.3579	0.00495637	1
Poc5	15.7378	0.00495654	1
Ska3	48.1935	0.00495772	1
Tmed2	125.594	0.00495822	1
Pms1	76.0287	0.00496236	1
Ptcd1	10.6412	0.00496531	1
Vmn2r126	0.0840096	0.00497377	1
Bcat2	26.8551	0.00497445	1
Prr11	19.1542	0.00497521	1
Pex3	27.8632	0.00498073	1
Vmn2r79	1.40016	0.00498148	1
Myef2	134.443	0.00498502	1
Col4a3bp	63.8753	0.00498674	1
Rprd2	80.8732	0.00498737	1
Dhx36	110.277	0.00499039	1
Atp2a2	234.527	0.00499313	1
Pex13	77.0648	0.00499436	1
Chtf8	0.70008	0.00499539	1
Tia1	100.419	0.00500018	1
Gm50241	0.0280032	0.00501341	1
Vmn1r78	0.140016	0.00501393	1
Ppp2r5e	85.6618	0.00501965	1
Pip5k1a	68.2438	0.00502532	1
Gm19667	2.26826	0.00502844	1
Cdkn2aipnl	34.892	0.00502896	1
Ccar1	131.699	0.00502969	1
Rnf4	72.1922	0.00503052	1
Stx19	1.14813	0.00503052	1
Kif15	125.482	0.00503074	1
Mfsd14b	60.6549	0.00503447	1
Gm7072	41.4727	0.00503816	1
Chac2	19.0142	0.0050446	1
Stip1	78.1569	0.0050501	1
Pnisr	121.142	0.00505106	1
Zfp820	33.8559	0.00505194	1
2610507B11Rik	70.344	0.00505474	1
Wdr12	71.4082	0.00505666	1
Ccdc34os	3.61241	0.00505956	1
Cops2	58.3867	0.00506105	1
Rbm4	78.2689	0.00506298	1
Nup153	121.506	0.00506351	1
Ctdspl2	110.305	0.00506359	1
Stt3a	230.858	0.00507579	1
Commd1	120.162	0.00507625	1
Platr28	129.823	0.00508716	1
Vps50	66.1716	0.00508893	1
Phf12	68.4958	0.00509	1
Trim24	210.92	0.00509453	1
Cecr2	71.1281	0.00510486	1
Zfand6	93.2226	0.00510757	1
Pop5	69.812	0.00511246	1
Enah	438.978	0.00511615	1
Tmem175	38.3924	0.00511731	1
Trmt11	50.7978	0.00511869	1
Vamp7	27.3031	0.00513676	1
Bod1l	153.626	0.00514065	1
Casp8ap2	72.9483	0.00514572	1
Zfp994	13.1335	0.00514745	1
Cul3	103.864	0.00515056	1
Mtif2	151.833	0.00515554	1
Ap2m1	34.752	0.005158	1
Ints6	205.319	0.00516043	1
Abce1	99.7754	0.00516074	1
Rbsn	12.5734	0.00517263	1
Tctex1d2	29.1513	0.00517666	1
Wnk3	17.082	0.00518035	1
Zfp989	37.4963	0.0051808	1
Gorab	8.765	0.00518577	1
Ints2	49.7057	0.00518671	1
Eif1a	80.1171	0.00518743	1
Fam204a	46.0933	0.00519066	1
Snrnp27	92.2985	0.00519103	1
Espl1	30.7475	0.00519509	1
Gk	59.3668	0.00519699	1
Gon4l	134.163	0.00519768	1
Vmn2r34	0.0280032	0.00520018	1
Sdha	109.324	0.00520714	1
Dnajc2	121.982	0.00521496	1
Ltn1	39.4845	0.00521561	1
Pbrm1	306.411	0.00522279	1
Arhgap12	145.897	0.00522733	1
Fam162a	235.367	0.00524325	1
Gm48095	0.0560064	0.00524532	1
Gtf2h3	16.6059	0.00524758	1
Smc1a	93.2787	0.00525711	1
Psmc2	61.551	0.00525779	1
Ttc1	26.9111	0.00526007	1
Gm19522	22.4866	0.00526937	1
Olfr986	36.6002	0.00527948	1
Cstf2	63.7353	0.00528139	1
Zfp317	28.2272	0.00528196	1
Gm41664	6.69276	0.00529269	1
Olfr292	0.0560064	0.00530076	1
Vps39	18.3981	0.00530539	1
Nif3l1	29.7674	0.00530698	1
Nbdy	24.9508	0.0053077	1
Zfp788	16.3539	0.00530857	1
D10Wsu102e	189.358	0.00530878	1
Ptges3	229.15	0.00531118	1
9930021J03Rik	157.462	0.00531135	1
Mapk1	150.601	0.00531466	1
Gm10778	5.51663	0.00531582	1
Iws1	98.9073	0.00531829	1
Ktn1	506.382	0.00531954	1
Strn3	238.195	0.0053219	1
Acp1	39.4845	0.00532718	1
Serf2	502.433	0.00533506	1
Snx13	54.9423	0.00533533	1
Ei24	85.6898	0.00533565	1
Cept1	133.127	0.00534069	1
Tfb2m	24.4188	0.00534209	1
St13	137.244	0.00534444	1
Prpf4	32.9318	0.00534767	1
Dnajc8	109.352	0.00534797	1
Rala	99.0193	0.0053483	1
Serpinb1a	9.15705	0.00534973	1
Cenpi	43.685	0.00535003	1
Cyfip1	78.801	0.00535403	1
Incenp	53.1781	0.00535444	1
Slc9a6	15.7098	0.00535808	1
Morc1	325.845	0.00535999	1
Uba6	101.484	0.0053611	1
Ubn1	30.3835	0.0053704	1
Fip1l1	103.108	0.00537506	1
Med28	66.7316	0.00537693	1
Asns	150.265	0.00537961	1
Kansl1	554.127	0.00537983	1
Rars2	69.98	0.00537991	1
Ubap2	143.852	0.00541631	1
Eme1	38.8124	0.0054243	1
A430073D23Rik	33.7159	0.00542692	1
Nudt5	83.1695	0.00542995	1
Ppm1d	43.0129	0.00543187	1
Zkscan8	19.4062	0.00543581	1
Ranbp1	283.084	0.00543642	1
B230354K17Rik	30.3275	0.00543764	1
Manf	327.973	0.00543855	1
Vkorc1l1	140.492	0.00543861	1
Kdm5a	104.9	0.00544196	1
Cdan1	10.4732	0.0054464	1
B3galnt2	77.1208	0.00544933	1
Eif2b1	18.7621	0.00545471	1
Hsf2	36.7402	0.00545553	1
Ocrl	44.133	0.00545746	1
Utp20	103.108	0.00545913	1
Cog4	91.5985	0.0054616	1
Scai	93.8387	0.00546925	1
Zfp280d	254.493	0.00547084	1
Fbxo3	35.34	0.00547821	1
Myl12b	85.8858	0.00547898	1
Gsta4	168.551	0.00549145	1
Ogt	275.551	0.00549153	1
Brd4	182.917	0.00549985	1
Blzf1	20.5543	0.00550004	1
Mospd2	24.6428	0.00550209	1
Ndufb6	196.414	0.00550907	1
Ap3d1	27.4991	0.00551094	1
Rbm26	531.865	0.00551407	1
Tle4	170.876	0.00551675	1
Ptpn4	160.654	0.00551752	1
Srek1	140.968	0.00551845	1
Trip13	45.7012	0.00552012	1
Lats1	33.6598	0.00552064	1
Mcmbp	62.5591	0.00552108	1
Rabgap1	210.024	0.00552897	1
Fam122b	27.8072	0.00552995	1
Phka2	46.9614	0.00553288	1
Elp1	40.8567	0.0055435	1
Rbfox2	234.751	0.00554691	1
Gspt1	101.736	0.0055542	1
Zbtb11	41.6968	0.00555468	1
Med23	36.7402	0.00556644	1
Phf20	180.761	0.00557237	1
Renbp	26.7991	0.00557282	1
Gm28989	0.924106	0.00557473	1
Rnf216	130.523	0.00557761	1
Bmt2	44.2731	0.00558145	1
Tmem185a	14.9817	0.00558273	1
Nol7	75.1046	0.0055869	1
Sdhaf3	21.9825	0.005593	1
Ripk1	15.2057	0.00559396	1
Vcl	104.396	0.00559793	1
Ankib1	113.021	0.00560006	1
Olfr310	0.0280032	0.00560105	1
Parn	66.0595	0.00560384	1
Caprin1	208.932	0.00560621	1
Slc35a3	47.2974	0.00560932	1
Tpp2	107.84	0.0056113	1
Pramef8	7.58887	0.00561398	1
Zfp420	6.02069	0.00561949	1
Abraxas2	36.2641	0.00563762	1
Mtbp	50.9938	0.00563879	1
Cfap36	32.2877	0.00563958	1
Far1os	21.4224	0.00564034	1
Zcchc10	41.3887	0.00564197	1
Gid8	19.2382	0.0056459	1
Sarnp	229.234	0.0056474	1
Klrb1	0.0280032	0.00564885	1
Bivm	12.2934	0.00565356	1
Tut7	53.9062	0.00565794	1
Gtf3c3	26.7151	0.00566075	1
Zfp383	8.00891	0.00566299	1
Brip1os	102.632	0.00566338	1
Anapc1	90.0023	0.00566468	1
Emc7	99.0753	0.00566794	1
Hectd1	83.7576	0.00566867	1
Dbf4	81.7973	0.00566893	1
Yme1l1	122.738	0.00567078	1
Palb2	43.0409	0.00567334	1
Pelp1	33.7159	0.00567356	1
Cbfa2t2	327.609	0.00567428	1
Vmn2r96	0.0560064	0.00567594	1
Rc3h1	72.5283	0.00567621	1
Mtrex	73.3404	0.00567715	1
Gm31086	0.0280032	0.00568126	1
Pds5b	128.843	0.00568321	1
4930566F21Rik	6.9728	0.00568949	1
Tbrg1	63.7353	0.00569015	1
Zfp143	39.4845	0.00569331	1
Gm30667	0.336038	0.00569486	1
Eif3f	281.74	0.00570015	1
Rrn3	73.2844	0.00570099	1
Pam16	74.7965	0.00570684	1
Nop58	200.307	0.00571069	1
Efhc2	98.9353	0.00571321	1
Zfp960	24.9789	0.00571959	1
Olfr1180	0.0280032	0.00572161	1
Ccndbp1	11.5093	0.00572228	1
8030453O22Rik	10.8092	0.00573206	1
Rfc3	35.7041	0.00573239	1
5530601H04Rik	28.1992	0.00573483	1
Zfr	240.547	0.00573544	1
Cpne3	47.7174	0.00573938	1
Ptrh2	46.6533	0.00574187	1
Hspa9	249.817	0.00574221	1
Mib1	114.505	0.00574409	1
Gm26553	0.0280032	0.00574526	1
Skint6	1.03612	0.00574838	1
Zfp933	13.6096	0.00575001	1
Tada2a	70.9881	0.00575909	1
Zfp980	198.599	0.00576432	1
Qtrt1	48.5855	0.00576569	1
Tmpo	95.0709	0.00576637	1
Washc5	30.0194	0.00576774	1
Emc2	52.254	0.00577573	1
Rybp	149.005	0.00577929	1
Nup107	50.7418	0.00577952	1
Ttbk2	8.40096	0.00578184	1
Phip	197.479	0.00578277	1
Gm30948	0.420048	0.00578557	1
Zc2hc1a	69.3639	0.00579649	1
Scaf8	159.618	0.00579888	1
Zfp600	72.7243	0.00580061	1
Osgin2	11.5933	0.00580248	1
Nuf2	19.6302	0.00580317	1
Slc25a17	40.6606	0.00580477	1
Serinc1	99.4394	0.00580629	1
Pno1	35.004	0.00581184	1
Vdac3	85.1577	0.00581253	1
Fcho2	185.661	0.00581336	1
Fbxo30	72.3043	0.0058181	1
Efcab7	16.8859	0.00581949	1
AU041133	30.5235	0.0058253	1
Gm3383	0.0280032	0.00582687	1
Abi1	92.6906	0.00582762	1
Hnrnpu	262.95	0.0058296	1
Tbce	55.1663	0.00583429	1
Vti1b	38.6164	0.00584326	1
Gmcl1	36.0961	0.00584466	1
Purb	56.9025	0.00584817	1
Zfp873	13.1055	0.0058531	1
Npepps	246.96	0.00585333	1
Psmd1	111.873	0.00585584	1
Rbm6	168.103	0.00585627	1
Haus6	104.48	0.00586086	1
Platr10	82.5254	0.00587147	1
Gm38394	4.70454	0.00587814	1
5330438D12Rik	122.094	0.00587951	1
Rbm27	91.3464	0.00587954	1
Nup188	58.6107	0.00588425	1
Zfp976	71.2961	0.00588532	1
Arid4a	53.5141	0.0058891	1
Ywhae	246.568	0.00590067	1
Far1	82.1894	0.00590384	1
Pira2	0.112013	0.00590425	1
Vps13d	101.624	0.00590611	1
Spopl	64.6034	0.00590658	1
Qars	143.572	0.00590712	1
Phtf2	110.977	0.00591018	1
Ppp3r1	29.1793	0.00591617	1
Pa2g4	92.9146	0.00591718	1
Fut8	112.265	0.00592204	1
Fam45a	24.7268	0.00592222	1
Arih1	271.575	0.00593474	1
Xpnpep3	49.5937	0.00593812	1
Pot1a	50.2657	0.00594057	1
Dis3	81.3213	0.00594102	1
Gm26590	16.5779	0.00595047	1
Slc19a2	66.4796	0.00595448	1
Smc2	133.939	0.00595448	1
2023-03-07	154.858	0.00596302	1
Luc7l	123.746	0.00596726	1
Galnt1	128.955	0.00597063	1
Riok1	25.875	0.00597166	1
Snx4	38.1404	0.00597765	1
B3gntl1	47.8575	0.00597858	1
Adpgk	86.5579	0.0059882	1
Gm47272	3.27637	0.0059893	1
Vmn1r9	0.0280032	0.00599151	1
Frrs1	232.371	0.00599164	1
Gmeb1	49.5097	0.00599417	1
A630089N07Rik	154.382	0.00599521	1
Osbpl1a	135.423	0.00599826	1
Togaram1	52.282	0.00599827	1
Gm5444	0.112013	0.00600242	1
Caap1	63.8193	0.00600398	1
Gm19967	2.38027	0.00601002	1
Ect2	184.121	0.00601023	1
Bcl2l13	36.7682	0.00601299	1
Afdn	196.694	0.00601336	1
Gemin5	31.4476	0.00601336	1
Ascc3	180.733	0.00601448	1
Cluap1	25.0069	0.00601559	1
Snupn	23.4947	0.00601894	1
Wdr3	21.3944	0.00602366	1
3110056K07Rik	29.4874	0.00602615	1
Aftph	46.6533	0.00602629	1
Cse1l	73.1164	0.00602804	1
Sap130	71.9682	0.00603333	1
4930414N06Rik	8.28895	0.00603612	1
Bud13	13.4695	0.00604212	1
Dse	82.4974	0.00604587	1
Ppip5k2	49.1176	0.00604634	1
Bclaf1	188.658	0.0060534	1
Cdc73	135.9	0.00607521	1
Pramel7	0.168019	0.00607608	1
Smarca4	69.0839	0.00607643	1
Dctn5	14.2816	0.0060795	1
Tbl1x	167.347	0.00608184	1
Dync2h1	51.9739	0.00608199	1
Rnf168	47.1854	0.00608698	1
Tomt	1.65219	0.00608901	1
Ubqln4	34.752	0.00609321	1
Alg6	96.359	0.00610659	1
Pla2g10	11.0333	0.00610889	1
Azin1	57.7986	0.00611139	1
Tfrc	362.837	0.00611273	1
Nedd4	345.279	0.00611497	1
Agk	130.215	0.00611546	1
Pfkfb1	13.1335	0.00611899	1
4930522L14Rik	64.4074	0.00612042	1
Gbp4	0.392045	0.00612684	1
Gm28800	1.14813	0.00612968	1
Idh3g	52.114	0.00613122	1
Rpf2	46.6253	0.00613431	1
Abcc5	121.142	0.00613876	1
Klhl24	39.3445	0.00614225	1
Tex30	30.6915	0.00614672	1
Hace1	48.2215	0.00614772	1
Celf1	207.7	0.00614866	1
Ranbp2	144.973	0.00615293	1
C530005A16Rik	1.68019	0.00615995	1
6230400D17Rik	34.724	0.00616073	1
Hikeshi	73.2844	0.00616411	1
Vps35	97.0031	0.00617167	1
Zfp626	15.6818	0.00618894	1
Csnk2a1	120.666	0.00618973	1
Hcfc1	35.6761	0.00619288	1
Zfp458	8.17693	0.00619735	1
Atr	116.577	0.00619788	1
Rexo5	19.2102	0.00619829	1
Naa50	142.788	0.00620051	1
A830082N09Rik	2.68831	0.00620552	1
Mdh1	84.1776	0.00620671	1
Ufd1	45.5332	0.00621477	1
Nfat5	138.98	0.00621865	1
Setd2	109.773	0.00621944	1
Vegfc	69.0839	0.00622003	1
Gm26533	9.74511	0.0062214	1
Rab10	145.253	0.00622249	1
Rccd1	35.368	0.00623156	1
Zfp944	44.4411	0.00623362	1
Fancl	59.6748	0.00624084	1
Rsf1os1	45.7852	0.00624149	1
Snrpa1	90.9264	0.00624295	1
Npc1	31.8676	0.00624884	1
Slc25a14	6.44074	0.00625564	1
Gm17057	21.9265	0.0062566	1
Desi2	73.2564	0.00626475	1
Chmp3	45.6732	0.00626676	1
Cnot10	87.146	0.00627031	1
Naa40	51.3859	0.00627072	1
Gm12051	0.0560064	0.00627274	1
Clasp2	185.885	0.00627823	1
Mtpn	68.0198	0.00628043	1
Itfg2	25.5949	0.00628206	1
Snw1	97.4231	0.00629059	1
Ercc6l2	98.9073	0.00629066	1
9030624G23Rik	16.0178	0.00630071	1
Dnajc10	93.7547	0.00630494	1
Arfrp1	19.6862	0.00630608	1
Large1	630.66	0.00631824	1
Prr3	17.894	0.00632165	1
Brd9	16.3819	0.00632192	1
Olfr1250	0.0280032	0.00632247	1
Prpf4b	167.823	0.00632535	1
Btbd10	44.217	0.00633329	1
Zbtb41	29.4314	0.00633462	1
Naa15	170.539	0.00634236	1
Gm10658	6.72077	0.00634391	1
Pfkp	148.025	0.00634419	1
Eloc	136.32	0.00635178	1
Dlgap5	81.7133	0.00635302	1
Mep1b	5.62864	0.00635452	1
Spag9	101.988	0.00636158	1
Pign	88.4061	0.006363	1
Gm13165	31.2796	0.00636549	1
Gm49135	0.224026	0.00636591	1
Eif4g2	135.255	0.00636716	1
Ammecr1l	24.1108	0.00636799	1
Prdx1	527.048	0.00636799	1
Pcnt	118.286	0.00637808	1
Otud4	111.173	0.00638287	1
Raly	43.433	0.00638681	1
Phc1	73.7604	0.00639226	1
Cdc42	125.202	0.00639663	1
Ep400	125.454	0.00640404	1
Zbtb24	16.8859	0.00640446	1
Swt1	63.2592	0.00640531	1
Ube2d2a	159.422	0.00641147	1
Akr1a1	109.296	0.00641333	1
Hltf	81.7413	0.00641343	1
Spata5	204.759	0.00641675	1
Nol11	63.6793	0.00642377	1
Sptlc2	210.416	0.00642395	1
Trap1	77.5689	0.00642502	1
Sp1	118.566	0.00643007	1
Fam229b	6.74877	0.0064388	1
Tlk1	201.287	0.00643902	1
Ppp6r3	168.243	0.00644194	1
Polr2d	18.2581	0.00644989	1
Gemin2	50.9938	0.00645289	1
Rab9	41.3047	0.00645332	1
Nr2c2	98.9913	0.00645441	1
Gm47368	1.56818	0.00645674	1
Olfr57	0.672077	0.0064576	1
Zfp712	3.33238	0.00646475	1
Slc25a20	20.8064	0.00647077	1
2023-03-06	79.6971	0.00647203	1
Prpf18	26.099	0.00647414	1
Bcas2	123.718	0.00647651	1
Cggbp1	87.818	0.00647651	1
Tm9sf2	398.289	0.00647787	1
Angptl1	5.88067	0.0064814	1
Ilf3	65.3595	0.00648774	1
Kpna4	130.859	0.00648991	1
Clec2h	0.112013	0.00649077	1
Arhgap1	11.7333	0.00649583	1
Chchd3	313.608	0.00650326	1
Gm49767	4.70454	0.00651032	1
Btbd1	64.9114	0.00651084	1
Mzt2	99.3553	0.0065173	1
Pdss1	101.68	0.00652312	1
Cyp20a1	63.9873	0.00652414	1
Kdm1a	118.314	0.00652541	1
Cwc27	174.208	0.00653825	1
Zfp120	19.5462	0.0065436	1
Katna1	37.4963	0.00654712	1
Stat2	33.9679	0.00654712	1
Iah1	56.2584	0.00654712	1
Snx16	31.9236	0.00654859	1
Stk38	195.07	0.00655329	1
Cnot2	147.941	0.00656343	1
Wapl	231.25	0.00656878	1
Dus4l	41.3887	0.00658434	1
Ptpn2	70.7921	0.00658657	1
Acly	46.9334	0.00659314	1
Gm10130	28.5913	0.00659403	1
Snip1	8.28895	0.00660042	1
Cyb5b	166.927	0.00660383	1
Commd2	19.8543	0.00660401	1
Vmn2r69	0.0560064	0.0066052	1
Gm31793	16.2139	0.00660804	1
E330010L02Rik	0.0280032	0.00661802	1
Ahctf1	112.125	0.00661996	1
Smarcad1	168.215	0.00662036	1
Atf7ip2	81.9374	0.00662221	1
Ddx21	81.1533	0.00662439	1
Ss18	80.4252	0.00662785	1
Zfp512	38.5044	0.00663576	1
Znrf3	203.275	0.00663908	1
Ankrd28	291.037	0.00663931	1
1700087M22Rik	2.07224	0.00664278	1
Tardbp	134.863	0.00664687	1
Gmeb2	28.8153	0.00664805	1
Abcd1	2.54829	0.00665247	1
C87414	0.0280032	0.00665314	1
4632427E13Rik	158.526	0.00666189	1
Smg7	109.016	0.00666869	1
Dph6	85.4378	0.00667102	1
Clcn3	325.621	0.00667185	1
Ndufb5	302.995	0.00667468	1
Sgo1	61.467	0.00668799	1
Zbtb25	20.7784	0.00668814	1
Olfr295	0.0280032	0.00669489	1
Ccdc174	18.1741	0.00669735	1
Map4	227.162	0.00669889	1
Mlh1	40.4086	0.00669997	1
Cenpp	226.49	0.00670036	1
Eprs	159.31	0.00670289	1
Mrps25	79.3051	0.00670597	1
Pafah1b1	214.224	0.00671351	1
Gpbp1l1	67.2077	0.00671449	1
Rttn	80.3412	0.00672122	1
Fam117b	35.6761	0.00672451	1
Nlk	141.164	0.00672487	1
Zfp948	35.5641	0.00672792	1
Eda2r	84.0376	0.00672885	1
Trim33	114.057	0.00673229	1
Ammecr1	51.3579	0.00673393	1
Ogdh	113.749	0.00673454	1
Cnot6l	96.331	0.00673913	1
Mettl5	54.3262	0.0067483	1
Ndufa4	764.403	0.00675158	1
Sass6	49.0616	0.00675214	1
Gm14717	0.560064	0.00675251	1
Pspc1	249.789	0.00675556	1
Chd2	284.681	0.00675673	1
Dscc1	10.6692	0.00676002	1
Virma	49.3136	0.00676399	1
Klhl20	23.8587	0.00676629	1
Kntc1	119.91	0.00676783	1
Stard7	26.9391	0.0067765	1
Nudt21	233.603	0.00677666	1
Epc2	61.495	0.006779	1
Olfr1351	0.504058	0.0067817	1
Lsm8	52.814	0.00678264	1
Sf1	59.5908	0.00678453	1
Adam17	48.1095	0.0067936	1
Zfp53	43.517	0.00679559	1
Abi2	84.3736	0.0067998	1
Ctnna1	176.896	0.00680001	1
Tra2b	210.472	0.00680161	1
Gm40977	54.9983	0.00680399	1
Map2k4	90.6183	0.00680664	1
Tmem17	8.87701	0.00680732	1
Dek	215.205	0.00681113	1
Magi3	123.774	0.00681123	1
Tnrc6a	155.138	0.00681199	1
Axin1	37.8323	0.00681268	1
Aco2	302.379	0.00681559	1
Gm35330	0.896102	0.00682808	1
Fmr1nb	143.432	0.0068309	1
1700007J10Rik	1.51217	0.00683362	1
Atp5b	852.893	0.0068341	1
Rad54b	78.1849	0.00684143	1
Btf3	533.265	0.00684179	1
Ensa	33.2118	0.00684275	1
Atf7	98.3192	0.0068433	1
Rnf115	58.4147	0.0068435	1
Orc5	89.3582	0.00684671	1
Mrpl45	44.7491	0.00684949	1
4930581F22Rik	7.70088	0.00685432	1
Mrpl20	136.964	0.00685432	1
Sec62	300.894	0.00685432	1
Eif6	37.6083	0.00685818	1
Cc2d1b	25.1469	0.00685964	1
Kmt2a	109.801	0.0068654	1
Slc35b1	94.4268	0.0068669	1
Pik3ca	74.6565	0.00686932	1
Alg13	489.944	0.00687005	1
Usp32	115.177	0.00687259	1
Rad51c	20.3023	0.00687345	1
Ddx18	70.8761	0.00687369	1
Pdpr	29.8794	0.0068766	1
Taf1a	22.1225	0.00687823	1
Usp45	84.9337	0.00687894	1
Ankhd1	209.128	0.00688425	1
Eya1	152.477	0.00688629	1
Zfp622	20.4983	0.00689268	1
Fam126b	44.7771	0.00689274	1
Kat2b	111.173	0.00689291	1
Pisd	33.9399	0.00690071	1
Usp40	33.4918	0.00690197	1
Faf2	112.153	0.00690344	1
Ddx51	5.60064	0.00690491	1
Acot9	55.1103	0.00690766	1
Kpnb1	80.3972	0.0069081	1
Srcap	73.2284	0.00691599	1
Eif4enif1	44.105	0.00691702	1
Degs1	204.787	0.00691768	1
Yod1	10.4172	0.00691866	1
C87436	54.4942	0.00692437	1
Cdc42se2	92.8866	0.00692763	1
Rrm1	57.5186	0.00693049	1
Zfp119a	6.02069	0.00693049	1
Mcm8	38.4204	0.00693543	1
Gm16892	1.34415	0.00693741	1
Cbl	67.5997	0.00694373	1
Pabpc1	1870.28	0.00694583	1
Alkbh8	76.7568	0.00694756	1
Usp46	94.8748	0.00695149	1
4930455B14Rik	0.308035	0.00695725	1
Pus1	41.1087	0.00695725	1
Gm47661	0.952109	0.00696024	1
Arnt	67.7397	0.00696566	1
Zfp984	91.0664	0.00697246	1
Fmn2	111.229	0.00697303	1
BC055324	32.6237	0.00697735	1
Exoc4	1014.39	0.00697908	1
2010315B03Rik	7.25283	0.00698522	1
Cdkl5	30.5235	0.00698733	1
Klra6	0.0280032	0.00698874	1
Rdh13	14.2536	0.00698957	1
Timeless	59.0027	0.00699058	1
Tgs1	75.5246	0.00699192	1
Mapkapk5	1.06412	0.00699359	1
Idi1	30.3555	0.0069993	1
Hacd3	68.5238	0.00700736	1
Gm26810	2.94034	0.00701443	1
Snx12	70.12	0.00701741	1
Dnajc5	52.478	0.0070199	1
Ndufaf4	68.0758	0.00703167	1
Crlf3	78.521	0.00705042	1
B230307C23Rik	63.8473	0.00705288	1
Zfp277	79.6131	0.00706316	1
Smchd1	144.861	0.00706327	1
Ibtk	51.1898	0.00706435	1
Gm49455	11.5933	0.00707891	1
Seh1l	55.5303	0.00708046	1
Ftsj1	9.32506	0.00708183	1
Ndufb8	581.01	0.00708286	1
Sirt7	13.9736	0.00708286	1
B3gat3	37.6083	0.00708906	1
Echdc1	23.9147	0.0070905	1
Med1	87.37	0.00709474	1
Idh2	125.146	0.00710286	1
Usp7	361.073	0.00710403	1
Ppih	59.6748	0.00710632	1
Ccdc66	60.2629	0.00710926	1
Gm48286	0.924106	0.00711255	1
Zfp959	6.1047	0.00711706	1
Chek2	74.6285	0.00711893	1
Arhgef12	156.258	0.00712391	1
Gm28529	3.33238	0.00713376	1
Zfp945	35.284	0.00714074	1
5430427M07Rik	9.85713	0.0071413	1
Dennd4c	66.5356	0.00715033	1
Xpo5	34.4719	0.00715089	1
Asb3	71.6602	0.00716396	1
Map2k1	78.1569	0.00716834	1
Gm28085	3.69642	0.00716845	1
Cop1	146.037	0.00717106	1
Cenpf	188.097	0.00717177	1
Orc4	108.428	0.00717585	1
Lypla1	127.163	0.00718504	1
Ccdc59	47.1854	0.00718964	1
Prpf39	96.051	0.00719256	1
Mat2a	166.759	0.00719709	1
Zfp609	106.916	0.00719746	1
Cox11	66.2836	0.00719815	1
Ncbp1	39.1765	0.00719815	1
B430010I23Rik	18.9582	0.00720882	1
Lrrc19	4.3685	0.00721149	1
Ppp3cb	169.979	0.00721294	1
Pgam1	164.995	0.00722059	1
Utp14b	16.9419	0.00722059	1
Usp33	70.8201	0.00722365	1
Herc4	221.309	0.00722439	1
Ikbkg	19.7703	0.00722881	1
Klf9	236.403	0.00723132	1
Nudc	130.075	0.00723132	1
Nid2	440.994	0.00723383	1
Tbc1d20	18.0341	0.00723598	1
Actr10	51.6379	0.00724397	1
Tmem161b	119.574	0.00724621	1
Ttc19	90.0583	0.00724841	1
Zwint	70.5961	0.00725361	1
Tma16	74.1805	0.00725397	1
Gak	40.2126	0.00725517	1
Fem1b	53.2621	0.00725577	1
Sec23a	54.4942	0.00725586	1
Tra2a	314.476	0.00725721	1
Dhx30	69.98	0.0072583	1
Ptprk	305.151	0.00726078	1
Trmt5	12.2374	0.00726155	1
Zfp970	13.8336	0.00726263	1
Cenpc1	73.6764	0.00726602	1
Clptm1	88.3501	0.00726871	1
Fam210a	25.4549	0.00727023	1
Rsf1os2	12.5174	0.00727318	1
Scamp5	26.8271	0.00727866	1
Mms19	79.9491	0.00728384	1
Fbxo15	180.425	0.00729296	1
Sos1	127.947	0.00729379	1
Dennd5a	33.6878	0.00729421	1
Maged1	48.1935	0.00729421	1
Mrpl3	38.3364	0.0073016	1
Kat8	18.5941	0.00730352	1
Ergic2	106.972	0.00730517	1
Gm44040	2.71631	0.00730626	1
Cdip1	57.5466	0.007307	1
Lars	136.572	0.00730944	1
Mark2	62.5311	0.00731902	1
Gm50084	0.896102	0.00732019	1
2610008E11Rik	21.1704	0.00732034	1
Ufl1	33.3238	0.00732144	1
Txndc11	49.7057	0.00732864	1
Lpar4	2.91233	0.00732883	1
Gm16618	2.82832	0.0073338	1
Firre	122.682	0.00733555	1
Utp18	47.9975	0.00733629	1
Usp39	22.8506	0.00734099	1
Crbn	20.6104	0.00734229	1
Ctcf	110.193	0.00734598	1
Nufip1	64.6594	0.00734598	1
Olfr715b	0.0280032	0.00734709	1
Cul1	89.6102	0.00735618	1
Rnf13	57.5746	0.00735776	1
Olfr867	0.0560064	0.00736266	1
A630073D07Rik	0.0560064	0.00736628	1
Ms4a14	0.896102	0.00736768	1
Oip5os1	93.9227	0.00736768	1
Eme2	1.45617	0.00736935	1
Yap1	52.226	0.00737077	1
Tmem127	17.138	0.00737103	1
Ecsit	37.8603	0.00737494	1
Paip2b	25.7349	0.00738726	1
Eed	176.7	0.00739035	1
Usp54	48.9496	0.00739039	1
Hnrnpll	50.2937	0.0074048	1
Nup160	86.5299	0.00740625	1
Zfp605	16.9979	0.00740713	1
Gm16541	10.6692	0.00741033	1
Tmed5	120.47	0.00741146	1
Rab2a	144.076	0.00741808	1
Snx27	61.215	0.00742481	1
Ranbp9	82.5534	0.00742607	1
Patl1	33.3518	0.00743991	1
Exoc6b	511.002	0.00744195	1
Yeats2	96.8911	0.00744215	1
Scaf4	89.0782	0.00744277	1
Pcmtd2	12.8815	0.00744302	1
Cyp2c40	0.0560064	0.00744411	1
Gm28557	2.52029	0.00744473	1
Rad1	16.6899	0.00745805	1
Dhx57	42.5089	0.0074599	1
Ints11	25.7909	0.00746205	1
Nup85	34.864	0.00746434	1
Trp53bp1	37.6363	0.00747179	1
Mex3c	36.1521	0.00747198	1
Cep44	63.8753	0.00747428	1
Phf3	201.511	0.00747529	1
Scyl3	19.8263	0.00747639	1
Vmn2r3	0.78409	0.00748524	1
Brd8	114.841	0.00748789	1
Kif13b	196.75	0.00749068	1
Ik	24.4748	0.00749366	1
Smc3	83.2815	0.00749457	1
Wdr89	77.3728	0.0074952	1
Zyg11b	52.954	0.00749728	1
Prpsap2	39.1205	0.00749817	1
Malsu1	80.9012	0.00750928	1
Dcun1d1	51.8059	0.00751027	1
Armh3	120.75	0.00752006	1
Rprd1a	78.437	0.00752621	1
Zbtb44	175.216	0.00752671	1
Ufc1	43.741	0.00752904	1
Lmbr1	110.277	0.0075298	1
Topbp1	214.336	0.00753137	1
Gm10660	0.0840096	0.00754188	1
Gm40987	49.0896	0.00754422	1
Ccnc	58.7227	0.00754866	1
Gm50020	6.80478	0.00755024	1
Prpf3	58.0226	0.00755329	1
Zc4h2	4.00446	0.00755515	1
Paf1	9.21305	0.00755711	1
Polq	60.5149	0.00756163	1
Rap1b	62.3911	0.00756204	1
Memo1	92.1305	0.00756259	1
Slc20a1	119.518	0.00757004	1
Gm47712	0.168019	0.00757615	1
Olfr770	0.0280032	0.00757712	1
Snrpe	291.317	0.00757712	1
Ppp6c	54.7463	0.00757783	1
Smn1	45.0291	0.0075783	1
Med20	15.8778	0.00757948	1
Uqcc1	87.818	0.00758112	1
Clec2f	0.0840096	0.00758302	1
Rngtt	185.045	0.00758882	1
Terf1	148.837	0.00759961	1
Pp2d1	2.15625	0.00760294	1
1700109H08Rik	13.8896	0.00760674	1
Frmd8	14.1136	0.00760912	1
Socs4	54.9423	0.0076123	1
Slc25a40	42.3688	0.00761341	1
Ints12	24.0267	0.00762144	1
Iars2	125.762	0.00762292	1
Melk	39.0085	0.00762474	1
Fbxl4	41.3607	0.00762582	1
Slc35a5	9.71711	0.00762741	1
Cdh19	0.560064	0.00762992	1
Parg	155.138	0.00763252	1
Chaf1a	35.312	0.00763659	1
Vps13a	121.562	0.00763904	1
Fbxo38	51.2739	0.00764517	1
Ddb2	30.5235	0.00765763	1
Zfp369	29.9354	0.00765854	1
Olfr806	0.0560064	0.00766065	1
Gls	217.277	0.00766789	1
Dnajb6	116.829	0.00767031	1
Gm26631	6.9728	0.00767031	1
Dop1a	32.1197	0.00767195	1
Pcyt1b	13.7776	0.0076737	1
Skint2	0.196022	0.00767644	1
Psmd14	155.866	0.00767948	1
Ppp4r3a	117.053	0.0076878	1
Adam10	94.9028	0.00768849	1
Lims1	184.149	0.00768903	1
Tab2	95.0149	0.00769442	1
Ptar1	42.9569	0.00769718	1
Polr2j	51.5539	0.00770188	1
Gm37768	10.1932	0.00770554	1
Eef1akmt2	8.84901	0.00771655	1
Gm2381	203.555	0.00772068	1
Maea	37.3843	0.0077241	1
Zcchc7	302.127	0.00772416	1
Ccdc18	77.0368	0.00772505	1
Mast2	114.589	0.00772532	1
Lonp1	55.8664	0.00772758	1
Glmp	131.335	0.00773372	1
Tyw5	21.4504	0.00773618	1
Ube3c	147.829	0.00773951	1
Gm47956	0.756086	0.00773987	1
Htt	85.2697	0.00774223	1
Pik3c3	22.9626	0.00774408	1
Poglut1	112.321	0.00774573	1
Birc2	28.4793	0.00774727	1
Mmgt1	15.0097	0.00774789	1
Tnpo3	131.111	0.00774828	1
Ssr2	1021.56	0.00775653	1
Olfr52	0.196022	0.00775715	1
Rnpc3	84.8777	0.00775777	1
Cfap47	4.25649	0.00776068	1
Ngly1	27.0511	0.00776508	1
Hnrnpa1	258.217	0.00777078	1
Kdm5b	211.228	0.0077714	1
Aaas	70.064	0.0077714	1
Gm5165	50.2937	0.00779794	1
2310016D23Rik	0.140016	0.00779975	1
Asf1a	43.3209	0.00780319	1
Lsm1	57.7146	0.00780946	1
Shcbp1	60.5149	0.00781161	1
Tatdn1	36.9082	0.00781304	1
Dlg1	323.773	0.00781315	1
Rnf20	23.3267	0.00782044	1
Copg2	92.5226	0.00782285	1
Dcun1d3	34.4999	0.00782759	1
Mkln1	135.647	0.00782764	1
Smarcb1	61.495	0.00783083	1
Gm46367	9.29706	0.00783251	1
Snap29	12.2654	0.00783303	1
Nrbf2	21.7025	0.00783924	1
Tsg101	54.6062	0.00784093	1
Ipo11	183.393	0.00785044	1
Cnot9	50.7418	0.00785105	1
Polr3g	45.0851	0.00785232	1
Phf14	146.765	0.00785522	1
Ippk	15.2057	0.00785975	1
Gm48342	5.99268	0.00785993	1
Gm7762	15.1497	0.00786183	1
Cep170	29.0673	0.00786413	1
Gm38393	15.0937	0.00786756	1
Arhgap5	243.908	0.00786871	1
Ccdc141	124.306	0.00786873	1
Tut1	14.4216	0.00786947	1
Cyb5r1	22.9906	0.0078701	1
Tmem33	149.257	0.00787239	1
Cspp1	168.355	0.00787926	1
Gnb1	146.541	0.00787972	1
Cobl	288.041	0.00788199	1
Tmppe	1.62419	0.00788286	1
Agfg1	76.6167	0.00788426	1
Slx4	7.8409	0.00788893	1
Mad2l1bp	5.15259	0.00788925	1
Rasal2	177.568	0.00789087	1
Erc1	168.551	0.00789206	1
D130040H23Rik	60.4029	0.00789565	1
Ttf2	34.4159	0.00789616	1
Polr2a	152.253	0.00789693	1
Slc30a5	102.016	0.00790232	1
Gm14703	1.68019	0.0079072	1
Ndc80	30.9995	0.00790797	1
9530068E07Rik	30.0754	0.00790977	1
Bdp1	97.0591	0.00791198	1
Olfr1450	0.0280032	0.00791235	1
Tmem209	114.421	0.00791492	1
Mtcp1	5.32061	0.0079175	1
Scaf11	103.976	0.00791879	1
Zfp292	353.372	0.00791998	1
Tmem30a	52.674	0.00792137	1
Msl2	33.8839	0.00792291	1
Dmtf1	72.8923	0.00792358	1
A730049H05Rik	13.6376	0.00792369	1
Zranb1	84.0656	0.00792423	1
Amer1	14.8137	0.00792459	1
Sec11a	273.451	0.00793909	1
Cyp2c38	0.140016	0.00794001	1
Rnmt	84.6817	0.00794303	1
Gm17768	31.6716	0.00794508	1
Zfp418	6.77677	0.00795374	1
Olfr784	0.0560064	0.00795505	1
Arl10	7.72888	0.00795765	1
Cds2	71.5202	0.00795797	1
Nkapd1	27.5551	0.00795895	1
Pus10	48.1935	0.0079625	1
Dennd2c	135.059	0.00796689	1
Ercc8	27.4151	0.00796742	1
Cdc25a	30.1874	0.00796764	1
Mrpl47	49.2856	0.00796938	1
Atp6v1c1	36.3201	0.00797121	1
Mrpl4	58.7787	0.0079733	1
Kif18a	113.945	0.00797343	1
Olfr1228	0.0280032	0.00797722	1
Dck	31.1396	0.00798115	1
Trip11	70.7921	0.00798226	1
Brk1	62.9232	0.00798836	1
Tbc1d13	49.3976	0.00798901	1
Tex10	134.975	0.00799314	1
Gm12002	18.5941	0.00799339	1
Wdr36	71.4642	0.00800901	1
A930037H05Rik	27.6672	0.00801025	1
Carnmt1	140.324	0.0080105	1
Tesk2	27.0511	0.00801138	1
Gm8871	0.0560064	0.00801212	1
Gm43696	5.68465	0.00801402	1
Gpr82	0.924106	0.00801402	1
Itsn2	59.9268	0.00801904	1
Cdc16	79.5851	0.00801997	1
Edem3	30.3835	0.00802484	1
Hsp90aa1	820.858	0.00802526	1
Tor1b	30.5795	0.00803255	1
Srgap2	205.235	0.00803716	1
Sfxn4	10.8932	0.00803985	1
Zfp426	19.7423	0.00804151	1
Olfr1156	0.0560064	0.0080445	1
Olfr889	0.280032	0.0080445	1
Tmem167b	7.28083	0.00805249	1
Uchl5	70.232	0.00805543	1
Uimc1	57.8826	0.0080605	1
Slc25a36	254.633	0.00806362	1
Rlim	88.0701	0.00806685	1
Xpo1	266.87	0.00806756	1
Gm43388	3.16436	0.00806852	1
Ccnl2	102.016	0.0080712	1
Stag1	540.742	0.00807216	1
Gabpb2	48.5855	0.00807388	1
Pof1b	9.43708	0.0080779	1
Chfr	38.2244	0.00807835	1
Susd6	147.269	0.00807835	1
Dusp12	40.2126	0.00807924	1
Lrrtm2	2.18425	0.00807924	1
Hus1	17.698	0.00808327	1
Taf1b	47.4094	0.00808327	1
Gm41654	0.0560064	0.0080877	1
Akr1c18	0.140016	0.00808999	1
Dars2	31.4196	0.00809214	1
Gm6566	2.10024	0.00809268	1
Ppp2r3c	23.8027	0.00810515	1
Cenpq	20.7224	0.00811022	1
Csta2	0.560064	0.00811293	1
Suclg2	139.316	0.00811441	1
Exosc10	45.0571	0.00811699	1
Slc35e1	21.0024	0.0081258	1
Ints9	80.3692	0.00812675	1
Olfr18	0.0560064	0.00812716	1
Ube2z	24.3068	0.00812738	1
Appbp2	78.857	0.00812987	1
Fbxo7	53.8221	0.00813436	1
Vmn2r32	0.0280032	0.0081428	1
Gm49223	0.364042	0.00814417	1
Chd8	130.103	0.00815796	1
Snapc4	13.9456	0.00815828	1
Brca2	172.808	0.00815868	1
Capza1	90.0023	0.00816076	1
Zranb3	174.544	0.00816944	1
Gcnt2	197.479	0.00817662	1
Bag1	67.4317	0.0081784	1
Fra10ac1	40.8567	0.00818138	1
Dnajc21	82.1054	0.00818941	1
Gm13184	2.68831	0.00819907	1
Dag1	147.045	0.0081999	1
Trnau1ap	54.3822	0.00821014	1
Cad	24.4468	0.00821049	1
Mphosph9	52.338	0.00821142	1
Pdgfc	120.302	0.00821597	1
Nudcd3	82.6654	0.00821673	1
Tpx2	86.0538	0.0082176	1
Dnm2	68.1598	0.00821995	1
Ewsr1	183.169	0.00822347	1
Top1	160.178	0.00822606	1
Mrpl13	62.5871	0.00822611	1
Dhrs7b	85.4938	0.00822708	1
Rhno1	19.0982	0.00822959	1
Rps15a	941.72	0.00823377	1
Eif3d	82.6094	0.00823447	1
Zfp81	31.9236	0.00823488	1
Gm49272	0.308035	0.00823656	1
Olfr905	0.168019	0.00823656	1
Gm26554	0.168019	0.00823795	1
Nop16	19.0422	0.00823795	1
Rrm2	83.5055	0.00823795	1
Pcbp2	141.836	0.00823879	1
Dnaja2	173.872	0.00823981	1
Zfp808	175.552	0.00824043	1
Zfp346	46.4853	0.00824102	1
Cyp51	217.473	0.00824458	1
Noxred1	15.6818	0.00824866	1
Dcaf12	36.0121	0.00824878	1
Coq10a	10.5292	0.00824913	1
Kcmf1	153.514	0.00826384	1
Clpp	91.4304	0.00826876	1
Dgcr8	88.4061	0.00826876	1
Pex1	20.8624	0.00827177	1
Tmem222	27.8072	0.00828213	1
Vapa	130.215	0.00828519	1
Rb1cc1	63.9873	0.00828578	1
Cmc4	5.2366	0.00828848	1
Hadhb	49.9857	0.00828848	1
Atxn2l	64.5754	0.00829484	1
Nrf1	154.942	0.008302	1
Top2b	64.4354	0.00830558	1
Raf1	94.9028	0.00830575	1
Rims2	326.041	0.00830581	1
Ribc1	6.83278	0.00830617	1
Taf4b	44.6371	0.00830731	1
Sppl3	173.34	0.0083246	1
Csnk1g3	80.9572	0.00833089	1
4833420G17Rik	111.061	0.00833249	1
Gm48383	15.6818	0.00833285	1
Atp6v0c	484.455	0.00833535	1
Gm20069	0.61607	0.00833535	1
Gm13393	3.08035	0.00833678	1
Agps	140.688	0.00833863	1
Tomm70a	144.272	0.00833868	1
0610030E20Rik	21.2544	0.0083425	1
Nbas	77.2048	0.00834769	1
Tmem131	197.535	0.00834971	1
Tnpo1	231.53	0.00835205	1
Zfp74	43.965	0.00836042	1
Asxl1	165.499	0.00836143	1
Jpt2	45.7852	0.00836186	1
Cd164	111.341	0.00836258	1
Gm15886	11.0053	0.00836305	1
Uggt1	115.709	0.00836361	1
Zfyve26	39.2885	0.00836637	1
Jmy	27.6392	0.00837421	1
Pcsk7	23.4947	0.00837662	1
Nsmaf	42.0888	0.00837784	1
Zfp174	3.33238	0.00837842	1
Arid3b	40.4366	0.00837986	1
Gstcd	147.185	0.00838093	1
Ubac1	41.8088	0.00838564	1
Slmap	156.286	0.00838964	1
Tedc2	8.28895	0.00839143	1
Trmt61a	8.00891	0.00839143	1
Tnip1	45.1692	0.00839803	1
Zmat2	70.6801	0.00840157	1
Siah1b	10.7812	0.00840448	1
Zscan21	19.9943	0.00840544	1
Aspn	15.8498	0.00841538	1
Rmnd5a	60.907	0.00841886	1
Sertad2	183.309	0.00842009	1
Rad51	67.2077	0.00842291	1
Zscan26	32.2597	0.00842339	1
Wasf2	87.342	0.00842935	1
Nln	73.9004	0.00843001	1
Mettl16	76.3087	0.00843142	1
Coq5	37.5243	0.00843264	1
Sult2a2	0.112013	0.00843599	1
Rbm25	457.208	0.00843768	1
Cask	107.532	0.0084401	1
Asah1	255.249	0.00844142	1
Pitpnb	88.7981	0.00844592	1
3300002I08Rik	26.099	0.00844696	1
Mbtps2	107.952	0.00844746	1
Gm1976	54.3542	0.00844815	1
Mtfmt	14.0016	0.00844924	1
Golga5	25.0909	0.00845355	1
Vmn2r24	0.112013	0.00845395	1
Sec23b	32.7077	0.00845512	1
Mrtfb	72.7803	0.0084575	1
Cdc40	43.0129	0.00846984	1
Kpna3	177.596	0.00846988	1
Tbc1d10a	7.95291	0.00847003	1
Ifrd2	26.435	0.00847033	1
Kif2a	73.7044	0.0084761	1
Ubxn2a	113.973	0.00848274	1
Nploc4	37.3283	0.00848392	1
Nmd3	76.1967	0.00848757	1
Sqstm1	68.9999	0.00848881	1
Ndufv2	212.012	0.00848918	1
Riok3	61.411	0.00849073	1
Tcea1	97.7032	0.00849272	1
Slc12a6	96.8071	0.00849583	1
Arhgap11a	33.8559	0.00849993	1
Tfcp2l1	255.473	0.00850097	1
Ccdc77	49.3416	0.00850205	1
Zfp592	20.8344	0.00850389	1
Gm48166	46.7373	0.00850414	1
Eya3	99.2713	0.00850657	1
Nat10	34.0799	0.00850991	1
Prr14	28.8153	0.00851034	1
Ddx19b	43.741	0.0085154	1
Mier1	139.204	0.00852359	1
Lima1	444.187	0.00852666	1
Taf2	34.64	0.00853109	1
Olfr822	0.0280032	0.00853573	1
Otud6b	34.1919	0.00853972	1
Elp3	63.9593	0.00854431	1
Anks3	19.5462	0.00854585	1
Pfas	77.5129	0.0085481	1
Wdr75	64.6874	0.00854833	1
Galk2	49.9857	0.00854854	1
Sumf2	106.804	0.00855223	1
Enox2	78.381	0.00855715	1
Luc7l3	152.197	0.00855976	1
Gm28535	5.2926	0.0085756	1
Ifi209	0.0280032	0.00857888	1
Armt1	23.3827	0.00858165	1
Rnps1	123.55	0.00858241	1
Cib1	25.7349	0.00858544	1
Bora	196.498	0.00858908	1
Olfr293	0.308035	0.00859252	1
Ccpg1os	5.96468	0.00859454	1
Aplp2	310.499	0.00859482	1
Prpf8	68.3838	0.0085972	1
Nubpl	62.3351	0.00859746	1
Smim18	5.2366	0.00859758	1
Sap30bpos	1.34415	0.00860214	1
Rbbp4	150.041	0.00860366	1
Gm12227	6.02069	0.00861585	1
Vta1	74.9366	0.00861738	1
Pwwp2a	86.2218	0.00862218	1
Cep152	40.9687	0.0086271	1
Tsr1	32.0357	0.00863191	1
Ip6k2	20.0783	0.00863229	1
Qser1	74.3205	0.00863546	1
Ift74	30.9715	0.00864934	1
Smc5	101.568	0.00865494	1
Atic	40.9407	0.00865533	1
A830018L16Rik	112.041	0.00865886	1
Adsl	34.64	0.00866496	1
Trak2	33.0718	0.00866508	1
Zzz3	106.412	0.00866689	1
1700024B18Rik	5.85267	0.00867145	1
Kdsr	43.2369	0.00867158	1
Etaa1os	3.75243	0.00867423	1
Hdlbp	57.3786	0.00867769	1
Psmb7	176.084	0.00867872	1
Man1a2	111.117	0.00867993	1
Ift80	40.0726	0.00868112	1
Ddx55	19.8823	0.00868869	1
Hnrnpul1	70.9041	0.00868869	1
Ncstn	51.3579	0.00869594	1
Copb1	46.3733	0.00869728	1
Emc3	64.4354	0.00869802	1
Smurf2	64.8274	0.00869966	1
Gm14408	1.12013	0.00870217	1
Rabepk	42.5089	0.00870372	1
Oxsm	8.82101	0.00872089	1
Tmem39a	167.095	0.00872193	1
Gm4788	0.112013	0.0087261	1
Tspyl2	11.2013	0.00872871	1
Zmpste24	49.3416	0.00873028	1
Smarcc1	160.85	0.0087384	1
Mnat1	117.529	0.00874033	1
Exosc1	54.3262	0.00874047	1
Sult2a3	1.34415	0.00874943	1
Ppp1r12a	219.433	0.00875184	1
Zfp819	9.80112	0.00875227	1
4930565N06Rik	4.53652	0.00875437	1
Olfr836	0.532061	0.00875542	1
1700094D03Rik	5.12459	0.0087633	1
Ncoa6	73.8164	0.00876615	1
Vmn2r68	0.0280032	0.00876752	1
Lonp2	58.3587	0.00877103	1
Pdcd5	163.007	0.00878229	1
Rps28	1780.92	0.00878864	1
8030462N17Rik	123.13	0.00879245	1
9430091E24Rik	9.43708	0.00879446	1
Gm45589	1.84821	0.00879567	1
Hdx	22.2345	0.00879949	1
Vps33b	9.99714	0.00880255	1
Diaph3	650.962	0.00881056	1
Crem	41.0247	0.00881989	1
Zfp85os	2.88433	0.00882019	1
Ywhaq	148.333	0.00882339	1
Olfr775	0.0560064	0.00882531	1
Qrsl1	27.5551	0.00882627	1
Arl5b	60.3469	0.00882825	1
U2surp	180.705	0.00882883	1
Spsb3	4.76054	0.00883011	1
Ino80	118.117	0.00883231	1
Lin9	44.5811	0.00883671	1
Mff	57.9106	0.00884328	1
Gm5935	0.0280032	0.00884376	1
5430403G16Rik	28.7033	0.00884671	1
Hsp90ab1	1232.9	0.008851	1
Pigb	30.4955	0.00885557	1
Esyt2	107.224	0.00885632	1
Vmn2r10	0.336038	0.0088639	1
Eif4a1	294.986	0.00886552	1
Ogn	10.5852	0.00886875	1
Gm44759	6.77677	0.00887037	1
Ubr4	52.73	0.0088782	1
Ythdf2	55.3623	0.00887976	1
Slx4ip	74.0965	0.00888215	1
Map2k3os	27.8912	0.00888495	1
Kbtbd3	11.1733	0.00888536	1
Wtap	100.728	0.0088856	1
Vmn1r210	0.0840096	0.0088882	1
Epb41l5	75.2726	0.00889025	1
Xrcc5	155.166	0.00889256	1
Ttc33	10.1092	0.00889551	1
Ikzf5	12.6014	0.00889754	1
Herpud2	32.1757	0.00890773	1
Ndufaf7	62.8112	0.00891262	1
Kpna2	32.2877	0.00891589	1
Olfr794	0.868099	0.00891753	1
Trim6	119.546	0.0089208	1
Polr2g	87.594	0.00892571	1
Csn1s2b	0.0560064	0.00892898	1
Lrrc41	13.4975	0.00893636	1
Vps4b	68.9719	0.00893746	1
Rsl1	4.70454	0.00895693	1
Tbc1d25	10.7252	0.00896312	1
4732440D04Rik	9.94114	0.00896353	1
Ndufv1	76.8688	0.0089718	1
Ticrr	61.103	0.00897227	1
Tiparp	46.6253	0.00897246	1
Phf10	39.4565	0.0089729	1
Gm19331	0.0840096	0.00897346	1
Gm46349	0.112013	0.00897842	1
Gm14764	3.38839	0.00898174	1
Vmn1r185	0.0840096	0.00898506	1
Gm49475	0.672077	0.00899004	1
Cenph	94.7908	0.00899447	1
Rpl26	1661.57	0.00899835	1
Olfr362	0.0280032	0.00900613	1
Pdha1	50.9658	0.00900613	1
4930579C12Rik	0.140016	0.00901169	1
Gm6482	0.0280032	0.00901503	1
Csde1	198.599	0.0090179	1
Gtf2h2	41.6688	0.00901921	1
Klhl15	28.3952	0.00902402	1
Erp44	164.575	0.00902559	1
Uxs1	72.6963	0.00902685	1
Hsf2bp	83.0855	0.00902999	1
[truncated: 20,970 more rows]

## Sheet: Ext Fig3F
sample	reads	group	peaks	mpeak
4CBS_H3K27ac_100_sample1	189333	DPT	3585	39933
4CBS_H3K27ac_100_sample3	161212	DPT	2151	39933
4CBS_H3K27ac_100_sample4	153550	DPT	1891	39933
4CBS_H3K27ac_100_sample5	173867	DPT	2397	39933
4CBS_H3K27ac_100_sample7	185337	DPT	3467	39933
4CBS_H3K27ac_100_sample9	161089	DPT	2334	39933
4CBS_H3K27ac_1000_sample2	1743669	DPT	20036	39933
4CBS_H3K27ac_1000_sample3	1729238	DPT	19771	39933
4CBS_H3K27ac_1000_sample5	1734256	DPT	19767	39933
4CBS_H3K27ac_1000_sample6	1674788	DPT	18998	39933
4CBS_H3K27ac_1000_sample7	1683957	DPT	19242	39933
4CBS_H3K27ac_1000_sample8	1665414	DPT	19280	39933
4CBS_H3K27ac_10000_sample1	17138866	DPT	38310	39933
4CBS_H3K27ac_10000_sample4	16934318	DPT	38202	39933
4CBS_H3K27ac_10000_sample5	16990234	DPT	38210	39933
4CBS_H3K27ac_10000_sample6	17060231	DPT	38339	39933
4CBS_H3K27ac_150_sample10	249790	DPT	4992	39933
4CBS_H3K27ac_150_sample2	280623	DPT	5530	39933
4CBS_H3K27ac_150_sample3	242649	DPT	4812	39933
4CBS_H3K27ac_150_sample5	267742	DPT	5281	39933
4CBS_H3K27ac_150_sample6	273262	DPT	5408	39933
4CBS_H3K27ac_150_sample7	266069	DPT	5217	39933
4CBS_H3K27ac_150_sample8	266839	DPT	5301	39933
4CBS_H3K27ac_150_sample9	207280	DPT	4301	39933
4CBS_H3K27ac_1500_sample1	2597209	DPT	24868	39933
4CBS_H3K27ac_1500_sample2	2604234	DPT	24722	39933
4CBS_H3K27ac_1500_sample4	2546819	DPT	24850	39933
4CBS_H3K27ac_1500_sample7	2544246	DPT	24453	39933
4CBS_H3K27ac_1500_sample8	2515423	DPT	24791	39933
4CBS_H3K27ac_200_sample1	360923	DPT	7577	39933
4CBS_H3K27ac_200_sample10	352973	DPT	7381	39933
4CBS_H3K27ac_200_sample4	383000	DPT	5064	39933
4CBS_H3K27ac_200_sample5	338877	DPT	7288	39933
4CBS_H3K27ac_200_sample6	365881	DPT	4777	39933
4CBS_H3K27ac_200_sample7	348617	DPT	7240	39933
4CBS_H3K27ac_200_sample9	326273	DPT	6689	39933
4CBS_H3K27ac_2000_sample1	3354610	DPT	28026	39933
4CBS_H3K27ac_2000_sample2	3459938	DPT	28191	39933
4CBS_H3K27ac_2000_sample3	3375104	DPT	27910	39933
4CBS_H3K27ac_2000_sample4	3398471	DPT	28035	39933
4CBS_H3K27ac_2000_sample7	3449818	DPT	28246	39933
4CBS_H3K27ac_2000_sample9	3390471	DPT	27936	39933
4CBS_H3K27ac_250_sample1	415631	DPT	5786	39933
4CBS_H3K27ac_250_sample10	451122	DPT	6412	39933
4CBS_H3K27ac_250_sample3	379267	DPT	5119	39933
4CBS_H3K27ac_250_sample4	459733	DPT	6684	39933
4CBS_H3K27ac_250_sample5	438998	DPT	6307	39933
4CBS_H3K27ac_250_sample6	382605	DPT	4949	39933
4CBS_H3K27ac_250_sample7	425281	DPT	6111	39933
4CBS_H3K27ac_250_sample8	439798	DPT	6377	39933
4CBS_H3K27ac_250_sample9	433478	DPT	6305	39933
4CBS_H3K27ac_2500_sample1	4303105	DPT	28693	39933
4CBS_H3K27ac_2500_sample2	4274867	DPT	28844	39933
4CBS_H3K27ac_2500_sample4	4251097	DPT	28564	39933
4CBS_H3K27ac_2500_sample5	4300604	DPT	30158	39933
4CBS_H3K27ac_2500_sample6	4317989	DPT	28520	39933
4CBS_H3K27ac_2500_sample7	4378055	DPT	29000	39933
4CBS_H3K27ac_2500_sample8	4324579	DPT	30168	39933
4CBS_H3K27ac_2500_sample9	4311978	DPT	30088	39933
4CBS_H3K27ac_300_sample1	533236	DPT	8132	39933
4CBS_H3K27ac_300_sample10	501586	DPT	7215	39933
4CBS_H3K27ac_300_sample2	478553	DPT	7001	39933
4CBS_H3K27ac_300_sample5	498213	DPT	7347	39933
4CBS_H3K27ac_300_sample6	467640	DPT	6864	39933
4CBS_H3K27ac_300_sample7	486139	DPT	6984	39933
4CBS_H3K27ac_300_sample8	503077	DPT	7283	39933
4CBS_H3K27ac_300_sample9	492642	DPT	7161	39933
4CBS_H3K27ac_3000_sample1	5013036	DPT	30029	39933
4CBS_H3K27ac_3000_sample10	5100717	DPT	30223	39933
4CBS_H3K27ac_3000_sample2	5240240	DPT	30673	39933
4CBS_H3K27ac_3000_sample3	5169464	DPT	30490	39933
4CBS_H3K27ac_3000_sample4	4949925	DPT	29877	39933
4CBS_H3K27ac_3000_sample5	5140201	DPT	30195	39933
4CBS_H3K27ac_3000_sample6	5102149	DPT	30303	39933
4CBS_H3K27ac_3000_sample7	5114155	DPT	30331	39933
4CBS_H3K27ac_3000_sample8	5232124	DPT	30201	39933
4CBS_H3K27ac_3000_sample9	5060097	DPT	30205	39933
4CBS_H3K27ac_3500_sample2	6020779	DPT	32033	39933
4CBS_H3K27ac_3500_sample3	5909496	DPT	31463	39933
4CBS_H3K27ac_3500_sample5	6084423	DPT	32081	39933
4CBS_H3K27ac_3500_sample7	5949484	DPT	31583	39933
4CBS_H3K27ac_3500_sample8	6044359	DPT	31965	39933
4CBS_H3K27ac_400_sample2	705586	DPT	10505	39933
4CBS_H3K27ac_400_sample3	694036	DPT	10229	39933
4CBS_H3K27ac_400_sample4	652812	DPT	10007	39933
4CBS_H3K27ac_400_sample7	713157	DPT	10518	39933
4CBS_H3K27ac_400_sample8	702382	DPT	10570	39933
4CBS_H3K27ac_4000_sample10	6846807	DPT	33250	39933
4CBS_H3K27ac_4000_sample7	6824142	DPT	33135	39933
4CBS_H3K27ac_4000_sample8	6830768	DPT	33039	39933
4CBS_H3K27ac_500_sample1	843649	DPT	12750	39933
4CBS_H3K27ac_500_sample3	836725	DPT	12527	39933
4CBS_H3K27ac_500_sample4	831642	DPT	12508	39933
4CBS_H3K27ac_500_sample5	764862	DPT	11918	39933
4CBS_H3K27ac_500_sample6	908298	DPT	13343	39933
4CBS_H3K27ac_500_sample7	835726	DPT	12893	39933
4CBS_H3K27ac_500_sample8	841617	DPT	12773	39933
4CBS_H3K27ac_500_sample9	843584	DPT	12601	39933
4CBS_H3K27ac_5000_sample1	8538141	DPT	35240	39933
4CBS_H3K27ac_5000_sample2	8435264	DPT	35023	39933
4CBS_H3K27ac_5000_sample4	8387081	DPT	35053	39933
4CBS_H3K27ac_5000_sample5	8546992	DPT	35151	39933
4CBS_H3K27ac_5000_sample6	8536301	DPT	35121	39933
4CBS_H3K27ac_5000_sample7	8335871	DPT	34830	39933
4CBS_H3K27ac_5000_sample9	8272267	DPT	34742	39933
4CBS_H3K27ac_600_sample1	1061069	DPT	15691	39933
4CBS_H3K27ac_600_sample10	1063061	DPT	15306	39933
4CBS_H3K27ac_600_sample2	1070941	DPT	15628	39933
4CBS_H3K27ac_600_sample4	965032	DPT	14348	39933
4CBS_H3K27ac_600_sample5	954060	DPT	14315	39933
4CBS_H3K27ac_600_sample7	1011455	DPT	15159	39933
4CBS_H3K27ac_600_sample8	957822	DPT	14281	39933
4CBS_H3K27ac_600_sample9	996416	DPT	14800	39933
4CBS_H3K27ac_6000_sample1	10071922	DPT	35558	39933
4CBS_H3K27ac_6000_sample3	10307209	DPT	35480	39933
4CBS_H3K27ac_6000_sample5	10189969	DPT	35594	39933
4CBS_H3K27ac_6000_sample6	10425852	DPT	35719	39933
4CBS_H3K27ac_6000_sample8	10197636	DPT	35521	39933
4CBS_H3K27ac_6000_sample9	10249212	DPT	35552	39933
4CBS_H3K27ac_6500_sample1	10954983	DPT	36090	39933
4CBS_H3K27ac_6500_sample2	11103510	DPT	36245	39933
4CBS_H3K27ac_6500_sample4	11072521	DPT	36203	39933
4CBS_H3K27ac_6500_sample5	11016699	DPT	36158	39933
4CBS_H3K27ac_6500_sample8	11132199	DPT	36234	39933
4CBS_H3K27ac_6500_sample9	10858874	DPT	36024	39933
4CBS_H3K27ac_700_sample1	1180070	DPT	16669	39933
4CBS_H3K27ac_700_sample2	1117312	DPT	16146	39933
4CBS_H3K27ac_700_sample3	1245463	DPT	17336	39933
4CBS_H3K27ac_700_sample4	1088805	DPT	15880	39933
4CBS_H3K27ac_700_sample5	1119441	DPT	16135	39933
4CBS_H3K27ac_700_sample6	1198321	DPT	17196	39933
4CBS_H3K27ac_700_sample7	1106312	DPT	16294	39933
4CBS_H3K27ac_700_sample9	1204703	DPT	16990	39933
4CBS_H3K27ac_7000_sample1	11924183	DPT	36891	39933
4CBS_H3K27ac_7000_sample2	11915583	DPT	36663	39933
4CBS_H3K27ac_7000_sample3	11852634	DPT	36687	39933
4CBS_H3K27ac_7000_sample4	11846331	DPT	36757	39933
4CBS_H3K27ac_7000_sample6	11727345	DPT	36594	39933
4CBS_H3K27ac_7000_sample7	12056599	DPT	36880	39933
4CBS_H3K27ac_7500_sample1	12879789	DPT	37293	39933
4CBS_H3K27ac_7500_sample3	12816056	DPT	37348	39933
4CBS_H3K27ac_7500_sample4	12743778	DPT	37199	39933
4CBS_H3K27ac_7500_sample6	12675338	DPT	37228	39933
4CBS_H3K27ac_7500_sample7	12778826	DPT	37177	39933
4CBS_H3K27ac_7500_sample8	12764117	DPT	37243	39933
4CBS_H3K27ac_800_sample1	1342582	DPT	18432	39933
4CBS_H3K27ac_800_sample10	1375177	DPT	18652	39933
4CBS_H3K27ac_800_sample3	1355912	DPT	18374	39933
4CBS_H3K27ac_800_sample4	1340332	DPT	18519	39933
4CBS_H3K27ac_800_sample5	1321336	DPT	18360	39933
4CBS_H3K27ac_800_sample7	1285017	DPT	17682	39933
4CBS_H3K27ac_800_sample9	1315256	DPT	18012	39933
4CBS_H3K27ac_8000_sample1	13646221	DPT	37652	39933
4CBS_H3K27ac_8000_sample2	13680255	DPT	37678	39933
4CBS_H3K27ac_8000_sample3	13658619	DPT	37720	39933
4CBS_H3K27ac_8000_sample4	13472525	DPT	37526	39933
4CBS_H3K27ac_8000_sample5	13708587	DPT	37552	39933
4CBS_H3K27ac_8000_sample7	13594326	DPT	37623	39933
4CBS_H3K27ac_900_sample1	1518033	DPT	18201	39933
4CBS_H3K27ac_900_sample2	1467869	DPT	19680	39933
4CBS_H3K27ac_900_sample3	1581294	DPT	18765	39933
4CBS_H3K27ac_900_sample6	1548162	DPT	18492	39933
4CBS_H3K27ac_900_sample7	1512041	DPT	18262	39933
4CBS_H3K27ac_900_sample8	1581045	DPT	18700	39933
4CBS_H3K27ac_900_sample9	1604408	DPT	18682	39933
4CBS_H3K27ac_9000_sample2	15330544	DPT	37572	39933
4CBS_H3K27ac_9000_sample3	15338656	DPT	37673	39933
4CBS_H3K27ac_9000_sample4	15155313	DPT	37580	39933
4CBS_H3K27ac_9000_sample5	15112387	DPT	37598	39933
4CBS_H3K27ac_9000_sample6	15322272	DPT	37616	39933
4CBS_H3K27ac_9000_sample7	15241240	DPT	37615	39933
PT_mESC_H3K27ac_valid_100_sample1	399973	PT	275	26605
PT_mESC_H3K27ac_valid_100_sample2	425031	PT	320	26605
PT_mESC_H3K27ac_valid_100_sample3	392913	PT	286	26605
PT_mESC_H3K27ac_valid_100_sample4	416831	PT	262	26605
PT_mESC_H3K27ac_valid_100_sample5	468151	PT	358	26605
PT_mESC_H3K27ac_valid_1000_sample1	4032862	PT	10552	26605
PT_mESC_H3K27ac_valid_1000_sample2	4138960	PT	10880	26605
PT_mESC_H3K27ac_valid_1000_sample3	4188100	PT	11375	26605
PT_mESC_H3K27ac_valid_1000_sample4	4251121	PT	11252	26605
PT_mESC_H3K27ac_valid_1000_sample5	4203194	PT	11010	26605
PT_mESC_H3K27ac_valid_150_sample1	638584	PT	793	26605
PT_mESC_H3K27ac_valid_150_sample2	606225	PT	724	26605
PT_mESC_H3K27ac_valid_150_sample3	640587	PT	791	26605
PT_mESC_H3K27ac_valid_150_sample4	636018	PT	761	26605
PT_mESC_H3K27ac_valid_150_sample5	538256	PT	445	26605
PT_mESC_H3K27ac_valid_1500_sample1	6318808	PT	15121	26605
PT_mESC_H3K27ac_valid_1500_sample2	6240018	PT	15167	26605
PT_mESC_H3K27ac_valid_1500_sample3	6139110	PT	14752	26605
PT_mESC_H3K27ac_valid_1500_sample4	6365831	PT	15315	26605
PT_mESC_H3K27ac_valid_1500_sample5	6301564	PT	14994	26605
PT_mESC_H3K27ac_valid_200_sample1	849347	PT	1357	26605
PT_mESC_H3K27ac_valid_200_sample2	850164	PT	1097	26605
PT_mESC_H3K27ac_valid_200_sample3	801276	PT	1179	26605
PT_mESC_H3K27ac_valid_200_sample4	865684	PT	1137	26605
PT_mESC_H3K27ac_valid_200_sample5	801018	PT	1095	26605
PT_mESC_H3K27ac_valid_2000_sample1	8539611	PT	18813	26605
PT_mESC_H3K27ac_valid_2000_sample2	8204202	PT	18586	26605
PT_mESC_H3K27ac_valid_2000_sample3	8536467	PT	18948	26605
PT_mESC_H3K27ac_valid_2000_sample4	8433768	PT	18895	26605
PT_mESC_H3K27ac_valid_2000_sample5	8478607	PT	18827	26605
PT_mESC_H3K27ac_valid_250_sample1	984648	PT	1497	26605
PT_mESC_H3K27ac_valid_250_sample2	986785	PT	1618	26605
PT_mESC_H3K27ac_valid_250_sample3	988329	PT	1526	26605
PT_mESC_H3K27ac_valid_250_sample4	1035418	PT	1634	26605
PT_mESC_H3K27ac_valid_250_sample5	1038906	PT	1664	26605
PT_mESC_H3K27ac_valid_2500_sample1	10352172	PT	20578	26605
PT_mESC_H3K27ac_valid_2500_sample2	10696396	PT	20981	26605
PT_mESC_H3K27ac_valid_2500_sample3	10604213	PT	20757	26605
PT_mESC_H3K27ac_valid_2500_sample4	10555103	PT	20826	26605
PT_mESC_H3K27ac_valid_2500_sample5	10667689	PT	20847	26605
PT_mESC_H3K27ac_valid_300_sample1	1228081	PT	2196	26605
PT_mESC_H3K27ac_valid_300_sample2	1206592	PT	2132	26605
PT_mESC_H3K27ac_valid_300_sample3	1243701	PT	2173	26605
PT_mESC_H3K27ac_valid_300_sample4	1272491	PT	2342	26605
PT_mESC_H3K27ac_valid_300_sample5	1287008	PT	2414	26605
PT_mESC_H3K27ac_valid_3000_sample1	12587660	PT	22861	26605
PT_mESC_H3K27ac_valid_3000_sample2	12530009	PT	22673	26605
PT_mESC_H3K27ac_valid_3000_sample3	12570696	PT	22742	26605
PT_mESC_H3K27ac_valid_3000_sample4	12538665	PT	22838	26605
PT_mESC_H3K27ac_valid_3000_sample5	12686901	PT	22990	26605
PT_mESC_H3K27ac_valid_3500_sample1	14762034	PT	24269	26605
PT_mESC_H3K27ac_valid_3500_sample2	14574232	PT	24192	26605
PT_mESC_H3K27ac_valid_3500_sample3	14547678	PT	24184	26605
PT_mESC_H3K27ac_valid_3500_sample4	14542113	PT	24171	26605
PT_mESC_H3K27ac_valid_3500_sample5	14573318	PT	24185	26605
PT_mESC_H3K27ac_valid_400_sample1	1679250	PT	3580	26605
PT_mESC_H3K27ac_valid_400_sample2	1736091	PT	3787	26605
PT_mESC_H3K27ac_valid_400_sample3	1609679	PT	3538	26605
PT_mESC_H3K27ac_valid_400_sample4	1713962	PT	3704	26605
PT_mESC_H3K27ac_valid_400_sample5	1692668	PT	3874	26605
PT_mESC_H3K27ac_valid_4000_sample1	16639008	PT	24932	26605
PT_mESC_H3K27ac_valid_4000_sample2	16596138	PT	24875	26605
PT_mESC_H3K27ac_valid_4000_sample3	16813084	PT	24978	26605
PT_mESC_H3K27ac_valid_4000_sample4	16868997	PT	24955	26605
PT_mESC_H3K27ac_valid_4000_sample5	16819500	PT	24950	26605
PT_mESC_H3K27ac_valid_500_sample1	2095310	PT	5384	26605
PT_mESC_H3K27ac_valid_500_sample2	2034283	PT	4992	26605
PT_mESC_H3K27ac_valid_500_sample3	2056317	PT	5208	26605
PT_mESC_H3K27ac_valid_500_sample4	2053655	PT	5239	26605
PT_mESC_H3K27ac_valid_500_sample5	2041487	PT	5160	26605
PT_mESC_H3K27ac_valid_5000_sample1	20856969	PT	26081	26605
PT_mESC_H3K27ac_valid_5000_sample2	20982655	PT	26120	26605
PT_mESC_H3K27ac_valid_5000_sample3	21007152	PT	26091	26605
PT_mESC_H3K27ac_valid_5000_sample4	21007661	PT	26133	26605
PT_mESC_H3K27ac_valid_5000_sample5	20816509	PT	26078	26605
PT_mESC_H3K27ac_valid_600_sample1	2531029	PT	5932	26605
PT_mESC_H3K27ac_valid_600_sample2	2393345	PT	5660	26605
PT_mESC_H3K27ac_valid_600_sample3	2495246	PT	5911	26605
PT_mESC_H3K27ac_valid_600_sample4	2568318	PT	6240	26605
PT_mESC_H3K27ac_valid_600_sample5	2527602	PT	6003	26605
PT_mESC_H3K27ac_valid_6000_sample1	25095518	PT	26439	26605
PT_mESC_H3K27ac_valid_6000_sample2	25070041	PT	26439	26605
PT_mESC_H3K27ac_valid_6000_sample3	25124193	PT	26453	26605
PT_mESC_H3K27ac_valid_6000_sample4	25123789	PT	26447	26605
PT_mESC_H3K27ac_valid_6000_sample5	25067804	PT	26443	26605
PT_mESC_H3K27ac_valid_700_sample1	2990887	PT	7726	26605
PT_mESC_H3K27ac_valid_700_sample2	2922329	PT	7095	26605
PT_mESC_H3K27ac_valid_700_sample3	2964206	PT	7446	26605
PT_mESC_H3K27ac_valid_700_sample4	2917212	PT	7508	26605
PT_mESC_H3K27ac_valid_700_sample5	2890283	PT	7037	26605
PT_mESC_H3K27ac_valid_800_sample1	3391315	PT	9021	26605
PT_mESC_H3K27ac_valid_800_sample2	3270089	PT	8533	26605
PT_mESC_H3K27ac_valid_800_sample3	3305457	PT	8325	26605
PT_mESC_H3K27ac_valid_800_sample4	3203039	PT	8160	26605
PT_mESC_H3K27ac_valid_800_sample5	3393055	PT	8533	26605
PT_mESC_H3K27ac_valid_900_sample1	3678422	PT	9670	26605
PT_mESC_H3K27ac_valid_900_sample2	3870708	PT	10242	26605
PT_mESC_H3K27ac_valid_900_sample3	3750386	PT	9961	26605
PT_mESC_H3K27ac_valid_900_sample4	3778618	PT	9827	26605
PT_mESC_H3K27ac_valid_900_sample5	3740309	PT	9926	26605
