# Supplementary material for: Droplet-based single-cell joint profiling of histone modifications and transcriptomes
Source: Nat Struct Mol Biol. 2023 Aug 10;30(10):1428–33. doi: 10.1038/s41594-023-01060-1 (PMC10584685; doi:10.1038/s41594-023-01060-1)
Supplement: Supplementary file 9 — Statistical source data for Extended Data Fig. 4. [file 41594_2023_1060_MOESM9_ESM.xls]

## Sheet: Ext Fig4A
gene	avg.exp	pct.exp	features.plot	id	avg.exp.scaled
Tshz2	0.383523	6.77218	Tshz2	ITL45GL	-0.316976
Vwc2l	0.157604	7.50828	Vwc2l	ITL45GL	-0.303149
Olfm3	0.796771	25.9845	Olfm3	ITL45GL	-0.477442
Foxp2	0.0851907	3.4597	Foxp2	ITL45GL	-0.593235
Satb2	4.08192	85.4619	Satb2	ITL45GL	1.29566
Sulf1	0.0122467	0.736106	Sulf1	ITL45GL	-0.745563
Rell1	0.113272	5.88885	Rell1	ITL45GL	-0.430567
Garnl3	3.73152	74.1995	Garnl3	ITL45GL	0.50715
Rorb	7.43325	87.0813	Rorb	ITL45GL	1.05529
Ovol2	0.60832	27.2359	Ovol2	ITL45GL	2.5
Rspo1	0.186858	7.76592	Rspo1	ITL45GL	1.85229
Fezf2	0.0875248	5.5576	Fezf2	ITL45GL	-0.287852
Kcng1	0.102606	5.96246	Kcng1	ITL45GL	-0.0486353
Npsr1	0.00944691	0.515274	Npsr1	ITL45GL	-0.451602
Calb1	0.194046	8.68605	Calb1	ITL45GL	-0.266819
Cux2	1.73078	48.0677	Cux2	ITL45GL	0.929139
Lamp5	0.940004	36.3636	Lamp5	ITL45GL	0.892447
B3gat2	0.0797441	4.45344	B3gat2	ITL45GL	-0.537918
Nr4a2	0.0338184	1.84026	Nr4a2	ITL45GL	-0.327414
Oprk1	0.00213222	0.110416	Oprk1	ITL45GL	-0.493417
Ndst4	0.0197226	0.62569	Ndst4	ITL45GL	-0.394332
Abi3bp	0.100599	4.12219	Abi3bp	ITL45GL	-0.462799
Tafa1	9.67343	75.3404	Tafa1	ITL45GL	0.291622
Lmo3	0.377281	16.4888	Lmo3	ITL45GL	-0.513873
Tac1	0.0119764	0.699301	Tac1	ITL45GL	-0.452775
Drd1	0.00223341	0.184026	Drd1	ITL45GL	-0.517377
Rarb	0.180669	9.79021	Rarb	ITL45GL	-0.299561
Penk	0.0149149	0.993743	Penk	ITL45GL	-0.398201
Dclk3	0.166452	8.87008	Dclk3	ITL45GL	0.157942
Lgr5	0.102599	5.00552	Lgr5	ITL45GL	-0.220225
Tshz1	0.585804	25.6901	Tshz1	ITL45GL	-0.115296
Fam184a	0.475754	22.9297	Fam184a	ITL45GL	-0.520428
Gng4	0.226951	12.5874	Gng4	ITL45GL	-0.0170666
Elfn1	0.0392381	2.50276	Elfn1	ITL45GL	-0.449798
Lypd6b	0.0829503	3.4965	Lypd6b	ITL45GL	-0.449596
Sst	0.0651557	3.27567	Sst	ITL45GL	-0.252662
Pvalb	0.0108032	0.662495	Pvalb	ITL45GL	-0.266
Erbb4	1.44959	25.6533	Erbb4	ITL45GL	-0.50842
Vip	0.0188412	0.662495	Vip	ITL45GL	-0.247278
Rgs12	0.0184952	1.06735	Rgs12	ITL45GL	-0.640401
Npas1	0.00161268	0.147221	Npas1	ITL45GL	-0.361415
C1qb	0.010791	0.736106	C1qb	ITL45GL	-0.236779
P2ry12	0.118899	6.80898	P2ry12	ITL45GL	-0.238128
Siglech	0.00525101	0.331248	Siglech	ITL45GL	-0.235843
Slc6a13	0.000539905	0.0368053	Slc6a13	ITL45GL	-0.227745
Tbx18	0	0	Tbx18	ITL45GL	-0.228114
Mal	0.0770268	2.98123	Mal	ITL45GL	-0.245482
Mog	0.0325764	1.58263	Mog	ITL45GL	-0.251432
Opalin	0.00740047	0.441664	Opalin	ITL45GL	-0.249253
Ppp1r14a	0.0129572	0.809717	Ppp1r14a	ITL45GL	-0.234165
Pdgfra	0.00657028	0.294442	Pdgfra	ITL45GL	-0.26012
Olig2	0.00559089	0.257637	Olig2	ITL45GL	-0.284575
C1ql1	0.00387639	0.184026	C1ql1	ITL45GL	-0.252531
Fam107a	0.00719901	0.441664	Fam107a	ITL45GL	-0.322925
S1pr1	0.00446798	0.257637	S1pr1	ITL45GL	-0.249646
Plpp3	0.0895298	5.18955	Plpp3	ITL45GL	-0.312967
Gpc5	1.35212	28.8554	Gpc5	ITL45GL	-0.282986
Tshz21	0.446319	4.46705	Tshz2	CTGL	-0.305029
Vwc2l1	0.304763	6.81115	Vwc2l	CTGL	-0.230035
Olfm31	3.61822	66.5192	Olfm3	CTGL	0.456552
Foxp21	8.58371	94.1176	Foxp2	CTGL	1.63883
Satb21	2.69431	64.6174	Satb2	CTGL	0.578308
Sulf11	1.88645	44.4936	Sulf1	CTGL	1.98975
Rell11	0.92776	33.923	Rell1	CTGL	1.77582
Garnl31	12.1248	94.5157	Garnl3	CTGL	2.5
Rorb1	0.186647	6.72269	Rorb	CTGL	-0.36826
Ovol21	0.163855	8.04954	Ovol2	CTGL	0.451908
Rspo11	0.00239353	0.132685	Rspo1	CTGL	-0.434404
Fezf21	0.398846	17.8682	Fezf2	CTGL	0.776152
Kcng11	0.0283214	1.68067	Kcng1	CTGL	-0.538274
Npsr11	0.00939893	0.309598	Npsr1	CTGL	-0.45174
Calb11	0.0183253	0.840336	Calb1	CTGL	-0.610793
Cux21	0.0214337	1.19416	Cux2	CTGL	-0.934472
Lamp51	0.121639	5.4843	Lamp5	CTGL	-0.574686
B3gat21	0.10579	4.90933	B3gat2	CTGL	-0.439535
Nr4a21	0.105164	4.68819	Nr4a2	CTGL	-0.184659
Oprk11	0.0252212	1.10571	Oprk1	CTGL	-0.421866
Ndst41	0.00368354	0.132685	Ndst4	CTGL	-0.404899
Abi3bp1	0.329825	12.2954	Abi3bp	CTGL	-0.217543
Tafa11	0.0469447	1.85759	Tafa1	CTGL	-0.580857
Lmo31	0.948485	36.3556	Lmo3	CTGL	0.438135
Tac11	0.00730512	0.442282	Tac1	CTGL	-0.458802
Drd11	0.174046	8.27068	Drd1	CTGL	-0.0190588
Rarb1	0.0597315	2.38832	Rarb	CTGL	-0.332633
Penk1	0.0158346	0.796108	Penk	CTGL	-0.397741
Dclk31	0.1898	9.73021	Dclk3	CTGL	0.283722
Lgr51	0.0107529	0.442282	Lgr5	CTGL	-0.299655
Tshz11	0.0962484	4.46705	Tshz1	CTGL	-0.495003
Fam184a1	0.451216	21.4065	Fam184a	CTGL	-0.551251
Gng41	0.0928515	5.04202	Gng4	CTGL	-0.282735
Elfn11	0.00846145	0.48651	Elfn1	CTGL	-0.513893
Lypd6b1	0.0776196	3.27289	Lypd6b	CTGL	-0.462779
Sst1	0.0699922	3.71517	Sst	CTGL	-0.251763
Pvalb1	0.0082118	0.442282	Pvalb	CTGL	-0.273125
Erbb41	0.308593	6.81115	Erbb4	CTGL	-0.539556
Vip1	0.0186712	0.840336	Vip	CTGL	-0.247318
Rgs121	0.0195104	1.10571	Rgs12	CTGL	-0.63811
Npas11	0.00431222	0.265369	Npas1	CTGL	-0.348149
C1qb1	0.0940108	2.91906	C1qb	CTGL	-0.224142
P2ry121	0.199886	8.09376	P2ry12	CTGL	-0.221819
Siglech1	0.0599916	2.21141	Siglech	CTGL	-0.221403
Slc6a131	0	0	Slc6a13	CTGL	-0.228197
Tbx181	0	0	Tbx18	CTGL	-0.228114
Mal1	0.157978	4.82088	Mal	CTGL	-0.230853
Mog1	0.0905249	3.22866	Mog	CTGL	-0.230794
Opalin1	0.0272845	1.23839	Opalin	CTGL	-0.232128
Ppp1r14a1	0.0212393	1.01725	Ppp1r14a	CTGL	-0.219668
Pdgfra1	0.00111631	0.0442282	Pdgfra	CTGL	-0.262015
Olig21	0.0112969	0.48651	Olig2	CTGL	-0.276001
C1ql11	0.000839706	0.0884564	C1ql1	CTGL	-0.255534
Fam107a1	0.00098198	0.0884564	Fam107a	CTGL	-0.338673
S1pr11	0.00924035	0.48651	S1pr1	CTGL	-0.246452
Plpp31	0.0256449	1.14993	Plpp3	CTGL	-0.321623
Gpc51	0.105524	3.53826	Gpc5	CTGL	-0.328658
Tshz22	0.0280241	0.213789	Tshz2	OGC	-0.384611
Vwc2l2	0	0	Vwc2l	OGC	-0.381452
Olfm32	0.0582455	0.427579	Olfm3	OGC	-0.721918
Foxp22	0.0742524	0.587921	Foxp2	OGC	-0.596108
Satb22	0.0544858	0.374131	Satb2	OGC	-0.786393
Sulf12	0.0108633	0.0534474	Sulf1	OGC	-0.747582
Rell12	0.376845	3.26029	Rell1	OGC	0.283434
Garnl32	0.418542	3.36718	Garnl3	OGC	-0.742394
Rorb2	0.0470416	0.427579	Rorb	OGC	-0.395684
Ovol22	0	0	Ovol2	OGC	-0.648201
Rspo12	0	0	Rspo1	OGC	-0.464076
Fezf22	0	0	Fezf2	OGC	-0.586986
Kcng12	0.0146686	0.106895	Kcng1	OGC	-0.628265
Npsr12	0.00522457	0.0534474	Npsr1	OGC	-0.463748
Calb12	0.0151984	0.160342	Calb1	OGC	-0.616913
Cux22	0.528838	4.9706	Cux2	OGC	-0.381275
Lamp52	0.0541057	0.427579	Lamp5	OGC	-0.695757
B3gat22	0.0775028	0.694816	B3gat2	OGC	-0.546384
Nr4a22	0	0	Nr4a2	OGC	-0.395081
Oprk12	0	0	Oprk1	OGC	-0.500025
Ndst42	0.208278	1.76376	Ndst4	OGC	-0.270102
Abi3bp2	0.00978692	0.106895	Abi3bp	OGC	-0.559961
Tafa12	0.166391	1.49653	Tafa1	OGC	-0.570031
Lmo32	0.00459059	0.106895	Lmo3	OGC	-1.13502
Tac12	0.0778703	0.694816	Tac1	OGC	-0.36775
Drd12	0.00677863	0.106895	Drd1	OGC	-0.504194
Rarb2	0.0162069	0.160342	Rarb	OGC	-0.344535
Penk2	0.0798954	0.694816	Penk	OGC	-0.365685
Dclk32	0.0506236	0.374131	Dclk3	OGC	-0.466052
Lgr52	0.0229486	0.160342	Lgr5	OGC	-0.289108
Tshz12	0.623708	4.9706	Tshz1	OGC	-0.0858965
Fam184a2	0.544106	4.64992	Fam184a	OGC	-0.434568
Gng42	0	0	Gng4	OGC	-0.466685
Elfn12	0.00640415	0.106895	Elfn1	OGC	-0.518178
Lypd6b2	0.189892	1.38963	Lypd6b	OGC	-0.185125
Sst2	0.282387	2.08445	Sst	OGC	-0.212296
Pvalb2	0.0262001	0.160342	Pvalb	OGC	-0.223661
Erbb42	23.497	71.6195	Erbb4	OGC	0.0932112
Vip2	0.0260955	0.267237	Vip	OGC	-0.24558
Rgs122	0.0326159	0.320684	Rgs12	OGC	-0.608529
Npas12	0.0156652	0.106895	Npas1	OGC	-0.292358
C1qb2	0.0379177	0.267237	C1qb	OGC	-0.23266
P2ry122	0.0250793	0.160342	P2ry12	OGC	-0.257021
Siglech2	0.009771	0.0534474	Siglech	OGC	-0.234651
Slc6a132	0.00603925	0.0534474	Slc6a13	OGC	-0.223142
Tbx182	0.00277649	0.0534474	Tbx18	OGC	-0.221397
Mal2	24.9279	72.9022	Mal	OGC	2.5
Mog2	12.6534	60.7162	Mog	OGC	2.5
Opalin2	5.22679	30.9995	Opalin	OGC	2.5
Ppp1r14a2	2.57316	18.4928	Ppp1r14a	OGC	2.5
Pdgfra2	0.0122194	0.106895	Pdgfra	OGC	-0.258158
Olig22	0.531528	4.32924	Olig2	OGC	0.505673
C1ql12	0.00307699	0.0534474	C1ql1	OGC	-0.253322
Fam107a2	0.0341546	0.267237	Fam107a	OGC	-0.254648
S1pr12	0.0319712	0.267237	S1pr1	OGC	-0.231238
Plpp32	0.885304	7.53608	Plpp3	OGC	-0.205143
Gpc52	0.139401	0.908605	Gpc5	OGC	-0.327417
Tshz23	0.171414	2.00957	Tshz2	ITL23GL	-0.357331
Vwc2l3	0.212531	9.1866	Vwc2l	ITL23GL	-0.275859
Olfm33	0.36931	15.8214	Olfm3	ITL23GL	-0.618945
Foxp23	0.0206385	0.76555	Foxp2	ITL23GL	-0.610189
Satb23	3.60219	82.1372	Satb2	ITL23GL	1.04765
Sulf13	0.124754	6.79426	Sulf1	ITL23GL	-0.581364
Rell13	0.0139676	0.893142	Rell1	ITL23GL	-0.699576
Garnl33	0.978443	38.8517	Garnl3	ITL23GL	-0.531219
Rorb3	0.439764	12.7273	Rorb	ITL23GL	-0.318536
Ovol23	0.105055	6.1563	Ovol2	ITL23GL	0.0571251
Rspo13	0.0236	1.33971	Rspo1	ITL23GL	-0.171521
Fezf23	0.00234634	0.15949	Fezf2	ITL23GL	-0.578967
Kcng13	0.0998667	6.28389	Kcng1	ITL23GL	-0.0666933
Npsr13	0.0057566	0.318979	Npsr1	ITL23GL	-0.462218
Calb13	1.24954	48.134	Calb1	ITL23GL	1.79931
Cux23	3.35457	81.9458	Cux2	ITL23GL	2.5
Lamp53	1.98287	62.807	Lamp5	ITL23GL	2.5
B3gat23	0.0639261	3.98724	B3gat2	ITL23GL	-0.597668
Nr4a23	0.0407245	2.10526	Nr4a2	ITL23GL	-0.313596
Oprk13	0.0028435	0.15949	Oprk1	ITL23GL	-0.491213
Ndst43	0.109205	4.01914	Ndst4	ITL23GL	-0.335377
Abi3bp3	0.174485	8.99522	Abi3bp	ITL23GL	-0.383746
Tafa13	19.5742	91.7384	Tafa1	ITL23GL	1.18896
Lmo33	0.32006	16.6188	Lmo3	ITL23GL	-0.609241
Tac13	0.00654113	0.446571	Tac1	ITL23GL	-0.459788
Drd13	0.00651999	0.414673	Drd1	ITL23GL	-0.504944
Rarb3	0.157278	9.1866	Rarb	ITL23GL	-0.305957
Penk3	0.240829	10.0478	Penk	ITL23GL	-0.285154
Dclk33	0.273816	15.63	Dclk3	ITL23GL	0.736333
Lgr53	0.0106142	0.76555	Lgr5	ITL23GL	-0.299775
Tshz13	0.194853	10.622	Tshz1	ITL23GL	-0.418524
Fam184a3	0.587455	29.3461	Fam184a	ITL23GL	-0.380116
Gng43	0.0489115	2.71132	Gng4	ITL23GL	-0.369786
Elfn13	0.0251166	1.62679	Elfn1	ITL23GL	-0.479207
Lypd6b3	0.0392501	1.43541	Lypd6b	ITL23GL	-0.557668
Sst3	0.062012	3.22169	Sst	ITL23GL	-0.253246
Pvalb3	0.0107592	0.637959	Pvalb	ITL23GL	-0.266121
Erbb43	0.145166	4.94418	Erbb4	ITL23GL	-0.544015
Vip3	0.021655	1.27592	Vip	ITL23GL	-0.24662
Rgs123	0.0354059	1.97767	Rgs12	ITL23GL	-0.602231
Npas13	0.00194188	0.127592	Npas1	ITL23GL	-0.359797
C1qb3	0.0099853	0.637959	C1qb	ITL23GL	-0.236901
P2ry123	0.160842	9.31419	P2ry12	ITL23GL	-0.229681
Siglech3	0.00804995	0.478469	Siglech	ITL23GL	-0.235105
Slc6a133	0.000311534	0.0318979	Slc6a13	ITL23GL	-0.227936
Tbx183	0	0	Tbx18	ITL23GL	-0.228114
Mal3	0.0497784	2.29665	Mal	ITL23GL	-0.250406
Mog3	0.0401707	2.00957	Mog	ITL23GL	-0.248727
Opalin3	0.0168752	1.11643	Opalin	ITL23GL	-0.241093
Ppp1r14a3	0.0135263	0.797448	Ppp1r14a	ITL23GL	-0.233169
Pdgfra3	0.00425431	0.191388	Pdgfra	ITL23GL	-0.260925
Olig23	0.00251788	0.127592	Olig2	ITL23GL	-0.289192
C1ql13	0.00219724	0.0956938	C1ql1	ITL23GL	-0.254191
Fam107a3	0.00821506	0.446571	Fam107a	ITL23GL	-0.320352
S1pr13	0.00255213	0.223285	S1pr1	ITL23GL	-0.250928
Plpp33	0.0397863	1.78628	Plpp3	ITL23GL	-0.319707
Gpc53	1.34259	28.74	Gpc5	ITL23GL	-0.283335
Tshz24	0.542491	4.21324	Tshz2	ITL5GL	-0.286732
Vwc2l4	0.131771	6.36285	Vwc2l	ITL5GL	-0.315984
Olfm34	2.92639	55.2021	Olfm3	ITL5GL	0.227533
Foxp24	0.156113	9.20034	Foxp2	ITL5GL	-0.574608
Satb24	4.36239	89.8538	Satb2	ITL5GL	1.44065
Sulf14	0.116054	4.9871	Sulf1	ITL5GL	-0.594062
Rell14	0.167629	11.006	Rell1	ITL5GL	-0.283319
Garnl34	3.55868	80.3955	Garnl3	ITL5GL	0.441959
Rorb4	3.05924	60.6191	Rorb	ITL5GL	0.196043
Ovol24	0.283325	16.939	Ovol2	ITL5GL	1.25402
Rspo14	0.00841866	0.515907	Rspo1	ITL5GL	-0.359715
Fezf24	0.230771	13.3276	Fezf2	ITL5GL	0.201721
Kcng14	0.229882	12.6397	Kcng1	ITL5GL	0.790286
Npsr14	0.0624595	2.32158	Npsr1	ITL5GL	-0.299101
Calb14	0.0207807	1.37575	Calb1	ITL5GL	-0.605986
Cux24	0.0983227	3.69733	Cux2	ITL5GL	-0.850644
Lamp54	0.202098	11.092	Lamp5	ITL5GL	-0.430442
B3gat24	0.0840961	5.58899	B3gat2	ITL5GL	-0.521479
Nr4a24	0.0792454	4.55718	Nr4a2	ITL5GL	-0.236519
Oprk14	0.0190313	1.1178	Oprk1	ITL5GL	-0.441048
Ndst44	0.0464455	1.71969	Ndst4	ITL5GL	-0.376725
Abi3bp4	0.0510126	2.57954	Abi3bp	ITL5GL	-0.515853
Tafa14	10.2787	73.6028	Tafa1	ITL5GL	0.346481
Lmo34	0.541476	26.1393	Lmo3	ITL5GL	-0.240214
Tac14	0.0119495	0.601892	Tac1	ITL5GL	-0.45281
Drd14	0.117673	6.87876	Drd1	ITL5GL	-0.18256
Rarb4	0.180921	11.6079	Rarb	ITL5GL	-0.299492
Penk4	0.0262929	1.71969	Penk	ITL5GL	-0.392508
Dclk34	0.062603	3.95529	Dclk3	ITL5GL	-0.401517
Lgr54	0.0782178	4.12726	Lgr5	ITL5GL	-0.24131
Tshz14	0.184571	11.6939	Tshz1	ITL5GL	-0.426499
Fam184a4	0.465325	28.4609	Fam184a	ITL5GL	-0.533528
Gng44	0.139577	9.20034	Gng4	ITL5GL	-0.190166
Elfn14	0.0598182	4.29923	Elfn1	ITL5GL	-0.406938
Lypd6b4	0.0655252	3.78332	Lypd6b	ITL5GL	-0.492688
Sst4	0.0682979	4.90112	Sst	ITL5GL	-0.252078
Pvalb4	0.0103088	0.687876	Pvalb	ITL5GL	-0.267359
Erbb44	0.175705	7.56664	Erbb4	ITL5GL	-0.543182
Vip4	0.0167988	1.20378	Vip	ITL5GL	-0.247757
Rgs124	0.0497922	2.92347	Rgs12	ITL5GL	-0.569759
Npas14	0.000648499	0.0859845	Npas1	ITL5GL	-0.366153
C1qb4	0.0175825	1.20378	C1qb	ITL5GL	-0.235747
P2ry124	0.102827	7.82459	P2ry12	ITL5GL	-0.241364
Siglech4	0.00512777	0.343938	Siglech	ITL5GL	-0.235876
Slc6a134	0	0	Slc6a13	ITL5GL	-0.228197
Tbx184	0	0	Tbx18	ITL5GL	-0.228114
Mal4	0.0560792	2.66552	Mal	ITL5GL	-0.249267
Mog4	0.0262818	1.63371	Mog	ITL5GL	-0.253674
Opalin4	0.00902493	0.773861	Opalin	ITL5GL	-0.247854
Ppp1r14a4	0.00763112	0.601892	Ppp1r14a	ITL5GL	-0.243487
Pdgfra4	0.00152133	0.171969	Pdgfra	ITL5GL	-0.261874
Olig24	0.000947801	0.0859845	Olig2	ITL5GL	-0.291551
C1ql14	0.00365115	0.0859845	C1ql1	ITL5GL	-0.252754
Fam107a4	0.00684965	0.429923	Fam107a	ITL5GL	-0.32381
S1pr14	0.00408802	0.343938	S1pr1	ITL5GL	-0.2499
Plpp34	0.0615202	3.69733	Plpp3	ITL5GL	-0.316762
Gpc54	0.737227	17.9708	Gpc5	ITL5GL	-0.305514
Tshz25	0.287497	7.03883	Tshz2	SSTGA	-0.335246
Vwc2l5	0.410464	9.30421	Vwc2l	SSTGA	-0.177519
Olfm35	3.57331	32.767	Olfm3	SSTGA	0.441687
Foxp25	0.0765464	1.61812	Foxp2	SSTGA	-0.595505
Satb25	0.0332547	1.21359	Satb2	SSTGA	-0.797369
Sulf15	0.0223131	0.889968	Sulf1	SSTGA	-0.730871
Rell15	0.103979	4.53074	Rell1	SSTGA	-0.455741
Garnl35	3.79785	70.0647	Garnl3	SSTGA	0.532167
Rorb5	0.0804263	2.589	Rorb	SSTGA	-0.389126
Ovol25	0.0118995	0.404531	Ovol2	SSTGA	-0.568309
Rspo15	0.00166166	0.0809061	Rspo1	SSTGA	-0.443477
Fezf25	0.0142284	0.485437	Fezf2	SSTGA	-0.538358
Kcng15	0.00345941	0.242718	Kcng1	SSTGA	-0.702149
Npsr15	0.0381054	1.05178	Npsr1	SSTGA	-0.36916
Calb15	1.96342	39.4013	Calb1	SSTGA	2.5
Cux25	1.61896	46.1974	Cux2	SSTGA	0.807229
Lamp55	0.0642267	2.50809	Lamp5	SSTGA	-0.677612
B3gat25	0.434716	15.7767	B3gat2	SSTGA	0.80293
Nr4a25	0.087486	2.83172	Nr4a2	SSTGA	-0.220031
Oprk15	0.0492833	1.77994	Oprk1	SSTGA	-0.3473
Ndst45	0.660123	8.25243	Ndst4	SSTGA	0.0275931
Abi3bp5	0.0345114	0.970874	Abi3bp	SSTGA	-0.533508
Tafa15	0.138577	4.77346	Tafa1	SSTGA	-0.572552
Lmo35	0.631894	19.4175	Lmo3	SSTGA	-0.089517
Tac15	0.272181	6.06796	Tac1	SSTGA	-0.117025
Drd15	0.0982185	4.20712	Drd1	SSTGA	-0.238985
Rarb5	0.42992	11.7314	Rarb	SSTGA	-0.2314
Penk5	0.153541	4.20712	Penk	SSTGA	-0.328833
Dclk35	0.012422	0.647249	Dclk3	SSTGA	-0.671853
Lgr55	0.151543	5.2589	Lgr5	SSTGA	-0.177898
Tshz15	0.192477	7.44337	Tshz1	SSTGA	-0.420367
Fam184a5	0.660996	23.2201	Fam184a	SSTGA	-0.287739
Gng45	0.235091	9.95146	Gng4	SSTGA	-0.000939737
Elfn15	2.00604	47.0874	Elfn1	SSTGA	2.5
Lypd6b5	1.7093	41.5858	Lypd6b	SSTGA	2.5
Sst5	24.2591	73.1392	Sst	SSTGA	2.5
Pvalb5	0.132548	5.33981	Pvalb	SSTGA	0.0687781
Erbb45	46.3782	76.2136	Erbb4	SSTGA	0.717595
Vip5	0.58532	3.9644	Vip	SSTGA	-0.114654
Rgs125	0.163205	4.69256	Rgs12	SSTGA	-0.31377
Npas15	0.587682	19.4175	Npas1	SSTGA	2.5
C1qb5	0.236448	4.12621	C1qb	SSTGA	-0.202514
P2ry125	0.333451	9.06149	P2ry12	SSTGA	-0.194921
Siglech5	0.131301	3.9644	Siglech	SSTGA	-0.202591
Slc6a135	0	0	Slc6a13	SSTGA	-0.228197
Tbx185	0.00127652	0.0809061	Tbx18	SSTGA	-0.225026
Mal5	0.311998	7.76699	Mal	SSTGA	-0.203021
Mog5	0.179302	5.50162	Mog	SSTGA	-0.199177
Opalin5	0.104551	3.80259	Opalin	SSTGA	-0.165583
Ppp1r14a5	0.0394803	1.3754	Ppp1r14a	SSTGA	-0.187741
Pdgfra5	0.0635756	1.53722	Pdgfra	SSTGA	-0.240318
Olig25	0.00934668	0.485437	Olig2	SSTGA	-0.278931
C1ql15	0.0594572	1.77994	C1ql1	SSTGA	-0.197577
Fam107a5	0.0108129	0.566343	Fam107a	SSTGA	-0.313771
S1pr15	0.0073742	0.485437	S1pr1	SSTGA	-0.247701
Plpp35	0.16131	4.61165	Plpp3	SSTGA	-0.303241
Gpc55	1.45911	11.8932	Gpc5	SSTGA	-0.279066
Tshz26	0.052151	1.58228	Tshz2	VIPGA	-0.380021
Vwc2l6	1.48783	18.7764	Vwc2l	VIPGA	0.357754
Olfm36	1.60528	27.2152	Olfm3	VIPGA	-0.209798
Foxp26	0.067678	1.26582	Foxp2	VIPGA	-0.597835
Satb26	0.021801	0.738397	Satb2	VIPGA	-0.80329
Sulf16	0.00292488	0.21097	Sulf1	VIPGA	-0.759168
Rell16	0.0778258	2.8481	Rell1	VIPGA	-0.526589
Garnl36	3.1304	57.8059	Garnl3	VIPGA	0.280428
Rorb6	0.0652744	1.26582	Rorb	VIPGA	-0.392102
Ovol26	0.0513679	1.68776	Ovol2	VIPGA	-0.303322
Rspo16	0.0599043	1.47679	Rspo1	VIPGA	0.278521
Fezf26	0.0116632	0.421941	Fezf2	VIPGA	-0.547125
Kcng16	0	0	Kcng1	VIPGA	-0.724951
Npsr16	0.0209155	0.421941	Npsr1	VIPGA	-0.41861
Calb16	0.0747229	2.42616	Calb1	VIPGA	-0.500394
Cux26	0.872523	22.2574	Cux2	VIPGA	-0.00657361
Lamp56	1.44823	27.5316	Lamp5	VIPGA	1.80356
B3gat26	0.0956346	2.63713	B3gat2	VIPGA	-0.477894
Nr4a26	0.0221509	0.843882	Nr4a2	VIPGA	-0.35076
Oprk16	0.020598	0.421941	Oprk1	VIPGA	-0.436193
Ndst46	0.445766	7.80591	Ndst4	VIPGA	-0.113634
Abi3bp6	0.00727278	0.316456	Abi3bp	VIPGA	-0.562651
Tafa16	0.69367	9.38819	Tafa1	VIPGA	-0.522242
Lmo36	0.257483	7.48945	Lmo3	VIPGA	-0.713537
Tac16	0.0159551	0.527426	Tac1	VIPGA	-0.447641
Drd16	0.0593053	2.32068	Drd1	VIPGA	-0.351848
Rarb6	0.197129	6.11814	Rarb	VIPGA	-0.29506
Penk6	1.49636	16.1392	Penk	VIPGA	0.343115
Dclk36	0.0144644	0.527426	Dclk3	VIPGA	-0.66085
Lgr56	0.11912	2.95359	Lgr5	VIPGA	-0.205938
Tshz16	0.512291	15.4008	Tshz1	VIPGA	-0.172314
Fam184a6	0.851982	25.4219	Fam184a	VIPGA	-0.0478352
Gng46	0.394365	12.6582	Gng4	VIPGA	0.3146
Elfn16	0.815881	18.5654	Elfn1	VIPGA	1.16764
Lypd6b6	0.0659699	1.89873	Lypd6b	VIPGA	-0.491589
Sst6	0.47232	2.53165	Sst	VIPGA	-0.177002
Pvalb6	0.0083223	0.316456	Pvalb	VIPGA	-0.272822
Erbb46	95.4872	99.789	Erbb4	VIPGA	2.05769
Vip6	19.2	40.0844	Vip	VIPGA	2.5
Rgs126	1.64792	30.1688	Rgs12	VIPGA	2.5
Npas16	0.737678	17.9325	Npas1	VIPGA	2.5
C1qb6	0.0192109	0.632911	C1qb	VIPGA	-0.2355
P2ry126	0.122034	3.5865	P2ry12	VIPGA	-0.237496
Siglech6	0.00868495	0.21097	Siglech	VIPGA	-0.234938
Slc6a136	0	0	Slc6a13	VIPGA	-0.228197
Tbx186	0	0	Tbx18	VIPGA	-0.228114
Mal6	0.0412097	1.47679	Mal	VIPGA	-0.251954
Mog6	0.0179201	0.527426	Mog	VIPGA	-0.256652
Opalin6	0.00820313	0.421941	Opalin	VIPGA	-0.248562
Ppp1r14a6	0	0	Ppp1r14a	VIPGA	-0.256844
Pdgfra6	0.0267963	0.632911	Pdgfra	VIPGA	-0.253094
Olig26	0	0	Olig2	VIPGA	-0.292975
C1ql16	0.0224876	0.632911	C1ql1	VIPGA	-0.23413
Fam107a6	0.0883698	2.32068	Fam107a	VIPGA	-0.117324
S1pr16	0.0140347	0.421941	S1pr1	VIPGA	-0.243243
Plpp36	0.138166	3.48101	Plpp3	VIPGA	-0.306377
Gpc56	0.246337	3.69198	Gpc5	VIPGA	-0.323499
Tshz27	0.0582268	0.687285	Tshz2	ITL6GL	-0.378865
Vwc2l7	0.159799	5.26919	Vwc2l	ITL6GL	-0.302058
Olfm37	2.49177	59.2211	Olfm3	ITL6GL	0.0836585
Foxp27	0.0423575	1.94731	Foxp2	ITL6GL	-0.604485
Satb27	5.40869	89.9198	Satb2	ITL6GL	1.98155
Sulf17	2.28369	55.0974	Sulf1	ITL6GL	2.5
Rell17	0.0337062	2.1764	Rell1	ITL6GL	-0.646105
Garnl37	1.30449	42.7262	Garnl3	ITL6GL	-0.408246
Rorb7	0.33749	9.85109	Rorb	ITL6GL	-0.338627
Ovol27	0.251927	12.8293	Ovol2	ITL6GL	1.04321
Rspo17	0.00105603	0.114548	Rspo1	ITL6GL	-0.450985
Fezf27	0.0513928	3.20733	Fezf2	ITL6GL	-0.411341
Kcng17	0.0804575	3.89462	Kcng1	ITL6GL	-0.194626
Npsr17	0.248703	2.63459	Npsr1	ITL6GL	0.236667
Calb17	0.0953761	5.26919	Calb1	ITL6GL	-0.459965
Cux27	0.0463264	1.83276	Cux2	ITL6GL	-0.907332
Lamp57	0.114478	6.30011	Lamp5	ITL6GL	-0.587523
B3gat27	0.110711	5.49828	B3gat2	ITL6GL	-0.420947
Nr4a27	0.230052	8.36197	Nr4a2	ITL6GL	0.0652283
Oprk17	0.705848	28.5223	Oprk1	ITL6GL	1.68734
Ndst47	0.0403246	0.687285	Ndst4	ITL6GL	-0.380758
Abi3bp7	0.104612	4.92554	Abi3bp	ITL6GL	-0.458505
Tafa17	1.08309	18.9003	Tafa1	ITL6GL	-0.486948
Lmo37	0.579395	26.1168	Lmo3	ITL6GL	-0.177016
Tac17	0.0126271	0.801833	Tac1	ITL6GL	-0.451935
Drd17	0.231029	12.142	Drd1	ITL6GL	0.146213
Rarb7	0.288504	12.6002	Rarb	ITL6GL	-0.270072
Penk7	0.216812	9.73654	Penk	ITL6GL	-0.297172
Dclk37	0.249282	13.6312	Dclk3	ITL6GL	0.604162
Lgr57	0.0132658	0.801833	Lgr5	ITL6GL	-0.297482
Tshz17	0.105721	5.38373	Tshz1	ITL6GL	-0.487657
Fam184a7	0.503556	24.7423	Fam184a	ITL6GL	-0.485505
Gng47	0.0511344	3.09278	Gng4	ITL6GL	-0.365382
Elfn17	0.00679566	0.45819	Elfn1	ITL6GL	-0.517363
Lypd6b7	0.245104	11.7984	Lypd6b	ITL6GL	-0.0485842
Sst7	0.0763742	4.12371	Sst	ITL6GL	-0.250577
Pvalb7	0.00809565	0.45819	Pvalb	ITL6GL	-0.273445
Erbb47	0.0737239	3.43643	Erbb4	ITL6GL	-0.545965
Vip7	0.00540021	0.45819	Vip	ITL6GL	-0.250425
Rgs127	0.128848	6.30011	Rgs12	ITL6GL	-0.391318
Npas17	0	0	Npas1	ITL6GL	-0.36934
C1qb7	0.0134382	0.91638	C1qb	ITL6GL	-0.236377
P2ry127	0.13527	7.78923	P2ry12	ITL6GL	-0.234831
Siglech7	0.0114359	0.91638	Siglech	ITL6GL	-0.234212
Slc6a137	0	0	Slc6a13	ITL6GL	-0.228197
Tbx187	0	0	Tbx18	ITL6GL	-0.228114
Mal7	0.0426945	1.94731	Mal	ITL6GL	-0.251686
Mog7	0.0131024	0.91638	Mog	ITL6GL	-0.258368
Opalin7	0.0098686	0.572738	Opalin	ITL6GL	-0.247127
Ppp1r14a7	0.00349857	0.229095	Ppp1r14a	ITL6GL	-0.25072
Pdgfra7	0.00302316	0.114548	Pdgfra	ITL6GL	-0.261353
Olig27	0.00241883	0.229095	Olig2	ITL6GL	-0.289341
C1ql17	0.00478312	0.343643	C1ql1	ITL6GL	-0.251635
Fam107a7	0.00934571	0.343643	Fam107a	ITL6GL	-0.317488
S1pr17	0.00435731	0.229095	S1pr1	ITL6GL	-0.24972
Plpp37	0.0220735	1.26002	Plpp3	ITL6GL	-0.322107
Gpc57	0.0284125	1.48912	Gpc5	ITL6GL	-0.331483
Tshz28	0.629311	4.34298	Tshz2	OBGA	-0.270214
Vwc2l8	0.321517	2.78396	Vwc2l	OBGA	-0.221711
Olfm38	1.59113	12.1381	Olfm3	OBGA	-0.214484
Foxp28	3.89536	9.24276	Foxp2	OBGA	0.407473
Satb28	0.0253904	0.668151	Satb2	OBGA	-0.801434
Sulf18	0.428569	5.79065	Sulf1	OBGA	-0.13796
Rell18	0.148384	1.78174	Rell1	OBGA	-0.335451
Garnl38	0.212961	2.78396	Garnl3	OBGA	-0.819932
Rorb8	0.15246	1.55902	Rorb	OBGA	-0.374975
Ovol28	0	0	Ovol2	OBGA	-0.648201
Rspo18	0	0	Rspo1	OBGA	-0.464076
Fezf28	0.00885908	0.111359	Fezf2	OBGA	-0.556709
Kcng18	0.00793718	0.111359	Kcng1	OBGA	-0.672634
Npsr18	0.00105473	0.111359	Npsr1	OBGA	-0.475744
Calb18	0.158518	1.3363	Calb1	OBGA	-0.336364
Cux28	0.300656	3.78619	Cux2	OBGA	-0.630051
Lamp58	0.568689	7.7951	Lamp5	OBGA	0.226767
B3gat28	0.250354	3.67483	B3gat2	OBGA	0.106531
Nr4a28	0.266266	3.78619	Nr4a2	OBGA	0.13769
Oprk18	0.11922	1.22494	Oprk1	OBGA	-0.13057
Ndst48	0.160533	1.67038	Ndst4	OBGA	-0.301559
Abi3bp8	0.855093	12.5835	Abi3bp	OBGA	0.344457
Tafa18	0.239225	1.67038	Tafa1	OBGA	-0.56343
Lmo38	0.601343	8.79733	Lmo3	OBGA	-0.140436
Tac18	0.404045	4.67706	Tac1	OBGA	0.0531236
Drd18	0	0	Drd1	OBGA	-0.523855
Rarb8	0.178528	2.56125	Rarb	OBGA	-0.300146
Penk8	3.15679	27.5056	Penk	OBGA	1.174
Dclk38	0.0154745	0.556793	Dclk3	OBGA	-0.655409
Lgr58	5.25558	38.9755	Lgr5	OBGA	2.5
Tshz18	6.02152	49.1091	Tshz1	OBGA	2.5
Fam184a8	3.26217	36.5256	Fam184a	OBGA	2.5
Gng48	2.33134	27.5056	Gng4	OBGA	2.5
Elfn18	0.502079	7.7951	Elfn1	OBGA	0.514115
Lypd6b8	0.022318	0.222717	Lypd6b	OBGA	-0.599541
Sst8	0.13841	1.44766	Sst	OBGA	-0.23905
Pvalb8	0	0	Pvalb	OBGA	-0.295706
Erbb48	27.8169	67.1492	Erbb4	OBGA	0.211093
Vip8	0.417782	1.8931	Vip	OBGA	-0.153878
Rgs128	0.764938	11.6927	Rgs12	OBGA	1.04443
Npas18	0	0	Npas1	OBGA	-0.36934
C1qb8	0.0415942	0.77951	C1qb	OBGA	-0.232101
P2ry128	0.079632	1.78174	P2ry12	OBGA	-0.246035
Siglech8	0.0140901	0.334076	Siglech	OBGA	-0.233512
Slc6a138	0.0100777	0.111359	Slc6a13	OBGA	-0.219762
Tbx188	0	0	Tbx18	OBGA	-0.228114
Mal8	0.0669264	1.22494	Mal	OBGA	-0.247307
Mog8	0.0279324	0.668151	Mog	OBGA	-0.253086
Opalin8	0.00497076	0.222717	Opalin	OBGA	-0.251345
Ppp1r14a8	0.0255997	0.668151	Ppp1r14a	OBGA	-0.212036
Pdgfra8	0.00343593	0.111359	Pdgfra	OBGA	-0.261209
Olig28	0	0	Olig2	OBGA	-0.292975
C1ql18	0.0730966	1.22494	C1ql1	OBGA	-0.184092
Fam107a8	0.023573	0.334076	Fam107a	OBGA	-0.281451
S1pr18	0.00239378	0.111359	S1pr1	OBGA	-0.251034
Plpp38	0.186566	2.22717	Plpp3	OBGA	-0.299819
Gpc58	0.21856	1.22494	Gpc5	OBGA	-0.324517
Tshz29	0.0415927	1.7758	Tshz2	PVGA	-0.38203
Vwc2l9	0.0791036	2.33074	Vwc2l	PVGA	-0.342151
Olfm39	0.896633	19.8668	Olfm3	PVGA	-0.444384
Foxp29	0.0529362	1.99778	Foxp2	PVGA	-0.601707
Satb29	0.0389777	1.7758	Satb2	PVGA	-0.79441
Sulf19	0.00654005	0.443951	Sulf1	PVGA	-0.753891
Rell19	0.144364	6.65927	Rell1	PVGA	-0.34634
Garnl39	1.73581	49.3896	Garnl3	PVGA	-0.245567
Rorb9	0.10803	3.77358	Rorb	PVGA	-0.383703
Ovol29	0.00183027	0.110988	Ovol2	PVGA	-0.635913
Rspo19	0	0	Rspo1	PVGA	-0.464076
Fezf29	0.010458	0.665927	Fezf2	PVGA	-0.551244
Kcng19	0.00257009	0.221976	Kcng1	PVGA	-0.708011
Npsr19	0.014535	0.332963	Npsr1	PVGA	-0.436965
Calb19	0.823429	16.7592	Calb1	PVGA	0.965203
Cux29	2.12272	56.6038	Cux2	PVGA	1.35645
Lamp59	0.0281033	0.887902	Lamp5	PVGA	-0.742373
B3gat29	0.164301	6.99223	B3gat2	PVGA	-0.21852
Nr4a29	0.0655286	2.10877	Nr4a2	PVGA	-0.263965
Oprk19	0.00356473	0.110988	Oprk1	PVGA	-0.488978
Ndst49	0.0536189	2.33074	Ndst4	PVGA	-0.371999
Abi3bp9	0.00484907	0.332963	Abi3bp	PVGA	-0.565245
Tafa19	0.0504491	2.21976	Tafa1	PVGA	-0.580539
Lmo39	0.897464	27.192	Lmo3	PVGA	0.3531
Tac19	2.26077	39.7336	Tac1	PVGA	2.44891
Drd19	0.216898	8.87902	Drd1	PVGA	0.105229
Rarb9	0.790208	29.0788	Rarb	PVGA	-0.132875
Penk9	0.0535872	2.21976	Penk	PVGA	-0.37885
Dclk39	0.00322077	0.110988	Dclk3	PVGA	-0.721422
Lgr59	0.117813	5.88235	Lgr5	PVGA	-0.207068
Tshz19	0.195989	8.65705	Tshz1	PVGA	-0.417643
Fam184a9	0.317145	13.9845	Fam184a	PVGA	-0.719662
Gng49	0.0693516	3.21865	Gng4	PVGA	-0.329291
Elfn19	0.0519946	2.10877	Elfn1	PVGA	-0.423231
Lypd6b9	0.626705	22.3085	Lypd6b	PVGA	0.895128
Sst9	0.433027	6.43729	Sst	PVGA	-0.184304
Pvalb9	1.64683	45.727	Pvalb	PVGA	2.5
Erbb49	140.095	99.889	Erbb4	PVGA	2.5
Vip9	0.020964	0.665927	Vip	PVGA	-0.246781
Rgs129	0.029711	1.10988	Rgs12	PVGA	-0.615085
Npas19	0.0055029	0.332963	Npas1	PVGA	-0.342298
C1qb9	0.00553553	0.332963	C1qb	PVGA	-0.237577
P2ry129	0.0965586	4.77248	P2ry12	PVGA	-0.242627
Siglech9	0.00480353	0.332963	Siglech	PVGA	-0.235962
Slc6a139	0	0	Slc6a13	PVGA	-0.228197
Tbx189	0.00118551	0.110988	Tbx18	PVGA	-0.225246
Mal9	0.0260004	1.22087	Mal	PVGA	-0.254702
Mog9	0.0123015	0.554939	Mog	PVGA	-0.258653
Opalin9	0.0079638	0.443951	Opalin	PVGA	-0.248768
Ppp1r14a9	0.00843212	0.443951	Ppp1r14a	PVGA	-0.242085
Pdgfra9	0	0	Pdgfra	PVGA	-0.262403
Olig29	0.00148837	0.110988	Olig2	PVGA	-0.290739
C1ql19	0.00129978	0.110988	C1ql1	PVGA	-0.255079
Fam107a9	0.0145241	0.99889	Fam107a	PVGA	-0.304371
S1pr19	0.00265309	0.221976	S1pr1	PVGA	-0.25086
Plpp39	0.0384625	1.33185	Plpp3	PVGA	-0.319887
Gpc59	0.101892	1.10988	Gpc5	PVGA	-0.328791
Tshz210	23.7371	70.3661	Tshz2	NPGL	2.5
Vwc2l10	9.16292	78.032	Vwc2l	NPGL	2.5
Olfm310	13.4155	94.2792	Olfm3	NPGL	2.5
Foxp210	2.63602	51.1442	Foxp2	NPGL	0.0767182
Satb210	3.87532	69.1076	Satb2	NPGL	1.18885
Sulf110	0.653001	20.2517	Sulf1	NPGL	0.189588
Rell110	0.908309	25.4005	Rell1	NPGL	1.72313
Garnl310	4.06838	70.9382	Garnl3	NPGL	0.634202
Rorb10	0.687902	16.476	Rorb	NPGL	-0.269791
Ovol210	0.15099	6.17849	Ovol2	NPGL	0.365534
Rspo110	0	0	Rspo1	NPGL	-0.464076
Fezf210	0.933396	29.0618	Fezf2	NPGL	2.5
Kcng110	0.235479	9.38215	Kcng1	NPGL	0.827175
Npsr110	0.35233	6.52174	Npsr1	NPGL	0.534769
Calb110	0.0162041	0.686499	Calb1	NPGL	-0.614945
Cux210	0.0507673	2.0595	Cux2	NPGL	-0.902491
Lamp510	0.0467914	2.0595	Lamp5	NPGL	-0.70887
B3gat210	0.14458	6.75057	B3gat2	NPGL	-0.293011
Nr4a210	0.178222	7.09382	Nr4a2	NPGL	-0.038477
Oprk110	0.00230439	0.228833	Oprk1	NPGL	-0.492883
Ndst410	0.00120667	0.114416	Ndst4	NPGL	-0.406531
Abi3bp10	2.16583	34.7826	Abi3bp	NPGL	1.74685
Tafa110	0.242759	4.11899	Tafa1	NPGL	-0.56311
Lmo310	1.51196	40.9611	Lmo3	NPGL	1.37726
Tac110	0.0157837	0.800915	Tac1	NPGL	-0.447862
Drd110	0.361276	14.9886	Drd1	NPGL	0.523977
Rarb10	0.0731725	2.0595	Rarb	NPGL	-0.328957
Penk10	0.0371496	1.14416	Penk	NPGL	-0.387075
Dclk310	0.101689	4.11899	Dclk3	NPGL	-0.190954
Lgr510	0.0512788	2.28833	Lgr5	NPGL	-0.264608
Tshz110	0.0940105	4.46224	Tshz1	NPGL	-0.496739
Fam184a10	0.740472	26.8879	Fam184a	NPGL	-0.187906
Gng410	0.0910294	5.14874	Gng4	NPGL	-0.286345
Elfn110	0.411312	13.2723	Elfn1	NPGL	0.325085
Lypd6b10	0.350009	14.9886	Lypd6b	NPGL	0.210851
Sst10	0.10716	4.34783	Sst	NPGL	-0.244857
Pvalb10	0.0235627	1.02975	Pvalb	NPGL	-0.230913
Erbb410	0.904418	9.95423	Erbb4	NPGL	-0.523297
Vip10	0.0231696	1.02975	Vip	NPGL	-0.246265
Rgs1210	0.0543805	2.97483	Rgs12	NPGL	-0.559403
Npas110	0	0	Npas1	NPGL	-0.36934
C1qb10	0.0174541	0.800915	C1qb	NPGL	-0.235767
P2ry1210	0.144632	6.40732	P2ry12	NPGL	-0.232946
Siglech10	0.0156223	0.572082	Siglech	NPGL	-0.233107
Slc6a1310	0	0	Slc6a13	NPGL	-0.228197
Tbx1810	0	0	Tbx18	NPGL	-0.228114
Mal10	0.174108	4.23341	Mal	NPGL	-0.227939
Mog10	0.108548	2.63158	Mog	NPGL	-0.224376
Opalin10	0.0237666	0.800915	Opalin	NPGL	-0.235158
Ppp1r14a10	0.0262492	0.686499	Ppp1r14a	NPGL	-0.210899
Pdgfra10	0.0647377	1.25858	Pdgfra	NPGL	-0.239915
Olig210	0.0135533	0.800915	Olig2	NPGL	-0.272611
C1ql110	0.00872593	0.572082	C1ql1	NPGL	-0.247736
Fam107a10	0.0115407	0.457666	Fam107a	NPGL	-0.311928
S1pr110	0.00825621	0.457666	S1pr1	NPGL	-0.24711
Plpp310	0.147276	4.80549	Plpp3	NPGL	-0.305143
Gpc510	0.659045	9.26773	Gpc5	NPGL	-0.308378
Tshz211	0.414509	9.00901	Tshz2	PTGL	-0.311081
Vwc2l11	0.246997	5.63063	Vwc2l	PTGL	-0.258735
Olfm311	0.734994	26.5766	Olfm3	PTGL	-0.497892
Foxp211	0.676895	20.7207	Foxp2	PTGL	-0.437829
Satb211	2.18011	64.8649	Satb2	PTGL	0.312482
Sulf111	0.0932794	3.71622	Sulf1	PTGL	-0.627299
Rell111	0.128199	9.7973	Rell1	PTGL	-0.390131
Garnl311	3.4547	85.5856	Garnl3	PTGL	0.402741
Rorb11	0.696995	22.973	Rorb	PTGL	-0.268005
Ovol211	0.100978	6.86937	Ovol2	PTGL	0.0297578
Rspo111	0.00759156	0.788288	Rspo1	PTGL	-0.369968
Fezf211	0.967919	50.1126	Fezf2	PTGL	2.5
Kcng111	0.582625	36.2613	Kcng1	PTGL	2.5
Npsr111	1.52887	16.4414	Npsr1	PTGL	2.5
Calb111	0.054647	2.7027	Calb1	PTGL	-0.539693
Cux211	0.0394718	2.36486	Cux2	PTGL	-0.914806
Lamp511	1.26926	53.491	Lamp5	PTGL	1.48273
B3gat211	0.0652025	5.18018	B3gat2	PTGL	-0.592846
Nr4a211	0.0719089	4.5045	Nr4a2	PTGL	-0.251199
Oprk111	0.0129173	0.675676	Oprk1	PTGL	-0.459995
Ndst411	0.490442	9.7973	Ndst4	PTGL	-0.0842003
Abi3bp11	0.223589	4.27928	Abi3bp	PTGL	-0.331208
Tafa111	35.4012	92.455	Tafa1	PTGL	2.5
Lmo311	1.01512	48.536	Lmo3	PTGL	0.549187
Tac111	0.0196398	1.57658	Tac1	PTGL	-0.442887
Drd111	0.0281984	1.57658	Drd1	PTGL	-0.442069
Rarb11	0.267811	16.1036	Rarb	PTGL	-0.275731
Penk11	0.0419517	1.46396	Penk	PTGL	-0.384672
Dclk311	0.0700068	5.06757	Dclk3	PTGL	-0.361631
Lgr511	0.200177	12.0495	Lgr5	PTGL	-0.135839
Tshz111	0.0847605	5.63063	Tshz1	PTGL	-0.503914
Fam184a11	0.602614	38.1757	Fam184a	PTGL	-0.361075
Gng411	0.0419923	2.36486	Gng4	PTGL	-0.383493
Elfn111	0.0803174	6.41892	Elfn1	PTGL	-0.364246
Lypd6b11	0.117706	7.20721	Lypd6b	PTGL	-0.363644
Sst11	0.18736	6.08108	Sst	PTGL	-0.229954
Pvalb11	0.0300675	2.02703	Pvalb	PTGL	-0.213026
Erbb411	0.575111	6.08108	Erbb4	PTGL	-0.532283
Vip11	0.00780822	0.788288	Vip	PTGL	-0.249862
Rgs1211	0.0379222	1.91441	Rgs12	PTGL	-0.596551
Npas111	0.00520881	0.45045	Npas1	PTGL	-0.343743
C1qb11	0.0114518	0.900901	C1qb	PTGL	-0.236678
P2ry1211	0.0817853	6.86937	P2ry12	PTGL	-0.245602
Siglech11	0.00625184	0.45045	Siglech	PTGL	-0.235579
Slc6a1311	0.060294	0.225225	Slc6a13	PTGL	-0.177734
Tbx1811	0.0060682	0.45045	Tbx18	PTGL	-0.213435
Mal11	0.194955	4.16667	Mal	PTGL	-0.224172
Mog11	0.0643361	1.91441	Mog	PTGL	-0.240121
Opalin11	0.0263167	1.23874	Opalin	PTGL	-0.232962
Ppp1r14a11	0.00653116	0.45045	Ppp1r14a	PTGL	-0.245412
Pdgfra11	0.00535903	0.45045	Pdgfra	PTGL	-0.260541
Olig211	0.000765656	0.112613	Olig2	PTGL	-0.291825
C1ql111	0.0141813	0.337838	C1ql1	PTGL	-0.242343
Fam107a11	0.0141299	0.900901	Fam107a	PTGL	-0.30537
S1pr111	0.00654701	0.563063	S1pr1	PTGL	-0.248254
Plpp311	0.0879593	2.81532	Plpp3	PTGL	-0.31318
Gpc511	1.71019	30.1802	Gpc5	PTGL	-0.269867
Tshz212	1.19083	17.7696	Tshz2	OBGL	-0.163382
Vwc2l12	0.287121	11.5196	Vwc2l	OBGL	-0.2388
Olfm312	0.646573	21.4461	Olfm3	OBGL	-0.527162
Foxp212	0.24205	6.12745	Foxp2	OBGL	-0.552038
Satb212	0.541147	20.2206	Satb2	OBGL	-0.534805
Sulf112	0.561752	21.4461	Sulf1	OBGL	0.0564151
Rell112	0.0270068	1.34804	Rell1	OBGL	-0.664254
Garnl312	2.3649	58.9461	Garnl3	OBGL	-0.00829483
Rorb12	0.788245	17.7696	Rorb	OBGL	-0.250079
Ovol212	0.0432365	2.08333	Ovol2	OBGL	-0.357916
Rspo112	0.00895781	0.490196	Rspo1	OBGL	-0.353031
Fezf212	0.0622506	4.41176	Fezf2	OBGL	-0.374232
Kcng112	0.351585	17.8922	Kcng1	OBGL	1.59248
Npsr112	0.395375	5.88235	Npsr1	OBGL	0.658595
Calb112	0.345623	18.1373	Calb1	OBGL	0.0298953
Cux212	0.668247	25.8578	Cux2	OBGL	-0.229285
Lamp512	0.307374	16.9118	Lamp5	OBGL	-0.241708
B3gat212	0.165865	9.80392	B3gat2	OBGL	-0.212611
Nr4a212	0.248175	8.08824	Nr4a2	OBGL	0.10149
Oprk112	0.0200663	1.59314	Oprk1	OBGL	-0.437841
Ndst412	6.34921	53.6765	Ndst4	OBGL	2.5
Abi3bp12	3.59437	30.0245	Abi3bp	OBGL	2.5
Tafa112	34.5267	91.299	Tafa1	OBGL	2.5
Lmo312	2.42813	61.8873	Lmo3	OBGL	2.5
Tac112	0.120325	6.37255	Tac1	OBGL	-0.31297
Drd112	0.104972	6.4951	Drd1	OBGL	-0.219399
Rarb12	0.473698	17.6471	Rarb	OBGL	-0.219428
Penk12	0.269216	10.4167	Penk	OBGL	-0.270949
Dclk312	0.244446	14.3382	Dclk3	OBGL	0.578113
Lgr512	0.0962111	4.65686	Lgr5	OBGL	-0.22575
Tshz112	0.283768	12.6225	Tshz1	OBGL	-0.34956
Fam184a12	0.509803	27.0833	Fam184a	OBGL	-0.477658
Gng412	0.206874	12.2549	Gng4	OBGL	-0.0568416
Elfn112	0.0352661	2.32843	Elfn1	OBGL	-0.45807
Lypd6b12	0.0270186	1.34804	Lypd6b	OBGL	-0.587917
Sst12	0.0770733	5.63725	Sst	OBGL	-0.250447
Pvalb12	0.00219229	0.122549	Pvalb	OBGL	-0.289678
Erbb412	3.17994	38.4804	Erbb4	OBGL	-0.461202
Vip12	0.0128932	0.857843	Vip	OBGL	-0.248671
Rgs1212	0.133923	7.23039	Rgs12	OBGL	-0.379863
Npas112	0.00665711	0.490196	Npas1	OBGL	-0.336626
C1qb12	0.0129332	1.10294	C1qb	OBGL	-0.236453
P2ry1212	0.113859	7.47549	P2ry12	OBGL	-0.239143
Siglech12	0.0222706	1.47059	Siglech	OBGL	-0.231354
Slc6a1312	0	0	Slc6a13	OBGL	-0.228197
Tbx1812	0	0	Tbx18	OBGL	-0.228114
Mal12	0.0788319	3.18627	Mal	OBGL	-0.245156
Mog12	0.0337587	1.96078	Mog	OBGL	-0.251011
Opalin12	0.0140162	0.980392	Opalin	OBGL	-0.243555
Ppp1r14a12	0.0108615	0.857843	Ppp1r14a	OBGL	-0.237833
Pdgfra12	0.00108739	0.122549	Pdgfra	OBGL	-0.262025
Olig212	0.00596252	0.490196	Olig2	OBGL	-0.284016
C1ql112	0.0585275	2.94118	C1ql1	OBGL	-0.198497
Fam107a12	0.00539823	0.367647	Fam107a	OBGL	-0.327486
S1pr112	0.0035225	0.245098	S1pr1	OBGL	-0.250279
Plpp312	0.0903186	4.41176	Plpp3	OBGL	-0.31286
Gpc512	0.539748	12.9902	Gpc5	OBGL	-0.312749
Tshz213	0.130703	0.879397	Tshz2	MGL	-0.365076
Vwc2l13	0.0110602	0.376884	Vwc2l	MGL	-0.375957
Olfm313	0.153687	1.63317	Olfm3	MGL	-0.690324
Foxp213	0.250598	1.00503	Foxp2	MGL	-0.549792
Satb213	0.162044	1.25628	Satb2	MGL	-0.730789
Sulf113	0.0492031	0.753769	Sulf1	MGL	-0.691627
Rell113	0.128372	0.879397	Rell1	MGL	-0.389662
Garnl313	1.78081	10.804	Garnl3	MGL	-0.228594
Rorb13	0.040158	0.753769	Rorb	MGL	-0.397036
Ovol213	0	0	Ovol2	MGL	-0.648201
Rspo113	0.0238837	0.125628	Rspo1	MGL	-0.168004
Fezf213	0.0237034	0.125628	Fezf2	MGL	-0.505975
Kcng113	0.0193481	0.251256	Kcng1	MGL	-0.597421
Npsr113	0	0	Npsr1	MGL	-0.478778
Calb113	0.0397984	0.376884	Calb1	MGL	-0.568759
Cux213	0.431712	3.26633	Cux2	MGL	-0.487167
Lamp513	0.150973	1.38191	Lamp5	MGL	-0.522097
B3gat213	0.0275109	0.502513	B3gat2	MGL	-0.73522
Nr4a213	0.0555557	0.376884	Nr4a2	MGL	-0.28392
Oprk113	0	0	Oprk1	MGL	-0.500025
Ndst413	0.00832342	0.125628	Ndst4	MGL	-0.401842
Abi3bp13	0.0193036	0.502513	Abi3bp	MGL	-0.549779
Tafa113	0.149592	0.879397	Tafa1	MGL	-0.571554
Lmo313	0.0330638	0.628141	Lmo3	MGL	-1.08757
Tac113	0.0767633	0.753769	Tac1	MGL	-0.369178
Drd113	0	0	Drd1	MGL	-0.523855
Rarb13	0	0	Rarb	MGL	-0.348967
Penk13	0.167268	1.88442	Penk	MGL	-0.321964
Dclk313	0	0	Dclk3	MGL	-0.738773
Lgr513	0.237834	2.01005	Lgr5	MGL	-0.103272
Tshz113	0.72871	6.28141	Tshz1	MGL	-0.00445491
Fam184a13	0.180757	2.76382	Fam184a	MGL	-0.890984
Gng413	0.0451208	1.13065	Gng4	MGL	-0.377295
Elfn113	0.0188811	0.376884	Elfn1	MGL	-0.492193
Lypd6b13	0.0418346	0.376884	Lypd6b	MGL	-0.551276
Sst13	0.602534	2.38693	Sst	MGL	-0.152806
Pvalb13	0.020973	0.125628	Pvalb	MGL	-0.238034
Erbb413	1.47679	4.64824	Erbb4	MGL	-0.507678
Vip13	0.0803399	0.628141	Vip	MGL	-0.23288
Rgs1213	0.18248	1.13065	Rgs12	MGL	-0.270264
Npas113	0	0	Npas1	MGL	-0.36934
C1qb13	29.5432	71.7337	C1qb	MGL	2.5
P2ry1213	22.3918	72.8643	P2ry12	MGL	2.5
Siglech13	17.0013	64.5729	Siglech	MGL	2.5
Slc6a1313	0	0	Slc6a13	MGL	-0.228197
Tbx1813	0	0	Tbx18	MGL	-0.228114
Mal13	0.0877598	0.879397	Mal	MGL	-0.243542
Mog13	0.0305137	0.502513	Mog	MGL	-0.252167
Opalin13	0.0113923	0.376884	Opalin	MGL	-0.245815
Ppp1r14a13	0.0340784	0.251256	Ppp1r14a	MGL	-0.197196
Pdgfra13	0.0356943	0.251256	Pdgfra	MGL	-0.250004
Olig213	0.00678809	0.251256	Olig2	MGL	-0.282776
C1ql113	0.0121078	0.251256	C1ql1	MGL	-0.244393
Fam107a13	0	0	Fam107a	MGL	-0.34116
S1pr113	0.173767	1.13065	S1pr1	MGL	-0.136334
Plpp313	0.155688	1.00503	Plpp3	MGL	-0.304003
Gpc513	0.0239748	0.125628	Gpc5	MGL	-0.331646
Tshz214	0.130123	1.95531	Tshz2	ASC	-0.365187
Vwc2l14	0.0167534	0.27933	Vwc2l	ASC	-0.373128
Olfm314	0.0278134	0.558659	Olfm3	ASC	-0.731992
Foxp214	0.177091	1.67598	Foxp2	ASC	-0.569098
Satb214	0.0184282	0.27933	Satb2	ASC	-0.805034
Sulf114	0.054872	0.837989	Sulf1	ASC	-0.683353
Rell114	0.0822382	0.977654	Rell1	ASC	-0.514636
Garnl314	0.365028	4.05028	Garnl3	ASC	-0.762578
Rorb14	22.4575	86.7318	Rorb	ASC	2.5
Ovol214	0.0206127	0.27933	Ovol2	ASC	-0.509809
Rspo114	0	0	Rspo1	ASC	-0.464076
Fezf214	0.386998	4.05028	Fezf2	ASC	0.735659
Kcng114	0.0106452	0.139665	Kcng1	ASC	-0.654785
Npsr114	0	0	Npsr1	ASC	-0.478778
Calb114	0.0556404	0.837989	Calb1	ASC	-0.537748
Cux214	0.235702	3.35196	Cux2	ASC	-0.700866
Lamp514	0.0833513	0.977654	Lamp5	ASC	-0.643327
B3gat214	0.0858707	1.53631	B3gat2	ASC	-0.514776
Nr4a214	0.0980207	0.837989	Nr4a2	ASC	-0.198952
Oprk114	0.0138009	0.139665	Oprk1	ASC	-0.457257
Ndst414	0.0108016	0.139665	Ndst4	ASC	-0.400209
Abi3bp14	0.0170133	0.27933	Abi3bp	ASC	-0.55223
Tafa114	0.154045	1.81564	Tafa1	ASC	-0.57115
Lmo314	0.065643	0.977654	Lmo3	ASC	-1.03327
Tac114	0.007278	0.139665	Tac1	ASC	-0.458837
Drd114	0	0	Drd1	ASC	-0.523855
Rarb14	0.510279	6.28492	Rarb	ASC	-0.209425
Penk14	0.0362441	0.558659	Penk	ASC	-0.387528
Dclk314	0.00776347	0.139665	Dclk3	ASC	-0.696949
Lgr514	0	0	Lgr5	ASC	-0.308954
Tshz114	0.672562	7.40223	Tshz1	ASC	-0.0480045
Fam184a14	2.71022	27.095	Fam184a	ASC	2.28636
Gng414	0.0326807	0.558659	Gng4	ASC	-0.401941
Elfn114	0	0	Elfn1	ASC	-0.531515
Lypd6b14	0.0995323	1.39665	Lypd6b	ASC	-0.408588
Sst14	0.125208	1.53631	Sst	ASC	-0.241503
Pvalb14	0.0211081	0.27933	Pvalb	ASC	-0.237663
Erbb414	0.688598	4.88827	Erbb4	ASC	-0.529186
Vip14	0.0230542	0.27933	Vip	ASC	-0.246292
Rgs1214	0.941858	11.3128	Rgs12	ASC	1.44376
Npas114	0	0	Npas1	ASC	-0.36934
C1qb14	0.136633	1.25698	C1qb	ASC	-0.21767
P2ry1214	0.400918	3.77095	P2ry12	ASC	-0.181335
Siglech14	0.0692163	0.558659	Siglech	ASC	-0.218969
Slc6a1314	0.0273049	0.139665	Slc6a13	ASC	-0.205344
Tbx1814	0	0	Tbx18	ASC	-0.228114
Mal14	0.382566	2.7933	Mal	ASC	-0.190269
Mog14	0.199532	2.09497	Mog	ASC	-0.191973
Opalin14	0.0806733	0.837989	Opalin	ASC	-0.186148
Ppp1r14a14	0.0330509	0.418994	Ppp1r14a	ASC	-0.198994
Pdgfra14	0.0315718	0.418994	Pdgfra	ASC	-0.251436
Olig214	0.129578	1.39665	Olig2	ASC	-0.0982774
C1ql114	0.050583	0.558659	C1ql1	ASC	-0.206351
Fam107a14	1.70269	18.5754	Fam107a	ASC	2.5
S1pr114	6.71384	50.9777	S1pr1	ASC	2.5
Plpp314	32.7575	93.7151	Plpp3	ASC	2.5
Gpc514	115.554	98.743	Gpc5	ASC	2.5
Tshz215	4.21441	42.1903	Tshz2	STRGA	0.411865
Vwc2l15	1.04202	18.3124	Vwc2l	STRGA	0.136262
Olfm315	3.33095	42.5494	Olfm3	STRGA	0.361457
Foxp215	5.40246	36.8043	Foxp2	STRGA	0.803299
Satb215	0.168569	3.05206	Satb2	STRGA	-0.727416
Sulf115	0.300801	8.25853	Sulf1	STRGA	-0.324432
Rell115	0.0923243	4.48833	Rell1	STRGA	-0.487313
Garnl315	1.89931	46.6786	Garnl3	STRGA	-0.183898
Rorb15	0.297236	7.36086	Rorb	STRGA	-0.346535
Ovol215	0.00272847	0.179533	Ovol2	STRGA	-0.629882
Rspo115	0.0249673	1.43627	Rspo1	STRGA	-0.154572
Fezf215	0.0184459	1.25673	Fezf2	STRGA	-0.523944
Kcng115	0.155431	6.10413	Kcng1	STRGA	0.299551
Npsr115	0.184881	3.41113	Npsr1	STRGA	0.0530679
Calb115	0.289706	11.6697	Calb1	STRGA	-0.0795632
Cux215	1.48772	32.1364	Cux2	STRGA	0.664144
Lamp515	0.228455	8.07899	Lamp5	STRGA	-0.383191
B3gat215	0.187649	7.71993	B3gat2	STRGA	-0.130327
Nr4a215	0.0366157	1.79533	Nr4a2	STRGA	-0.321817
Oprk115	0.210534	5.74506	Oprk1	STRGA	0.152404
Ndst415	3.14103	30.8797	Ndst4	STRGA	1.66213
Abi3bp15	1.76377	16.6966	Abi3bp	STRGA	1.31668
Tafa115	2.33451	20.4668	Tafa1	STRGA	-0.373528
Lmo315	0.721564	19.5691	Lmo3	STRGA	0.0599325
Tac115	1.01281	14.7217	Tac1	STRGA	0.838625
Drd115	0.391091	11.6697	Drd1	STRGA	0.61045
Rarb15	1.86991	24.237	Rarb	STRGA	0.162384
Penk15	0.755028	12.7469	Penk	STRGA	-0.0278477
Dclk315	0.333981	8.97666	Dclk3	STRGA	1.06045
Lgr515	0.155981	3.94973	Lgr5	STRGA	-0.17406
Tshz115	0.99054	24.5961	Tshz1	STRGA	0.198625
Fam184a15	1.83714	39.3178	Fam184a	STRGA	1.18966
Gng415	0.330888	13.6445	Gng4	STRGA	0.188846
Elfn115	0.305004	10.4129	Elfn1	STRGA	0.103687
Lypd6b15	0.156602	5.02693	Lypd6b	STRGA	-0.267452
Sst15	1.1666	10.5925	Sst	STRGA	-0.04799
Pvalb15	0.025892	1.25673	Pvalb	STRGA	-0.224508
Erbb415	15.9965	52.6032	Erbb4	STRGA	-0.111461
Vip15	0.0913692	1.0772	Vip	STRGA	-0.230298
Rgs1215	0.334865	8.07899	Rgs12	STRGA	0.0736928
Npas115	0.0515403	1.0772	Npas1	STRGA	-0.116061
C1qb15	0.0919853	2.51346	C1qb	STRGA	-0.22445
P2ry1215	0.135599	5.20646	P2ry12	STRGA	-0.234765
Siglech15	0.0413583	1.6158	Siglech	STRGA	-0.226318
Slc6a1315	0	0	Slc6a13	STRGA	-0.228197
Tbx1815	0	0	Tbx18	STRGA	-0.228114
Mal15	0.0987971	3.59066	Mal	STRGA	-0.241548
Mog15	0.0466545	2.1544	Mog	STRGA	-0.246418
Opalin15	0.0403277	1.6158	Opalin	STRGA	-0.220895
Ppp1r14a15	0.00509697	0.5386	Ppp1r14a	STRGA	-0.247923
Pdgfra15	0.0279508	0.5386	Pdgfra	STRGA	-0.252693
Olig215	0	0	Olig2	STRGA	-0.292975
C1ql115	0.188495	4.12926	C1ql1	STRGA	-0.0699952
Fam107a15	0.032661	1.6158	Fam107a	STRGA	-0.258432
S1pr115	0	0	S1pr1	STRGA	-0.252636
Plpp315	0.175609	5.20646	Plpp3	STRGA	-0.301304
Gpc515	2.11782	14.3627	Gpc5	STRGA	-0.254932
Tshz216	0.247115	7.52475	Tshz2	D12MSN	-0.342929
Vwc2l16	0.23313	4.55446	Vwc2l	D12MSN	-0.265624
Olfm316	3.40712	48.9109	Olfm3	D12MSN	0.386672
Foxp216	10.8507	77.4257	Foxp2	D12MSN	2.23424
Satb216	0.0196291	0.792079	Satb2	D12MSN	-0.804413
Sulf116	0.432044	12.4752	Sulf1	D12MSN	-0.132889
Rell116	0.0228497	0.792079	Rell1	D12MSN	-0.675515
Garnl316	0.666706	19.0099	Garnl3	D12MSN	-0.648795
Rorb16	0.11819	3.36634	Rorb	D12MSN	-0.381707
Ovol216	0	0	Ovol2	D12MSN	-0.648201
Rspo116	0.0571764	1.78218	Rspo1	D12MSN	0.244705
Fezf216	0.00188447	0.19802	Fezf2	D12MSN	-0.580546
Kcng116	0.230724	7.72277	Kcng1	D12MSN	0.795832
Npsr116	0.0772959	0.990099	Npsr1	D12MSN	-0.256421
Calb116	0.798122	22.1782	Calb1	D12MSN	0.915664
Cux216	0.345002	9.50495	Cux2	D12MSN	-0.581702
Lamp516	0.550371	17.6238	Lamp5	D12MSN	0.193928
B3gat216	0.0518658	2.9703	B3gat2	D12MSN	-0.643224
Nr4a216	0.00582223	0.39604	Nr4a2	D12MSN	-0.383432
Oprk116	0.776185	23.3663	Oprk1	D12MSN	1.90531
Ndst416	0.0435085	1.18812	Ndst4	D12MSN	-0.37866
Abi3bp16	0.240861	6.33663	Abi3bp	D12MSN	-0.312728
Tafa116	0.0766878	1.78218	Tafa1	D12MSN	-0.578161
Lmo316	1.49882	36.2376	Lmo3	D12MSN	1.35536
Tac116	2.76193	40.7921	Tac1	D12MSN	2.5
Drd116	1.55118	36.4356	Drd1	D12MSN	2.5
Rarb16	16.5995	97.6238	Rarb	D12MSN	2.5
Penk16	8.70244	48.5149	Penk	D12MSN	2.5
Dclk316	0.781533	23.9604	Dclk3	D12MSN	2.5
Lgr516	0.0064719	0.594059	Lgr5	D12MSN	-0.303357
Tshz116	1.09889	23.7624	Tshz1	D12MSN	0.282666
Fam184a16	1.0235	30.297	Fam184a	D12MSN	0.167611
Gng416	0.0495866	1.78218	Gng4	D12MSN	-0.368448
Elfn116	0.0113735	0.792079	Elfn1	D12MSN	-0.507829
Lypd6b16	0.0355331	1.38614	Lypd6b	D12MSN	-0.56686
Sst16	0.0726667	3.16832	Sst	D12MSN	-0.251266
Pvalb16	0.00979411	0.594059	Pvalb	D12MSN	-0.268774
Erbb416	6.53132	43.7624	Erbb4	D12MSN	-0.369749
Vip16	0.038346	1.18812	Vip	D12MSN	-0.242712
Rgs1216	0.112625	3.56436	Rgs12	D12MSN	-0.427937
Npas116	0	0	Npas1	D12MSN	-0.36934
C1qb16	0.0550145	2.37624	C1qb	D12MSN	-0.230064
P2ry1216	0.354672	8.31683	P2ry12	D12MSN	-0.190648
Siglech16	0.0969736	3.16832	Siglech	D12MSN	-0.211647
Slc6a1316	0	0	Slc6a13	D12MSN	-0.228197
Tbx1816	0	0	Tbx18	D12MSN	-0.228114
Mal16	0.295575	4.75248	Mal	D12MSN	-0.205989
Mog16	0.229456	5.74257	Mog	D12MSN	-0.181315
Opalin16	0.0845523	2.77228	Opalin	D12MSN	-0.182807
Ppp1r14a16	0.0253431	1.18812	Ppp1r14a	D12MSN	-0.212485
Pdgfra16	0.036955	0.792079	Pdgfra	D12MSN	-0.249566
Olig216	0.0206318	0.594059	Olig2	D12MSN	-0.261975
C1ql116	0.013595	0.39604	C1ql1	D12MSN	-0.242922
Fam107a16	0.0219071	0.792079	Fam107a	D12MSN	-0.28567
S1pr116	0.037952	0.990099	S1pr1	D12MSN	-0.227235
Plpp316	0.109466	2.37624	Plpp3	D12MSN	-0.310266
Gpc516	0.758403	7.72277	Gpc5	D12MSN	-0.304738
Tshz217	2.33023	24.4681	Tshz2	OPC	0.0533917
Vwc2l17	0.0704085	0.851064	Vwc2l	OPC	-0.346471
Olfm317	0.277122	4.04255	Olfm3	OPC	-0.649463
Foxp217	0.892995	8.93617	Foxp2	OPC	-0.381073
Satb217	0.0719522	1.2766	Satb2	OPC	-0.777363
Sulf117	1.12352	14.4681	Sulf1	OPC	0.876293
Rell117	0.486712	6.59574	Rell1	OPC	0.581056
Garnl317	0.232232	3.82979	Garnl3	OPC	-0.812664
Rorb17	1.6741	17.234	Rorb	OPC	-0.0760591
Ovol217	0	0	Ovol2	OPC	-0.648201
Rspo117	0	0	Rspo1	OPC	-0.464076
Fezf217	0.00957974	0.212766	Fezf2	OPC	-0.554246
Kcng117	0	0	Kcng1	OPC	-0.724951
Npsr117	0.0232012	0.425532	Npsr1	OPC	-0.412035
Calb117	0.0514446	0.425532	Calb1	OPC	-0.545961
Cux217	1.21032	16.1702	Cux2	OPC	0.361704
Lamp517	0.0381873	1.2766	Lamp5	OPC	-0.724295
B3gat217	1.0921	14.0426	B3gat2	OPC	2.5
Nr4a217	0.031802	0.638298	Nr4a2	OPC	-0.331449
Oprk117	0.003476	0.212766	Oprk1	OPC	-0.489253
Ndst417	0.0541654	1.2766	Ndst4	OPC	-0.371639
Abi3bp17	0.0504113	1.06383	Abi3bp	OPC	-0.516496
Tafa117	4.32168	36.8085	Tafa1	OPC	-0.193425
Lmo317	0.510225	7.65957	Lmo3	OPC	-0.292299
Tac117	0.111469	1.70213	Tac1	OPC	-0.324397
Drd117	0.0384932	0.425532	Drd1	OPC	-0.41221
Rarb17	0.316057	4.46809	Rarb	OPC	-0.262537
Penk17	0.0197183	0.851064	Penk	OPC	-0.395798
Dclk317	0.00566527	0.425532	Dclk3	OPC	-0.708253
Lgr517	0.289666	4.04255	Lgr5	OPC	-0.0584481
Tshz117	1.06014	15.9574	Tshz1	OPC	0.252609
Fam184a17	0.823485	11.2766	Fam184a	OPC	-0.0836306
Gng417	0.131755	2.34043	Gng4	OPC	-0.205662
Elfn117	0.679402	8.29787	Elfn1	OPC	0.883409
Lypd6b17	0.0255822	0.425532	Lypd6b	OPC	-0.591469
Sst17	0.108339	2.12766	Sst	OPC	-0.244637
Pvalb17	0.0396716	0.638298	Pvalb	OPC	-0.186616
Erbb417	32.1284	95.5319	Erbb4	OPC	0.328745
Vip17	0.148083	1.06383	Vip	OPC	-0.21702
Rgs1217	0.0784755	1.48936	Rgs12	OPC	-0.505017
Npas117	0.0847041	1.06383	Npas1	OPC	0.0469131
C1qb17	0.567292	5.31915	C1qb	OPC	-0.152277
P2ry1217	0.47956	6.17021	P2ry12	OPC	-0.165498
Siglech17	0.286688	4.25532	Siglech	OPC	-0.161599
Slc6a1317	0	0	Slc6a13	OPC	-0.228197
Tbx1817	0	0	Tbx18	OPC	-0.228114
Mal17	0.881073	7.65957	Mal	OPC	-0.100187
Mog17	0.405791	5.53191	Mog	OPC	-0.118516
Opalin17	0.16236	3.40426	Opalin	OPC	-0.115796
Ppp1r14a17	0.0601437	1.2766	Ppp1r14a	OPC	-0.151573
Pdgfra17	12.853	73.1915	Pdgfra	OPC	2.5
Olig217	2.97402	32.3404	Olig2	OPC	2.5
C1ql117	4.55178	43.617	C1ql1	OPC	2.5
Fam107a17	0	0	Fam107a	OPC	-0.34116
S1pr117	0.0535719	1.06383	S1pr1	OPC	-0.21678
Plpp317	5.32201	48.9362	Plpp3	OPC	0.396013
Gpc517	49.1834	92.1277	Gpc5	OPC	1.46945
Tshz218	3.90204	15	Tshz2	CLAGL	0.352434
Vwc2l18	0.893968	15	Vwc2l	CLAGL	0.062703
Olfm318	4.75177	40.2941	Olfm3	CLAGL	0.831796
Foxp218	0.844978	3.82353	Foxp2	CLAGL	-0.393684
Satb218	3.92192	51.4706	Satb2	CLAGL	1.21294
Sulf118	0.666358	17.0588	Sulf1	CLAGL	0.209082
Rell118	0.102413	2.05882	Rell1	CLAGL	-0.459983
Garnl318	1.44337	25.5882	Garnl3	CLAGL	-0.355865
Rorb18	0.933862	12.9412	Rorb	CLAGL	-0.221474
Ovol218	0.134796	5.58824	Ovol2	CLAGL	0.256804
Rspo118	0.0140338	0.588235	Rspo1	CLAGL	-0.290107
Fezf218	0.0456737	0.882353	Fezf2	CLAGL	-0.430887
Kcng118	0.0440939	0.588235	Kcng1	CLAGL	-0.434312
Npsr118	0.351111	1.76471	Npsr1	CLAGL	0.531261
Calb118	0.342485	5.29412	Calb1	CLAGL	0.023753
Cux218	2.07406	34.7059	Cux2	CLAGL	1.3034
Lamp518	0.644761	16.1765	Lamp5	CLAGL	0.363146
B3gat218	0.68913	20.5882	B3gat2	CLAGL	1.76393
Nr4a218	2.29248	31.4706	Nr4a2	CLAGL	2.5
Oprk118	1.15221	23.2353	Oprk1	CLAGL	2.5
Ndst418	0.518444	4.11765	Ndst4	CLAGL	-0.0657512
Abi3bp18	0.717993	8.52941	Abi3bp	CLAGL	0.197769
Tafa118	9.63067	39.4118	Tafa1	CLAGL	0.287746
Lmo318	0.768103	10.5882	Lmo3	CLAGL	0.137497
Tac118	0.0502857	0.588235	Tac1	CLAGL	-0.403343
Drd118	0.224431	9.41176	Drd1	CLAGL	0.127078
Rarb18	0.576875	16.7647	Rarb	CLAGL	-0.191213
Penk18	0.316836	4.70588	Penk	CLAGL	-0.24712
Dclk318	0.159445	3.23529	Dclk3	CLAGL	0.120194
Lgr518	0.224938	5.58824	Lgr5	CLAGL	-0.114425
Tshz118	0.263492	5.29412	Tshz1	CLAGL	-0.365287
Fam184a18	0.583821	14.7059	Fam184a	CLAGL	-0.384681
Gng418	0.172584	8.23529	Gng4	CLAGL	-0.124775
Elfn118	0.0217135	1.47059	Elfn1	CLAGL	-0.486295
Lypd6b18	0.785735	20.8824	Lypd6b	CLAGL	1.28842
Sst18	0.123242	2.35294	Sst	CLAGL	-0.241868
Pvalb18	0.0275429	0.882353	Pvalb	CLAGL	-0.219968
Erbb418	1.48197	9.70588	Erbb4	CLAGL	-0.507536
Vip18	0.00309044	0.294118	Vip	CLAGL	-0.250966
Rgs1218	1.03625	24.1176	Rgs12	CLAGL	1.65682
Npas118	0	0	Npas1	CLAGL	-0.36934
C1qb18	0.113922	1.47059	C1qb	CLAGL	-0.221119
P2ry1218	0.190663	2.94118	P2ry12	CLAGL	-0.223676
Siglech18	0.0345479	0.588235	Siglech	CLAGL	-0.228115
Slc6a1318	0	0	Slc6a13	CLAGL	-0.228197
Tbx1818	0.0242471	0.294118	Tbx18	CLAGL	-0.169461
Mal18	0.121988	2.35294	Mal	CLAGL	-0.237357
Mog18	0.0309884	0.882353	Mog	CLAGL	-0.251998
Opalin18	0.0507001	0.882353	Opalin	CLAGL	-0.211962
Ppp1r14a18	0.027944	0.882353	Ppp1r14a	CLAGL	-0.207933
Pdgfra18	0.0170511	0.588235	Pdgfra	CLAGL	-0.25648
Olig218	0.00714745	0.294118	Olig2	CLAGL	-0.282236
C1ql118	0.0123268	0.294118	C1ql1	CLAGL	-0.244176
Fam107a18	0.0616751	1.76471	Fam107a	CLAGL	-0.18494
S1pr118	0.0895063	2.05882	S1pr1	CLAGL	-0.192729
Plpp318	0.614566	7.94118	Plpp3	CLAGL	-0.241827
Gpc518	1.8005	11.7647	Gpc5	CLAGL	-0.266558
Tshz219	2.05428	16.8539	Tshz2	VLMC	0.000891113
Vwc2l19	0.125506	1.1236	Vwc2l	VLMC	-0.319096
Olfm319	0.108309	2.24719	Olfm3	VLMC	-0.705346
Foxp219	11.8498	40.4494	Foxp2	VLMC	2.49663
Satb219	0.230575	3.37079	Satb2	VLMC	-0.695361
Sulf119	1.63271	14.6067	Sulf1	VLMC	1.61943
Rell119	1.35816	10.1124	Rell1	VLMC	2.5
Garnl319	0.468848	5.61798	Garnl3	VLMC	-0.72342
Rorb19	1.62172	10.1124	Rorb	VLMC	-0.0863474
Ovol219	0	0	Ovol2	VLMC	-0.648201
Rspo119	0.328224	3.37079	Rspo1	VLMC	2.5
Fezf219	0.169029	2.24719	Fezf2	VLMC	-0.00929304
Kcng119	0	0	Kcng1	VLMC	-0.724951
Npsr119	0	0	Npsr1	VLMC	-0.478778
Calb119	0	0	Calb1	VLMC	-0.646664
Cux219	0.332917	1.1236	Cux2	VLMC	-0.594877
Lamp519	0	0	Lamp5	VLMC	-0.792756
B3gat219	0.466468	3.37079	B3gat2	VLMC	0.922865
Nr4a219	0	0	Nr4a2	VLMC	-0.395081
Oprk119	0.0878495	1.1236	Oprk1	VLMC	-0.227786
Ndst419	0	0	Ndst4	VLMC	-0.407326
Abi3bp19	0.197805	3.37079	Abi3bp	VLMC	-0.358795
Tafa119	0.333982	2.24719	Tafa1	VLMC	-0.554842
Lmo319	0	0	Lmo3	VLMC	-1.14267
Tac119	0	0	Tac1	VLMC	-0.468228
Drd119	0	0	Drd1	VLMC	-0.523855
Rarb19	2.35569	13.4831	Rarb	VLMC	0.295226
Penk19	0.412868	5.61798	Penk	VLMC	-0.199065
Dclk319	0	0	Dclk3	VLMC	-0.738773
Lgr519	0	0	Lgr5	VLMC	-0.308954
Tshz119	0.699024	6.74157	Tshz1	VLMC	-0.0274806
Fam184a19	0.66975	6.74157	Fam184a	VLMC	-0.276743
Gng419	0.0192331	1.1236	Gng4	VLMC	-0.428582
Elfn119	0.0192331	1.1236	Elfn1	VLMC	-0.49146
Lypd6b19	0.530806	3.37079	Lypd6b	VLMC	0.657967
Sst19	0	0	Sst	VLMC	-0.264769
Pvalb19	0.0878495	1.1236	Pvalb	VLMC	-0.0541358
Erbb419	3.23349	7.86517	Erbb4	VLMC	-0.459741
Vip19	0.741103	3.37079	Vip	VLMC	-0.0781818
Rgs1219	0.241115	1.1236	Rgs12	VLMC	-0.137916
Npas119	0	0	Npas1	VLMC	-0.36934
C1qb19	0.366563	5.61798	C1qb	VLMC	-0.182757
P2ry1219	0.359635	4.49438	P2ry12	VLMC	-0.189648
Siglech19	0.152419	3.37079	Siglech	VLMC	-0.19702
Slc6a1319	5.34853	24.7191	Slc6a13	VLMC	2.5
Tbx1819	1.85048	14.6067	Tbx18	VLMC	2.5
Mal19	0.636614	5.61798	Mal	VLMC	-0.144362
Mog19	0.528336	1.1236	Mog	VLMC	-0.0748722
Opalin19	0.0192331	1.1236	Opalin	VLMC	-0.239062
Ppp1r14a19	0	0	Ppp1r14a	VLMC	-0.256844
Pdgfra19	1.91191	13.4831	Pdgfra	VLMC	0.401743
Olig219	0.176112	1.1236	Olig2	VLMC	-0.0283574
C1ql119	0.100681	1.1236	C1ql1	VLMC	-0.156819
Fam107a19	0.639757	6.74157	Fam107a	VLMC	1.27931
S1pr119	0.379141	6.74157	S1pr1	VLMC	0.00112384
Plpp319	6.87765	38.2022	Plpp3	VLMC	0.606796
Gpc519	3.4415	11.236	Gpc5	VLMC	-0.206435

## Sheet: Ext Fig4B
Anno0.8_yel	replicate	Freq
ASC	rep1	76
OPC	rep1	148
OGC	rep1	1101
VLMC	rep1	15
MGL	rep1	506
VIPGA	rep1	419
PVGA	rep1	335
SSTGA	rep1	603
OBGA	rep1	246
D12MSN	rep1	328
STRGA	rep1	451
OBGL	rep1	684
CLAGL	rep1	115
ITL23GL	rep1	995
PTGL	rep1	367
ITL45GL	rep1	953
ITL5GL	rep1	437
ITL6GL	rep1	276
CTGL	rep1	851
NPGL	rep1	385
ASC	rep2	265
OPC	rep2	111
OGC	rep2	358
VLMC	rep2	20
MGL	rep2	181
VIPGA	rep2	191
PVGA	rep2	221
SSTGA	rep2	204
OBGA	rep2	634
D12MSN	rep2	9
STRGA	rep2	100
OBGL	rep2	111
CLAGL	rep2	104
ITL23GL	rep2	902
PTGL	rep2	152
ITL45GL	rep2	666
ITL5GL	rep2	282
ITL6GL	rep2	243
CTGL	rep2	500
NPGL	rep2	165
ASC	rep3	375
OPC	rep3	211
OGC	rep3	412
VLMC	rep3	54
MGL	rep3	109
VIPGA	rep3	338
PVGA	rep3	345
SSTGA	rep3	429
OBGA	rep3	18
D12MSN	rep3	168
STRGA	rep3	6
OBGL	rep3	21
CLAGL	rep3	121
ITL23GL	rep3	1238
PTGL	rep3	369
ITL45GL	rep3	1098
ITL5GL	rep3	444
ITL6GL	rep3	354
CTGL	rep3	910
NPGL	rep3	324

## Sheet: Ext Fig4C
subclass	avg_lfc	markerg	.group
ASC	7.72794	Fam107a,S1pr1,Plpp3,Gpc5	1
CLAGL	4.62285	B3gat2,Nr4a2,Oprk1	2
CTGL	2.31913	Foxp2,Satb2,Sulf1,Rell1,Garnl3	3
D12MSN	4.37956	Rarb,Penk,Drd1,Dclk3	4
ITL23GL	2.10622	Calb1,Cux2,Lamp5	5
ITL45GL	2.45756	Satb2,Rorb,Ovol2,Rspo1	6
ITL5GL	0.774313	Satb2,Rorb	7
ITL6GL	1.76929	Satb2,Sulf1	8
MGL	8.37511	C1qb,P2ry12,Siglech	9
NPGL	4.34872	Tshz2,Vwc2l,Olfm3	10
OBGA	4.22594	Lgr5,Tshz1,Fam184a,Gng4	11
OBGL	3.00104	Ndst4,Abi3bp,Tafa1,Lmo3	12
OGC	7.6749	Mal,Mog,Opalin,Ppp1r14a	13
OPC	8.42194	Pdgfra,Olig2,C1ql1	14
PTGL	3.21752	Fezf2,Kcng1,Npsr1	15
PVGA	5.24025	Pvalb,Erbb4	16
SSTGA	5.19894	Elfn1,Lypd6b,Sst	17
STRGA	1.48051	Tac1,Foxp2,Drd1	18
VIPGA	5.48604	Vip,Rgs12,Npas1	19
VLMC	11.1959	Slc6a13,Tbx18	20

## Sheet: Ext Fig4D_UMAP
cells	UMAP_1	UMAP_2	Anno0.8_yel	group
FC_RNA_downsample_100.YX797:CGCAATTAGGACTTAC-1	3.16657	2.13932	OGC	FC_RNA_downsample_100
FC_RNA_downsample_100.YX841:GATTGCAGTTATCCGT-1	-1.5216	-1.18565	ITL6GL	FC_RNA_downsample_100
FC_RNA_downsample_100.YX839:AAGGCCCTCATGGTTA-1	2.11613	1.45583	OBGA	FC_RNA_downsample_100
FC_RNA_downsample_100.YX841:CTTGTTCCAGATTCAT-1	-2.71565	0.56345	ITL23GL	FC_RNA_downsample_100
FC_RNA_downsample_100.YX840:CGCTAATAGCTGCACA-1	-1.44718	-1.80448	NPGL	FC_RNA_downsample_100
FC_RNA_downsample_100.YX841:CGTAATGGTTAGCATG-1	-0.924909	-0.148857	ITL45GL	FC_RNA_downsample_100
FC_RNA_downsample_100.YX797:GAAGTGATCGTAATCA-1	-1.32753	-0.0839485	ITL45GL	FC_RNA_downsample_100
FC_RNA_downsample_100.YX840:AGGCCCAGTCATAACG-1	-2.38981	0.942052	ITL23GL	FC_RNA_downsample_100
FC_RNA_downsample_100.YX842:AAGGTATAGCTTAGTA-1	-2.69631	0.885067	ITL23GL	FC_RNA_downsample_100
FC_RNA_downsample_100.YX797:ACGCTTGAGCCATCAG-1	-2.15081	1.39497	OGC	FC_RNA_downsample_100
FC_RNA_downsample_100.YX840:GTTACCTGTATTCGCT-1	-1.49461	-2.3541	CTGL	FC_RNA_downsample_100
FC_RNA_downsample_100.YX840:GTCGGTTCACCTCGCT-1	-0.932598	-2.91021	CTGL	FC_RNA_downsample_100
FC_RNA_downsample_100.YX797:GCACGAACACATAACT-1	-2.36312	0.384389	OBGL	FC_RNA_downsample_100
FC_RNA_downsample_100.YX840:TTAGAAGCACCTACGG-1	-1.05516	-0.305643	ITL45GL	FC_RNA_downsample_100
FC_RNA_downsample_100.YX797:GCACCTAAGAGAGGAG-1	-1.26936	-0.180864	ITL45GL	FC_RNA_downsample_100
FC_RNA_downsample_100.YX842:CGCTCCATCATTGTTC-1	3.54543	2.16294	OGC	FC_RNA_downsample_100
FC_RNA_downsample_100.YX797:ATCACTAAGGAGCATA-1	2.01325	1.53707	OBGA	FC_RNA_downsample_100
FC_RNA_downsample_100.YX842:GCACATTAGCAGGCCT-1	2.59182	2.72865	ASC	FC_RNA_downsample_100
FC_RNA_downsample_100.YX842:AGGTTACTCTTAGTCT-1	-1.25957	-3.04388	CTGL	FC_RNA_downsample_100
FC_RNA_downsample_100.YX796:TGTGGCCAGCACCACA-1	-1.51833	0.180384	PTGL	FC_RNA_downsample_100
FC_RNA_downsample_100.YX840:TTGCTTAGTTCACTGT-1	-1.92348	0.922795	ITL23GL	FC_RNA_downsample_100
FC_RNA_downsample_100.YX796:TAGTACGGTCATTACC-1	0.364601	-1.98559	PVGA	FC_RNA_downsample_100
FC_RNA_downsample_100.YX839:CAGTATGGTCCTTTAA-1	-0.403814	-2.91172	CTGL	FC_RNA_downsample_100
FC_RNA_downsample_100.YX842:TGATTGCAGTCAGGCC-1	0.577009	-0.981068	SSTGA	FC_RNA_downsample_100
FC_RNA_downsample_100.YX841:CATAGGTTCACTCGCT-1	-2.13674	0.899853	ITL23GL	FC_RNA_downsample_100
FC_RNA_downsample_100.YX797:GTGTGTTAGCTGGAAA-1	0.688874	0.102127	STRGA	FC_RNA_downsample_100
FC_RNA_downsample_100.YX797:TGGTGCATCATGCCTC-1	0.144471	-2.83427	NPGL	FC_RNA_downsample_100
FC_RNA_downsample_100.YX797:AAACCGAAGCACCACA-1	-0.155421	-2.49002	NPGL	FC_RNA_downsample_100
FC_RNA_downsample_100.YX797:TTTGGTAAGGACCTCA-1	-2.52648	-1.04371	OBGL	FC_RNA_downsample_100
FC_RNA_downsample_100.YX839:AGCTAACTCATTGACA-1	0.695824	-1.26312	PVGA	FC_RNA_downsample_100
FC_RNA_downsample_100.YX841:ACGACAAAGGAGTCGG-1	2.67505	2.47854	ASC	FC_RNA_downsample_100
FC_RNA_downsample_100.YX797:TCCCGGACATAACGGG-1	-2.57369	0.790979	ITL23GL	FC_RNA_downsample_100
FC_RNA_downsample_100.YX841:TTGTCAAAGACTCGCA-1	-0.891435	-0.562565	ITL45GL	FC_RNA_downsample_100
FC_RNA_downsample_100.YX842:CCAGGATGTATACTGG-1	-1.35377	-0.90387	ITL45GL	FC_RNA_downsample_100
FC_RNA_downsample_100.YX842:CAAGACAAGATGCCTG-1	-1.24683	0.41798	ITL45GL	FC_RNA_downsample_100
FC_RNA_downsample_100.YX842:TCATTGTTCCGCCTCA-1	3.24512	1.81819	OGC	FC_RNA_downsample_100
FC_RNA_downsample_100.YX797:GGTCCGTAGCTTACTT-1	0.0246262	-2.70291	NPGL	FC_RNA_downsample_100
FC_RNA_downsample_100.YX797:ATGTTCAAGGCGAAAC-1	3.59048	2.84035	OGC	FC_RNA_downsample_100
FC_RNA_downsample_100.YX842:AGGTTTATCTAATTGG-1	-1.05581	0.268858	ITL45GL	FC_RNA_downsample_100
FC_RNA_downsample_100.YX796:AGTTGGCGTGGAAGGC-1	0.0389849	-0.0597099	STRGA	FC_RNA_downsample_100
FC_RNA_downsample_100.YX840:CGTGCTGCAGTTTCTC-1	2.34693	2.46147	MGL	FC_RNA_downsample_100
FC_RNA_downsample_100.YX840:ACATTGCAGCAATAGG-1	0.492882	-1.62422	PVGA	FC_RNA_downsample_100
FC_RNA_downsample_100.YX796:GGGCGAATCAAACACC-1	3.23645	2.24811	OGC	FC_RNA_downsample_100
FC_RNA_downsample_100.YX839:GGGTGAAGTGTCCTGC-1	-1.49	-2.28389	CTGL	FC_RNA_downsample_100
FC_RNA_downsample_100.YX842:GGCCTTAAGTAGGCGG-1	-2.32048	-1.38637	ITL6GL	FC_RNA_downsample_100
FC_RNA_downsample_100.YX841:CTAGGACGTAGGATTT-1	-1.67189	-0.0139946	PTGL	FC_RNA_downsample_100
FC_RNA_downsample_100.YX797:ACTTTGTTCTATCGCC-1	3.40318	2.67749	OGC	FC_RNA_downsample_100
FC_RNA_downsample_100.YX797:ATCTATGAGTAACAGG-1	0.201556	-0.632662	VIPGA	FC_RNA_downsample_100
FC_RNA_downsample_100.YX842:CGGACAACAACTGGCT-1	-1.34161	-2.85855	CTGL	FC_RNA_downsample_100
FC_RNA_downsample_100.YX841:CTCCGTCCATTGGGAG-1	-2.21607	-1.22335	ITL6GL	FC_RNA_downsample_100
FC_RNA_downsample_100.YX841:TAGCCTCTCTTCAATC-1	-0.811985	-2.42696	CTGL	FC_RNA_downsample_100
FC_RNA_downsample_100.YX840:CAAACACTCCGCATGA-1	-2.3087	1.04074	ITL23GL	FC_RNA_downsample_100
FC_RNA_downsample_100.YX839:CAGCAAGCAAAGGTAC-1	2.51838	3.12802	OBGA	FC_RNA_downsample_100
FC_RNA_downsample_100.YX839:TAATGGACACCGGTAT-1	-2.54104	0.357049	ITL23GL	FC_RNA_downsample_100
FC_RNA_downsample_100.YX797:TCCGGTAAGCTGGACC-1	2.02646	2.40245	MGL	FC_RNA_downsample_100
FC_RNA_downsample_100.YX840:GATGAGGGTTAGTGAT-1	3.00887	3.19743	OBGA	FC_RNA_downsample_100
FC_RNA_downsample_100.YX841:CACATACAGTGAGCGG-1	-0.561887	-2.51467	CTGL	FC_RNA_downsample_100
FC_RNA_downsample_100.YX839:ACCCGTAAGGGCCACT-1	-1.57364	0.551339	ITL6GL	FC_RNA_downsample_100
FC_RNA_downsample_100.YX842:GTCCTCAGTGAGGTGA-1	-0.89735	0.333983	ITL45GL	FC_RNA_downsample_100
FC_RNA_downsample_100.YX840:ACTTCGCTCTAGCGTG-1	-2.16154	-0.523585	STRGA	FC_RNA_downsample_100
FC_RNA_downsample_100.YX796:AGACACGCATAGCTTG-1	-1.63349	-0.64521	ITL5GL	FC_RNA_downsample_100
FC_RNA_downsample_100.YX841:CAGGGTGAGGCGCATC-1	-2.07692	-0.810764	ITL5GL	FC_RNA_downsample_100
FC_RNA_downsample_100.YX840:GCCACTAAGGAATAAC-1	-0.482879	-0.704649	VIPGA	FC_RNA_downsample_100
FC_RNA_downsample_100.YX796:ACCAAACTCGGTTACG-1	0.260712	-0.0303015	D12MSN	FC_RNA_downsample_100
FC_RNA_downsample_100.YX841:AGCATTTCATAATGTC-1	2.99333	2.54193	ASC	FC_RNA_downsample_100
FC_RNA_downsample_100.YX842:AGGTTTATCACTCAAA-1	0.115477	-0.722822	VIPGA	FC_RNA_downsample_100
FC_RNA_downsample_100.YX796:GAGGAGGCAGGACCTT-1	-1.34673	-2.61098	CTGL	FC_RNA_downsample_100
FC_RNA_downsample_100.YX797:TTCCTTCTCACGCATG-1	-1.14763	-2.60845	CTGL	FC_RNA_downsample_100
FC_RNA_downsample_100.YX842:CCTGGTAAGGACAACA-1	3.11638	1.98065	OGC	FC_RNA_downsample_100
FC_RNA_downsample_100.YX797:AACCTTAAGTTGTCAA-1	3.71781	2.49795	OGC	FC_RNA_downsample_100
FC_RNA_downsample_100.YX839:TTGGCTACACAGCCAT-1	2.36206	2.34718	MGL	FC_RNA_downsample_100
FC_RNA_downsample_100.YX796:TCGTCAACAAAGGCCA-1	0.498628	-1.24051	PVGA	FC_RNA_downsample_100
FC_RNA_downsample_100.YX797:ACACTTGCACACTAAT-1	-0.216524	-1.22081	CLAGL	FC_RNA_downsample_100
FC_RNA_downsample_100.YX842:ACTTTGTTCAGGTTTA-1	0.171324	-2.32862	NPGL	FC_RNA_downsample_100
FC_RNA_downsample_100.YX842:TGAGGAGGTGAGACTC-1	1.61839	2.18927	CLAGL	FC_RNA_downsample_100
FC_RNA_downsample_100.YX797:ATGTAAGCATTAAGTC-1	0.591301	-1.44744	SSTGA	FC_RNA_downsample_100
FC_RNA_downsample_100.YX797:GCCAATTAGAGGAAGG-1	3.06202	2.86402	OGC	FC_RNA_downsample_100
FC_RNA_downsample_100.YX840:CATGAGGCACTGACCG-1	0.00492113	-2.606	NPGL	FC_RNA_downsample_100
FC_RNA_downsample_100.YX840:TAAAGCCTCATTAGTG-1	2.57409	1.75347	OBGA	FC_RNA_downsample_100
FC_RNA_downsample_100.YX841:CTTCATCCAGGAACTG-1	0.326196	-1.65097	PVGA	FC_RNA_downsample_100
FC_RNA_downsample_100.YX797:ATTGCTCGTACTTCAC-1	-1.12765	-0.575475	ITL45GL	FC_RNA_downsample_100
FC_RNA_downsample_100.YX796:TTATCCTAGTTTAACG-1	2.98123	2.80177	VLMC	FC_RNA_downsample_100
FC_RNA_downsample_100.YX797:TGTGATCAGCAAGGGT-1	3.1879	3.02977	OGC	FC_RNA_downsample_100
FC_RNA_downsample_100.YX796:GGTTACCCATGAGTTT-1	-1.83342	0.0451418	PTGL	FC_RNA_downsample_100
FC_RNA_downsample_100.YX796:CAAACACTCGCAATCG-1	-2.28166	0.482901	OBGL	FC_RNA_downsample_100
FC_RNA_downsample_100.YX840:GTCCGTAAGGAGGGTT-1	0.894286	-1.01695	SSTGA	FC_RNA_downsample_100
FC_RNA_downsample_100.YX840:ACCCGGTAGCACCACA-1	3.27941	3.13557	OBGA	FC_RNA_downsample_100
FC_RNA_downsample_100.YX796:GTGCTTACAAGGTCGA-1	0.00728362	-2.94861	NPGL	FC_RNA_downsample_100
FC_RNA_downsample_100.YX796:TTTCTTGCAGCATGAG-1	0.332426	-1.5818	PVGA	FC_RNA_downsample_100
FC_RNA_downsample_100.YX797:CTGACCAAGCTGGACC-1	3.43971	2.34129	OGC	FC_RNA_downsample_100
FC_RNA_downsample_100.YX841:AGGGCCTTCGCAGGCT-1	-0.889846	-2.65812	CTGL	FC_RNA_downsample_100
FC_RNA_downsample_100.YX842:AGGATTGAGACACCGC-1	-1.22019	-2.25353	CTGL	FC_RNA_downsample_100
FC_RNA_downsample_100.YX842:CACCTGTTCCAAGTGT-1	-1.2963	-0.655627	ITL45GL	FC_RNA_downsample_100
FC_RNA_downsample_100.YX796:CTCCATCAGCTATGAC-1	-1.64175	0.491105	PTGL	FC_RNA_downsample_100
FC_RNA_downsample_100.YX841:TAGCTTGCAAGGTCCT-1	-2.11326	-1.04537	ITL6GL	FC_RNA_downsample_100
FC_RNA_downsample_100.YX796:ATCCGTGAGGCACAGG-1	-1.76768	0.0281287	PTGL	FC_RNA_downsample_100
FC_RNA_downsample_100.YX839:TCCATTGTCTACTAAG-1	3.35183	2.74895	OGC	FC_RNA_downsample_100
FC_RNA_downsample_100.YX796:GATTAGTGTCATAAGT-1	-2.5896	-0.705417	OBGL	FC_RNA_downsample_100
FC_RNA_downsample_100.YX797:TTCGTTAGTCATAGAT-1	3.57028	2.11763	OGC	FC_RNA_downsample_100
FC_RNA_downsample_100.YX841:CAAGGCCTCTGCAACG-1	-2.27419	0.604299	ITL23GL	FC_RNA_downsample_100
FC_RNA_downsample_1000.YX841:GATTGCGTCATAACCA-1	-8.13496	-0.380655	ITL23GL	FC_RNA_downsample_1000
FC_RNA_downsample_1000.YX841:GCCAGGTTCATGGCCA-1	-5.90285	4.11713	ITL5GL	FC_RNA_downsample_1000
FC_RNA_downsample_1000.YX840:CTTCTAAGTATTGGAT-1	0.088475	15.7365	CTGL	FC_RNA_downsample_1000
FC_RNA_downsample_1000.YX796:CTGCTACTCACAGCGC-1	0.120787	-11.4774	STRGA	FC_RNA_downsample_1000
FC_RNA_downsample_1000.YX839:CTCGCTAGTCACCAAA-1	-7.50494	-1.98597	ITL23GL	FC_RNA_downsample_1000
FC_RNA_downsample_1000.YX842:ACGTACCCAGTAGGTG-1	-5.68172	2.09335	CLAGL	FC_RNA_downsample_1000
FC_RNA_downsample_1000.YX797:CGCTTAACAATGAATG-1	-1.45954	-14.0242	PVGA	FC_RNA_downsample_1000
FC_RNA_downsample_1000.YX840:TTTGGTGCATCTTGAG-1	0.16959	-11.3974	OBGA	FC_RNA_downsample_1000
FC_RNA_downsample_1000.YX796:GAACCTGTCCCATAGG-1	-7.98752	-0.390527	ITL23GL	FC_RNA_downsample_1000
FC_RNA_downsample_1000.YX841:AATGTCCAGAACAAGT-1	1.95695	-4.44355	PTGL	FC_RNA_downsample_1000
FC_RNA_downsample_1000.YX841:ACAACATGTGTTGCTT-1	2.05489	-4.7135	PTGL	FC_RNA_downsample_1000
FC_RNA_downsample_1000.YX840:GGCGTTATCTTGCAGG-1	-5.68319	2.13195	ITL6GL	FC_RNA_downsample_1000
FC_RNA_downsample_1000.YX840:TATGGATGTTAATGCG-1	6.93848	8.20815	OBGA	FC_RNA_downsample_1000
FC_RNA_downsample_1000.YX841:TTGAGCTAGCTATTAG-1	-12.9004	7.99811	NPGL	FC_RNA_downsample_1000
FC_RNA_downsample_1000.YX796:GGTTGGTGTCCGCTGT-1	-7.24135	-2.58049	OBGL	FC_RNA_downsample_1000
FC_RNA_downsample_1000.YX842:CACGCAATCATTGTTC-1	18.0674	-7.82873	OGC	FC_RNA_downsample_1000
FC_RNA_downsample_1000.YX841:GACCTGATCTGTTCAT-1	12.9338	16.5965	MGL	FC_RNA_downsample_1000
FC_RNA_downsample_1000.YX840:GTGCTGGGTCAATGTG-1	-1.89644	-14.6155	PVGA	FC_RNA_downsample_1000
FC_RNA_downsample_1000.YX796:GCAGGTTGTAACAGGG-1	17.7759	-7.47603	OGC	FC_RNA_downsample_1000
FC_RNA_downsample_1000.YX841:TGGTAAACAGAGAGCC-1	-8.23152	-1.70542	ITL23GL	FC_RNA_downsample_1000
FC_RNA_downsample_1000.YX842:AATGGCGCAATGAAGC-1	0.130894	15.7001	CTGL	FC_RNA_downsample_1000
FC_RNA_downsample_1000.YX797:ATATAGGCAATTAACC-1	17.6965	-7.65201	OGC	FC_RNA_downsample_1000
FC_RNA_downsample_1000.YX839:GTCCATTGTGTTGCAA-1	10.2203	7.49515	VLMC	FC_RNA_downsample_1000
FC_RNA_downsample_1000.YX839:GATTCATCACCTAATG-1	17.7422	-7.23461	OGC	FC_RNA_downsample_1000
FC_RNA_downsample_1000.YX797:ATGCAGGCAACAGGTG-1	13.0084	16.6961	MGL	FC_RNA_downsample_1000
FC_RNA_downsample_1000.YX797:AATGTCCAGTTGCGTG-1	7.10765	-10.937	VIPGA	FC_RNA_downsample_1000
FC_RNA_downsample_1000.YX796:GTTTCCTCAACAGGAT-1	-8.42548	-1.48424	ITL23GL	FC_RNA_downsample_1000
FC_RNA_downsample_1000.YX797:GAAAGGCTCCGCACAA-1	-0.165581	-12.3959	SSTGA	FC_RNA_downsample_1000
FC_RNA_downsample_1000.YX842:TGCTCACTCAAAGGCA-1	-7.31539	-0.733576	ITL6GL	FC_RNA_downsample_1000
FC_RNA_downsample_1000.YX797:CAGTATGGTGTTCCCA-1	7.17384	-10.8618	VIPGA	FC_RNA_downsample_1000
FC_RNA_downsample_1000.YX839:GAGTATCTCGTTTCTG-1	10.8584	7.32989	ASC	FC_RNA_downsample_1000
FC_RNA_downsample_1000.YX796:CGGTAACGTGCTCACC-1	6.89327	-11.1672	VIPGA	FC_RNA_downsample_1000
FC_RNA_downsample_1000.YX796:AGACAATAGTGTGATC-1	-4.72224	-5.41428	ITL6GL	FC_RNA_downsample_1000
FC_RNA_downsample_1000.YX840:GCTAGCTCAGGACCTT-1	6.88526	8.22483	OBGA	FC_RNA_downsample_1000
FC_RNA_downsample_1000.YX842:GTACTTAAGTGATTCA-1	10.1011	7.54359	CLAGL	FC_RNA_downsample_1000
FC_RNA_downsample_1000.YX842:GACTTAGGTGCACGCA-1	11.9657	-0.755043	OPC	FC_RNA_downsample_1000
FC_RNA_downsample_1000.YX842:AATTAGGCAGGGAGCT-1	11.9524	-0.768688	OPC	FC_RNA_downsample_1000
FC_RNA_downsample_1000.YX840:GGTTCTTGTCACAGAC-1	-0.168333	-12.7368	SSTGA	FC_RNA_downsample_1000
FC_RNA_downsample_1000.YX842:ACGACAAAGGACCTCA-1	-12.7976	8.08549	NPGL	FC_RNA_downsample_1000
FC_RNA_downsample_1000.YX797:TGGCCAATCGCTTCTA-1	-0.865455	-13.092	SSTGA	FC_RNA_downsample_1000
FC_RNA_downsample_1000.YX842:CCTGCTCCAGGATGGC-1	2.1411	-4.47616	PTGL	FC_RNA_downsample_1000
FC_RNA_downsample_1000.YX841:GGTCTTGAGGTAAGGC-1	-0.208589	-13.5597	SSTGA	FC_RNA_downsample_1000
FC_RNA_downsample_1000.YX796:TCAGTGAGTCCTAGTT-1	2.02577	-4.67817	PTGL	FC_RNA_downsample_1000
FC_RNA_downsample_1000.YX839:TATGAAGCATTGCGTA-1	6.91109	8.20562	OBGA	FC_RNA_downsample_1000
FC_RNA_downsample_1000.YX841:CCGCCAACACCTAATG-1	7.53101	-9.44727	VIPGA	FC_RNA_downsample_1000
FC_RNA_downsample_1000.YX797:GCGCCTTGTACTAAAC-1	-8.35168	-1.50003	ITL23GL	FC_RNA_downsample_1000
FC_RNA_downsample_1000.YX797:AGAGAAGCACAGAACG-1	0.0857879	-11.5287	STRGA	FC_RNA_downsample_1000
FC_RNA_downsample_1000.YX840:CTGTTTAGTCATGCAA-1	-0.809759	-12.9865	SSTGA	FC_RNA_downsample_1000
FC_RNA_downsample_1000.YX796:CGGTTCCGTCAATGTG-1	-8.29025	-0.0308674	ITL23GL	FC_RNA_downsample_1000
FC_RNA_downsample_1000.YX796:CTGGACCAGCTGTCAG-1	7.19812	-10.714	VIPGA	FC_RNA_downsample_1000
FC_RNA_downsample_1000.YX840:GCATTAGGTTTGGTTC-1	17.6253	-6.5042	OGC	FC_RNA_downsample_1000
FC_RNA_downsample_1000.YX840:ACTTCGCTCTGTTCAT-1	17.2015	-7.26181	OGC	FC_RNA_downsample_1000
FC_RNA_downsample_1000.YX839:CACTTTGTCATCCACC-1	-4.59326	2.25618	ITL6GL	FC_RNA_downsample_1000
FC_RNA_downsample_1000.YX839:CAAACTGGTCTTGCAT-1	8.5334	7.98988	OBGA	FC_RNA_downsample_1000
FC_RNA_downsample_1000.YX841:TATGGATGTAGCCTAA-1	-7.07861	-1.60616	ITL23GL	FC_RNA_downsample_1000
FC_RNA_downsample_1000.YX797:GCAAGCCTCAAACTCA-1	-1.1716	18.5213	CTGL	FC_RNA_downsample_1000
FC_RNA_downsample_1000.YX840:AGGCAGGTCGTACCGA-1	1.90305	-4.86359	PTGL	FC_RNA_downsample_1000
FC_RNA_downsample_1000.YX839:AATCCCTGTACGGTAC-1	-7.86386	-0.899771	ITL23GL	FC_RNA_downsample_1000
FC_RNA_downsample_1000.YX797:CGAAGAATCAGCAAGA-1	-8.35713	2.36951	ITL45GL	FC_RNA_downsample_1000
FC_RNA_downsample_1000.YX796:TGCATTAAGAGAGCCG-1	-7.53917	-2.01562	ITL23GL	FC_RNA_downsample_1000
FC_RNA_downsample_1000.YX840:ACTCACCTCATGCAAC-1	-12.857	8.02172	NPGL	FC_RNA_downsample_1000
FC_RNA_downsample_1000.YX841:TCTTGTCCAGACAAAC-1	-7.33858	-1.75319	ITL23GL	FC_RNA_downsample_1000
FC_RNA_downsample_1000.YX842:CTAGTAATCCCTGACT-1	-5.46951	2.05834	CLAGL	FC_RNA_downsample_1000
FC_RNA_downsample_1000.YX796:ACCCAGGGTAATCGCA-1	7.55414	-9.4062	VIPGA	FC_RNA_downsample_1000
FC_RNA_downsample_1000.YX797:AGCTATATCGCTCACT-1	-1.15643	17.5216	CTGL	FC_RNA_downsample_1000
FC_RNA_downsample_1000.YX840:GGCTAGACATGCTTAG-1	-1.30429	17.6646	CTGL	FC_RNA_downsample_1000
FC_RNA_downsample_1000.YX841:GTACCTTGTATGTGGC-1	0.985249	-10.2172	D12MSN	FC_RNA_downsample_1000
FC_RNA_downsample_1000.YX841:CATAGACTCCTGAGTG-1	-5.67744	3.95105	ITL5GL	FC_RNA_downsample_1000
FC_RNA_downsample_1000.YX796:AACGCCCAGTGAGCGG-1	17.4578	-7.05259	OGC	FC_RNA_downsample_1000
FC_RNA_downsample_1000.YX796:TCAAACCAGAGGAAGG-1	-4.75466	-5.91731	OBGL	FC_RNA_downsample_1000
FC_RNA_downsample_1000.YX840:CCGTGCTGTCAATAGT-1	-1.07038	17.8739	CTGL	FC_RNA_downsample_1000
FC_RNA_downsample_1000.YX796:GAGCGAAGTTCACCCA-1	8.74395	7.80198	STRGA	FC_RNA_downsample_1000
FC_RNA_downsample_1000.YX839:CAGGTGGAGCGAGCGA-1	-7.60517	1.44835	ITL23GL	FC_RNA_downsample_1000
FC_RNA_downsample_1000.YX841:AGTAAACAGGTGAAGC-1	-7.40751	-1.13041	ITL23GL	FC_RNA_downsample_1000
FC_RNA_downsample_1000.YX841:TACCGTTGTTTCCACG-1	-1.22651	-14.1129	PVGA	FC_RNA_downsample_1000
FC_RNA_downsample_1000.YX797:GTTAAACGTTCGGGAT-1	-1.26202	17.6656	CTGL	FC_RNA_downsample_1000
FC_RNA_downsample_1000.YX841:GTACGTAGTTTGTGGA-1	0.251047	15.5647	NPGL	FC_RNA_downsample_1000
FC_RNA_downsample_1000.YX840:TCAAGACTCCTTCGTA-1	6.85128	8.2735	OBGA	FC_RNA_downsample_1000
FC_RNA_downsample_1000.YX797:TCCTTTACAATTTGGT-1	17.6527	-7.2218	OGC	FC_RNA_downsample_1000
FC_RNA_downsample_1000.YX797:GCTGGATGTTAAGGTT-1	13.0092	16.5688	MGL	FC_RNA_downsample_1000
FC_RNA_downsample_1000.YX796:TACCGTTGTCCGCTGT-1	-1.05033	18.2061	CTGL	FC_RNA_downsample_1000
FC_RNA_downsample_1000.YX839:GGTACTTAGGTGCTGC-1	8.77761	7.81308	CLAGL	FC_RNA_downsample_1000
FC_RNA_downsample_1000.YX796:TCTAGCGAGGGTGAGT-1	-4.5262	2.36725	ITL6GL	FC_RNA_downsample_1000
FC_RNA_downsample_1000.YX839:CGTTAACAGTGAACCT-1	-8.19423	-0.312315	ITL23GL	FC_RNA_downsample_1000
FC_RNA_downsample_1000.YX797:CCGCTAAAGGGTTAGA-1	-4.84117	2.20938	ITL6GL	FC_RNA_downsample_1000
FC_RNA_downsample_1000.YX840:TGGACAAAGAAGGTGC-1	7.10456	8.08558	OBGA	FC_RNA_downsample_1000
FC_RNA_downsample_1000.YX842:TTGACATCACTATGGC-1	18.0403	-7.89718	OGC	FC_RNA_downsample_1000
FC_RNA_downsample_1000.YX841:CCTTAGTGTAATCGCA-1	-0.117855	-13.2282	SSTGA	FC_RNA_downsample_1000
FC_RNA_downsample_1000.YX840:CTGTTTAGTTCGCTCA-1	-0.147523	-13.5038	SSTGA	FC_RNA_downsample_1000
FC_RNA_downsample_1000.YX839:GACTATTCAACCGCCA-1	-8.05788	1.99537	ITL45GL	FC_RNA_downsample_1000
FC_RNA_downsample_1000.YX797:GCCTTAACATAAGGAC-1	7.58154	-9.45324	VIPGA	FC_RNA_downsample_1000
FC_RNA_downsample_1000.YX841:AGAAGGTGTGATCAGC-1	-1.18483	18.1771	CTGL	FC_RNA_downsample_1000
FC_RNA_downsample_1000.YX840:GCTGTGCAGTTTGGTA-1	-1.6048	-13.9835	PVGA	FC_RNA_downsample_1000
FC_RNA_downsample_1000.YX839:ACAGCCGGTCGTTACT-1	-7.92095	1.60025	ITL45GL	FC_RNA_downsample_1000
FC_RNA_downsample_1000.YX797:CTCGCTCCAATTGAGA-1	-7.32252	-2.78689	ITL23GL	FC_RNA_downsample_1000
FC_RNA_downsample_1000.YX842:ATTGCGCCATTCCTGT-1	-12.8132	8.07289	NPGL	FC_RNA_downsample_1000
FC_RNA_downsample_1000.YX797:GCATTAGGTTTGGTTC-1	17.5559	-6.47496	OGC	FC_RNA_downsample_1000
FC_RNA_downsample_1000.YX840:ATGCAAACAGTCTAGC-1	-7.44952	-0.937674	ITL23GL	FC_RNA_downsample_1000
FC_RNA_downsample_1000.YX842:TTGTGCGAGATAACCC-1	8.75997	7.77274	VLMC	FC_RNA_downsample_1000
FC_RNA_downsample_1000.YX796:GAAGGAACACTAAGCC-1	-5.93693	4.21806	ITL5GL	FC_RNA_downsample_1000
FC_RNA_downsample_1000.YX841:CAATAAGCATCTTGAG-1	-2.01931	-14.7213	PVGA	FC_RNA_downsample_1000
FC_RNA_downsample_1000.YX839:GCTGAGGAGTTACTTC-1	-7.29186	-1.5803	ITL23GL	FC_RNA_downsample_1000
FC_RNA_downsample_1000.YX841:CTATGGCCAAGCCACT-1	-1.17211	18.4491	CTGL	FC_RNA_downsample_1000
FC_RNA_downsample_1000.YX841:TGATGATGTGCTTAGA-1	-12.8611	8.0231	NPGL	FC_RNA_downsample_1000
FC_RNA_downsample_1000.YX842:AGTTATGTCCAAGTGT-1	-7.9963	-1.18552	ITL23GL	FC_RNA_downsample_1000
FC_RNA_downsample_1000.YX797:TCCTAGTGTGGGTACT-1	0.257965	15.5528	NPGL	FC_RNA_downsample_1000
FC_RNA_downsample_1000.YX840:GAGAAACGTCGTAATG-1	6.87044	-11.1976	VIPGA	FC_RNA_downsample_1000
FC_RNA_downsample_1000.YX796:ATCAAGCTCCCGTTGT-1	-1.33163	-14.0698	PVGA	FC_RNA_downsample_1000
FC_RNA_downsample_1000.YX796:GGTGAGTAGTCCTGAG-1	1.82673	-4.94487	PTGL	FC_RNA_downsample_1000
FC_RNA_downsample_1000.YX796:GAGTAACCATTGTGAT-1	-5.65156	3.96862	ITL5GL	FC_RNA_downsample_1000
FC_RNA_downsample_1000.YX796:GTCCTCCCAGGTTACC-1	-12.797	8.08104	NPGL	FC_RNA_downsample_1000
FC_RNA_downsample_1000.YX796:CCCGCTTCACGTTACA-1	17.4761	-7.09082	OGC	FC_RNA_downsample_1000
FC_RNA_downsample_1000.YX841:GGGTGTTGTTAGAGCC-1	2.01081	-4.72007	PTGL	FC_RNA_downsample_1000
FC_RNA_downsample_1000.YX839:GTACTTAAGGAGCAAC-1	-8.09689	3.20753	ITL45GL	FC_RNA_downsample_1000
FC_RNA_downsample_1000.YX796:GATGCAGCATAGCGAG-1	-1.97011	-14.6783	PVGA	FC_RNA_downsample_1000
FC_RNA_downsample_1000.YX841:TTGCTTAGTCCTTTAA-1	-8.67144	3.20279	ITL45GL	FC_RNA_downsample_1000
FC_RNA_downsample_1000.YX839:TGGCTAAGTTATCGAG-1	13.1349	16.5818	MGL	FC_RNA_downsample_1000
FC_RNA_downsample_1000.YX840:CGGTTGGGTAAGCTCA-1	-1.07575	18.4881	CTGL	FC_RNA_downsample_1000
FC_RNA_downsample_1000.YX841:GTATTGATCCGGTATG-1	-8.64581	2.49047	ITL45GL	FC_RNA_downsample_1000
FC_RNA_downsample_1000.YX840:ACTTATCTCGCCTGTT-1	10.7647	7.25248	ASC	FC_RNA_downsample_1000
FC_RNA_downsample_1000.YX797:TGAAGCAAGGGACGCA-1	-7.93649	-1.9254	ITL23GL	FC_RNA_downsample_1000
FC_RNA_downsample_1000.YX841:ACCTAAGGTTAAATGC-1	-0.088517	-13.4181	SSTGA	FC_RNA_downsample_1000
FC_RNA_downsample_1000.YX796:GCCTCGACATTCCTGT-1	-0.100284	-12.8696	SSTGA	FC_RNA_downsample_1000
FC_RNA_downsample_1000.YX797:AGAGAGGAGTGAAGTG-1	-4.80707	2.4196	ITL6GL	FC_RNA_downsample_1000
FC_RNA_downsample_1000.YX842:GTGATCAGTGCCTCAC-1	-5.32547	2.69543	ITL5GL	FC_RNA_downsample_1000
FC_RNA_downsample_1000.YX840:GTCTAGCCAGCACCAT-1	-7.64837	-1.98918	ITL23GL	FC_RNA_downsample_1000
FC_RNA_downsample_1000.YX841:TGCATTAAGGACCAGG-1	-7.7484	1.67328	ITL45GL	FC_RNA_downsample_1000
FC_RNA_downsample_1000.YX841:TCCCGGACAACACCTA-1	-4.70758	2.18069	ITL6GL	FC_RNA_downsample_1000
FC_RNA_downsample_1000.YX840:GTGTAACTCGCATTAA-1	-1.16376	17.9356	CTGL	FC_RNA_downsample_1000
FC_RNA_downsample_1000.YX842:GGAACCTGTTGTAACG-1	13.133	16.5492	MGL	FC_RNA_downsample_1000
FC_RNA_downsample_1000.YX840:GATGCGACACAAGCCT-1	-8.51947	2.50244	ITL45GL	FC_RNA_downsample_1000
FC_RNA_downsample_1000.YX796:CGGCTAATCAGCAAGA-1	2.27115	-4.45669	PTGL	FC_RNA_downsample_1000
FC_RNA_downsample_1000.YX796:TTGTCCGGTTTGCGAA-1	0.231076	15.5859	NPGL	FC_RNA_downsample_1000
FC_RNA_downsample_1000.YX839:ACAGGTAAGTTATGGC-1	-8.44188	-1.42981	ITL23GL	FC_RNA_downsample_1000
FC_RNA_downsample_1000.YX797:ACCACACCAGAACCGA-1	-7.79687	-0.975009	ITL23GL	FC_RNA_downsample_1000
FC_RNA_downsample_1000.YX841:ACTTGAATCGGTTACG-1	-1.94789	-14.6742	PVGA	FC_RNA_downsample_1000
FC_RNA_downsample_1000.YX796:CCCAAATAGTTCCTGC-1	0.782558	-10.5016	STRGA	FC_RNA_downsample_1000
FC_RNA_downsample_1000.YX796:TAATGCATCTTGAGCG-1	-7.67245	-0.972092	ITL23GL	FC_RNA_downsample_1000
FC_RNA_downsample_1000.YX840:TCCATGCTCTTAGTCT-1	-8.04082	1.87883	ITL45GL	FC_RNA_downsample_1000
FC_RNA_downsample_1000.YX841:CATCAGCCATAATCAC-1	-8.85724	3.14532	ITL45GL	FC_RNA_downsample_1000
FC_RNA_downsample_1000.YX841:GGTTTGTAGGACCTTG-1	-1.33391	17.8275	CTGL	FC_RNA_downsample_1000
FC_RNA_downsample_1000.YX796:GTTCATTTCAACAAGG-1	-0.998001	-13.7331	SSTGA	FC_RNA_downsample_1000
FC_RNA_downsample_1000.YX842:AACCGGCTCACCTGTC-1	-8.10816	2.29546	ITL45GL	FC_RNA_downsample_1000
FC_RNA_downsample_1000.YX842:CATATCGCATTAAGTC-1	-0.0350806	-13.1489	SSTGA	FC_RNA_downsample_1000
FC_RNA_downsample_1000.YX839:ACCAGGACATGGAGGC-1	-1.92812	-14.6415	PVGA	FC_RNA_downsample_1000
FC_RNA_downsample_1000.YX796:CTATGACAGCCGGTAC-1	-7.6615	-2.97026	OBGL	FC_RNA_downsample_1000
FC_RNA_downsample_1000.YX842:GGTTGGTGTTGTGATG-1	-1.14363	17.9448	CTGL	FC_RNA_downsample_1000
FC_RNA_downsample_1000.YX796:GTGCGCAGTCACCAAA-1	-7.72428	-2.57192	OBGL	FC_RNA_downsample_1000
FC_RNA_downsample_1000.YX841:ATGGCCGGTTGGTTAG-1	-5.24107	2.13564	ITL6GL	FC_RNA_downsample_1000
FC_RNA_downsample_1000.YX841:GCTAACCCAATCCTGA-1	11.8684	-0.852497	OPC	FC_RNA_downsample_1000
FC_RNA_downsample_1000.YX842:CAGCCTTTCAGCACCA-1	-8.48222	-1.6286	ITL23GL	FC_RNA_downsample_1000
FC_RNA_downsample_1000.YX841:ATTGCACAGTGAACAG-1	-0.739525	-12.8892	SSTGA	FC_RNA_downsample_1000
FC_RNA_downsample_1000.YX841:TGGATTGGTCCCGAAG-1	-0.795937	-13.8634	SSTGA	FC_RNA_downsample_1000
FC_RNA_downsample_1000.YX797:TCCTCTAAGCCTAACG-1	-8.03169	2.79894	ITL45GL	FC_RNA_downsample_1000
FC_RNA_downsample_1000.YX841:GCAAACTTCCCTCATA-1	17.5697	-7.3462	OGC	FC_RNA_downsample_1000
FC_RNA_downsample_1000.YX841:AGGACTAAGTCCTTTG-1	-1.20234	18.4869	CTGL	FC_RNA_downsample_1000
FC_RNA_downsample_1000.YX841:TAGGAACCAGGTCCTG-1	17.3426	-7.11733	OGC	FC_RNA_downsample_1000
FC_RNA_downsample_1000.YX839:AAAGCCCGTAAAGCGG-1	-1.34603	-14.1378	PVGA	FC_RNA_downsample_1000
FC_RNA_downsample_1000.YX841:AGTCTTGCAGGCAAGC-1	2.09736	-4.52978	PTGL	FC_RNA_downsample_1000
FC_RNA_downsample_1000.YX839:CCTATAGCAATAGCCC-1	17.8273	-7.54791	OGC	FC_RNA_downsample_1000
FC_RNA_downsample_1000.YX841:GGCGGTTTCTATTGTC-1	7.60031	-9.40016	VIPGA	FC_RNA_downsample_1000
FC_RNA_downsample_1000.YX796:ACCGGTTCAGCTAACC-1	7.57753	-9.34092	SSTGA	FC_RNA_downsample_1000
FC_RNA_downsample_1000.YX796:GTACCTTGTTTACGTC-1	2.21255	-4.61243	PTGL	FC_RNA_downsample_1000
FC_RNA_downsample_1000.YX796:AAACATGCATTGTTGG-1	18.0871	-7.94744	OGC	FC_RNA_downsample_1000
FC_RNA_downsample_1000.YX841:GTTTAGCAGCAAGGAC-1	-1.13755	17.571	CTGL	FC_RNA_downsample_1000
FC_RNA_downsample_1000.YX840:TTATGCGCACCTCGCT-1	-1.10592	18.2901	CTGL	FC_RNA_downsample_1000
FC_RNA_downsample_1000.YX797:CGAACCGGTGGAAGGC-1	13.1338	16.634	MGL	FC_RNA_downsample_1000
FC_RNA_downsample_1000.YX839:AGGTTAACATCGTTCT-1	6.97845	8.11015	OBGA	FC_RNA_downsample_1000
FC_RNA_downsample_1000.YX839:CCTTAGTGTATTGGAT-1	8.52864	7.92673	OBGA	FC_RNA_downsample_1000
FC_RNA_downsample_1000.YX840:GGTTTCTGTCAGGAAG-1	-7.076	-2.23384	ITL23GL	FC_RNA_downsample_1000
FC_RNA_downsample_1000.YX840:CTAGCGGGTACTTCAC-1	-6.83091	2.04436	ITL5GL	FC_RNA_downsample_1000
FC_RNA_downsample_1000.YX797:TTGAGCTAGTCATCCC-1	-6.18942	2.08037	ITL6GL	FC_RNA_downsample_1000
FC_RNA_downsample_1000.YX841:GCTCGATCAGTTTCTC-1	-7.04363	-2.04977	ITL23GL	FC_RNA_downsample_1000
FC_RNA_downsample_1000.YX796:GGACCTCAGGTGAGAC-1	-7.23427	1.80819	ITL45GL	FC_RNA_downsample_1000
FC_RNA_downsample_1000.YX796:GCTTAGTAGCTCATAA-1	-8.92858	3.0718	ITL45GL	FC_RNA_downsample_1000
FC_RNA_downsample_1000.YX797:GTCTCACTCTTTAGGA-1	-8.14217	3.09799	ITL45GL	FC_RNA_downsample_1000
FC_RNA_downsample_1000.YX842:ATGGCCCAGCTATGAC-1	17.5262	-6.4889	OGC	FC_RNA_downsample_1000
FC_RNA_downsample_1000.YX841:TGCCGGTAGCACGTTG-1	-0.885045	17.7685	NPGL	FC_RNA_downsample_1000
FC_RNA_downsample_1000.YX797:TCGATTAAGTCATTGA-1	0.144449	-11.466	STRGA	FC_RNA_downsample_1000
FC_RNA_downsample_1000.YX840:TTAAGGTGTTTATTCG-1	7.11023	-10.9353	VIPGA	FC_RNA_downsample_1000
FC_RNA_downsample_1000.YX796:CTGTTGGAGACAGGCG-1	-4.689	-5.80812	OBGL	FC_RNA_downsample_1000
FC_RNA_downsample_1000.YX796:TGTAACTCACCCTCAC-1	-7.44591	1.77201	ITL45GL	FC_RNA_downsample_1000
FC_RNA_downsample_1000.YX796:TAGTAACGTCGCGCAA-1	-1.52309	-14.2971	SSTGA	FC_RNA_downsample_1000
FC_RNA_downsample_1000.YX796:CGGTTTCTCTCCATGC-1	-4.77388	-5.44487	OBGL	FC_RNA_downsample_1000
FC_RNA_downsample_1000.YX839:AGCTGCTCACCTGCCT-1	-5.73334	2.08847	ITL5GL	FC_RNA_downsample_1000
FC_RNA_downsample_1000.YX841:ACTCACCTCTCCTCTT-1	10.1487	7.55539	VLMC	FC_RNA_downsample_1000
FC_RNA_downsample_1000.YX841:TTCCCACAGCGAGTAA-1	2.2646	-4.43116	PTGL	FC_RNA_downsample_1000
FC_RNA_downsample_1000.YX797:GGTAACTTCAGTGAAG-1	-8.5853	-0.957882	ITL23GL	FC_RNA_downsample_1000
FC_RNA_downsample_1000.YX796:ATTACCGCATCCCGCT-1	7.02231	8.19412	OBGA	FC_RNA_downsample_1000
FC_RNA_downsample_1000.YX840:GGTTTCCTCGGGCCAT-1	-8.46151	1.66668	ITL45GL	FC_RNA_downsample_1000
FC_RNA_downsample_1000.YX840:CTTCAGGAGGGTCTAT-1	-0.191328	-12.7765	CLAGL	FC_RNA_downsample_1000
FC_RNA_downsample_1000.YX842:CGATCCTTCGGTCATG-1	-1.33509	18.3096	CTGL	FC_RNA_downsample_1000
FC_RNA_downsample_1000.YX840:AGTGTGGCAGGCAAGC-1	-7.38101	1.61717	ITL45GL	FC_RNA_downsample_1000
FC_RNA_downsample_1000.YX841:CCGATGCAGGTGAAAT-1	-8.11761	-1.20811	ITL23GL	FC_RNA_downsample_1000
FC_RNA_downsample_1000.YX796:ACCAAGCGTCATAAGT-1	1.02098	-10.2483	D12MSN	FC_RNA_downsample_1000
FC_RNA_downsample_1000.YX797:CTCACTCAGTAAGTGG-1	17.2887	-7.38573	OGC	FC_RNA_downsample_1000
FC_RNA_downsample_1000.YX842:AACCTTGCACAACAAA-1	17.6842	-7.1442	OGC	FC_RNA_downsample_1000
FC_RNA_downsample_1000.YX797:GATTAAGCATAATGTC-1	-7.44411	1.69416	ITL45GL	FC_RNA_downsample_1000
FC_RNA_downsample_1000.YX797:GGTGAGTAGAGGATAT-1	-4.77876	-5.43421	OBGL	FC_RNA_downsample_1000
FC_RNA_downsample_1000.YX841:AGTAACACATTGGGAG-1	10.8934	7.37322	ASC	FC_RNA_downsample_1000
FC_RNA_downsample_1000.YX841:CTCGTTATCCCATAAA-1	-5.77457	3.90237	ITL5GL	FC_RNA_downsample_1000
FC_RNA_downsample_1000.YX841:GCTGCAATCGCTAAGT-1	7.15637	-10.876	VIPGA	FC_RNA_downsample_1000
FC_RNA_downsample_1000.YX839:GGTCATTAGCTATTGA-1	-4.77788	-5.59568	OBGL	FC_RNA_downsample_1000
FC_RNA_downsample_1000.YX840:GGCAATCGTGCTGTAA-1	11.8046	-0.916519	OPC	FC_RNA_downsample_1000
FC_RNA_downsample_1000.YX797:TTTGTTGGTTACTTGC-1	-7.03063	-0.712322	ITL6GL	FC_RNA_downsample_1000
FC_RNA_downsample_1000.YX796:ACGTCCTTCGCGACAC-1	-8.55697	3.2689	ITL45GL	FC_RNA_downsample_1000
FC_RNA_downsample_1000.YX796:TATTCGTTCCTGATGG-1	-1.98589	-14.6828	PVGA	FC_RNA_downsample_1000
FC_RNA_downsample_1000.YX841:GAGTCATTCCTTCTAG-1	-5.36726	3.46096	ITL5GL	FC_RNA_downsample_1000
FC_RNA_downsample_1000.YX797:TTTCGTCCAGACAAAC-1	-4.49049	2.41748	ITL6GL	FC_RNA_downsample_1000
FC_RNA_downsample_1000.YX840:GCGCAATGTCATTGAG-1	-1.98684	-14.6758	PVGA	FC_RNA_downsample_1000
FC_RNA_downsample_1000.YX841:GCAGGACCATCCATCT-1	-7.86124	-1.9363	ITL23GL	FC_RNA_downsample_1000
FC_RNA_downsample_1000.YX842:CCAAGGCTCCTAAATG-1	11.9042	-0.810094	OPC	FC_RNA_downsample_1000
FC_RNA_downsample_1000.YX797:GGCAAATCAGCTTACA-1	-8.15522	0.986757	ITL45GL	FC_RNA_downsample_1000
FC_RNA_downsample_1000.YX797:GCCACAATCACTTTAC-1	-1.04884	18.4212	CTGL	FC_RNA_downsample_1000
FC_RNA_downsample_1000.YX842:ACATTGCAGAACAAGT-1	10.8699	7.3391	ASC	FC_RNA_downsample_1000
FC_RNA_downsample_1000.YX797:CCTAATAAGGCTATGT-1	17.4274	-7.04886	OGC	FC_RNA_downsample_1000
FC_RNA_downsample_1000.YX840:TATGGGCGTCACGAAC-1	10.8863	7.35636	ASC	FC_RNA_downsample_1000
FC_RNA_downsample_1000.YX840:CAGGGCTTCATGCGTG-1	-6.0801	2.10627	ITL45GL	FC_RNA_downsample_1000
FC_RNA_downsample_1000.YX839:ATCAATCCAGGCCATT-1	-7.80575	2.01225	ITL45GL	FC_RNA_downsample_1000
FC_RNA_downsample_1000.YX840:TGGCCAATCTTGACCC-1	-1.36341	-14.2079	PVGA	FC_RNA_downsample_1000
FC_RNA_downsample_1000.YX796:TCCTCAATCTTGGACG-1	-0.510592	-12.7589	SSTGA	FC_RNA_downsample_1000
FC_RNA_downsample_1000.YX796:CTAGTTGCATAATCCG-1	-7.61941	-2.04299	ITL23GL	FC_RNA_downsample_1000
FC_RNA_downsample_1000.YX797:TCCAGGATCAGGAAGC-1	13.1437	16.5859	MGL	FC_RNA_downsample_1000
FC_RNA_downsample_1000.YX797:CGATCCTTCTTGGACG-1	7.13253	8.04472	OBGA	FC_RNA_downsample_1000
FC_RNA_downsample_1000.YX841:CCTTCAATCACCGGTA-1	-1.03674	18.4811	CTGL	FC_RNA_downsample_1000
FC_RNA_downsample_1000.YX841:GCTTTCATCGGTTCCT-1	-8.24324	-1.91359	ITL23GL	FC_RNA_downsample_1000
FC_RNA_downsample_1000.YX842:GGACGGATCATCCTGC-1	12.5625	16.7751	MGL	FC_RNA_downsample_1000
FC_RNA_downsample_1000.YX839:TGAGCTTAGGCCGGAA-1	-8.29209	2.14921	ITL45GL	FC_RNA_downsample_1000
FC_RNA_downsample_1000.YX796:GCATATATCAATGACC-1	-4.74538	-5.43143	OBGL	FC_RNA_downsample_1000
FC_RNA_downsample_1000.YX842:CATCACACACTGACTA-1	-1.06247	17.9365	CTGL	FC_RNA_downsample_1000
FC_RNA_downsample_1000.YX796:TCCATAAAGCCTAATA-1	8.73055	7.82659	STRGA	FC_RNA_downsample_1000
FC_RNA_downsample_1000.YX841:TCGTTAAAGCATGCAT-1	-8.11813	-1.68964	ITL23GL	FC_RNA_downsample_1000
FC_RNA_downsample_1000.YX840:GATTCAGGTTATTGCC-1	-7.65089	-1.1522	ITL23GL	FC_RNA_downsample_1000
FC_RNA_downsample_1000.YX796:ATCACCCTCAATCTCT-1	7.58009	-9.47885	VIPGA	FC_RNA_downsample_1000
FC_RNA_downsample_1000.YX839:TTAGGCTAGCTATTAG-1	6.89076	8.19021	OBGA	FC_RNA_downsample_1000
FC_RNA_downsample_1000.YX796:GCCTTAGAGCATGGTT-1	2.26192	-4.39959	OBGL	FC_RNA_downsample_1000
FC_RNA_downsample_1000.YX839:TGCTTGTGTAGGATCC-1	-7.31842	-3.02495	OBGL	FC_RNA_downsample_1000
FC_RNA_downsample_1000.YX841:ATCATCAAGTTTGGTA-1	-7.50044	-0.902422	ITL23GL	FC_RNA_downsample_1000
FC_RNA_downsample_1000.YX841:TATTACCTCATGCGTG-1	17.6534	-7.46548	OGC	FC_RNA_downsample_1000
FC_RNA_downsample_1000.YX842:GGCAGGATCGCAATCG-1	-7.39145	1.76691	ITL45GL	FC_RNA_downsample_1000
FC_RNA_downsample_1000.YX841:ATAATGGCAGCAAGTG-1	-4.3637	2.22487	ITL6GL	FC_RNA_downsample_1000
FC_RNA_downsample_1000.YX839:CAAGTGAAGGTACCGC-1	-7.35691	-2.45829	ITL23GL	FC_RNA_downsample_1000
FC_RNA_downsample_1000.YX839:TACAGCTAGATTCCTT-1	-0.933297	17.5334	CTGL	FC_RNA_downsample_1000
FC_RNA_downsample_1000.YX796:GAGCTTAGTGATGAAA-1	-5.00356	2.96135	ITL5GL	FC_RNA_downsample_1000
FC_RNA_downsample_1000.YX796:TCTTAGCGTTGCCTCA-1	0.0695415	-11.523	STRGA	FC_RNA_downsample_1000
FC_RNA_downsample_1000.YX840:GGCCTTAAGGAAGTAT-1	-8.914	3.25756	ITL45GL	FC_RNA_downsample_1000
FC_RNA_downsample_1000.YX796:TGCGCGAGTGGACCTG-1	17.6558	-7.30611	OGC	FC_RNA_downsample_1000
FC_RNA_downsample_1000.YX796:TAGCGGACAAGCTAAA-1	-4.73415	-5.42189	OBGL	FC_RNA_downsample_1000
FC_RNA_downsample_1000.YX842:ATTCCGGAGGAAACTG-1	18.0272	-7.81849	OGC	FC_RNA_downsample_1000
FC_RNA_downsample_1000.YX842:AATTGTGTCCACCCTG-1	-1.00467	18.1739	CTGL	FC_RNA_downsample_1000
FC_RNA_downsample_1000.YX841:GCGCAATGTTAGTGAT-1	-1.0764	18.0659	CTGL	FC_RNA_downsample_1000
FC_RNA_downsample_1000.YX841:GGTTGCTCAACTGGGA-1	-7.48707	-2.99609	ITL23GL	FC_RNA_downsample_1000
FC_RNA_downsample_1000.YX841:CTGGATGTCCTCACTA-1	-1.05091	18.3443	CTGL	FC_RNA_downsample_1000
FC_RNA_downsample_1000.YX841:AGGTCTTAGGTCCTGA-1	7.16229	-10.7235	VIPGA	FC_RNA_downsample_1000
FC_RNA_downsample_1000.YX796:ATGAAGCCACAAAGCG-1	-0.186478	-12.2081	SSTGA	FC_RNA_downsample_1000
FC_RNA_downsample_1000.YX797:CTACCGGCACTGGCCA-1	-0.0443694	-11.8026	STRGA	FC_RNA_downsample_1000
FC_RNA_downsample_1000.YX796:ACTTGAATCGACCTGA-1	-1.41159	-14.2701	PVGA	FC_RNA_downsample_1000
FC_RNA_downsample_1000.YX841:CAGGGCTTCATTGCAA-1	6.85685	-11.2006	VIPGA	FC_RNA_downsample_1000
FC_RNA_downsample_1000.YX797:GCGATTAGTGTTCCCA-1	-1.19828	18.5099	CTGL	FC_RNA_downsample_1000
FC_RNA_downsample_1000.YX796:TCAGTAGGTTAATCGG-1	-6.84778	-1.73462	ITL23GL	FC_RNA_downsample_1000
FC_RNA_downsample_1000.YX797:TGACCTTGTCACAGCG-1	17.9155	-7.72304	OGC	FC_RNA_downsample_1000
FC_RNA_downsample_1000.YX841:TTCGGTACACTTAACG-1	2.01315	-4.95094	CLAGL	FC_RNA_downsample_1000
FC_RNA_downsample_1000.YX797:ACGGTTAGTTATAGCG-1	-1.25702	17.6635	CTGL	FC_RNA_downsample_1000
FC_RNA_downsample_1000.YX797:AAGTAGCCATTGTCAG-1	-8.89835	3.17159	ITL45GL	FC_RNA_downsample_1000
FC_RNA_downsample_1000.YX797:ACACTTAAGTTTCCGC-1	-6.50135	3.57283	OGC	FC_RNA_downsample_1000
FC_RNA_downsample_1000.YX796:GGTACTAGTTTAACGG-1	0.282384	-11.2675	STRGA	FC_RNA_downsample_1000
FC_RNA_downsample_1000.YX796:CACCTCAGTCCACAAA-1	-8.28057	0.327536	ITL45GL	FC_RNA_downsample_1000
FC_RNA_downsample_1000.YX842:CTGCTCCCACCTAATG-1	17.899	-7.68916	OGC	FC_RNA_downsample_1000
FC_RNA_downsample_1000.YX841:GTTTGTTTCAGCAAAG-1	-0.0879763	-13.1324	SSTGA	FC_RNA_downsample_1000
FC_RNA_downsample_1000.YX842:GGTATTGGTAATCCCT-1	-1.08979	18.3787	CTGL	FC_RNA_downsample_1000
FC_RNA_downsample_1000.YX839:ACCTACCTCGCTATAA-1	12.6595	16.7668	MGL	FC_RNA_downsample_1000
FC_RNA_downsample_1000.YX842:GTAAAGCCAGGCGAGT-1	-7.44893	-1.25875	ITL23GL	FC_RNA_downsample_1000
FC_RNA_downsample_1000.YX839:GCAATGAAGTAAACCC-1	11.9591	-0.761611	OPC	FC_RNA_downsample_1000
FC_RNA_downsample_1000.YX842:GCTTCGCGTTTGCGCC-1	-8.46407	-1.72187	ITL23GL	FC_RNA_downsample_1000
FC_RNA_downsample_1000.YX839:CCGGTTAAGACAGGTA-1	-2.05412	-14.7519	SSTGA	FC_RNA_downsample_1000
FC_RNA_downsample_1000.YX840:GCGGTTGGTCATCAAG-1	8.62611	7.89578	OBGA	FC_RNA_downsample_1000
FC_RNA_downsample_1000.YX796:GGTTGCATCTCACATT-1	-7.57654	-1.13522	ITL23GL	FC_RNA_downsample_1000
FC_RNA_downsample_1000.YX796:TTCCACGGTCCAAGAC-1	-1.16396	18.2139	CTGL	FC_RNA_downsample_1000
FC_RNA_downsample_1000.YX841:GGCAATCGTGCAATGC-1	17.5252	-6.44824	OGC	FC_RNA_downsample_1000
FC_RNA_downsample_1000.YX842:GCGGAACCATTAGGCC-1	7.60555	-9.3019	VIPGA	FC_RNA_downsample_1000
FC_RNA_downsample_1000.YX841:TTGGCTACAACCCTCC-1	-7.32498	1.67341	ITL45GL	FC_RNA_downsample_1000
FC_RNA_downsample_1000.YX842:TCCGGTTTCTAGCGAT-1	11.8708	-0.855333	OPC	FC_RNA_downsample_1000
FC_RNA_downsample_1000.YX796:TAGCTAGGTAGCCTCC-1	11.9282	-0.792428	OPC	FC_RNA_downsample_1000
FC_RNA_downsample_1000.YX841:GCGAGTGAGCACTTGG-1	-7.80148	-0.622846	ITL23GL	FC_RNA_downsample_1000
FC_RNA_downsample_1000.YX840:TCCTTGCAGCTGTACG-1	-12.8398	8.04856	NPGL	FC_RNA_downsample_1000
FC_RNA_downsample_1000.YX796:ACCTGGTCAGTAGGAT-1	8.57748	7.95423	OBGA	FC_RNA_downsample_1000
FC_RNA_downsample_1000.YX797:TCCGGTTTCCGGAACC-1	12.7459	16.7045	MGL	FC_RNA_downsample_1000
FC_RNA_downsample_1000.YX841:CTCAGGATCATGCCTC-1	6.93803	-11.12	VIPGA	FC_RNA_downsample_1000
FC_RNA_downsample_1000.YX839:TTTAGGATCCCTCAGT-1	10.8398	7.29707	ASC	FC_RNA_downsample_1000
FC_RNA_downsample_1000.YX839:GAGCTAGCATCACTTC-1	-5.79931	3.81445	ITL5GL	FC_RNA_downsample_1000
FC_RNA_downsample_1000.YX840:AAGCTCCCATCATGGC-1	-5.36122	3.52826	ITL5GL	FC_RNA_downsample_1000
FC_RNA_downsample_1000.YX797:CCTAGTTGTAGCCTAA-1	2.28203	-4.39088	PTGL	FC_RNA_downsample_1000
FC_RNA_downsample_1000.YX839:GGCATTAGTCGCAAAC-1	-8.93447	2.91959	ITL45GL	FC_RNA_downsample_1000
FC_RNA_downsample_1000.YX797:CCTTCAGGTGCTGTAA-1	-7.21811	-1.70959	ITL23GL	FC_RNA_downsample_1000
FC_RNA_downsample_1000.YX796:GCACGGTTCCTCCATA-1	-8.08006	1.66059	ITL45GL	FC_RNA_downsample_1000
FC_RNA_downsample_1000.YX842:CTCATTGTCGCTTGCT-1	-5.88225	3.85512	ITL5GL	FC_RNA_downsample_1000
FC_RNA_downsample_1000.YX842:AATGCGCGTCGACTAA-1	-1.42392	17.9286	CTGL	FC_RNA_downsample_1000
FC_RNA_downsample_1000.YX841:CTTGACGAGCCTGACA-1	-7.88764	-2.4317	ITL23GL	FC_RNA_downsample_1000
FC_RNA_downsample_1000.YX841:TTTGACCGTTCGGTAA-1	10.8539	7.3973	ASC	FC_RNA_downsample_1000
FC_RNA_downsample_1000.YX839:ACATAGCTCCTCCATA-1	17.523	-7.56617	OGC	FC_RNA_downsample_1000
FC_RNA_downsample_1000.YX796:GAAGTAAGTACCAGGT-1	-4.7882	2.19537	ITL6GL	FC_RNA_downsample_1000
FC_RNA_downsample_1000.YX842:ATGCATTCACACTAAT-1	-5.63544	3.87015	ITL5GL	FC_RNA_downsample_1000
FC_RNA_downsample_1000.YX796:TGCTTAAAGGGATGAC-1	-0.167501	-12.7605	SSTGA	FC_RNA_downsample_1000
FC_RNA_downsample_1000.YX841:TATGGTCAGCACTTGG-1	-7.30134	-1.51536	ITL23GL	FC_RNA_downsample_1000
FC_RNA_downsample_1000.YX839:AGTCAATGTTTGGTTC-1	-7.6451	-1.41582	ITL23GL	FC_RNA_downsample_1000
FC_RNA_downsample_1000.YX840:CTTAGTTTCAAGTGAG-1	-4.43379	2.35191	ITL6GL	FC_RNA_downsample_1000
FC_RNA_downsample_1000.YX842:ATCCGTGAGGCGCTTA-1	0.442115	15.3585	NPGL	FC_RNA_downsample_1000
FC_RNA_downsample_1000.YX797:GATTGGTTCGCAGGCT-1	-0.287198	-12.9483	SSTGA	FC_RNA_downsample_1000
FC_RNA_downsample_1000.YX840:AAGCGTTTCAGTATTG-1	-7.57678	-3.08795	ITL45GL	FC_RNA_downsample_1000
FC_RNA_downsample_1000.YX841:TCCATTGTCTCACAAA-1	17.3651	-7.33516	OGC	FC_RNA_downsample_1000
FC_RNA_downsample_1000.YX842:GGTCAATTCCTGCGAA-1	0.282027	15.5088	CTGL	FC_RNA_downsample_1000
FC_RNA_downsample_1000.YX842:GAGCTGCTCAGTTCCC-1	-1.01727	18.1926	CTGL	FC_RNA_downsample_1000
FC_RNA_downsample_1000.YX841:GCGAAGCCATGTTGCA-1	-8.12227	3.09856	ITL45GL	FC_RNA_downsample_1000
FC_RNA_downsample_1000.YX841:TTGATGTCACGCAACT-1	1.86887	-4.8972	PTGL	FC_RNA_downsample_1000
FC_RNA_downsample_1000.YX840:GGATTTATCCAAGTGT-1	13.0685	16.522	MGL	FC_RNA_downsample_1000
FC_RNA_downsample_1000.YX797:GTAGCTGTCGAAGCGG-1	-4.40064	2.26791	ITL6GL	FC_RNA_downsample_1000
FC_RNA_downsample_1000.YX841:ACAACATGTAAAGCAA-1	-1.52991	-14.3559	PVGA	FC_RNA_downsample_1000
FC_RNA_downsample_1000.YX839:AATTGGACACAGGGAC-1	-5.95733	3.73576	ITL45GL	FC_RNA_downsample_1000
FC_RNA_downsample_1000.YX797:TGCTTAAAGTAGCCAT-1	-5.97732	3.63532	ITL5GL	FC_RNA_downsample_1000
FC_RNA_downsample_1000.YX797:ACTTACAAGGACCGCT-1	-2.01868	-14.7254	PVGA	FC_RNA_downsample_1000
FC_RNA_downsample_1000.YX796:GCCATGATCTTGATGA-1	-4.79241	-5.71394	CLAGL	FC_RNA_downsample_1000
FC_RNA_downsample_1000.YX842:TGAACAGAGGCGGATG-1	-1.93271	-14.6259	PVGA	FC_RNA_downsample_1000
FC_RNA_downsample_1000.YX797:ACATAGCTCAATGAGG-1	-0.904958	17.4104	CTGL	FC_RNA_downsample_1000
FC_RNA_downsample_1000.YX841:ATCCAACAGTTAGACC-1	-7.19236	-2.31695	ITL23GL	FC_RNA_downsample_1000
FC_RNA_downsample_1000.YX840:CAAGACAAGCAGGCCT-1	-4.54796	2.28877	ITL6GL	FC_RNA_downsample_1000
FC_RNA_downsample_1000.YX842:TCCATAAAGAGGCTAA-1	-8.06655	1.96346	ITL45GL	FC_RNA_downsample_1000
FC_RNA_downsample_1000.YX840:AACAAAGGTCATAACG-1	-8.13423	-0.24535	ITL23GL	FC_RNA_downsample_1000
FC_RNA_downsample_1000.YX841:AATTGGGAGTTAGCTA-1	-8.1653	2.46337	ITL45GL	FC_RNA_downsample_1000
FC_RNA_downsample_1000.YX797:AATTCGTCAGGACCAA-1	10.7873	7.26285	ASC	FC_RNA_downsample_1000
FC_RNA_downsample_1000.YX796:CCTTTAGTCCCTGATC-1	8.5556	7.94363	OBGA	FC_RNA_downsample_1000
FC_RNA_downsample_1000.YX839:TGGGCCTAGACAAAGT-1	10.9307	7.41471	ASC	FC_RNA_downsample_1000
FC_RNA_downsample_1000.YX841:CTCTCACAGCTGCACA-1	0.0727691	-11.633	SSTGA	FC_RNA_downsample_1000
FC_RNA_downsample_1000.YX797:GATCACTAGCCACAAT-1	-7.67434	-0.845376	ITL23GL	FC_RNA_downsample_1000
FC_RNA_downsample_1000.YX839:CTATGACAGGCAGGTG-1	-0.170369	-12.7755	SSTGA	FC_RNA_downsample_1000
FC_RNA_downsample_1000.YX797:GATCAAGAGGAACCAA-1	-5.88872	4.03235	ITL5GL	FC_RNA_downsample_1000
FC_RNA_downsample_1000.YX839:TCTACCTCATCCATCT-1	6.9967	8.17627	OBGA	FC_RNA_downsample_1000
FC_RNA_downsample_1000.YX840:GCATTAGGTCCGTGAG-1	-9.05	3.18775	ITL45GL	FC_RNA_downsample_1000
FC_RNA_downsample_1000.YX797:TTAGGCGTCCTAATTC-1	13.0952	16.6239	MGL	FC_RNA_downsample_1000
FC_RNA_downsample_1000.YX797:TATTAGGTCAAGCGCC-1	0.061319	15.7776	CTGL	FC_RNA_downsample_1000
FC_RNA_downsample_1000.YX796:GAAGCCTGTGATGATT-1	-4.76612	-5.74299	OBGL	FC_RNA_downsample_1000
FC_RNA_downsample_1000.YX842:TCTAGCACATAATCCG-1	17.6184	-7.30436	OGC	FC_RNA_downsample_1000
FC_RNA_downsample_1000.YX797:AATTGTGTCAATCTCT-1	-7.50939	1.53325	ITL45GL	FC_RNA_downsample_1000
FC_RNA_downsample_1000.YX796:CGGCTCACAGGCTAAG-1	17.8884	-7.78366	OGC	FC_RNA_downsample_1000
FC_RNA_downsample_1000.YX797:TACGCACCATGGCCCA-1	-7.8285	-2.12344	ITL23GL	FC_RNA_downsample_1000
FC_RNA_downsample_1000.YX842:CGTGCTGCATCCTAGA-1	-4.53326	2.27345	ITL6GL	FC_RNA_downsample_1000
FC_RNA_downsample_1000.YX797:ATTATGGTCCTGAATA-1	17.563	-6.4815	OGC	FC_RNA_downsample_1000
FC_RNA_downsample_1000.YX841:GATGCGACAATCGCAC-1	-8.1865	1.78352	ITL45GL	FC_RNA_downsample_1000
FC_RNA_downsample_1000.YX840:GGATATTGTTTGGCGG-1	-8.12021	1.80269	ITL45GL	FC_RNA_downsample_1000
FC_RNA_downsample_1000.YX839:GTTGGCGGTTTGGGCG-1	-5.58407	3.78148	ITL5GL	FC_RNA_downsample_1000
FC_RNA_downsample_1000.YX796:GGTCAAGCAGGCGAGT-1	-1.57148	17.8386	CTGL	FC_RNA_downsample_1000
FC_RNA_downsample_1000.YX796:GTGTGTTAGGCTTAAC-1	0.477855	15.3188	NPGL	FC_RNA_downsample_1000
FC_RNA_downsample_1000.YX796:TTCATTCAGTAATCCA-1	1.04169	-10.2366	D12MSN	FC_RNA_downsample_1000
FC_RNA_downsample_1000.YX842:CTCTCACAGGGTCTAT-1	-7.31953	-0.834201	ITL6GL	FC_RNA_downsample_1000
FC_RNA_downsample_1000.YX797:GATTCAATCCCTCACG-1	-8.79811	3.077	ITL45GL	FC_RNA_downsample_1000
FC_RNA_downsample_1000.YX842:AGGCAATCATAATCAC-1	17.5445	-6.48572	OGC	FC_RNA_downsample_1000
FC_RNA_downsample_1000.YX797:ATTATGGTCGTTATCT-1	17.2937	-7.2123	OGC	FC_RNA_downsample_1000
FC_RNA_downsample_1000.YX797:GAACCGCTCAGTGAAG-1	18.3648	-8.2679	OGC	FC_RNA_downsample_1000
FC_RNA_downsample_1000.YX840:GATTCCTGTTGCACGG-1	7.12494	-10.8689	VIPGA	FC_RNA_downsample_1000
FC_RNA_downsample_1000.YX797:ACTCACTGTGCACGCA-1	-1.64822	-14.1942	PVGA	FC_RNA_downsample_1000
FC_RNA_downsample_1000.YX842:ATTACCGCAGGCATGA-1	-6.65644	1.88469	ITL6GL	FC_RNA_downsample_1000
FC_RNA_downsample_1000.YX797:AGTTGGCGTAAAGCAA-1	17.4804	-6.90401	OGC	FC_RNA_downsample_1000
FC_RNA_downsample_1000.YX842:AACCTTAAGATGGACA-1	-1.73052	-14.4485	SSTGA	FC_RNA_downsample_1000
FC_RNA_downsample_1000.YX842:AGCTTTAAGCGGTTAT-1	17.234	-7.40375	OGC	FC_RNA_downsample_1000
FC_RNA_downsample_1000.YX797:AAACGTACACCTCACC-1	12.5855	16.8223	MGL	FC_RNA_downsample_1000
FC_RNA_downsample_1000.YX842:ACTGAAACAGCAAATA-1	-8.44817	-1.7332	ITL23GL	FC_RNA_downsample_1000
FC_RNA_downsample_1000.YX796:GTTCATTTCATTACAG-1	0.287203	-11.2427	D12MSN	FC_RNA_downsample_1000
FC_RNA_downsample_1000.YX796:TCATGCCTCATCCACC-1	-1.77112	-14.5215	PVGA	FC_RNA_downsample_1000
FC_RNA_downsample_1000.YX839:AACCTCACAGTATGTT-1	10.1281	7.56421	VLMC	FC_RNA_downsample_1000
FC_RNA_downsample_1000.YX841:AGTAAGTAGGACTTAC-1	-8.41112	2.23246	ITL45GL	FC_RNA_downsample_1000
FC_RNA_downsample_1000.YX839:GTGATGAAGCACGATT-1	-2.02409	-14.7213	SSTGA	FC_RNA_downsample_1000
FC_RNA_downsample_1000.YX839:ATGTCCACAAGACTCC-1	11.8623	-0.858714	OPC	FC_RNA_downsample_1000
FC_RNA_downsample_1000.YX840:GGTTCCCGTTAACAGT-1	-1.02701	17.5247	CTGL	FC_RNA_downsample_1000
FC_RNA_downsample_1000.YX840:GTTAAGCTCCATAATG-1	17.2611	-7.48342	OGC	FC_RNA_downsample_1000
FC_RNA_downsample_1000.YX841:ATGGCCGGTTCCTGAT-1	17.3051	-7.39722	OGC	FC_RNA_downsample_1000
FC_RNA_downsample_1000.YX797:GTAGGATCATCGCTCC-1	0.343604	-11.1627	STRGA	FC_RNA_downsample_1000
FC_RNA_downsample_1000.YX839:CCCTAATGTGACCTGG-1	11.8888	-0.831958	OPC	FC_RNA_downsample_1000
FC_RNA_downsample_1000.YX839:CCGCTAGCAACTGGCT-1	8.77496	7.78821	CLAGL	FC_RNA_downsample_1000
FC_RNA_downsample_1000.YX842:TGAAGTGAGTATTGCA-1	-7.94673	-1.1954	ITL23GL	FC_RNA_downsample_1000
FC_RNA_downsample_1000.YX840:GCCTACTTCATTCATC-1	-4.74386	-5.46695	OBGL	FC_RNA_downsample_1000
FC_RNA_downsample_1000.YX840:GCCCATAAGAAAGCAT-1	7.05216	8.16403	OBGA	FC_RNA_downsample_1000
FC_RNA_downsample_1000.YX841:TGATGAACAACAGCCT-1	-5.95753	4.10712	ITL5GL	FC_RNA_downsample_1000
FC_RNA_downsample_1000.YX842:AGAATCGAGCCTTAAA-1	10.1823	7.54549	VLMC	FC_RNA_downsample_1000
FC_RNA_downsample_1000.YX842:AGTAACACAAGGTGCA-1	-8.13153	-0.276007	ITL23GL	FC_RNA_downsample_1000
FC_RNA_downsample_1000.YX839:TTATGCGCATAGCAGG-1	-8.20738	2.47104	ITL45GL	FC_RNA_downsample_1000
FC_RNA_downsample_1000.YX797:ACCCGCTGTTAATCGG-1	2.02478	-4.72539	PTGL	FC_RNA_downsample_1000
FC_RNA_downsample_1000.YX797:ACCTCACTCTTGGATA-1	7.55373	-9.36518	VIPGA	FC_RNA_downsample_1000
FC_RNA_downsample_1000.YX840:GTTTGCTGTTTGCGAA-1	6.90843	8.20978	OBGA	FC_RNA_downsample_1000
FC_RNA_downsample_1000.YX840:CATGCAAGTGCTTAGA-1	12.625	16.8373	MGL	FC_RNA_downsample_1000
FC_RNA_downsample_1000.YX841:GCCTGACAGATTGAGG-1	-8.51646	-1.42216	ITL23GL	FC_RNA_downsample_1000
FC_RNA_downsample_1000.YX842:GTGCCTTTCTTGTCCA-1	-6.66046	1.9839	ITL6GL	FC_RNA_downsample_1000
FC_RNA_downsample_1000.YX842:CATTGTGCAAGGTGGC-1	-7.18599	-1.64064	ITL23GL	FC_RNA_downsample_1000
FC_RNA_downsample_1000.YX796:CTACGAAGTGTAACCA-1	0.960008	-10.2621	STRGA	FC_RNA_downsample_1000
FC_RNA_downsample_1000.YX797:ACACTAGGTTCCGGGA-1	0.803373	-10.449	D12MSN	FC_RNA_downsample_1000
FC_RNA_downsample_1000.YX796:ATGCAAACAGCATTAT-1	-7.97545	2.17658	ITL45GL	FC_RNA_downsample_1000
FC_RNA_downsample_1000.YX797:AGCGTGCTCACCTGCT-1	-7.38598	-1.3252	ITL23GL	FC_RNA_downsample_1000
FC_RNA_downsample_1000.YX841:TTTCTTGCAACCTAAT-1	-12.8044	8.03219	NPGL	FC_RNA_downsample_1000
FC_RNA_downsample_1000.YX841:GGGTTTCCATGCATAT-1	17.7271	-7.58847	OGC	FC_RNA_downsample_1000
FC_RNA_downsample_1000.YX842:GCGCTTGCAGGCCATT-1	1.91931	-4.8195	PTGL	FC_RNA_downsample_1000
FC_RNA_downsample_1000.YX797:ACGGGAAGTTTAGCTC-1	-0.704667	-12.9269	SSTGA	FC_RNA_downsample_1000
FC_RNA_downsample_1000.YX839:AAGGCCCTCATGGTTA-1	6.99756	8.13621	OBGA	FC_RNA_downsample_1000
FC_RNA_downsample_1000.YX841:TGGTCATAGCTTGCTC-1	-0.50126	-12.6561	SSTGA	FC_RNA_downsample_1000
FC_RNA_downsample_1000.YX841:TTTCCACCAGGACACA-1	2.2364	-4.41189	PTGL	FC_RNA_downsample_1000
FC_RNA_downsample_1000.YX842:AGACCCGGTGCATTTC-1	-0.129378	-13.0644	SSTGA	FC_RNA_downsample_1000
FC_RNA_downsample_1000.YX841:TTGTTGCGTTCGGGAT-1	-8.12106	2.68625	ITL45GL	FC_RNA_downsample_1000
FC_RNA_downsample_1000.YX842:CATTCCTCACTAGCGT-1	-7.36932	1.73104	ITL45GL	FC_RNA_downsample_1000
FC_RNA_downsample_1000.YX841:AGTGATGAGCCATCAG-1	0.10028	15.734	NPGL	FC_RNA_downsample_1000
FC_RNA_downsample_1000.YX841:CTCATTGTCTTGCTAT-1	10.8366	7.30223	ASC	FC_RNA_downsample_1000
FC_RNA_downsample_1000.YX841:ATGTCCACAATCCCTT-1	-7.41452	-1.37154	ITL23GL	FC_RNA_downsample_1000
FC_RNA_downsample_1000.YX839:TCGCATTGTGCTAGAC-1	-7.81503	-2.48492	ITL23GL	FC_RNA_downsample_1000
FC_RNA_downsample_1000.YX796:GGCCGTTAGCATGTTA-1	-7.69121	-2.73497	ITL23GL	FC_RNA_downsample_1000
FC_RNA_downsample_1000.YX842:TAGTTGTCACCTGCCT-1	-8.08074	1.73259	ITL45GL	FC_RNA_downsample_1000
FC_RNA_downsample_1000.YX841:TCAATCGCACATTGCA-1	-8.27661	2.59597	ITL45GL	FC_RNA_downsample_1000
FC_RNA_downsample_1000.YX840:TCCTTTACAGGAACTG-1	-8.17322	2.59316	ITL45GL	FC_RNA_downsample_1000
FC_RNA_downsample_1000.YX842:GATCGATTCATTCATC-1	-0.175411	-12.696	SSTGA	FC_RNA_downsample_1000
FC_RNA_downsample_1000.YX841:ATCACACAGGCTAGAA-1	-6.9119	2.06284	ITL45GL	FC_RNA_downsample_1000
FC_RNA_downsample_1000.YX842:AGGATGTCATTCCTCG-1	-8.90375	3.15922	ITL45GL	FC_RNA_downsample_1000
FC_RNA_downsample_1000.YX842:TCACCTGGTGCTGTAA-1	17.7844	-7.74328	OGC	FC_RNA_downsample_1000
FC_RNA_downsample_1000.YX839:ATGCAAACATTGTGCA-1	-1.27277	18.3652	CTGL	FC_RNA_downsample_1000
FC_RNA_downsample_1000.YX842:CCAGGATGTATACTGG-1	-8.58747	2.53556	ITL45GL	FC_RNA_downsample_1000
FC_RNA_downsample_1000.YX840:TGGTCCTTCTTGCAGG-1	6.97766	8.15029	OBGA	FC_RNA_downsample_1000
FC_RNA_downsample_1000.YX797:CTTCAAGCAAGTGTCC-1	-0.963357	18.3808	CTGL	FC_RNA_downsample_1000
FC_RNA_downsample_1000.YX839:ATTACGTCACCCTCAC-1	-7.98116	-0.284618	ITL23GL	FC_RNA_downsample_1000
FC_RNA_downsample_1000.YX797:CTGCTATGTCTTTGAC-1	7.36648	-10.0861	VIPGA	FC_RNA_downsample_1000
FC_RNA_downsample_1000.YX796:TCTTGTCCATCCTGAA-1	7.5715	-9.46939	VIPGA	FC_RNA_downsample_1000
FC_RNA_downsample_1000.YX842:TGCAGGCTCGGTTTCC-1	-0.650027	-13.8353	SSTGA	FC_RNA_downsample_1000
FC_RNA_downsample_1000.YX841:TACGTACAGGAGGACT-1	-5.81314	4.05181	ITL5GL	FC_RNA_downsample_1000
FC_RNA_downsample_1000.YX841:AACCTCACACCAACCG-1	-1.55443	-14.0975	PVGA	FC_RNA_downsample_1000
FC_RNA_downsample_1000.YX840:AGCTGCTCAGGCTGTT-1	-12.7702	8.08198	NPGL	FC_RNA_downsample_1000
FC_RNA_downsample_1000.YX842:GCTCGATCAAGCGAGC-1	-5.67504	4.07471	ITL5GL	FC_RNA_downsample_1000
FC_RNA_downsample_1000.YX839:TTGCTTAGTCCTCCAA-1	18.3482	-8.27846	OGC	FC_RNA_downsample_1000
FC_RNA_downsample_1000.YX840:CTATTACTCAAGGACA-1	-7.73847	-2.47417	ITL23GL	FC_RNA_downsample_1000
FC_RNA_downsample_1000.YX796:AGTTGCAGTTCACTGT-1	-1.32168	-13.9859	PVGA	FC_RNA_downsample_1000
FC_RNA_downsample_1000.YX796:TGCTCAACACTGACCG-1	12.6372	16.7514	MGL	FC_RNA_downsample_1000
FC_RNA_downsample_1000.YX796:TCTCCTCGTCTAACCT-1	7.00261	8.12848	OBGA	FC_RNA_downsample_1000
FC_RNA_downsample_1000.YX840:ACCTTCCAGTCAGTAC-1	8.53662	7.91635	OBGA	FC_RNA_downsample_1000
FC_RNA_downsample_1000.YX839:TCATGCCTCTTGTCCA-1	8.61435	7.91128	OBGA	FC_RNA_downsample_1000
FC_RNA_downsample_1000.YX840:AGGCTAGCAGATTCAT-1	-8.13611	-0.750953	ITL23GL	FC_RNA_downsample_1000
FC_RNA_downsample_1000.YX796:GTGCTTCTCCCGTTTA-1	7.09206	-10.943	VIPGA	FC_RNA_downsample_1000
FC_RNA_downsample_1000.YX842:CAACCCGCAATGAGGT-1	-8.099	-0.308162	ITL23GL	FC_RNA_downsample_1000
FC_RNA_downsample_1000.YX796:GTGGACACAAACCTTG-1	-8.33857	3.40643	ITL45GL	FC_RNA_downsample_1000
FC_RNA_downsample_1000.YX842:CTTGTTCCAGAATGAC-1	18.1124	-7.89863	OGC	FC_RNA_downsample_1000
FC_RNA_downsample_1000.YX839:CGCCACACAATATAGG-1	-7.73771	1.95836	ITL45GL	FC_RNA_downsample_1000
FC_RNA_downsample_1000.YX841:TCATGAGGTAGTTAAC-1	-8.25077	3.4349	ITL45GL	FC_RNA_downsample_1000
FC_RNA_downsample_1000.YX841:AGTATAGCAAATGCCC-1	-4.49609	2.31492	ITL6GL	FC_RNA_downsample_1000
FC_RNA_downsample_1000.YX797:CCGTTAACATTGCAGC-1	-8.85615	3.1463	ITL45GL	FC_RNA_downsample_1000
FC_RNA_downsample_1000.YX839:CAGGGCTTCGATTCTT-1	-0.936667	17.4631	CTGL	FC_RNA_downsample_1000
FC_RNA_downsample_1000.YX796:AGTTGGCGTGGAAGGC-1	0.187445	-11.3894	STRGA	FC_RNA_downsample_1000
FC_RNA_downsample_1000.YX840:TCTAGCCTCATAACCA-1	-4.782	-5.98628	STRGA	FC_RNA_downsample_1000
FC_RNA_downsample_1000.YX839:TCCAGGATCGCTATAA-1	-8.11296	-2.23832	ITL23GL	FC_RNA_downsample_1000
FC_RNA_downsample_1000.YX797:AAGGATGTCGAAGCGG-1	-7.87931	-1.45475	ITL23GL	FC_RNA_downsample_1000
FC_RNA_downsample_1000.YX839:CTACTAAAGTCCTTTG-1	-7.13871	-2.16903	ITL23GL	FC_RNA_downsample_1000
FC_RNA_downsample_1000.YX841:CACTAGCCATCTTGAG-1	1.0181	-10.2363	D12MSN	FC_RNA_downsample_1000
FC_RNA_downsample_1000.YX796:CTTATGTTCTGTGAGT-1	-8.33518	-0.865439	ITL23GL	FC_RNA_downsample_1000
FC_RNA_downsample_1000.YX842:ACAGGTAAGACAAAGT-1	-0.155473	-13.5274	SSTGA	FC_RNA_downsample_1000
FC_RNA_downsample_1000.YX796:GTCTAATCAAAGGTAC-1	-7.41166	-2.83713	OBGL	FC_RNA_downsample_1000
FC_RNA_downsample_1000.YX797:TGGGCCTAGCGGGCAA-1	2.23919	-4.41085	PTGL	FC_RNA_downsample_1000
FC_RNA_downsample_1000.YX841:TTAGCGGTCTGTGAGT-1	-8.96416	2.90535	ITL45GL	FC_RNA_downsample_1000
FC_RNA_downsample_1000.YX840:GGCGGTAAGCGGTTAT-1	1.06941	-10.1501	D12MSN	FC_RNA_downsample_1000
FC_RNA_downsample_1000.YX841:GCGCAATGTTGCGCGA-1	18.3335	-8.24891	OPC	FC_RNA_downsample_1000
FC_RNA_downsample_1000.YX839:TCCTGTTCAAGATTCT-1	-7.46956	-2.75036	ITL23GL	FC_RNA_downsample_1000
FC_RNA_downsample_1000.YX841:TTTAAGCCAAAGCTCC-1	17.3983	-7.50509	OGC	FC_RNA_downsample_1000
FC_RNA_downsample_1000.YX796:ACAAACTGTGTTAGCA-1	17.9661	-7.55932	OGC	FC_RNA_downsample_1000
FC_RNA_downsample_1000.YX841:CTGGTTTGTTGGGTTA-1	-1.59644	-14.2747	SSTGA	FC_RNA_downsample_1000
FC_RNA_downsample_1000.YX839:TATATCCTCCCGTTTA-1	11.9543	-0.766245	OPC	FC_RNA_downsample_1000
FC_RNA_downsample_1000.YX842:TACGTTAAGCGGCTGT-1	-8.22348	-2.14248	ITL23GL	FC_RNA_downsample_1000
FC_RNA_downsample_1000.YX797:GTGGTTAGTCATGAGC-1	-8.42199	-0.0357777	ITL45GL	FC_RNA_downsample_1000
FC_RNA_downsample_1000.YX796:CTATGACAGATGCCTG-1	-12.6292	8.09709	PTGL	FC_RNA_downsample_1000
FC_RNA_downsample_1000.YX797:CATCATAAGTCACGAT-1	13.078	16.613	MGL	FC_RNA_downsample_1000
FC_RNA_downsample_1000.YX797:GTGCGGTTCCTAGTAA-1	1.03737	-10.2118	D12MSN	FC_RNA_downsample_1000
FC_RNA_downsample_1000.YX840:GGTACAAAGCACAGCC-1	-7.2741	-1.6424	ITL23GL	FC_RNA_downsample_1000
FC_RNA_downsample_1000.YX796:GCCTGTGCACCTCGCT-1	-0.0621834	-12.9267	SSTGA	FC_RNA_downsample_1000
FC_RNA_downsample_1000.YX842:GTTCTTGTCCACCTGT-1	-8.73204	3.09058	ITL45GL	FC_RNA_downsample_1000
FC_RNA_downsample_1000.YX796:AACATTGTCTTTGTAC-1	6.9468	8.18077	STRGA	FC_RNA_downsample_1000
FC_RNA_downsample_1000.YX839:CGTGAGGAGTAACGGA-1	-8.37611	-1.91527	ITL23GL	FC_RNA_downsample_1000
FC_RNA_downsample_1000.YX796:ACACTTAAGTAATCCA-1	0.0480893	-11.5701	STRGA	FC_RNA_downsample_1000
FC_RNA_downsample_1000.YX796:GTACTAGGTTTCGCCA-1	-8.06475	-1.6473	ITL23GL	FC_RNA_downsample_1000
FC_RNA_downsample_1000.YX796:AAACCAACAACAACAA-1	17.4519	-7.24482	OGC	FC_RNA_downsample_1000
FC_RNA_downsample_1000.YX796:CCATAATCAGGTATTT-1	13.172	16.6061	MGL	FC_RNA_downsample_1000
FC_RNA_downsample_1000.YX842:TGAAGCAAGTTTGGGT-1	-1.44773	17.8884	CTGL	FC_RNA_downsample_1000
FC_RNA_downsample_1000.YX839:GGAGCGATCCCGTTTA-1	1.9609	-4.78883	PTGL	FC_RNA_downsample_1000
FC_RNA_downsample_1000.YX839:GCTAAGCGTTAGGCGT-1	-1.22036	-13.9745	PVGA	FC_RNA_downsample_1000
FC_RNA_downsample_1000.YX797:AGCTAAACAACACCTA-1	7.25675	-10.4911	VIPGA	FC_RNA_downsample_1000
FC_RNA_downsample_1000.YX841:AACCTTAAGTAAACCC-1	-12.8671	8.02187	NPGL	FC_RNA_downsample_1000
FC_RNA_downsample_1000.YX841:CATGGATTCACTTTAC-1	-8.15667	2.49787	ITL45GL	FC_RNA_downsample_1000
FC_RNA_downsample_1000.YX797:TGATGATGTGGTTCCC-1	-4.72829	2.40671	ITL6GL	FC_RNA_downsample_1000
FC_RNA_downsample_1000.YX840:CCTTATGTCCGGCTAA-1	10.1573	7.54485	VLMC	FC_RNA_downsample_1000
FC_RNA_downsample_1000.YX796:ACAACAGAGGCTACAT-1	1.96071	-4.45561	PTGL	FC_RNA_downsample_1000
FC_RNA_downsample_1000.YX842:CAAGGTTTCATTACTC-1	-4.83915	2.85079	ITL5GL	FC_RNA_downsample_1000
FC_RNA_downsample_1000.YX840:ATGCGATTCTCACTCA-1	-7.66544	-1.45793	ITL23GL	FC_RNA_downsample_1000
FC_RNA_downsample_1000.YX796:ACGTCAAGTTGCACGG-1	-7.63575	1.69301	ITL45GL	FC_RNA_downsample_1000
FC_RNA_downsample_1000.YX839:TCTAATCTCCGCAAAT-1	-4.98388	2.70327	ITL6GL	FC_RNA_downsample_1000
FC_RNA_downsample_1000.YX796:GATTATGTCATTAGGC-1	-7.82912	-2.4506	ITL23GL	FC_RNA_downsample_1000
FC_RNA_downsample_1000.YX841:AAAGCCGCAACAACAA-1	-0.95963	17.924	CTGL	FC_RNA_downsample_1000
FC_RNA_downsample_1000.YX797:AGTTATGTCCACCCTG-1	-7.0606	-1.61135	ITL23GL	FC_RNA_downsample_1000
FC_RNA_downsample_1000.YX797:TAATGCATCACAGCGC-1	-1.35087	18.2518	CTGL	FC_RNA_downsample_1000
FC_RNA_downsample_1000.YX841:GTGCTCCGTAATCGGC-1	-0.256761	-12.8228	SSTGA	FC_RNA_downsample_1000
FC_RNA_downsample_1000.YX797:GCTTACCTCCCTGTTA-1	0.49775	15.3016	NPGL	FC_RNA_downsample_1000
FC_RNA_downsample_1000.YX796:ACCGGTTCACAGGGAC-1	-5.93607	4.22033	ITL5GL	FC_RNA_downsample_1000
FC_RNA_downsample_1000.YX839:ACGGGAAGTTTGGTTC-1	-1.37131	-14.2239	PVGA	FC_RNA_downsample_1000
FC_RNA_downsample_1000.YX797:CCCTCACCAATCGCAC-1	17.7048	-7.13536	OGC	FC_RNA_downsample_1000
FC_RNA_downsample_1000.YX796:ACGACTTAGGTGAGAC-1	-12.9013	7.98896	CTGL	FC_RNA_downsample_1000
FC_RNA_downsample_1000.YX840:CCAGTTTGTTCCATTA-1	0.243424	15.5783	CTGL	FC_RNA_downsample_1000
FC_RNA_downsample_1000.YX841:CGCAATAGTTGCAGTA-1	-0.227251	-12.673	SSTGA	FC_RNA_downsample_1000
FC_RNA_downsample_1000.YX797:GGGCTAACATAAAGCA-1	0.299588	15.5087	NPGL	FC_RNA_downsample_1000
FC_RNA_downsample_1000.YX841:TACTCAAAGTGTGATC-1	13.191	16.5948	CLAGL	FC_RNA_downsample_1000
FC_RNA_downsample_1000.YX841:AAGGTCAAGCCGCAGT-1	10.8265	7.34632	ASC	FC_RNA_downsample_1000
FC_RNA_downsample_1000.YX797:AAGCGTTTCATGCTCC-1	17.6762	-7.06255	OGC	FC_RNA_downsample_1000
FC_RNA_downsample_1000.YX841:GATGGACAGTCGCTAG-1	0.522851	15.2743	NPGL	FC_RNA_downsample_1000
FC_RNA_downsample_1000.YX840:AACTGTTCACCTGGTG-1	7.01987	8.15684	OBGA	FC_RNA_downsample_1000
FC_RNA_downsample_1000.YX842:TGAACAGAGGCCTAAT-1	-7.77336	-2.66401	ITL23GL	FC_RNA_downsample_1000
FC_RNA_downsample_1000.YX797:AGGAACGGTCATAACG-1	-8.15704	-2.22237	ITL23GL	FC_RNA_downsample_1000
FC_RNA_downsample_1000.YX841:TCGTTTCCAGGTTTGC-1	-1.59208	-14.3883	PVGA	FC_RNA_downsample_1000
FC_RNA_downsample_1000.YX839:TGCTTCATCTCTAGCC-1	8.78519	7.79322	CLAGL	FC_RNA_downsample_1000
FC_RNA_downsample_1000.YX797:CTTCTCAAGGATTGCT-1	7.01718	-11.0443	VIPGA	FC_RNA_downsample_1000
FC_RNA_downsample_1000.YX840:GAGGACTAGGATTGAG-1	6.81596	8.29615	OBGA	FC_RNA_downsample_1000
FC_RNA_downsample_1000.YX796:AGCTAAACATTAAAGG-1	-6.01924	2.05242	ITL6GL	FC_RNA_downsample_1000
FC_RNA_downsample_1000.YX796:GCATATATCATAACGC-1	17.6472	-6.84869	OGC	FC_RNA_downsample_1000
FC_RNA_downsample_1000.YX797:TGAAGCAAGCCTTAAA-1	17.4122	-7.18394	OGC	FC_RNA_downsample_1000
FC_RNA_downsample_1000.YX840:GACCTCAAGTTAGAGG-1	-7.61215	1.43933	ITL45GL	FC_RNA_downsample_1000
FC_RNA_downsample_1000.YX796:TTTACGAAGCCAGTAT-1	-8.55149	2.92391	ITL45GL	FC_RNA_downsample_1000
FC_RNA_downsample_1000.YX841:AACTAGCTCGTTATCT-1	-5.70292	3.99736	ITL5GL	FC_RNA_downsample_1000
FC_RNA_downsample_1000.YX796:TGCACCTTCCGGTATG-1	-7.7248	-0.934162	ITL23GL	FC_RNA_downsample_1000
FC_RNA_downsample_1000.YX796:GAGAGGCGTTATCGAG-1	-8.50361	-0.73548	ITL23GL	FC_RNA_downsample_1000
FC_RNA_downsample_1000.YX796:CTCCAACTCAAGTGTC-1	-8.13417	-1.46916	ITL23GL	FC_RNA_downsample_1000
FC_RNA_downsample_1000.YX841:TCTAACTTCATGGTTA-1	-1.11241	17.7106	CTGL	FC_RNA_downsample_1000
FC_RNA_downsample_1000.YX840:CCATCATGTCAAGTAT-1	-8.35209	-1.8542	ITL23GL	FC_RNA_downsample_1000
FC_RNA_downsample_1000.YX797:TCGTTATTCATTTGCT-1	-4.75264	-5.55319	STRGA	FC_RNA_downsample_1000
FC_RNA_downsample_1000.YX841:ACGTTACAGTTTGGTA-1	-8.33434	-0.76851	ITL23GL	FC_RNA_downsample_1000
FC_RNA_downsample_1000.YX796:CTTGAACAGGACAACA-1	17.5799	-6.8974	OGC	FC_RNA_downsample_1000
FC_RNA_downsample_1000.YX796:TGCTGGATCAAACTCA-1	7.08005	-10.9429	VIPGA	FC_RNA_downsample_1000
FC_RNA_downsample_1000.YX796:CCTGTATGTAGTTACG-1	-7.73401	-2.21716	ITL23GL	FC_RNA_downsample_1000
FC_RNA_downsample_1000.YX797:TTAGGCTAGCACAGCC-1	17.7836	-7.79764	OGC	FC_RNA_downsample_1000
FC_RNA_downsample_1000.YX796:ACTATCCGTCAAACTG-1	-1.68285	-14.4173	PVGA	FC_RNA_downsample_1000
FC_RNA_downsample_1000.YX796:GCGCTAGGTCTCAGCC-1	-7.93675	-2.17047	ITL23GL	FC_RNA_downsample_1000
FC_RNA_downsample_1000.YX839:ATGCAAACAGCAAATA-1	-5.51281	2.17474	ITL6GL	FC_RNA_downsample_1000
FC_RNA_downsample_1000.YX839:AACTAGCTCCTCCTAA-1	-8.9701	3.28751	ITL45GL	FC_RNA_downsample_1000
FC_RNA_downsample_1000.YX841:AGTTGCGTCCTCATGC-1	7.54336	-9.3881	SSTGA	FC_RNA_downsample_1000
FC_RNA_downsample_1000.YX840:ATCCATAAGTAGCGGG-1	-8.38243	-1.46266	ITL23GL	FC_RNA_downsample_1000
FC_RNA_downsample_1000.YX841:GCATCCTTCTGGCTTC-1	0.267639	15.544	NPGL	FC_RNA_downsample_1000
FC_RNA_downsample_1000.YX796:GTCCGTAAGGCATGTT-1	-12.8855	8.0442	NPGL	FC_RNA_downsample_1000
FC_RNA_downsample_1000.YX796:TAGTACGGTATTTGCC-1	-0.926988	17.9843	CTGL	FC_RNA_downsample_1000
FC_RNA_downsample_1000.YX839:GGAGGTTAGAATGACG-1	-4.43203	2.32614	ITL6GL	FC_RNA_downsample_1000
FC_RNA_downsample_1000.YX841:CTGTGTGAGCCTGATG-1	-0.854554	17.2468	NPGL	FC_RNA_downsample_1000
FC_RNA_downsample_1000.YX842:GCATGAGCATGCATAT-1	12.0443	-0.676258	OPC	FC_RNA_downsample_1000
FC_RNA_downsample_1000.YX841:TTATAGCCAGGTTATT-1	-8.18929	2.59711	ITL45GL	FC_RNA_downsample_1000
FC_RNA_downsample_1000.YX839:CAGAATCTCTCAATTC-1	17.3999	-7.06257	OGC	FC_RNA_downsample_1000
FC_RNA_downsample_1000.YX797:ATCAGGTTCTTAAGTG-1	-1.47533	-13.8804	PVGA	FC_RNA_downsample_1000
FC_RNA_downsample_1000.YX797:CAAGTATGTCATAACG-1	2.04254	-4.75565	PTGL	FC_RNA_downsample_1000
FC_RNA_downsample_1000.YX841:CATAGTCAGCTAATCA-1	7.58769	-9.33737	VIPGA	FC_RNA_downsample_1000
FC_RNA_downsample_1000.YX797:ATGACCAGTGATGAGG-1	1.98353	-4.75432	PTGL	FC_RNA_downsample_1000
FC_RNA_downsample_1000.YX842:CCTTGTTCAATTAGCT-1	-1.96239	-14.664	PVGA	FC_RNA_downsample_1000
FC_RNA_downsample_1000.YX839:GGTAATTGTGCTCACC-1	-8.28152	-0.658535	CLAGL	FC_RNA_downsample_1000
FC_RNA_downsample_1000.YX796:ATCCACCTCAATGTCA-1	17.7089	-7.30358	OGC	FC_RNA_downsample_1000
FC_RNA_downsample_1000.YX842:GACGCAACATCCCGCT-1	-7.5214	-2.62775	ITL23GL	FC_RNA_downsample_1000
FC_RNA_downsample_1000.YX840:CGAGCTGGTAACGTGC-1	-4.70269	2.20361	ITL6GL	FC_RNA_downsample_1000
FC_RNA_downsample_1000.YX796:TTTAACCTCGATATTG-1	-4.64946	2.71083	ITL5GL	FC_RNA_downsample_1000
FC_RNA_downsample_1000.YX840:TATCCGGAGTAGGCGG-1	-1.91887	-14.6218	PVGA	FC_RNA_downsample_1000
FC_RNA_downsample_1000.YX797:GCACCTAAGAGAGGAG-1	-8.3856	2.53011	ITL45GL	FC_RNA_downsample_1000
FC_RNA_downsample_1000.YX842:GTTTGTTTCTAGCGAT-1	0.956055	-10.2846	D12MSN	FC_RNA_downsample_1000
FC_RNA_downsample_1000.YX841:GCAATGAAGGGACTAA-1	-7.2804	-1.73963	ITL23GL	FC_RNA_downsample_1000
FC_RNA_downsample_1000.YX841:TTGCAGCCACCTATAG-1	0.448908	15.3416	NPGL	FC_RNA_downsample_1000
FC_RNA_downsample_1000.YX840:AGGATATAGGAACCGG-1	-1.59012	17.8883	CTGL	FC_RNA_downsample_1000
FC_RNA_downsample_1000.YX797:ATCCATAAGGTGCGGA-1	13.1571	16.5703	MGL	FC_RNA_downsample_1000
FC_RNA_downsample_1000.YX840:CGAGCTGGTATGGTGC-1	-5.9224	4.1984	ITL5GL	FC_RNA_downsample_1000
FC_RNA_downsample_1000.YX797:TGCTTTAGTAGGTTTG-1	-1.27582	17.6936	CTGL	FC_RNA_downsample_1000
FC_RNA_downsample_1000.YX841:GGCATTAGTTTACTTG-1	-4.58141	2.24807	ITL6GL	FC_RNA_downsample_1000
FC_RNA_downsample_1000.YX796:TTTAAGGTCACAAGCT-1	0.243516	-11.3453	STRGA	FC_RNA_downsample_1000
FC_RNA_downsample_1000.YX839:CATGCGCAGCGATAAG-1	11.8252	-0.894127	OPC	FC_RNA_downsample_1000
FC_RNA_downsample_1000.YX842:GAAGGATGTAAGCACC-1	-0.999944	17.7677	CTGL	FC_RNA_downsample_1000
FC_RNA_downsample_1000.YX797:CCTAAGCCATTGTGAT-1	13.1519	16.6008	MGL	FC_RNA_downsample_1000
FC_RNA_downsample_1000.YX841:ATTGCAGGTGGGAACA-1	-4.67612	2.51364	ITL6GL	FC_RNA_downsample_1000
FC_RNA_downsample_1000.YX841:TTGGCGGGTAATGGAA-1	6.94996	-11.0947	VIPGA	FC_RNA_downsample_1000
FC_RNA_downsample_1000.YX796:TATCCGGAGCTCAATA-1	-5.89633	3.96287	ITL5GL	FC_RNA_downsample_1000
FC_RNA_downsample_1000.YX796:CACTAAGGTTAGAGGG-1	-6.95289	-1.95928	ITL23GL	FC_RNA_downsample_1000
FC_RNA_downsample_1000.YX796:TTTCAGTTCCACCCTG-1	-1.94123	-14.6485	PVGA	FC_RNA_downsample_1000
FC_RNA_downsample_1000.YX797:TTGGATCAGTCACCTC-1	-8.28628	2.66521	ITL45GL	FC_RNA_downsample_1000
FC_RNA_downsample_1000.YX840:ACTCACCTCTTACTCG-1	-1.21559	18.3115	CTGL	FC_RNA_downsample_1000
FC_RNA_downsample_1000.YX796:CATAAGCTCATGGTTA-1	-4.71376	-5.85382	OBGL	FC_RNA_downsample_1000
FC_RNA_downsample_1000.YX841:ATCGAGGCACGTAATT-1	-9.02747	3.23187	ITL45GL	FC_RNA_downsample_1000
FC_RNA_downsample_1000.YX842:CCGGTAGGTTCCTGTG-1	-8.69877	2.65418	ITL45GL	FC_RNA_downsample_1000
FC_RNA_downsample_1000.YX841:ACTATGTCACTTAGGC-1	-4.80328	2.76738	ITL5GL	FC_RNA_downsample_1000
FC_RNA_downsample_1000.YX840:TATTAGCCACTTAACG-1	-8.32701	2.94361	ITL45GL	FC_RNA_downsample_1000
FC_RNA_downsample_1000.YX841:TTGCTTAGTTGTTGTC-1	-7.69263	-2.82562	ITL23GL	FC_RNA_downsample_1000
FC_RNA_downsample_1000.YX796:TCAAGGAAGGCGCATC-1	-8.3806	2.44201	ITL45GL	FC_RNA_downsample_1000
FC_RNA_downsample_1000.YX796:GCACGCTAGGACAATG-1	-0.23693	-13.6047	SSTGA	FC_RNA_downsample_1000
FC_RNA_downsample_1000.YX839:CTAAGGTTCACCTGTC-1	-8.9671	2.91035	ITL45GL	FC_RNA_downsample_1000
FC_RNA_downsample_1000.YX842:ATCCTTAGTTTGAGGC-1	-1.19085	-14.1649	PVGA	FC_RNA_downsample_1000
FC_RNA_downsample_1000.YX839:TGCCGGTAGTTAGCTA-1	-7.62448	-2.97203	ITL23GL	FC_RNA_downsample_1000
FC_RNA_downsample_1000.YX796:TCACCGGCAGGTTTGC-1	17.636	-7.34121	OGC	FC_RNA_downsample_1000
FC_RNA_downsample_1000.YX797:GACCTGCAGCGGTTAT-1	-8.20215	-0.856002	ITL23GL	FC_RNA_downsample_1000
FC_RNA_downsample_1000.YX840:TAAGTGCTCCAAGTGT-1	7.58662	-9.45271	VIPGA	FC_RNA_downsample_1000
FC_RNA_downsample_1000.YX796:GGCGATACACGTAATT-1	13.0147	16.5771	MGL	FC_RNA_downsample_1000
FC_RNA_downsample_1000.YX842:ACCGGCTAGTAAGAAC-1	-8.102	2.97396	ITL45GL	FC_RNA_downsample_1000
FC_RNA_downsample_1000.YX841:TAAACAGCAGAAATGC-1	-1.44212	17.983	CTGL	FC_RNA_downsample_1000
FC_RNA_downsample_1000.YX797:CCATAATCATTAAACC-1	12.6817	16.7463	MGL	FC_RNA_downsample_1000
FC_RNA_downsample_1000.YX840:AGCTCATAGCAGGTTT-1	-5.84524	4.17996	ITL5GL	FC_RNA_downsample_1000
FC_RNA_downsample_1000.YX796:GCAACAGCAGCCTGCA-1	-4.70491	2.38294	ITL6GL	FC_RNA_downsample_1000
FC_RNA_downsample_1000.YX796:AAGTGCAAGCCTGTTC-1	1.13901	-10.0823	D12MSN	FC_RNA_downsample_1000
FC_RNA_downsample_1000.YX796:GCGTTTCTCATGCGTG-1	-5.87374	4.15656	ITL5GL	FC_RNA_downsample_1000
FC_RNA_downsample_1000.YX840:TACTTGTTCGGTCATG-1	-12.7938	8.08919	NPGL	FC_RNA_downsample_1000
FC_RNA_downsample_1000.YX796:GTTTACCGTCATCCTG-1	-0.512127	-12.7738	SSTGA	FC_RNA_downsample_1000
FC_RNA_downsample_1000.YX796:CATCACACATAATTGC-1	18.2588	-8.17959	OGC	FC_RNA_downsample_1000
FC_RNA_downsample_1000.YX839:CCGCTAGCAGACAAAC-1	-5.92109	4.17233	ITL5GL	FC_RNA_downsample_1000
FC_RNA_downsample_1000.YX840:TTAAGGTGTATACTGG-1	18.2887	-8.19801	OGC	FC_RNA_downsample_1000
FC_RNA_downsample_1000.YX842:GGCTTCAAGCAGGTGG-1	-8.14144	1.92558	ITL45GL	FC_RNA_downsample_1000
FC_RNA_downsample_1000.YX797:AAACAGCCATTGTGGC-1	0.884659	-10.3865	D12MSN	FC_RNA_downsample_1000
FC_RNA_downsample_1000.YX796:GGATAACCAATAGCCC-1	-4.68877	-5.81195	OBGL	FC_RNA_downsample_1000
FC_RNA_downsample_1000.YX841:GTACTTCGTCGTAATG-1	-6.8859	1.91	ITL6GL	FC_RNA_downsample_1000
FC_RNA_downsample_1000.YX841:TACCCGGCAGTATGTT-1	-1.33365	17.7713	CTGL	FC_RNA_downsample_1000
FC_RNA_downsample_1000.YX796:CAATGTCAGCCTGGTA-1	-7.35927	-3.18381	OBGL	FC_RNA_downsample_1000
FC_RNA_downsample_1000.YX840:TCATTGCGTCATAACG-1	-8.56687	-1.30956	ITL23GL	FC_RNA_downsample_1000
FC_RNA_downsample_1000.YX796:CAAGGCTGTCACAGCG-1	10.9449	7.37161	VLMC	FC_RNA_downsample_1000
FC_RNA_downsample_1000.YX842:CCAGTTTGTCTAACAG-1	7.51746	-9.44454	VIPGA	FC_RNA_downsample_1000
FC_RNA_downsample_1000.YX839:TGAGAACCAGCACCAT-1	17.5459	-6.48037	OGC	FC_RNA_downsample_1000
FC_RNA_downsample_1000.YX796:TTTGGTGCAGGTTAAA-1	17.7264	-6.96973	OGC	FC_RNA_downsample_1000
FC_RNA_downsample_1000.YX842:GCCTACTTCCGGTATG-1	-7.12986	-1.97632	ITL23GL	FC_RNA_downsample_1000
FC_RNA_downsample_1000.YX796:CAACAGGCAGGCTTCG-1	-8.0975	3.21909	ITL45GL	FC_RNA_downsample_1000
FC_RNA_downsample_1000.YX796:GTGGCTTCAGTAAGTA-1	-8.16718	2.9645	ITL45GL	FC_RNA_downsample_1000
FC_RNA_downsample_1000.YX840:ATCGAGGCAGAGGCTA-1	-8.4308	-0.113312	ITL23GL	FC_RNA_downsample_1000
FC_RNA_downsample_1000.YX840:TGGATTCAGACAGGTA-1	-7.19746	1.95653	ITL45GL	FC_RNA_downsample_1000
FC_RNA_downsample_1000.YX839:AGTAACCTCTCATCAT-1	-7.6063	-2.99636	OBGL	FC_RNA_downsample_1000
FC_RNA_downsample_1000.YX842:GCAAGCCTCCACCCTG-1	-1.3508	17.8342	CTGL	FC_RNA_downsample_1000
FC_RNA_downsample_1000.YX841:ACCACATAGCTAAAGG-1	1.9776	-4.78341	PTGL	FC_RNA_downsample_1000
FC_RNA_downsample_1000.YX841:GAGGGAGCAACTGGCT-1	-0.90496	18.1114	CTGL	FC_RNA_downsample_1000
FC_RNA_downsample_1000.YX841:TTGGTGAGTCATAGAT-1	-1.43871	18.0756	CTGL	FC_RNA_downsample_1000
FC_RNA_downsample_1000.YX842:GTTGGCGGTTCACTGT-1	-5.9407	3.7568	ITL5GL	FC_RNA_downsample_1000
FC_RNA_downsample_1000.YX796:AGGATGCAGGACTAAG-1	6.94768	-11.1096	VIPGA	FC_RNA_downsample_1000
FC_RNA_downsample_1000.YX840:GCCACTAAGACAAGTG-1	-8.31925	2.17629	ITL45GL	FC_RNA_downsample_1000
FC_RNA_downsample_1000.YX839:CTTGGACCAAGTAAGC-1	10.7766	7.20391	ASC	FC_RNA_downsample_1000
FC_RNA_downsample_1000.YX797:GTCATGAGTTGCCTCA-1	8.75072	7.80105	CLAGL	FC_RNA_downsample_1000
FC_RNA_downsample_1000.YX841:TCCTTCAAGGATGATG-1	-7.64135	-2.96458	ITL23GL	FC_RNA_downsample_1000
FC_RNA_downsample_1000.YX797:GGGTATTTCTTAGGGT-1	2.15399	-4.50675	PTGL	FC_RNA_downsample_1000
FC_RNA_downsample_1000.YX797:CCTAATCGTGACATGC-1	17.8011	-7.56188	OGC	FC_RNA_downsample_1000
FC_RNA_downsample_1000.YX841:TTGGATCAGACAACGA-1	2.1503	-4.56426	PTGL	FC_RNA_downsample_1000
FC_RNA_downsample_1000.YX841:TCGTTAGCACTGGCTG-1	-4.92972	2.57721	ITL5GL	FC_RNA_downsample_1000
FC_RNA_downsample_1000.YX841:TATTAGCCACCACAAC-1	-8.42106	-0.587256	ITL23GL	FC_RNA_downsample_1000
FC_RNA_downsample_1000.YX797:AGCTTAATCATTAGTG-1	6.8845	8.22813	OBGA	FC_RNA_downsample_1000
FC_RNA_downsample_1000.YX840:TGGTCCTTCAATTACG-1	-1.33902	17.9541	CTGL	FC_RNA_downsample_1000
FC_RNA_downsample_1000.YX796:GGTTGCATCTGCAAGT-1	-8.877	2.80981	ITL45GL	FC_RNA_downsample_1000
FC_RNA_downsample_1000.YX841:ACCGGCTAGTAACAGG-1	2.0279	-4.76468	PTGL	FC_RNA_downsample_1000
FC_RNA_downsample_1000.YX797:AGAAGGTGTAGTTAAC-1	8.55688	7.9564	OBGA	FC_RNA_downsample_1000
FC_RNA_downsample_1000.YX842:TCGCGCACAAATTGCT-1	11.8898	-0.831341	OPC	FC_RNA_downsample_1000
FC_RNA_downsample_1000.YX842:ACAACACTCGCTCCAT-1	-1.55533	-14.0761	PVGA	FC_RNA_downsample_1000
FC_RNA_downsample_1000.YX797:GAGTAACCATGCATAT-1	6.98275	-11.1194	VIPGA	FC_RNA_downsample_1000
FC_RNA_downsample_1000.YX841:CTGCTACTCCAGGGAG-1	-8.58345	-0.935989	ITL23GL	FC_RNA_downsample_1000
FC_RNA_downsample_1000.YX840:CTTGAACAGTGAAGTG-1	-0.153218	-12.9956	SSTGA	FC_RNA_downsample_1000
FC_RNA_downsample_1000.YX797:GATGCAGCATAATCGT-1	-0.158951	-13.5509	SSTGA	FC_RNA_downsample_1000
FC_RNA_downsample_1000.YX841:CAATGTCAGGCGTAAA-1	-1.76527	-14.4669	PVGA	FC_RNA_downsample_1000
FC_RNA_downsample_1000.YX797:GAGTTTGGTTCCGGCT-1	-8.08018	-1.33196	ITL23GL	FC_RNA_downsample_1000
FC_RNA_downsample_1000.YX841:TCCGGTAAGGTGAAGC-1	-8.98653	3.24688	ITL45GL	FC_RNA_downsample_1000
FC_RNA_downsample_1000.YX797:AAGGCCCTCTCCATAT-1	-1.17974	18.6086	CTGL	FC_RNA_downsample_1000
FC_RNA_downsample_1000.YX839:AGCGGACCAAAGGCCA-1	-1.53478	17.8225	CTGL	FC_RNA_downsample_1000
FC_RNA_downsample_1000.YX839:GGCTCACAGAGCAAGC-1	7.01259	8.0914	OBGA	FC_RNA_downsample_1000
FC_RNA_downsample_1000.YX796:TCTTGACGTGGGTACT-1	18.0088	-7.78106	OGC	FC_RNA_downsample_1000
FC_RNA_downsample_1000.YX840:AAAGCACCACAGACTC-1	-8.29782	3.07272	ITL45GL	FC_RNA_downsample_1000
FC_RNA_downsample_1000.YX797:TATGACATCAATGTCA-1	1.10002	-10.0956	D12MSN	FC_RNA_downsample_1000
FC_RNA_downsample_1000.YX796:ATGGTTATCGCATTAA-1	0.851664	-10.3744	D12MSN	FC_RNA_downsample_1000
FC_RNA_downsample_1000.YX796:AGAATCTGTTCCTGAT-1	2.30074	-4.34832	PTGL	FC_RNA_downsample_1000
FC_RNA_downsample_1000.YX840:TTGTTGTTCCGCAAGC-1	10.9219	7.3895	ASC	FC_RNA_downsample_1000
FC_RNA_downsample_1000.YX797:AGCAATACAAACTGTT-1	2.13396	-4.60297	OBGL	FC_RNA_downsample_1000
FC_RNA_downsample_1000.YX841:GCGGAACCATGTCAAT-1	-7.8253	-2.51868	ITL23GL	FC_RNA_downsample_1000
FC_RNA_downsample_1000.YX842:AATTCGTCATGGAGGC-1	-7.94299	1.86518	ITL45GL	FC_RNA_downsample_1000
FC_RNA_downsample_1000.YX841:TAACCTAAGCCTTAAA-1	-1.4428	17.7443	CTGL	FC_RNA_downsample_1000
FC_RNA_downsample_1000.YX796:TCAAGACTCATTAGGC-1	-8.84383	2.87438	ITL45GL	FC_RNA_downsample_1000
FC_RNA_downsample_1000.YX796:TACTGAGGTAGGATTT-1	17.6123	-7.69402	OGC	FC_RNA_downsample_1000
FC_RNA_downsample_1000.YX842:CGCATATAGTCACGAT-1	11.9326	-0.787891	OPC	FC_RNA_downsample_1000
FC_RNA_downsample_1000.YX839:GAATTTGTCGGTTAGT-1	6.94083	8.20592	OBGA	FC_RNA_downsample_1000
FC_RNA_downsample_1000.YX796:CATCCCAGTTTGGCGG-1	-8.43707	-1.4876	ITL23GL	FC_RNA_downsample_1000
FC_RNA_downsample_1000.YX841:TTGTCCATCAATACGC-1	11.9812	-0.737763	OPC	FC_RNA_downsample_1000
FC_RNA_downsample_1000.YX842:AATCAGGAGCTATATG-1	7.22779	-10.6006	VIPGA	FC_RNA_downsample_1000
FC_RNA_downsample_1000.YX797:AGGCTAGCAGCAACAG-1	7.53665	-9.33872	VIPGA	FC_RNA_downsample_1000
FC_RNA_downsample_1000.YX797:CCTGATGAGGAGCAAC-1	17.4029	-7.38699	OGC	FC_RNA_downsample_1000
FC_RNA_downsample_1000.YX839:ACACTAGGTTTGGCGG-1	-1.18038	-14.049	PVGA	FC_RNA_downsample_1000
FC_RNA_downsample_1000.YX797:CATCATAAGCAGGCCT-1	-1.0083	17.5459	CTGL	FC_RNA_downsample_1000
FC_RNA_downsample_1000.YX841:ACTTACAAGCTATATG-1	-7.14694	-1.91492	ITL23GL	FC_RNA_downsample_1000
FC_RNA_downsample_1000.YX797:AGTAAGTAGGTGCGGA-1	-1.30695	-14.1912	SSTGA	FC_RNA_downsample_1000
FC_RNA_downsample_1000.YX797:ATTCCGGAGTCACCAG-1	0.300795	-11.2245	STRGA	FC_RNA_downsample_1000
FC_RNA_downsample_1000.YX840:TATTAGCCAAGGTCGA-1	-7.36758	-1.90005	ITL23GL	FC_RNA_downsample_1000
FC_RNA_downsample_1000.YX842:AGGGTTGCAAGTCGCT-1	-7.30933	1.796	ITL45GL	FC_RNA_downsample_1000
FC_RNA_downsample_1000.YX841:CCCTCATAGAGCCGCT-1	10.1722	7.53732	CLAGL	FC_RNA_downsample_1000
FC_RNA_downsample_1000.YX841:TGGCTAAGTACAATGT-1	-5.81243	2.1564	ITL6GL	FC_RNA_downsample_1000
FC_RNA_downsample_1000.YX796:GAACACAAGCATGAAG-1	-7.54942	-1.31021	ITL23GL	FC_RNA_downsample_1000
FC_RNA_downsample_1000.YX841:ACCTACCTCTTGACCC-1	-8.16764	-0.418942	ITL23GL	FC_RNA_downsample_1000
FC_RNA_downsample_1000.YX841:AGAGAGGAGTTAGTTG-1	-5.99292	3.62956	ITL45GL	FC_RNA_downsample_1000
FC_RNA_downsample_1000.YX840:ATGGCTTAGATAAAGC-1	-7.9955	-0.396878	ITL23GL	FC_RNA_downsample_1000
FC_RNA_downsample_1000.YX840:CGCATTTGTCGCAATA-1	-0.142391	-12.8429	SSTGA	FC_RNA_downsample_1000
FC_RNA_downsample_1000.YX842:AGGTATTGTCATTACC-1	11.9004	-0.820371	OPC	FC_RNA_downsample_1000
FC_RNA_downsample_1000.YX841:GTATGTTCAAAGCTCC-1	-1.90433	-14.6147	SSTGA	FC_RNA_downsample_1000
FC_RNA_downsample_1000.YX841:CTTTATCAGCGCAATT-1	-7.30483	1.99589	ITL45GL	FC_RNA_downsample_1000
FC_RNA_downsample_1000.YX842:CCTCCTGAGTTCCTGC-1	7.02299	-11.0298	SSTGA	FC_RNA_downsample_1000
FC_RNA_downsample_1000.YX797:CATAATCCAACAACAA-1	0.443669	15.3563	NPGL	FC_RNA_downsample_1000
FC_RNA_downsample_1000.YX797:CGTTATTTCCTTGCGT-1	-8.2948	-0.742473	ITL23GL	FC_RNA_downsample_1000
FC_RNA_downsample_1000.YX842:TCAACAATCATCCTAT-1	2.24924	-4.48618	PTGL	FC_RNA_downsample_1000
FC_RNA_downsample_1000.YX842:TTTATGGAGCTGTCAG-1	1.02548	-10.2121	D12MSN	FC_RNA_downsample_1000
FC_RNA_downsample_1000.YX842:GTTCTCATCCTAGTCC-1	-4.54041	2.29461	ITL6GL	FC_RNA_downsample_1000
FC_RNA_downsample_1000.YX796:TAATTGCCAGGCGATA-1	-8.0437	-1.63154	ITL23GL	FC_RNA_downsample_1000
FC_RNA_downsample_1000.YX796:TGCGATTAGGCAACAA-1	-1.12103	17.7168	CTGL	FC_RNA_downsample_1000
FC_RNA_downsample_1000.YX841:TCCTTTACACATACTG-1	-7.26494	1.82747	ITL45GL	FC_RNA_downsample_1000
FC_RNA_downsample_1000.YX839:GGCAAGCCAGCGCTTG-1	0.276967	15.5338	CTGL	FC_RNA_downsample_1000
FC_RNA_downsample_1000.YX796:TGCTTCATCCACAATA-1	0.139319	15.6899	CTGL	FC_RNA_downsample_1000
FC_RNA_downsample_1000.YX840:AGGTTAGAGCATTATG-1	-8.36176	-1.92456	ITL23GL	FC_RNA_downsample_1000
FC_RNA_downsample_1000.YX796:ATTCCTAGTGATGAGG-1	6.89432	-11.1631	VIPGA	FC_RNA_downsample_1000
FC_RNA_downsample_1000.YX796:AATGGCGCAAACGGGC-1	-5.88391	4.00219	ITL5GL	FC_RNA_downsample_1000
FC_RNA_downsample_1000.YX840:GGCTCAATCCCGCAAA-1	-1.17138	17.7725	CTGL	FC_RNA_downsample_1000
FC_RNA_downsample_1000.YX839:CTTGTTCCAACACTTG-1	-7.41158	-1.51691	ITL23GL	FC_RNA_downsample_1000
FC_RNA_downsample_1000.YX797:CCCAATTGTAACGAGG-1	-12.9005	7.97849	NPGL	FC_RNA_downsample_1000
FC_RNA_downsample_1000.YX797:TTCCTTCTCATTGACA-1	-8.25848	2.74291	ITL45GL	FC_RNA_downsample_1000
FC_RNA_downsample_1000.YX796:CAGATTCAGTCCTTTG-1	17.3318	-7.45754	OGC	FC_RNA_downsample_1000
FC_RNA_downsample_1000.YX840:CTCATGCTCTGGTCCT-1	-7.02294	-1.81563	ITL23GL	FC_RNA_downsample_1000
FC_RNA_downsample_1000.YX797:AACCTCCTCATGCTCC-1	-4.74499	-5.49267	OBGL	FC_RNA_downsample_1000
FC_RNA_downsample_1000.YX796:AGAGATTAGTTCCCAC-1	17.5612	-6.51796	OGC	FC_RNA_downsample_1000
FC_RNA_downsample_1000.YX796:TGAGCAAAGATAACCC-1	2.18461	-4.4721	PTGL	FC_RNA_downsample_1000
FC_RNA_downsample_1000.YX842:CGTTGCAAGGTAAGCA-1	2.07192	-4.66885	PTGL	FC_RNA_downsample_1000
FC_RNA_downsample_1000.YX839:AGAAACCCAAGCTAAA-1	-8.72799	3.10483	ITL45GL	FC_RNA_downsample_1000
FC_RNA_downsample_1000.YX842:GGGTATTTCCTGAGTG-1	1.91642	-4.856	PTGL	FC_RNA_downsample_1000
FC_RNA_downsample_1000.YX842:ACTCAGTAGCCTGTTC-1	-5.99541	3.78559	ITL5GL	FC_RNA_downsample_1000
FC_RNA_downsample_1000.YX840:TTACACCGTTTGTCTA-1	-6.11519	3.95861	ITL5GL	FC_RNA_downsample_1000
FC_RNA_downsample_1000.YX842:GATAAGCCATGTTGGC-1	-0.477833	-12.7229	SSTGA	FC_RNA_downsample_1000
FC_RNA_downsample_1000.YX796:GTGCTCCGTTTGTGGA-1	-5.77894	2.14292	ITL6GL	FC_RNA_downsample_1000
FC_RNA_downsample_1000.YX841:ACCGAAGCACAGGAAT-1	-4.83954	2.78093	ITL5GL	FC_RNA_downsample_1000
FC_RNA_downsample_1000.YX796:TGCTGGATCAGCAAAG-1	-1.10706	18.5555	CTGL	FC_RNA_downsample_1000
FC_RNA_downsample_1000.YX840:ACGTTGTAGCAAGGAC-1	-7.49422	1.81867	ITL45GL	FC_RNA_downsample_1000
FC_RNA_downsample_1000.YX796:GTTCCCAGTTCCATTA-1	-8.76475	3.20307	ITL45GL	FC_RNA_downsample_1000
FC_RNA_downsample_1000.YX842:ATTCGTTTCATGACCG-1	10.8254	7.29843	ASC	FC_RNA_downsample_1000
FC_RNA_downsample_1000.YX842:TTGTCCCAGTTAGTTG-1	-0.141439	-12.7001	SSTGA	FC_RNA_downsample_1000
FC_RNA_downsample_1000.YX842:TAATTGCCAGTTGCGT-1	-5.78429	4.01143	ITL5GL	FC_RNA_downsample_1000
FC_RNA_downsample_1000.YX839:CCTGATGAGTGAACGA-1	-4.71539	-5.82079	OBGL	FC_RNA_downsample_1000
FC_RNA_downsample_1000.YX841:CCTTTAGTCGGTTACG-1	-7.51498	-1.19522	ITL23GL	FC_RNA_downsample_1000
FC_RNA_downsample_1000.YX840:TCAAGCTAGTGGACAA-1	6.82176	8.28233	OBGA	FC_RNA_downsample_1000
FC_RNA_downsample_1000.YX796:CCAGGATGTTAAGGCC-1	-7.37092	-3.11994	OBGL	FC_RNA_downsample_1000
FC_RNA_downsample_1000.YX842:TGTTCCTCACGTAATT-1	-7.89911	-2.18993	ITL23GL	FC_RNA_downsample_1000
FC_RNA_downsample_1000.YX840:GCTAGCCAGGAACGCG-1	-4.70824	2.51981	ITL6GL	FC_RNA_downsample_1000
FC_RNA_downsample_1000.YX841:GCGCGATTCAGCATTA-1	-0.83263	-13.1499	SSTGA	FC_RNA_downsample_1000
FC_RNA_downsample_1000.YX841:CGGGACAAGTACTGGT-1	-1.25582	17.7649	CTGL	FC_RNA_downsample_1000
FC_RNA_downsample_1000.YX796:TCACCTGGTAGCCTCC-1	17.438	-6.96466	OGC	FC_RNA_downsample_1000
FC_RNA_downsample_1000.YX797:TAAGTGCTCTTGCAGG-1	-4.79416	-5.973	OBGL	FC_RNA_downsample_1000
FC_RNA_downsample_1000.YX842:CAATCGCCATAAGTCT-1	-8.28173	3.31748	ITL5GL	FC_RNA_downsample_1000
FC_RNA_downsample_1000.YX839:GGTAGGAGTCTATCGT-1	-8.07069	-1.41006	ITL23GL	FC_RNA_downsample_1000
FC_RNA_downsample_1000.YX842:TCTAACCGTACTTAGG-1	-1.45563	-14.0232	PVGA	FC_RNA_downsample_1000
FC_RNA_downsample_1000.YX841:GCTGTGATCCCGCCTA-1	12.6035	16.7932	MGL	FC_RNA_downsample_1000
FC_RNA_downsample_1000.YX796:TCGTCAACAAAGGCCA-1	-0.994061	-13.9562	PVGA	FC_RNA_downsample_1000
FC_RNA_downsample_1000.YX842:GTTTGTAAGTGAAGTG-1	-1.29637	18.2625	CTGL	FC_RNA_downsample_1000
FC_RNA_downsample_1000.YX841:GGGAATATCGTCCTTA-1	-8.08891	3.59297	ITL5GL	FC_RNA_downsample_1000
FC_RNA_downsample_1000.YX842:GGTACCGGTCACTCGC-1	0.335415	-11.1875	D12MSN	FC_RNA_downsample_1000
FC_RNA_downsample_1000.YX839:ATAAGCCTCCTCACTA-1	-7.82606	-0.424938	ITL23GL	FC_RNA_downsample_1000
FC_RNA_downsample_1000.YX842:TTAAAGGCATAATCCG-1	17.3178	-7.28106	OGC	FC_RNA_downsample_1000
FC_RNA_downsample_1000.YX797:ATGGACAAGGCTTAAC-1	-1.47403	17.945	CTGL	FC_RNA_downsample_1000
FC_RNA_downsample_1000.YX796:AATCGCCCAATAGCAA-1	17.9166	-7.6329	OGC	FC_RNA_downsample_1000
FC_RNA_downsample_1000.YX797:CTAGTTGCATTGCGGT-1	-7.64491	-0.748387	ITL23GL	FC_RNA_downsample_1000
FC_RNA_downsample_1000.YX842:GCATTGCCAAGCTTTG-1	17.8408	-7.62689	OGC	FC_RNA_downsample_1000
FC_RNA_downsample_1000.YX841:TTATAGCCATCAGCAC-1	-8.03909	-2.38767	ITL23GL	FC_RNA_downsample_1000
FC_RNA_downsample_1000.YX841:TCCTTCAAGTCCTTTG-1	-8.10213	2.98644	ITL45GL	FC_RNA_downsample_1000
FC_RNA_downsample_1000.YX797:AGTACGCGTTAAGTGT-1	12.9619	16.6263	MGL	FC_RNA_downsample_1000
FC_RNA_downsample_1000.YX796:TAGCTAATCTTGCTAT-1	-5.39814	2.05617	OBGL	FC_RNA_downsample_1000
FC_RNA_downsample_1000.YX796:CTTGCTCAGGGTTATC-1	-4.76167	-5.91118	OBGL	FC_RNA_downsample_1000
FC_RNA_downsample_1000.YX839:TTTCTCACACACCAAC-1	-8.08422	2.23689	ITL45GL	FC_RNA_downsample_1000
FC_RNA_downsample_1000.YX840:AGCTACGTCCGCCTCA-1	-7.65673	-0.92224	ITL23GL	FC_RNA_downsample_1000
FC_RNA_downsample_1000.YX797:GTCCAAGTCGAAGCGG-1	-8.36206	0.103323	ITL45GL	FC_RNA_downsample_1000
FC_RNA_downsample_1000.YX841:GTGATGAAGGTCCTAG-1	-7.81468	2.01545	ITL45GL	FC_RNA_downsample_1000
FC_RNA_downsample_1000.YX796:TGCGGTTCACAACAGG-1	-7.61765	-0.706606	ITL23GL	FC_RNA_downsample_1000
FC_RNA_downsample_1000.YX842:GGCGTTATCCTCGATC-1	11.8167	-0.904063	OPC	FC_RNA_downsample_1000
FC_RNA_downsample_1000.YX797:TTGTGCGAGTGCTGTG-1	-0.914918	17.5804	CTGL	FC_RNA_downsample_1000
FC_RNA_downsample_1000.YX841:ATGCGATTCGTTCACC-1	-1.4293	-14.0332	PVGA	FC_RNA_downsample_1000
FC_RNA_downsample_1000.YX842:AGGCTAAAGTAGCTTA-1	2.18185	-4.50003	PTGL	FC_RNA_downsample_1000
FC_RNA_downsample_1000.YX841:CTCGTTATCACGAATC-1	-7.31154	1.72264	ITL45GL	FC_RNA_downsample_1000
FC_RNA_downsample_1000.YX842:GGTACTTAGGCTGGCT-1	-0.66368	-12.8303	SSTGA	FC_RNA_downsample_1000
FC_RNA_downsample_1000.YX796:AGACCCGGTTAAGCTG-1	2.02763	-4.71187	OBGL	FC_RNA_downsample_1000
FC_RNA_downsample_1000.YX796:GCTAGTGTCTGCAACG-1	2.26925	-4.48576	PTGL	FC_RNA_downsample_1000
FC_RNA_downsample_1000.YX797:CGGTTCCGTATTGCAG-1	6.88213	8.22747	OBGA	FC_RNA_downsample_1000
FC_RNA_downsample_1000.YX841:TTAGGCTAGACAACGA-1	-8.33017	-0.114265	ITL23GL	FC_RNA_downsample_1000
FC_RNA_downsample_1000.YX797:TGAGGTGCACAGCCTG-1	6.9551	-11.0913	VIPGA	FC_RNA_downsample_1000
FC_RNA_downsample_1000.YX841:GGCCAACTCGGGACCT-1	-2.00286	-14.7036	PVGA	FC_RNA_downsample_1000
FC_RNA_downsample_1000.YX839:GTCGAAGCATGCATAT-1	12.7615	16.6903	MGL	FC_RNA_downsample_1000
FC_RNA_downsample_1000.YX797:ACCTTCCAGTGTTGCG-1	13.0892	16.6167	MGL	FC_RNA_downsample_1000
FC_RNA_downsample_1000.YX797:ACAACAGAGTAGAGGC-1	6.95913	-11.0961	VIPGA	FC_RNA_downsample_1000
FC_RNA_downsample_1000.YX797:CCTGCTCCAGCATGAG-1	0.4562	15.3418	NPGL	FC_RNA_downsample_1000
FC_RNA_downsample_1000.YX842:ATCGGCCAGTGCACGC-1	-8.85747	2.95249	ITL45GL	FC_RNA_downsample_1000
FC_RNA_downsample_1000.YX797:GTTAGGCGTCTCACTG-1	-4.7907	-5.61849	OBGL	FC_RNA_downsample_1000
FC_RNA_downsample_1000.YX839:CCTTCGGTCCTGCGAA-1	-1.08703	18.5472	CTGL	FC_RNA_downsample_1000
FC_RNA_downsample_1000.YX796:GGTCCATCAACGTGCT-1	-1.57372	-14.3196	PVGA	FC_RNA_downsample_1000
FC_RNA_downsample_1000.YX841:GTTCACCTCCTTGAGG-1	1.01948	-10.2019	D12MSN	FC_RNA_downsample_1000
FC_RNA_downsample_1000.YX797:GAGTTGCGTAGCAGCT-1	-5.46386	3.62918	ITL5GL	FC_RNA_downsample_1000
FC_RNA_downsample_1000.YX841:AAGGCCCTCCACCTGT-1	-7.62424	-0.730003	ITL23GL	FC_RNA_downsample_1000
FC_RNA_downsample_1000.YX839:CACTTAAAGCTTTGGG-1	-4.74963	2.62433	ITL5GL	FC_RNA_downsample_1000
FC_RNA_downsample_1000.YX796:GGTGAGTAGCGGATTT-1	7.59725	-9.34783	VIPGA	FC_RNA_downsample_1000
FC_RNA_downsample_1000.YX842:TAGCATATCCTTCGTA-1	12.6583	16.7653	MGL	FC_RNA_downsample_1000
FC_RNA_downsample_1000.YX796:ACGAATCTCGATTATG-1	-6.92639	2.06493	ITL45GL	FC_RNA_downsample_1000
FC_RNA_downsample_1000.YX841:GAACTTATCCACCTGT-1	-5.8122	4.02573	ITL5GL	FC_RNA_downsample_1000
FC_RNA_downsample_1000.YX797:GTGAGCGAGAACAAGT-1	10.892	7.36249	ASC	FC_RNA_downsample_1000
FC_RNA_downsample_1000.YX842:CGCTTCTAGGCGAATA-1	-5.93589	4.04254	ITL5GL	FC_RNA_downsample_1000
FC_RNA_downsample_1000.YX797:ACGAATCTCGGTACGC-1	17.4887	-7.55764	OGC	FC_RNA_downsample_1000
FC_RNA_downsample_1000.YX842:GTGCTCCGTACCCACC-1	7.51673	-9.50615	VIPGA	FC_RNA_downsample_1000
FC_RNA_downsample_1000.YX839:AGCCTAGTCGCATTAA-1	6.85636	8.24815	OBGA	FC_RNA_downsample_1000
FC_RNA_downsample_1000.YX796:CCAGACTCATGCTATG-1	0.17448	15.6477	NPGL	FC_RNA_downsample_1000
FC_RNA_downsample_1000.YX841:ATTACTGAGCTGTAAC-1	-7.68021	-2.8727	ITL23GL	FC_RNA_downsample_1000
FC_RNA_downsample_1000.YX797:TTCAACCGTAGGTTGC-1	-7.42597	-1.45379	ITL23GL	FC_RNA_downsample_1000
FC_RNA_downsample_1000.YX797:AAGCGTTTCAAGCGCC-1	18.2794	-8.19588	OGC	FC_RNA_downsample_1000
FC_RNA_downsample_1000.YX841:GGTAAACCAATTTGGT-1	-8.51563	-1.70713	ITL23GL	FC_RNA_downsample_1000
FC_RNA_downsample_1000.YX796:AACCTAATCAATTGGC-1	-8.02514	-2.31798	ITL23GL	FC_RNA_downsample_1000
FC_RNA_downsample_1000.YX841:TGTTCCTCATTATGGT-1	11.8883	-0.832567	OPC	FC_RNA_downsample_1000
FC_RNA_downsample_1000.YX841:GTGATCAGTGCTAGAC-1	-5.79123	4.05806	ITL5GL	FC_RNA_downsample_1000
FC_RNA_downsample_1000.YX839:GCACCTAAGCGGATAA-1	-4.37136	2.22217	ITL6GL	FC_RNA_downsample_1000
FC_RNA_downsample_1000.YX841:AGCGATTTCCCGTTAC-1	-7.61921	-2.84263	ITL23GL	FC_RNA_downsample_1000
FC_RNA_downsample_1000.YX797:TATCACAAGTTTGCGG-1	-0.981569	17.7959	CTGL	FC_RNA_downsample_1000
FC_RNA_downsample_1000.YX842:AAACATGCATAGGCGA-1	-8.01183	2.23215	ITL45GL	FC_RNA_downsample_1000
FC_RNA_downsample_1000.YX797:AGCTATATCCTCATGC-1	-4.62579	2.44772	ITL6GL	FC_RNA_downsample_1000
FC_RNA_downsample_1000.YX797:TCCTTAGTCATTAGCA-1	12.6157	16.8447	MGL	FC_RNA_downsample_1000
FC_RNA_downsample_1000.YX797:ACGACAAAGGCAGGTG-1	1.00326	-10.26	D12MSN	FC_RNA_downsample_1000
FC_RNA_downsample_1000.YX796:AATTGGGAGTATCGCG-1	-7.96461	-1.12765	ITL23GL	FC_RNA_downsample_1000
FC_RNA_downsample_1000.YX841:GTTCTTGTCATGTTTC-1	-0.121106	-13.4923	SSTGA	FC_RNA_downsample_1000
FC_RNA_downsample_1000.YX839:ATGTAACGTGTCCAAA-1	7.51684	-9.36937	STRGA	FC_RNA_downsample_1000
FC_RNA_downsample_1000.YX841:CGTCCTAGTGTTTGCT-1	-4.58474	2.28923	ITL6GL	FC_RNA_downsample_1000
FC_RNA_downsample_1000.YX839:CCTTCGTAGGGATGCG-1	17.7832	-7.73336	OGC	FC_RNA_downsample_1000
FC_RNA_downsample_1000.YX796:TTCACTGTCGTTTCTG-1	6.86153	8.24642	OBGA	FC_RNA_downsample_1000
FC_RNA_downsample_1000.YX841:CGAACAAAGGGTTATC-1	-0.673684	-13.8213	SSTGA	FC_RNA_downsample_1000
FC_RNA_downsample_1000.YX841:AGCTTGGTCGTTACAA-1	-1.90105	-14.603	PVGA	FC_RNA_downsample_1000
FC_RNA_downsample_1000.YX840:GATCAAGAGCATTTCT-1	10.7746	7.23535	ASC	FC_RNA_downsample_1000
FC_RNA_downsample_1000.YX839:TTGACATCAAGGTACG-1	8.60271	7.92439	OBGA	FC_RNA_downsample_1000
FC_RNA_downsample_1000.YX796:TGAGGCACAGGAACTG-1	-5.72135	3.93533	ITL5GL	FC_RNA_downsample_1000
FC_RNA_downsample_1000.YX841:GCTCGATCAAGTTATC-1	17.4556	-6.8507	OGC	FC_RNA_downsample_1000
FC_RNA_downsample_1000.YX797:AAATCCGGTAGCTGCG-1	12.6287	16.802	MGL	FC_RNA_downsample_1000
FC_RNA_downsample_1000.YX797:GAGGTAGGTTCAAGAT-1	-8.03872	3.07399	ITL45GL	FC_RNA_downsample_1000
FC_RNA_downsample_1000.YX797:CAAGGTAAGAGGAAGG-1	-0.15164	-12.7514	SSTGA	FC_RNA_downsample_1000
FC_RNA_downsample_1000.YX841:GGTTCTTGTTGTGATG-1	1.03706	-10.1904	D12MSN	FC_RNA_downsample_1000
FC_RNA_downsample_1000.YX840:TCAGCAAGTGCTCCGT-1	-12.8871	8.01006	CLAGL	FC_RNA_downsample_1000
FC_RNA_downsample_1000.YX796:TGTTAGCAGCATTAGC-1	-4.728	-5.8312	OBGL	FC_RNA_downsample_1000
FC_RNA_downsample_1000.YX841:TAAGGACCAAGGTACG-1	-0.144087	-12.7771	SSTGA	FC_RNA_downsample_1000
FC_RNA_downsample_1000.YX796:ATCAGGTTCTCCTCTT-1	1.87886	-4.91309	PTGL	FC_RNA_downsample_1000
FC_RNA_downsample_1000.YX796:TCCTCACAGTCACTAA-1	-1.07255	-13.6519	SSTGA	FC_RNA_downsample_1000
FC_RNA_downsample_1000.YX840:CATAATCCAGCAAGTG-1	-5.84085	3.72777	ITL5GL	FC_RNA_downsample_1000
FC_RNA_downsample_1000.YX841:TGATCCTGTAACGGGA-1	-0.971524	18.405	CTGL	FC_RNA_downsample_1000
FC_RNA_downsample_1000.YX797:TGTGGCCAGTCATCCC-1	-1.9153	-14.6343	PVGA	FC_RNA_downsample_1000
FC_RNA_downsample_1000.YX841:ACCCGGTAGGCGCATC-1	-1.0524	-13.9728	PVGA	FC_RNA_downsample_1000
FC_RNA_downsample_1000.YX841:CGTAGTTAGCGATAAG-1	-0.109911	-12.7539	SSTGA	FC_RNA_downsample_1000
FC_RNA_downsample_1000.YX841:CACGCTAAGGGTGAAC-1	-7.56505	-1.06404	ITL23GL	FC_RNA_downsample_1000
FC_RNA_downsample_1000.YX839:TGCAGGCTCTTCAATC-1	11.933	-0.786875	OPC	FC_RNA_downsample_1000
FC_RNA_downsample_1000.YX797:TTTGGTAAGCTCCTAC-1	-1.45546	-14.3035	PVGA	FC_RNA_downsample_1000
FC_RNA_downsample_1000.YX797:TTGGATATCCATAAGC-1	-5.75854	4.16672	ITL5GL	FC_RNA_downsample_1000
FC_RNA_downsample_1000.YX796:ATGGCTAGTTTGTCTA-1	-7.39177	-3.11663	OBGL	FC_RNA_downsample_1000
FC_RNA_downsample_1000.YX841:CGAAGCCTCATGGTTA-1	-7.50019	-1.84151	ITL23GL	FC_RNA_downsample_1000
FC_RNA_downsample_1000.YX839:AATTGCTCATTAAAGG-1	17.5372	-6.47702	OGC	FC_RNA_downsample_1000
FC_RNA_downsample_1000.YX841:GCTCTGTTCGAAGTGA-1	0.501357	15.2979	NPGL	FC_RNA_downsample_1000
FC_RNA_downsample_1000.YX839:ACCCGTAAGGGCCACT-1	-7.24747	-0.788301	ITL6GL	FC_RNA_downsample_1000
FC_RNA_downsample_1000.YX840:CAGGAAGGTGACCTGG-1	-4.63246	2.36595	ITL6GL	FC_RNA_downsample_1000
FC_RNA_downsample_1000.YX796:CCCAGTTTCCGGGACT-1	1.0493	-10.1724	D12MSN	FC_RNA_downsample_1000
FC_RNA_downsample_1000.YX797:TAAGCTGGTGAGCGAA-1	-4.88747	2.82939	ITL5GL	FC_RNA_downsample_1000
FC_RNA_downsample_1000.YX796:AATTAGCGTTCCTGTG-1	-12.7884	8.10349	CTGL	FC_RNA_downsample_1000
FC_RNA_downsample_1000.YX839:CGTTAAATCGCACAAT-1	-4.76601	-5.47096	OBGL	FC_RNA_downsample_1000
FC_RNA_downsample_1000.YX839:TTAAGTGTCGAGCTAT-1	-8.27584	3.45618	ITL45GL	FC_RNA_downsample_1000
FC_RNA_downsample_1000.YX842:TGTGGCTCATATAACC-1	-8.46501	-0.586202	ITL23GL	FC_RNA_downsample_1000
FC_RNA_downsample_1000.YX796:AACAGCAAGACAGGTA-1	0.471789	15.3604	NPGL	FC_RNA_downsample_1000
FC_RNA_downsample_1000.YX841:CTACTAAAGAATGACG-1	-1.36341	17.92	CTGL	FC_RNA_downsample_1000
FC_RNA_downsample_1000.YX840:AACATCATCATAGCCG-1	-8.87897	3.24325	ITL45GL	FC_RNA_downsample_1000
FC_RNA_downsample_1000.YX797:CCTAAATCATGTTGGC-1	11.8848	-0.835095	OPC	FC_RNA_downsample_1000
FC_RNA_downsample_1000.YX796:AATTAGCGTATTCGCT-1	0.111563	-11.4799	OBGL	FC_RNA_downsample_1000
FC_RNA_downsample_1000.YX841:AAACCGGCAGATTCAT-1	-7.34259	-2.83843	ITL23GL	FC_RNA_downsample_1000
FC_RNA_downsample_1000.YX841:CGCCACACATTGTGCA-1	-8.7363	2.67823	ITL45GL	FC_RNA_downsample_1000
FC_RNA_downsample_1000.YX840:GCCTCAAAGAACCTAC-1	0.311211	15.499	CTGL	FC_RNA_downsample_1000
FC_RNA_downsample_1000.YX842:AGTGCGGAGACTAAGG-1	-1.01496	17.5968	CTGL	FC_RNA_downsample_1000
FC_RNA_downsample_1000.YX842:AGGGTTGCAGGCTAAG-1	-0.164526	-13.0863	SSTGA	FC_RNA_downsample_1000
FC_RNA_downsample_1000.YX796:CTTGCATGTTGTGATG-1	-5.60789	3.7681	ITL5GL	FC_RNA_downsample_1000
FC_RNA_downsample_1000.YX839:TAAGCTGGTTTCAGGA-1	18.4002	-8.11415	OGC	FC_RNA_downsample_1000
FC_RNA_downsample_1000.YX842:TCAATCGCAGTAAAGC-1	-7.46137	-3.06904	ITL23GL	FC_RNA_downsample_1000
FC_RNA_downsample_1000.YX797:GTTGCCCGTTATTGCC-1	-4.73566	-5.45836	OBGL	FC_RNA_downsample_1000
FC_RNA_downsample_1000.YX797:TCTTAGTTCTGCAAGT-1	1.81888	-4.94562	STRGA	FC_RNA_downsample_1000
FC_RNA_downsample_1000.YX842:GAGGCCTTCACGAATC-1	12.9726	16.5887	MGL	FC_RNA_downsample_1000
FC_RNA_downsample_1000.YX840:TATGACATCATTACAG-1	-7.03283	-1.75328	ITL23GL	FC_RNA_downsample_1000
FC_RNA_downsample_1000.YX841:TTTGGTAAGCCAGGTC-1	-1.46674	17.8872	CTGL	FC_RNA_downsample_1000
FC_RNA_downsample_1000.YX840:GTCCAAGTCGGTCAAT-1	-8.16586	3.56039	ITL5GL	FC_RNA_downsample_1000
FC_RNA_downsample_1000.YX796:CAACTAATCCAATAGC-1	12.6627	16.7791	MGL	FC_RNA_downsample_1000
FC_RNA_downsample_1000.YX841:TGTGCGGGTCTCACTG-1	-7.64632	-1.55303	ITL23GL	FC_RNA_downsample_1000
FC_RNA_downsample_1000.YX839:CGCATGATCCCATAGG-1	-8.19501	3.31497	ITL45GL	FC_RNA_downsample_1000
FC_RNA_downsample_1000.YX797:TTTAAGCCATGCTCCC-1	0.066063	-11.5035	STRGA	FC_RNA_downsample_1000
FC_RNA_downsample_1000.YX839:TCGATTAAGGCAACAA-1	-8.83618	2.93162	ITL45GL	FC_RNA_downsample_1000
FC_RNA_downsample_1000.YX796:TGCTCAACACTTGTTC-1	-0.174062	-13.5358	SSTGA	FC_RNA_downsample_1000
FC_RNA_downsample_1000.YX797:CAGCTCAAGAGAGCCG-1	17.5722	-6.46875	OGC	FC_RNA_downsample_1000
FC_RNA_downsample_1000.YX842:CCAAGTTAGCAGGCCT-1	-8.96257	3.14129	ITL45GL	FC_RNA_downsample_1000
FC_RNA_downsample_1000.YX842:ATGTCAATCGTAACGT-1	-0.11409	-13.401	SSTGA	FC_RNA_downsample_1000
FC_RNA_downsample_1000.YX796:GTATTGCAGAGCCGGA-1	0.359172	15.4468	NPGL	FC_RNA_downsample_1000
FC_RNA_downsample_1000.YX797:GTCAAACTCAAGGACA-1	-0.0195099	-11.7444	STRGA	FC_RNA_downsample_1000
FC_RNA_downsample_1000.YX842:GAAGTCAAGAGAGCCG-1	1.0747	-10.1783	D12MSN	FC_RNA_downsample_1000
FC_RNA_downsample_1000.YX839:GGATTCAGTTGAGGTC-1	10.7939	7.23522	ASC	FC_RNA_downsample_1000
FC_RNA_downsample_1000.YX841:GCTAGTGTCATCCTGC-1	2.04557	-4.4977	PTGL	FC_RNA_downsample_1000
FC_RNA_downsample_1000.YX841:GTGTGTTAGAGGATAT-1	-7.58149	1.85215	ITL45GL	FC_RNA_downsample_1000
FC_RNA_downsample_1000.YX797:GCGAAGCCATGGCCCA-1	-0.540278	-13.7466	SSTGA	FC_RNA_downsample_1000
FC_RNA_downsample_1000.YX840:GTCGCAATCTTAAGTG-1	2.21723	-4.50481	PTGL	FC_RNA_downsample_1000
FC_RNA_downsample_1000.YX839:ATTGCAGGTACGTTTC-1	8.55338	7.96355	OBGA	FC_RNA_downsample_1000
FC_RNA_downsample_1000.YX839:TTAATCGAGGTCCAAT-1	8.76382	7.82625	CLAGL	FC_RNA_downsample_1000
FC_RNA_downsample_1000.YX841:TATGTGATCTAACCTT-1	-7.02762	-1.89174	ITL23GL	FC_RNA_downsample_1000
FC_RNA_downsample_1000.YX796:TGGACCGGTTGGGTTA-1	1.97014	-4.73232	PTGL	FC_RNA_downsample_1000
FC_RNA_downsample_1000.YX841:TGGCCTTTCTGCAAAC-1	-0.162696	-12.6923	SSTGA	FC_RNA_downsample_1000
FC_RNA_downsample_1000.YX796:TGCTCTCAGACAGGTA-1	17.6658	-7.63745	OGC	FC_RNA_downsample_1000
FC_RNA_downsample_1000.YX841:CAGCTATAGTAAGAAC-1	-7.62316	-0.911043	ITL23GL	FC_RNA_downsample_1000
FC_RNA_downsample_1000.YX797:TGGCTAAGTTCCTCCT-1	17.5459	-6.65523	OGC	FC_RNA_downsample_1000
FC_RNA_downsample_1000.YX796:CGGACCTAGATTGAGG-1	1.01146	-10.2367	D12MSN	FC_RNA_downsample_1000
FC_RNA_downsample_1000.YX796:AATCAGGAGAGGAGTC-1	0.890435	-10.3024	D12MSN	FC_RNA_downsample_1000
FC_RNA_downsample_1000.YX797:CAGAATCTCCAGGGAG-1	18.1619	-7.98765	OGC	FC_RNA_downsample_1000
FC_RNA_downsample_1000.YX797:TTGGATATCTCGACCT-1	-7.61402	-2.83792	ITL23GL	FC_RNA_downsample_1000
FC_RNA_downsample_1000.YX797:TATAGCCAGTAACAGG-1	0.0974231	-11.4958	STRGA	FC_RNA_downsample_1000
FC_RNA_downsample_1000.YX841:AGCCGGTTCTTAGGGT-1	18.3259	-8.24203	OGC	FC_RNA_downsample_1000
FC_RNA_downsample_1000.YX797:TCGGTTTGTTTCCTCC-1	-7.04191	-1.96553	ITL23GL	FC_RNA_downsample_1000
FC_RNA_downsample_1000.YX796:CAACAATGTTAGGCTA-1	1.03056	-10.2297	D12MSN	FC_RNA_downsample_1000
FC_RNA_downsample_1000.YX839:AGCTAAACAGGTTTGC-1	-4.7727	-5.49201	OBGL	FC_RNA_downsample_1000
FC_RNA_downsample_1000.YX796:GATCAGTTCCTCCCTC-1	18.3066	-8.21359	OGC	FC_RNA_downsample_1000
FC_RNA_downsample_1000.YX797:CAATCGCCACAGAACG-1	-5.57258	2.05327	CLAGL	FC_RNA_downsample_1000
FC_RNA_downsample_1000.YX842:AAACAGCCATGTTGCA-1	-5.83981	4.11509	ITL5GL	FC_RNA_downsample_1000
FC_RNA_downsample_1000.YX842:AGTAGCTTCATTGCAA-1	10.8925	7.36985	ASC	FC_RNA_downsample_1000
FC_RNA_downsample_1000.YX797:CCGTTACTCTGCAAGT-1	17.9279	-7.73851	OGC	FC_RNA_downsample_1000
FC_RNA_downsample_1000.YX796:TGAAGCAAGACTATTG-1	-7.64875	-2.67104	OBGL	FC_RNA_downsample_1000
FC_RNA_downsample_1000.YX797:GACCTAAGTCCTAATC-1	-7.49327	-3.12727	OBGL	FC_RNA_downsample_1000
FC_RNA_downsample_1000.YX796:GATCACTAGCTCCCTG-1	-7.001	-1.89585	ITL23GL	FC_RNA_downsample_1000
FC_RNA_downsample_1000.YX839:CAATAAGCAGCTCATA-1	10.7877	7.23191	ASC	FC_RNA_downsample_1000
FC_RNA_downsample_1000.YX840:GTGCAAGCACCCACCT-1	18.3066	-8.17962	OGC	FC_RNA_downsample_1000
FC_RNA_downsample_1000.YX839:GCCTCAAAGGCTTAAC-1	-1.2269	17.7905	CTGL	FC_RNA_downsample_1000
FC_RNA_downsample_1000.YX841:AATCTCAAGCACAGAA-1	-7.35268	-1.62808	ITL23GL	FC_RNA_downsample_1000
FC_RNA_downsample_1000.YX839:CTATTACTCAATGTCA-1	11.8866	-0.833891	OPC	FC_RNA_downsample_1000
FC_RNA_downsample_1000.YX841:AGGTCTTAGCTTAACA-1	-7.94133	-0.915142	ITL23GL	FC_RNA_downsample_1000
FC_RNA_downsample_1000.YX797:ACCTTCATCCTTGTTG-1	13.1869	16.5526	MGL	FC_RNA_downsample_1000
FC_RNA_downsample_1000.YX841:GTCTATCGTGCTTAGA-1	10.9048	7.3756	ASC	FC_RNA_downsample_1000
FC_RNA_downsample_1000.YX796:TGTGCGGGTTGAGGTC-1	-1.16867	17.6652	CTGL	FC_RNA_downsample_1000
FC_RNA_downsample_1000.YX839:GCAAACTTCAATCATG-1	17.6335	-6.86894	OGC	FC_RNA_downsample_1000
FC_RNA_downsample_1000.YX841:GGTGTGACATAATTGC-1	-8.06412	-0.633482	ITL23GL	FC_RNA_downsample_1000
FC_RNA_downsample_1000.YX841:CTTATTGGTGATGAGG-1	-8.99939	3.06923	ITL45GL	FC_RNA_downsample_1000
FC_RNA_downsample_1000.YX841:GCCTGAGGTTGTAAAC-1	11.9324	-0.788372	OPC	FC_RNA_downsample_1000
FC_RNA_downsample_1000.YX796:GTGCGCAGTGATTTGG-1	0.304995	-11.227	STRGA	FC_RNA_downsample_1000
FC_RNA_downsample_1000.YX841:ACAACATGTAACCAGC-1	-7.22941	-2.60831	ITL23GL	FC_RNA_downsample_1000
FC_RNA_downsample_1000.YX839:GCTTAACAGCAAACCT-1	7.02031	-11.0308	VIPGA	FC_RNA_downsample_1000
FC_RNA_downsample_1000.YX839:AGAACCGCATTAAGTC-1	-12.856	8.033	NPGL	FC_RNA_downsample_1000
FC_RNA_downsample_1000.YX840:ACAGGATCACCTCACC-1	7.05193	-11.0016	VIPGA	FC_RNA_downsample_1000
FC_RNA_downsample_1000.YX841:CTTCAGGAGGTGTCCA-1	1.93729	-4.89815	PTGL	FC_RNA_downsample_1000
FC_RNA_downsample_1000.YX796:ATAGGTACAGGACCAA-1	-12.9507	7.95073	NPGL	FC_RNA_downsample_1000
FC_RNA_downsample_1000.YX840:TTGGCTACATTAGGCC-1	7.54497	-9.35197	VIPGA	FC_RNA_downsample_1000
FC_RNA_downsample_1000.YX841:CCTCCTGAGTAAGTCC-1	-7.86535	-2.44277	ITL23GL	FC_RNA_downsample_1000
FC_RNA_downsample_1000.YX796:TGATTGCAGGCTGTCA-1	-7.72344	-2.74803	ITL23GL	FC_RNA_downsample_1000
FC_RNA_downsample_1000.YX841:CCTGGTAAGGACCAGG-1	-7.56057	1.7482	ITL45GL	FC_RNA_downsample_1000
FC_RNA_downsample_1000.YX841:AATCATCCAATTAACC-1	-1.15428	17.734	CTGL	FC_RNA_downsample_1000
FC_RNA_downsample_1000.YX796:TGATTCAAGCCTTAAA-1	-7.46457	-1.27806	ITL23GL	FC_RNA_downsample_1000
FC_RNA_downsample_1000.YX796:GTTACGCCAGCAAGAT-1	-8.13188	2.35867	ITL45GL	FC_RNA_downsample_1000
FC_RNA_downsample_1000.YX839:CATAAGCTCAAGGACA-1	13.1728	16.5691	MGL	FC_RNA_downsample_1000
FC_RNA_downsample_1000.YX840:TGATGAACATCGTTCT-1	13.1439	16.6296	MGL	FC_RNA_downsample_1000
FC_RNA_downsample_1000.YX796:TGTGGAGCACAGGATG-1	7.61515	-9.3271	SSTGA	FC_RNA_downsample_1000
FC_RNA_downsample_1000.YX797:AAGTCTATCCAACTGG-1	-5.762	2.13928	ITL6GL	FC_RNA_downsample_1000
FC_RNA_downsample_1000.YX842:GTAGCTGTCTTCAATC-1	10.8974	7.39516	ASC	FC_RNA_downsample_1000
FC_RNA_downsample_1000.YX797:CATAGCTAGGCATTAC-1	18.3214	-8.23392	OGC	FC_RNA_downsample_1000
FC_RNA_downsample_1000.YX841:CCACACAAGTCATGCG-1	-7.50392	1.8101	ITL45GL	FC_RNA_downsample_1000
FC_RNA_downsample_1000.YX797:TCGTCAACAGCCGCTA-1	-12.8493	8.04631	CLAGL	FC_RNA_downsample_1000
FC_RNA_downsample_1000.YX797:AGGATGCAGGAAGTAT-1	17.4737	-7.59	OGC	FC_RNA_downsample_1000
FC_RNA_downsample_1000.YX841:TCCCTGGTCTTAGTGA-1	10.7874	7.2477	ASC	FC_RNA_downsample_1000
FC_RNA_downsample_1000.YX840:GTTTAACCACAGAACG-1	8.77816	7.78296	CLAGL	FC_RNA_downsample_1000
FC_RNA_downsample_1000.YX839:GAACCTTAGAGAGGCT-1	-6.69033	2.09903	ITL5GL	FC_RNA_downsample_1000
FC_RNA_downsample_1000.YX842:GTTGTGAGTACAATGT-1	-8.37782	2.3429	ITL45GL	FC_RNA_downsample_1000
FC_RNA_downsample_1000.YX796:GAGGGAGCACGAATCC-1	-1.44614	17.9268	CTGL	FC_RNA_downsample_1000
FC_RNA_downsample_1000.YX796:AGCGATTTCACTCAAA-1	-4.47198	2.31296	ITL6GL	FC_RNA_downsample_1000
FC_RNA_downsample_1000.YX839:GTGAGCGAGCTCAATA-1	10.9049	7.3667	ASC	FC_RNA_downsample_1000
FC_RNA_downsample_1000.YX840:CAAGGTTTCTTAGTCT-1	10.8302	7.27621	ASC	FC_RNA_downsample_1000
FC_RNA_downsample_1000.YX797:GTCATGAGTTCCGGCT-1	-4.81354	-5.98604	OBGL	FC_RNA_downsample_1000
FC_RNA_downsample_1000.YX840:GACATTATCATCCTAT-1	-8.73175	2.66964	ITL45GL	FC_RNA_downsample_1000
FC_RNA_downsample_1000.YX841:ACAGCGCTCAATGAGG-1	6.94712	-11.1169	VIPGA	FC_RNA_downsample_1000
FC_RNA_downsample_1000.YX796:CTGGATGTCTTTAGGA-1	-7.96794	-1.22466	ITL23GL	FC_RNA_downsample_1000
FC_RNA_downsample_1000.YX796:TGTATCGCATTAAGCT-1	-4.81532	2.43105	ITL6GL	FC_RNA_downsample_1000
FC_RNA_downsample_1000.YX839:AGAACAAGTGTAACCA-1	2.03485	-4.76884	CLAGL	FC_RNA_downsample_1000
FC_RNA_downsample_1000.YX796:CGGACAACATAAGGAC-1	7.53212	-9.43876	VIPGA	FC_RNA_downsample_1000
FC_RNA_downsample_1000.YX840:CTCGCTCCAATTGACT-1	-7.38704	1.5824	ITL45GL	FC_RNA_downsample_1000
FC_RNA_downsample_1000.YX841:CCATAATCAGGCCTTG-1	-12.7989	8.08553	NPGL	FC_RNA_downsample_1000
FC_RNA_downsample_1000.YX841:GTCCAAGTCAATGAGG-1	-7.88253	1.85993	ITL45GL	FC_RNA_downsample_1000
FC_RNA_downsample_1000.YX840:TTGCAACAGCAGGTGG-1	-7.44563	-2.12949	ITL23GL	FC_RNA_downsample_1000
FC_RNA_downsample_1000.YX842:GATGCAGCAATGCGCT-1	-8.98889	3.29992	ITL45GL	FC_RNA_downsample_1000
FC_RNA_downsample_1000.YX797:GCATTAGGTGGATTGC-1	-7.02815	-1.82918	ITL23GL	FC_RNA_downsample_1000
FC_RNA_downsample_1000.YX797:ATCCACCTCCTCAGTC-1	6.96476	8.15789	OBGA	FC_RNA_downsample_1000
FC_RNA_downsample_1000.YX796:TCACGGATCAGGTTTA-1	-4.57157	2.27759	ITL6GL	FC_RNA_downsample_1000
FC_RNA_downsample_1000.YX842:ATATGCTCAAACGCGA-1	7.19295	-10.6559	VIPGA	FC_RNA_downsample_1000
FC_RNA_downsample_1000.YX796:AGTAACCTCACGAATC-1	-1.17409	17.6734	CTGL	FC_RNA_downsample_1000
FC_RNA_downsample_1000.YX796:TTCATCCCAAATGCCC-1	-7.23792	-1.54297	ITL23GL	FC_RNA_downsample_1000
FC_RNA_downsample_1000.YX796:CTGGTAAGTGGAGCAA-1	1.95085	-4.84232	PTGL	FC_RNA_downsample_1000
FC_RNA_downsample_1000.YX841:TTTCTCACAATTAGCT-1	17.5649	-6.76933	OGC	FC_RNA_downsample_1000
FC_RNA_downsample_1000.YX797:TAGCTAGGTTGCTGGG-1	-8.14276	2.52056	ITL45GL	FC_RNA_downsample_1000
FC_RNA_downsample_1000.YX797:ACGCCACAGTCATGCG-1	17.3065	-7.28175	OGC	FC_RNA_downsample_1000
FC_RNA_downsample_1000.YX796:GTCAAACTCATTTAGG-1	17.4576	-6.42307	OGC	FC_RNA_downsample_1000
FC_RNA_downsample_1000.YX839:GAGCATGCAACCTAAT-1	-0.927937	-13.1302	PVGA	FC_RNA_downsample_1000
FC_RNA_downsample_1000.YX796:GTATTGCAGGCGCTTA-1	-4.68496	-5.46544	OBGL	FC_RNA_downsample_1000
FC_RNA_downsample_1000.YX841:GGCTTAAGTGGATGTC-1	-0.166168	-13.5414	SSTGA	FC_RNA_downsample_1000
FC_RNA_downsample_1000.YX797:ATCTATGAGTAACAGG-1	7.0613	-10.9786	VIPGA	FC_RNA_downsample_1000
FC_RNA_downsample_1000.YX842:TTGCATTTCGGTAACT-1	-7.86347	-1.86717	ITL23GL	FC_RNA_downsample_1000
FC_RNA_downsample_1000.YX840:AAAGGACGTTCATTTG-1	-7.52731	-2.78671	ITL23GL	FC_RNA_downsample_1000
FC_RNA_downsample_1000.YX839:TCATCCATCCTCATCA-1	-8.48257	2.98922	ITL45GL	FC_RNA_downsample_1000
FC_RNA_downsample_1000.YX840:GCTATAGGTACTAAAC-1	-8.04988	-1.3498	ITL23GL	FC_RNA_downsample_1000
FC_RNA_downsample_1000.YX841:TGAACAACACCTGGTG-1	-5.84496	2.08181	ITL6GL	FC_RNA_downsample_1000
FC_RNA_downsample_1000.YX797:GTGAGCGAGGACCGCT-1	-1.13372	-14.0147	PVGA	FC_RNA_downsample_1000
FC_RNA_downsample_1000.YX840:CAACCGGGTTACGCGG-1	-8.16703	2.8399	ITL45GL	FC_RNA_downsample_1000
FC_RNA_downsample_1000.YX841:TATCCGGAGTTTCCGC-1	-7.8922	-0.48612	ITL23GL	FC_RNA_downsample_1000
FC_RNA_downsample_1000.YX796:CATAATCCATTCAGCA-1	-8.49531	-0.523248	ITL23GL	FC_RNA_downsample_1000
FC_RNA_downsample_1000.YX796:CTACAACAGACCATAC-1	-7.14082	-1.71197	ITL23GL	FC_RNA_downsample_1000
FC_RNA_downsample_1000.YX796:AGGCAATCACCTACTT-1	-0.94883	17.9665	CTGL	FC_RNA_downsample_1000
FC_RNA_downsample_1000.YX797:GTTAAGCTCTTTGTAC-1	1.11648	-10.1063	D12MSN	FC_RNA_downsample_1000
FC_RNA_downsample_1000.YX842:CATGCAAGTGTGCAAC-1	-8.13857	3.05417	ITL45GL	FC_RNA_downsample_1000
FC_RNA_downsample_1000.YX839:CCACTTGGTGTCCAGG-1	-6.97205	1.99413	ITL45GL	FC_RNA_downsample_1000
FC_RNA_downsample_1000.YX797:ACGGTTTAGGAAGCTA-1	-7.42494	-2.83931	OBGL	FC_RNA_downsample_1000
FC_RNA_downsample_1000.YX797:ACTAACTCAAATTGCT-1	-1.28325	17.7993	CTGL	FC_RNA_downsample_1000
FC_RNA_downsample_1000.YX841:CTCTCACAGTGAACGA-1	-12.8346	8.05549	CTGL	FC_RNA_downsample_1000
FC_RNA_downsample_1000.YX840:TCGTAATCAACGTGCT-1	-1.97094	-14.684	PVGA	FC_RNA_downsample_1000
FC_RNA_downsample_10000.YX797:GTGTGCGGTGGATTCA-1	5.36824	3.95111	D12MSN	FC_RNA_downsample_10000
FC_RNA_downsample_10000.YX796:ATGAATGCAGGCAAGC-1	11.98	4.82544	STRGA	FC_RNA_downsample_10000
FC_RNA_downsample_10000.YX797:GGTACTTAGTTAACCA-1	-6.7364	-2.97122	ITL45GL	FC_RNA_downsample_10000
FC_RNA_downsample_10000.YX797:TCGTTACGTTATAGCG-1	-6.52596	-8.02865	ITL5GL	FC_RNA_downsample_10000
FC_RNA_downsample_10000.YX796:ACCATAATCACTTCAT-1	13.026	7.44564	CTGL	FC_RNA_downsample_10000
FC_RNA_downsample_10000.YX841:ACCATTAAGTAAAGGT-1	-8.93668	0.243536	ITL23GL	FC_RNA_downsample_10000
FC_RNA_downsample_10000.YX839:GGGTCAACAATGCGCT-1	12.6369	7.81016	CTGL	FC_RNA_downsample_10000
FC_RNA_downsample_10000.YX796:TATCACAAGCTGGCTA-1	-6.6804	-8.90489	ITL6GL	FC_RNA_downsample_10000
FC_RNA_downsample_10000.YX841:TTACCGTGTGAGGTGA-1	-9.97043	1.1066	ITL23GL	FC_RNA_downsample_10000
FC_RNA_downsample_10000.YX840:CCTAAATCAAGGTCCT-1	11.114	-5.56524	SSTGA	FC_RNA_downsample_10000
FC_RNA_downsample_10000.YX841:CAATGTCAGGCGTAAA-1	10.5965	-8.44974	PVGA	FC_RNA_downsample_10000
FC_RNA_downsample_10000.YX839:TTAGTCAAGCACTTGG-1	-7.39681	-5.47901	ITL45GL	FC_RNA_downsample_10000
FC_RNA_downsample_10000.YX840:AGCGGACCACAAAGGT-1	-8.73279	0.93001	ITL23GL	FC_RNA_downsample_10000
FC_RNA_downsample_10000.YX840:ATTCCTCCATCATGTG-1	-9.52331	0.757882	ITL23GL	FC_RNA_downsample_10000
FC_RNA_downsample_10000.YX797:CCTAATCGTGCGCATG-1	-7.54281	14.6801	OGC	FC_RNA_downsample_10000
FC_RNA_downsample_10000.YX842:AATCATGTCAACCAAC-1	-7.78885	-5.77969	ITL45GL	FC_RNA_downsample_10000
FC_RNA_downsample_10000.YX840:ACCCAACCATTCAGCA-1	3.83605	2.3121	OBGA	FC_RNA_downsample_10000
FC_RNA_downsample_10000.YX841:GGACAGCCATTGACAT-1	-9.53008	0.884337	ITL23GL	FC_RNA_downsample_10000
FC_RNA_downsample_10000.YX841:CGGAATCGTGAGGTAG-1	-8.57643	-0.995411	ITL23GL	FC_RNA_downsample_10000
FC_RNA_downsample_10000.YX797:ATTAACCCAGGCCATT-1	12.0169	4.91717	CTGL	FC_RNA_downsample_10000
FC_RNA_downsample_10000.YX840:ACTCACTGTCTTACTA-1	-7.99946	-5.88104	ITL45GL	FC_RNA_downsample_10000
FC_RNA_downsample_10000.YX797:ATCCATAAGGACCGCT-1	-7.31613	14.5813	OGC	FC_RNA_downsample_10000
FC_RNA_downsample_10000.YX840:GCTTATCGTTCCTGTG-1	-2.16275	8.56694	ASC	FC_RNA_downsample_10000
FC_RNA_downsample_10000.YX840:TGGCCTTTCATTGCAA-1	-2.44976	8.28316	ASC	FC_RNA_downsample_10000
FC_RNA_downsample_10000.YX840:CCAACCCGTCCTAACT-1	-8.0291	-1.13522	ITL23GL	FC_RNA_downsample_10000
FC_RNA_downsample_10000.YX839:GTTGGCGGTTAGCAGC-1	-8.37913	0.428404	ITL23GL	FC_RNA_downsample_10000
FC_RNA_downsample_10000.YX797:CACAGGCTCAATCTAG-1	5.20072	9.52688	MGL	FC_RNA_downsample_10000
FC_RNA_downsample_10000.YX796:GAGTTGCGTTCACTGT-1	13.238	7.84495	CTGL	FC_RNA_downsample_10000
FC_RNA_downsample_10000.YX842:TCTTCAAGTATTCGCT-1	-6.41768	-6.46693	ITL45GL	FC_RNA_downsample_10000
FC_RNA_downsample_10000.YX796:TTGGCTGAGCCACATG-1	-6.83653	14.5787	OGC	FC_RNA_downsample_10000
FC_RNA_downsample_10000.YX840:AACGCCCAGGTCCTGA-1	-7.90273	-8.04519	ITL5GL	FC_RNA_downsample_10000
FC_RNA_downsample_10000.YX842:TCCTCACAGTGGACAA-1	5.20342	10.5874	MGL	FC_RNA_downsample_10000
FC_RNA_downsample_10000.YX839:TAGCTAGGTTCCGGGA-1	1.81521	13.4077	OPC	FC_RNA_downsample_10000
FC_RNA_downsample_10000.YX796:TCACCTCAGGCCGGAA-1	1.07247	-9.34854	PTGL	FC_RNA_downsample_10000
FC_RNA_downsample_10000.YX797:TGCGCGAGTCCTTCTC-1	-10.2081	1.86901	OBGL	FC_RNA_downsample_10000
FC_RNA_downsample_10000.YX797:AAGCCTTAGGTTACAC-1	-7.09544	14.3215	OGC	FC_RNA_downsample_10000
FC_RNA_downsample_10000.YX796:TTTGAGTCACCGGTAT-1	-6.56584	-6.88267	ITL5GL	FC_RNA_downsample_10000
FC_RNA_downsample_10000.YX841:GAGGCAAGTGACCTGG-1	-10.3162	1.68586	ITL23GL	FC_RNA_downsample_10000
FC_RNA_downsample_10000.YX796:GCCTTAACAACAGCCT-1	3.9445	2.1895	STRGA	FC_RNA_downsample_10000
FC_RNA_downsample_10000.YX842:ATTTGCGCATGTCGCG-1	5.93764	-13.5146	VIPGA	FC_RNA_downsample_10000
FC_RNA_downsample_10000.YX840:CCCTGTTAGGCATTGT-1	2.27132	1.98251	OBGA	FC_RNA_downsample_10000
FC_RNA_downsample_10000.YX796:TTAGCGGTCCGTAAAC-1	9.10692	-13.8055	VIPGA	FC_RNA_downsample_10000
FC_RNA_downsample_10000.YX797:ATTAGTCCACTCGCTC-1	-6.75173	15.0349	OGC	FC_RNA_downsample_10000
FC_RNA_downsample_10000.YX839:CTATAACCAGCAGGTA-1	1.95662	13.5709	OPC	FC_RNA_downsample_10000
FC_RNA_downsample_10000.YX839:CCAGCTAAGAAACTGG-1	3.53542	1.03407	OBGA	FC_RNA_downsample_10000
FC_RNA_downsample_10000.YX796:CTTTAGTTCGCTATAA-1	0.342501	-9.25433	PTGL	FC_RNA_downsample_10000
FC_RNA_downsample_10000.YX839:TGATGATGTCGTAATG-1	-8.62931	-5.95222	ITL45GL	FC_RNA_downsample_10000
FC_RNA_downsample_10000.YX796:GAGGTAGGTTTACCGT-1	-7.23165	-9.86746	ITL6GL	FC_RNA_downsample_10000
FC_RNA_downsample_10000.YX796:GACGCCTAGTTTGCGG-1	-6.24966	-9.33769	ITL6GL	FC_RNA_downsample_10000
FC_RNA_downsample_10000.YX841:CGAATATGTTAACGAT-1	-6.92586	14.63	OGC	FC_RNA_downsample_10000
FC_RNA_downsample_10000.YX842:GCTATAGGTATTGTGG-1	-6.60586	-9.73592	ITL6GL	FC_RNA_downsample_10000
FC_RNA_downsample_10000.YX797:TTTGCGACACTTCATC-1	-6.98398	-6.99591	ITL5GL	FC_RNA_downsample_10000
FC_RNA_downsample_10000.YX839:CTTAATGAGCTAATTG-1	2.59431	1.60936	OBGA	FC_RNA_downsample_10000
FC_RNA_downsample_10000.YX797:ATCCTGACAAGACTCC-1	-6.71258	-9.45343	ITL6GL	FC_RNA_downsample_10000
FC_RNA_downsample_10000.YX796:CTCCTGAGTAATGGCC-1	12.6589	7.99435	CTGL	FC_RNA_downsample_10000
FC_RNA_downsample_10000.YX796:CACATAATCTAATCAG-1	12.9331	5.99958	CTGL	FC_RNA_downsample_10000
FC_RNA_downsample_10000.YX797:GCAGGCAAGGTGTTAC-1	10.5668	-8.216	PVGA	FC_RNA_downsample_10000
FC_RNA_downsample_10000.YX796:TAAAGCCTCGGTTCCT-1	-8.54289	0.434062	ITL23GL	FC_RNA_downsample_10000
FC_RNA_downsample_10000.YX840:GGAAGCTAGAACCTAC-1	10.9427	-5.43407	SSTGA	FC_RNA_downsample_10000
FC_RNA_downsample_10000.YX796:CGATTGAGTCAAGTGC-1	5.46554	4.1899	D12MSN	FC_RNA_downsample_10000
FC_RNA_downsample_10000.YX797:CCTATATTCCAGGTTG-1	-8.2118	0.578868	ITL23GL	FC_RNA_downsample_10000
FC_RNA_downsample_10000.YX841:CGATGTCCATCAGCAC-1	-2.19361	8.95909	ASC	FC_RNA_downsample_10000
FC_RNA_downsample_10000.YX842:TGCGCGAGTCAATACG-1	18.086	-1.00773	NPGL	FC_RNA_downsample_10000
FC_RNA_downsample_10000.YX841:GTTTCAGCACAACAAA-1	1.46824	13.252	OPC	FC_RNA_downsample_10000
FC_RNA_downsample_10000.YX797:ATGGTTATCTCAATGA-1	-6.4731	-9.58944	ITL6GL	FC_RNA_downsample_10000
FC_RNA_downsample_10000.YX796:CGCATTACAAGGTAAC-1	5.10601	9.53781	MGL	FC_RNA_downsample_10000
FC_RNA_downsample_10000.YX842:TGTGGCGGTAAGCTTG-1	9.49202	-5.23473	SSTGA	FC_RNA_downsample_10000
FC_RNA_downsample_10000.YX797:GATTGGTTCATTGACA-1	-7.11573	-3.34824	ITL45GL	FC_RNA_downsample_10000
FC_RNA_downsample_10000.YX841:CGAAGCCTCTTGTCCA-1	-8.87169	-1.10993	ITL23GL	FC_RNA_downsample_10000
FC_RNA_downsample_10000.YX839:TTGTTGTTCATGGCCA-1	11.409	-7.73633	PVGA	FC_RNA_downsample_10000
FC_RNA_downsample_10000.YX797:GCTGGTTCATGATTGT-1	-8.53506	-1.05335	ITL23GL	FC_RNA_downsample_10000
FC_RNA_downsample_10000.YX797:GCTTGACCATAGACTT-1	5.09922	9.71157	MGL	FC_RNA_downsample_10000
FC_RNA_downsample_10000.YX796:CCACAATAGGTCCACA-1	-12.2845	1.8785	ITL6GL	FC_RNA_downsample_10000
FC_RNA_downsample_10000.YX796:CGATTCCTCACCATTT-1	-12.3587	1.95505	PTGL	FC_RNA_downsample_10000
FC_RNA_downsample_10000.YX796:GATTCAATCTCCATGC-1	4.86141	3.32624	STRGA	FC_RNA_downsample_10000
FC_RNA_downsample_10000.YX841:CCTTGTTCAGGACCAA-1	-7.26822	-6.75575	ITL5GL	FC_RNA_downsample_10000
FC_RNA_downsample_10000.YX841:GACCTAGTCACAGGAA-1	-9.02523	-0.284732	ITL23GL	FC_RNA_downsample_10000
FC_RNA_downsample_10000.YX842:GGCCGTTAGGAACACA-1	-7.1022	-9.42789	ITL6GL	FC_RNA_downsample_10000
FC_RNA_downsample_10000.YX797:TTGGATCAGTGAGCGG-1	-7.04295	-3.14086	ITL45GL	FC_RNA_downsample_10000
FC_RNA_downsample_10000.YX797:CCAAACCCAGTCTAAT-1	-12.2927	1.99487	OBGL	FC_RNA_downsample_10000
FC_RNA_downsample_10000.YX842:ATCGGCCAGCATGCAT-1	-2.24422	8.60705	ASC	FC_RNA_downsample_10000
FC_RNA_downsample_10000.YX796:GGCCGTTAGGCATGAA-1	-6.81742	14.7372	OGC	FC_RNA_downsample_10000
FC_RNA_downsample_10000.YX797:CCTTGTTCACTAGGTC-1	-6.91835	-9.2485	ITL6GL	FC_RNA_downsample_10000
FC_RNA_downsample_10000.YX797:CTGCTATGTACTTAGG-1	-6.34304	14.6452	OGC	FC_RNA_downsample_10000
FC_RNA_downsample_10000.YX842:AAGCTATGTCAAGTGC-1	-6.20117	-7.4373	ITL5GL	FC_RNA_downsample_10000
FC_RNA_downsample_10000.YX797:CCATAGCCACAATGTT-1	-7.13193	-4.0812	ITL45GL	FC_RNA_downsample_10000
FC_RNA_downsample_10000.YX797:TTACCGTGTTCATTTG-1	-6.3879	14.3874	OGC	FC_RNA_downsample_10000
FC_RNA_downsample_10000.YX842:AAGCTATGTACTGATG-1	-9.0579	0.442431	ITL23GL	FC_RNA_downsample_10000
FC_RNA_downsample_10000.YX797:ACGTCCTTCTTGTCTG-1	-8.41074	1.38535	ITL23GL	FC_RNA_downsample_10000
FC_RNA_downsample_10000.YX839:ATTCACTTCATTGCAA-1	3.63861	1.3582	OBGA	FC_RNA_downsample_10000
FC_RNA_downsample_10000.YX797:AGCAATACAGTAAAGC-1	-7.66534	-5.47154	ITL45GL	FC_RNA_downsample_10000
FC_RNA_downsample_10000.YX841:CGAGTCGGTGCTAGCG-1	11.0457	-8.13228	SSTGA	FC_RNA_downsample_10000
FC_RNA_downsample_10000.YX840:AAGCAAGTCCAGGGAG-1	-9.30227	1.73832	ITL23GL	FC_RNA_downsample_10000
FC_RNA_downsample_10000.YX842:CAGGGTGAGGACTAAG-1	12.7711	7.50646	CTGL	FC_RNA_downsample_10000
FC_RNA_downsample_10000.YX840:GATTCATCACCGGCTA-1	-6.95642	-3.9036	ITL45GL	FC_RNA_downsample_10000
FC_RNA_downsample_10000.YX797:ATATGGTGTGAGGTGA-1	-7.31089	14.8357	OGC	FC_RNA_downsample_10000
FC_RNA_downsample_10000.YX797:ATTCATGAGCTGCACA-1	-6.85949	-9.44948	ITL6GL	FC_RNA_downsample_10000
FC_RNA_downsample_10000.YX796:ATCATCAAGGAGGACT-1	13.2122	7.56261	CTGL	FC_RNA_downsample_10000
FC_RNA_downsample_10000.YX796:CCGTTAACAGCATGGA-1	11.0255	-5.20412	SSTGA	FC_RNA_downsample_10000
FC_RNA_downsample_10000.YX841:CTTCGCGTCATAACGC-1	-8.29657	-3.18972	ITL23GL	FC_RNA_downsample_10000
FC_RNA_downsample_10000.YX842:CCGCAAGGTCGCATAA-1	-0.265841	2.99609	VLMC	FC_RNA_downsample_10000
FC_RNA_downsample_10000.YX796:CCCAATTGTTAGAGGG-1	-6.62601	-7.61045	ITL5GL	FC_RNA_downsample_10000
FC_RNA_downsample_10000.YX797:CAAGTATGTCATAACG-1	0.432122	-9.5018	PTGL	FC_RNA_downsample_10000
FC_RNA_downsample_10000.YX796:GGGTTTCCAAGGTAAC-1	0.139973	-9.5561	PTGL	FC_RNA_downsample_10000
FC_RNA_downsample_10000.YX796:ACCTCACTCAGCACGC-1	13.1565	6.31957	CTGL	FC_RNA_downsample_10000
FC_RNA_downsample_10000.YX796:TTAGGATGTGAGCAAG-1	-7.40923	-2.51919	ITL45GL	FC_RNA_downsample_10000
FC_RNA_downsample_10000.YX796:CTACGAAGTGTAACCA-1	5.68745	3.98881	STRGA	FC_RNA_downsample_10000
FC_RNA_downsample_10000.YX797:ACGTCCAAGGGTCCAC-1	8.46592	-5.29808	STRGA	FC_RNA_downsample_10000
FC_RNA_downsample_10000.YX840:CCGCTTAGTACCGTTT-1	-8.32672	-0.634315	ITL23GL	FC_RNA_downsample_10000
FC_RNA_downsample_10000.YX796:ACAACACTCTTAAGTG-1	12.7414	7.64382	CTGL	FC_RNA_downsample_10000
FC_RNA_downsample_10000.YX841:AAGGCCCTCAGGCTAT-1	5.62285	-13.3539	VIPGA	FC_RNA_downsample_10000
FC_RNA_downsample_10000.YX797:GTGTTCCTCTTAGGGT-1	-7.97341	-5.52623	ITL45GL	FC_RNA_downsample_10000
FC_RNA_downsample_10000.YX842:AACAAAGGTTAAATGC-1	4.84554	10.1667	MGL	FC_RNA_downsample_10000
FC_RNA_downsample_10000.YX840:GCATCCTTCCTCATGC-1	2.16249	2.00263	OBGA	FC_RNA_downsample_10000
FC_RNA_downsample_10000.YX796:GAGTGATCAGTTATCG-1	4.07317	1.90728	STRGA	FC_RNA_downsample_10000
FC_RNA_downsample_10000.YX796:CAGGCTGGTTCAAGAT-1	-10.4908	2.08481	OBGL	FC_RNA_downsample_10000
FC_RNA_downsample_10000.YX796:GCAGGCAAGCTATGAC-1	11.935	4.73978	NPGL	FC_RNA_downsample_10000
FC_RNA_downsample_10000.YX840:AAACGGATCTCTAGCC-1	-7.53673	-1.63445	ITL23GL	FC_RNA_downsample_10000
FC_RNA_downsample_10000.YX840:CATGCATAGTAGGATG-1	10.2399	-7.9986	SSTGA	FC_RNA_downsample_10000
FC_RNA_downsample_10000.YX840:AGGCAGGTCGTACCGA-1	1.07522	-9.41315	PTGL	FC_RNA_downsample_10000
FC_RNA_downsample_10000.YX796:GCGATTAGTCCTTCTC-1	-7.29823	14.6903	OGC	FC_RNA_downsample_10000
FC_RNA_downsample_10000.YX796:CGATATTCACCGTTCC-1	5.42512	4.15078	D12MSN	FC_RNA_downsample_10000
FC_RNA_downsample_10000.YX797:TAATGGTGTAATAACC-1	-8.82583	-6.48557	ITL5GL	FC_RNA_downsample_10000
FC_RNA_downsample_10000.YX797:GGTTGAGCAATGCCTA-1	-6.91143	15.0317	OGC	FC_RNA_downsample_10000
FC_RNA_downsample_10000.YX842:AACGGTAAGCTTTGTT-1	-10.0776	1.34564	ITL23GL	FC_RNA_downsample_10000
FC_RNA_downsample_10000.YX841:GTCCAAGTCAATGAGG-1	-7.29421	-3.92331	ITL45GL	FC_RNA_downsample_10000
FC_RNA_downsample_10000.YX797:GTAGGATCATCGCTCC-1	4.75959	3.10289	STRGA	FC_RNA_downsample_10000
FC_RNA_downsample_10000.YX842:GAGGACTAGCAGCTAT-1	-8.38675	-4.68071	ITL45GL	FC_RNA_downsample_10000
FC_RNA_downsample_10000.YX797:TAGTCAATCATAGCCG-1	11.592	4.52448	CTGL	FC_RNA_downsample_10000
FC_RNA_downsample_10000.YX797:ATGTTTGAGTCTTGAA-1	8.95608	-13.9757	VIPGA	FC_RNA_downsample_10000
FC_RNA_downsample_10000.YX841:ACTCGCGCACCAGCAT-1	-9.76819	1.40941	ITL23GL	FC_RNA_downsample_10000
FC_RNA_downsample_10000.YX797:AAGCCTCCAGGCATCT-1	-8.45416	1.38966	ITL23GL	FC_RNA_downsample_10000
FC_RNA_downsample_10000.YX841:TGGTGCATCCGGTTGA-1	-8.90405	1.73895	ITL23GL	FC_RNA_downsample_10000
FC_RNA_downsample_10000.YX796:CTCCTCACAGCACGAA-1	5.16794	10.1077	MGL	FC_RNA_downsample_10000
FC_RNA_downsample_10000.YX841:AGAGGAACAGTTAGCC-1	-8.53932	-5.89856	ITL45GL	FC_RNA_downsample_10000
FC_RNA_downsample_10000.YX797:AACGGTAAGCCTGTGA-1	11.3012	4.16449	NPGL	FC_RNA_downsample_10000
FC_RNA_downsample_10000.YX796:TGATCGAGTTTCCTCC-1	-7.38485	-4.21582	ITL45GL	FC_RNA_downsample_10000
FC_RNA_downsample_10000.YX840:GGTATTTCAGGCTTGT-1	-8.57037	-5.88738	ITL45GL	FC_RNA_downsample_10000
FC_RNA_downsample_10000.YX841:GTGCACGGTTTAAAGC-1	18.0384	-0.904535	NPGL	FC_RNA_downsample_10000
FC_RNA_downsample_10000.YX797:GTGCCTTTCCCTCAGT-1	-5.91652	-1.90881	CLAGL	FC_RNA_downsample_10000
FC_RNA_downsample_10000.YX841:GCTCAACCAGCAACCT-1	-6.99726	-7.915	ITL5GL	FC_RNA_downsample_10000
FC_RNA_downsample_10000.YX796:TGGTTGAGTGCTTTAC-1	-7.21599	-6.93028	ITL5GL	FC_RNA_downsample_10000
FC_RNA_downsample_10000.YX842:AGGTGAATCTTGTCTG-1	8.29341	-14.0132	VIPGA	FC_RNA_downsample_10000
FC_RNA_downsample_10000.YX842:CTAACCACAAGCTAAA-1	11.2021	-8.26389	SSTGA	FC_RNA_downsample_10000
FC_RNA_downsample_10000.YX796:ACGCAAGCACTTCACT-1	12.8382	7.04798	CTGL	FC_RNA_downsample_10000
FC_RNA_downsample_10000.YX797:GGATTATGTTCACCCA-1	5.1759	9.89188	MGL	FC_RNA_downsample_10000
FC_RNA_downsample_10000.YX842:CCAGACTCATTGTGAT-1	-2.19566	8.84247	ASC	FC_RNA_downsample_10000
FC_RNA_downsample_10000.YX840:CTGTAACAGGAGCAAC-1	13.0918	7.64631	CTGL	FC_RNA_downsample_10000
FC_RNA_downsample_10000.YX796:GGAGCGATCAGAAACG-1	-6.98013	-9.5649	ITL6GL	FC_RNA_downsample_10000
FC_RNA_downsample_10000.YX797:TCCGGTAAGCTGGACC-1	5.20839	10.529	MGL	FC_RNA_downsample_10000
FC_RNA_downsample_10000.YX796:GAACGAATCACCATTT-1	-6.78124	13.8231	OGC	FC_RNA_downsample_10000
FC_RNA_downsample_10000.YX841:GCCAACATCGCTATAA-1	11.7529	4.58703	NPGL	FC_RNA_downsample_10000
FC_RNA_downsample_10000.YX842:CAGGGTGAGTTATGGC-1	-7.46546	-4.56716	ITL45GL	FC_RNA_downsample_10000
FC_RNA_downsample_10000.YX840:GCTAGCTCAATCGCAC-1	-7.97693	-3.42793	ITL45GL	FC_RNA_downsample_10000
FC_RNA_downsample_10000.YX841:GATGGACAGGGTGAGT-1	-8.61544	-4.98865	ITL45GL	FC_RNA_downsample_10000
FC_RNA_downsample_10000.YX797:GCGCAAACAATCCCTT-1	-7.44928	-10.0993	OBGL	FC_RNA_downsample_10000
FC_RNA_downsample_10000.YX839:GCGGTTGGTAAAGCGG-1	0.974548	-9.42689	PTGL	FC_RNA_downsample_10000
FC_RNA_downsample_10000.YX839:AGAATCGAGGCCTGGT-1	-5.74676	14.743	OGC	FC_RNA_downsample_10000
FC_RNA_downsample_10000.YX796:TTTCCACCATTAAAGG-1	-6.81891	-7.86921	ITL5GL	FC_RNA_downsample_10000
FC_RNA_downsample_10000.YX797:TTTGAGTCAAATTGCT-1	4.76927	10.1492	MGL	FC_RNA_downsample_10000
FC_RNA_downsample_10000.YX797:GTCTAATCAAGGTAAC-1	17.9638	-0.334231	NPGL	FC_RNA_downsample_10000
FC_RNA_downsample_10000.YX842:TCGTTAGCAGGCAAGC-1	8.29268	-14.0001	VIPGA	FC_RNA_downsample_10000
FC_RNA_downsample_10000.YX797:ACCGAAGCAAGGACCA-1	18.0062	-0.448797	NPGL	FC_RNA_downsample_10000
FC_RNA_downsample_10000.YX842:TAGCTTGCACAATTAC-1	5.62104	-13.3489	VIPGA	FC_RNA_downsample_10000
FC_RNA_downsample_10000.YX797:AAGACATAGGTTACGT-1	-6.3993	14.6344	OGC	FC_RNA_downsample_10000
FC_RNA_downsample_10000.YX842:GTTTCAGCAGGTTACC-1	-6.96191	-2.97882	ITL45GL	FC_RNA_downsample_10000
FC_RNA_downsample_10000.YX839:AGGTTAACAATAATGG-1	-7.5514	-1.80876	ITL23GL	FC_RNA_downsample_10000
FC_RNA_downsample_10000.YX842:TACCTGCTCTTAGCCC-1	-6.95831	-3.77323	ITL45GL	FC_RNA_downsample_10000
FC_RNA_downsample_10000.YX796:GCAGGTTGTATTTGCC-1	12.5734	5.9066	CTGL	FC_RNA_downsample_10000
FC_RNA_downsample_10000.YX841:GATTCAATCTTAATGG-1	9.84702	-5.16419	SSTGA	FC_RNA_downsample_10000
FC_RNA_downsample_10000.YX842:TCTACCTCAACCTAAT-1	-2.2029	8.87194	ASC	FC_RNA_downsample_10000
FC_RNA_downsample_10000.YX839:CCATAAATCTTTGAGA-1	2.28602	1.93214	OBGA	FC_RNA_downsample_10000
FC_RNA_downsample_10000.YX840:GATTAGCTCCCTCATA-1	-8.71415	-6.16902	ITL45GL	FC_RNA_downsample_10000
FC_RNA_downsample_10000.YX841:GGAGTGAGTTACTAGG-1	6.99262	-14.3713	VIPGA	FC_RNA_downsample_10000
FC_RNA_downsample_10000.YX841:AGGTACGCAATAGTCT-1	-2.16677	8.64537	ASC	FC_RNA_downsample_10000
FC_RNA_downsample_10000.YX796:CTTCAGGAGGCTACAT-1	-6.68931	-8.43469	ITL6GL	FC_RNA_downsample_10000
FC_RNA_downsample_10000.YX841:AATCCGTAGGCTGTCA-1	7.6677	-14.0692	VIPGA	FC_RNA_downsample_10000
FC_RNA_downsample_10000.YX842:TACGTAATCAGGTCCA-1	-5.92511	-1.82578	CLAGL	FC_RNA_downsample_10000
FC_RNA_downsample_10000.YX841:AGCCTAAGTTAAATGC-1	-8.6069	0.851037	ITL23GL	FC_RNA_downsample_10000
FC_RNA_downsample_10000.YX797:AATCTCAAGTCCTTTG-1	2.24072	2.0525	OBGA	FC_RNA_downsample_10000
FC_RNA_downsample_10000.YX841:ATGAGCCGTGCTCCGT-1	-6.96781	-9.60711	ITL6GL	FC_RNA_downsample_10000
FC_RNA_downsample_10000.YX841:GAGGAGGCATAAGTTC-1	-7.82351	-1.76609	ITL45GL	FC_RNA_downsample_10000
FC_RNA_downsample_10000.YX797:GGCGATACACCTGCTC-1	-7.48519	14.2994	OGC	FC_RNA_downsample_10000
FC_RNA_downsample_10000.YX841:GCAGGCAAGGAGGGTT-1	-10.0033	-17.4821	CLAGL	FC_RNA_downsample_10000
FC_RNA_downsample_10000.YX841:GTTCCTGGTACCGTTT-1	13.7374	7.74037	CTGL	FC_RNA_downsample_10000
FC_RNA_downsample_10000.YX839:TTGTGTGCATAAGTCT-1	-8.79104	-0.861893	ITL23GL	FC_RNA_downsample_10000
FC_RNA_downsample_10000.YX840:GTCTAGCCAATAACCT-1	-6.88866	-9.87156	ITL6GL	FC_RNA_downsample_10000
FC_RNA_downsample_10000.YX839:AAATCCGGTTACTTGC-1	10.778	-8.50248	PVGA	FC_RNA_downsample_10000
FC_RNA_downsample_10000.YX797:GTAGTTATCTTTGAGA-1	-6.55093	14.3603	OGC	FC_RNA_downsample_10000
FC_RNA_downsample_10000.YX796:ACGTCCTTCACCTGCT-1	5.09352	10.0905	MGL	FC_RNA_downsample_10000
FC_RNA_downsample_10000.YX842:CTTGCGCGTCCTTAGT-1	9.35236	-5.24094	SSTGA	FC_RNA_downsample_10000
FC_RNA_downsample_10000.YX796:ACCAAGTTCCCTCAAC-1	2.00262	13.1058	OPC	FC_RNA_downsample_10000
FC_RNA_downsample_10000.YX840:CCTCCTCTCACTAATG-1	-6.15675	-7.55552	ITL5GL	FC_RNA_downsample_10000
FC_RNA_downsample_10000.YX841:AATCGCCCATGTCAAT-1	10.9267	-8.18635	PVGA	FC_RNA_downsample_10000
FC_RNA_downsample_10000.YX842:GGTTAGCGTACTTCAC-1	10.9715	-4.86113	SSTGA	FC_RNA_downsample_10000
FC_RNA_downsample_10000.YX842:GCTGGATGTGGACATC-1	-6.02232	-7.04418	ITL5GL	FC_RNA_downsample_10000
FC_RNA_downsample_10000.YX797:CGGTTCCGTTATTGCC-1	11.153	4.01954	NPGL	FC_RNA_downsample_10000
FC_RNA_downsample_10000.YX796:CCATTATTCTTTGACT-1	10.3003	-7.91116	SSTGA	FC_RNA_downsample_10000
FC_RNA_downsample_10000.YX840:AGTGCGGAGCTACTGG-1	-7.85837	-7.72674	ITL5GL	FC_RNA_downsample_10000
FC_RNA_downsample_10000.YX797:TTGACTAAGTTCCCGT-1	5.86546	-13.4511	VIPGA	FC_RNA_downsample_10000
FC_RNA_downsample_10000.YX840:TAGCGGACACTTACAG-1	-6.31318	-9.47674	ITL6GL	FC_RNA_downsample_10000
FC_RNA_downsample_10000.YX840:ATGACGAAGGTCCTAG-1	-8.80933	1.63754	ITL23GL	FC_RNA_downsample_10000
FC_RNA_downsample_10000.YX797:CGTTTCTCAGTATGTT-1	-10.5496	2.23645	OBGL	FC_RNA_downsample_10000
FC_RNA_downsample_10000.YX842:AACCTAATCTTGCAAA-1	6.25191	-13.4941	VIPGA	FC_RNA_downsample_10000
FC_RNA_downsample_10000.YX797:CACGCTAAGCTCCCTG-1	-6.8047	14.5662	OGC	FC_RNA_downsample_10000
FC_RNA_downsample_10000.YX797:GAGTGTTTCATGCGTG-1	-7.68769	14.755	OGC	FC_RNA_downsample_10000
FC_RNA_downsample_10000.YX842:GCCTCCATCTTGCAAA-1	9.66681	-5.00778	SSTGA	FC_RNA_downsample_10000
FC_RNA_downsample_10000.YX840:CCAGCTGCAGCTTACA-1	3.67504	0.928485	OBGA	FC_RNA_downsample_10000
FC_RNA_downsample_10000.YX839:ACACCTTGTACTTCAC-1	-6.4744	-3.1097	ITL45GL	FC_RNA_downsample_10000
FC_RNA_downsample_10000.YX797:TAGCTAGGTAACCACA-1	3.63221	0.977351	OBGA	FC_RNA_downsample_10000
FC_RNA_downsample_10000.YX797:TTGAGCTAGTCATCCC-1	-6.0708	-8.31826	ITL6GL	FC_RNA_downsample_10000
FC_RNA_downsample_10000.YX841:AAGTTACGTTTCGCCA-1	-8.61221	-5.17317	ITL45GL	FC_RNA_downsample_10000
FC_RNA_downsample_10000.YX840:GAGTGTTTCATTTAGG-1	11.3184	-7.97785	PVGA	FC_RNA_downsample_10000
FC_RNA_downsample_10000.YX841:CCGACAGGTTTGGGCG-1	12.6102	7.82284	CTGL	FC_RNA_downsample_10000
FC_RNA_downsample_10000.YX841:AGTGAACCATTAAACC-1	12.9043	7.42252	CTGL	FC_RNA_downsample_10000
FC_RNA_downsample_10000.YX842:CGCATTTGTAATCCCT-1	-8.19338	-5.68714	ITL45GL	FC_RNA_downsample_10000
FC_RNA_downsample_10000.YX796:GTTCCTTCACTGGCCA-1	13.6414	7.81264	CTGL	FC_RNA_downsample_10000
FC_RNA_downsample_10000.YX839:GATTACTCACCGGCTA-1	10.821	-4.90575	SSTGA	FC_RNA_downsample_10000
FC_RNA_downsample_10000.YX842:AGCTAAACAACACTTG-1	-7.70731	-8.03651	ITL5GL	FC_RNA_downsample_10000
FC_RNA_downsample_10000.YX796:TTGACATCACAGGATG-1	-7.65423	-6.37609	ITL5GL	FC_RNA_downsample_10000
FC_RNA_downsample_10000.YX841:CTGACATAGCTGTCAG-1	-7.36251	-4.50687	ITL45GL	FC_RNA_downsample_10000
FC_RNA_downsample_10000.YX840:CTTCACTCAAGGTGGC-1	-7.10321	-9.52281	ITL6GL	FC_RNA_downsample_10000
FC_RNA_downsample_10000.YX840:GAGCTTAGTTGACTTC-1	-9.88833	1.5763	ITL23GL	FC_RNA_downsample_10000
FC_RNA_downsample_10000.YX797:AGCCGGTTCGTTAAGC-1	5.38797	4.04173	D12MSN	FC_RNA_downsample_10000
FC_RNA_downsample_10000.YX797:CTGGTTACAGAGGGAG-1	10.9868	-8.77621	PVGA	FC_RNA_downsample_10000
FC_RNA_downsample_10000.YX840:AACCTCACAGCCTGCA-1	-6.23685	14.6531	OGC	FC_RNA_downsample_10000
FC_RNA_downsample_10000.YX842:TGATCACAGAACCTAC-1	6.28717	-13.5827	VIPGA	FC_RNA_downsample_10000
FC_RNA_downsample_10000.YX796:CTAATCGCATTGCGGT-1	4.81795	3.1677	STRGA	FC_RNA_downsample_10000
FC_RNA_downsample_10000.YX842:CCTAAGGTCAAACCTA-1	-6.11051	-8.25558	ITL5GL	FC_RNA_downsample_10000
FC_RNA_downsample_10000.YX840:GTGAGGAGTGGTTATG-1	7.30309	-14.3825	VIPGA	FC_RNA_downsample_10000
FC_RNA_downsample_10000.YX841:TTTCCACCAGGGAGGA-1	13.0205	7.94674	CTGL	FC_RNA_downsample_10000
FC_RNA_downsample_10000.YX796:AAGCTCCCACGGTACT-1	5.63868	4.3388	D12MSN	FC_RNA_downsample_10000
FC_RNA_downsample_10000.YX839:GGGCTAACACCTCAGG-1	3.61025	0.965774	OBGA	FC_RNA_downsample_10000
FC_RNA_downsample_10000.YX840:ATGTGAGAGGTCGAGG-1	-1.10257	2.72323	PTGL	FC_RNA_downsample_10000
FC_RNA_downsample_10000.YX842:GGTGTGACAGGCCAAA-1	-6.99056	-5.12743	ITL45GL	FC_RNA_downsample_10000
FC_RNA_downsample_10000.YX797:TAGTAGGAGGTAGCTT-1	4.84374	10.5776	MGL	FC_RNA_downsample_10000
FC_RNA_downsample_10000.YX796:AGCAAGGGTGAAGCCT-1	-8.50844	-1.55339	ITL23GL	FC_RNA_downsample_10000
FC_RNA_downsample_10000.YX840:AATCGCCCACAATGCC-1	-7.37648	-7.80979	ITL5GL	FC_RNA_downsample_10000
FC_RNA_downsample_10000.YX842:GAAGCTAAGCTTTGTT-1	-9.05383	0.162409	ITL23GL	FC_RNA_downsample_10000
FC_RNA_downsample_10000.YX840:TGGCCTTTCCGCAAAT-1	-6.4681	13.4978	OGC	FC_RNA_downsample_10000
FC_RNA_downsample_10000.YX839:TGTAAAGCAAACGCGA-1	3.5012	1.02666	CLAGL	FC_RNA_downsample_10000
FC_RNA_downsample_10000.YX842:CCTGTATGTCAACAAT-1	-7.00429	-9.59878	ITL6GL	FC_RNA_downsample_10000
FC_RNA_downsample_10000.YX841:GCCTTAGAGTGAACCT-1	-7.64092	-6.31352	ITL45GL	FC_RNA_downsample_10000
FC_RNA_downsample_10000.YX839:ACGCAAGCAATCCTGA-1	11.2393	-7.03133	SSTGA	FC_RNA_downsample_10000
FC_RNA_downsample_10000.YX841:GATCGCTCATAGCGGA-1	-2.40617	8.48138	ASC	FC_RNA_downsample_10000
FC_RNA_downsample_10000.YX797:CTCCATCAGTGAAGTG-1	10.9665	-4.96957	SSTGA	FC_RNA_downsample_10000
FC_RNA_downsample_10000.YX841:CATAGGCGTTCGCGCT-1	18.1044	-0.955456	NPGL	FC_RNA_downsample_10000
FC_RNA_downsample_10000.YX842:ACTTACAAGGGCCATC-1	-2.36831	8.77914	ASC	FC_RNA_downsample_10000
FC_RNA_downsample_10000.YX796:GACCTGATCTGCAAAC-1	-8.80603	-0.217425	ITL23GL	FC_RNA_downsample_10000
FC_RNA_downsample_10000.YX842:GCGCGATTCACTTCAT-1	12.788	7.85721	CTGL	FC_RNA_downsample_10000
FC_RNA_downsample_10000.YX797:AATCCGTAGAAACTGG-1	11.3291	-8.24917	PVGA	FC_RNA_downsample_10000
FC_RNA_downsample_10000.YX796:ATTCAACCACCAGGTT-1	-6.51118	14.9671	OGC	FC_RNA_downsample_10000
FC_RNA_downsample_10000.YX796:TGAGCCGGTGCGCAAT-1	-6.8423	-9.59193	ITL6GL	FC_RNA_downsample_10000
FC_RNA_downsample_10000.YX841:AAAGCTTGTTAGCCAA-1	18.0278	-0.64014	NPGL	FC_RNA_downsample_10000
FC_RNA_downsample_10000.YX796:GCAACAGCAAACAACA-1	-6.93234	14.7695	OGC	FC_RNA_downsample_10000
FC_RNA_downsample_10000.YX841:CTTCAATTCATTACGA-1	0.997861	-9.32603	PTGL	FC_RNA_downsample_10000
FC_RNA_downsample_10000.YX797:GGTGAGGTCATGCTTT-1	-7.7096	-4.456	ITL45GL	FC_RNA_downsample_10000
FC_RNA_downsample_10000.YX841:TTAAAGGCACATAACT-1	7.02526	-14.4824	VIPGA	FC_RNA_downsample_10000
FC_RNA_downsample_10000.YX796:GTACTGGTCGAGGAAC-1	3.43208	1.26219	OBGA	FC_RNA_downsample_10000
FC_RNA_downsample_10000.YX797:TTGTTGTTCTTTGACT-1	9.70034	-5.08474	SSTGA	FC_RNA_downsample_10000
FC_RNA_downsample_10000.YX842:CGAAGCCTCTTGTCCA-1	0.423718	-9.47511	PTGL	FC_RNA_downsample_10000
FC_RNA_downsample_10000.YX839:CTAGGACGTCGACTAA-1	6.84344	-13.8443	VIPGA	FC_RNA_downsample_10000
FC_RNA_downsample_10000.YX839:GATGGACAGCTGTCAG-1	4.85204	9.5447	MGL	FC_RNA_downsample_10000
FC_RNA_downsample_10000.YX841:TAGCTTGCAGCACGTT-1	-8.45232	-6.46653	ITL45GL	FC_RNA_downsample_10000
FC_RNA_downsample_10000.YX797:TAGGTTGGTCAGGAAG-1	13.0966	7.67534	CTGL	FC_RNA_downsample_10000
FC_RNA_downsample_10000.YX839:GTCCAAGTCACGAATC-1	-6.08945	-7.00637	ITL5GL	FC_RNA_downsample_10000
FC_RNA_downsample_10000.YX839:ATATGTCCACAGGATG-1	-7.66839	-5.74163	ITL45GL	FC_RNA_downsample_10000
FC_RNA_downsample_10000.YX841:ACCAGGCTCCATCAGG-1	11.2643	-8.05863	PVGA	FC_RNA_downsample_10000
FC_RNA_downsample_10000.YX840:CTGCTATGTCACAGCG-1	3.65155	0.9156	OBGA	FC_RNA_downsample_10000
FC_RNA_downsample_10000.YX796:GGTAGGAGTGTTTGAG-1	11.2337	-8.38202	PVGA	FC_RNA_downsample_10000
FC_RNA_downsample_10000.YX796:TGCATTAAGAGAGCCG-1	-9.46455	1.282	ITL23GL	FC_RNA_downsample_10000
FC_RNA_downsample_10000.YX841:CCAAACTAGTCGCTAG-1	-8.89771	-5.891	ITL45GL	FC_RNA_downsample_10000
FC_RNA_downsample_10000.YX841:CTTCGCGTCGAAGCGG-1	-6.4122	-6.61206	ITL45GL	FC_RNA_downsample_10000
FC_RNA_downsample_10000.YX839:AAGAATCAGTAACCCG-1	-7.9199	-0.881083	ITL23GL	FC_RNA_downsample_10000
FC_RNA_downsample_10000.YX840:TTGCAACAGCAGGTGG-1	-8.96527	0.856722	ITL23GL	FC_RNA_downsample_10000
FC_RNA_downsample_10000.YX841:GAACTTATCACTTCAT-1	-7.22074	-9.61786	ITL6GL	FC_RNA_downsample_10000
FC_RNA_downsample_10000.YX797:ATTCACTTCCGGTTAG-1	10.6334	-8.52147	PVGA	FC_RNA_downsample_10000
FC_RNA_downsample_10000.YX796:AAACATGCATGAAATG-1	-10.6318	2.17805	OBGL	FC_RNA_downsample_10000
FC_RNA_downsample_10000.YX842:GTGCTTCTCCGTTAAA-1	-9.58766	-0.197307	ITL23GL	FC_RNA_downsample_10000
FC_RNA_downsample_10000.YX796:GAGGCCTTCAAGCGCC-1	10.5672	-8.5107	PVGA	FC_RNA_downsample_10000
FC_RNA_downsample_10000.YX841:GTTAGACTCGAGCTAT-1	-7.19202	-5.91948	ITL45GL	FC_RNA_downsample_10000
FC_RNA_downsample_10000.YX796:TCCCTCACAGTTTGTG-1	-8.48945	0.417904	ITL23GL	FC_RNA_downsample_10000
FC_RNA_downsample_10000.YX840:CTTCAGGAGGGTCTAT-1	-6.20108	12.5325	CLAGL	FC_RNA_downsample_10000
FC_RNA_downsample_10000.YX796:ATGAAGTAGGTCCACA-1	18.1994	-0.845959	NPGL	FC_RNA_downsample_10000
FC_RNA_downsample_10000.YX797:ACAGTATGTTTCCACG-1	5.19381	3.86899	D12MSN	FC_RNA_downsample_10000
FC_RNA_downsample_10000.YX841:AGGTCTTAGCAAGGGT-1	-8.22736	0.737723	ITL23GL	FC_RNA_downsample_10000
FC_RNA_downsample_10000.YX842:TTTCACCCAAATGCCC-1	-8.6589	0.737707	ITL23GL	FC_RNA_downsample_10000
FC_RNA_downsample_10000.YX842:TTGTCCCAGTTAGTTG-1	10.8132	-4.90884	SSTGA	FC_RNA_downsample_10000
FC_RNA_downsample_10000.YX842:CGTATTGCAGGCTAGA-1	13.0841	7.16649	CTGL	FC_RNA_downsample_10000
FC_RNA_downsample_10000.YX840:ACATCATCATTCCTGT-1	-7.40312	-9.9685	ITL6GL	FC_RNA_downsample_10000
FC_RNA_downsample_10000.YX796:GTGCTTCTCGCATCCT-1	11.0177	-5.48707	SSTGA	FC_RNA_downsample_10000
FC_RNA_downsample_10000.YX841:AATCTTGAGCCTGTGA-1	-7.23995	-2.48542	ITL23GL	FC_RNA_downsample_10000
FC_RNA_downsample_10000.YX840:TAATCACCAATCCCTT-1	-2.20877	8.7859	ASC	FC_RNA_downsample_10000
FC_RNA_downsample_10000.YX841:TATGTGATCGGTCAGC-1	-6.46221	-3.4056	ITL45GL	FC_RNA_downsample_10000
FC_RNA_downsample_10000.YX842:ATTTAGCCACCTATAG-1	-6.66978	-2.96299	ITL45GL	FC_RNA_downsample_10000
FC_RNA_downsample_10000.YX841:TAATGGACAAGTTATC-1	-8.07745	0.358807	ITL23GL	FC_RNA_downsample_10000
FC_RNA_downsample_10000.YX797:GGAACTAAGGCTACAT-1	13.0245	6.46976	CTGL	FC_RNA_downsample_10000
FC_RNA_downsample_10000.YX840:GAGCCTTCAAAGGTAC-1	-8.82647	-0.504767	ITL23GL	FC_RNA_downsample_10000
FC_RNA_downsample_10000.YX841:TGCTCAACATATTGAC-1	-2.24679	8.67517	ASC	FC_RNA_downsample_10000
FC_RNA_downsample_10000.YX796:TGTTGTAAGCCTCTGT-1	-0.275249	2.98737	STRGA	FC_RNA_downsample_10000
FC_RNA_downsample_10000.YX841:TGTGGCTCAAGCTAAA-1	-8.44896	-0.392193	ITL23GL	FC_RNA_downsample_10000
FC_RNA_downsample_10000.YX797:CTTAGGAGTTTGACCT-1	-9.78225	1.54361	ITL23GL	FC_RNA_downsample_10000
FC_RNA_downsample_10000.YX839:GGTTCCCGTCCTTCAG-1	-8.38753	0.925008	ITL23GL	FC_RNA_downsample_10000
FC_RNA_downsample_10000.YX839:CCAGCTGCATGAAGTA-1	18.1594	-0.988733	NPGL	FC_RNA_downsample_10000
FC_RNA_downsample_10000.YX841:GGTCCGTAGCTTACTT-1	-6.18721	-8.64946	ITL6GL	FC_RNA_downsample_10000
FC_RNA_downsample_10000.YX796:ACCAGCTCAGTTATCG-1	3.52849	1.26961	OBGA	FC_RNA_downsample_10000
FC_RNA_downsample_10000.YX842:TTCATTCAGGGCTTTG-1	10.8649	-8.8166	PVGA	FC_RNA_downsample_10000
FC_RNA_downsample_10000.YX797:CTAGTCGAGATGCCTG-1	-8.49737	-5.15855	ITL45GL	FC_RNA_downsample_10000
FC_RNA_downsample_10000.YX839:TACCTTTAGGCGCTAC-1	5.33254	10.098	MGL	FC_RNA_downsample_10000
FC_RNA_downsample_10000.YX839:CCAAATCAGCATTTCT-1	4.04834	1.79697	OBGA	FC_RNA_downsample_10000
FC_RNA_downsample_10000.YX797:TGAACAACAAGCTTAT-1	9.13864	-13.7954	VIPGA	FC_RNA_downsample_10000
FC_RNA_downsample_10000.YX797:GAACCAAAGGCAATAG-1	10.7936	-4.8302	SSTGA	FC_RNA_downsample_10000
FC_RNA_downsample_10000.YX839:TAATGGACACCGGTAT-1	-8.61929	0.175534	ITL23GL	FC_RNA_downsample_10000
FC_RNA_downsample_10000.YX842:TGCACACCACCTACTT-1	-9.01967	1.1414	ITL23GL	FC_RNA_downsample_10000
FC_RNA_downsample_10000.YX840:TATCCGGAGGAACCAA-1	9.80792	-5.31806	SSTGA	FC_RNA_downsample_10000
FC_RNA_downsample_10000.YX796:ACCAAGCGTCATAAGT-1	5.23487	3.87718	D12MSN	FC_RNA_downsample_10000
FC_RNA_downsample_10000.YX841:GAACCGCTCAATGACC-1	5.32937	4.25967	D12MSN	FC_RNA_downsample_10000
FC_RNA_downsample_10000.YX841:GGTCTTGAGGTAAGGC-1	11.1233	-5.82038	SSTGA	FC_RNA_downsample_10000
FC_RNA_downsample_10000.YX841:GGAGTCTGTATGTGGC-1	11.4304	4.28714	NPGL	FC_RNA_downsample_10000
FC_RNA_downsample_10000.YX797:GATTGCGTCATCAGTA-1	-8.23497	-0.586457	ITL23GL	FC_RNA_downsample_10000
FC_RNA_downsample_10000.YX796:AATGCAACAATTTGGT-1	13.0208	7.50741	CTGL	FC_RNA_downsample_10000
FC_RNA_downsample_10000.YX839:AGTTACATCACAGGAA-1	-6.80649	14.5374	OGC	FC_RNA_downsample_10000
FC_RNA_downsample_10000.YX796:CAGTACCCAATGAAGC-1	5.51992	4.18523	D12MSN	FC_RNA_downsample_10000
FC_RNA_downsample_10000.YX796:AACATAGCACCTAATG-1	-12.5651	1.43985	STRGA	FC_RNA_downsample_10000
FC_RNA_downsample_10000.YX841:TACTCAAAGTGTGATC-1	5.06399	10.1989	CLAGL	FC_RNA_downsample_10000
FC_RNA_downsample_10000.YX841:CTGTGTGAGGTATTGC-1	11.0927	-7.72096	SSTGA	FC_RNA_downsample_10000
FC_RNA_downsample_10000.YX841:TGGGCCTAGGTTTGAC-1	9.31267	-5.25688	SSTGA	FC_RNA_downsample_10000
FC_RNA_downsample_10000.YX797:ACCTGGTCATGTGGGA-1	5.53182	-13.3245	VIPGA	FC_RNA_downsample_10000
FC_RNA_downsample_10000.YX796:GTGCTCCGTCCTTCAG-1	-8.7326	-5.70325	ITL45GL	FC_RNA_downsample_10000
FC_RNA_downsample_10000.YX797:GACGCCTAGTAGCGGG-1	11.4185	6.40633	CTGL	FC_RNA_downsample_10000
FC_RNA_downsample_10000.YX841:CAACCCGCAGGAACAT-1	12.8361	6.82083	CTGL	FC_RNA_downsample_10000
FC_RNA_downsample_10000.YX797:GGCGCTAGTTTAGCTC-1	6.23179	-13.5997	VIPGA	FC_RNA_downsample_10000
FC_RNA_downsample_10000.YX796:ACCCAGGGTAAATTGC-1	-11.0535	1.73958	OBGL	FC_RNA_downsample_10000
FC_RNA_downsample_10000.YX839:GCTAATATCGCCTGTT-1	2.93986	1.85362	OBGA	FC_RNA_downsample_10000
FC_RNA_downsample_10000.YX839:CGTCATTGTTAGGTGC-1	-2.42611	8.11985	ASC	FC_RNA_downsample_10000
FC_RNA_downsample_10000.YX796:ATCACAATCTGGTCCT-1	-7.49892	-1.95258	ITL23GL	FC_RNA_downsample_10000
FC_RNA_downsample_10000.YX839:CGCCACACAATATAGG-1	-7.52368	-3.93452	ITL45GL	FC_RNA_downsample_10000
FC_RNA_downsample_10000.YX796:CTATGACAGCAGGTTT-1	10.9265	-4.90905	SSTGA	FC_RNA_downsample_10000
FC_RNA_downsample_10000.YX842:TGTGGCTCAATTAAGG-1	-6.54306	-3.29708	ITL45GL	FC_RNA_downsample_10000
FC_RNA_downsample_10000.YX842:TTAAGTGTCCGGGACT-1	-2.39915	8.22963	ASC	FC_RNA_downsample_10000
FC_RNA_downsample_10000.YX797:ATGAAGTAGGCACAGG-1	10.9602	-4.88059	SSTGA	FC_RNA_downsample_10000
FC_RNA_downsample_10000.YX797:TAACCAGGTCCTTAGT-1	-8.65993	-4.99504	ITL45GL	FC_RNA_downsample_10000
FC_RNA_downsample_10000.YX796:CTGGATGTCTTTAGGA-1	-8.32078	-0.677802	ITL23GL	FC_RNA_downsample_10000
FC_RNA_downsample_10000.YX841:CCGCAAATCTGTAAGC-1	10.9786	-4.89015	SSTGA	FC_RNA_downsample_10000
FC_RNA_downsample_10000.YX796:CTCATGCTCGCTAGTG-1	12.6562	6.5622	CTGL	FC_RNA_downsample_10000
FC_RNA_downsample_10000.YX840:GTGTTCCTCACTTTAC-1	5.67862	-13.4245	VIPGA	FC_RNA_downsample_10000
FC_RNA_downsample_10000.YX841:ACATCATCAGCATTAT-1	-9.99042	-17.5021	CLAGL	FC_RNA_downsample_10000
FC_RNA_downsample_10000.YX841:CGTTATCGTTGCTTCG-1	-8.2418	0.73452	ITL23GL	FC_RNA_downsample_10000
FC_RNA_downsample_10000.YX797:GACTTGGTCCAGGTTG-1	5.33938	9.75183	MGL	FC_RNA_downsample_10000
FC_RNA_downsample_10000.YX841:CATTCATTCTTGCAAA-1	-7.8817	-5.33041	ITL45GL	FC_RNA_downsample_10000
FC_RNA_downsample_10000.YX797:TAATCACCAGGGAGCT-1	-9.36694	-0.78148	ITL23GL	FC_RNA_downsample_10000
FC_RNA_downsample_10000.YX840:GTCATGCCAAGGTACG-1	3.59702	1.01903	OBGA	FC_RNA_downsample_10000
FC_RNA_downsample_10000.YX796:AGTCGCATCTATGACA-1	-2.22233	8.5649	ASC	FC_RNA_downsample_10000
FC_RNA_downsample_10000.YX839:GGTGTGACATCACAGC-1	0.586184	-9.37645	PTGL	FC_RNA_downsample_10000
FC_RNA_downsample_10000.YX841:TATGGTCAGTTGGGCC-1	-7.9081	-4.83226	ITL45GL	FC_RNA_downsample_10000
FC_RNA_downsample_10000.YX841:GTTACGCCATGAATCT-1	-7.15527	-5.79627	ITL45GL	FC_RNA_downsample_10000
FC_RNA_downsample_10000.YX796:CTAACCTGTTTGCGCC-1	4.82657	10.2202	MGL	FC_RNA_downsample_10000
FC_RNA_downsample_10000.YX841:CTCATGACAGCAGGTA-1	-2.34415	8.57184	ASC	FC_RNA_downsample_10000
FC_RNA_downsample_10000.YX796:ACTCCTCAGGAATAAC-1	10.2702	-7.22255	SSTGA	FC_RNA_downsample_10000
FC_RNA_downsample_10000.YX796:GGAACCACACGGTTTA-1	5.29479	4.06651	D12MSN	FC_RNA_downsample_10000
FC_RNA_downsample_10000.YX797:AGTCTTGCAATTGAGA-1	1.93211	13.5382	OPC	FC_RNA_downsample_10000
FC_RNA_downsample_10000.YX839:TGGCTATAGTCACTAA-1	-2.49848	8.99322	ASC	FC_RNA_downsample_10000
FC_RNA_downsample_10000.YX796:CCCGTTGTCCGGTTGA-1	11.5759	6.27216	CTGL	FC_RNA_downsample_10000
FC_RNA_downsample_10000.YX840:GATCAAGAGGGTCCAC-1	-8.63621	-4.98174	ITL45GL	FC_RNA_downsample_10000
FC_RNA_downsample_10000.YX796:GAGTAATAGCTCAATA-1	11.4491	-7.95513	SSTGA	FC_RNA_downsample_10000
FC_RNA_downsample_10000.YX797:GCTTTGTGTCATCCTG-1	4.9878	9.59964	MGL	FC_RNA_downsample_10000
FC_RNA_downsample_10000.YX842:GACTTACAGCTGTACG-1	-6.76747	-7.53844	ITL5GL	FC_RNA_downsample_10000
FC_RNA_downsample_10000.YX841:TGCTTTAGTTAACGAT-1	12.7439	7.87672	CTGL	FC_RNA_downsample_10000
FC_RNA_downsample_10000.YX796:CTGACCAAGTTTGTCT-1	-8.89851	-0.726686	ITL23GL	FC_RNA_downsample_10000
FC_RNA_downsample_10000.YX841:TTTGACTTCAATCTCT-1	-2.23523	8.8296	ASC	FC_RNA_downsample_10000
FC_RNA_downsample_10000.YX839:GTCTATGCATCGCTTT-1	12.7743	7.87213	CTGL	FC_RNA_downsample_10000
FC_RNA_downsample_10000.YX842:GAAGGATGTCCGGTTC-1	-8.25636	-5.13025	ITL45GL	FC_RNA_downsample_10000
FC_RNA_downsample_10000.YX841:GGTACAAAGTTATCTC-1	11.2161	-7.84349	PVGA	FC_RNA_downsample_10000
FC_RNA_downsample_10000.YX796:GTACCTTGTTGGATAT-1	-7.35401	14.4718	OGC	FC_RNA_downsample_10000
FC_RNA_downsample_10000.YX839:GAGGAGGCATCATGGC-1	12.9267	5.45298	CTGL	FC_RNA_downsample_10000
FC_RNA_downsample_10000.YX797:TAGGTTATCACATTGA-1	-6.92159	-3.43376	ITL45GL	FC_RNA_downsample_10000
FC_RNA_downsample_10000.YX796:ATAATGGCAGTTTGGC-1	2.36653	1.73271	OBGA	FC_RNA_downsample_10000
FC_RNA_downsample_10000.YX796:GTTTCTAGTTTGAGGC-1	11.1288	-5.61383	SSTGA	FC_RNA_downsample_10000
FC_RNA_downsample_10000.YX842:CCTGAGTCAGCAAGTG-1	-8.01141	-6.0607	ITL45GL	FC_RNA_downsample_10000
FC_RNA_downsample_10000.YX840:ATTACCGCATGCATAT-1	-7.19355	-4.12336	ITL45GL	FC_RNA_downsample_10000
FC_RNA_downsample_10000.YX841:CACTAGCCAACAGGTG-1	11.6911	4.51611	NPGL	FC_RNA_downsample_10000
FC_RNA_downsample_10000.YX796:TTAGGCCCACTAAATC-1	-9.69926	-0.394545	OBGL	FC_RNA_downsample_10000
FC_RNA_downsample_10000.YX797:TCTTCAAGTTGAGGTC-1	-7.21369	-4.12852	ITL45GL	FC_RNA_downsample_10000
FC_RNA_downsample_10000.YX797:GGTAACTTCATGCTAA-1	-6.51864	-6.84616	ITL5GL	FC_RNA_downsample_10000
FC_RNA_downsample_10000.YX796:TCCCTCACATCCTGAA-1	-6.07174	-7.00487	ITL5GL	FC_RNA_downsample_10000
FC_RNA_downsample_10000.YX839:TGAAGCAAGACAAACG-1	-8.59353	1.39178	ITL23GL	FC_RNA_downsample_10000
FC_RNA_downsample_10000.YX796:TCAAGAACAGCAATAA-1	-7.9772	-0.502536	ITL23GL	FC_RNA_downsample_10000
FC_RNA_downsample_10000.YX841:TGCCTGTTCCGCACAA-1	-7.11699	14.7687	OGC	FC_RNA_downsample_10000
FC_RNA_downsample_10000.YX840:CTCGCTCCACACAATT-1	12.8147	6.64532	CTGL	FC_RNA_downsample_10000
FC_RNA_downsample_10000.YX840:AGTACGCGTGCTCCAC-1	12.959	6.96327	CTGL	FC_RNA_downsample_10000
FC_RNA_downsample_10000.YX797:AGGTGAGGTCAAAGAA-1	-5.856	14.7932	OGC	FC_RNA_downsample_10000
FC_RNA_downsample_10000.YX839:GGTTGCTCAACTAGCC-1	1.77898	13.3883	OPC	FC_RNA_downsample_10000
FC_RNA_downsample_10000.YX839:ATCACCCTCCTAAGAC-1	-7.28325	14.7506	OGC	FC_RNA_downsample_10000
FC_RNA_downsample_10000.YX841:ACCCGCTGTCTTGCAT-1	-0.615914	-9.28769	PTGL	FC_RNA_downsample_10000
FC_RNA_downsample_10000.YX841:AGTGTTTCACAAAGAC-1	10.8768	-8.82956	PVGA	FC_RNA_downsample_10000
FC_RNA_downsample_10000.YX839:CATTCATTCGGTACGC-1	2.1037	1.89583	OBGA	FC_RNA_downsample_10000
FC_RNA_downsample_10000.YX841:CTTATTGGTCTATCGT-1	-7.17296	-9.70683	ITL6GL	FC_RNA_downsample_10000
FC_RNA_downsample_10000.YX797:CGCCTGTGTACTGATG-1	-6.51801	-2.97124	ITL45GL	FC_RNA_downsample_10000
FC_RNA_downsample_10000.YX796:TGCTTAAAGGGATGAC-1	10.677	-4.91454	SSTGA	FC_RNA_downsample_10000
FC_RNA_downsample_10000.YX839:TGGCTTTGTACCAGGT-1	-7.52891	-4.0768	ITL45GL	FC_RNA_downsample_10000
FC_RNA_downsample_10000.YX797:GTCCAAGTCATAGACC-1	2.18038	1.84881	OBGA	FC_RNA_downsample_10000
FC_RNA_downsample_10000.YX842:CACTGACCATTAAAGG-1	13.1758	7.95936	CTGL	FC_RNA_downsample_10000
FC_RNA_downsample_10000.YX841:TACCTCATCGATATTG-1	11.42	6.39231	CTGL	FC_RNA_downsample_10000
FC_RNA_downsample_10000.YX841:TCGTGCTTCCTGAGTG-1	-7.89763	-0.514156	ITL23GL	FC_RNA_downsample_10000
FC_RNA_downsample_10000.YX841:GCTCCTTAGCATTATG-1	0.674481	-9.10335	PTGL	FC_RNA_downsample_10000
FC_RNA_downsample_10000.YX839:CTTGTTCCAACACTTG-1	-8.56182	0.752218	ITL23GL	FC_RNA_downsample_10000
FC_RNA_downsample_10000.YX841:GGCATTAGTTTACTTG-1	-6.86058	-9.68136	ITL6GL	FC_RNA_downsample_10000
FC_RNA_downsample_10000.YX842:TGTTGTAAGGATCCGC-1	-6.38656	15.0862	OGC	FC_RNA_downsample_10000
FC_RNA_downsample_10000.YX841:AGGAACGGTTGCGCGA-1	9.57399	-5.01127	SSTGA	FC_RNA_downsample_10000
FC_RNA_downsample_10000.YX842:CGCCACACATAGACCC-1	18.0749	-0.580303	NPGL	FC_RNA_downsample_10000
FC_RNA_downsample_10000.YX841:ACATCATCAATCGCAC-1	-6.93881	-3.74806	ITL45GL	FC_RNA_downsample_10000
FC_RNA_downsample_10000.YX840:TAACAAGCAGGCTTGT-1	-8.24668	-5.74013	ITL45GL	FC_RNA_downsample_10000
FC_RNA_downsample_10000.YX797:CGGCCATAGGTAACGA-1	12.5899	5.2596	CTGL	FC_RNA_downsample_10000
FC_RNA_downsample_10000.YX841:TTTGCGACACCTACGG-1	12.6615	5.68439	CTGL	FC_RNA_downsample_10000
FC_RNA_downsample_10000.YX796:GAAACTGAGTAGCGCC-1	-6.58692	13.821	OGC	FC_RNA_downsample_10000
FC_RNA_downsample_10000.YX842:ACCTCACTCATAACGC-1	7.10738	-14.514	VIPGA	FC_RNA_downsample_10000
FC_RNA_downsample_10000.YX797:ACTTAGTCACGTTACA-1	-9.31839	0.391688	ITL23GL	FC_RNA_downsample_10000
FC_RNA_downsample_10000.YX796:TCATGCCTCTAGCGTG-1	5.65445	-13.3749	SSTGA	FC_RNA_downsample_10000
FC_RNA_downsample_10000.YX839:AGTTTGCAGGCGAAAC-1	-6.6417	-9.55713	ITL6GL	FC_RNA_downsample_10000
FC_RNA_downsample_10000.YX796:CACAGGCTCCTAAGAC-1	-8.54112	-6.49759	OBGL	FC_RNA_downsample_10000
FC_RNA_downsample_10000.YX842:GTTAAGCTCCTAAGTA-1	-6.64556	-9.76125	ITL6GL	FC_RNA_downsample_10000
FC_RNA_downsample_10000.YX840:CCGACAGGTGTGTCCC-1	-8.70562	1.60066	ITL23GL	FC_RNA_downsample_10000
FC_RNA_downsample_10000.YX841:CCTGGTAAGGACCAGG-1	-6.77784	-3.31519	ITL45GL	FC_RNA_downsample_10000
FC_RNA_downsample_10000.YX797:GTGTTCCTCCGGGACT-1	5.36496	10.0012	MGL	FC_RNA_downsample_10000
FC_RNA_downsample_10000.YX840:CGCTAACCACATGCTA-1	5.55803	-13.3466	VIPGA	FC_RNA_downsample_10000
FC_RNA_downsample_10000.YX796:ATTAACCCACACAATT-1	-5.78295	14.6391	OGC	FC_RNA_downsample_10000
FC_RNA_downsample_10000.YX839:GGGCATGAGGCTGTCA-1	11.2497	-8.23904	PVGA	FC_RNA_downsample_10000
FC_RNA_downsample_10000.YX796:GCAAACAAGCCTAATA-1	12.8379	5.40334	CTGL	FC_RNA_downsample_10000
FC_RNA_downsample_10000.YX841:GCGTAACGTTTGGTTC-1	-9.16598	0.327638	ITL23GL	FC_RNA_downsample_10000
FC_RNA_downsample_10000.YX840:AGGTAACCAGGCGATA-1	13.2117	6.31141	CTGL	FC_RNA_downsample_10000
FC_RNA_downsample_10000.YX796:GTTACTCGTCATCAAG-1	-8.54305	-6.51186	OBGL	FC_RNA_downsample_10000
FC_RNA_downsample_10000.YX839:CTCTTGATCCACCTTA-1	-6.39736	-7.59439	ITL5GL	FC_RNA_downsample_10000
FC_RNA_downsample_10000.YX839:TGCATCCTCATAAGCC-1	11.0003	-8.62302	PVGA	FC_RNA_downsample_10000
FC_RNA_downsample_10000.YX796:ACTTATGAGGACCGCT-1	5.31548	10.3007	MGL	FC_RNA_downsample_10000
FC_RNA_downsample_10000.YX796:AACAAAGGTGCTGGTG-1	-8.11282	-3.90697	ITL45GL	FC_RNA_downsample_10000
FC_RNA_downsample_10000.YX841:CTAATCCGTTTATCTG-1	10.786	-7.86151	PVGA	FC_RNA_downsample_10000
FC_RNA_downsample_10000.YX839:TCGTTAAAGTGAGCAA-1	5.37993	10.089	MGL	FC_RNA_downsample_10000
FC_RNA_downsample_10000.YX841:CTTCAGGAGGAGGTTA-1	-7.72817	-4.81097	ITL45GL	FC_RNA_downsample_10000
FC_RNA_downsample_10000.YX796:AAGGAAGCAGTAGGAT-1	6.19294	-13.56	VIPGA	FC_RNA_downsample_10000
FC_RNA_downsample_10000.YX839:GGACATAAGACAGGTA-1	-6.25107	14.9955	OGC	FC_RNA_downsample_10000
FC_RNA_downsample_10000.YX841:ACTTGTCGTTAGAGCC-1	-7.9367	0.0398343	ITL23GL	FC_RNA_downsample_10000
FC_RNA_downsample_10000.YX840:CGCTAACCAAGTGTCC-1	-7.21889	-9.95419	ITL6GL	FC_RNA_downsample_10000
FC_RNA_downsample_10000.YX796:TTCGTGCTCTCTAGCC-1	3.4083	1.46046	OBGA	FC_RNA_downsample_10000
FC_RNA_downsample_10000.YX796:ACACCTTGTCATGCAA-1	9.44848	-5.31003	SSTGA	FC_RNA_downsample_10000
FC_RNA_downsample_10000.YX797:AGTGCGGAGCTCCTAC-1	13.4537	7.91031	CTGL	FC_RNA_downsample_10000
FC_RNA_downsample_10000.YX842:GTGTGCGGTCAAAGAA-1	-2.40152	8.09306	ASC	FC_RNA_downsample_10000
FC_RNA_downsample_10000.YX797:CAGCATTAGAAAGCAT-1	-8.12988	-3.27492	ITL45GL	FC_RNA_downsample_10000
FC_RNA_downsample_10000.YX841:CCAGCTGCAACTAGAA-1	-6.1386	-8.46264	ITL6GL	FC_RNA_downsample_10000
FC_RNA_downsample_10000.YX797:TTAGGCTAGAGCCGCT-1	-7.63052	-4.20705	ITL45GL	FC_RNA_downsample_10000
FC_RNA_downsample_10000.YX842:CAAAGGATCACCATTT-1	7.09564	-14.5142	VIPGA	FC_RNA_downsample_10000
FC_RNA_downsample_10000.YX796:CAACCCGCATTCCTCG-1	-10.0144	-17.4703	CLAGL	FC_RNA_downsample_10000
FC_RNA_downsample_10000.YX796:ATCTTTGGTTCGCTTG-1	11.0672	-5.17094	SSTGA	FC_RNA_downsample_10000
FC_RNA_downsample_10000.YX796:ACCAGGGAGACACTTA-1	-8.13664	0.862765	ITL23GL	FC_RNA_downsample_10000
FC_RNA_downsample_10000.YX842:AGTGCACGTCATAGAT-1	-8.76209	1.65138	ITL23GL	FC_RNA_downsample_10000
FC_RNA_downsample_10000.YX797:CGCACCACAGTAGCCT-1	11.44	4.29303	NPGL	FC_RNA_downsample_10000
FC_RNA_downsample_10000.YX840:CAAAGCGCATAGTCAT-1	-8.55411	-6.01854	ITL45GL	FC_RNA_downsample_10000
FC_RNA_downsample_10000.YX841:CGCACCACATGTCAGC-1	-7.19083	-3.29539	ITL45GL	FC_RNA_downsample_10000
FC_RNA_downsample_10000.YX840:CTCCTAATCCTTCGTA-1	13.0634	7.1112	CTGL	FC_RNA_downsample_10000
FC_RNA_downsample_10000.YX839:CGCTGTGCAAGGTATA-1	8.93045	-14.0323	VIPGA	FC_RNA_downsample_10000
FC_RNA_downsample_10000.YX841:TACTCGCTCGGTAACT-1	-8.63779	1.2457	ITL23GL	FC_RNA_downsample_10000
FC_RNA_downsample_10000.YX840:ACCACACCAACATAAG-1	-2.36241	8.41674	ASC	FC_RNA_downsample_10000
FC_RNA_downsample_10000.YX841:ACAGGCTGTCACCAAA-1	-0.218965	-9.51467	PTGL	FC_RNA_downsample_10000
FC_RNA_downsample_10000.YX839:ACTGAATGTATTACCC-1	3.91118	1.72076	OBGA	FC_RNA_downsample_10000
FC_RNA_downsample_10000.YX842:GGTATTGGTCACAGCG-1	13.2271	6.21194	CTGL	FC_RNA_downsample_10000
FC_RNA_downsample_10000.YX842:CAGGGTGAGAGCCGCT-1	-10.2337	1.46554	ITL23GL	FC_RNA_downsample_10000
FC_RNA_downsample_10000.YX839:TTATTGCTCTTAGGAC-1	-0.421136	-9.2118	PTGL	FC_RNA_downsample_10000
FC_RNA_downsample_10000.YX839:CCCTAATGTAGGATCC-1	5.06269	9.86751	MGL	FC_RNA_downsample_10000
FC_RNA_downsample_10000.YX796:CTTTGGGAGCGGCTGT-1	-8.43129	-6.39503	ITL5GL	FC_RNA_downsample_10000
FC_RNA_downsample_10000.YX839:CAGTACCCACTAAGCC-1	-9.11602	1.05515	ITL23GL	FC_RNA_downsample_10000
FC_RNA_downsample_10000.YX840:CTAAGGTTCTACCTCA-1	13.3181	7.94098	CTGL	FC_RNA_downsample_10000
FC_RNA_downsample_10000.YX796:CGCATTACAGGCTAAG-1	11.4219	-7.94792	PVGA	FC_RNA_downsample_10000
FC_RNA_downsample_10000.YX839:ATGGACAAGCCGGTAC-1	-9.59472	1.28295	ITL23GL	FC_RNA_downsample_10000
FC_RNA_downsample_10000.YX796:GCAGGACCAATTAGCT-1	9.05744	-13.8499	VIPGA	FC_RNA_downsample_10000
FC_RNA_downsample_10000.YX797:CGAAGCGAGCAGGCCT-1	-6.62381	-7.10311	ITL5GL	FC_RNA_downsample_10000
FC_RNA_downsample_10000.YX841:GGATTTATCGTTAGCG-1	-6.6465	-8.94274	ITL6GL	FC_RNA_downsample_10000
FC_RNA_downsample_10000.YX797:GGTGAGTAGGAGCACG-1	-7.04363	-6.30378	ITL45GL	FC_RNA_downsample_10000
FC_RNA_downsample_10000.YX796:GGTCAAGCACCTGGTG-1	3.58866	0.889375	OBGA	FC_RNA_downsample_10000
FC_RNA_downsample_10000.YX841:AAACAGCCATCCATCT-1	6.0365	-13.3971	SSTGA	FC_RNA_downsample_10000
FC_RNA_downsample_10000.YX796:CATGGCGGTTCCGGGA-1	3.62053	0.96222	OBGA	FC_RNA_downsample_10000
FC_RNA_downsample_10000.YX840:ACGTTGTAGACTTATG-1	-8.53252	-1.21732	ITL23GL	FC_RNA_downsample_10000
FC_RNA_downsample_10000.YX797:GTGCTTACACCTGCTC-1	12.9941	6.41112	CTGL	FC_RNA_downsample_10000
FC_RNA_downsample_10000.YX796:CTGATCACAGGCTTCG-1	12.7957	7.36044	CTGL	FC_RNA_downsample_10000
FC_RNA_downsample_10000.YX797:CTTCACTCATCCTGAA-1	-7.09001	14.789	OGC	FC_RNA_downsample_10000
FC_RNA_downsample_10000.YX797:CGTATTGCATGCTCCC-1	-8.90092	0.53643	ITL23GL	FC_RNA_downsample_10000
FC_RNA_downsample_10000.YX796:AAGCAAGTCAATTACG-1	12.7308	6.92114	CTGL	FC_RNA_downsample_10000
FC_RNA_downsample_10000.YX797:TATGGATGTAATCGTG-1	-11.8664	1.57858	OBGL	FC_RNA_downsample_10000
FC_RNA_downsample_10000.YX841:AAACATGCACAAAGCG-1	12.9204	5.56503	CTGL	FC_RNA_downsample_10000
FC_RNA_downsample_10000.YX840:GTGTTACAGTAGGCGG-1	11.3748	6.41363	CTGL	FC_RNA_downsample_10000
FC_RNA_downsample_10000.YX840:ACCTAAATCTAACTGA-1	12.985	7.571	CTGL	FC_RNA_downsample_10000
FC_RNA_downsample_10000.YX796:TGAAGGATCCTAATAG-1	-6.46214	14.6754	OGC	FC_RNA_downsample_10000
FC_RNA_downsample_10000.YX841:TCCTTCAAGTTGTCCC-1	-10.3808	1.95683	CLAGL	FC_RNA_downsample_10000
FC_RNA_downsample_10000.YX841:ATGAAGCCATTCCTCG-1	-6.67464	14.3593	OGC	FC_RNA_downsample_10000
FC_RNA_downsample_10000.YX839:CCGCTTAGTAGGATCC-1	5.36254	3.96841	OBGA	FC_RNA_downsample_10000
FC_RNA_downsample_10000.YX842:CTAGCTTGTGATCATG-1	0.602448	-9.06521	PTGL	FC_RNA_downsample_10000
FC_RNA_downsample_10000.YX796:AGACTATGTTCCAGGG-1	11.0405	-8.60446	PVGA	FC_RNA_downsample_10000
FC_RNA_downsample_10000.YX840:GGCTATGTCGATTATG-1	12.0702	4.84262	CTGL	FC_RNA_downsample_10000
FC_RNA_downsample_10000.YX797:ATTCATGAGTTCCCAC-1	4.70649	2.99575	STRGA	FC_RNA_downsample_10000
FC_RNA_downsample_10000.YX842:GATTAGCTCGTTAGCG-1	11.3108	-7.27316	PVGA	FC_RNA_downsample_10000
FC_RNA_downsample_10000.YX839:GCAAACAAGTGACCTG-1	-2.32164	8.41059	ASC	FC_RNA_downsample_10000
FC_RNA_downsample_10000.YX842:TCAGCAAGTTGTGACA-1	-9.62152	-0.443943	ITL23GL	FC_RNA_downsample_10000
FC_RNA_downsample_10000.YX839:AGGTCATTCCCGTTTA-1	-6.76875	-2.87096	ITL45GL	FC_RNA_downsample_10000
FC_RNA_downsample_10000.YX796:TCCTGTTCATCACAGC-1	-7.61872	14.6576	OGC	FC_RNA_downsample_10000
FC_RNA_downsample_10000.YX796:GATCGCTCAGGTATTT-1	-6.10093	14.472	OGC	FC_RNA_downsample_10000
FC_RNA_downsample_10000.YX797:CCTCAATGTTGCACAA-1	-6.20248	-8.04913	ITL5GL	FC_RNA_downsample_10000
FC_RNA_downsample_10000.YX841:AATTGACGTTTGAGGC-1	-6.82539	-9.66638	ITL6GL	FC_RNA_downsample_10000
FC_RNA_downsample_10000.YX841:AGCATTTCATAATGTC-1	-2.30034	8.3699	ASC	FC_RNA_downsample_10000
FC_RNA_downsample_10000.YX841:GATGCGACATCACTTC-1	-9.48311	1.68707	ITL23GL	FC_RNA_downsample_10000
FC_RNA_downsample_10000.YX796:CTAGTGAGTTGGGTTA-1	1.95817	13.5747	OPC	FC_RNA_downsample_10000
FC_RNA_downsample_10000.YX842:GGTTGAGCATAATGAG-1	0.0534572	-9.49914	PTGL	FC_RNA_downsample_10000
FC_RNA_downsample_10000.YX796:TCAACAATCGTTAGTA-1	10.8325	-8.84104	PVGA	FC_RNA_downsample_10000
FC_RNA_downsample_10000.YX839:AACATTGTCAGGGCCT-1	-2.22283	8.95416	ASC	FC_RNA_downsample_10000
FC_RNA_downsample_10000.YX841:AGTAAGTAGCCGCAGT-1	17.9121	-0.232138	NPGL	FC_RNA_downsample_10000
FC_RNA_downsample_10000.YX841:AGTACGCGTACTTAGG-1	-6.99721	-5.78988	ITL45GL	FC_RNA_downsample_10000
FC_RNA_downsample_10000.YX841:CTAGCTTGTTCCTGTG-1	-8.30807	-5.28567	ITL45GL	FC_RNA_downsample_10000
FC_RNA_downsample_10000.YX840:TTCATTCAGCCTCTCG-1	-7.95547	-8.07206	ITL5GL	FC_RNA_downsample_10000
FC_RNA_downsample_10000.YX796:ATTTAGGTCGCTAGTG-1	-12.4737	1.5748	CLAGL	FC_RNA_downsample_10000
FC_RNA_downsample_10000.YX839:GAAACTGAGTTACCGG-1	2.0148	13.618	OPC	FC_RNA_downsample_10000
FC_RNA_downsample_10000.YX839:CGTGCTGCAGCGCTTG-1	-2.44241	8.51197	ASC	FC_RNA_downsample_10000
FC_RNA_downsample_10000.YX839:CGCTTGCGTTCCTGTG-1	-9.3425	1.16344	ITL23GL	FC_RNA_downsample_10000
FC_RNA_downsample_10000.YX840:CGCATTACAGGCTACT-1	-6.54338	-6.85657	ITL5GL	FC_RNA_downsample_10000
FC_RNA_downsample_10000.YX797:CCACAATAGTAAGTCC-1	-7.13323	14.9233	OGC	FC_RNA_downsample_10000
FC_RNA_downsample_10000.YX841:TTTGACCGTTCGGTAA-1	-2.27592	8.46649	ASC	FC_RNA_downsample_10000
FC_RNA_downsample_10000.YX839:GCGCGATTCACCTGCT-1	-6.60329	-8.42046	ITL6GL	FC_RNA_downsample_10000
FC_RNA_downsample_10000.YX796:CGTTAGGTCTCACTCA-1	-9.66637	1.04226	ITL23GL	FC_RNA_downsample_10000
FC_RNA_downsample_10000.YX839:AGCACTTAGTCATTAG-1	4.86371	10.384	MGL	FC_RNA_downsample_10000
FC_RNA_downsample_10000.YX796:ATATGCATCCCTGATC-1	-1.61065	-2.23603	OBGL	FC_RNA_downsample_10000
FC_RNA_downsample_10000.YX842:GAACTTATCTTGTTCG-1	0.708851	-9.4209	PTGL	FC_RNA_downsample_10000
FC_RNA_downsample_10000.YX841:TAGTTGTCAAGCTAAA-1	10.7226	-4.90436	SSTGA	FC_RNA_downsample_10000
FC_RNA_downsample_10000.YX842:CTAGTAATCCCTGACT-1	-9.98082	-17.5034	CLAGL	FC_RNA_downsample_10000
FC_RNA_downsample_10000.YX797:ACTTTGTTCTATCGCC-1	-7.46111	14.5503	OGC	FC_RNA_downsample_10000
FC_RNA_downsample_10000.YX839:CTATGATCAATCATGT-1	-1.71013	-2.34205	STRGA	FC_RNA_downsample_10000
FC_RNA_downsample_10000.YX839:TATGGTCAGGCTATGT-1	-7.49107	-5.64365	ITL45GL	FC_RNA_downsample_10000
FC_RNA_downsample_10000.YX841:ATTGAAGCAGGATAAC-1	-2.36778	8.25177	ASC	FC_RNA_downsample_10000
FC_RNA_downsample_10000.YX841:TATTACCTCATGCGTG-1	-6.96092	14.4437	OGC	FC_RNA_downsample_10000
FC_RNA_downsample_10000.YX840:TCATTGCGTGTAATAC-1	-7.78563	-0.673312	ITL23GL	FC_RNA_downsample_10000
FC_RNA_downsample_10000.YX797:TTAGGAACAAAGGTAC-1	1.90915	13.1449	OPC	FC_RNA_downsample_10000
FC_RNA_downsample_10000.YX797:CCTAAGTAGGGACTAA-1	-0.631546	-9.28257	OBGL	FC_RNA_downsample_10000
FC_RNA_downsample_10000.YX796:TTTGAGTCATCAGCAC-1	-7.29614	-9.84411	ITL6GL	FC_RNA_downsample_10000
FC_RNA_downsample_10000.YX841:AGCTCATAGCGATACT-1	-7.6987	-1.40395	ITL23GL	FC_RNA_downsample_10000
FC_RNA_downsample_10000.YX796:CACAATATCATTGTTC-1	5.35478	4.06372	D12MSN	FC_RNA_downsample_10000
FC_RNA_downsample_10000.YX841:GAGATAAGTAATTAGC-1	7.56309	-13.9911	VIPGA	FC_RNA_downsample_10000
FC_RNA_downsample_10000.YX841:TGCGCAGGTAATCGTG-1	13.3959	7.92437	CTGL	FC_RNA_downsample_10000
FC_RNA_downsample_10000.YX796:GTCTAACAGGCAACAA-1	12.9792	6.44541	CTGL	FC_RNA_downsample_10000
FC_RNA_downsample_10000.YX796:GAGCGATAGTCTGGGC-1	11.3348	-8.25565	PVGA	FC_RNA_downsample_10000
FC_RNA_downsample_10000.YX796:CATTATGAGTTACCGG-1	7.26804	-13.9071	VIPGA	FC_RNA_downsample_10000
FC_RNA_downsample_10000.YX841:GTGATCAGTTGGTGAC-1	9.09364	-13.837	VIPGA	FC_RNA_downsample_10000
FC_RNA_downsample_10000.YX841:GGCTAGTGTAAGCTCA-1	-8.49441	0.299185	ITL23GL	FC_RNA_downsample_10000
FC_RNA_downsample_10000.YX841:CACATAATCATGACCG-1	-6.82024	14.8104	OGC	FC_RNA_downsample_10000
FC_RNA_downsample_10000.YX842:TTGCTTTAGGCCCAGT-1	-7.84916	-1.07695	ITL23GL	FC_RNA_downsample_10000
FC_RNA_downsample_10000.YX796:GAGGCTACATAAGTTC-1	-10.2161	1.92259	OBGL	FC_RNA_downsample_10000
FC_RNA_downsample_10000.YX839:AGCACAGCAGCCAGAA-1	2.21709	1.89521	OBGA	FC_RNA_downsample_10000
FC_RNA_downsample_10000.YX839:CTCATCATCGGGACCT-1	12.6393	7.85986	CTGL	FC_RNA_downsample_10000
FC_RNA_downsample_10000.YX797:GAGGCAAGTTTGTTGC-1	5.99835	-13.4965	VIPGA	FC_RNA_downsample_10000
FC_RNA_downsample_10000.YX840:AATCCTAAGTGCACGC-1	5.5408	-13.3257	VIPGA	FC_RNA_downsample_10000
FC_RNA_downsample_10000.YX842:GCGTGCTAGACAAACG-1	-8.26216	-0.381646	ITL23GL	FC_RNA_downsample_10000
FC_RNA_downsample_10000.YX841:AAGTTACGTATTACCC-1	10.911	-8.8602	PVGA	FC_RNA_downsample_10000
FC_RNA_downsample_10000.YX796:AATTGCCAGTCATTGA-1	-6.73491	-3.76103	ITL45GL	FC_RNA_downsample_10000
FC_RNA_downsample_10000.YX841:TAGTTGTCACCACAAC-1	-8.78654	-5.99561	ITL45GL	FC_RNA_downsample_10000
FC_RNA_downsample_10000.YX839:TCCATTGTCCTCACTA-1	-2.24576	8.75059	ASC	FC_RNA_downsample_10000
FC_RNA_downsample_10000.YX796:GTGTAACTCTAGCGAT-1	8.8245	-14.0232	VIPGA	FC_RNA_downsample_10000
FC_RNA_downsample_10000.YX840:GTTAAGCTCATTGCGG-1	10.9125	-7.97287	PVGA	FC_RNA_downsample_10000
FC_RNA_downsample_10000.YX841:TTCAGTTTCGTTACTT-1	9.77009	-5.65966	SSTGA	FC_RNA_downsample_10000
FC_RNA_downsample_10000.YX796:TTGTAAGTCACTCGCT-1	9.51212	-5.08164	SSTGA	FC_RNA_downsample_10000
FC_RNA_downsample_10000.YX797:TCAAGACTCTCCTCAA-1	-7.24446	14.5282	OGC	FC_RNA_downsample_10000
FC_RNA_downsample_10000.YX840:AAAGCGGGTAAGGTTT-1	-8.58293	0.767642	ITL23GL	FC_RNA_downsample_10000
FC_RNA_downsample_10000.YX797:AAGGTATAGGGTGAAC-1	5.59402	3.94261	D12MSN	FC_RNA_downsample_10000
FC_RNA_downsample_10000.YX797:TTGCTCTCATAATCAC-1	5.5424	4.10851	D12MSN	FC_RNA_downsample_10000
FC_RNA_downsample_10000.YX796:CCTAATAAGGCCTTAG-1	4.77721	9.54635	MGL	FC_RNA_downsample_10000
FC_RNA_downsample_10000.YX840:CCTTCGGTCGCAAACT-1	-7.28307	-5.75596	ITL45GL	FC_RNA_downsample_10000
FC_RNA_downsample_10000.YX839:AGCACTAGTTACCGGG-1	-7.59813	-6.20648	ITL45GL	FC_RNA_downsample_10000
FC_RNA_downsample_10000.YX797:TTATAGCCACCTAATG-1	4.8385	10.4528	MGL	FC_RNA_downsample_10000
FC_RNA_downsample_10000.YX840:ATCACAATCACTAAGC-1	-7.92901	-3.73946	ITL45GL	FC_RNA_downsample_10000
FC_RNA_downsample_10000.YX797:CCCAAATAGTAAACCC-1	-10.0009	1.51915	ITL23GL	FC_RNA_downsample_10000
FC_RNA_downsample_10000.YX796:GGAAACTCACACTAAT-1	5.20303	3.84041	D12MSN	FC_RNA_downsample_10000
FC_RNA_downsample_10000.YX797:CACTTAAAGCACGTTG-1	5.13079	3.92171	D12MSN	FC_RNA_downsample_10000
FC_RNA_downsample_10000.YX842:TGGCCTTTCGATTTGA-1	-7.84741	-1.28216	ITL23GL	FC_RNA_downsample_10000
FC_RNA_downsample_10000.YX797:GACATAGAGGTAGCTT-1	3.94927	2.32902	STRGA	FC_RNA_downsample_10000
FC_RNA_downsample_10000.YX797:GATGACTTCATGCTAA-1	13.0943	5.77581	CTGL	FC_RNA_downsample_10000
FC_RNA_downsample_10000.YX839:CTCCATCAGCTGGAAA-1	-7.4866	-4.93083	ITL45GL	FC_RNA_downsample_10000
FC_RNA_downsample_10000.YX842:CATAACGGTGGGTGAA-1	-8.05512	-0.448505	ITL23GL	FC_RNA_downsample_10000
FC_RNA_downsample_10000.YX840:ATAGATGCAATAATGG-1	9.66017	-5.8026	SSTGA	FC_RNA_downsample_10000
FC_RNA_downsample_10000.YX842:AGTGAACCACCGTTCC-1	0.679295	-9.29858	PTGL	FC_RNA_downsample_10000
FC_RNA_downsample_10000.YX796:GTTCACCTCCTTTACG-1	10.5747	-5.59734	SSTGA	FC_RNA_downsample_10000
FC_RNA_downsample_10000.YX842:CTTGTTCCAATTGACT-1	-7.41861	-6.52674	ITL45GL	FC_RNA_downsample_10000
FC_RNA_downsample_10000.YX841:ACTGAAACATATAACC-1	-8.21314	-3.83848	ITL45GL	FC_RNA_downsample_10000
FC_RNA_downsample_10000.YX841:GACCGAACATTATGAC-1	5.18442	10.0967	MGL	FC_RNA_downsample_10000
FC_RNA_downsample_10000.YX796:AACTAGTGTAAGGTTT-1	9.94585	-4.97104	SSTGA	FC_RNA_downsample_10000
FC_RNA_downsample_10000.YX796:GCAAACCGTTTGAGCA-1	-7.21678	14.6386	OGC	FC_RNA_downsample_10000
FC_RNA_downsample_10000.YX842:CTGCAATAGCGCCTAA-1	13.1683	6.4684	CTGL	FC_RNA_downsample_10000
FC_RNA_downsample_10000.YX796:GGTAAGGGTGAGCACT-1	13.1142	6.22625	CTGL	FC_RNA_downsample_10000
FC_RNA_downsample_10000.YX839:ACGTACCCAAGTAAGC-1	2.72627	1.62314	OBGA	FC_RNA_downsample_10000
FC_RNA_downsample_10000.YX841:AAGCGAATCCACCTGT-1	-7.47106	-4.06844	ITL45GL	FC_RNA_downsample_10000
FC_RNA_downsample_10000.YX842:GCTTTACGTTATCCTA-1	10.5961	-8.16202	PVGA	FC_RNA_downsample_10000
FC_RNA_downsample_10000.YX839:TAGCTTAAGGACACTT-1	3.86994	2.3429	OBGA	FC_RNA_downsample_10000
FC_RNA_downsample_10000.YX796:TCATGTTTCCCTCAAC-1	11.1859	4.0508	NPGL	FC_RNA_downsample_10000
FC_RNA_downsample_10000.YX840:GGATTATGTCTTACTA-1	0.560886	-9.20095	PTGL	FC_RNA_downsample_10000
FC_RNA_downsample_10000.YX842:GTCATGCCATAAAGCA-1	-8.18782	0.855943	ITL23GL	FC_RNA_downsample_10000
FC_RNA_downsample_10000.YX839:GGAGCGATCATGGCTG-1	11.303	-7.45947	PVGA	FC_RNA_downsample_10000
FC_RNA_downsample_10000.YX797:TAATGCATCCTTGCAC-1	13.0035	6.06619	CTGL	FC_RNA_downsample_10000
FC_RNA_downsample_10000.YX797:ACCCGCTGTTAATCGG-1	0.541479	-9.13876	PTGL	FC_RNA_downsample_10000
FC_RNA_downsample_10000.YX839:CGTTAAATCGCACAAT-1	-12.4668	1.78237	OBGL	FC_RNA_downsample_10000
FC_RNA_downsample_10000.YX839:CTATTGAAGGTTACAC-1	-8.30246	1.22055	ITL23GL	FC_RNA_downsample_10000
FC_RNA_downsample_10000.YX841:GGTGTCCAGCATTATG-1	10.8204	-8.29654	PVGA	FC_RNA_downsample_10000
FC_RNA_downsample_10000.YX796:TGGATTCAGTAACCAC-1	12.5897	6.43495	CTGL	FC_RNA_downsample_10000
FC_RNA_downsample_10000.YX796:GCTATCCTCTGTAATG-1	-8.03662	-3.48524	ITL45GL	FC_RNA_downsample_10000
FC_RNA_downsample_10000.YX839:ACTCACTGTAATCGCA-1	5.50515	9.90368	MGL	FC_RNA_downsample_10000
FC_RNA_downsample_10000.YX840:AAGCATGAGTGGCGGA-1	-2.41428	8.06481	ASC	FC_RNA_downsample_10000
FC_RNA_downsample_10000.YX797:ATTCCGGAGTCACCAG-1	4.49816	2.95384	STRGA	FC_RNA_downsample_10000
FC_RNA_downsample_10000.YX840:TAATCACCAGGTTACC-1	-7.82508	-1.13052	ITL23GL	FC_RNA_downsample_10000
FC_RNA_downsample_10000.YX842:GTGCAAGCAGACAAAC-1	1.94638	13.5575	OPC	FC_RNA_downsample_10000
FC_RNA_downsample_10000.YX796:CGAGGCAAGTTTGCGG-1	1.99042	13.6053	OPC	FC_RNA_downsample_10000
FC_RNA_downsample_10000.YX797:ACGGGAAGTTAACACG-1	13.1003	6.8434	CTGL	FC_RNA_downsample_10000
FC_RNA_downsample_10000.YX797:CGTAACCCAATGAATG-1	4.98934	9.83573	MGL	FC_RNA_downsample_10000
FC_RNA_downsample_10000.YX797:TTTGTGGCAGGCCATT-1	18.0643	-1.00528	NPGL	FC_RNA_downsample_10000
FC_RNA_downsample_10000.YX839:TGAAGCAAGCCTGATG-1	18.0013	-0.419044	NPGL	FC_RNA_downsample_10000
FC_RNA_downsample_10000.YX797:GGTCCTGCATTGTGTG-1	17.907	-0.234469	NPGL	FC_RNA_downsample_10000
FC_RNA_downsample_10000.YX842:AGTCAAGAGAGAGGAG-1	-7.70337	-1.25401	ITL23GL	FC_RNA_downsample_10000
FC_RNA_downsample_10000.YX842:TGCTCACTCAAAGGCA-1	-6.1165	-9.22892	ITL6GL	FC_RNA_downsample_10000
FC_RNA_downsample_10000.YX841:TTCGTTAGTTGGTTAG-1	-7.24305	-6.87851	ITL5GL	FC_RNA_downsample_10000
FC_RNA_downsample_10000.YX842:CGCCACACAATCCTAG-1	-6.44795	-9.615	ITL6GL	FC_RNA_downsample_10000
FC_RNA_downsample_10000.YX839:CGGAGTCTCCTAGTCC-1	-5.98554	-1.9001	CLAGL	FC_RNA_downsample_10000
FC_RNA_downsample_10000.YX796:TGCTCAACACTGACCG-1	4.96166	10.4871	MGL	FC_RNA_downsample_10000
FC_RNA_downsample_10000.YX840:AAATGCCTCATCCTGC-1	-9.04247	1.57234	ITL23GL	FC_RNA_downsample_10000
FC_RNA_downsample_10000.YX842:GTTGTGAGTTACGCGG-1	-5.88952	-2.00882	CLAGL	FC_RNA_downsample_10000
FC_RNA_downsample_10000.YX841:AATATCCCAGAGAGCC-1	-7.16186	-3.62769	ITL45GL	FC_RNA_downsample_10000
FC_RNA_downsample_10000.YX839:GCTTCGCGTATTACCC-1	-9.62863	1.38653	ITL23GL	FC_RNA_downsample_10000
FC_RNA_downsample_10000.YX796:CGGACAACATGTTGCA-1	-7.55001	14.6415	OGC	FC_RNA_downsample_10000
FC_RNA_downsample_10000.YX841:AATAACCGTGTTTGAG-1	1.87338	13.5186	OPC	FC_RNA_downsample_10000
FC_RNA_downsample_10000.YX840:CAATGACTCGAAGTGA-1	-2.17337	8.801	ASC	FC_RNA_downsample_10000
FC_RNA_downsample_10000.YX840:CGATCCTTCACCTGTC-1	-7.02053	-9.72218	ITL6GL	FC_RNA_downsample_10000
FC_RNA_downsample_10000.YX839:GCTGACCAGCAGCTAT-1	-6.97581	-7.32499	ITL5GL	FC_RNA_downsample_10000
FC_RNA_downsample_10000.YX842:GCAAGTGCAAGGTGGC-1	-6.1073	14.5308	OGC	FC_RNA_downsample_10000
FC_RNA_downsample_10000.YX797:GATCAAGAGGTGCTGC-1	-8.38876	-3.37878	ITL23GL	FC_RNA_downsample_10000
FC_RNA_downsample_10000.YX840:GGTTATATCCCGTTAC-1	3.89681	2.34456	OBGA	FC_RNA_downsample_10000
FC_RNA_downsample_10000.YX840:GATCAGTTCGCGACAC-1	1.96307	13.1161	OPC	FC_RNA_downsample_10000
FC_RNA_downsample_10000.YX797:CCTATTTAGGTTAGAG-1	-6.66243	14.6613	OGC	FC_RNA_downsample_10000
FC_RNA_downsample_10000.YX841:ATCCACCTCGTTAACA-1	12.8777	7.51117	NPGL	FC_RNA_downsample_10000
FC_RNA_downsample_10000.YX796:GTTGCTGAGCTACTGG-1	12.7134	7.45209	CTGL	FC_RNA_downsample_10000
FC_RNA_downsample_10000.YX796:TGCTAGCCATCCGTAA-1	-6.9798	14.8846	OGC	FC_RNA_downsample_10000
FC_RNA_downsample_10000.YX796:GTCATGCCATAAGGAC-1	4.66529	2.9399	STRGA	FC_RNA_downsample_10000
FC_RNA_downsample_10000.YX840:CTTAATGAGAACCTAC-1	-1.6608	-2.29913	STRGA	FC_RNA_downsample_10000
FC_RNA_downsample_10000.YX842:CAGGTTTAGCTCCTAC-1	-9.31623	-0.544467	ITL23GL	FC_RNA_downsample_10000
FC_RNA_downsample_10000.YX841:AGGATATAGTGAAGTG-1	-8.68359	0.0522334	ITL23GL	FC_RNA_downsample_10000
FC_RNA_downsample_10000.YX842:ACTATGTCAATTGCGC-1	-7.88079	-0.202595	ITL23GL	FC_RNA_downsample_10000
FC_RNA_downsample_10000.YX841:CATAGTCAGCTAATCA-1	8.85141	-14.0335	VIPGA	FC_RNA_downsample_10000
FC_RNA_downsample_10000.YX797:CGAAATGAGGTGTTAC-1	12.7654	7.87532	CTGL	FC_RNA_downsample_10000
FC_RNA_downsample_10000.YX797:ACTCGCTTCGACCTGA-1	5.18137	10.4764	MGL	FC_RNA_downsample_10000
FC_RNA_downsample_10000.YX796:AGCTACTAGGTCTTGG-1	-11.5511	1.65466	OBGL	FC_RNA_downsample_10000
FC_RNA_downsample_10000.YX797:CTAGGCGGTGAAGCCT-1	4.7284	9.53814	MGL	FC_RNA_downsample_10000
FC_RNA_downsample_10000.YX842:GTTACCTGTTGCATCT-1	9.59572	-4.97729	SSTGA	FC_RNA_downsample_10000
FC_RNA_downsample_10000.YX841:TCAAGCTAGGCGCACT-1	-7.11912	-9.70779	ITL6GL	FC_RNA_downsample_10000
FC_RNA_downsample_10000.YX842:TTTGTGTTCCCTGGTT-1	-7.96168	-3.14907	ITL45GL	FC_RNA_downsample_10000
FC_RNA_downsample_10000.YX841:GTCCAAGTCGGCCAGT-1	12.7147	7.89183	CTGL	FC_RNA_downsample_10000
FC_RNA_downsample_10000.YX796:CGCACACAGTGACCTG-1	7.28455	-14.4504	VIPGA	FC_RNA_downsample_10000
FC_RNA_downsample_10000.YX796:AGGGTTGCAAACGGGC-1	-2.57503	8.63185	ASC	FC_RNA_downsample_10000
FC_RNA_downsample_10000.YX841:ACTTGTAAGGGCTTTG-1	-8.65677	-5.6682	ITL45GL	FC_RNA_downsample_10000
FC_RNA_downsample_10000.YX842:ACCTTGCTCCTCACAC-1	-6.42517	-7.3837	ITL5GL	FC_RNA_downsample_10000
FC_RNA_downsample_10000.YX841:TACTGAGGTACTTCAC-1	-7.49995	-1.6634	ITL45GL	FC_RNA_downsample_10000
FC_RNA_downsample_10000.YX841:CGAAGCGAGGCTAGAA-1	-6.57707	-3.16439	ITL45GL	FC_RNA_downsample_10000
FC_RNA_downsample_10000.YX796:TCCAGGATCCTAATAG-1	3.88395	2.24562	STRGA	FC_RNA_downsample_10000
FC_RNA_downsample_10000.YX797:GCAGCCAGTTTGCTGT-1	4.76163	9.56455	MGL	FC_RNA_downsample_10000
FC_RNA_downsample_10000.YX841:GGGATAATCTTTGAGA-1	10.9896	-4.89003	SSTGA	FC_RNA_downsample_10000
FC_RNA_downsample_10000.YX840:ACGACTTAGTCTTGAA-1	-7.79925	-1.49679	ITL23GL	FC_RNA_downsample_10000
FC_RNA_downsample_10000.YX796:GCATATATCAATGACC-1	-12.4002	1.8898	OBGL	FC_RNA_downsample_10000
FC_RNA_downsample_10000.YX842:CATCCTCAGGCCATCA-1	1.06951	-9.37325	PTGL	FC_RNA_downsample_10000
FC_RNA_downsample_10000.YX796:GCCAATAGTTGCAATG-1	17.9568	-0.299411	NPGL	FC_RNA_downsample_10000
FC_RNA_downsample_10000.YX839:ACGAATCTCATTACTC-1	-8.3227	1.13626	ITL23GL	FC_RNA_downsample_10000
FC_RNA_downsample_10000.YX796:GACGCAACAACCTGGT-1	-7.82438	-0.538948	ITL23GL	FC_RNA_downsample_10000
FC_RNA_downsample_10000.YX839:TCGTGCTTCTCAATGA-1	-2.34212	8.16574	ASC	FC_RNA_downsample_10000
FC_RNA_downsample_10000.YX796:TGCGGTTCACCTGTAA-1	-8.3207	1.19318	ITL23GL	FC_RNA_downsample_10000
FC_RNA_downsample_10000.YX797:CAAGGTTTCATGGCCA-1	1.7983	13.407	OPC	FC_RNA_downsample_10000
FC_RNA_downsample_10000.YX842:ATTGTGATCGCATTAA-1	11.4607	4.31463	NPGL	FC_RNA_downsample_10000
FC_RNA_downsample_10000.YX841:AAGCGTTTCCAAACAC-1	9.61744	-5.57202	SSTGA	FC_RNA_downsample_10000
FC_RNA_downsample_10000.YX841:TATGGCCCACAGCCAT-1	-6.99003	14.5719	OGC	FC_RNA_downsample_10000
FC_RNA_downsample_10000.YX842:TTGTTGCGTGTTAAAC-1	5.51628	4.34674	D12MSN	FC_RNA_downsample_10000
FC_RNA_downsample_10000.YX796:AGCCGCTAGGCCAATT-1	13.4531	7.65224	CTGL	FC_RNA_downsample_10000
FC_RNA_downsample_10000.YX797:CCAGACTCATTGTGGC-1	-12.5454	1.50652	STRGA	FC_RNA_downsample_10000
FC_RNA_downsample_10000.YX842:AAACCGGCACATAACT-1	-7.12575	-9.69626	ITL6GL	FC_RNA_downsample_10000
FC_RNA_downsample_10000.YX797:TCTCAAGCAGCAAGAT-1	-10.1762	1.87624	OBGL	FC_RNA_downsample_10000
FC_RNA_downsample_10000.YX796:TTTGAGTCACCTAATG-1	-6.84923	14.9731	OGC	FC_RNA_downsample_10000
FC_RNA_downsample_10000.YX797:GCACGAACACAATGCC-1	-0.732793	-9.21172	OBGL	FC_RNA_downsample_10000
FC_RNA_downsample_10000.YX840:CTCCGGACAATATAGG-1	10.2869	-5.24205	SSTGA	FC_RNA_downsample_10000
FC_RNA_downsample_10000.YX842:TTACCGTGTTTGCAGA-1	12.6308	5.22905	CTGL	FC_RNA_downsample_10000
FC_RNA_downsample_10000.YX797:CAGTACCCATTCCTGT-1	-9.99021	-17.4947	CLAGL	FC_RNA_downsample_10000
FC_RNA_downsample_10000.YX797:TTGTTCCCAGGCGATA-1	5.10727	10.1186	MGL	FC_RNA_downsample_10000
FC_RNA_downsample_10000.YX841:GAGCAAATCGAGGTGG-1	-6.32605	-9.34193	ITL6GL	FC_RNA_downsample_10000
FC_RNA_downsample_10000.YX797:TTAGGCGTCACGCCAA-1	-7.47969	-9.99108	ITL6GL	FC_RNA_downsample_10000
FC_RNA_downsample_10000.YX839:AACAGGATCATGGCCA-1	-6.27602	-9.33028	ITL6GL	FC_RNA_downsample_10000
FC_RNA_downsample_10000.YX840:CAGGTCCAGTTTGGTA-1	18.1244	-0.844691	NPGL	FC_RNA_downsample_10000
FC_RNA_downsample_10000.YX797:GCTGTGATCACTCAAA-1	3.6704	1.39441	OBGA	FC_RNA_downsample_10000
FC_RNA_downsample_10000.YX796:ACAGGATCAGAAACGT-1	7.28131	-14.4048	VIPGA	FC_RNA_downsample_10000
FC_RNA_downsample_10000.YX841:GGTCAATTCCTTCTAG-1	12.8786	7.79074	CTGL	FC_RNA_downsample_10000
FC_RNA_downsample_10000.YX842:ACTATCCGTTTGCAGA-1	-9.32991	-0.343775	ITL23GL	FC_RNA_downsample_10000
FC_RNA_downsample_10000.YX842:TTAACTGAGGGCTAAA-1	-7.02641	-7.29124	ITL45GL	FC_RNA_downsample_10000
FC_RNA_downsample_10000.YX796:TTTCCGGGTCATCATC-1	5.03687	10.2576	MGL	FC_RNA_downsample_10000
FC_RNA_downsample_10000.YX796:AACCGGCTCACCTGCT-1	4.02319	1.82353	STRGA	FC_RNA_downsample_10000
FC_RNA_downsample_10000.YX797:TAGCGCGGTGTGTGGT-1	-6.37698	-7.65637	ITL5GL	FC_RNA_downsample_10000
FC_RNA_downsample_10000.YX797:TTTAACGAGTTGTCTT-1	-6.59384	14.0143	OGC	FC_RNA_downsample_10000
FC_RNA_downsample_10000.YX839:CCGGTTAAGGAGTCGG-1	-0.43006	-9.28521	PTGL	FC_RNA_downsample_10000
FC_RNA_downsample_10000.YX839:GGATTCAGTTGAGGTC-1	-2.17999	8.51007	ASC	FC_RNA_downsample_10000
FC_RNA_downsample_10000.YX841:GTGCGGTTCGGTTTCC-1	-7.85855	-0.666867	ITL23GL	FC_RNA_downsample_10000
FC_RNA_downsample_10000.YX797:CGATTTGCAGAAATTG-1	-7.61544	-1.61525	ITL23GL	FC_RNA_downsample_10000
FC_RNA_downsample_10000.YX797:TCCGCCATCATTGACA-1	11.1665	-7.65469	PVGA	FC_RNA_downsample_10000
FC_RNA_downsample_10000.YX840:GAATTTGTCTCACAAA-1	-8.38735	0.777739	ITL23GL	FC_RNA_downsample_10000
FC_RNA_downsample_10000.YX797:CGCCTGTGTGATTACG-1	-8.30614	-5.35108	ITL45GL	FC_RNA_downsample_10000
FC_RNA_downsample_10000.YX842:CTAATCGCATTCAGCA-1	-7.01613	-9.55065	ITL6GL	FC_RNA_downsample_10000
FC_RNA_downsample_10000.YX842:GATCGATTCATTCATC-1	10.0634	-4.97716	SSTGA	FC_RNA_downsample_10000
FC_RNA_downsample_10000.YX797:TCCATAAAGGGACTAA-1	-7.11072	-9.15833	ITL6GL	FC_RNA_downsample_10000
FC_RNA_downsample_10000.YX842:TAGCGGCTCTTTAAGG-1	7.2678	-14.4216	VIPGA	FC_RNA_downsample_10000
FC_RNA_downsample_10000.YX797:AAGTCTATCTTAGCGG-1	-6.36869	13.1082	OGC	FC_RNA_downsample_10000
FC_RNA_downsample_10000.YX796:TACGTTAAGAATCTCA-1	-5.99406	-8.11829	ITL5GL	FC_RNA_downsample_10000
FC_RNA_downsample_10000.YX796:CTGGCTAAGTAAGGGC-1	5.20687	3.88194	D12MSN	FC_RNA_downsample_10000
FC_RNA_downsample_10000.YX796:CAGGTTAGTCCGTGAG-1	-6.70947	-3.14883	ITL45GL	FC_RNA_downsample_10000
FC_RNA_downsample_10000.YX841:ATCAAGCTCTCACTAT-1	5.48196	4.28568	D12MSN	FC_RNA_downsample_10000
FC_RNA_downsample_10000.YX839:CTTGCTCAGCATGAAG-1	-2.14968	8.65348	ASC	FC_RNA_downsample_10000
FC_RNA_downsample_10000.YX841:CTGCTACTCCAGGGAG-1	-9.22892	-0.831003	ITL23GL	FC_RNA_downsample_10000
FC_RNA_downsample_10000.YX842:ACCTAAGGTCAAAGAA-1	-7.54212	-7.76624	ITL5GL	FC_RNA_downsample_10000
FC_RNA_downsample_10000.YX840:TGGCTTTGTCCAAGAC-1	2.29039	1.86815	OBGA	FC_RNA_downsample_10000
FC_RNA_downsample_10000.YX796:TGCATTAAGTCACTAA-1	-7.06958	14.4276	OGC	FC_RNA_downsample_10000
FC_RNA_downsample_10000.YX797:AGGTTACTCTTGGATA-1	-9.93579	1.54924	ITL23GL	FC_RNA_downsample_10000
FC_RNA_downsample_10000.YX796:GCGAGTGAGTAACGGA-1	8.43188	-13.9905	VIPGA	FC_RNA_downsample_10000
FC_RNA_downsample_10000.YX841:CAAGGCCTCTGCAACG-1	-8.3559	-0.124523	ITL23GL	FC_RNA_downsample_10000
FC_RNA_downsample_10000.YX841:GGATGAATCCGGGACT-1	0.763713	-9.14727	PTGL	FC_RNA_downsample_10000
FC_RNA_downsample_10000.YX842:CAAACTGGTTGTGACA-1	-7.25682	-6.95638	ITL5GL	FC_RNA_downsample_10000
FC_RNA_downsample_10000.YX839:GGATACTTCCGTGACA-1	4.86125	10.5466	MGL	FC_RNA_downsample_10000
FC_RNA_downsample_10000.YX842:AGACTATGTATCTGGA-1	-5.93053	-7.11103	ITL5GL	FC_RNA_downsample_10000
FC_RNA_downsample_10000.YX842:GTTAGGCGTCCGCTGT-1	12.5398	5.38347	CTGL	FC_RNA_downsample_10000
FC_RNA_downsample_10000.YX842:ACAACACTCAAAGGCA-1	-2.49291	8.12896	ASC	FC_RNA_downsample_10000
FC_RNA_downsample_10000.YX796:AACAGGATCTCGACCT-1	10.993	-8.78568	PVGA	FC_RNA_downsample_10000
FC_RNA_downsample_10000.YX840:GTAGCTGTCCAGGTTG-1	-7.63263	-3.03848	ITL45GL	FC_RNA_downsample_10000
FC_RNA_downsample_10000.YX841:CCATAAATCTAAGGTC-1	6.21593	-13.6067	VIPGA	FC_RNA_downsample_10000
FC_RNA_downsample_10000.YX841:TTAAGGTGTAAGCACC-1	-6.04971	14.7691	OGC	FC_RNA_downsample_10000
FC_RNA_downsample_10000.YX796:TAGCAGGCATTGACAT-1	-9.20566	-0.92171	ITL23GL	FC_RNA_downsample_10000
FC_RNA_downsample_10000.YX841:GAAGCTAAGGCTTAAC-1	-7.04155	-3.68738	ITL45GL	FC_RNA_downsample_10000
FC_RNA_downsample_10000.YX797:ACCCGTAAGGCGCACT-1	5.09588	3.67357	D12MSN	FC_RNA_downsample_10000
FC_RNA_downsample_10000.YX796:ACCTAAATCCACCTGT-1	-9.64019	0.477151	ITL23GL	FC_RNA_downsample_10000
FC_RNA_downsample_10000.YX841:TCTCCTCGTTGTCATC-1	7.02086	-14.5225	VIPGA	FC_RNA_downsample_10000
FC_RNA_downsample_10000.YX797:GGGTTTGTCAATGAGG-1	-6.95588	14.8679	OGC	FC_RNA_downsample_10000
FC_RNA_downsample_10000.YX841:CCAAGGCTCCTAGTTT-1	-6.59807	-7.01752	ITL5GL	FC_RNA_downsample_10000
FC_RNA_downsample_10000.YX796:CTTCATCCATGAATAG-1	10.8724	-8.35579	SSTGA	FC_RNA_downsample_10000
FC_RNA_downsample_10000.YX797:TACTTCGTCATGGCCA-1	-8.07629	-3.28456	ITL45GL	FC_RNA_downsample_10000
FC_RNA_downsample_10000.YX841:GGGATTAAGTTGGCCA-1	-7.17426	-5.93495	ITL45GL	FC_RNA_downsample_10000
FC_RNA_downsample_10000.YX797:CCGTTAACATTGCAGC-1	-8.26891	-5.59728	ITL45GL	FC_RNA_downsample_10000
FC_RNA_downsample_10000.YX796:CGAAGGCCATGTTGCA-1	10.6423	-4.98919	SSTGA	FC_RNA_downsample_10000
FC_RNA_downsample_10000.YX796:GAACACAAGCTAATTG-1	11.3413	-7.33697	PVGA	FC_RNA_downsample_10000
FC_RNA_downsample_10000.YX796:AGCTAGTTCGGGATTT-1	12.1576	6.42805	CTGL	FC_RNA_downsample_10000
FC_RNA_downsample_10000.YX840:GATCAGTTCACCTGCT-1	-7.05132	-3.62559	ITL45GL	FC_RNA_downsample_10000
FC_RNA_downsample_10000.YX842:GTTAACCAGGTTTACA-1	12.0859	6.18675	CTGL	FC_RNA_downsample_10000
FC_RNA_downsample_10000.YX796:GTCCAGGGTGCATCGG-1	-9.86265	1.42245	ITL23GL	FC_RNA_downsample_10000
FC_RNA_downsample_10000.YX842:AACCGCTCAGCAAGGC-1	11.0987	-5.49619	SSTGA	FC_RNA_downsample_10000
FC_RNA_downsample_10000.YX840:TTAGCAGGTGATGATT-1	3.99851	1.87359	OBGA	FC_RNA_downsample_10000
FC_RNA_downsample_10000.YX840:TATTGACCAACACCTA-1	18.0152	-0.90103	NPGL	FC_RNA_downsample_10000
FC_RNA_downsample_10000.YX840:GTACGTAGTGTTGTAG-1	5.497	4.07914	D12MSN	FC_RNA_downsample_10000
FC_RNA_downsample_10000.YX797:TGGGCATGTCACACCC-1	-8.20961	-5.54097	ITL45GL	FC_RNA_downsample_10000
FC_RNA_downsample_10000.YX842:GTCTAGCCAGCACCAT-1	-2.4084	8.14963	ASC	FC_RNA_downsample_10000
FC_RNA_downsample_10000.YX841:GTTGGCGGTCTTGCAT-1	-8.16826	-5.13384	ITL45GL	FC_RNA_downsample_10000
FC_RNA_downsample_10000.YX841:TATGAAGCAGTAGGAT-1	-2.24438	8.70065	ASC	FC_RNA_downsample_10000
FC_RNA_downsample_10000.YX840:CTGCTCCCAACAGGTG-1	10.9028	-5.31456	SSTGA	FC_RNA_downsample_10000
FC_RNA_downsample_10000.YX797:TCGCTAACACCACAAC-1	-8.55315	-6.51692	OBGL	FC_RNA_downsample_10000
FC_RNA_downsample_10000.YX796:ATGTTTGAGCTCATAA-1	4.95281	10.0453	MGL	FC_RNA_downsample_10000
FC_RNA_downsample_10000.YX839:TTGGGTTAGCCTGTGA-1	-8.66231	-1.43312	ITL23GL	FC_RNA_downsample_10000
FC_RNA_downsample_10000.YX842:TAATGCATCAGTTCCC-1	-2.27733	8.73685	ASC	FC_RNA_downsample_10000
FC_RNA_downsample_10000.YX796:TGCTGGATCAAACTCA-1	7.18223	-14.3754	VIPGA	FC_RNA_downsample_10000
FC_RNA_downsample_10000.YX842:CTAGTAATCATAACCA-1	5.33783	4.23073	D12MSN	FC_RNA_downsample_10000
FC_RNA_downsample_10000.YX796:CGGACAACAGCATTAT-1	5.56348	-13.3883	VIPGA	FC_RNA_downsample_10000
FC_RNA_downsample_10000.YX796:CGTAACCCAGGCATGA-1	4.9326	9.57592	MGL	FC_RNA_downsample_10000
FC_RNA_downsample_10000.YX840:GTCCTAGAGTCACTAA-1	8.65643	-13.9864	VIPGA	FC_RNA_downsample_10000
FC_RNA_downsample_10000.YX839:TCGTTTCCATCTAGCA-1	-6.92477	-3.50514	ITL45GL	FC_RNA_downsample_10000
FC_RNA_downsample_10000.YX841:ACTAAAGCAATAAGCA-1	12.8089	5.86489	CTGL	FC_RNA_downsample_10000
FC_RNA_downsample_10000.YX841:TGCTTAAAGGCCGGAA-1	8.90157	-13.9428	VIPGA	FC_RNA_downsample_10000
FC_RNA_downsample_10000.YX797:TCCTCACAGTTAGTGC-1	-7.5322	-5.82878	ITL45GL	FC_RNA_downsample_10000
FC_RNA_downsample_10000.YX797:GTAAGCAAGTTAGACC-1	0.400587	-9.3303	PTGL	FC_RNA_downsample_10000
FC_RNA_downsample_10000.YX796:TACCGAAGTGTCCTGC-1	-7.37199	-1.98832	ITL23GL	FC_RNA_downsample_10000
FC_RNA_downsample_10000.YX841:AACCCGCAGCTGTACG-1	-10.1563	1.43601	ITL23GL	FC_RNA_downsample_10000
FC_RNA_downsample_10000.YX840:CATAGTCAGCTCCCTG-1	-8.36537	0.0818259	ITL23GL	FC_RNA_downsample_10000
FC_RNA_downsample_10000.YX796:CACCGGTAGGCAGGTG-1	-7.3411	-5.68813	ITL45GL	FC_RNA_downsample_10000
FC_RNA_downsample_10000.YX839:CTCGCTAGTTTGTGGA-1	-1.71503	-2.3523	STRGA	FC_RNA_downsample_10000
FC_RNA_downsample_10000.YX797:GTGTTCCTCGAGGAAC-1	-7.37593	-4.69331	ITL45GL	FC_RNA_downsample_10000
FC_RNA_downsample_10000.YX841:TACTCGCTCGTTAACA-1	-6.74202	-3.13787	ITL45GL	FC_RNA_downsample_10000
FC_RNA_downsample_10000.YX839:ACATTAGTCAGTTCCC-1	-8.34251	-0.368489	ITL23GL	FC_RNA_downsample_10000
FC_RNA_downsample_10000.YX840:GTTTCAGCAGGCATGA-1	-7.24602	-7.20768	ITL45GL	FC_RNA_downsample_10000
FC_RNA_downsample_10000.YX796:TCTCACCAGTTCCCAC-1	6.87006	-14.2752	VIPGA	FC_RNA_downsample_10000
FC_RNA_downsample_10000.YX797:TCCCTCACAATTTAGC-1	-6.26718	14.7909	OGC	FC_RNA_downsample_10000
FC_RNA_downsample_10000.YX840:TTTGACCGTTATCGAG-1	12.1369	4.88157	CTGL	FC_RNA_downsample_10000
FC_RNA_downsample_10000.YX842:TTCTTAGGTCCACAAA-1	-0.268421	2.99601	VLMC	FC_RNA_downsample_10000
FC_RNA_downsample_10000.YX797:AGGTTAACAGCCTGCA-1	-9.02569	-0.905856	ITL23GL	FC_RNA_downsample_10000
FC_RNA_downsample_10000.YX842:CCAGACTCACAATGCC-1	-7.37561	-9.9439	ITL6GL	FC_RNA_downsample_10000
FC_RNA_downsample_10000.YX796:CCGCCAACAATTATGC-1	-10.1689	1.88163	OBGL	FC_RNA_downsample_10000
FC_RNA_downsample_10000.YX796:AGCCGCTAGCGCAATT-1	-8.06455	0.654789	ITL23GL	FC_RNA_downsample_10000
FC_RNA_downsample_10000.YX797:TGGCTAAGTTCCGGCT-1	-7.50434	-9.90833	ITL6GL	FC_RNA_downsample_10000
FC_RNA_downsample_10000.YX797:ACAAAGGTCTAGCTAA-1	4.96192	9.80864	MGL	FC_RNA_downsample_10000
FC_RNA_downsample_10000.YX797:CATTGCGAGCGGGCAA-1	5.65028	4.32514	D12MSN	FC_RNA_downsample_10000
FC_RNA_downsample_10000.YX839:ATCCGTGAGTCACCAG-1	18.0038	-0.438041	NPGL	FC_RNA_downsample_10000
FC_RNA_downsample_10000.YX797:CCGGTAGGTTCGCTCA-1	5.20024	10.0904	MGL	FC_RNA_downsample_10000
FC_RNA_downsample_10000.YX839:ATCACACAGGTGTCCA-1	-12.3769	1.77259	OBGL	FC_RNA_downsample_10000
FC_RNA_downsample_10000.YX841:GCATTGCCAGTATGTT-1	-7.19052	-9.40295	ITL6GL	FC_RNA_downsample_10000
FC_RNA_downsample_10000.YX842:GCTAGCTCATAACGGG-1	9.89766	-5.34186	SSTGA	FC_RNA_downsample_10000
FC_RNA_downsample_10000.YX839:GGCTATTAGACACTTA-1	-12.4514	1.8069	OBGL	FC_RNA_downsample_10000
FC_RNA_downsample_10000.YX797:ATTACGTCAAAGCGCA-1	-9.8496	0.842112	ITL23GL	FC_RNA_downsample_10000
FC_RNA_downsample_10000.YX796:TGATTGCAGGAGGTTA-1	13.0294	7.5598	CTGL	FC_RNA_downsample_10000
FC_RNA_downsample_10000.YX839:TTTCCACCACATTAAC-1	2.37578	1.93407	OBGA	FC_RNA_downsample_10000
FC_RNA_downsample_10000.YX796:TCTAAGGGTGTTCCCA-1	12.3279	4.98341	NPGL	FC_RNA_downsample_10000
FC_RNA_downsample_10000.YX842:GCTTCGCGTTAGCTGA-1	12.2029	5.1743	CTGL	FC_RNA_downsample_10000
FC_RNA_downsample_10000.YX796:TCTGTGACACTTAACG-1	-8.74705	-0.0265529	ITL23GL	FC_RNA_downsample_10000
FC_RNA_downsample_10000.YX841:CAATGTGGTGTTTGCT-1	-8.48996	0.194633	ITL23GL	FC_RNA_downsample_10000
FC_RNA_downsample_10000.YX796:TTGGGTTAGGAACACA-1	-7.25894	14.3266	OGC	FC_RNA_downsample_10000
FC_RNA_downsample_10000.YX842:GGTCAGGAGCTAATCA-1	-7.16945	-9.63038	ITL6GL	FC_RNA_downsample_10000
FC_RNA_downsample_10000.YX842:CCCTGGACAAAGCGCA-1	18.1043	-1.02547	NPGL	FC_RNA_downsample_10000
FC_RNA_downsample_10000.YX840:GTTGTTGCATCACTTC-1	-12.3816	1.84175	OBGL	FC_RNA_downsample_10000
FC_RNA_downsample_10000.YX842:CTCCTAATCAGGCCTA-1	-7.23463	14.92	OGC	FC_RNA_downsample_10000
FC_RNA_downsample_10000.YX839:TGGCCATCAAATGCCC-1	12.6055	6.31049	CTGL	FC_RNA_downsample_10000
FC_RNA_downsample_10000.YX840:TCAGCAAGTGCTCCGT-1	18.0682	-0.941854	CLAGL	FC_RNA_downsample_10000
FC_RNA_downsample_10000.YX842:ACTATGTCATCCATCT-1	-8.43224	0.989361	ITL23GL	FC_RNA_downsample_10000
FC_RNA_downsample_10000.YX841:ATGCCTGAGTTGTCCC-1	-6.02372	-6.87162	ITL45GL	FC_RNA_downsample_10000
FC_RNA_downsample_10000.YX841:CATCCTCAGCTATTGA-1	-10.145	1.49657	ITL23GL	FC_RNA_downsample_10000
FC_RNA_downsample_10000.YX797:AGGATGCAGGAAGTAT-1	-6.57414	13.5978	OGC	FC_RNA_downsample_10000
FC_RNA_downsample_10000.YX797:CATGAGGCAAACAACA-1	5.01748	10.3725	MGL	FC_RNA_downsample_10000
FC_RNA_downsample_10000.YX796:TATCACGCACCTGCTC-1	-8.5337	-1.54654	ITL23GL	FC_RNA_downsample_10000
FC_RNA_downsample_10000.YX797:CAAACATGTTCCGGGA-1	11.1882	-7.59483	PVGA	FC_RNA_downsample_10000
FC_RNA_downsample_10000.YX841:GTCAGGCTCTCACTCA-1	-9.85271	1.66641	ITL23GL	FC_RNA_downsample_10000
FC_RNA_downsample_10000.YX841:CTACTTAGTACCGAAC-1	12.7933	7.83801	CTGL	FC_RNA_downsample_10000
FC_RNA_downsample_10000.YX841:AATGTCCAGGGTCCAC-1	-8.43349	-1.32793	ITL23GL	FC_RNA_downsample_10000
FC_RNA_downsample_10000.YX796:ACGAAGTCAGAAATGC-1	-7.25993	-9.60407	ITL6GL	FC_RNA_downsample_10000
FC_RNA_downsample_10000.YX841:ATGGCTTAGGATGATG-1	-6.79982	-4.0665	ITL45GL	FC_RNA_downsample_10000
FC_RNA_downsample_10000.YX796:GATCAGGCACCGGCTA-1	-8.85804	0.12937	ITL23GL	FC_RNA_downsample_10000
FC_RNA_downsample_10000.YX841:ACGTACCCATTCCTGT-1	11.1404	-5.63374	SSTGA	FC_RNA_downsample_10000
FC_RNA_downsample_10000.YX841:ACTCCTCAGCAGGTTT-1	8.80865	-14.1117	VIPGA	FC_RNA_downsample_10000
FC_RNA_downsample_10000.YX841:TGGACCGGTAATTAGC-1	-9.00245	-0.417261	ITL23GL	FC_RNA_downsample_10000
FC_RNA_downsample_10000.YX842:TCGTTATTCTCAATAG-1	7.20574	-14.5243	SSTGA	FC_RNA_downsample_10000
FC_RNA_downsample_10000.YX840:TAAAGCCTCATTAGTG-1	4.01033	1.84972	OBGA	FC_RNA_downsample_10000
FC_RNA_downsample_10000.YX841:ATATGGTGTAGCCATA-1	5.42848	4.14673	D12MSN	FC_RNA_downsample_10000
FC_RNA_downsample_10000.YX797:TGTTATGAGTCATTTC-1	-6.44066	-7.69141	ITL5GL	FC_RNA_downsample_10000
FC_RNA_downsample_10000.YX797:CTTGTAAAGGGTGAAC-1	-7.33708	14.2545	OGC	FC_RNA_downsample_10000
FC_RNA_downsample_10000.YX841:GGTAACTTCCCTCAGT-1	-0.124964	-9.19092	PTGL	FC_RNA_downsample_10000
FC_RNA_downsample_10000.YX796:AAGCGTTTCACACAGT-1	-5.92523	-1.98772	CLAGL	FC_RNA_downsample_10000
FC_RNA_downsample_10000.YX841:AGTCTTGCAGGCAAGC-1	0.0150186	-9.4346	PTGL	FC_RNA_downsample_10000
FC_RNA_downsample_10000.YX797:TCAAGAACAAGGTCGA-1	-5.91617	-1.94435	CLAGL	FC_RNA_downsample_10000
FC_RNA_downsample_10000.YX842:ACTTTGTTCAGGTTTA-1	18.1683	-1.03654	NPGL	FC_RNA_downsample_10000
FC_RNA_downsample_10000.YX840:GGTTGGTGTTGCAGTA-1	-6.42445	-6.70617	ITL5GL	FC_RNA_downsample_10000
FC_RNA_downsample_10000.YX840:ACTTCGCTCCATCAGG-1	-6.20984	-9.46381	ITL6GL	FC_RNA_downsample_10000
FC_RNA_downsample_10000.YX796:TGCTCAACAATCTCTC-1	4.85244	3.25788	D12MSN	FC_RNA_downsample_10000
FC_RNA_downsample_10000.YX841:ACTCACCTCTCCTCTT-1	-0.287958	2.99205	VLMC	FC_RNA_downsample_10000
FC_RNA_downsample_10000.YX839:TGTAAGTGTATTGCAG-1	11.1295	3.99629	NPGL	FC_RNA_downsample_10000
FC_RNA_downsample_10000.YX797:TCAAGTATCGGGACCT-1	2.97048	1.53527	OBGA	FC_RNA_downsample_10000
FC_RNA_downsample_10000.YX797:GACCTAAGTCCTAATC-1	-10.5872	2.17751	OBGL	FC_RNA_downsample_10000
FC_RNA_downsample_10000.YX840:CGTTTCTCATAGCTGC-1	-6.43957	-6.59284	ITL45GL	FC_RNA_downsample_10000
FC_RNA_downsample_10000.YX842:CTTGTAAAGTTTCCGC-1	5.12724	10.33	MGL	FC_RNA_downsample_10000
FC_RNA_downsample_10000.YX797:TGATCACAGGCGCATC-1	12.6826	8.01496	CTGL	FC_RNA_downsample_10000
FC_RNA_downsample_10000.YX797:TGATGACTCAGCCAAT-1	8.72256	-5.27632	SSTGA	FC_RNA_downsample_10000
FC_RNA_downsample_10000.YX842:CGCAATAGTGTTAAAC-1	-8.64834	-1.3281	ITL23GL	FC_RNA_downsample_10000
FC_RNA_downsample_10000.YX796:CGAGCTGGTTTGGCTT-1	5.10038	4.34225	STRGA	FC_RNA_downsample_10000
FC_RNA_downsample_10000.YX797:CCTACTTCAATAGCCC-1	8.86179	-5.31391	SSTGA	FC_RNA_downsample_10000
FC_RNA_downsample_10000.YX796:GTCATGCCACTTGTTC-1	0.584305	-9.18887	PTGL	FC_RNA_downsample_10000
FC_RNA_downsample_10000.YX796:GTCCTCAGTTTGGGCG-1	11.9959	4.83182	CTGL	FC_RNA_downsample_10000
FC_RNA_downsample_10000.YX797:TGAAGCAAGGGACGCA-1	-8.78583	0.243079	ITL23GL	FC_RNA_downsample_10000
FC_RNA_downsample_10000.YX842:AGTCCTGAGCCACAAT-1	-7.78425	-7.9154	ITL5GL	FC_RNA_downsample_10000
FC_RNA_downsample_10000.YX797:CTAGATTCAAGGAATC-1	5.30801	9.94572	MGL	FC_RNA_downsample_10000
FC_RNA_downsample_10000.YX797:CTATTCAGTCTTACTA-1	4.86759	10.1514	MGL	FC_RNA_downsample_10000
FC_RNA_downsample_10000.YX796:CTGGACCAGGTCCAAT-1	-10.5836	1.94459	OBGL	FC_RNA_downsample_10000
FC_RNA_downsample_10000.YX839:CAAAGCGCAGTAAAGC-1	-8.22122	0.89514	ITL23GL	FC_RNA_downsample_10000
FC_RNA_downsample_10000.YX797:TTGGCTACAGAAATTG-1	5.23711	9.60264	MGL	FC_RNA_downsample_10000
FC_RNA_downsample_10000.YX842:CTAATCGCATGCAACC-1	5.43374	4.23966	D12MSN	FC_RNA_downsample_10000
FC_RNA_downsample_10000.YX842:GAGGTGAGTACGTTTC-1	10.5295	-5.47695	SSTGA	FC_RNA_downsample_10000
FC_RNA_downsample_10000.YX841:AGCTAACTCAATCATG-1	-8.29087	0.229426	ITL23GL	FC_RNA_downsample_10000
FC_RNA_downsample_10000.YX842:TACCCGGCATTAGGCC-1	-0.543386	-9.3472	PTGL	FC_RNA_downsample_10000
FC_RNA_downsample_10000.YX839:CATAGGCGTAGGTGTC-1	5.32997	10.244	MGL	FC_RNA_downsample_10000
FC_RNA_downsample_10000.YX839:AATTGGACAGTATGTT-1	12.7179	7.86142	CTGL	FC_RNA_downsample_10000
FC_RNA_downsample_10000.YX796:TCCATTGTCATGTCAA-1	-2.12742	8.61449	ASC	FC_RNA_downsample_10000
FC_RNA_downsample_10000.YX797:CGAAGGCCAAAGGCCA-1	-8.27838	-0.587589	ITL23GL	FC_RNA_downsample_10000
FC_RNA_downsample_10000.YX840:GTTAACGGTTAGGACC-1	12.7684	7.66245	CTGL	FC_RNA_downsample_10000
FC_RNA_downsample_10000.YX796:GGGTGTTGTTCGCTTG-1	-7.19866	14.7567	OGC	FC_RNA_downsample_10000
FC_RNA_downsample_10000.YX797:GGCAAATCAGCTTACA-1	-8.14112	-3.70824	ITL45GL	FC_RNA_downsample_10000
FC_RNA_downsample_10000.YX839:TATAGGTGTAACCAGC-1	12.868	5.86215	CTGL	FC_RNA_downsample_10000
FC_RNA_downsample_10000.YX841:GCTATAGGTTGCGGAT-1	11.1922	4.05342	NPGL	FC_RNA_downsample_10000
FC_RNA_downsample_10000.YX841:TAAACAGCATCCAGGT-1	-2.12814	8.65953	ASC	FC_RNA_downsample_10000
FC_RNA_downsample_10000.YX841:GTGCTCCGTGAAGCCT-1	13.1654	6.73646	CTGL	FC_RNA_downsample_10000
FC_RNA_downsample_10000.YX797:GAGTTGCGTCCTTCAG-1	8.56184	-5.52773	STRGA	FC_RNA_downsample_10000
FC_RNA_downsample_10000.YX797:ACTATGTCACCTATAG-1	4.86035	10.1187	MGL	FC_RNA_downsample_10000
FC_RNA_downsample_10000.YX796:GTAGCCATCTTTAGGA-1	-9.13672	0.882837	ITL23GL	FC_RNA_downsample_10000
FC_RNA_downsample_10000.YX840:CTACTAAAGCTCCTTA-1	13.4186	7.46439	CTGL	FC_RNA_downsample_10000
FC_RNA_downsample_10000.YX840:CATTGCGAGTGCTGTG-1	-8.32055	0.269053	ITL23GL	FC_RNA_downsample_10000
FC_RNA_downsample_10000.YX797:GTCCTCAGTAGCCATA-1	5.09413	9.84949	MGL	FC_RNA_downsample_10000
FC_RNA_downsample_10000.YX797:CGATATTCAGCAAGTG-1	-2.39503	8.10226	ASC	FC_RNA_downsample_10000
FC_RNA_downsample_10000.YX797:GACGCAACAACTAGCC-1	-8.36445	-6.36218	ITL45GL	FC_RNA_downsample_10000
FC_RNA_downsample_10000.YX840:GGTCAAGCAACCCTCC-1	6.21192	-13.5314	VIPGA	FC_RNA_downsample_10000
FC_RNA_downsample_10000.YX842:TAGCTAGGTGGTTAGC-1	10.6301	-8.16575	PVGA	FC_RNA_downsample_10000
FC_RNA_downsample_10000.YX840:ACCTGGTCATCCAGGT-1	-10.5141	2.15853	OBGL	FC_RNA_downsample_10000
FC_RNA_downsample_10000.YX797:TTCTTAGGTCTAACCT-1	11.1825	-5.68851	SSTGA	FC_RNA_downsample_10000
FC_RNA_downsample_10000.YX796:GATGCAGCATAGCGAG-1	10.7532	-8.62865	PVGA	FC_RNA_downsample_10000
FC_RNA_downsample_10000.YX839:CCTATAGCAATAGCCC-1	-6.41231	13.5289	OGC	FC_RNA_downsample_10000
FC_RNA_downsample_10000.YX840:CTGGTTACATTGTCCT-1	4.97048	9.81316	MGL	FC_RNA_downsample_10000
FC_RNA_downsample_10000.YX842:CGTTAAATCCCGCCTA-1	12.8289	7.11286	CTGL	FC_RNA_downsample_10000
FC_RNA_downsample_10000.YX796:TAATCCGCACTAGCGT-1	12.6671	7.82735	CTGL	FC_RNA_downsample_10000
FC_RNA_downsample_10000.YX796:TAATGCATCTGCAAAC-1	-8.27139	-0.84173	OBGL	FC_RNA_downsample_10000
FC_RNA_downsample_10000.YX796:AAGGCCCTCTCAATAG-1	-6.63871	-7.5438	ITL5GL	FC_RNA_downsample_10000
FC_RNA_downsample_10000.YX839:GATGAGGGTGATTTGG-1	2.295	1.93466	OBGA	FC_RNA_downsample_10000
FC_RNA_downsample_10000.YX796:CTGTTAAAGCATTAGC-1	11.1366	-5.56994	SSTGA	FC_RNA_downsample_10000
FC_RNA_downsample_10000.YX839:ATGAAGTAGTGTTGTA-1	2.1169	1.85111	OBGA	FC_RNA_downsample_10000
FC_RNA_downsample_10000.YX841:TGCTTCCAGGGTCCAC-1	9.53194	-5.45977	SSTGA	FC_RNA_downsample_10000
[truncated: 29,801 more rows]

## Sheet: Ext Fig4D_ovlp
cells	cellType	louvain	value	group
FC_RNA_downsample_100.1	D12MSN	X0	1	FC_RNA_downsample_100
FC_RNA_downsample_100.2	ITL23GL	X0	1	FC_RNA_downsample_100
FC_RNA_downsample_100.3	ITL45GL	X0	1	FC_RNA_downsample_100
FC_RNA_downsample_100.4	ITL5GL	X0	1	FC_RNA_downsample_100
FC_RNA_downsample_100.5	OBGL	X0	1	FC_RNA_downsample_100
FC_RNA_downsample_100.6	PTGL	X0	0.8	FC_RNA_downsample_100
FC_RNA_downsample_100.7	STRGA	X0	0.666667	FC_RNA_downsample_100
FC_RNA_downsample_100.8	CLAGL	X0	0	FC_RNA_downsample_100
FC_RNA_downsample_100.9	CTGL	X0	0	FC_RNA_downsample_100
FC_RNA_downsample_100.10	ITL6GL	X0	0.4	FC_RNA_downsample_100
FC_RNA_downsample_100.11	NPGL	X0	0	FC_RNA_downsample_100
FC_RNA_downsample_100.12	ASC	X0	0	FC_RNA_downsample_100
FC_RNA_downsample_100.13	MGL	X0	0	FC_RNA_downsample_100
FC_RNA_downsample_100.14	OBGA	X0	0	FC_RNA_downsample_100
FC_RNA_downsample_100.15	OGC	X0	0.0714286	FC_RNA_downsample_100
FC_RNA_downsample_100.16	VIPGA	X0	0.333333	FC_RNA_downsample_100
FC_RNA_downsample_100.17	VLMC	X0	0	FC_RNA_downsample_100
FC_RNA_downsample_100.18	PVGA	X0	0	FC_RNA_downsample_100
FC_RNA_downsample_100.19	SSTGA	X0	0	FC_RNA_downsample_100
FC_RNA_downsample_100.20	D12MSN	X1	0	FC_RNA_downsample_100
FC_RNA_downsample_100.21	ITL23GL	X1	0	FC_RNA_downsample_100
FC_RNA_downsample_100.22	ITL45GL	X1	0	FC_RNA_downsample_100
FC_RNA_downsample_100.23	ITL5GL	X1	0	FC_RNA_downsample_100
FC_RNA_downsample_100.24	OBGL	X1	0	FC_RNA_downsample_100
FC_RNA_downsample_100.25	PTGL	X1	0.2	FC_RNA_downsample_100
FC_RNA_downsample_100.26	STRGA	X1	0.333333	FC_RNA_downsample_100
FC_RNA_downsample_100.27	CLAGL	X1	1	FC_RNA_downsample_100
FC_RNA_downsample_100.28	CTGL	X1	1	FC_RNA_downsample_100
FC_RNA_downsample_100.29	ITL6GL	X1	0.6	FC_RNA_downsample_100
FC_RNA_downsample_100.30	NPGL	X1	1	FC_RNA_downsample_100
FC_RNA_downsample_100.31	ASC	X1	0.333333	FC_RNA_downsample_100
FC_RNA_downsample_100.32	MGL	X1	0	FC_RNA_downsample_100
FC_RNA_downsample_100.33	OBGA	X1	0	FC_RNA_downsample_100
FC_RNA_downsample_100.34	OGC	X1	0	FC_RNA_downsample_100
FC_RNA_downsample_100.35	VIPGA	X1	0	FC_RNA_downsample_100
FC_RNA_downsample_100.36	VLMC	X1	0	FC_RNA_downsample_100
FC_RNA_downsample_100.37	PVGA	X1	0	FC_RNA_downsample_100
FC_RNA_downsample_100.38	SSTGA	X1	0	FC_RNA_downsample_100
FC_RNA_downsample_100.39	D12MSN	X2	0	FC_RNA_downsample_100
FC_RNA_downsample_100.40	ITL23GL	X2	0	FC_RNA_downsample_100
FC_RNA_downsample_100.41	ITL45GL	X2	0	FC_RNA_downsample_100
FC_RNA_downsample_100.42	ITL5GL	X2	0	FC_RNA_downsample_100
FC_RNA_downsample_100.43	OBGL	X2	0	FC_RNA_downsample_100
FC_RNA_downsample_100.44	PTGL	X2	0	FC_RNA_downsample_100
FC_RNA_downsample_100.45	STRGA	X2	0	FC_RNA_downsample_100
FC_RNA_downsample_100.46	CLAGL	X2	0	FC_RNA_downsample_100
FC_RNA_downsample_100.47	CTGL	X2	0	FC_RNA_downsample_100
FC_RNA_downsample_100.48	ITL6GL	X2	0	FC_RNA_downsample_100
FC_RNA_downsample_100.49	NPGL	X2	0	FC_RNA_downsample_100
FC_RNA_downsample_100.50	ASC	X2	0.666667	FC_RNA_downsample_100
FC_RNA_downsample_100.51	MGL	X2	1	FC_RNA_downsample_100
FC_RNA_downsample_100.52	OBGA	X2	1	FC_RNA_downsample_100
FC_RNA_downsample_100.53	OGC	X2	0.928571	FC_RNA_downsample_100
FC_RNA_downsample_100.54	VIPGA	X2	0.333333	FC_RNA_downsample_100
FC_RNA_downsample_100.55	VLMC	X2	1	FC_RNA_downsample_100
FC_RNA_downsample_100.56	PVGA	X2	0	FC_RNA_downsample_100
FC_RNA_downsample_100.57	SSTGA	X2	0.333333	FC_RNA_downsample_100
FC_RNA_downsample_100.58	D12MSN	X3	0	FC_RNA_downsample_100
FC_RNA_downsample_100.59	ITL23GL	X3	0	FC_RNA_downsample_100
FC_RNA_downsample_100.60	ITL45GL	X3	0	FC_RNA_downsample_100
FC_RNA_downsample_100.61	ITL5GL	X3	0	FC_RNA_downsample_100
FC_RNA_downsample_100.62	OBGL	X3	0	FC_RNA_downsample_100
FC_RNA_downsample_100.63	PTGL	X3	0	FC_RNA_downsample_100
FC_RNA_downsample_100.64	STRGA	X3	0	FC_RNA_downsample_100
FC_RNA_downsample_100.65	CLAGL	X3	0	FC_RNA_downsample_100
FC_RNA_downsample_100.66	CTGL	X3	0	FC_RNA_downsample_100
FC_RNA_downsample_100.67	ITL6GL	X3	0	FC_RNA_downsample_100
FC_RNA_downsample_100.68	NPGL	X3	0	FC_RNA_downsample_100
FC_RNA_downsample_100.69	ASC	X3	0	FC_RNA_downsample_100
FC_RNA_downsample_100.70	MGL	X3	0	FC_RNA_downsample_100
FC_RNA_downsample_100.71	OBGA	X3	0	FC_RNA_downsample_100
FC_RNA_downsample_100.72	OGC	X3	0	FC_RNA_downsample_100
FC_RNA_downsample_100.73	VIPGA	X3	0.333333	FC_RNA_downsample_100
FC_RNA_downsample_100.74	VLMC	X3	0	FC_RNA_downsample_100
FC_RNA_downsample_100.75	PVGA	X3	1	FC_RNA_downsample_100
FC_RNA_downsample_100.76	SSTGA	X3	0.666667	FC_RNA_downsample_100
FC_RNA_downsample_1000.1	ITL23GL	X0	0.987013	FC_RNA_downsample_1000
FC_RNA_downsample_1000.2	ITL45GL	X0	0.0413223	FC_RNA_downsample_1000
FC_RNA_downsample_1000.3	CTGL	X0	0	FC_RNA_downsample_1000
FC_RNA_downsample_1000.4	NPGL	X0	0	FC_RNA_downsample_1000
FC_RNA_downsample_1000.5	ITL5GL	X0	0	FC_RNA_downsample_1000
FC_RNA_downsample_1000.6	ITL6GL	X0	0.0434783	FC_RNA_downsample_1000
FC_RNA_downsample_1000.7	OGC	X0	0	FC_RNA_downsample_1000
FC_RNA_downsample_1000.8	OBGL	X0	0.128205	FC_RNA_downsample_1000
FC_RNA_downsample_1000.9	PTGL	X0	0	FC_RNA_downsample_1000
FC_RNA_downsample_1000.10	CLAGL	X0	0.0526316	FC_RNA_downsample_1000
FC_RNA_downsample_1000.11	OBGA	X0	0	FC_RNA_downsample_1000
FC_RNA_downsample_1000.12	VLMC	X0	0	FC_RNA_downsample_1000
FC_RNA_downsample_1000.13	PVGA	X0	0	FC_RNA_downsample_1000
FC_RNA_downsample_1000.14	SSTGA	X0	0	FC_RNA_downsample_1000
FC_RNA_downsample_1000.15	VIPGA	X0	0	FC_RNA_downsample_1000
FC_RNA_downsample_1000.16	D12MSN	X0	0	FC_RNA_downsample_1000
FC_RNA_downsample_1000.17	STRGA	X0	0	FC_RNA_downsample_1000
FC_RNA_downsample_1000.18	MGL	X0	0	FC_RNA_downsample_1000
FC_RNA_downsample_1000.19	ASC	X0	0	FC_RNA_downsample_1000
FC_RNA_downsample_1000.20	OPC	X0	0	FC_RNA_downsample_1000
FC_RNA_downsample_1000.21	ITL23GL	X1	0.012987	FC_RNA_downsample_1000
FC_RNA_downsample_1000.22	ITL45GL	X1	0.950413	FC_RNA_downsample_1000
FC_RNA_downsample_1000.23	CTGL	X1	0	FC_RNA_downsample_1000
FC_RNA_downsample_1000.24	NPGL	X1	0	FC_RNA_downsample_1000
FC_RNA_downsample_1000.25	ITL5GL	X1	0.0769231	FC_RNA_downsample_1000
FC_RNA_downsample_1000.26	ITL6GL	X1	0.0217391	FC_RNA_downsample_1000
FC_RNA_downsample_1000.27	OGC	X1	0	FC_RNA_downsample_1000
FC_RNA_downsample_1000.28	OBGL	X1	0	FC_RNA_downsample_1000
FC_RNA_downsample_1000.29	PTGL	X1	0	FC_RNA_downsample_1000
FC_RNA_downsample_1000.30	CLAGL	X1	0.0526316	FC_RNA_downsample_1000
FC_RNA_downsample_1000.31	OBGA	X1	0	FC_RNA_downsample_1000
FC_RNA_downsample_1000.32	VLMC	X1	0	FC_RNA_downsample_1000
FC_RNA_downsample_1000.33	PVGA	X1	0	FC_RNA_downsample_1000
FC_RNA_downsample_1000.34	SSTGA	X1	0	FC_RNA_downsample_1000
FC_RNA_downsample_1000.35	VIPGA	X1	0	FC_RNA_downsample_1000
FC_RNA_downsample_1000.36	D12MSN	X1	0	FC_RNA_downsample_1000
FC_RNA_downsample_1000.37	STRGA	X1	0	FC_RNA_downsample_1000
FC_RNA_downsample_1000.38	MGL	X1	0	FC_RNA_downsample_1000
FC_RNA_downsample_1000.39	ASC	X1	0	FC_RNA_downsample_1000
FC_RNA_downsample_1000.40	OPC	X1	0	FC_RNA_downsample_1000
FC_RNA_downsample_1000.41	ITL23GL	X2	0	FC_RNA_downsample_1000
FC_RNA_downsample_1000.42	ITL45GL	X2	0	FC_RNA_downsample_1000
FC_RNA_downsample_1000.43	CTGL	X2	1	FC_RNA_downsample_1000
FC_RNA_downsample_1000.44	NPGL	X2	0.971429	FC_RNA_downsample_1000
FC_RNA_downsample_1000.45	ITL5GL	X2	0	FC_RNA_downsample_1000
FC_RNA_downsample_1000.46	ITL6GL	X2	0.0217391	FC_RNA_downsample_1000
FC_RNA_downsample_1000.47	OGC	X2	0	FC_RNA_downsample_1000
FC_RNA_downsample_1000.48	OBGL	X2	0	FC_RNA_downsample_1000
FC_RNA_downsample_1000.49	PTGL	X2	0	FC_RNA_downsample_1000
FC_RNA_downsample_1000.50	CLAGL	X2	0.0526316	FC_RNA_downsample_1000
FC_RNA_downsample_1000.51	OBGA	X2	0	FC_RNA_downsample_1000
FC_RNA_downsample_1000.52	VLMC	X2	0	FC_RNA_downsample_1000
FC_RNA_downsample_1000.53	PVGA	X2	0	FC_RNA_downsample_1000
FC_RNA_downsample_1000.54	SSTGA	X2	0	FC_RNA_downsample_1000
FC_RNA_downsample_1000.55	VIPGA	X2	0	FC_RNA_downsample_1000
FC_RNA_downsample_1000.56	D12MSN	X2	0	FC_RNA_downsample_1000
FC_RNA_downsample_1000.57	STRGA	X2	0	FC_RNA_downsample_1000
FC_RNA_downsample_1000.58	MGL	X2	0	FC_RNA_downsample_1000
FC_RNA_downsample_1000.59	ASC	X2	0	FC_RNA_downsample_1000
FC_RNA_downsample_1000.60	OPC	X2	0	FC_RNA_downsample_1000
FC_RNA_downsample_1000.61	ITL23GL	X3	0	FC_RNA_downsample_1000
FC_RNA_downsample_1000.62	ITL45GL	X3	0.00826446	FC_RNA_downsample_1000
FC_RNA_downsample_1000.63	CTGL	X3	0	FC_RNA_downsample_1000
FC_RNA_downsample_1000.64	NPGL	X3	0	FC_RNA_downsample_1000
FC_RNA_downsample_1000.65	ITL5GL	X3	0.903846	FC_RNA_downsample_1000
FC_RNA_downsample_1000.66	ITL6GL	X3	0.869565	FC_RNA_downsample_1000
FC_RNA_downsample_1000.67	OGC	X3	0.0113636	FC_RNA_downsample_1000
FC_RNA_downsample_1000.68	OBGL	X3	0.0512821	FC_RNA_downsample_1000
FC_RNA_downsample_1000.69	PTGL	X3	0.025641	FC_RNA_downsample_1000
FC_RNA_downsample_1000.70	CLAGL	X3	0.210526	FC_RNA_downsample_1000
FC_RNA_downsample_1000.71	OBGA	X3	0	FC_RNA_downsample_1000
FC_RNA_downsample_1000.72	VLMC	X3	0	FC_RNA_downsample_1000
FC_RNA_downsample_1000.73	PVGA	X3	0	FC_RNA_downsample_1000
FC_RNA_downsample_1000.74	SSTGA	X3	0	FC_RNA_downsample_1000
FC_RNA_downsample_1000.75	VIPGA	X3	0	FC_RNA_downsample_1000
FC_RNA_downsample_1000.76	D12MSN	X3	0	FC_RNA_downsample_1000
FC_RNA_downsample_1000.77	STRGA	X3	0	FC_RNA_downsample_1000
FC_RNA_downsample_1000.78	MGL	X3	0	FC_RNA_downsample_1000
FC_RNA_downsample_1000.79	ASC	X3	0	FC_RNA_downsample_1000
FC_RNA_downsample_1000.80	OPC	X3	0	FC_RNA_downsample_1000
FC_RNA_downsample_1000.81	ITL23GL	X4	0	FC_RNA_downsample_1000
FC_RNA_downsample_1000.82	ITL45GL	X4	0	FC_RNA_downsample_1000
FC_RNA_downsample_1000.83	CTGL	X4	0	FC_RNA_downsample_1000
FC_RNA_downsample_1000.84	NPGL	X4	0	FC_RNA_downsample_1000
FC_RNA_downsample_1000.85	ITL5GL	X4	0	FC_RNA_downsample_1000
FC_RNA_downsample_1000.86	ITL6GL	X4	0	FC_RNA_downsample_1000
FC_RNA_downsample_1000.87	OGC	X4	0.977273	FC_RNA_downsample_1000
FC_RNA_downsample_1000.88	OBGL	X4	0	FC_RNA_downsample_1000
FC_RNA_downsample_1000.89	PTGL	X4	0	FC_RNA_downsample_1000
FC_RNA_downsample_1000.90	CLAGL	X4	0	FC_RNA_downsample_1000
FC_RNA_downsample_1000.91	OBGA	X4	0	FC_RNA_downsample_1000
FC_RNA_downsample_1000.92	VLMC	X4	0	FC_RNA_downsample_1000
FC_RNA_downsample_1000.93	PVGA	X4	0	FC_RNA_downsample_1000
FC_RNA_downsample_1000.94	SSTGA	X4	0	FC_RNA_downsample_1000
FC_RNA_downsample_1000.95	VIPGA	X4	0	FC_RNA_downsample_1000
FC_RNA_downsample_1000.96	D12MSN	X4	0	FC_RNA_downsample_1000
FC_RNA_downsample_1000.97	STRGA	X4	0	FC_RNA_downsample_1000
FC_RNA_downsample_1000.98	MGL	X4	0	FC_RNA_downsample_1000
FC_RNA_downsample_1000.99	ASC	X4	0	FC_RNA_downsample_1000
FC_RNA_downsample_1000.100	OPC	X4	0.0416667	FC_RNA_downsample_1000
FC_RNA_downsample_1000.101	ITL23GL	X5	0	FC_RNA_downsample_1000
FC_RNA_downsample_1000.102	ITL45GL	X5	0	FC_RNA_downsample_1000
FC_RNA_downsample_1000.103	CTGL	X5	0	FC_RNA_downsample_1000
FC_RNA_downsample_1000.104	NPGL	X5	0.0285714	FC_RNA_downsample_1000
FC_RNA_downsample_1000.105	ITL5GL	X5	0.0192308	FC_RNA_downsample_1000
FC_RNA_downsample_1000.106	ITL6GL	X5	0.0434783	FC_RNA_downsample_1000
FC_RNA_downsample_1000.107	OGC	X5	0	FC_RNA_downsample_1000
FC_RNA_downsample_1000.108	OBGL	X5	0.820513	FC_RNA_downsample_1000
FC_RNA_downsample_1000.109	PTGL	X5	0.974359	FC_RNA_downsample_1000
FC_RNA_downsample_1000.110	CLAGL	X5	0.105263	FC_RNA_downsample_1000
FC_RNA_downsample_1000.111	OBGA	X5	0	FC_RNA_downsample_1000
FC_RNA_downsample_1000.112	VLMC	X5	0	FC_RNA_downsample_1000
FC_RNA_downsample_1000.113	PVGA	X5	0	FC_RNA_downsample_1000
FC_RNA_downsample_1000.114	SSTGA	X5	0	FC_RNA_downsample_1000
FC_RNA_downsample_1000.115	VIPGA	X5	0	FC_RNA_downsample_1000
FC_RNA_downsample_1000.116	D12MSN	X5	0	FC_RNA_downsample_1000
FC_RNA_downsample_1000.117	STRGA	X5	0.333333	FC_RNA_downsample_1000
FC_RNA_downsample_1000.118	MGL	X5	0	FC_RNA_downsample_1000
FC_RNA_downsample_1000.119	ASC	X5	0	FC_RNA_downsample_1000
FC_RNA_downsample_1000.120	OPC	X5	0	FC_RNA_downsample_1000
FC_RNA_downsample_1000.121	ITL23GL	X6	0	FC_RNA_downsample_1000
FC_RNA_downsample_1000.122	ITL45GL	X6	0	FC_RNA_downsample_1000
FC_RNA_downsample_1000.123	CTGL	X6	0	FC_RNA_downsample_1000
FC_RNA_downsample_1000.124	NPGL	X6	0	FC_RNA_downsample_1000
FC_RNA_downsample_1000.125	ITL5GL	X6	0	FC_RNA_downsample_1000
FC_RNA_downsample_1000.126	ITL6GL	X6	0	FC_RNA_downsample_1000
FC_RNA_downsample_1000.127	OGC	X6	0.0113636	FC_RNA_downsample_1000
FC_RNA_downsample_1000.128	OBGL	X6	0	FC_RNA_downsample_1000
FC_RNA_downsample_1000.129	PTGL	X6	0	FC_RNA_downsample_1000
FC_RNA_downsample_1000.130	CLAGL	X6	0.526316	FC_RNA_downsample_1000
FC_RNA_downsample_1000.131	OBGA	X6	1	FC_RNA_downsample_1000
FC_RNA_downsample_1000.132	VLMC	X6	1	FC_RNA_downsample_1000
FC_RNA_downsample_1000.133	PVGA	X6	0	FC_RNA_downsample_1000
FC_RNA_downsample_1000.134	SSTGA	X6	0.0163934	FC_RNA_downsample_1000
FC_RNA_downsample_1000.135	VIPGA	X6	0.0681818	FC_RNA_downsample_1000
FC_RNA_downsample_1000.136	D12MSN	X6	0	FC_RNA_downsample_1000
FC_RNA_downsample_1000.137	STRGA	X6	0.0833333	FC_RNA_downsample_1000
FC_RNA_downsample_1000.138	MGL	X6	0	FC_RNA_downsample_1000
FC_RNA_downsample_1000.139	ASC	X6	0	FC_RNA_downsample_1000
FC_RNA_downsample_1000.140	OPC	X6	0	FC_RNA_downsample_1000
FC_RNA_downsample_1000.141	ITL23GL	X7	0	FC_RNA_downsample_1000
FC_RNA_downsample_1000.142	ITL45GL	X7	0	FC_RNA_downsample_1000
FC_RNA_downsample_1000.143	CTGL	X7	0	FC_RNA_downsample_1000
FC_RNA_downsample_1000.144	NPGL	X7	0	FC_RNA_downsample_1000
FC_RNA_downsample_1000.145	ITL5GL	X7	0	FC_RNA_downsample_1000
FC_RNA_downsample_1000.146	ITL6GL	X7	0	FC_RNA_downsample_1000
FC_RNA_downsample_1000.147	OGC	X7	0	FC_RNA_downsample_1000
FC_RNA_downsample_1000.148	OBGL	X7	0	FC_RNA_downsample_1000
FC_RNA_downsample_1000.149	PTGL	X7	0	FC_RNA_downsample_1000
FC_RNA_downsample_1000.150	CLAGL	X7	0	FC_RNA_downsample_1000
FC_RNA_downsample_1000.151	OBGA	X7	0	FC_RNA_downsample_1000
FC_RNA_downsample_1000.152	VLMC	X7	0	FC_RNA_downsample_1000
FC_RNA_downsample_1000.153	PVGA	X7	1	FC_RNA_downsample_1000
FC_RNA_downsample_1000.154	SSTGA	X7	0.196721	FC_RNA_downsample_1000
FC_RNA_downsample_1000.155	VIPGA	X7	0	FC_RNA_downsample_1000
FC_RNA_downsample_1000.156	D12MSN	X7	0	FC_RNA_downsample_1000
FC_RNA_downsample_1000.157	STRGA	X7	0	FC_RNA_downsample_1000
FC_RNA_downsample_1000.158	MGL	X7	0	FC_RNA_downsample_1000
FC_RNA_downsample_1000.159	ASC	X7	0	FC_RNA_downsample_1000
FC_RNA_downsample_1000.160	OPC	X7	0	FC_RNA_downsample_1000
FC_RNA_downsample_1000.161	ITL23GL	X8	0	FC_RNA_downsample_1000
FC_RNA_downsample_1000.162	ITL45GL	X8	0	FC_RNA_downsample_1000
FC_RNA_downsample_1000.163	CTGL	X8	0	FC_RNA_downsample_1000
FC_RNA_downsample_1000.164	NPGL	X8	0	FC_RNA_downsample_1000
FC_RNA_downsample_1000.165	ITL5GL	X8	0	FC_RNA_downsample_1000
FC_RNA_downsample_1000.166	ITL6GL	X8	0	FC_RNA_downsample_1000
FC_RNA_downsample_1000.167	OGC	X8	0	FC_RNA_downsample_1000
FC_RNA_downsample_1000.168	OBGL	X8	0	FC_RNA_downsample_1000
FC_RNA_downsample_1000.169	PTGL	X8	0	FC_RNA_downsample_1000
FC_RNA_downsample_1000.170	CLAGL	X8	0	FC_RNA_downsample_1000
FC_RNA_downsample_1000.171	OBGA	X8	0	FC_RNA_downsample_1000
FC_RNA_downsample_1000.172	VLMC	X8	0	FC_RNA_downsample_1000
FC_RNA_downsample_1000.173	PVGA	X8	0	FC_RNA_downsample_1000
FC_RNA_downsample_1000.174	SSTGA	X8	0.737705	FC_RNA_downsample_1000
FC_RNA_downsample_1000.175	VIPGA	X8	0	FC_RNA_downsample_1000
FC_RNA_downsample_1000.176	D12MSN	X8	0	FC_RNA_downsample_1000
FC_RNA_downsample_1000.177	STRGA	X8	0	FC_RNA_downsample_1000
FC_RNA_downsample_1000.178	MGL	X8	0	FC_RNA_downsample_1000
FC_RNA_downsample_1000.179	ASC	X8	0	FC_RNA_downsample_1000
FC_RNA_downsample_1000.180	OPC	X8	0	FC_RNA_downsample_1000
FC_RNA_downsample_1000.181	ITL23GL	X9	0	FC_RNA_downsample_1000
FC_RNA_downsample_1000.182	ITL45GL	X9	0	FC_RNA_downsample_1000
FC_RNA_downsample_1000.183	CTGL	X9	0	FC_RNA_downsample_1000
FC_RNA_downsample_1000.184	NPGL	X9	0	FC_RNA_downsample_1000
FC_RNA_downsample_1000.185	ITL5GL	X9	0	FC_RNA_downsample_1000
FC_RNA_downsample_1000.186	ITL6GL	X9	0	FC_RNA_downsample_1000
FC_RNA_downsample_1000.187	OGC	X9	0	FC_RNA_downsample_1000
FC_RNA_downsample_1000.188	OBGL	X9	0	FC_RNA_downsample_1000
FC_RNA_downsample_1000.189	PTGL	X9	0	FC_RNA_downsample_1000
FC_RNA_downsample_1000.190	CLAGL	X9	0	FC_RNA_downsample_1000
FC_RNA_downsample_1000.191	OBGA	X9	0	FC_RNA_downsample_1000
FC_RNA_downsample_1000.192	VLMC	X9	0	FC_RNA_downsample_1000
FC_RNA_downsample_1000.193	PVGA	X9	0	FC_RNA_downsample_1000
FC_RNA_downsample_1000.194	SSTGA	X9	0.0491803	FC_RNA_downsample_1000
FC_RNA_downsample_1000.195	VIPGA	X9	0.931818	FC_RNA_downsample_1000
FC_RNA_downsample_1000.196	D12MSN	X9	0	FC_RNA_downsample_1000
FC_RNA_downsample_1000.197	STRGA	X9	0	FC_RNA_downsample_1000
FC_RNA_downsample_1000.198	MGL	X9	0	FC_RNA_downsample_1000
FC_RNA_downsample_1000.199	ASC	X9	0	FC_RNA_downsample_1000
FC_RNA_downsample_1000.200	OPC	X9	0	FC_RNA_downsample_1000
FC_RNA_downsample_1000.201	ITL23GL	X10	0	FC_RNA_downsample_1000
FC_RNA_downsample_1000.202	ITL45GL	X10	0	FC_RNA_downsample_1000
FC_RNA_downsample_1000.203	CTGL	X10	0	FC_RNA_downsample_1000
FC_RNA_downsample_1000.204	NPGL	X10	0	FC_RNA_downsample_1000
FC_RNA_downsample_1000.205	ITL5GL	X10	0	FC_RNA_downsample_1000
FC_RNA_downsample_1000.206	ITL6GL	X10	0	FC_RNA_downsample_1000
FC_RNA_downsample_1000.207	OGC	X10	0	FC_RNA_downsample_1000
FC_RNA_downsample_1000.208	OBGL	X10	0	FC_RNA_downsample_1000
FC_RNA_downsample_1000.209	PTGL	X10	0	FC_RNA_downsample_1000
FC_RNA_downsample_1000.210	CLAGL	X10	0	FC_RNA_downsample_1000
FC_RNA_downsample_1000.211	OBGA	X10	0	FC_RNA_downsample_1000
FC_RNA_downsample_1000.212	VLMC	X10	0	FC_RNA_downsample_1000
FC_RNA_downsample_1000.213	PVGA	X10	0	FC_RNA_downsample_1000
FC_RNA_downsample_1000.214	SSTGA	X10	0	FC_RNA_downsample_1000
FC_RNA_downsample_1000.215	VIPGA	X10	0	FC_RNA_downsample_1000
FC_RNA_downsample_1000.216	D12MSN	X10	1	FC_RNA_downsample_1000
FC_RNA_downsample_1000.217	STRGA	X10	0.583333	FC_RNA_downsample_1000
FC_RNA_downsample_1000.218	MGL	X10	0	FC_RNA_downsample_1000
FC_RNA_downsample_1000.219	ASC	X10	0	FC_RNA_downsample_1000
FC_RNA_downsample_1000.220	OPC	X10	0	FC_RNA_downsample_1000
FC_RNA_downsample_1000.221	ITL23GL	X11	0	FC_RNA_downsample_1000
FC_RNA_downsample_1000.222	ITL45GL	X11	0	FC_RNA_downsample_1000
FC_RNA_downsample_1000.223	CTGL	X11	0	FC_RNA_downsample_1000
FC_RNA_downsample_1000.224	NPGL	X11	0	FC_RNA_downsample_1000
FC_RNA_downsample_1000.225	ITL5GL	X11	0	FC_RNA_downsample_1000
FC_RNA_downsample_1000.226	ITL6GL	X11	0	FC_RNA_downsample_1000
FC_RNA_downsample_1000.227	OGC	X11	0	FC_RNA_downsample_1000
FC_RNA_downsample_1000.228	OBGL	X11	0	FC_RNA_downsample_1000
FC_RNA_downsample_1000.229	PTGL	X11	0	FC_RNA_downsample_1000
FC_RNA_downsample_1000.230	CLAGL	X11	0	FC_RNA_downsample_1000
FC_RNA_downsample_1000.231	OBGA	X11	0	FC_RNA_downsample_1000
FC_RNA_downsample_1000.232	VLMC	X11	0	FC_RNA_downsample_1000
FC_RNA_downsample_1000.233	PVGA	X11	0	FC_RNA_downsample_1000
FC_RNA_downsample_1000.234	SSTGA	X11	0	FC_RNA_downsample_1000
FC_RNA_downsample_1000.235	VIPGA	X11	0	FC_RNA_downsample_1000
FC_RNA_downsample_1000.236	D12MSN	X11	0	FC_RNA_downsample_1000
FC_RNA_downsample_1000.237	STRGA	X11	0	FC_RNA_downsample_1000
FC_RNA_downsample_1000.238	MGL	X11	1	FC_RNA_downsample_1000
FC_RNA_downsample_1000.239	ASC	X11	0	FC_RNA_downsample_1000
FC_RNA_downsample_1000.240	OPC	X11	0	FC_RNA_downsample_1000
FC_RNA_downsample_1000.241	ITL23GL	X12	0	FC_RNA_downsample_1000
FC_RNA_downsample_1000.242	ITL45GL	X12	0	FC_RNA_downsample_1000
FC_RNA_downsample_1000.243	CTGL	X12	0	FC_RNA_downsample_1000
FC_RNA_downsample_1000.244	NPGL	X12	0	FC_RNA_downsample_1000
FC_RNA_downsample_1000.245	ITL5GL	X12	0	FC_RNA_downsample_1000
FC_RNA_downsample_1000.246	ITL6GL	X12	0	FC_RNA_downsample_1000
FC_RNA_downsample_1000.247	OGC	X12	0	FC_RNA_downsample_1000
FC_RNA_downsample_1000.248	OBGL	X12	0	FC_RNA_downsample_1000
FC_RNA_downsample_1000.249	PTGL	X12	0	FC_RNA_downsample_1000
FC_RNA_downsample_1000.250	CLAGL	X12	0	FC_RNA_downsample_1000
FC_RNA_downsample_1000.251	OBGA	X12	0	FC_RNA_downsample_1000
FC_RNA_downsample_1000.252	VLMC	X12	0	FC_RNA_downsample_1000
FC_RNA_downsample_1000.253	PVGA	X12	0	FC_RNA_downsample_1000
FC_RNA_downsample_1000.254	SSTGA	X12	0	FC_RNA_downsample_1000
FC_RNA_downsample_1000.255	VIPGA	X12	0	FC_RNA_downsample_1000
FC_RNA_downsample_1000.256	D12MSN	X12	0	FC_RNA_downsample_1000
FC_RNA_downsample_1000.257	STRGA	X12	0	FC_RNA_downsample_1000
FC_RNA_downsample_1000.258	MGL	X12	0	FC_RNA_downsample_1000
FC_RNA_downsample_1000.259	ASC	X12	1	FC_RNA_downsample_1000
FC_RNA_downsample_1000.260	OPC	X12	0	FC_RNA_downsample_1000
FC_RNA_downsample_1000.261	ITL23GL	X13	0	FC_RNA_downsample_1000
FC_RNA_downsample_1000.262	ITL45GL	X13	0	FC_RNA_downsample_1000
FC_RNA_downsample_1000.263	CTGL	X13	0	FC_RNA_downsample_1000
FC_RNA_downsample_1000.264	NPGL	X13	0	FC_RNA_downsample_1000
FC_RNA_downsample_1000.265	ITL5GL	X13	0	FC_RNA_downsample_1000
FC_RNA_downsample_1000.266	ITL6GL	X13	0	FC_RNA_downsample_1000
FC_RNA_downsample_1000.267	OGC	X13	0	FC_RNA_downsample_1000
FC_RNA_downsample_1000.268	OBGL	X13	0	FC_RNA_downsample_1000
FC_RNA_downsample_1000.269	PTGL	X13	0	FC_RNA_downsample_1000
FC_RNA_downsample_1000.270	CLAGL	X13	0	FC_RNA_downsample_1000
FC_RNA_downsample_1000.271	OBGA	X13	0	FC_RNA_downsample_1000
FC_RNA_downsample_1000.272	VLMC	X13	0	FC_RNA_downsample_1000
FC_RNA_downsample_1000.273	PVGA	X13	0	FC_RNA_downsample_1000
FC_RNA_downsample_1000.274	SSTGA	X13	0	FC_RNA_downsample_1000
FC_RNA_downsample_1000.275	VIPGA	X13	0	FC_RNA_downsample_1000
FC_RNA_downsample_1000.276	D12MSN	X13	0	FC_RNA_downsample_1000
FC_RNA_downsample_1000.277	STRGA	X13	0	FC_RNA_downsample_1000
FC_RNA_downsample_1000.278	MGL	X13	0	FC_RNA_downsample_1000
FC_RNA_downsample_1000.279	ASC	X13	0	FC_RNA_downsample_1000
FC_RNA_downsample_1000.280	OPC	X13	0.958333	FC_RNA_downsample_1000
FC_RNA_downsample_10000.1	CTGL	X0	0.881419	FC_RNA_downsample_10000
FC_RNA_downsample_10000.2	OGC	X0	0	FC_RNA_downsample_10000
FC_RNA_downsample_10000.3	ITL23GL	X0	0	FC_RNA_downsample_10000
FC_RNA_downsample_10000.4	ITL45GL	X0	0	FC_RNA_downsample_10000
FC_RNA_downsample_10000.5	ITL5GL	X0	0	FC_RNA_downsample_10000
FC_RNA_downsample_10000.6	SSTGA	X0	0	FC_RNA_downsample_10000
FC_RNA_downsample_10000.7	VIPGA	X0	0	FC_RNA_downsample_10000
FC_RNA_downsample_10000.8	OBGA	X0	0	FC_RNA_downsample_10000
FC_RNA_downsample_10000.9	VLMC	X0	0.027027	FC_RNA_downsample_10000
FC_RNA_downsample_10000.10	PVGA	X0	0	FC_RNA_downsample_10000
FC_RNA_downsample_10000.11	PTGL	X0	0	FC_RNA_downsample_10000
FC_RNA_downsample_10000.12	ITL6GL	X0	0	FC_RNA_downsample_10000
FC_RNA_downsample_10000.13	MGL	X0	0	FC_RNA_downsample_10000
FC_RNA_downsample_10000.14	OBGL	X0	0	FC_RNA_downsample_10000
FC_RNA_downsample_10000.15	ASC	X0	0	FC_RNA_downsample_10000
FC_RNA_downsample_10000.16	D12MSN	X0	0	FC_RNA_downsample_10000
FC_RNA_downsample_10000.17	NPGL	X0	0.0107527	FC_RNA_downsample_10000
FC_RNA_downsample_10000.18	STRGA	X0	0	FC_RNA_downsample_10000
FC_RNA_downsample_10000.19	CLAGL	X0	0	FC_RNA_downsample_10000
FC_RNA_downsample_10000.20	OPC	X0	0	FC_RNA_downsample_10000
FC_RNA_downsample_10000.21	CTGL	X1	0	FC_RNA_downsample_10000
FC_RNA_downsample_10000.22	OGC	X1	1	FC_RNA_downsample_10000
FC_RNA_downsample_10000.23	ITL23GL	X1	0	FC_RNA_downsample_10000
FC_RNA_downsample_10000.24	ITL45GL	X1	0	FC_RNA_downsample_10000
FC_RNA_downsample_10000.25	ITL5GL	X1	0	FC_RNA_downsample_10000
FC_RNA_downsample_10000.26	SSTGA	X1	0	FC_RNA_downsample_10000
FC_RNA_downsample_10000.27	VIPGA	X1	0	FC_RNA_downsample_10000
FC_RNA_downsample_10000.28	OBGA	X1	0	FC_RNA_downsample_10000
FC_RNA_downsample_10000.29	VLMC	X1	0	FC_RNA_downsample_10000
FC_RNA_downsample_10000.30	PVGA	X1	0	FC_RNA_downsample_10000
FC_RNA_downsample_10000.31	PTGL	X1	0	FC_RNA_downsample_10000
FC_RNA_downsample_10000.32	ITL6GL	X1	0	FC_RNA_downsample_10000
FC_RNA_downsample_10000.33	MGL	X1	0	FC_RNA_downsample_10000
FC_RNA_downsample_10000.34	OBGL	X1	0	FC_RNA_downsample_10000
FC_RNA_downsample_10000.35	ASC	X1	0	FC_RNA_downsample_10000
FC_RNA_downsample_10000.36	D12MSN	X1	0	FC_RNA_downsample_10000
FC_RNA_downsample_10000.37	NPGL	X1	0	FC_RNA_downsample_10000
FC_RNA_downsample_10000.38	STRGA	X1	0	FC_RNA_downsample_10000
FC_RNA_downsample_10000.39	CLAGL	X1	0	FC_RNA_downsample_10000
FC_RNA_downsample_10000.40	OPC	X1	0.026738	FC_RNA_downsample_10000
FC_RNA_downsample_10000.41	CTGL	X2	0	FC_RNA_downsample_10000
FC_RNA_downsample_10000.42	OGC	X2	0	FC_RNA_downsample_10000
FC_RNA_downsample_10000.43	ITL23GL	X2	0.514957	FC_RNA_downsample_10000
FC_RNA_downsample_10000.44	ITL45GL	X2	0.000805153	FC_RNA_downsample_10000
FC_RNA_downsample_10000.45	ITL5GL	X2	0	FC_RNA_downsample_10000
FC_RNA_downsample_10000.46	SSTGA	X2	0	FC_RNA_downsample_10000
FC_RNA_downsample_10000.47	VIPGA	X2	0	FC_RNA_downsample_10000
FC_RNA_downsample_10000.48	OBGA	X2	0	FC_RNA_downsample_10000
FC_RNA_downsample_10000.49	VLMC	X2	0	FC_RNA_downsample_10000
FC_RNA_downsample_10000.50	PVGA	X2	0	FC_RNA_downsample_10000
FC_RNA_downsample_10000.51	PTGL	X2	0	FC_RNA_downsample_10000
FC_RNA_downsample_10000.52	ITL6GL	X2	0.00261097	FC_RNA_downsample_10000
FC_RNA_downsample_10000.53	MGL	X2	0	FC_RNA_downsample_10000
FC_RNA_downsample_10000.54	OBGL	X2	0.0111111	FC_RNA_downsample_10000
FC_RNA_downsample_10000.55	ASC	X2	0	FC_RNA_downsample_10000
FC_RNA_downsample_10000.56	D12MSN	X2	0	FC_RNA_downsample_10000
FC_RNA_downsample_10000.57	NPGL	X2	0	FC_RNA_downsample_10000
FC_RNA_downsample_10000.58	STRGA	X2	0	FC_RNA_downsample_10000
FC_RNA_downsample_10000.59	CLAGL	X2	0.0117647	FC_RNA_downsample_10000
FC_RNA_downsample_10000.60	OPC	X2	0	FC_RNA_downsample_10000
FC_RNA_downsample_10000.61	CTGL	X3	0	FC_RNA_downsample_10000
FC_RNA_downsample_10000.62	OGC	X3	0	FC_RNA_downsample_10000
FC_RNA_downsample_10000.63	ITL23GL	X3	0	FC_RNA_downsample_10000
FC_RNA_downsample_10000.64	ITL45GL	X3	0.534622	FC_RNA_downsample_10000
FC_RNA_downsample_10000.65	ITL5GL	X3	0.0363289	FC_RNA_downsample_10000
FC_RNA_downsample_10000.66	SSTGA	X3	0	FC_RNA_downsample_10000
FC_RNA_downsample_10000.67	VIPGA	X3	0	FC_RNA_downsample_10000
FC_RNA_downsample_10000.68	OBGA	X3	0	FC_RNA_downsample_10000
FC_RNA_downsample_10000.69	VLMC	X3	0	FC_RNA_downsample_10000
FC_RNA_downsample_10000.70	PVGA	X3	0	FC_RNA_downsample_10000
FC_RNA_downsample_10000.71	PTGL	X3	0	FC_RNA_downsample_10000
FC_RNA_downsample_10000.72	ITL6GL	X3	0	FC_RNA_downsample_10000
FC_RNA_downsample_10000.73	MGL	X3	0	FC_RNA_downsample_10000
FC_RNA_downsample_10000.74	OBGL	X3	0	FC_RNA_downsample_10000
FC_RNA_downsample_10000.75	ASC	X3	0	FC_RNA_downsample_10000
FC_RNA_downsample_10000.76	D12MSN	X3	0	FC_RNA_downsample_10000
FC_RNA_downsample_10000.77	NPGL	X3	0	FC_RNA_downsample_10000
FC_RNA_downsample_10000.78	STRGA	X3	0	FC_RNA_downsample_10000
FC_RNA_downsample_10000.79	CLAGL	X3	0	FC_RNA_downsample_10000
FC_RNA_downsample_10000.80	OPC	X3	0	FC_RNA_downsample_10000
FC_RNA_downsample_10000.81	CTGL	X4	0	FC_RNA_downsample_10000
FC_RNA_downsample_10000.82	OGC	X4	0	FC_RNA_downsample_10000
FC_RNA_downsample_10000.83	ITL23GL	X4	0.460826	FC_RNA_downsample_10000
FC_RNA_downsample_10000.84	ITL45GL	X4	0.000805153	FC_RNA_downsample_10000
FC_RNA_downsample_10000.85	ITL5GL	X4	0	FC_RNA_downsample_10000
FC_RNA_downsample_10000.86	SSTGA	X4	0	FC_RNA_downsample_10000
FC_RNA_downsample_10000.87	VIPGA	X4	0	FC_RNA_downsample_10000
FC_RNA_downsample_10000.88	OBGA	X4	0	FC_RNA_downsample_10000
FC_RNA_downsample_10000.89	VLMC	X4	0	FC_RNA_downsample_10000
FC_RNA_downsample_10000.90	PVGA	X4	0	FC_RNA_downsample_10000
FC_RNA_downsample_10000.91	PTGL	X4	0	FC_RNA_downsample_10000
FC_RNA_downsample_10000.92	ITL6GL	X4	0.00261097	FC_RNA_downsample_10000
FC_RNA_downsample_10000.93	MGL	X4	0	FC_RNA_downsample_10000
FC_RNA_downsample_10000.94	OBGL	X4	0	FC_RNA_downsample_10000
FC_RNA_downsample_10000.95	ASC	X4	0	FC_RNA_downsample_10000
FC_RNA_downsample_10000.96	D12MSN	X4	0	FC_RNA_downsample_10000
FC_RNA_downsample_10000.97	NPGL	X4	0	FC_RNA_downsample_10000
FC_RNA_downsample_10000.98	STRGA	X4	0	FC_RNA_downsample_10000
FC_RNA_downsample_10000.99	CLAGL	X4	0.00588235	FC_RNA_downsample_10000
FC_RNA_downsample_10000.100	OPC	X4	0	FC_RNA_downsample_10000
FC_RNA_downsample_10000.101	CTGL	X5	0	FC_RNA_downsample_10000
FC_RNA_downsample_10000.102	OGC	X5	0	FC_RNA_downsample_10000
FC_RNA_downsample_10000.103	ITL23GL	X5	0.0135328	FC_RNA_downsample_10000
FC_RNA_downsample_10000.104	ITL45GL	X5	0.429952	FC_RNA_downsample_10000
FC_RNA_downsample_10000.105	ITL5GL	X5	0.00191205	FC_RNA_downsample_10000
FC_RNA_downsample_10000.106	SSTGA	X5	0	FC_RNA_downsample_10000
FC_RNA_downsample_10000.107	VIPGA	X5	0	FC_RNA_downsample_10000
FC_RNA_downsample_10000.108	OBGA	X5	0	FC_RNA_downsample_10000
FC_RNA_downsample_10000.109	VLMC	X5	0	FC_RNA_downsample_10000
FC_RNA_downsample_10000.110	PVGA	X5	0	FC_RNA_downsample_10000
FC_RNA_downsample_10000.111	PTGL	X5	0	FC_RNA_downsample_10000
FC_RNA_downsample_10000.112	ITL6GL	X5	0.00261097	FC_RNA_downsample_10000
FC_RNA_downsample_10000.113	MGL	X5	0	FC_RNA_downsample_10000
FC_RNA_downsample_10000.114	OBGL	X5	0	FC_RNA_downsample_10000
FC_RNA_downsample_10000.115	ASC	X5	0	FC_RNA_downsample_10000
FC_RNA_downsample_10000.116	D12MSN	X5	0	FC_RNA_downsample_10000
FC_RNA_downsample_10000.117	NPGL	X5	0	FC_RNA_downsample_10000
FC_RNA_downsample_10000.118	STRGA	X5	0	FC_RNA_downsample_10000
FC_RNA_downsample_10000.119	CLAGL	X5	0.00588235	FC_RNA_downsample_10000
FC_RNA_downsample_10000.120	OPC	X5	0	FC_RNA_downsample_10000
FC_RNA_downsample_10000.121	CTGL	X6	0	FC_RNA_downsample_10000
FC_RNA_downsample_10000.122	OGC	X6	0	FC_RNA_downsample_10000
FC_RNA_downsample_10000.123	ITL23GL	X6	0	FC_RNA_downsample_10000
FC_RNA_downsample_10000.124	ITL45GL	X6	0.0322061	FC_RNA_downsample_10000
FC_RNA_downsample_10000.125	ITL5GL	X6	0.948375	FC_RNA_downsample_10000
FC_RNA_downsample_10000.126	SSTGA	X6	0	FC_RNA_downsample_10000
FC_RNA_downsample_10000.127	VIPGA	X6	0	FC_RNA_downsample_10000
FC_RNA_downsample_10000.128	OBGA	X6	0	FC_RNA_downsample_10000
FC_RNA_downsample_10000.129	VLMC	X6	0	FC_RNA_downsample_10000
FC_RNA_downsample_10000.130	PVGA	X6	0	FC_RNA_downsample_10000
FC_RNA_downsample_10000.131	PTGL	X6	0.00263852	FC_RNA_downsample_10000
FC_RNA_downsample_10000.132	ITL6GL	X6	0.0287206	FC_RNA_downsample_10000
FC_RNA_downsample_10000.133	MGL	X6	0	FC_RNA_downsample_10000
FC_RNA_downsample_10000.134	OBGL	X6	0.00277778	FC_RNA_downsample_10000
FC_RNA_downsample_10000.135	ASC	X6	0	FC_RNA_downsample_10000
FC_RNA_downsample_10000.136	D12MSN	X6	0	FC_RNA_downsample_10000
FC_RNA_downsample_10000.137	NPGL	X6	0	FC_RNA_downsample_10000
FC_RNA_downsample_10000.138	STRGA	X6	0	FC_RNA_downsample_10000
FC_RNA_downsample_10000.139	CLAGL	X6	0.0117647	FC_RNA_downsample_10000
FC_RNA_downsample_10000.140	OPC	X6	0	FC_RNA_downsample_10000
FC_RNA_downsample_10000.141	CTGL	X7	0	FC_RNA_downsample_10000
FC_RNA_downsample_10000.142	OGC	X7	0	FC_RNA_downsample_10000
FC_RNA_downsample_10000.143	ITL23GL	X7	0	FC_RNA_downsample_10000
FC_RNA_downsample_10000.144	ITL45GL	X7	0	FC_RNA_downsample_10000
FC_RNA_downsample_10000.145	ITL5GL	X7	0	FC_RNA_downsample_10000
FC_RNA_downsample_10000.146	SSTGA	X7	0.884808	FC_RNA_downsample_10000
FC_RNA_downsample_10000.147	VIPGA	X7	0.00213675	FC_RNA_downsample_10000
FC_RNA_downsample_10000.148	OBGA	X7	0	FC_RNA_downsample_10000
FC_RNA_downsample_10000.149	VLMC	X7	0	FC_RNA_downsample_10000
FC_RNA_downsample_10000.150	PVGA	X7	0.00246914	FC_RNA_downsample_10000
FC_RNA_downsample_10000.151	PTGL	X7	0	FC_RNA_downsample_10000
FC_RNA_downsample_10000.152	ITL6GL	X7	0	FC_RNA_downsample_10000
FC_RNA_downsample_10000.153	MGL	X7	0	FC_RNA_downsample_10000
FC_RNA_downsample_10000.154	OBGL	X7	0	FC_RNA_downsample_10000
FC_RNA_downsample_10000.155	ASC	X7	0	FC_RNA_downsample_10000
FC_RNA_downsample_10000.156	D12MSN	X7	0	FC_RNA_downsample_10000
FC_RNA_downsample_10000.157	NPGL	X7	0	FC_RNA_downsample_10000
FC_RNA_downsample_10000.158	STRGA	X7	0	FC_RNA_downsample_10000
FC_RNA_downsample_10000.159	CLAGL	X7	0	FC_RNA_downsample_10000
FC_RNA_downsample_10000.160	OPC	X7	0	FC_RNA_downsample_10000
FC_RNA_downsample_10000.161	CTGL	X8	0	FC_RNA_downsample_10000
FC_RNA_downsample_10000.162	OGC	X8	0	FC_RNA_downsample_10000
FC_RNA_downsample_10000.163	ITL23GL	X8	0	FC_RNA_downsample_10000
FC_RNA_downsample_10000.164	ITL45GL	X8	0	FC_RNA_downsample_10000
FC_RNA_downsample_10000.165	ITL5GL	X8	0	FC_RNA_downsample_10000
FC_RNA_downsample_10000.166	SSTGA	X8	0.0400668	FC_RNA_downsample_10000
FC_RNA_downsample_10000.167	VIPGA	X8	0.99359	FC_RNA_downsample_10000
FC_RNA_downsample_10000.168	OBGA	X8	0	FC_RNA_downsample_10000
FC_RNA_downsample_10000.169	VLMC	X8	0	FC_RNA_downsample_10000
FC_RNA_downsample_10000.170	PVGA	X8	0	FC_RNA_downsample_10000
FC_RNA_downsample_10000.171	PTGL	X8	0	FC_RNA_downsample_10000
FC_RNA_downsample_10000.172	ITL6GL	X8	0	FC_RNA_downsample_10000
FC_RNA_downsample_10000.173	MGL	X8	0.00274725	FC_RNA_downsample_10000
FC_RNA_downsample_10000.174	OBGL	X8	0	FC_RNA_downsample_10000
FC_RNA_downsample_10000.175	ASC	X8	0	FC_RNA_downsample_10000
FC_RNA_downsample_10000.176	D12MSN	X8	0	FC_RNA_downsample_10000
FC_RNA_downsample_10000.177	NPGL	X8	0	FC_RNA_downsample_10000
FC_RNA_downsample_10000.178	STRGA	X8	0	FC_RNA_downsample_10000
FC_RNA_downsample_10000.179	CLAGL	X8	0	FC_RNA_downsample_10000
FC_RNA_downsample_10000.180	OPC	X8	0	FC_RNA_downsample_10000
FC_RNA_downsample_10000.181	CTGL	X9	0	FC_RNA_downsample_10000
FC_RNA_downsample_10000.182	OGC	X9	0	FC_RNA_downsample_10000
FC_RNA_downsample_10000.183	ITL23GL	X9	0	FC_RNA_downsample_10000
FC_RNA_downsample_10000.184	ITL45GL	X9	0	FC_RNA_downsample_10000
FC_RNA_downsample_10000.185	ITL5GL	X9	0	FC_RNA_downsample_10000
FC_RNA_downsample_10000.186	SSTGA	X9	0.00166945	FC_RNA_downsample_10000
FC_RNA_downsample_10000.187	VIPGA	X9	0.00213675	FC_RNA_downsample_10000
FC_RNA_downsample_10000.188	OBGA	X9	0.99505	FC_RNA_downsample_10000
FC_RNA_downsample_10000.189	VLMC	X9	0.945946	FC_RNA_downsample_10000
FC_RNA_downsample_10000.190	PVGA	X9	0	FC_RNA_downsample_10000
FC_RNA_downsample_10000.191	PTGL	X9	0	FC_RNA_downsample_10000
FC_RNA_downsample_10000.192	ITL6GL	X9	0	FC_RNA_downsample_10000
FC_RNA_downsample_10000.193	MGL	X9	0.00549451	FC_RNA_downsample_10000
FC_RNA_downsample_10000.194	OBGL	X9	0	FC_RNA_downsample_10000
FC_RNA_downsample_10000.195	ASC	X9	0.00338983	FC_RNA_downsample_10000
FC_RNA_downsample_10000.196	D12MSN	X9	0	FC_RNA_downsample_10000
FC_RNA_downsample_10000.197	NPGL	X9	0	FC_RNA_downsample_10000
FC_RNA_downsample_10000.198	STRGA	X9	0.0117188	FC_RNA_downsample_10000
FC_RNA_downsample_10000.199	CLAGL	X9	0.00588235	FC_RNA_downsample_10000
FC_RNA_downsample_10000.200	OPC	X9	0	FC_RNA_downsample_10000
FC_RNA_downsample_10000.201	CTGL	X10	0	FC_RNA_downsample_10000
FC_RNA_downsample_10000.202	OGC	X10	0	FC_RNA_downsample_10000
FC_RNA_downsample_10000.203	ITL23GL	X10	0	FC_RNA_downsample_10000
FC_RNA_downsample_10000.204	ITL45GL	X10	0	FC_RNA_downsample_10000
FC_RNA_downsample_10000.205	ITL5GL	X10	0	FC_RNA_downsample_10000
FC_RNA_downsample_10000.206	SSTGA	X10	0.0584307	FC_RNA_downsample_10000
FC_RNA_downsample_10000.207	VIPGA	X10	0	FC_RNA_downsample_10000
FC_RNA_downsample_10000.208	OBGA	X10	0	FC_RNA_downsample_10000
FC_RNA_downsample_10000.209	VLMC	X10	0	FC_RNA_downsample_10000
FC_RNA_downsample_10000.210	PVGA	X10	0.997531	FC_RNA_downsample_10000
FC_RNA_downsample_10000.211	PTGL	X10	0	FC_RNA_downsample_10000
FC_RNA_downsample_10000.212	ITL6GL	X10	0	FC_RNA_downsample_10000
FC_RNA_downsample_10000.213	MGL	X10	0	FC_RNA_downsample_10000
FC_RNA_downsample_10000.214	OBGL	X10	0	FC_RNA_downsample_10000
FC_RNA_downsample_10000.215	ASC	X10	0	FC_RNA_downsample_10000
FC_RNA_downsample_10000.216	D12MSN	X10	0	FC_RNA_downsample_10000
FC_RNA_downsample_10000.217	NPGL	X10	0	FC_RNA_downsample_10000
FC_RNA_downsample_10000.218	STRGA	X10	0.00390625	FC_RNA_downsample_10000
FC_RNA_downsample_10000.219	CLAGL	X10	0	FC_RNA_downsample_10000
FC_RNA_downsample_10000.220	OPC	X10	0	FC_RNA_downsample_10000
FC_RNA_downsample_10000.221	CTGL	X11	0	FC_RNA_downsample_10000
FC_RNA_downsample_10000.222	OGC	X11	0	FC_RNA_downsample_10000
FC_RNA_downsample_10000.223	ITL23GL	X11	0	FC_RNA_downsample_10000
FC_RNA_downsample_10000.224	ITL45GL	X11	0	FC_RNA_downsample_10000
FC_RNA_downsample_10000.225	ITL5GL	X11	0.00573614	FC_RNA_downsample_10000
FC_RNA_downsample_10000.226	SSTGA	X11	0	FC_RNA_downsample_10000
FC_RNA_downsample_10000.227	VIPGA	X11	0	FC_RNA_downsample_10000
FC_RNA_downsample_10000.228	OBGA	X11	0	FC_RNA_downsample_10000
FC_RNA_downsample_10000.229	VLMC	X11	0	FC_RNA_downsample_10000
FC_RNA_downsample_10000.230	PVGA	X11	0	FC_RNA_downsample_10000
FC_RNA_downsample_10000.231	PTGL	X11	0.965699	FC_RNA_downsample_10000
FC_RNA_downsample_10000.232	ITL6GL	X11	0.00522193	FC_RNA_downsample_10000
FC_RNA_downsample_10000.233	MGL	X11	0	FC_RNA_downsample_10000
FC_RNA_downsample_10000.234	OBGL	X11	0.0277778	FC_RNA_downsample_10000
FC_RNA_downsample_10000.235	ASC	X11	0	FC_RNA_downsample_10000
FC_RNA_downsample_10000.236	D12MSN	X11	0	FC_RNA_downsample_10000
FC_RNA_downsample_10000.237	NPGL	X11	0	FC_RNA_downsample_10000
FC_RNA_downsample_10000.238	STRGA	X11	0.00390625	FC_RNA_downsample_10000
FC_RNA_downsample_10000.239	CLAGL	X11	0	FC_RNA_downsample_10000
FC_RNA_downsample_10000.240	OPC	X11	0	FC_RNA_downsample_10000
FC_RNA_downsample_10000.241	CTGL	X12	0	FC_RNA_downsample_10000
FC_RNA_downsample_10000.242	OGC	X12	0	FC_RNA_downsample_10000
FC_RNA_downsample_10000.243	ITL23GL	X12	0.002849	FC_RNA_downsample_10000
FC_RNA_downsample_10000.244	ITL45GL	X12	0	FC_RNA_downsample_10000
FC_RNA_downsample_10000.245	ITL5GL	X12	0.00573614	FC_RNA_downsample_10000
FC_RNA_downsample_10000.246	SSTGA	X12	0	FC_RNA_downsample_10000
FC_RNA_downsample_10000.247	VIPGA	X12	0	FC_RNA_downsample_10000
FC_RNA_downsample_10000.248	OBGA	X12	0	FC_RNA_downsample_10000
FC_RNA_downsample_10000.249	VLMC	X12	0	FC_RNA_downsample_10000
FC_RNA_downsample_10000.250	PVGA	X12	0	FC_RNA_downsample_10000
FC_RNA_downsample_10000.251	PTGL	X12	0	FC_RNA_downsample_10000
FC_RNA_downsample_10000.252	ITL6GL	X12	0.953003	FC_RNA_downsample_10000
FC_RNA_downsample_10000.253	MGL	X12	0	FC_RNA_downsample_10000
FC_RNA_downsample_10000.254	OBGL	X12	0	FC_RNA_downsample_10000
FC_RNA_downsample_10000.255	ASC	X12	0	FC_RNA_downsample_10000
FC_RNA_downsample_10000.256	D12MSN	X12	0	FC_RNA_downsample_10000
FC_RNA_downsample_10000.257	NPGL	X12	0	FC_RNA_downsample_10000
FC_RNA_downsample_10000.258	STRGA	X12	0	FC_RNA_downsample_10000
FC_RNA_downsample_10000.259	CLAGL	X12	0	FC_RNA_downsample_10000
FC_RNA_downsample_10000.260	OPC	X12	0	FC_RNA_downsample_10000
FC_RNA_downsample_10000.261	CTGL	X13	0	FC_RNA_downsample_10000
FC_RNA_downsample_10000.262	OGC	X13	0	FC_RNA_downsample_10000
FC_RNA_downsample_10000.263	ITL23GL	X13	0	FC_RNA_downsample_10000
FC_RNA_downsample_10000.264	ITL45GL	X13	0	FC_RNA_downsample_10000
FC_RNA_downsample_10000.265	ITL5GL	X13	0	FC_RNA_downsample_10000
FC_RNA_downsample_10000.266	SSTGA	X13	0	FC_RNA_downsample_10000
FC_RNA_downsample_10000.267	VIPGA	X13	0	FC_RNA_downsample_10000
FC_RNA_downsample_10000.268	OBGA	X13	0	FC_RNA_downsample_10000
FC_RNA_downsample_10000.269	VLMC	X13	0	FC_RNA_downsample_10000
FC_RNA_downsample_10000.270	PVGA	X13	0	FC_RNA_downsample_10000
FC_RNA_downsample_10000.271	PTGL	X13	0	FC_RNA_downsample_10000
FC_RNA_downsample_10000.272	ITL6GL	X13	0	FC_RNA_downsample_10000
FC_RNA_downsample_10000.273	MGL	X13	0.989011	FC_RNA_downsample_10000
FC_RNA_downsample_10000.274	OBGL	X13	0	FC_RNA_downsample_10000
FC_RNA_downsample_10000.275	ASC	X13	0	FC_RNA_downsample_10000
FC_RNA_downsample_10000.276	D12MSN	X13	0	FC_RNA_downsample_10000
FC_RNA_downsample_10000.277	NPGL	X13	0	FC_RNA_downsample_10000
FC_RNA_downsample_10000.278	STRGA	X13	0	FC_RNA_downsample_10000
FC_RNA_downsample_10000.279	CLAGL	X13	0	FC_RNA_downsample_10000
FC_RNA_downsample_10000.280	OPC	X13	0.00534759	FC_RNA_downsample_10000
FC_RNA_downsample_10000.281	CTGL	X14	0	FC_RNA_downsample_10000
FC_RNA_downsample_10000.282	OGC	X14	0	FC_RNA_downsample_10000
FC_RNA_downsample_10000.283	ITL23GL	X14	0.00641026	FC_RNA_downsample_10000
FC_RNA_downsample_10000.284	ITL45GL	X14	0.000805153	FC_RNA_downsample_10000
FC_RNA_downsample_10000.285	ITL5GL	X14	0.00191205	FC_RNA_downsample_10000
FC_RNA_downsample_10000.286	SSTGA	X14	0	FC_RNA_downsample_10000
FC_RNA_downsample_10000.287	VIPGA	X14	0	FC_RNA_downsample_10000
FC_RNA_downsample_10000.288	OBGA	X14	0	FC_RNA_downsample_10000
FC_RNA_downsample_10000.289	VLMC	X14	0	FC_RNA_downsample_10000
FC_RNA_downsample_10000.290	PVGA	X14	0	FC_RNA_downsample_10000
FC_RNA_downsample_10000.291	PTGL	X14	0	FC_RNA_downsample_10000
FC_RNA_downsample_10000.292	ITL6GL	X14	0	FC_RNA_downsample_10000
FC_RNA_downsample_10000.293	MGL	X14	0	FC_RNA_downsample_10000
FC_RNA_downsample_10000.294	OBGL	X14	0.852778	FC_RNA_downsample_10000
FC_RNA_downsample_10000.295	ASC	X14	0	FC_RNA_downsample_10000
FC_RNA_downsample_10000.296	D12MSN	X14	0	FC_RNA_downsample_10000
FC_RNA_downsample_10000.297	NPGL	X14	0	FC_RNA_downsample_10000
FC_RNA_downsample_10000.298	STRGA	X14	0.0117188	FC_RNA_downsample_10000
FC_RNA_downsample_10000.299	CLAGL	X14	0.00588235	FC_RNA_downsample_10000
FC_RNA_downsample_10000.300	OPC	X14	0	FC_RNA_downsample_10000
FC_RNA_downsample_10000.301	CTGL	X15	0	FC_RNA_downsample_10000
FC_RNA_downsample_10000.302	OGC	X15	0	FC_RNA_downsample_10000
FC_RNA_downsample_10000.303	ITL23GL	X15	0	FC_RNA_downsample_10000
FC_RNA_downsample_10000.304	ITL45GL	X15	0	FC_RNA_downsample_10000
FC_RNA_downsample_10000.305	ITL5GL	X15	0	FC_RNA_downsample_10000
FC_RNA_downsample_10000.306	SSTGA	X15	0	FC_RNA_downsample_10000
FC_RNA_downsample_10000.307	VIPGA	X15	0	FC_RNA_downsample_10000
FC_RNA_downsample_10000.308	OBGA	X15	0	FC_RNA_downsample_10000
FC_RNA_downsample_10000.309	VLMC	X15	0	FC_RNA_downsample_10000
FC_RNA_downsample_10000.310	PVGA	X15	0	FC_RNA_downsample_10000
FC_RNA_downsample_10000.311	PTGL	X15	0	FC_RNA_downsample_10000
FC_RNA_downsample_10000.312	ITL6GL	X15	0	FC_RNA_downsample_10000
FC_RNA_downsample_10000.313	MGL	X15	0	FC_RNA_downsample_10000
FC_RNA_downsample_10000.314	OBGL	X15	0	FC_RNA_downsample_10000
FC_RNA_downsample_10000.315	ASC	X15	0.976271	FC_RNA_downsample_10000
FC_RNA_downsample_10000.316	D12MSN	X15	0	FC_RNA_downsample_10000
FC_RNA_downsample_10000.317	NPGL	X15	0	FC_RNA_downsample_10000
FC_RNA_downsample_10000.318	STRGA	X15	0	FC_RNA_downsample_10000
FC_RNA_downsample_10000.319	CLAGL	X15	0	FC_RNA_downsample_10000
FC_RNA_downsample_10000.320	OPC	X15	0	FC_RNA_downsample_10000
FC_RNA_downsample_10000.321	CTGL	X16	0	FC_RNA_downsample_10000
FC_RNA_downsample_10000.322	OGC	X16	0	FC_RNA_downsample_10000
FC_RNA_downsample_10000.323	ITL23GL	X16	0	FC_RNA_downsample_10000
FC_RNA_downsample_10000.324	ITL45GL	X16	0	FC_RNA_downsample_10000
FC_RNA_downsample_10000.325	ITL5GL	X16	0	FC_RNA_downsample_10000
FC_RNA_downsample_10000.326	SSTGA	X16	0	FC_RNA_downsample_10000
FC_RNA_downsample_10000.327	VIPGA	X16	0	FC_RNA_downsample_10000
FC_RNA_downsample_10000.328	OBGA	X16	0	FC_RNA_downsample_10000
FC_RNA_downsample_10000.329	VLMC	X16	0	FC_RNA_downsample_10000
FC_RNA_downsample_10000.330	PVGA	X16	0	FC_RNA_downsample_10000
FC_RNA_downsample_10000.331	PTGL	X16	0	FC_RNA_downsample_10000
FC_RNA_downsample_10000.332	ITL6GL	X16	0	FC_RNA_downsample_10000
FC_RNA_downsample_10000.333	MGL	X16	0	FC_RNA_downsample_10000
FC_RNA_downsample_10000.334	OBGL	X16	0	FC_RNA_downsample_10000
FC_RNA_downsample_10000.335	ASC	X16	0	FC_RNA_downsample_10000
FC_RNA_downsample_10000.336	D12MSN	X16	0.991701	FC_RNA_downsample_10000
FC_RNA_downsample_10000.337	NPGL	X16	0	FC_RNA_downsample_10000
FC_RNA_downsample_10000.338	STRGA	X16	0.191406	FC_RNA_downsample_10000
FC_RNA_downsample_10000.339	CLAGL	X16	0	FC_RNA_downsample_10000
FC_RNA_downsample_10000.340	OPC	X16	0	FC_RNA_downsample_10000
FC_RNA_downsample_10000.341	CTGL	X17	0	FC_RNA_downsample_10000
FC_RNA_downsample_10000.342	OGC	X17	0	FC_RNA_downsample_10000
FC_RNA_downsample_10000.343	ITL23GL	X17	0	FC_RNA_downsample_10000
FC_RNA_downsample_10000.344	ITL45GL	X17	0	FC_RNA_downsample_10000
FC_RNA_downsample_10000.345	ITL5GL	X17	0	FC_RNA_downsample_10000
FC_RNA_downsample_10000.346	SSTGA	X17	0	FC_RNA_downsample_10000
FC_RNA_downsample_10000.347	VIPGA	X17	0	FC_RNA_downsample_10000
FC_RNA_downsample_10000.348	OBGA	X17	0	FC_RNA_downsample_10000
FC_RNA_downsample_10000.349	VLMC	X17	0	FC_RNA_downsample_10000
FC_RNA_downsample_10000.350	PVGA	X17	0	FC_RNA_downsample_10000
FC_RNA_downsample_10000.351	PTGL	X17	0	FC_RNA_downsample_10000
FC_RNA_downsample_10000.352	ITL6GL	X17	0	FC_RNA_downsample_10000
FC_RNA_downsample_10000.353	MGL	X17	0	FC_RNA_downsample_10000
FC_RNA_downsample_10000.354	OBGL	X17	0	FC_RNA_downsample_10000
FC_RNA_downsample_10000.355	ASC	X17	0	FC_RNA_downsample_10000
FC_RNA_downsample_10000.356	D12MSN	X17	0	FC_RNA_downsample_10000
FC_RNA_downsample_10000.357	NPGL	X17	0.66129	FC_RNA_downsample_10000
FC_RNA_downsample_10000.358	STRGA	X17	0.00390625	FC_RNA_downsample_10000
FC_RNA_downsample_10000.359	CLAGL	X17	0.00588235	FC_RNA_downsample_10000
FC_RNA_downsample_10000.360	OPC	X17	0	FC_RNA_downsample_10000
FC_RNA_downsample_10000.361	CTGL	X18	0	FC_RNA_downsample_10000
FC_RNA_downsample_10000.362	OGC	X18	0	FC_RNA_downsample_10000
FC_RNA_downsample_10000.363	ITL23GL	X18	0	FC_RNA_downsample_10000
FC_RNA_downsample_10000.364	ITL45GL	X18	0	FC_RNA_downsample_10000
FC_RNA_downsample_10000.365	ITL5GL	X18	0	FC_RNA_downsample_10000
FC_RNA_downsample_10000.366	SSTGA	X18	0.0133556	FC_RNA_downsample_10000
FC_RNA_downsample_10000.367	VIPGA	X18	0.00213675	FC_RNA_downsample_10000
FC_RNA_downsample_10000.368	OBGA	X18	0	FC_RNA_downsample_10000
FC_RNA_downsample_10000.369	VLMC	X18	0	FC_RNA_downsample_10000
FC_RNA_downsample_10000.370	PVGA	X18	0	FC_RNA_downsample_10000
FC_RNA_downsample_10000.371	PTGL	X18	0	FC_RNA_downsample_10000
FC_RNA_downsample_10000.372	ITL6GL	X18	0	FC_RNA_downsample_10000
FC_RNA_downsample_10000.373	MGL	X18	0	FC_RNA_downsample_10000
FC_RNA_downsample_10000.374	OBGL	X18	0.1	FC_RNA_downsample_10000
FC_RNA_downsample_10000.375	ASC	X18	0	FC_RNA_downsample_10000
FC_RNA_downsample_10000.376	D12MSN	X18	0.00414938	FC_RNA_downsample_10000
FC_RNA_downsample_10000.377	NPGL	X18	0	FC_RNA_downsample_10000
FC_RNA_downsample_10000.378	STRGA	X18	0.765625	FC_RNA_downsample_10000
FC_RNA_downsample_10000.379	CLAGL	X18	0.00588235	FC_RNA_downsample_10000
FC_RNA_downsample_10000.380	OPC	X18	0	FC_RNA_downsample_10000
FC_RNA_downsample_10000.381	CTGL	X19	0	FC_RNA_downsample_10000
FC_RNA_downsample_10000.382	OGC	X19	0	FC_RNA_downsample_10000
FC_RNA_downsample_10000.383	ITL23GL	X19	0.0014245	FC_RNA_downsample_10000
FC_RNA_downsample_10000.384	ITL45GL	X19	0.000805153	FC_RNA_downsample_10000
FC_RNA_downsample_10000.385	ITL5GL	X19	0	FC_RNA_downsample_10000
FC_RNA_downsample_10000.386	SSTGA	X19	0	FC_RNA_downsample_10000
FC_RNA_downsample_10000.387	VIPGA	X19	0	FC_RNA_downsample_10000
FC_RNA_downsample_10000.388	OBGA	X19	0.0049505	FC_RNA_downsample_10000
FC_RNA_downsample_10000.389	VLMC	X19	0.027027	FC_RNA_downsample_10000
FC_RNA_downsample_10000.390	PVGA	X19	0	FC_RNA_downsample_10000
FC_RNA_downsample_10000.391	PTGL	X19	0.0316623	FC_RNA_downsample_10000
FC_RNA_downsample_10000.392	ITL6GL	X19	0.00261097	FC_RNA_downsample_10000
FC_RNA_downsample_10000.393	MGL	X19	0	FC_RNA_downsample_10000
FC_RNA_downsample_10000.394	OBGL	X19	0.00555556	FC_RNA_downsample_10000
FC_RNA_downsample_10000.395	ASC	X19	0.020339	FC_RNA_downsample_10000
FC_RNA_downsample_10000.396	D12MSN	X19	0	FC_RNA_downsample_10000
FC_RNA_downsample_10000.397	NPGL	X19	0	FC_RNA_downsample_10000
FC_RNA_downsample_10000.398	STRGA	X19	0.0078125	FC_RNA_downsample_10000
FC_RNA_downsample_10000.399	CLAGL	X19	0.929412	FC_RNA_downsample_10000
FC_RNA_downsample_10000.400	OPC	X19	0	FC_RNA_downsample_10000
FC_RNA_downsample_10000.401	CTGL	X20	0	FC_RNA_downsample_10000
FC_RNA_downsample_10000.402	OGC	X20	0	FC_RNA_downsample_10000
FC_RNA_downsample_10000.403	ITL23GL	X20	0	FC_RNA_downsample_10000
FC_RNA_downsample_10000.404	ITL45GL	X20	0	FC_RNA_downsample_10000
FC_RNA_downsample_10000.405	ITL5GL	X20	0	FC_RNA_downsample_10000
FC_RNA_downsample_10000.406	SSTGA	X20	0.00166945	FC_RNA_downsample_10000
FC_RNA_downsample_10000.407	VIPGA	X20	0	FC_RNA_downsample_10000
FC_RNA_downsample_10000.408	OBGA	X20	0	FC_RNA_downsample_10000
FC_RNA_downsample_10000.409	VLMC	X20	0	FC_RNA_downsample_10000
FC_RNA_downsample_10000.410	PVGA	X20	0	FC_RNA_downsample_10000
FC_RNA_downsample_10000.411	PTGL	X20	0	FC_RNA_downsample_10000
FC_RNA_downsample_10000.412	ITL6GL	X20	0	FC_RNA_downsample_10000
FC_RNA_downsample_10000.413	MGL	X20	0	FC_RNA_downsample_10000
FC_RNA_downsample_10000.414	OBGL	X20	0	FC_RNA_downsample_10000
FC_RNA_downsample_10000.415	ASC	X20	0	FC_RNA_downsample_10000
FC_RNA_downsample_10000.416	D12MSN	X20	0.00414938	FC_RNA_downsample_10000
FC_RNA_downsample_10000.417	NPGL	X20	0	FC_RNA_downsample_10000
FC_RNA_downsample_10000.418	STRGA	X20	0	FC_RNA_downsample_10000
FC_RNA_downsample_10000.419	CLAGL	X20	0	FC_RNA_downsample_10000
FC_RNA_downsample_10000.420	OPC	X20	0.967914	FC_RNA_downsample_10000
FC_RNA_downsample_10000.421	CTGL	X21	0.0410831	FC_RNA_downsample_10000
FC_RNA_downsample_10000.422	OGC	X21	0	FC_RNA_downsample_10000
FC_RNA_downsample_10000.423	ITL23GL	X21	0	FC_RNA_downsample_10000
FC_RNA_downsample_10000.424	ITL45GL	X21	0	FC_RNA_downsample_10000
FC_RNA_downsample_10000.425	ITL5GL	X21	0	FC_RNA_downsample_10000
FC_RNA_downsample_10000.426	SSTGA	X21	0	FC_RNA_downsample_10000
FC_RNA_downsample_10000.427	VIPGA	X21	0	FC_RNA_downsample_10000
FC_RNA_downsample_10000.428	OBGA	X21	0	FC_RNA_downsample_10000
FC_RNA_downsample_10000.429	VLMC	X21	0	FC_RNA_downsample_10000
FC_RNA_downsample_10000.430	PVGA	X21	0	FC_RNA_downsample_10000
FC_RNA_downsample_10000.431	PTGL	X21	0	FC_RNA_downsample_10000
FC_RNA_downsample_10000.432	ITL6GL	X21	0.00261097	FC_RNA_downsample_10000
FC_RNA_downsample_10000.433	MGL	X21	0	FC_RNA_downsample_10000
FC_RNA_downsample_10000.434	OBGL	X21	0	FC_RNA_downsample_10000
FC_RNA_downsample_10000.435	ASC	X21	0	FC_RNA_downsample_10000
FC_RNA_downsample_10000.436	D12MSN	X21	0	FC_RNA_downsample_10000
FC_RNA_downsample_10000.437	NPGL	X21	0.327957	FC_RNA_downsample_10000
FC_RNA_downsample_10000.438	STRGA	X21	0	FC_RNA_downsample_10000
FC_RNA_downsample_10000.439	CLAGL	X21	0	FC_RNA_downsample_10000
FC_RNA_downsample_10000.440	OPC	X21	0	FC_RNA_downsample_10000
FC_RNA_downsample_10000.441	CTGL	X22	0.0774977	FC_RNA_downsample_10000
FC_RNA_downsample_10000.442	OGC	X22	0	FC_RNA_downsample_10000
FC_RNA_downsample_10000.443	ITL23GL	X22	0	FC_RNA_downsample_10000
FC_RNA_downsample_10000.444	ITL45GL	X22	0	FC_RNA_downsample_10000
FC_RNA_downsample_10000.445	ITL5GL	X22	0	FC_RNA_downsample_10000
FC_RNA_downsample_10000.446	SSTGA	X22	0	FC_RNA_downsample_10000
FC_RNA_downsample_10000.447	VIPGA	X22	0	FC_RNA_downsample_10000
FC_RNA_downsample_10000.448	OBGA	X22	0	FC_RNA_downsample_10000
FC_RNA_downsample_10000.449	VLMC	X22	0	FC_RNA_downsample_10000
FC_RNA_downsample_10000.450	PVGA	X22	0	FC_RNA_downsample_10000
FC_RNA_downsample_10000.451	PTGL	X22	0	FC_RNA_downsample_10000
FC_RNA_downsample_10000.452	ITL6GL	X22	0	FC_RNA_downsample_10000
FC_RNA_downsample_10000.453	MGL	X22	0.00274725	FC_RNA_downsample_10000
FC_RNA_downsample_10000.454	OBGL	X22	0	FC_RNA_downsample_10000
FC_RNA_downsample_10000.455	ASC	X22	0	FC_RNA_downsample_10000
FC_RNA_downsample_10000.456	D12MSN	X22	0	FC_RNA_downsample_10000
FC_RNA_downsample_10000.457	NPGL	X22	0	FC_RNA_downsample_10000
FC_RNA_downsample_10000.458	STRGA	X22	0	FC_RNA_downsample_10000
FC_RNA_downsample_10000.459	CLAGL	X22	0.0117647	FC_RNA_downsample_10000
FC_RNA_downsample_10000.460	OPC	X22	0	FC_RNA_downsample_10000
FC_RNA_downsample_15000.1	OGC	X0	1	FC_RNA_downsample_15000
FC_RNA_downsample_15000.2	ITL23GL	X0	0	FC_RNA_downsample_15000
FC_RNA_downsample_15000.3	ITL45GL	X0	0	FC_RNA_downsample_15000
FC_RNA_downsample_15000.4	CTGL	X0	0	FC_RNA_downsample_15000
FC_RNA_downsample_15000.5	ITL5GL	X0	0	FC_RNA_downsample_15000
FC_RNA_downsample_15000.6	SSTGA	X0	0	FC_RNA_downsample_15000
FC_RNA_downsample_15000.7	VIPGA	X0	0	FC_RNA_downsample_15000
FC_RNA_downsample_15000.8	PTGL	X0	0	FC_RNA_downsample_15000
FC_RNA_downsample_15000.9	ITL6GL	X0	0	FC_RNA_downsample_15000
FC_RNA_downsample_15000.10	PVGA	X0	0	FC_RNA_downsample_15000
FC_RNA_downsample_15000.11	OBGA	X0	0	FC_RNA_downsample_15000
FC_RNA_downsample_15000.12	MGL	X0	0	FC_RNA_downsample_15000
FC_RNA_downsample_15000.13	ASC	X0	0	FC_RNA_downsample_15000
FC_RNA_downsample_15000.14	OBGL	X0	0	FC_RNA_downsample_15000
FC_RNA_downsample_15000.15	D12MSN	X0	0	FC_RNA_downsample_15000
FC_RNA_downsample_15000.16	NPGL	X0	0	FC_RNA_downsample_15000
FC_RNA_downsample_15000.17	OPC	X0	0.00310559	FC_RNA_downsample_15000
FC_RNA_downsample_15000.18	STRGA	X0	0	FC_RNA_downsample_15000
FC_RNA_downsample_15000.19	CLAGL	X0	0	FC_RNA_downsample_15000
FC_RNA_downsample_15000.20	VLMC	X0	0	FC_RNA_downsample_15000
FC_RNA_downsample_15000.21	OGC	X1	0	FC_RNA_downsample_15000
FC_RNA_downsample_15000.22	ITL23GL	X1	0.553112	FC_RNA_downsample_15000
FC_RNA_downsample_15000.23	ITL45GL	X1	0.00106157	FC_RNA_downsample_15000
FC_RNA_downsample_15000.24	CTGL	X1	0	FC_RNA_downsample_15000
FC_RNA_downsample_15000.25	ITL5GL	X1	0	FC_RNA_downsample_15000
FC_RNA_downsample_15000.26	SSTGA	X1	0	FC_RNA_downsample_15000
FC_RNA_downsample_15000.27	VIPGA	X1	0	FC_RNA_downsample_15000
FC_RNA_downsample_15000.28	PTGL	X1	0.0017301	FC_RNA_downsample_15000
FC_RNA_downsample_15000.29	ITL6GL	X1	0.00163934	FC_RNA_downsample_15000
FC_RNA_downsample_15000.30	PVGA	X1	0	FC_RNA_downsample_15000
FC_RNA_downsample_15000.31	OBGA	X1	0	FC_RNA_downsample_15000
FC_RNA_downsample_15000.32	MGL	X1	0	FC_RNA_downsample_15000
FC_RNA_downsample_15000.33	ASC	X1	0	FC_RNA_downsample_15000
FC_RNA_downsample_15000.34	OBGL	X1	0.00894454	FC_RNA_downsample_15000
FC_RNA_downsample_15000.35	D12MSN	X1	0	FC_RNA_downsample_15000
FC_RNA_downsample_15000.36	NPGL	X1	0	FC_RNA_downsample_15000
FC_RNA_downsample_15000.37	OPC	X1	0	FC_RNA_downsample_15000
FC_RNA_downsample_15000.38	STRGA	X1	0	FC_RNA_downsample_15000
FC_RNA_downsample_15000.39	CLAGL	X1	0.00833333	FC_RNA_downsample_15000
FC_RNA_downsample_15000.40	VLMC	X1	0	FC_RNA_downsample_15000
FC_RNA_downsample_15000.41	OGC	X2	0	FC_RNA_downsample_15000
FC_RNA_downsample_15000.42	ITL23GL	X2	0	FC_RNA_downsample_15000
FC_RNA_downsample_15000.43	ITL45GL	X2	0.553609	FC_RNA_downsample_15000
FC_RNA_downsample_15000.44	CTGL	X2	0	FC_RNA_downsample_15000
FC_RNA_downsample_15000.45	ITL5GL	X2	0.00773196	FC_RNA_downsample_15000
FC_RNA_downsample_15000.46	SSTGA	X2	0	FC_RNA_downsample_15000
FC_RNA_downsample_15000.47	VIPGA	X2	0	FC_RNA_downsample_15000
FC_RNA_downsample_15000.48	PTGL	X2	0	FC_RNA_downsample_15000
FC_RNA_downsample_15000.49	ITL6GL	X2	0	FC_RNA_downsample_15000
FC_RNA_downsample_15000.50	PVGA	X2	0	FC_RNA_downsample_15000
FC_RNA_downsample_15000.51	OBGA	X2	0	FC_RNA_downsample_15000
FC_RNA_downsample_15000.52	MGL	X2	0	FC_RNA_downsample_15000
FC_RNA_downsample_15000.53	ASC	X2	0	FC_RNA_downsample_15000
FC_RNA_downsample_15000.54	OBGL	X2	0.00178891	FC_RNA_downsample_15000
FC_RNA_downsample_15000.55	D12MSN	X2	0	FC_RNA_downsample_15000
FC_RNA_downsample_15000.56	NPGL	X2	0	FC_RNA_downsample_15000
FC_RNA_downsample_15000.57	OPC	X2	0	FC_RNA_downsample_15000
FC_RNA_downsample_15000.58	STRGA	X2	0	FC_RNA_downsample_15000
FC_RNA_downsample_15000.59	CLAGL	X2	0	FC_RNA_downsample_15000
FC_RNA_downsample_15000.60	VLMC	X2	0	FC_RNA_downsample_15000
FC_RNA_downsample_15000.61	OGC	X3	0	FC_RNA_downsample_15000
FC_RNA_downsample_15000.62	ITL23GL	X3	0	FC_RNA_downsample_15000
FC_RNA_downsample_15000.63	ITL45GL	X3	0	FC_RNA_downsample_15000
FC_RNA_downsample_15000.64	CTGL	X3	0.61843	FC_RNA_downsample_15000
FC_RNA_downsample_15000.65	ITL5GL	X3	0	FC_RNA_downsample_15000
FC_RNA_downsample_15000.66	SSTGA	X3	0	FC_RNA_downsample_15000
FC_RNA_downsample_15000.67	VIPGA	X3	0	FC_RNA_downsample_15000
FC_RNA_downsample_15000.68	PTGL	X3	0	FC_RNA_downsample_15000
FC_RNA_downsample_15000.69	ITL6GL	X3	0	FC_RNA_downsample_15000
FC_RNA_downsample_15000.70	PVGA	X3	0	FC_RNA_downsample_15000
FC_RNA_downsample_15000.71	OBGA	X3	0	FC_RNA_downsample_15000
FC_RNA_downsample_15000.72	MGL	X3	0	FC_RNA_downsample_15000
FC_RNA_downsample_15000.73	ASC	X3	0	FC_RNA_downsample_15000
FC_RNA_downsample_15000.74	OBGL	X3	0	FC_RNA_downsample_15000
FC_RNA_downsample_15000.75	D12MSN	X3	0	FC_RNA_downsample_15000
FC_RNA_downsample_15000.76	NPGL	X3	0.00807754	FC_RNA_downsample_15000
FC_RNA_downsample_15000.77	OPC	X3	0	FC_RNA_downsample_15000
FC_RNA_downsample_15000.78	STRGA	X3	0	FC_RNA_downsample_15000
FC_RNA_downsample_15000.79	CLAGL	X3	0	FC_RNA_downsample_15000
FC_RNA_downsample_15000.80	VLMC	X3	0	FC_RNA_downsample_15000
FC_RNA_downsample_15000.81	OGC	X4	0	FC_RNA_downsample_15000
FC_RNA_downsample_15000.82	ITL23GL	X4	0.418811	FC_RNA_downsample_15000
FC_RNA_downsample_15000.83	ITL45GL	X4	0.00212314	FC_RNA_downsample_15000
FC_RNA_downsample_15000.84	CTGL	X4	0	FC_RNA_downsample_15000
FC_RNA_downsample_15000.85	ITL5GL	X4	0	FC_RNA_downsample_15000
FC_RNA_downsample_15000.86	SSTGA	X4	0	FC_RNA_downsample_15000
FC_RNA_downsample_15000.87	VIPGA	X4	0	FC_RNA_downsample_15000
FC_RNA_downsample_15000.88	PTGL	X4	0	FC_RNA_downsample_15000
FC_RNA_downsample_15000.89	ITL6GL	X4	0.00163934	FC_RNA_downsample_15000
FC_RNA_downsample_15000.90	PVGA	X4	0	FC_RNA_downsample_15000
FC_RNA_downsample_15000.91	OBGA	X4	0	FC_RNA_downsample_15000
FC_RNA_downsample_15000.92	MGL	X4	0	FC_RNA_downsample_15000
FC_RNA_downsample_15000.93	ASC	X4	0	FC_RNA_downsample_15000
FC_RNA_downsample_15000.94	OBGL	X4	0	FC_RNA_downsample_15000
FC_RNA_downsample_15000.95	D12MSN	X4	0	FC_RNA_downsample_15000
FC_RNA_downsample_15000.96	NPGL	X4	0	FC_RNA_downsample_15000
FC_RNA_downsample_15000.97	OPC	X4	0	FC_RNA_downsample_15000
FC_RNA_downsample_15000.98	STRGA	X4	0	FC_RNA_downsample_15000
FC_RNA_downsample_15000.99	CLAGL	X4	0.0333333	FC_RNA_downsample_15000
FC_RNA_downsample_15000.100	VLMC	X4	0	FC_RNA_downsample_15000
FC_RNA_downsample_15000.101	OGC	X5	0	FC_RNA_downsample_15000
FC_RNA_downsample_15000.102	ITL23GL	X5	0.00982686	FC_RNA_downsample_15000
FC_RNA_downsample_15000.103	ITL45GL	X5	0.430998	FC_RNA_downsample_15000
FC_RNA_downsample_15000.104	CTGL	X5	0	FC_RNA_downsample_15000
FC_RNA_downsample_15000.105	ITL5GL	X5	0.00257732	FC_RNA_downsample_15000
FC_RNA_downsample_15000.106	SSTGA	X5	0	FC_RNA_downsample_15000
FC_RNA_downsample_15000.107	VIPGA	X5	0	FC_RNA_downsample_15000
FC_RNA_downsample_15000.108	PTGL	X5	0	FC_RNA_downsample_15000
FC_RNA_downsample_15000.109	ITL6GL	X5	0.00327869	FC_RNA_downsample_15000
FC_RNA_downsample_15000.110	PVGA	X5	0	FC_RNA_downsample_15000
FC_RNA_downsample_15000.111	OBGA	X5	0	FC_RNA_downsample_15000
FC_RNA_downsample_15000.112	MGL	X5	0	FC_RNA_downsample_15000
FC_RNA_downsample_15000.113	ASC	X5	0	FC_RNA_downsample_15000
FC_RNA_downsample_15000.114	OBGL	X5	0	FC_RNA_downsample_15000
FC_RNA_downsample_15000.115	D12MSN	X5	0	FC_RNA_downsample_15000
FC_RNA_downsample_15000.116	NPGL	X5	0	FC_RNA_downsample_15000
FC_RNA_downsample_15000.117	OPC	X5	0	FC_RNA_downsample_15000
FC_RNA_downsample_15000.118	STRGA	X5	0	FC_RNA_downsample_15000
FC_RNA_downsample_15000.119	CLAGL	X5	0.00416667	FC_RNA_downsample_15000
FC_RNA_downsample_15000.120	VLMC	X5	0	FC_RNA_downsample_15000
FC_RNA_downsample_15000.121	OGC	X6	0	FC_RNA_downsample_15000
FC_RNA_downsample_15000.122	ITL23GL	X6	0	FC_RNA_downsample_15000
FC_RNA_downsample_15000.123	ITL45GL	X6	0.00955414	FC_RNA_downsample_15000
FC_RNA_downsample_15000.124	CTGL	X6	0	FC_RNA_downsample_15000
FC_RNA_downsample_15000.125	ITL5GL	X6	0.987113	FC_RNA_downsample_15000
FC_RNA_downsample_15000.126	SSTGA	X6	0	FC_RNA_downsample_15000
FC_RNA_downsample_15000.127	VIPGA	X6	0	FC_RNA_downsample_15000
FC_RNA_downsample_15000.128	PTGL	X6	0.0017301	FC_RNA_downsample_15000
FC_RNA_downsample_15000.129	ITL6GL	X6	0.00327869	FC_RNA_downsample_15000
FC_RNA_downsample_15000.130	PVGA	X6	0	FC_RNA_downsample_15000
FC_RNA_downsample_15000.131	OBGA	X6	0	FC_RNA_downsample_15000
FC_RNA_downsample_15000.132	MGL	X6	0	FC_RNA_downsample_15000
FC_RNA_downsample_15000.133	ASC	X6	0	FC_RNA_downsample_15000
FC_RNA_downsample_15000.134	OBGL	X6	0.0143113	FC_RNA_downsample_15000
FC_RNA_downsample_15000.135	D12MSN	X6	0	FC_RNA_downsample_15000
FC_RNA_downsample_15000.136	NPGL	X6	0	FC_RNA_downsample_15000
FC_RNA_downsample_15000.137	OPC	X6	0	FC_RNA_downsample_15000
FC_RNA_downsample_15000.138	STRGA	X6	0	FC_RNA_downsample_15000
FC_RNA_downsample_15000.139	CLAGL	X6	0.025	FC_RNA_downsample_15000
FC_RNA_downsample_15000.140	VLMC	X6	0	FC_RNA_downsample_15000
FC_RNA_downsample_15000.141	OGC	X7	0	FC_RNA_downsample_15000
FC_RNA_downsample_15000.142	ITL23GL	X7	0	FC_RNA_downsample_15000
FC_RNA_downsample_15000.143	ITL45GL	X7	0	FC_RNA_downsample_15000
FC_RNA_downsample_15000.144	CTGL	X7	0	FC_RNA_downsample_15000
FC_RNA_downsample_15000.145	ITL5GL	X7	0	FC_RNA_downsample_15000
FC_RNA_downsample_15000.146	SSTGA	X7	0.831382	FC_RNA_downsample_15000
FC_RNA_downsample_15000.147	VIPGA	X7	0	FC_RNA_downsample_15000
FC_RNA_downsample_15000.148	PTGL	X7	0	FC_RNA_downsample_15000
FC_RNA_downsample_15000.149	ITL6GL	X7	0	FC_RNA_downsample_15000
FC_RNA_downsample_15000.150	PVGA	X7	0.0504886	FC_RNA_downsample_15000
FC_RNA_downsample_15000.151	OBGA	X7	0	FC_RNA_downsample_15000
FC_RNA_downsample_15000.152	MGL	X7	0	FC_RNA_downsample_15000
FC_RNA_downsample_15000.153	ASC	X7	0	FC_RNA_downsample_15000
FC_RNA_downsample_15000.154	OBGL	X7	0	FC_RNA_downsample_15000
FC_RNA_downsample_15000.155	D12MSN	X7	0	FC_RNA_downsample_15000
FC_RNA_downsample_15000.156	NPGL	X7	0	FC_RNA_downsample_15000
FC_RNA_downsample_15000.157	OPC	X7	0	FC_RNA_downsample_15000
FC_RNA_downsample_15000.158	STRGA	X7	0.00549451	FC_RNA_downsample_15000
FC_RNA_downsample_15000.159	CLAGL	X7	0	FC_RNA_downsample_15000
FC_RNA_downsample_15000.160	VLMC	X7	0	FC_RNA_downsample_15000
FC_RNA_downsample_15000.161	OGC	X8	0	FC_RNA_downsample_15000
FC_RNA_downsample_15000.162	ITL23GL	X8	0	FC_RNA_downsample_15000
FC_RNA_downsample_15000.163	ITL45GL	X8	0	FC_RNA_downsample_15000
FC_RNA_downsample_15000.164	CTGL	X8	0.306944	FC_RNA_downsample_15000
FC_RNA_downsample_15000.165	ITL5GL	X8	0	FC_RNA_downsample_15000
FC_RNA_downsample_15000.166	SSTGA	X8	0	FC_RNA_downsample_15000
FC_RNA_downsample_15000.167	VIPGA	X8	0	FC_RNA_downsample_15000
FC_RNA_downsample_15000.168	PTGL	X8	0	FC_RNA_downsample_15000
FC_RNA_downsample_15000.169	ITL6GL	X8	0	FC_RNA_downsample_15000
FC_RNA_downsample_15000.170	PVGA	X8	0	FC_RNA_downsample_15000
FC_RNA_downsample_15000.171	OBGA	X8	0	FC_RNA_downsample_15000
FC_RNA_downsample_15000.172	MGL	X8	0	FC_RNA_downsample_15000
FC_RNA_downsample_15000.173	ASC	X8	0	FC_RNA_downsample_15000
FC_RNA_downsample_15000.174	OBGL	X8	0	FC_RNA_downsample_15000
FC_RNA_downsample_15000.175	D12MSN	X8	0	FC_RNA_downsample_15000
FC_RNA_downsample_15000.176	NPGL	X8	0.315024	FC_RNA_downsample_15000
FC_RNA_downsample_15000.177	OPC	X8	0	FC_RNA_downsample_15000
FC_RNA_downsample_15000.178	STRGA	X8	0	FC_RNA_downsample_15000
FC_RNA_downsample_15000.179	CLAGL	X8	0	FC_RNA_downsample_15000
FC_RNA_downsample_15000.180	VLMC	X8	0	FC_RNA_downsample_15000
FC_RNA_downsample_15000.181	OGC	X9	0	FC_RNA_downsample_15000
FC_RNA_downsample_15000.182	ITL23GL	X9	0	FC_RNA_downsample_15000
FC_RNA_downsample_15000.183	ITL45GL	X9	0	FC_RNA_downsample_15000
FC_RNA_downsample_15000.184	CTGL	X9	0	FC_RNA_downsample_15000
FC_RNA_downsample_15000.185	ITL5GL	X9	0	FC_RNA_downsample_15000
FC_RNA_downsample_15000.186	SSTGA	X9	0.028103	FC_RNA_downsample_15000
FC_RNA_downsample_15000.187	VIPGA	X9	0.998413	FC_RNA_downsample_15000
FC_RNA_downsample_15000.188	PTGL	X9	0	FC_RNA_downsample_15000
FC_RNA_downsample_15000.189	ITL6GL	X9	0	FC_RNA_downsample_15000
FC_RNA_downsample_15000.190	PVGA	X9	0	FC_RNA_downsample_15000
FC_RNA_downsample_15000.191	OBGA	X9	0.00171821	FC_RNA_downsample_15000
FC_RNA_downsample_15000.192	MGL	X9	0	FC_RNA_downsample_15000
FC_RNA_downsample_15000.193	ASC	X9	0	FC_RNA_downsample_15000
FC_RNA_downsample_15000.194	OBGL	X9	0	FC_RNA_downsample_15000
FC_RNA_downsample_15000.195	D12MSN	X9	0	FC_RNA_downsample_15000
FC_RNA_downsample_15000.196	NPGL	X9	0	FC_RNA_downsample_15000
FC_RNA_downsample_15000.197	OPC	X9	0	FC_RNA_downsample_15000
FC_RNA_downsample_15000.198	STRGA	X9	0	FC_RNA_downsample_15000
FC_RNA_downsample_15000.199	CLAGL	X9	0	FC_RNA_downsample_15000
FC_RNA_downsample_15000.200	VLMC	X9	0	FC_RNA_downsample_15000
FC_RNA_downsample_15000.201	OGC	X10	0	FC_RNA_downsample_15000
FC_RNA_downsample_15000.202	ITL23GL	X10	0	FC_RNA_downsample_15000
FC_RNA_downsample_15000.203	ITL45GL	X10	0	FC_RNA_downsample_15000
FC_RNA_downsample_15000.204	CTGL	X10	0	FC_RNA_downsample_15000
FC_RNA_downsample_15000.205	ITL5GL	X10	0	FC_RNA_downsample_15000
FC_RNA_downsample_15000.206	SSTGA	X10	0	FC_RNA_downsample_15000
FC_RNA_downsample_15000.207	VIPGA	X10	0	FC_RNA_downsample_15000
FC_RNA_downsample_15000.208	PTGL	X10	0.968858	FC_RNA_downsample_15000
FC_RNA_downsample_15000.209	ITL6GL	X10	0.00327869	FC_RNA_downsample_15000
FC_RNA_downsample_15000.210	PVGA	X10	0	FC_RNA_downsample_15000
FC_RNA_downsample_15000.211	OBGA	X10	0	FC_RNA_downsample_15000
FC_RNA_downsample_15000.212	MGL	X10	0	FC_RNA_downsample_15000
FC_RNA_downsample_15000.213	ASC	X10	0	FC_RNA_downsample_15000
FC_RNA_downsample_15000.214	OBGL	X10	0.123435	FC_RNA_downsample_15000
FC_RNA_downsample_15000.215	D12MSN	X10	0	FC_RNA_downsample_15000
FC_RNA_downsample_15000.216	NPGL	X10	0.00161551	FC_RNA_downsample_15000
FC_RNA_downsample_15000.217	OPC	X10	0	FC_RNA_downsample_15000
FC_RNA_downsample_15000.218	STRGA	X10	0	FC_RNA_downsample_15000
FC_RNA_downsample_15000.219	CLAGL	X10	0	FC_RNA_downsample_15000
FC_RNA_downsample_15000.220	VLMC	X10	0	FC_RNA_downsample_15000
FC_RNA_downsample_15000.221	OGC	X11	0	FC_RNA_downsample_15000
FC_RNA_downsample_15000.222	ITL23GL	X11	0	FC_RNA_downsample_15000
FC_RNA_downsample_15000.223	ITL45GL	X11	0.000530786	FC_RNA_downsample_15000
FC_RNA_downsample_15000.224	CTGL	X11	0	FC_RNA_downsample_15000
FC_RNA_downsample_15000.225	ITL5GL	X11	0.00128866	FC_RNA_downsample_15000
FC_RNA_downsample_15000.226	SSTGA	X11	0	FC_RNA_downsample_15000
FC_RNA_downsample_15000.227	VIPGA	X11	0	FC_RNA_downsample_15000
FC_RNA_downsample_15000.228	PTGL	X11	0.0017301	FC_RNA_downsample_15000
FC_RNA_downsample_15000.229	ITL6GL	X11	0.985246	FC_RNA_downsample_15000
FC_RNA_downsample_15000.230	PVGA	X11	0	FC_RNA_downsample_15000
FC_RNA_downsample_15000.231	OBGA	X11	0	FC_RNA_downsample_15000
FC_RNA_downsample_15000.232	MGL	X11	0	FC_RNA_downsample_15000
FC_RNA_downsample_15000.233	ASC	X11	0	FC_RNA_downsample_15000
FC_RNA_downsample_15000.234	OBGL	X11	0	FC_RNA_downsample_15000
FC_RNA_downsample_15000.235	D12MSN	X11	0	FC_RNA_downsample_15000
FC_RNA_downsample_15000.236	NPGL	X11	0	FC_RNA_downsample_15000
FC_RNA_downsample_15000.237	OPC	X11	0	FC_RNA_downsample_15000
FC_RNA_downsample_15000.238	STRGA	X11	0	FC_RNA_downsample_15000
FC_RNA_downsample_15000.239	CLAGL	X11	0.00833333	FC_RNA_downsample_15000
FC_RNA_downsample_15000.240	VLMC	X11	0	FC_RNA_downsample_15000
FC_RNA_downsample_15000.241	OGC	X12	0	FC_RNA_downsample_15000
FC_RNA_downsample_15000.242	ITL23GL	X12	0	FC_RNA_downsample_15000
FC_RNA_downsample_15000.243	ITL45GL	X12	0	FC_RNA_downsample_15000
FC_RNA_downsample_15000.244	CTGL	X12	0	FC_RNA_downsample_15000
FC_RNA_downsample_15000.245	ITL5GL	X12	0	FC_RNA_downsample_15000
FC_RNA_downsample_15000.246	SSTGA	X12	0.00936768	FC_RNA_downsample_15000
FC_RNA_downsample_15000.247	VIPGA	X12	0	FC_RNA_downsample_15000
FC_RNA_downsample_15000.248	PTGL	X12	0	FC_RNA_downsample_15000
FC_RNA_downsample_15000.249	ITL6GL	X12	0	FC_RNA_downsample_15000
FC_RNA_downsample_15000.250	PVGA	X12	0.947883	FC_RNA_downsample_15000
FC_RNA_downsample_15000.251	OBGA	X12	0	FC_RNA_downsample_15000
FC_RNA_downsample_15000.252	MGL	X12	0	FC_RNA_downsample_15000
FC_RNA_downsample_15000.253	ASC	X12	0	FC_RNA_downsample_15000
FC_RNA_downsample_15000.254	OBGL	X12	0	FC_RNA_downsample_15000
FC_RNA_downsample_15000.255	D12MSN	X12	0	FC_RNA_downsample_15000
FC_RNA_downsample_15000.256	NPGL	X12	0	FC_RNA_downsample_15000
FC_RNA_downsample_15000.257	OPC	X12	0	FC_RNA_downsample_15000
FC_RNA_downsample_15000.258	STRGA	X12	0	FC_RNA_downsample_15000
FC_RNA_downsample_15000.259	CLAGL	X12	0	FC_RNA_downsample_15000
FC_RNA_downsample_15000.260	VLMC	X12	0	FC_RNA_downsample_15000
FC_RNA_downsample_15000.261	OGC	X13	0	FC_RNA_downsample_15000
FC_RNA_downsample_15000.262	ITL23GL	X13	0	FC_RNA_downsample_15000
FC_RNA_downsample_15000.263	ITL45GL	X13	0	FC_RNA_downsample_15000
FC_RNA_downsample_15000.264	CTGL	X13	0	FC_RNA_downsample_15000
FC_RNA_downsample_15000.265	ITL5GL	X13	0	FC_RNA_downsample_15000
FC_RNA_downsample_15000.266	SSTGA	X13	0	FC_RNA_downsample_15000
FC_RNA_downsample_15000.267	VIPGA	X13	0.0015873	FC_RNA_downsample_15000
FC_RNA_downsample_15000.268	PTGL	X13	0	FC_RNA_downsample_15000
FC_RNA_downsample_15000.269	ITL6GL	X13	0	FC_RNA_downsample_15000
FC_RNA_downsample_15000.270	PVGA	X13	0	FC_RNA_downsample_15000
FC_RNA_downsample_15000.271	OBGA	X13	0.994845	FC_RNA_downsample_15000
FC_RNA_downsample_15000.272	MGL	X13	0	FC_RNA_downsample_15000
FC_RNA_downsample_15000.273	ASC	X13	0	FC_RNA_downsample_15000
FC_RNA_downsample_15000.274	OBGL	X13	0	FC_RNA_downsample_15000
FC_RNA_downsample_15000.275	D12MSN	X13	0	FC_RNA_downsample_15000
FC_RNA_downsample_15000.276	NPGL	X13	0	FC_RNA_downsample_15000
FC_RNA_downsample_15000.277	OPC	X13	0	FC_RNA_downsample_15000
FC_RNA_downsample_15000.278	STRGA	X13	0.00274725	FC_RNA_downsample_15000
FC_RNA_downsample_15000.279	CLAGL	X13	0	FC_RNA_downsample_15000
FC_RNA_downsample_15000.280	VLMC	X13	0	FC_RNA_downsample_15000
FC_RNA_downsample_15000.281	OGC	X14	0	FC_RNA_downsample_15000
FC_RNA_downsample_15000.282	ITL23GL	X14	0	FC_RNA_downsample_15000
FC_RNA_downsample_15000.283	ITL45GL	X14	0	FC_RNA_downsample_15000
FC_RNA_downsample_15000.284	CTGL	X14	0	FC_RNA_downsample_15000
FC_RNA_downsample_15000.285	ITL5GL	X14	0	FC_RNA_downsample_15000
FC_RNA_downsample_15000.286	SSTGA	X14	0	FC_RNA_downsample_15000
FC_RNA_downsample_15000.287	VIPGA	X14	0	FC_RNA_downsample_15000
FC_RNA_downsample_15000.288	PTGL	X14	0	FC_RNA_downsample_15000
FC_RNA_downsample_15000.289	ITL6GL	X14	0	FC_RNA_downsample_15000
FC_RNA_downsample_15000.290	PVGA	X14	0	FC_RNA_downsample_15000
FC_RNA_downsample_15000.291	OBGA	X14	0	FC_RNA_downsample_15000
FC_RNA_downsample_15000.292	MGL	X14	0.985294	FC_RNA_downsample_15000
FC_RNA_downsample_15000.293	ASC	X14	0	FC_RNA_downsample_15000
FC_RNA_downsample_15000.294	OBGL	X14	0	FC_RNA_downsample_15000
FC_RNA_downsample_15000.295	D12MSN	X14	0	FC_RNA_downsample_15000
FC_RNA_downsample_15000.296	NPGL	X14	0	FC_RNA_downsample_15000
FC_RNA_downsample_15000.297	OPC	X14	0	FC_RNA_downsample_15000
FC_RNA_downsample_15000.298	STRGA	X14	0	FC_RNA_downsample_15000
FC_RNA_downsample_15000.299	CLAGL	X14	0	FC_RNA_downsample_15000
FC_RNA_downsample_15000.300	VLMC	X14	0	FC_RNA_downsample_15000
FC_RNA_downsample_15000.301	OGC	X15	0	FC_RNA_downsample_15000
FC_RNA_downsample_15000.302	ITL23GL	X15	0	FC_RNA_downsample_15000
FC_RNA_downsample_15000.303	ITL45GL	X15	0.00106157	FC_RNA_downsample_15000
FC_RNA_downsample_15000.304	CTGL	X15	0	FC_RNA_downsample_15000
FC_RNA_downsample_15000.305	ITL5GL	X15	0	FC_RNA_downsample_15000
FC_RNA_downsample_15000.306	SSTGA	X15	0	FC_RNA_downsample_15000
FC_RNA_downsample_15000.307	VIPGA	X15	0	FC_RNA_downsample_15000
FC_RNA_downsample_15000.308	PTGL	X15	0.0242215	FC_RNA_downsample_15000
FC_RNA_downsample_15000.309	ITL6GL	X15	0	FC_RNA_downsample_15000
FC_RNA_downsample_15000.310	PVGA	X15	0	FC_RNA_downsample_15000
FC_RNA_downsample_15000.311	OBGA	X15	0	FC_RNA_downsample_15000
FC_RNA_downsample_15000.312	MGL	X15	0	FC_RNA_downsample_15000
FC_RNA_downsample_15000.313	ASC	X15	0.997886	FC_RNA_downsample_15000
FC_RNA_downsample_15000.314	OBGL	X15	0	FC_RNA_downsample_15000
FC_RNA_downsample_15000.315	D12MSN	X15	0	FC_RNA_downsample_15000
FC_RNA_downsample_15000.316	NPGL	X15	0	FC_RNA_downsample_15000
FC_RNA_downsample_15000.317	OPC	X15	0	FC_RNA_downsample_15000
FC_RNA_downsample_15000.318	STRGA	X15	0	FC_RNA_downsample_15000
FC_RNA_downsample_15000.319	CLAGL	X15	0	FC_RNA_downsample_15000
FC_RNA_downsample_15000.320	VLMC	X15	0	FC_RNA_downsample_15000
FC_RNA_downsample_15000.321	OGC	X16	0	FC_RNA_downsample_15000
FC_RNA_downsample_15000.322	ITL23GL	X16	0.017314	FC_RNA_downsample_15000
FC_RNA_downsample_15000.323	ITL45GL	X16	0.000530786	FC_RNA_downsample_15000
FC_RNA_downsample_15000.324	CTGL	X16	0	FC_RNA_downsample_15000
FC_RNA_downsample_15000.325	ITL5GL	X16	0	FC_RNA_downsample_15000
FC_RNA_downsample_15000.326	SSTGA	X16	0	FC_RNA_downsample_15000
FC_RNA_downsample_15000.327	VIPGA	X16	0	FC_RNA_downsample_15000
FC_RNA_downsample_15000.328	PTGL	X16	0	FC_RNA_downsample_15000
FC_RNA_downsample_15000.329	ITL6GL	X16	0.00163934	FC_RNA_downsample_15000
FC_RNA_downsample_15000.330	PVGA	X16	0	FC_RNA_downsample_15000
FC_RNA_downsample_15000.331	OBGA	X16	0	FC_RNA_downsample_15000
FC_RNA_downsample_15000.332	MGL	X16	0	FC_RNA_downsample_15000
FC_RNA_downsample_15000.333	ASC	X16	0	FC_RNA_downsample_15000
FC_RNA_downsample_15000.334	OBGL	X16	0.772809	FC_RNA_downsample_15000
FC_RNA_downsample_15000.335	D12MSN	X16	0	FC_RNA_downsample_15000
FC_RNA_downsample_15000.336	NPGL	X16	0	FC_RNA_downsample_15000
FC_RNA_downsample_15000.337	OPC	X16	0	FC_RNA_downsample_15000
FC_RNA_downsample_15000.338	STRGA	X16	0.0137363	FC_RNA_downsample_15000
FC_RNA_downsample_15000.339	CLAGL	X16	0	FC_RNA_downsample_15000
FC_RNA_downsample_15000.340	VLMC	X16	0	FC_RNA_downsample_15000
FC_RNA_downsample_15000.341	OGC	X17	0	FC_RNA_downsample_15000
FC_RNA_downsample_15000.342	ITL23GL	X17	0	FC_RNA_downsample_15000
FC_RNA_downsample_15000.343	ITL45GL	X17	0	FC_RNA_downsample_15000
FC_RNA_downsample_15000.344	CTGL	X17	0	FC_RNA_downsample_15000
FC_RNA_downsample_15000.345	ITL5GL	X17	0	FC_RNA_downsample_15000
FC_RNA_downsample_15000.346	SSTGA	X17	0	FC_RNA_downsample_15000
FC_RNA_downsample_15000.347	VIPGA	X17	0	FC_RNA_downsample_15000
FC_RNA_downsample_15000.348	PTGL	X17	0	FC_RNA_downsample_15000
FC_RNA_downsample_15000.349	ITL6GL	X17	0	FC_RNA_downsample_15000
FC_RNA_downsample_15000.350	PVGA	X17	0	FC_RNA_downsample_15000
FC_RNA_downsample_15000.351	OBGA	X17	0	FC_RNA_downsample_15000
FC_RNA_downsample_15000.352	MGL	X17	0	FC_RNA_downsample_15000
FC_RNA_downsample_15000.353	ASC	X17	0	FC_RNA_downsample_15000
FC_RNA_downsample_15000.354	OBGL	X17	0.0125224	FC_RNA_downsample_15000
FC_RNA_downsample_15000.355	D12MSN	X17	0.99422	FC_RNA_downsample_15000
FC_RNA_downsample_15000.356	NPGL	X17	0	FC_RNA_downsample_15000
FC_RNA_downsample_15000.357	OPC	X17	0	FC_RNA_downsample_15000
FC_RNA_downsample_15000.358	STRGA	X17	0.21978	FC_RNA_downsample_15000
FC_RNA_downsample_15000.359	CLAGL	X17	0	FC_RNA_downsample_15000
FC_RNA_downsample_15000.360	VLMC	X17	0	FC_RNA_downsample_15000
FC_RNA_downsample_15000.361	OGC	X18	0	FC_RNA_downsample_15000
FC_RNA_downsample_15000.362	ITL23GL	X18	0	FC_RNA_downsample_15000
FC_RNA_downsample_15000.363	ITL45GL	X18	0	FC_RNA_downsample_15000
FC_RNA_downsample_15000.364	CTGL	X18	0	FC_RNA_downsample_15000
FC_RNA_downsample_15000.365	ITL5GL	X18	0.00128866	FC_RNA_downsample_15000
FC_RNA_downsample_15000.366	SSTGA	X18	0	FC_RNA_downsample_15000
FC_RNA_downsample_15000.367	VIPGA	X18	0	FC_RNA_downsample_15000
FC_RNA_downsample_15000.368	PTGL	X18	0	FC_RNA_downsample_15000
FC_RNA_downsample_15000.369	ITL6GL	X18	0	FC_RNA_downsample_15000
FC_RNA_downsample_15000.370	PVGA	X18	0	FC_RNA_downsample_15000
FC_RNA_downsample_15000.371	OBGA	X18	0	FC_RNA_downsample_15000
FC_RNA_downsample_15000.372	MGL	X18	0	FC_RNA_downsample_15000
FC_RNA_downsample_15000.373	ASC	X18	0	FC_RNA_downsample_15000
FC_RNA_downsample_15000.374	OBGL	X18	0	FC_RNA_downsample_15000
FC_RNA_downsample_15000.375	D12MSN	X18	0	FC_RNA_downsample_15000
FC_RNA_downsample_15000.376	NPGL	X18	0.672052	FC_RNA_downsample_15000
FC_RNA_downsample_15000.377	OPC	X18	0	FC_RNA_downsample_15000
FC_RNA_downsample_15000.378	STRGA	X18	0.00274725	FC_RNA_downsample_15000
FC_RNA_downsample_15000.379	CLAGL	X18	0.00416667	FC_RNA_downsample_15000
FC_RNA_downsample_15000.380	VLMC	X18	0	FC_RNA_downsample_15000
FC_RNA_downsample_15000.381	OGC	X19	0	FC_RNA_downsample_15000
FC_RNA_downsample_15000.382	ITL23GL	X19	0	FC_RNA_downsample_15000
FC_RNA_downsample_15000.383	ITL45GL	X19	0	FC_RNA_downsample_15000
FC_RNA_downsample_15000.384	CTGL	X19	0	FC_RNA_downsample_15000
FC_RNA_downsample_15000.385	ITL5GL	X19	0	FC_RNA_downsample_15000
FC_RNA_downsample_15000.386	SSTGA	X19	0.00117096	FC_RNA_downsample_15000
FC_RNA_downsample_15000.387	VIPGA	X19	0	FC_RNA_downsample_15000
FC_RNA_downsample_15000.388	PTGL	X19	0	FC_RNA_downsample_15000
FC_RNA_downsample_15000.389	ITL6GL	X19	0	FC_RNA_downsample_15000
FC_RNA_downsample_15000.390	PVGA	X19	0	FC_RNA_downsample_15000
FC_RNA_downsample_15000.391	OBGA	X19	0	FC_RNA_downsample_15000
FC_RNA_downsample_15000.392	MGL	X19	0	FC_RNA_downsample_15000
FC_RNA_downsample_15000.393	ASC	X19	0	FC_RNA_downsample_15000
FC_RNA_downsample_15000.394	OBGL	X19	0	FC_RNA_downsample_15000
FC_RNA_downsample_15000.395	D12MSN	X19	0.00289017	FC_RNA_downsample_15000
FC_RNA_downsample_15000.396	NPGL	X19	0.00161551	FC_RNA_downsample_15000
FC_RNA_downsample_15000.397	OPC	X19	0.996894	FC_RNA_downsample_15000
FC_RNA_downsample_15000.398	STRGA	X19	0	FC_RNA_downsample_15000
FC_RNA_downsample_15000.399	CLAGL	X19	0	FC_RNA_downsample_15000
FC_RNA_downsample_15000.400	VLMC	X19	0	FC_RNA_downsample_15000
FC_RNA_downsample_15000.401	OGC	X20	0	FC_RNA_downsample_15000
FC_RNA_downsample_15000.402	ITL23GL	X20	0	FC_RNA_downsample_15000
FC_RNA_downsample_15000.403	ITL45GL	X20	0	FC_RNA_downsample_15000
FC_RNA_downsample_15000.404	CTGL	X20	0	FC_RNA_downsample_15000
FC_RNA_downsample_15000.405	ITL5GL	X20	0	FC_RNA_downsample_15000
FC_RNA_downsample_15000.406	SSTGA	X20	0.00351288	FC_RNA_downsample_15000
FC_RNA_downsample_15000.407	VIPGA	X20	0	FC_RNA_downsample_15000
FC_RNA_downsample_15000.408	PTGL	X20	0	FC_RNA_downsample_15000
FC_RNA_downsample_15000.409	ITL6GL	X20	0	FC_RNA_downsample_15000
FC_RNA_downsample_15000.410	PVGA	X20	0	FC_RNA_downsample_15000
FC_RNA_downsample_15000.411	OBGA	X20	0.00171821	FC_RNA_downsample_15000
FC_RNA_downsample_15000.412	MGL	X20	0	FC_RNA_downsample_15000
FC_RNA_downsample_15000.413	ASC	X20	0	FC_RNA_downsample_15000
FC_RNA_downsample_15000.414	OBGL	X20	0.0644007	FC_RNA_downsample_15000
FC_RNA_downsample_15000.415	D12MSN	X20	0	FC_RNA_downsample_15000
FC_RNA_downsample_15000.416	NPGL	X20	0.00161551	FC_RNA_downsample_15000
FC_RNA_downsample_15000.417	OPC	X20	0	FC_RNA_downsample_15000
FC_RNA_downsample_15000.418	STRGA	X20	0.75	FC_RNA_downsample_15000
FC_RNA_downsample_15000.419	CLAGL	X20	0.00833333	FC_RNA_downsample_15000
FC_RNA_downsample_15000.420	VLMC	X20	0	FC_RNA_downsample_15000
FC_RNA_downsample_15000.421	OGC	X21	0	FC_RNA_downsample_15000
FC_RNA_downsample_15000.422	ITL23GL	X21	0.000935891	FC_RNA_downsample_15000
FC_RNA_downsample_15000.423	ITL45GL	X21	0.000530786	FC_RNA_downsample_15000
FC_RNA_downsample_15000.424	CTGL	X21	0	FC_RNA_downsample_15000
FC_RNA_downsample_15000.425	ITL5GL	X21	0	FC_RNA_downsample_15000
FC_RNA_downsample_15000.426	SSTGA	X21	0	FC_RNA_downsample_15000
FC_RNA_downsample_15000.427	VIPGA	X21	0	FC_RNA_downsample_15000
FC_RNA_downsample_15000.428	PTGL	X21	0.0017301	FC_RNA_downsample_15000
FC_RNA_downsample_15000.429	ITL6GL	X21	0	FC_RNA_downsample_15000
FC_RNA_downsample_15000.430	PVGA	X21	0	FC_RNA_downsample_15000
FC_RNA_downsample_15000.431	OBGA	X21	0	FC_RNA_downsample_15000
FC_RNA_downsample_15000.432	MGL	X21	0	FC_RNA_downsample_15000
FC_RNA_downsample_15000.433	ASC	X21	0	FC_RNA_downsample_15000
FC_RNA_downsample_15000.434	OBGL	X21	0.00178891	FC_RNA_downsample_15000
FC_RNA_downsample_15000.435	D12MSN	X21	0	FC_RNA_downsample_15000
FC_RNA_downsample_15000.436	NPGL	X21	0	FC_RNA_downsample_15000
FC_RNA_downsample_15000.437	OPC	X21	0	FC_RNA_downsample_15000
FC_RNA_downsample_15000.438	STRGA	X21	0.00549451	FC_RNA_downsample_15000
FC_RNA_downsample_15000.439	CLAGL	X21	0.829167	FC_RNA_downsample_15000
FC_RNA_downsample_15000.440	VLMC	X21	0.0166667	FC_RNA_downsample_15000
FC_RNA_downsample_15000.441	OGC	X22	0	FC_RNA_downsample_15000
FC_RNA_downsample_15000.442	ITL23GL	X22	0	FC_RNA_downsample_15000
FC_RNA_downsample_15000.443	ITL45GL	X22	0	FC_RNA_downsample_15000
FC_RNA_downsample_15000.444	CTGL	X22	0.0746269	FC_RNA_downsample_15000
FC_RNA_downsample_15000.445	ITL5GL	X22	0	FC_RNA_downsample_15000
FC_RNA_downsample_15000.446	SSTGA	X22	0	FC_RNA_downsample_15000
FC_RNA_downsample_15000.447	VIPGA	X22	0	FC_RNA_downsample_15000
FC_RNA_downsample_15000.448	PTGL	X22	0	FC_RNA_downsample_15000
FC_RNA_downsample_15000.449	ITL6GL	X22	0	FC_RNA_downsample_15000
FC_RNA_downsample_15000.450	PVGA	X22	0	FC_RNA_downsample_15000
FC_RNA_downsample_15000.451	OBGA	X22	0	FC_RNA_downsample_15000
FC_RNA_downsample_15000.452	MGL	X22	0	FC_RNA_downsample_15000
FC_RNA_downsample_15000.453	ASC	X22	0	FC_RNA_downsample_15000
FC_RNA_downsample_15000.454	OBGL	X22	0	FC_RNA_downsample_15000
FC_RNA_downsample_15000.455	D12MSN	X22	0	FC_RNA_downsample_15000
FC_RNA_downsample_15000.456	NPGL	X22	0	FC_RNA_downsample_15000
FC_RNA_downsample_15000.457	OPC	X22	0	FC_RNA_downsample_15000
FC_RNA_downsample_15000.458	STRGA	X22	0	FC_RNA_downsample_15000
FC_RNA_downsample_15000.459	CLAGL	X22	0.0208333	FC_RNA_downsample_15000
FC_RNA_downsample_15000.460	VLMC	X22	0	FC_RNA_downsample_15000
FC_RNA_downsample_15000.461	OGC	X23	0	FC_RNA_downsample_15000
FC_RNA_downsample_15000.462	ITL23GL	X23	0	FC_RNA_downsample_15000
FC_RNA_downsample_15000.463	ITL45GL	X23	0	FC_RNA_downsample_15000
FC_RNA_downsample_15000.464	CTGL	X23	0	FC_RNA_downsample_15000
FC_RNA_downsample_15000.465	ITL5GL	X23	0	FC_RNA_downsample_15000
FC_RNA_downsample_15000.466	SSTGA	X23	0	FC_RNA_downsample_15000
FC_RNA_downsample_15000.467	VIPGA	X23	0	FC_RNA_downsample_15000
FC_RNA_downsample_15000.468	PTGL	X23	0	FC_RNA_downsample_15000
FC_RNA_downsample_15000.469	ITL6GL	X23	0	FC_RNA_downsample_15000
FC_RNA_downsample_15000.470	PVGA	X23	0	FC_RNA_downsample_15000
FC_RNA_downsample_15000.471	OBGA	X23	0.00171821	FC_RNA_downsample_15000
FC_RNA_downsample_15000.472	MGL	X23	0	FC_RNA_downsample_15000
FC_RNA_downsample_15000.473	ASC	X23	0.00211416	FC_RNA_downsample_15000
FC_RNA_downsample_15000.474	OBGL	X23	0	FC_RNA_downsample_15000
FC_RNA_downsample_15000.475	D12MSN	X23	0	FC_RNA_downsample_15000
FC_RNA_downsample_15000.476	NPGL	X23	0	FC_RNA_downsample_15000
FC_RNA_downsample_15000.477	OPC	X23	0	FC_RNA_downsample_15000
FC_RNA_downsample_15000.478	STRGA	X23	0	FC_RNA_downsample_15000
FC_RNA_downsample_15000.479	CLAGL	X23	0.0583333	FC_RNA_downsample_15000
FC_RNA_downsample_15000.480	VLMC	X23	0.983333	FC_RNA_downsample_15000
FC_RNA_downsample_15000.481	OGC	X24	0	FC_RNA_downsample_15000
FC_RNA_downsample_15000.482	ITL23GL	X24	0	FC_RNA_downsample_15000
FC_RNA_downsample_15000.483	ITL45GL	X24	0	FC_RNA_downsample_15000
FC_RNA_downsample_15000.484	CTGL	X24	0	FC_RNA_downsample_15000
FC_RNA_downsample_15000.485	ITL5GL	X24	0	FC_RNA_downsample_15000
FC_RNA_downsample_15000.486	SSTGA	X24	0.0632319	FC_RNA_downsample_15000
FC_RNA_downsample_15000.487	VIPGA	X24	0	FC_RNA_downsample_15000
FC_RNA_downsample_15000.488	PTGL	X24	0	FC_RNA_downsample_15000
FC_RNA_downsample_15000.489	ITL6GL	X24	0	FC_RNA_downsample_15000
FC_RNA_downsample_15000.490	PVGA	X24	0.00162866	FC_RNA_downsample_15000
FC_RNA_downsample_15000.491	OBGA	X24	0	FC_RNA_downsample_15000
FC_RNA_downsample_15000.492	MGL	X24	0.0147059	FC_RNA_downsample_15000
FC_RNA_downsample_15000.493	ASC	X24	0	FC_RNA_downsample_15000
FC_RNA_downsample_15000.494	OBGL	X24	0	FC_RNA_downsample_15000
FC_RNA_downsample_15000.495	D12MSN	X24	0.00289017	FC_RNA_downsample_15000
FC_RNA_downsample_15000.496	NPGL	X24	0	FC_RNA_downsample_15000
FC_RNA_downsample_15000.497	OPC	X24	0	FC_RNA_downsample_15000
FC_RNA_downsample_15000.498	STRGA	X24	0	FC_RNA_downsample_15000
FC_RNA_downsample_15000.499	CLAGL	X24	0	FC_RNA_downsample_15000
FC_RNA_downsample_15000.500	VLMC	X24	0	FC_RNA_downsample_15000
FC_RNA_downsample_15000.501	OGC	X25	0	FC_RNA_downsample_15000
FC_RNA_downsample_15000.502	ITL23GL	X25	0	FC_RNA_downsample_15000
FC_RNA_downsample_15000.503	ITL45GL	X25	0	FC_RNA_downsample_15000
FC_RNA_downsample_15000.504	CTGL	X25	0	FC_RNA_downsample_15000
FC_RNA_downsample_15000.505	ITL5GL	X25	0	FC_RNA_downsample_15000
FC_RNA_downsample_15000.506	SSTGA	X25	0.0632319	FC_RNA_downsample_15000
FC_RNA_downsample_15000.507	VIPGA	X25	0	FC_RNA_downsample_15000
FC_RNA_downsample_15000.508	PTGL	X25	0	FC_RNA_downsample_15000
FC_RNA_downsample_15000.509	ITL6GL	X25	0	FC_RNA_downsample_15000
FC_RNA_downsample_15000.510	PVGA	X25	0	FC_RNA_downsample_15000
FC_RNA_downsample_15000.511	OBGA	X25	0	FC_RNA_downsample_15000
FC_RNA_downsample_15000.512	MGL	X25	0	FC_RNA_downsample_15000
FC_RNA_downsample_15000.513	ASC	X25	0	FC_RNA_downsample_15000
FC_RNA_downsample_15000.514	OBGL	X25	0	FC_RNA_downsample_15000
FC_RNA_downsample_15000.515	D12MSN	X25	0	FC_RNA_downsample_15000
FC_RNA_downsample_15000.516	NPGL	X25	0	FC_RNA_downsample_15000
FC_RNA_downsample_15000.517	OPC	X25	0	FC_RNA_downsample_15000
FC_RNA_downsample_15000.518	STRGA	X25	0	FC_RNA_downsample_15000
FC_RNA_downsample_15000.519	CLAGL	X25	0	FC_RNA_downsample_15000
FC_RNA_downsample_15000.520	VLMC	X25	0	FC_RNA_downsample_15000
FC_RNA_downsample_200.1	ASC	X0	0.909091	FC_RNA_downsample_200
FC_RNA_downsample_200.2	D12MSN	X0	0.5	FC_RNA_downsample_200
FC_RNA_downsample_200.3	MGL	X0	1	FC_RNA_downsample_200
FC_RNA_downsample_200.4	OBGA	X0	1	FC_RNA_downsample_200
FC_RNA_downsample_200.5	OPC	X0	1	FC_RNA_downsample_200
FC_RNA_downsample_200.6	PVGA	X0	0.9	FC_RNA_downsample_200
FC_RNA_downsample_200.7	SSTGA	X0	1	FC_RNA_downsample_200
FC_RNA_downsample_200.8	STRGA	X0	0.666667	FC_RNA_downsample_200
FC_RNA_downsample_200.9	VIPGA	X0	1	FC_RNA_downsample_200
FC_RNA_downsample_200.10	VLMC	X0	1	FC_RNA_downsample_200
FC_RNA_downsample_200.11	CLAGL	X0	0.25	FC_RNA_downsample_200
FC_RNA_downsample_200.12	ITL45GL	X0	0	FC_RNA_downsample_200
FC_RNA_downsample_200.13	ITL5GL	X0	0	FC_RNA_downsample_200
FC_RNA_downsample_200.14	ITL6GL	X0	0	FC_RNA_downsample_200
FC_RNA_downsample_200.15	OBGL	X0	0	FC_RNA_downsample_200
FC_RNA_downsample_200.16	PTGL	X0	0	FC_RNA_downsample_200
FC_RNA_downsample_200.17	ITL23GL	X0	0	FC_RNA_downsample_200
FC_RNA_downsample_200.18	CTGL	X0	0	FC_RNA_downsample_200
FC_RNA_downsample_200.19	NPGL	X0	0	FC_RNA_downsample_200
FC_RNA_downsample_200.20	OGC	X0	0	FC_RNA_downsample_200
FC_RNA_downsample_200.21	ASC	X1	0	FC_RNA_downsample_200
FC_RNA_downsample_200.22	D12MSN	X1	0.25	FC_RNA_downsample_200
FC_RNA_downsample_200.23	MGL	X1	0	FC_RNA_downsample_200
FC_RNA_downsample_200.24	OBGA	X1	0	FC_RNA_downsample_200
FC_RNA_downsample_200.25	OPC	X1	0	FC_RNA_downsample_200
FC_RNA_downsample_200.26	PVGA	X1	0.1	FC_RNA_downsample_200
FC_RNA_downsample_200.27	SSTGA	X1	0	FC_RNA_downsample_200
FC_RNA_downsample_200.28	STRGA	X1	0.333333	FC_RNA_downsample_200
FC_RNA_downsample_200.29	VIPGA	X1	0	FC_RNA_downsample_200
FC_RNA_downsample_200.30	VLMC	X1	0	FC_RNA_downsample_200
FC_RNA_downsample_200.31	CLAGL	X1	0.75	FC_RNA_downsample_200
FC_RNA_downsample_200.32	ITL45GL	X1	1	FC_RNA_downsample_200
FC_RNA_downsample_200.33	ITL5GL	X1	1	FC_RNA_downsample_200
FC_RNA_downsample_200.34	ITL6GL	X1	1	FC_RNA_downsample_200
FC_RNA_downsample_200.35	OBGL	X1	0.8	FC_RNA_downsample_200
FC_RNA_downsample_200.36	PTGL	X1	0.888889	FC_RNA_downsample_200
FC_RNA_downsample_200.37	ITL23GL	X1	0.0967742	FC_RNA_downsample_200
FC_RNA_downsample_200.38	CTGL	X1	0	FC_RNA_downsample_200
FC_RNA_downsample_200.39	NPGL	X1	0	FC_RNA_downsample_200
FC_RNA_downsample_200.40	OGC	X1	0	FC_RNA_downsample_200
FC_RNA_downsample_200.41	ASC	X2	0	FC_RNA_downsample_200
FC_RNA_downsample_200.42	D12MSN	X2	0.25	FC_RNA_downsample_200
FC_RNA_downsample_200.43	MGL	X2	0	FC_RNA_downsample_200
FC_RNA_downsample_200.44	OBGA	X2	0	FC_RNA_downsample_200
FC_RNA_downsample_200.45	OPC	X2	0	FC_RNA_downsample_200
FC_RNA_downsample_200.46	PVGA	X2	0	FC_RNA_downsample_200
FC_RNA_downsample_200.47	SSTGA	X2	0	FC_RNA_downsample_200
FC_RNA_downsample_200.48	STRGA	X2	0	FC_RNA_downsample_200
FC_RNA_downsample_200.49	VIPGA	X2	0	FC_RNA_downsample_200
FC_RNA_downsample_200.50	VLMC	X2	0	FC_RNA_downsample_200
FC_RNA_downsample_200.51	CLAGL	X2	0	FC_RNA_downsample_200
FC_RNA_downsample_200.52	ITL45GL	X2	0	FC_RNA_downsample_200
FC_RNA_downsample_200.53	ITL5GL	X2	0	FC_RNA_downsample_200
FC_RNA_downsample_200.54	ITL6GL	X2	0	FC_RNA_downsample_200
FC_RNA_downsample_200.55	OBGL	X2	0.2	FC_RNA_downsample_200
FC_RNA_downsample_200.56	PTGL	X2	0	FC_RNA_downsample_200
FC_RNA_downsample_200.57	ITL23GL	X2	0.903226	FC_RNA_downsample_200
FC_RNA_downsample_200.58	CTGL	X2	0	FC_RNA_downsample_200
FC_RNA_downsample_200.59	NPGL	X2	0	FC_RNA_downsample_200
FC_RNA_downsample_200.60	OGC	X2	0	FC_RNA_downsample_200
FC_RNA_downsample_200.61	ASC	X3	0	FC_RNA_downsample_200
FC_RNA_downsample_200.62	D12MSN	X3	0	FC_RNA_downsample_200
FC_RNA_downsample_200.63	MGL	X3	0	FC_RNA_downsample_200
FC_RNA_downsample_200.64	OBGA	X3	0	FC_RNA_downsample_200
FC_RNA_downsample_200.65	OPC	X3	0	FC_RNA_downsample_200
FC_RNA_downsample_200.66	PVGA	X3	0	FC_RNA_downsample_200
FC_RNA_downsample_200.67	SSTGA	X3	0	FC_RNA_downsample_200
FC_RNA_downsample_200.68	STRGA	X3	0	FC_RNA_downsample_200
FC_RNA_downsample_200.69	VIPGA	X3	0	FC_RNA_downsample_200
FC_RNA_downsample_200.70	VLMC	X3	0	FC_RNA_downsample_200
FC_RNA_downsample_200.71	CLAGL	X3	0	FC_RNA_downsample_200
FC_RNA_downsample_200.72	ITL45GL	X3	0	FC_RNA_downsample_200
FC_RNA_downsample_200.73	ITL5GL	X3	0	FC_RNA_downsample_200
FC_RNA_downsample_200.74	ITL6GL	X3	0	FC_RNA_downsample_200
FC_RNA_downsample_200.75	OBGL	X3	0	FC_RNA_downsample_200
FC_RNA_downsample_200.76	PTGL	X3	0.111111	FC_RNA_downsample_200
FC_RNA_downsample_200.77	ITL23GL	X3	0	FC_RNA_downsample_200
FC_RNA_downsample_200.78	CTGL	X3	1	FC_RNA_downsample_200
FC_RNA_downsample_200.79	NPGL	X3	1	FC_RNA_downsample_200
FC_RNA_downsample_200.80	OGC	X3	0	FC_RNA_downsample_200
FC_RNA_downsample_200.81	ASC	X4	0.0909091	FC_RNA_downsample_200
FC_RNA_downsample_200.82	D12MSN	X4	0	FC_RNA_downsample_200
FC_RNA_downsample_200.83	MGL	X4	0	FC_RNA_downsample_200
FC_RNA_downsample_200.84	OBGA	X4	0	FC_RNA_downsample_200
FC_RNA_downsample_200.85	OPC	X4	0	FC_RNA_downsample_200
FC_RNA_downsample_200.86	PVGA	X4	0	FC_RNA_downsample_200
FC_RNA_downsample_200.87	SSTGA	X4	0	FC_RNA_downsample_200
FC_RNA_downsample_200.88	STRGA	X4	0	FC_RNA_downsample_200
FC_RNA_downsample_200.89	VIPGA	X4	0	FC_RNA_downsample_200
FC_RNA_downsample_200.90	VLMC	X4	0	FC_RNA_downsample_200
FC_RNA_downsample_200.91	CLAGL	X4	0	FC_RNA_downsample_200
FC_RNA_downsample_200.92	ITL45GL	X4	0	FC_RNA_downsample_200
FC_RNA_downsample_200.93	ITL5GL	X4	0	FC_RNA_downsample_200
FC_RNA_downsample_200.94	ITL6GL	X4	0	FC_RNA_downsample_200
FC_RNA_downsample_200.95	OBGL	X4	0	FC_RNA_downsample_200
FC_RNA_downsample_200.96	PTGL	X4	0	FC_RNA_downsample_200
FC_RNA_downsample_200.97	ITL23GL	X4	0	FC_RNA_downsample_200
FC_RNA_downsample_200.98	CTGL	X4	0	FC_RNA_downsample_200
FC_RNA_downsample_200.99	NPGL	X4	0	FC_RNA_downsample_200
FC_RNA_downsample_200.100	OGC	X4	1	FC_RNA_downsample_200
FC_RNA_downsample_500.1	ITL45GL	X0	1	FC_RNA_downsample_500
FC_RNA_downsample_500.2	ITL5GL	X0	0.5625	FC_RNA_downsample_500
FC_RNA_downsample_500.3	ITL23GL	X0	0.0289855	FC_RNA_downsample_500
FC_RNA_downsample_500.4	CLAGL	X0	0.111111	FC_RNA_downsample_500
FC_RNA_downsample_500.5	ITL6GL	X0	0	FC_RNA_downsample_500
FC_RNA_downsample_500.6	OBGL	X0	0	FC_RNA_downsample_500
FC_RNA_downsample_500.7	PTGL	X0	0	FC_RNA_downsample_500
FC_RNA_downsample_500.8	VLMC	X0	0	FC_RNA_downsample_500
FC_RNA_downsample_500.9	PVGA	X0	0	FC_RNA_downsample_500
FC_RNA_downsample_500.10	SSTGA	X0	0	FC_RNA_downsample_500
FC_RNA_downsample_500.11	VIPGA	X0	0	FC_RNA_downsample_500
FC_RNA_downsample_500.12	ASC	X0	0.0588235	FC_RNA_downsample_500
FC_RNA_downsample_500.13	D12MSN	X0	0	FC_RNA_downsample_500
FC_RNA_downsample_500.14	OBGA	X0	0	FC_RNA_downsample_500
FC_RNA_downsample_500.15	OPC	X0	0	FC_RNA_downsample_500
FC_RNA_downsample_500.16	STRGA	X0	0	FC_RNA_downsample_500
FC_RNA_downsample_500.17	CTGL	X0	0	FC_RNA_downsample_500
FC_RNA_downsample_500.18	OGC	X0	0	FC_RNA_downsample_500
FC_RNA_downsample_500.19	MGL	X0	0	FC_RNA_downsample_500
FC_RNA_downsample_500.20	NPGL	X0	0	FC_RNA_downsample_500
FC_RNA_downsample_500.21	ITL45GL	X1	0	FC_RNA_downsample_500
FC_RNA_downsample_500.22	ITL5GL	X1	0	FC_RNA_downsample_500
FC_RNA_downsample_500.23	ITL23GL	X1	0.956522	FC_RNA_downsample_500
FC_RNA_downsample_500.24	CLAGL	X1	0.222222	FC_RNA_downsample_500
FC_RNA_downsample_500.25	ITL6GL	X1	0.125	FC_RNA_downsample_500
FC_RNA_downsample_500.26	OBGL	X1	0.461538	FC_RNA_downsample_500
FC_RNA_downsample_500.27	PTGL	X1	0	FC_RNA_downsample_500
FC_RNA_downsample_500.28	VLMC	X1	0	FC_RNA_downsample_500
FC_RNA_downsample_500.29	PVGA	X1	0	FC_RNA_downsample_500
FC_RNA_downsample_500.30	SSTGA	X1	0	FC_RNA_downsample_500
FC_RNA_downsample_500.31	VIPGA	X1	0	FC_RNA_downsample_500
FC_RNA_downsample_500.32	ASC	X1	0	FC_RNA_downsample_500
FC_RNA_downsample_500.33	D12MSN	X1	0	FC_RNA_downsample_500
FC_RNA_downsample_500.34	OBGA	X1	0	FC_RNA_downsample_500
FC_RNA_downsample_500.35	OPC	X1	0	FC_RNA_downsample_500
FC_RNA_downsample_500.36	STRGA	X1	0	FC_RNA_downsample_500
FC_RNA_downsample_500.37	CTGL	X1	0	FC_RNA_downsample_500
FC_RNA_downsample_500.38	OGC	X1	0	FC_RNA_downsample_500
FC_RNA_downsample_500.39	MGL	X1	0	FC_RNA_downsample_500
FC_RNA_downsample_500.40	NPGL	X1	0	FC_RNA_downsample_500
FC_RNA_downsample_500.41	ITL45GL	X2	0	FC_RNA_downsample_500
FC_RNA_downsample_500.42	ITL5GL	X2	0.4375	FC_RNA_downsample_500
FC_RNA_downsample_500.43	ITL23GL	X2	0.0144928	FC_RNA_downsample_500
FC_RNA_downsample_500.44	CLAGL	X2	0.666667	FC_RNA_downsample_500
FC_RNA_downsample_500.45	ITL6GL	X2	0.875	FC_RNA_downsample_500
FC_RNA_downsample_500.46	OBGL	X2	0.538462	FC_RNA_downsample_500
FC_RNA_downsample_500.47	PTGL	X2	1	FC_RNA_downsample_500
FC_RNA_downsample_500.48	VLMC	X2	1	FC_RNA_downsample_500
FC_RNA_downsample_500.49	PVGA	X2	0	FC_RNA_downsample_500
FC_RNA_downsample_500.50	SSTGA	X2	0	FC_RNA_downsample_500
FC_RNA_downsample_500.51	VIPGA	X2	0	FC_RNA_downsample_500
FC_RNA_downsample_500.52	ASC	X2	0	FC_RNA_downsample_500
FC_RNA_downsample_500.53	D12MSN	X2	0	FC_RNA_downsample_500
FC_RNA_downsample_500.54	OBGA	X2	0	FC_RNA_downsample_500
FC_RNA_downsample_500.55	OPC	X2	0	FC_RNA_downsample_500
FC_RNA_downsample_500.56	STRGA	X2	0	FC_RNA_downsample_500
FC_RNA_downsample_500.57	CTGL	X2	0	FC_RNA_downsample_500
FC_RNA_downsample_500.58	OGC	X2	0	FC_RNA_downsample_500
FC_RNA_downsample_500.59	MGL	X2	0	FC_RNA_downsample_500
FC_RNA_downsample_500.60	NPGL	X2	0	FC_RNA_downsample_500
FC_RNA_downsample_500.61	ITL45GL	X3	0	FC_RNA_downsample_500
FC_RNA_downsample_500.62	ITL5GL	X3	0	FC_RNA_downsample_500
FC_RNA_downsample_500.63	ITL23GL	X3	0	FC_RNA_downsample_500
FC_RNA_downsample_500.64	CLAGL	X3	0	FC_RNA_downsample_500
FC_RNA_downsample_500.65	ITL6GL	X3	0	FC_RNA_downsample_500
FC_RNA_downsample_500.66	OBGL	X3	0	FC_RNA_downsample_500
FC_RNA_downsample_500.67	PTGL	X3	0	FC_RNA_downsample_500
FC_RNA_downsample_500.68	VLMC	X3	0	FC_RNA_downsample_500
FC_RNA_downsample_500.69	PVGA	X3	1	FC_RNA_downsample_500
FC_RNA_downsample_500.70	SSTGA	X3	1	FC_RNA_downsample_500
FC_RNA_downsample_500.71	VIPGA	X3	0.947368	FC_RNA_downsample_500
FC_RNA_downsample_500.72	ASC	X3	0	FC_RNA_downsample_500
FC_RNA_downsample_500.73	D12MSN	X3	0	FC_RNA_downsample_500
FC_RNA_downsample_500.74	OBGA	X3	0.0555556	FC_RNA_downsample_500
FC_RNA_downsample_500.75	OPC	X3	0	FC_RNA_downsample_500
FC_RNA_downsample_500.76	STRGA	X3	0.25	FC_RNA_downsample_500
FC_RNA_downsample_500.77	CTGL	X3	0	FC_RNA_downsample_500
FC_RNA_downsample_500.78	OGC	X3	0	FC_RNA_downsample_500
FC_RNA_downsample_500.79	MGL	X3	0	FC_RNA_downsample_500
FC_RNA_downsample_500.80	NPGL	X3	0	FC_RNA_downsample_500
FC_RNA_downsample_500.81	ITL45GL	X4	0	FC_RNA_downsample_500
FC_RNA_downsample_500.82	ITL5GL	X4	0	FC_RNA_downsample_500
FC_RNA_downsample_500.83	ITL23GL	X4	0	FC_RNA_downsample_500
FC_RNA_downsample_500.84	CLAGL	X4	0	FC_RNA_downsample_500
FC_RNA_downsample_500.85	ITL6GL	X4	0	FC_RNA_downsample_500
FC_RNA_downsample_500.86	OBGL	X4	0	FC_RNA_downsample_500
FC_RNA_downsample_500.87	PTGL	X4	0	FC_RNA_downsample_500
FC_RNA_downsample_500.88	VLMC	X4	0	FC_RNA_downsample_500
FC_RNA_downsample_500.89	PVGA	X4	0	FC_RNA_downsample_500
FC_RNA_downsample_500.90	SSTGA	X4	0	FC_RNA_downsample_500
FC_RNA_downsample_500.91	VIPGA	X4	0.0526316	FC_RNA_downsample_500
FC_RNA_downsample_500.92	ASC	X4	0.882353	FC_RNA_downsample_500
FC_RNA_downsample_500.93	D12MSN	X4	1	FC_RNA_downsample_500
FC_RNA_downsample_500.94	OBGA	X4	0.944444	FC_RNA_downsample_500
FC_RNA_downsample_500.95	OPC	X4	0.909091	FC_RNA_downsample_500
FC_RNA_downsample_500.96	STRGA	X4	0.75	FC_RNA_downsample_500
FC_RNA_downsample_500.97	CTGL	X4	0	FC_RNA_downsample_500
FC_RNA_downsample_500.98	OGC	X4	0	FC_RNA_downsample_500
FC_RNA_downsample_500.99	MGL	X4	0	FC_RNA_downsample_500
FC_RNA_downsample_500.100	NPGL	X4	0	FC_RNA_downsample_500
FC_RNA_downsample_500.101	ITL45GL	X5	0	FC_RNA_downsample_500
FC_RNA_downsample_500.102	ITL5GL	X5	0	FC_RNA_downsample_500
FC_RNA_downsample_500.103	ITL23GL	X5	0	FC_RNA_downsample_500
FC_RNA_downsample_500.104	CLAGL	X5	0	FC_RNA_downsample_500
FC_RNA_downsample_500.105	ITL6GL	X5	0	FC_RNA_downsample_500
FC_RNA_downsample_500.106	OBGL	X5	0	FC_RNA_downsample_500
FC_RNA_downsample_500.107	PTGL	X5	0	FC_RNA_downsample_500
FC_RNA_downsample_500.108	VLMC	X5	0	FC_RNA_downsample_500
FC_RNA_downsample_500.109	PVGA	X5	0	FC_RNA_downsample_500
FC_RNA_downsample_500.110	SSTGA	X5	0	FC_RNA_downsample_500
FC_RNA_downsample_500.111	VIPGA	X5	0	FC_RNA_downsample_500
FC_RNA_downsample_500.112	ASC	X5	0	FC_RNA_downsample_500
FC_RNA_downsample_500.113	D12MSN	X5	0	FC_RNA_downsample_500
FC_RNA_downsample_500.114	OBGA	X5	0	FC_RNA_downsample_500
FC_RNA_downsample_500.115	OPC	X5	0	FC_RNA_downsample_500
FC_RNA_downsample_500.116	STRGA	X5	0	FC_RNA_downsample_500
FC_RNA_downsample_500.117	CTGL	X5	1	FC_RNA_downsample_500
FC_RNA_downsample_500.118	OGC	X5	0	FC_RNA_downsample_500
FC_RNA_downsample_500.119	MGL	X5	0	FC_RNA_downsample_500
FC_RNA_downsample_500.120	NPGL	X5	0.142857	FC_RNA_downsample_500
FC_RNA_downsample_500.121	ITL45GL	X6	0	FC_RNA_downsample_500
FC_RNA_downsample_500.122	ITL5GL	X6	0	FC_RNA_downsample_500
FC_RNA_downsample_500.123	ITL23GL	X6	0	FC_RNA_downsample_500
FC_RNA_downsample_500.124	CLAGL	X6	0	FC_RNA_downsample_500
FC_RNA_downsample_500.125	ITL6GL	X6	0	FC_RNA_downsample_500
FC_RNA_downsample_500.126	OBGL	X6	0	FC_RNA_downsample_500
FC_RNA_downsample_500.127	PTGL	X6	0	FC_RNA_downsample_500
FC_RNA_downsample_500.128	VLMC	X6	0	FC_RNA_downsample_500
FC_RNA_downsample_500.129	PVGA	X6	0	FC_RNA_downsample_500
FC_RNA_downsample_500.130	SSTGA	X6	0	FC_RNA_downsample_500
FC_RNA_downsample_500.131	VIPGA	X6	0	FC_RNA_downsample_500
FC_RNA_downsample_500.132	ASC	X6	0.0588235	FC_RNA_downsample_500
FC_RNA_downsample_500.133	D12MSN	X6	0	FC_RNA_downsample_500
FC_RNA_downsample_500.134	OBGA	X6	0	FC_RNA_downsample_500
FC_RNA_downsample_500.135	OPC	X6	0.0909091	FC_RNA_downsample_500
FC_RNA_downsample_500.136	STRGA	X6	0	FC_RNA_downsample_500
FC_RNA_downsample_500.137	CTGL	X6	0	FC_RNA_downsample_500
FC_RNA_downsample_500.138	OGC	X6	1	FC_RNA_downsample_500
FC_RNA_downsample_500.139	MGL	X6	0	FC_RNA_downsample_500
FC_RNA_downsample_500.140	NPGL	X6	0	FC_RNA_downsample_500
FC_RNA_downsample_500.141	ITL45GL	X7	0	FC_RNA_downsample_500
FC_RNA_downsample_500.142	ITL5GL	X7	0	FC_RNA_downsample_500
FC_RNA_downsample_500.143	ITL23GL	X7	0	FC_RNA_downsample_500
FC_RNA_downsample_500.144	CLAGL	X7	0	FC_RNA_downsample_500
FC_RNA_downsample_500.145	ITL6GL	X7	0	FC_RNA_downsample_500
FC_RNA_downsample_500.146	OBGL	X7	0	FC_RNA_downsample_500
FC_RNA_downsample_500.147	PTGL	X7	0	FC_RNA_downsample_500
FC_RNA_downsample_500.148	VLMC	X7	0	FC_RNA_downsample_500
FC_RNA_downsample_500.149	PVGA	X7	0	FC_RNA_downsample_500
FC_RNA_downsample_500.150	SSTGA	X7	0	FC_RNA_downsample_500
FC_RNA_downsample_500.151	VIPGA	X7	0	FC_RNA_downsample_500
FC_RNA_downsample_500.152	ASC	X7	0	FC_RNA_downsample_500
FC_RNA_downsample_500.153	D12MSN	X7	0	FC_RNA_downsample_500
FC_RNA_downsample_500.154	OBGA	X7	0	FC_RNA_downsample_500
FC_RNA_downsample_500.155	OPC	X7	0	FC_RNA_downsample_500
FC_RNA_downsample_500.156	STRGA	X7	0	FC_RNA_downsample_500
FC_RNA_downsample_500.157	CTGL	X7	0	FC_RNA_downsample_500
FC_RNA_downsample_500.158	OGC	X7	0	FC_RNA_downsample_500
FC_RNA_downsample_500.159	MGL	X7	1	FC_RNA_downsample_500
FC_RNA_downsample_500.160	NPGL	X7	0	FC_RNA_downsample_500
FC_RNA_downsample_500.161	ITL45GL	X8	0	FC_RNA_downsample_500
FC_RNA_downsample_500.162	ITL5GL	X8	0	FC_RNA_downsample_500
FC_RNA_downsample_500.163	ITL23GL	X8	0	FC_RNA_downsample_500
FC_RNA_downsample_500.164	CLAGL	X8	0	FC_RNA_downsample_500
FC_RNA_downsample_500.165	ITL6GL	X8	0	FC_RNA_downsample_500
FC_RNA_downsample_500.166	OBGL	X8	0	FC_RNA_downsample_500
FC_RNA_downsample_500.167	PTGL	X8	0	FC_RNA_downsample_500
FC_RNA_downsample_500.168	VLMC	X8	0	FC_RNA_downsample_500
FC_RNA_downsample_500.169	PVGA	X8	0	FC_RNA_downsample_500
FC_RNA_downsample_500.170	SSTGA	X8	0	FC_RNA_downsample_500
FC_RNA_downsample_500.171	VIPGA	X8	0	FC_RNA_downsample_500
FC_RNA_downsample_500.172	ASC	X8	0	FC_RNA_downsample_500
FC_RNA_downsample_500.173	D12MSN	X8	0	FC_RNA_downsample_500
FC_RNA_downsample_500.174	OBGA	X8	0	FC_RNA_downsample_500
FC_RNA_downsample_500.175	OPC	X8	0	FC_RNA_downsample_500
FC_RNA_downsample_500.176	STRGA	X8	0	FC_RNA_downsample_500
FC_RNA_downsample_500.177	CTGL	X8	0	FC_RNA_downsample_500
FC_RNA_downsample_500.178	OGC	X8	0	FC_RNA_downsample_500
FC_RNA_downsample_500.179	MGL	X8	0	FC_RNA_downsample_500
FC_RNA_downsample_500.180	NPGL	X8	0.857143	FC_RNA_downsample_500
FC_RNA_downsample_5000.1	CTGL	X0	0.996086	FC_RNA_downsample_5000
FC_RNA_downsample_5000.2	ITL23GL	X0	0	FC_RNA_downsample_5000
FC_RNA_downsample_5000.3	OGC	X0	0	FC_RNA_downsample_5000
FC_RNA_downsample_5000.4	OBGL	X0	0	FC_RNA_downsample_5000
FC_RNA_downsample_5000.5	PTGL	X0	0	FC_RNA_downsample_5000
FC_RNA_downsample_5000.6	ITL45GL	X0	0	FC_RNA_downsample_5000
FC_RNA_downsample_5000.7	ITL5GL	X0	0	FC_RNA_downsample_5000
FC_RNA_downsample_5000.8	CLAGL	X0	0.0506329	FC_RNA_downsample_5000
FC_RNA_downsample_5000.9	ITL6GL	X0	0.00478469	FC_RNA_downsample_5000
FC_RNA_downsample_5000.10	SSTGA	X0	0	FC_RNA_downsample_5000
FC_RNA_downsample_5000.11	VIPGA	X0	0	FC_RNA_downsample_5000
FC_RNA_downsample_5000.12	OBGA	X0	0	FC_RNA_downsample_5000
FC_RNA_downsample_5000.13	VLMC	X0	0.0416667	FC_RNA_downsample_5000
FC_RNA_downsample_5000.14	PVGA	X0	0	FC_RNA_downsample_5000
FC_RNA_downsample_5000.15	MGL	X0	0	FC_RNA_downsample_5000
FC_RNA_downsample_5000.16	ASC	X0	0	FC_RNA_downsample_5000
FC_RNA_downsample_5000.17	NPGL	X0	0.289216	FC_RNA_downsample_5000
FC_RNA_downsample_5000.18	D12MSN	X0	0	FC_RNA_downsample_5000
FC_RNA_downsample_5000.19	STRGA	X0	0	FC_RNA_downsample_5000
FC_RNA_downsample_5000.20	OPC	X0	0	FC_RNA_downsample_5000
FC_RNA_downsample_5000.21	CTGL	X1	0	FC_RNA_downsample_5000
FC_RNA_downsample_5000.22	ITL23GL	X1	0.677465	FC_RNA_downsample_5000
FC_RNA_downsample_5000.23	OGC	X1	0	FC_RNA_downsample_5000
FC_RNA_downsample_5000.24	OBGL	X1	0.135593	FC_RNA_downsample_5000
FC_RNA_downsample_5000.25	PTGL	X1	0	FC_RNA_downsample_5000
FC_RNA_downsample_5000.26	ITL45GL	X1	0	FC_RNA_downsample_5000
FC_RNA_downsample_5000.27	ITL5GL	X1	0	FC_RNA_downsample_5000
FC_RNA_downsample_5000.28	CLAGL	X1	0.0506329	FC_RNA_downsample_5000
FC_RNA_downsample_5000.29	ITL6GL	X1	0	FC_RNA_downsample_5000
FC_RNA_downsample_5000.30	SSTGA	X1	0	FC_RNA_downsample_5000
FC_RNA_downsample_5000.31	VIPGA	X1	0	FC_RNA_downsample_5000
FC_RNA_downsample_5000.32	OBGA	X1	0	FC_RNA_downsample_5000
FC_RNA_downsample_5000.33	VLMC	X1	0	FC_RNA_downsample_5000
FC_RNA_downsample_5000.34	PVGA	X1	0	FC_RNA_downsample_5000
FC_RNA_downsample_5000.35	MGL	X1	0	FC_RNA_downsample_5000
FC_RNA_downsample_5000.36	ASC	X1	0	FC_RNA_downsample_5000
FC_RNA_downsample_5000.37	NPGL	X1	0	FC_RNA_downsample_5000
FC_RNA_downsample_5000.38	D12MSN	X1	0	FC_RNA_downsample_5000
FC_RNA_downsample_5000.39	STRGA	X1	0	FC_RNA_downsample_5000
FC_RNA_downsample_5000.40	OPC	X1	0	FC_RNA_downsample_5000
FC_RNA_downsample_5000.41	CTGL	X2	0	FC_RNA_downsample_5000
FC_RNA_downsample_5000.42	ITL23GL	X2	0	FC_RNA_downsample_5000
FC_RNA_downsample_5000.43	OGC	X2	1	FC_RNA_downsample_5000
FC_RNA_downsample_5000.44	OBGL	X2	0	FC_RNA_downsample_5000
FC_RNA_downsample_5000.45	PTGL	X2	0	FC_RNA_downsample_5000
FC_RNA_downsample_5000.46	ITL45GL	X2	0	FC_RNA_downsample_5000
FC_RNA_downsample_5000.47	ITL5GL	X2	0	FC_RNA_downsample_5000
FC_RNA_downsample_5000.48	CLAGL	X2	0	FC_RNA_downsample_5000
FC_RNA_downsample_5000.49	ITL6GL	X2	0	FC_RNA_downsample_5000
FC_RNA_downsample_5000.50	SSTGA	X2	0	FC_RNA_downsample_5000
FC_RNA_downsample_5000.51	VIPGA	X2	0	FC_RNA_downsample_5000
FC_RNA_downsample_5000.52	OBGA	X2	0	FC_RNA_downsample_5000
FC_RNA_downsample_5000.53	VLMC	X2	0	FC_RNA_downsample_5000
FC_RNA_downsample_5000.54	PVGA	X2	0	FC_RNA_downsample_5000
FC_RNA_downsample_5000.55	MGL	X2	0	FC_RNA_downsample_5000
FC_RNA_downsample_5000.56	ASC	X2	0	FC_RNA_downsample_5000
FC_RNA_downsample_5000.57	NPGL	X2	0	FC_RNA_downsample_5000
FC_RNA_downsample_5000.58	D12MSN	X2	0	FC_RNA_downsample_5000
FC_RNA_downsample_5000.59	STRGA	X2	0	FC_RNA_downsample_5000
FC_RNA_downsample_5000.60	OPC	X2	0.0733945	FC_RNA_downsample_5000
FC_RNA_downsample_5000.61	CTGL	X3	0	FC_RNA_downsample_5000
FC_RNA_downsample_5000.62	ITL23GL	X3	0	FC_RNA_downsample_5000
FC_RNA_downsample_5000.63	OGC	X3	0	FC_RNA_downsample_5000
FC_RNA_downsample_5000.64	OBGL	X3	0.830508	FC_RNA_downsample_5000
FC_RNA_downsample_5000.65	PTGL	X3	0.969388	FC_RNA_downsample_5000
FC_RNA_downsample_5000.66	ITL45GL	X3	0	FC_RNA_downsample_5000
FC_RNA_downsample_5000.67	ITL5GL	X3	0	FC_RNA_downsample_5000
FC_RNA_downsample_5000.68	CLAGL	X3	0	FC_RNA_downsample_5000
FC_RNA_downsample_5000.69	ITL6GL	X3	0.00956938	FC_RNA_downsample_5000
FC_RNA_downsample_5000.70	SSTGA	X3	0	FC_RNA_downsample_5000
FC_RNA_downsample_5000.71	VIPGA	X3	0	FC_RNA_downsample_5000
FC_RNA_downsample_5000.72	OBGA	X3	0	FC_RNA_downsample_5000
FC_RNA_downsample_5000.73	VLMC	X3	0	FC_RNA_downsample_5000
FC_RNA_downsample_5000.74	PVGA	X3	0	FC_RNA_downsample_5000
FC_RNA_downsample_5000.75	MGL	X3	0	FC_RNA_downsample_5000
FC_RNA_downsample_5000.76	ASC	X3	0	FC_RNA_downsample_5000
FC_RNA_downsample_5000.77	NPGL	X3	0	FC_RNA_downsample_5000
FC_RNA_downsample_5000.78	D12MSN	X3	0	FC_RNA_downsample_5000
FC_RNA_downsample_5000.79	STRGA	X3	0.0390625	FC_RNA_downsample_5000
FC_RNA_downsample_5000.80	OPC	X3	0	FC_RNA_downsample_5000
FC_RNA_downsample_5000.81	CTGL	X4	0	FC_RNA_downsample_5000
FC_RNA_downsample_5000.82	ITL23GL	X4	0	FC_RNA_downsample_5000
FC_RNA_downsample_5000.83	OGC	X4	0	FC_RNA_downsample_5000
FC_RNA_downsample_5000.84	OBGL	X4	0	FC_RNA_downsample_5000
FC_RNA_downsample_5000.85	PTGL	X4	0.0306122	FC_RNA_downsample_5000
FC_RNA_downsample_5000.86	ITL45GL	X4	0.549747	FC_RNA_downsample_5000
FC_RNA_downsample_5000.87	ITL5GL	X4	0.0223881	FC_RNA_downsample_5000
FC_RNA_downsample_5000.88	CLAGL	X4	0	FC_RNA_downsample_5000
FC_RNA_downsample_5000.89	ITL6GL	X4	0	FC_RNA_downsample_5000
FC_RNA_downsample_5000.90	SSTGA	X4	0	FC_RNA_downsample_5000
FC_RNA_downsample_5000.91	VIPGA	X4	0	FC_RNA_downsample_5000
FC_RNA_downsample_5000.92	OBGA	X4	0	FC_RNA_downsample_5000
FC_RNA_downsample_5000.93	VLMC	X4	0	FC_RNA_downsample_5000
FC_RNA_downsample_5000.94	PVGA	X4	0	FC_RNA_downsample_5000
FC_RNA_downsample_5000.95	MGL	X4	0	FC_RNA_downsample_5000
FC_RNA_downsample_5000.96	ASC	X4	0.00588235	FC_RNA_downsample_5000
FC_RNA_downsample_5000.97	NPGL	X4	0	FC_RNA_downsample_5000
FC_RNA_downsample_5000.98	D12MSN	X4	0	FC_RNA_downsample_5000
FC_RNA_downsample_5000.99	STRGA	X4	0	FC_RNA_downsample_5000
FC_RNA_downsample_5000.100	OPC	X4	0	FC_RNA_downsample_5000
FC_RNA_downsample_5000.101	CTGL	X5	0	FC_RNA_downsample_5000
FC_RNA_downsample_5000.102	ITL23GL	X5	0.0338028	FC_RNA_downsample_5000
FC_RNA_downsample_5000.103	OGC	X5	0	FC_RNA_downsample_5000
FC_RNA_downsample_5000.104	OBGL	X5	0	FC_RNA_downsample_5000
FC_RNA_downsample_5000.105	PTGL	X5	0	FC_RNA_downsample_5000
FC_RNA_downsample_5000.106	ITL45GL	X5	0.426644	FC_RNA_downsample_5000
FC_RNA_downsample_5000.107	ITL5GL	X5	0	FC_RNA_downsample_5000
FC_RNA_downsample_5000.108	CLAGL	X5	0.0126582	FC_RNA_downsample_5000
FC_RNA_downsample_5000.109	ITL6GL	X5	0.00956938	FC_RNA_downsample_5000
FC_RNA_downsample_5000.110	SSTGA	X5	0	FC_RNA_downsample_5000
FC_RNA_downsample_5000.111	VIPGA	X5	0	FC_RNA_downsample_5000
FC_RNA_downsample_5000.112	OBGA	X5	0	FC_RNA_downsample_5000
FC_RNA_downsample_5000.113	VLMC	X5	0	FC_RNA_downsample_5000
FC_RNA_downsample_5000.114	PVGA	X5	0	FC_RNA_downsample_5000
FC_RNA_downsample_5000.115	MGL	X5	0	FC_RNA_downsample_5000
FC_RNA_downsample_5000.116	ASC	X5	0	FC_RNA_downsample_5000
FC_RNA_downsample_5000.117	NPGL	X5	0	FC_RNA_downsample_5000
FC_RNA_downsample_5000.118	D12MSN	X5	0	FC_RNA_downsample_5000
FC_RNA_downsample_5000.119	STRGA	X5	0	FC_RNA_downsample_5000
FC_RNA_downsample_5000.120	OPC	X5	0	FC_RNA_downsample_5000
FC_RNA_downsample_5000.121	CTGL	X6	0	FC_RNA_downsample_5000
FC_RNA_downsample_5000.122	ITL23GL	X6	0	FC_RNA_downsample_5000
FC_RNA_downsample_5000.123	OGC	X6	0	FC_RNA_downsample_5000
FC_RNA_downsample_5000.124	OBGL	X6	0	FC_RNA_downsample_5000
FC_RNA_downsample_5000.125	PTGL	X6	0	FC_RNA_downsample_5000
FC_RNA_downsample_5000.126	ITL45GL	X6	0.0118044	FC_RNA_downsample_5000
FC_RNA_downsample_5000.127	ITL5GL	X6	0.970149	FC_RNA_downsample_5000
FC_RNA_downsample_5000.128	CLAGL	X6	0	FC_RNA_downsample_5000
FC_RNA_downsample_5000.129	ITL6GL	X6	0.0574163	FC_RNA_downsample_5000
FC_RNA_downsample_5000.130	SSTGA	X6	0	FC_RNA_downsample_5000
FC_RNA_downsample_5000.131	VIPGA	X6	0	FC_RNA_downsample_5000
FC_RNA_downsample_5000.132	OBGA	X6	0	FC_RNA_downsample_5000
FC_RNA_downsample_5000.133	VLMC	X6	0	FC_RNA_downsample_5000
FC_RNA_downsample_5000.134	PVGA	X6	0	FC_RNA_downsample_5000
FC_RNA_downsample_5000.135	MGL	X6	0	FC_RNA_downsample_5000
FC_RNA_downsample_5000.136	ASC	X6	0	FC_RNA_downsample_5000
FC_RNA_downsample_5000.137	NPGL	X6	0	FC_RNA_downsample_5000
FC_RNA_downsample_5000.138	D12MSN	X6	0	FC_RNA_downsample_5000
FC_RNA_downsample_5000.139	STRGA	X6	0	FC_RNA_downsample_5000
FC_RNA_downsample_5000.140	OPC	X6	0	FC_RNA_downsample_5000
FC_RNA_downsample_5000.141	CTGL	X7	0	FC_RNA_downsample_5000
FC_RNA_downsample_5000.142	ITL23GL	X7	0.00704225	FC_RNA_downsample_5000
FC_RNA_downsample_5000.143	OGC	X7	0	FC_RNA_downsample_5000
FC_RNA_downsample_5000.144	OBGL	X7	0.00564972	FC_RNA_downsample_5000
FC_RNA_downsample_5000.145	PTGL	X7	0	FC_RNA_downsample_5000
FC_RNA_downsample_5000.146	ITL45GL	X7	0.0084317	FC_RNA_downsample_5000
FC_RNA_downsample_5000.147	ITL5GL	X7	0.00746269	FC_RNA_downsample_5000
FC_RNA_downsample_5000.148	CLAGL	X7	0.822785	FC_RNA_downsample_5000
FC_RNA_downsample_5000.149	ITL6GL	X7	0.91866	FC_RNA_downsample_5000
FC_RNA_downsample_5000.150	SSTGA	X7	0	FC_RNA_downsample_5000
FC_RNA_downsample_5000.151	VIPGA	X7	0	FC_RNA_downsample_5000
FC_RNA_downsample_5000.152	OBGA	X7	0	FC_RNA_downsample_5000
FC_RNA_downsample_5000.153	VLMC	X7	0	FC_RNA_downsample_5000
FC_RNA_downsample_5000.154	PVGA	X7	0	FC_RNA_downsample_5000
FC_RNA_downsample_5000.155	MGL	X7	0	FC_RNA_downsample_5000
FC_RNA_downsample_5000.156	ASC	X7	0.00588235	FC_RNA_downsample_5000
FC_RNA_downsample_5000.157	NPGL	X7	0	FC_RNA_downsample_5000
FC_RNA_downsample_5000.158	D12MSN	X7	0	FC_RNA_downsample_5000
FC_RNA_downsample_5000.159	STRGA	X7	0	FC_RNA_downsample_5000
FC_RNA_downsample_5000.160	OPC	X7	0	FC_RNA_downsample_5000
FC_RNA_downsample_5000.161	CTGL	X8	0	FC_RNA_downsample_5000
FC_RNA_downsample_5000.162	ITL23GL	X8	0	FC_RNA_downsample_5000
FC_RNA_downsample_5000.163	OGC	X8	0	FC_RNA_downsample_5000
FC_RNA_downsample_5000.164	OBGL	X8	0	FC_RNA_downsample_5000
FC_RNA_downsample_5000.165	PTGL	X8	0	FC_RNA_downsample_5000
FC_RNA_downsample_5000.166	ITL45GL	X8	0	FC_RNA_downsample_5000
FC_RNA_downsample_5000.167	ITL5GL	X8	0	FC_RNA_downsample_5000
FC_RNA_downsample_5000.168	CLAGL	X8	0	FC_RNA_downsample_5000
FC_RNA_downsample_5000.169	ITL6GL	X8	0	FC_RNA_downsample_5000
FC_RNA_downsample_5000.170	SSTGA	X8	0.867133	FC_RNA_downsample_5000
FC_RNA_downsample_5000.171	VIPGA	X8	0	FC_RNA_downsample_5000
FC_RNA_downsample_5000.172	OBGA	X8	0	FC_RNA_downsample_5000
FC_RNA_downsample_5000.173	VLMC	X8	0	FC_RNA_downsample_5000
FC_RNA_downsample_5000.174	PVGA	X8	0.0862944	FC_RNA_downsample_5000
FC_RNA_downsample_5000.175	MGL	X8	0	FC_RNA_downsample_5000
FC_RNA_downsample_5000.176	ASC	X8	0	FC_RNA_downsample_5000
FC_RNA_downsample_5000.177	NPGL	X8	0	FC_RNA_downsample_5000
FC_RNA_downsample_5000.178	D12MSN	X8	0	FC_RNA_downsample_5000
FC_RNA_downsample_5000.179	STRGA	X8	0	FC_RNA_downsample_5000
FC_RNA_downsample_5000.180	OPC	X8	0	FC_RNA_downsample_5000
FC_RNA_downsample_5000.181	CTGL	X9	0	FC_RNA_downsample_5000
FC_RNA_downsample_5000.182	ITL23GL	X9	0	FC_RNA_downsample_5000
FC_RNA_downsample_5000.183	OGC	X9	0	FC_RNA_downsample_5000
FC_RNA_downsample_5000.184	OBGL	X9	0	FC_RNA_downsample_5000
FC_RNA_downsample_5000.185	PTGL	X9	0	FC_RNA_downsample_5000
FC_RNA_downsample_5000.186	ITL45GL	X9	0	FC_RNA_downsample_5000
FC_RNA_downsample_5000.187	ITL5GL	X9	0	FC_RNA_downsample_5000
FC_RNA_downsample_5000.188	CLAGL	X9	0	FC_RNA_downsample_5000
FC_RNA_downsample_5000.189	ITL6GL	X9	0	FC_RNA_downsample_5000
FC_RNA_downsample_5000.190	SSTGA	X9	0.048951	FC_RNA_downsample_5000
FC_RNA_downsample_5000.191	VIPGA	X9	1	FC_RNA_downsample_5000
FC_RNA_downsample_5000.192	OBGA	X9	0.00549451	FC_RNA_downsample_5000
FC_RNA_downsample_5000.193	VLMC	X9	0	FC_RNA_downsample_5000
FC_RNA_downsample_5000.194	PVGA	X9	0	FC_RNA_downsample_5000
FC_RNA_downsample_5000.195	MGL	X9	0	FC_RNA_downsample_5000
FC_RNA_downsample_5000.196	ASC	X9	0	FC_RNA_downsample_5000
FC_RNA_downsample_5000.197	NPGL	X9	0	FC_RNA_downsample_5000
FC_RNA_downsample_5000.198	D12MSN	X9	0	FC_RNA_downsample_5000
FC_RNA_downsample_5000.199	STRGA	X9	0	FC_RNA_downsample_5000
FC_RNA_downsample_5000.200	OPC	X9	0	FC_RNA_downsample_5000
FC_RNA_downsample_5000.201	CTGL	X10	0	FC_RNA_downsample_5000
FC_RNA_downsample_5000.202	ITL23GL	X10	0	FC_RNA_downsample_5000
FC_RNA_downsample_5000.203	OGC	X10	0	FC_RNA_downsample_5000
FC_RNA_downsample_5000.204	OBGL	X10	0	FC_RNA_downsample_5000
FC_RNA_downsample_5000.205	PTGL	X10	0	FC_RNA_downsample_5000
FC_RNA_downsample_5000.206	ITL45GL	X10	0	FC_RNA_downsample_5000
FC_RNA_downsample_5000.207	ITL5GL	X10	0	FC_RNA_downsample_5000
FC_RNA_downsample_5000.208	CLAGL	X10	0	FC_RNA_downsample_5000
FC_RNA_downsample_5000.209	ITL6GL	X10	0	FC_RNA_downsample_5000
FC_RNA_downsample_5000.210	SSTGA	X10	0	FC_RNA_downsample_5000
FC_RNA_downsample_5000.211	VIPGA	X10	0	FC_RNA_downsample_5000
FC_RNA_downsample_5000.212	OBGA	X10	0.994505	FC_RNA_downsample_5000
FC_RNA_downsample_5000.213	VLMC	X10	0.958333	FC_RNA_downsample_5000
FC_RNA_downsample_5000.214	PVGA	X10	0	FC_RNA_downsample_5000
FC_RNA_downsample_5000.215	MGL	X10	0.010989	FC_RNA_downsample_5000
FC_RNA_downsample_5000.216	ASC	X10	0.00588235	FC_RNA_downsample_5000
FC_RNA_downsample_5000.217	NPGL	X10	0	FC_RNA_downsample_5000
FC_RNA_downsample_5000.218	D12MSN	X10	0	FC_RNA_downsample_5000
FC_RNA_downsample_5000.219	STRGA	X10	0.078125	FC_RNA_downsample_5000
FC_RNA_downsample_5000.220	OPC	X10	0	FC_RNA_downsample_5000
FC_RNA_downsample_5000.221	CTGL	X11	0	FC_RNA_downsample_5000
FC_RNA_downsample_5000.222	ITL23GL	X11	0.28169	FC_RNA_downsample_5000
FC_RNA_downsample_5000.223	OGC	X11	0	FC_RNA_downsample_5000
FC_RNA_downsample_5000.224	OBGL	X11	0.00564972	FC_RNA_downsample_5000
FC_RNA_downsample_5000.225	PTGL	X11	0	FC_RNA_downsample_5000
FC_RNA_downsample_5000.226	ITL45GL	X11	0.00337268	FC_RNA_downsample_5000
FC_RNA_downsample_5000.227	ITL5GL	X11	0	FC_RNA_downsample_5000
FC_RNA_downsample_5000.228	CLAGL	X11	0.0379747	FC_RNA_downsample_5000
FC_RNA_downsample_5000.229	ITL6GL	X11	0	FC_RNA_downsample_5000
FC_RNA_downsample_5000.230	SSTGA	X11	0	FC_RNA_downsample_5000
FC_RNA_downsample_5000.231	VIPGA	X11	0	FC_RNA_downsample_5000
FC_RNA_downsample_5000.232	OBGA	X11	0	FC_RNA_downsample_5000
FC_RNA_downsample_5000.233	VLMC	X11	0	FC_RNA_downsample_5000
FC_RNA_downsample_5000.234	PVGA	X11	0	FC_RNA_downsample_5000
FC_RNA_downsample_5000.235	MGL	X11	0	FC_RNA_downsample_5000
FC_RNA_downsample_5000.236	ASC	X11	0	FC_RNA_downsample_5000
FC_RNA_downsample_5000.237	NPGL	X11	0	FC_RNA_downsample_5000
FC_RNA_downsample_5000.238	D12MSN	X11	0	FC_RNA_downsample_5000
FC_RNA_downsample_5000.239	STRGA	X11	0	FC_RNA_downsample_5000
FC_RNA_downsample_5000.240	OPC	X11	0	FC_RNA_downsample_5000
FC_RNA_downsample_5000.241	CTGL	X12	0	FC_RNA_downsample_5000
FC_RNA_downsample_5000.242	ITL23GL	X12	0	FC_RNA_downsample_5000
FC_RNA_downsample_5000.243	OGC	X12	0	FC_RNA_downsample_5000
FC_RNA_downsample_5000.244	OBGL	X12	0	FC_RNA_downsample_5000
FC_RNA_downsample_5000.245	PTGL	X12	0	FC_RNA_downsample_5000
FC_RNA_downsample_5000.246	ITL45GL	X12	0	FC_RNA_downsample_5000
FC_RNA_downsample_5000.247	ITL5GL	X12	0	FC_RNA_downsample_5000
FC_RNA_downsample_5000.248	CLAGL	X12	0	FC_RNA_downsample_5000
FC_RNA_downsample_5000.249	ITL6GL	X12	0	FC_RNA_downsample_5000
FC_RNA_downsample_5000.250	SSTGA	X12	0.048951	FC_RNA_downsample_5000
FC_RNA_downsample_5000.251	VIPGA	X12	0	FC_RNA_downsample_5000
FC_RNA_downsample_5000.252	OBGA	X12	0	FC_RNA_downsample_5000
FC_RNA_downsample_5000.253	VLMC	X12	0	FC_RNA_downsample_5000
FC_RNA_downsample_5000.254	PVGA	X12	0.913706	FC_RNA_downsample_5000
FC_RNA_downsample_5000.255	MGL	X12	0	FC_RNA_downsample_5000
FC_RNA_downsample_5000.256	ASC	X12	0	FC_RNA_downsample_5000
FC_RNA_downsample_5000.257	NPGL	X12	0	FC_RNA_downsample_5000
FC_RNA_downsample_5000.258	D12MSN	X12	0	FC_RNA_downsample_5000
FC_RNA_downsample_5000.259	STRGA	X12	0	FC_RNA_downsample_5000
FC_RNA_downsample_5000.260	OPC	X12	0	FC_RNA_downsample_5000
FC_RNA_downsample_5000.261	CTGL	X13	0	FC_RNA_downsample_5000
FC_RNA_downsample_5000.262	ITL23GL	X13	0	FC_RNA_downsample_5000
FC_RNA_downsample_5000.263	OGC	X13	0	FC_RNA_downsample_5000
FC_RNA_downsample_5000.264	OBGL	X13	0	FC_RNA_downsample_5000
FC_RNA_downsample_5000.265	PTGL	X13	0	FC_RNA_downsample_5000
FC_RNA_downsample_5000.266	ITL45GL	X13	0	FC_RNA_downsample_5000
FC_RNA_downsample_5000.267	ITL5GL	X13	0	FC_RNA_downsample_5000
FC_RNA_downsample_5000.268	CLAGL	X13	0	FC_RNA_downsample_5000
FC_RNA_downsample_5000.269	ITL6GL	X13	0	FC_RNA_downsample_5000
FC_RNA_downsample_5000.270	SSTGA	X13	0.0034965	FC_RNA_downsample_5000
FC_RNA_downsample_5000.271	VIPGA	X13	0	FC_RNA_downsample_5000
FC_RNA_downsample_5000.272	OBGA	X13	0	FC_RNA_downsample_5000
FC_RNA_downsample_5000.273	VLMC	X13	0	FC_RNA_downsample_5000
FC_RNA_downsample_5000.274	PVGA	X13	0	FC_RNA_downsample_5000
FC_RNA_downsample_5000.275	MGL	X13	0.989011	FC_RNA_downsample_5000
FC_RNA_downsample_5000.276	ASC	X13	0	FC_RNA_downsample_5000
FC_RNA_downsample_5000.277	NPGL	X13	0	FC_RNA_downsample_5000
FC_RNA_downsample_5000.278	D12MSN	X13	0	FC_RNA_downsample_5000
FC_RNA_downsample_5000.279	STRGA	X13	0	FC_RNA_downsample_5000
FC_RNA_downsample_5000.280	OPC	X13	0	FC_RNA_downsample_5000
FC_RNA_downsample_5000.281	CTGL	X14	0	FC_RNA_downsample_5000
FC_RNA_downsample_5000.282	ITL23GL	X14	0	FC_RNA_downsample_5000
FC_RNA_downsample_5000.283	OGC	X14	0	FC_RNA_downsample_5000
FC_RNA_downsample_5000.284	OBGL	X14	0	FC_RNA_downsample_5000
FC_RNA_downsample_5000.285	PTGL	X14	0	FC_RNA_downsample_5000
FC_RNA_downsample_5000.286	ITL45GL	X14	0	FC_RNA_downsample_5000
FC_RNA_downsample_5000.287	ITL5GL	X14	0	FC_RNA_downsample_5000
FC_RNA_downsample_5000.288	CLAGL	X14	0	FC_RNA_downsample_5000
FC_RNA_downsample_5000.289	ITL6GL	X14	0	FC_RNA_downsample_5000
FC_RNA_downsample_5000.290	SSTGA	X14	0	FC_RNA_downsample_5000
FC_RNA_downsample_5000.291	VIPGA	X14	0	FC_RNA_downsample_5000
FC_RNA_downsample_5000.292	OBGA	X14	0	FC_RNA_downsample_5000
FC_RNA_downsample_5000.293	VLMC	X14	0	FC_RNA_downsample_5000
FC_RNA_downsample_5000.294	PVGA	X14	0	FC_RNA_downsample_5000
FC_RNA_downsample_5000.295	MGL	X14	0	FC_RNA_downsample_5000
FC_RNA_downsample_5000.296	ASC	X14	0.982353	FC_RNA_downsample_5000
FC_RNA_downsample_5000.297	NPGL	X14	0	FC_RNA_downsample_5000
FC_RNA_downsample_5000.298	D12MSN	X14	0	FC_RNA_downsample_5000
FC_RNA_downsample_5000.299	STRGA	X14	0	FC_RNA_downsample_5000
FC_RNA_downsample_5000.300	OPC	X14	0	FC_RNA_downsample_5000
FC_RNA_downsample_5000.301	CTGL	X15	0.00391389	FC_RNA_downsample_5000
FC_RNA_downsample_5000.302	ITL23GL	X15	0	FC_RNA_downsample_5000
FC_RNA_downsample_5000.303	OGC	X15	0	FC_RNA_downsample_5000
FC_RNA_downsample_5000.304	OBGL	X15	0	FC_RNA_downsample_5000
FC_RNA_downsample_5000.305	PTGL	X15	0	FC_RNA_downsample_5000
FC_RNA_downsample_5000.306	ITL45GL	X15	0	FC_RNA_downsample_5000
FC_RNA_downsample_5000.307	ITL5GL	X15	0	FC_RNA_downsample_5000
FC_RNA_downsample_5000.308	CLAGL	X15	0	FC_RNA_downsample_5000
FC_RNA_downsample_5000.309	ITL6GL	X15	0	FC_RNA_downsample_5000
FC_RNA_downsample_5000.310	SSTGA	X15	0	FC_RNA_downsample_5000
FC_RNA_downsample_5000.311	VIPGA	X15	0	FC_RNA_downsample_5000
FC_RNA_downsample_5000.312	OBGA	X15	0	FC_RNA_downsample_5000
FC_RNA_downsample_5000.313	VLMC	X15	0	FC_RNA_downsample_5000
FC_RNA_downsample_5000.314	PVGA	X15	0	FC_RNA_downsample_5000
FC_RNA_downsample_5000.315	MGL	X15	0	FC_RNA_downsample_5000
FC_RNA_downsample_5000.316	ASC	X15	0	FC_RNA_downsample_5000
FC_RNA_downsample_5000.317	NPGL	X15	0.705882	FC_RNA_downsample_5000
FC_RNA_downsample_5000.318	D12MSN	X15	0	FC_RNA_downsample_5000
FC_RNA_downsample_5000.319	STRGA	X15	0	FC_RNA_downsample_5000
FC_RNA_downsample_5000.320	OPC	X15	0	FC_RNA_downsample_5000
FC_RNA_downsample_5000.321	CTGL	X16	0	FC_RNA_downsample_5000
FC_RNA_downsample_5000.322	ITL23GL	X16	0	FC_RNA_downsample_5000
FC_RNA_downsample_5000.323	OGC	X16	0	FC_RNA_downsample_5000
FC_RNA_downsample_5000.324	OBGL	X16	0	FC_RNA_downsample_5000
FC_RNA_downsample_5000.325	PTGL	X16	0	FC_RNA_downsample_5000
FC_RNA_downsample_5000.326	ITL45GL	X16	0	FC_RNA_downsample_5000
FC_RNA_downsample_5000.327	ITL5GL	X16	0	FC_RNA_downsample_5000
FC_RNA_downsample_5000.328	CLAGL	X16	0	FC_RNA_downsample_5000
FC_RNA_downsample_5000.329	ITL6GL	X16	0	FC_RNA_downsample_5000
FC_RNA_downsample_5000.330	SSTGA	X16	0	FC_RNA_downsample_5000
FC_RNA_downsample_5000.331	VIPGA	X16	0	FC_RNA_downsample_5000
FC_RNA_downsample_5000.332	OBGA	X16	0	FC_RNA_downsample_5000
FC_RNA_downsample_5000.333	VLMC	X16	0	FC_RNA_downsample_5000
FC_RNA_downsample_5000.334	PVGA	X16	0	FC_RNA_downsample_5000
FC_RNA_downsample_5000.335	MGL	X16	0	FC_RNA_downsample_5000
FC_RNA_downsample_5000.336	ASC	X16	0	FC_RNA_downsample_5000
FC_RNA_downsample_5000.337	NPGL	X16	0	FC_RNA_downsample_5000
FC_RNA_downsample_5000.338	D12MSN	X16	1	FC_RNA_downsample_5000
FC_RNA_downsample_5000.339	STRGA	X16	0.109375	FC_RNA_downsample_5000
FC_RNA_downsample_5000.340	OPC	X16	0	FC_RNA_downsample_5000
FC_RNA_downsample_5000.341	CTGL	X17	0	FC_RNA_downsample_5000
FC_RNA_downsample_5000.342	ITL23GL	X17	0	FC_RNA_downsample_5000
FC_RNA_downsample_5000.343	OGC	X17	0	FC_RNA_downsample_5000
FC_RNA_downsample_5000.344	OBGL	X17	0.0225989	FC_RNA_downsample_5000
FC_RNA_downsample_5000.345	PTGL	X17	0	FC_RNA_downsample_5000
FC_RNA_downsample_5000.346	ITL45GL	X17	0	FC_RNA_downsample_5000
FC_RNA_downsample_5000.347	ITL5GL	X17	0	FC_RNA_downsample_5000
FC_RNA_downsample_5000.348	CLAGL	X17	0.0253165	FC_RNA_downsample_5000
FC_RNA_downsample_5000.349	ITL6GL	X17	0	FC_RNA_downsample_5000
FC_RNA_downsample_5000.350	SSTGA	X17	0.0314685	FC_RNA_downsample_5000
FC_RNA_downsample_5000.351	VIPGA	X17	0	FC_RNA_downsample_5000
FC_RNA_downsample_5000.352	OBGA	X17	0	FC_RNA_downsample_5000
FC_RNA_downsample_5000.353	VLMC	X17	0	FC_RNA_downsample_5000
FC_RNA_downsample_5000.354	PVGA	X17	0	FC_RNA_downsample_5000
FC_RNA_downsample_5000.355	MGL	X17	0	FC_RNA_downsample_5000
FC_RNA_downsample_5000.356	ASC	X17	0	FC_RNA_downsample_5000
FC_RNA_downsample_5000.357	NPGL	X17	0.00490196	FC_RNA_downsample_5000
FC_RNA_downsample_5000.358	D12MSN	X17	0	FC_RNA_downsample_5000
FC_RNA_downsample_5000.359	STRGA	X17	0.773438	FC_RNA_downsample_5000
FC_RNA_downsample_5000.360	OPC	X17	0	FC_RNA_downsample_5000
FC_RNA_downsample_5000.361	CTGL	X18	0	FC_RNA_downsample_5000
FC_RNA_downsample_5000.362	ITL23GL	X18	0	FC_RNA_downsample_5000
FC_RNA_downsample_5000.363	OGC	X18	0	FC_RNA_downsample_5000
FC_RNA_downsample_5000.364	OBGL	X18	0	FC_RNA_downsample_5000
FC_RNA_downsample_5000.365	PTGL	X18	0	FC_RNA_downsample_5000
FC_RNA_downsample_5000.366	ITL45GL	X18	0	FC_RNA_downsample_5000
FC_RNA_downsample_5000.367	ITL5GL	X18	0	FC_RNA_downsample_5000
FC_RNA_downsample_5000.368	CLAGL	X18	0	FC_RNA_downsample_5000
FC_RNA_downsample_5000.369	ITL6GL	X18	0	FC_RNA_downsample_5000
FC_RNA_downsample_5000.370	SSTGA	X18	0	FC_RNA_downsample_5000
FC_RNA_downsample_5000.371	VIPGA	X18	0	FC_RNA_downsample_5000
FC_RNA_downsample_5000.372	OBGA	X18	0	FC_RNA_downsample_5000
FC_RNA_downsample_5000.373	VLMC	X18	0	FC_RNA_downsample_5000
FC_RNA_downsample_5000.374	PVGA	X18	0	FC_RNA_downsample_5000
FC_RNA_downsample_5000.375	MGL	X18	0	FC_RNA_downsample_5000
FC_RNA_downsample_5000.376	ASC	X18	0	FC_RNA_downsample_5000
FC_RNA_downsample_5000.377	NPGL	X18	0	FC_RNA_downsample_5000
FC_RNA_downsample_5000.378	D12MSN	X18	0	FC_RNA_downsample_5000
FC_RNA_downsample_5000.379	STRGA	X18	0	FC_RNA_downsample_5000
FC_RNA_downsample_5000.380	OPC	X18	0.926606	FC_RNA_downsample_5000
