# Supplementary material for: Droplet-based single-cell joint profiling of histone modifications and transcriptomes
Source: Nat Struct Mol Biol. 2023 Aug 10;30(10):1428–33. doi: 10.1038/s41594-023-01060-1 (PMC10584685; doi:10.1038/s41594-023-01060-1)
Supplement: Supplementary file 10 — Statistical source data for Extended Data Fig. 5. [file 41594_2023_1060_MOESM10_ESM.xls]

## Sheet: Ext Fig5A
cells	UMAP_1	UMAP_2	Anno0.8_yel				cell_type	counts	Freq	csum	pos	Target
YX796:GGCTAGTGTGTTTCAC-1	10.0913	6.0982	OPC				ASC	419	3.5	100	98.25	H3K27ac
YX796:GGCTAGTGTAATCGTG-1	13.1059	-2.11667	OGC				CLAGL	184	1.5	96.5	95.75	H3K27ac
YX796:GTTTAACCACCTGGTG-1	7.6491	2.9405	ASC				CTGL	1191	10	95	90	H3K27ac
YX796:GATTCCTGTTTGGGTA-1	3.69855	12.1155	SSTGA				D12MSN	261	2.2	85	83.9	H3K27ac
YX796:GATTCCTGTAACTACG-1	-8.09998	-0.709165	ITL23GL				ITL23GL	1711	14.4	82.8	75.6	H3K27ac
YX796:GATTCCTGTGCAATGC-1	-3.20429	10.6964	VIPGA				ITL45GL	1487	12.5	68.4	62.15	H3K27ac
YX796:GCTGCACAGGGATTAG-1	-3.78546	-4.61469	ITL45GL				ITL5GL	615	5.2	55.9	53.3	H3K27ac
YX796:GCTGCACAGTTACCGG-1	-7.28953	-1.12696	ITL23GL				ITL6GL	464	3.9	50.7	48.75	H3K27ac
YX796:GCTGCACAGCACAGCC-1	13.3197	-1.46375	OGC				MGL	296	2.5	46.8	45.55	H3K27ac
YX796:GCTGCACAGCGCTCAA-1	-0.0556169	6.75393	D12MSN				NPGL	455	3.8	44.3	42.4	H3K27ac
YX796:GCTGCACAGTCACCTC-1	-7.37259	0.970483	ITL23GL				OBGA	484	4.1	40.5	38.45	H3K27ac
YX796:CTAGTGAGTTGGCCGA-1	-6.77945	-2.43717	ITL23GL				OBGL	466	3.9	36.4	34.45	H3K27ac
YX796:CTAGTGAGTGCTCCGT-1	-7.71378	-1.54589	ITL23GL				OGC	918	7.7	32.5	28.65	H3K27ac
YX796:CTAGTGAGTTGGGTTA-1	10.0394	6.04051	OPC				OPC	317	2.7	24.8	23.45	H3K27ac
YX796:CTAGTGAGTTACTTCA-1	-8.43549	0.608928	ITL23GL				PTGL	507	4.3	22.1	19.95	H3K27ac
YX796:AAGAACAGTTTAACCC-1	13.1119	-1.44403	OGC				PVGA	497	4.2	17.8	15.7	H3K27ac
YX796:CGAACAAAGGCGCACT-1	2.10988	6.86612	STRGA				SSTGA	734	6.2	13.6	10.5	H3K27ac
YX796:CGAACAAAGGATCCGC-1	-7.81034	-1.29663	ITL23GL				STRGA	305	2.6	7.4	6.1	H3K27ac
YX796:CGAACAAAGGAACGCG-1	5.11772	-11.8177	CTGL				VIPGA	509	4.3	4.8	2.65	H3K27ac
YX796:CGAACAAAGCTAGAAG-1	7.70127	-9.10828	NPGL				VLMC	54	0.5	0.5	0.25	H3K27ac
YX796:ATGTTCAAGATAGACG-1	-6.938	-0.605733	ITL23GL
YX796:ATGTTCAAGAGGAGGA-1	4.09854	-11.201	CTGL
YX796:TGACCAAGTGCATCGG-1	-5.71363	12.4356	VIPGA
YX796:CTAATCGCATTGCGGT-1	0.979323	6.34853	STRGA
YX796:TGCAGGCTCATCCTCA-1	12.56	-2.03659	OGC
YX796:TGCAGGCTCCTTAAGA-1	3.81254	-10.8102	CTGL
YX796:TGCAGGCTCCCGTTGT-1	-4.10105	-7.18715	ITL5GL
YX796:TCTGGCTTCCTAGTCC-1	-8.14756	1.60304	ITL23GL
YX796:TCTGGCTTCATAATCG-1	2.35383	6.70981	STRGA
YX796:TCTGGCTTCTCAATGA-1	4.42879	6.30039	OBGA
YX796:TCTGGCTTCAATTGGC-1	-3.79768	1.65722	OBGL
YX796:TATGGCCCACAGGGAC-1	12.7163	-1.08271	OGC
YX796:TATGGCCCACATACTG-1	-7.55538	0.297422	ITL23GL
YX796:TATGGCCCATCGCTTT-1	-3.93632	-4.44939	ITL45GL
YX796:CGCGGATTCAGGGCCT-1	-5.75523	1.8233	OBGL
YX796:CGCGGATTCGGTCATG-1	7.76865	-9.0613	NPGL
YX796:TTGGGCGGTACGGTAC-1	-4.12229	-7.12975	ITL5GL
YX796:ACGCTTGAGTCCTGAG-1	-4.20325	-5.09264	ITL45GL
YX796:ACGCTTGAGGGCTTAT-1	12.9413	-2.19713	OGC
YX796:ACGCTTGAGGTTACAC-1	-4.99432	1.59203	OBGL
YX796:ACGCTTGAGTTCCTCA-1	10.1363	6.21461	OPC
YX796:GGACTAAAGCAAGGGT-1	1.39644	13.2625	SSTGA
YX796:GGACTAAAGACCATAC-1	13.4738	-1.56036	OGC
YX796:GGACTAAAGTGAACGA-1	-4.36421	-8.42002	ITL6GL
YX796:CGAATATGTGCAATAT-1	-2.80351	-6.52253	ITL5GL
YX796:CGAATATGTAGCCTCC-1	1.11421	-0.606304	PTGL
YX796:GGAACCTGTCTATCGT-1	0.958874	-0.185074	PTGL
YX796:TTCCTTGAGGATTTGC-1	-3.94492	-4.92785	ITL45GL
YX796:TTCCTTGAGGGCCACT-1	-2.92506	10.4169	VIPGA
YX796:TTCCTTGAGGGACCTC-1	-6.60414	7.40417	MGL
YX796:TTCCTTGAGGGCTAAA-1	-3.02119	0.79281	ITL6GL
YX796:TTCCTTGAGTTTGCGG-1	-0.877339	0.514174	OBGL
YX796:TTCCTTGAGGAAGTAT-1	-2.30811	1.0194	OBGL
YX796:TTAATCGAGTGACCTG-1	1.13901	12.0233	SSTGA
YX796:CGTAATGGTAACGAGG-1	4.40754	-5.66016	CTGL
YX796:CGTAATGGTGAGCAAG-1	-5.36001	12.6016	SSTGA
YX796:GCCAATAGTTGCAATG-1	5.27748	-5.81378	NPGL
YX796:GCCAATAGTGGACATC-1	3.73604	-11.3733	CTGL
YX796:GCCAATAGTAGGTTAT-1	1.07072	6.26174	STRGA
YX796:AGGACTAAGGTAACGA-1	11.9313	-1.40302	OGC
YX796:AGGACTAAGGCTAATC-1	-0.818927	0.484913	OBGL
YX796:AACATAGCAGTTTGGC-1	-3.1848	10.7305	VIPGA
YX796:AACATAGCACCTAATG-1	-2.94963	1.74078	STRGA
YX796:AACATAGCAAGGTAAC-1	11.6414	-1.56982	OGC
YX796:AACATAGCACGTAATT-1	0.752147	-0.165592	PTGL
YX796:TAAAGCCTCAATGACC-1	7.25733	-9.45105	NPGL
YX796:TAAAGCCTCCCGTTAC-1	-3.83106	-4.4137	ITL45GL
YX796:TAAAGCCTCTCAATTC-1	-1.29581	0.471774	OBGL
YX796:TAAAGCCTCGGTTCCT-1	-8.33548	0.483462	ITL23GL
YX796:AGCACTTAGAAAGCAT-1	3.94878	12.8439	SSTGA
YX796:TGGTGCATCCCATAAA-1	-8.41609	1.09346	ITL23GL
YX796:AATTGGGAGGGATGCG-1	-0.00635052	0.423451	PTGL
YX796:AATTGGGAGTATCGCG-1	-7.37689	-0.354808	ITL23GL
YX796:TAAGCCAGTCATGCAA-1	-4.06837	-5.07278	ITL45GL
YX796:TAAGCCAGTAAGGTCC-1	-7.19056	-0.178399	ITL23GL
YX796:TAAGCCAGTGGTTCTT-1	-4.70238	-8.26917	ITL6GL
YX796:TAAGCCAGTTGCACAA-1	13.433	-1.66974	OGC
YX796:CGAGGTGAGTGCTGTG-1	-3.95059	1.54144	OBGL
YX796:CGAGGTGAGGAGCATA-1	3.92326	-11.6188	CTGL
YX796:GGTTGCGGTTACGCGG-1	-3.77733	11.5144	VIPGA
YX796:GGTTGCGGTACCGGAT-1	-3.42756	-7.22274	ITL5GL
YX796:GGTTGCGGTAACTACG-1	4.80817	-5.31307	NPGL
YX796:CATCCTGGTGTGAGGA-1	-8.46087	0.235507	ITL23GL
YX796:CATCCTGGTGGACATC-1	1.08238	6.65268	STRGA
YX796:CATCCTGGTTTAAAGC-1	-3.81041	-6.13909	ITL5GL
YX796:CATCCTGGTAGCTGGT-1	7.86076	-8.98384	NPGL
YX796:CATCCTGGTAGGTTAT-1	-2.89926	10.2817	VIPGA
YX796:ACATTGCAGGTAGCTT-1	2.50452	6.6335	STRGA
YX796:ACATTGCAGGCCAATT-1	11.9683	-1.03337	OGC
YX796:GGGCTAACAGCTCAAC-1	-3.7158	-4.88084	ITL45GL
YX796:CTATGTTTCTGTTGCC-1	4.48469	-5.03526	NPGL
YX796:CTATGTTTCAGCAAGA-1	12.8505	-1.23042	OGC
YX796:CTATGTTTCGGTTTCC-1	-6.47756	-3.67658	ITL45GL
YX796:TATCGAGGTTCTTTAG-1	9.83957	5.85504	OPC
YX796:GCTGGTTCATAATGAG-1	-6.39434	1.73349	OBGL
YX796:GCTGGTTCAATCTCTC-1	9.93267	5.95672	OPC
YX796:GCTGGTTCAGCAACCT-1	7.58969	-9.20315	NPGL
YX796:AACATCATCCTTAGGG-1	5.02199	12.2137	PVGA
YX796:AACATCATCGCTTCTA-1	-3.74178	1.65214	OBGL
YX796:AGGTTAACAATTAACC-1	12.8014	-1.69297	OGC
YX796:AGGTTAACAAACTCAT-1	2.46909	6.51181	STRGA
YX796:AGGTTAACAATCTCTC-1	-3.9199	-6.28999	ITL5GL
YX796:AGGTTAACACTGACTA-1	-8.64089	0.785067	ITL23GL
YX796:AGGTTAACACGTTACA-1	-6.63843	1.41314	ITL23GL
YX796:ATCCATAAGCTCGCTT-1	5.46214	-10.2591	CTGL
YX796:ATCCATAAGACTATTG-1	-2.73139	-6.14864	ITL5GL
YX796:AAGACATAGTCACCTC-1	9.69888	5.72257	OPC
YX796:TAACCGGTCATAACTG-1	4.59935	-10.9206	NPGL
YX796:TAACCGGTCCTGAATA-1	11.3169	-1.68579	OGC
YX796:TAACCGGTCCGGTATG-1	4.65963	-6.24145	CTGL
YX796:AATCTTGAGTCATTTC-1	-7.3179	-0.947804	ITL23GL
YX796:AATCTTGAGGTCATTA-1	12.1914	-1.29625	OGC
YX796:AATCTTGAGGCAATAG-1	-2.75714	-6.6339	ITL5GL
YX796:AATCTTGAGGAAACTG-1	-3.62463	-4.63216	ITL45GL
YX796:AATCTTGAGAGGAGTC-1	-5.62398	1.95447	OBGL
YX796:GTCTTGCTCTCACAAA-1	-5.97823	1.74015	OBGL
YX796:GTCTTGCTCCCTGGTT-1	-3.7163	12.1793	VIPGA
YX796:GTCTTGCTCACTTCAT-1	12.0844	-1.17919	OGC
YX796:GTCTTGCTCATTGACA-1	-7.42642	-1.55297	ITL23GL
YX796:CGTGACATCTTAGGGT-1	-0.152719	6.93657	D12MSN
YX796:CGTGACATCGCCTAAG-1	4.30265	12.4411	PVGA
YX796:CGTGACATCTAATCAG-1	-3.60729	-4.36585	ITL45GL
YX796:CGGTTCCGTCAATGTG-1	-7.13966	-1.67262	ITL23GL
YX796:CGGTTCCGTATTCGTC-1	-2.98664	-5.1713	ITL45GL
YX796:CGGTTCCGTAGGATTT-1	-5.41568	-4.32712	ITL45GL
YX796:CGGTTCCGTTTACTTG-1	-5.05923	-7.91812	ITL6GL
YX796:CGGTTCCGTTACTTGC-1	4.25054	-11.3276	CTGL
YX796:CGAGGCAAGTCATCCC-1	6.52926	-10.7255	NPGL
YX796:CGAGGCAAGTTTGCGG-1	10.1644	6.16958	OPC
YX796:ATTACGTCATTCAGCA-1	-6.61454	1.38487	OBGL
YX796:ATTACGTCACCAGGTT-1	-0.343182	0.221344	PTGL
YX796:GCGATTAGTCCTTCTC-1	12.9751	-1.81298	OGC
YX796:GCGATTAGTGGGAACA-1	1.19818	-0.638524	PTGL
YX796:GCGATTAGTTCCGCAC-1	13.2794	-1.47176	OGC
YX796:GTGTGTTAGGCTTAAC-1	7.86778	-8.97978	NPGL
YX796:GTGTGTTAGCTCCTTA-1	5.63706	12.0133	PVGA
YX796:GGGTCAACATGGCCTG-1	0.67268	-0.363319	PTGL
YX796:AGCAATACAAACGGGC-1	1.69398	11.9044	SSTGA
YX796:AGCAATACATGTCAGC-1	-4.60533	-4.84641	ITL45GL
YX796:GCCCAAATCGACAAAG-1	-2.67568	-6.15447	ITL5GL
YX796:GCCCAAATCTTGCTAT-1	2.21713	6.76736	STRGA
YX796:GCCCAAATCAATCTCT-1	-0.269021	6.93837	D12MSN
YX796:GCCCAAATCTCACTAT-1	3.94097	11.487	SSTGA
YX796:CTGGACCAGCCGCAGT-1	-6.56568	1.4153	OBGL
YX796:CTGGACCAGGTCCAAT-1	-5.55675	1.81243	OBGL
YX796:CTGGACCAGGAGTAAT-1	-5.72015	1.91441	OBGL
YX796:CTGGACCAGCTGTCAG-1	-4.14515	12.1956	VIPGA
YX796:CTGGACCAGCCGCAAC-1	4.42963	6.2809	OBGA
YX796:TCCTCTAAGGTTACGT-1	4.97515	-9.91315	CTGL
YX796:GACACCGGTAGCTAGC-1	-5.57878	12.396	VIPGA
YX796:GACACCGGTACAATGT-1	11.9796	-1.96255	OGC
YX796:GACACCGGTTATCGAG-1	0.938775	-0.149923	PTGL
YX796:GCTATCCTCCTCAGTC-1	-6.2684	1.46147	ITL23GL
YX796:GCTATCCTCTGTAATG-1	-6.38932	-2.80707	ITL45GL
YX796:GCTATCCTCTGTAAGC-1	-0.0715404	0.375996	PTGL
YX796:GCTATCCTCGGTCAAT-1	-2.96882	10.3424	SSTGA
YX796:GCTATCCTCCTAAGTA-1	-1.18743	0.636216	OBGL
YX796:GGTCAGGAGGATCCGC-1	-4.55938	-4.50822	ITL45GL
YX796:GGTCAGGAGTGGACAA-1	-6.77554	-2.12036	ITL23GL
YX796:GGTCAGGAGTTTGGTA-1	-4.0926	-5.04574	ITL45GL
YX796:GGTCAGGAGGACCTGC-1	5.97822	-11.3703	CTGL
YX796:TTGACATCAATGAAGC-1	-3.79044	11.509	VIPGA
YX796:TTGACATCACAGGATG-1	-3.35027	-4.74847	ITL5GL
YX796:CAGCATGTCTATTGTC-1	-6.12159	1.85432	OBGL
YX796:CAGCATGTCATTGCGG-1	0.0784154	-0.114915	PTGL
YX796:AATTAGCGTTCCTGTG-1	4.05416	-10.5255	CTGL
YX796:AATTAGCGTGAACAAA-1	1.02888	6.70222	STRGA
YX796:AATTAGCGTACGCGCA-1	7.23966	-9.46571	NPGL
YX796:AATTAGCGTGTTGCAA-1	-7.2312	-4.22784	ITL45GL
YX796:AATTAGCGTCCAAGAC-1	-2.48386	-6.08331	ITL5GL
YX796:AATTAGCGTATTCGCT-1	-4.60124	1.5763	OBGL
YX796:AATTAGCGTGTCCAAA-1	4.73476	11.7431	PVGA
YX796:GTTTGTCGTTAACACG-1	1.71283	12.057	SSTGA
YX796:GTTTGTCGTGATGAGG-1	-4.11944	-1.35354	CLAGL
YX796:GTTTGTCGTTAAATGC-1	7.52924	-9.23875	NPGL
YX796:TGGTAAACATAGACCC-1	4.51714	-11.7205	CTGL
YX796:TGGTAAACATGCATAT-1	-3.99485	-8.87052	OBGL
YX796:CTTGAATCATTATGAC-1	3.99122	-10.5633	CTGL
YX796:CTTGAATCAATGCGCT-1	-6.603	-2.95654	ITL45GL
YX796:ACGAAGTCAAGGTGCA-1	0.856438	6.35848	STRGA
YX796:ACGAAGTCATGTCAGC-1	1.44099	6.82181	STRGA
YX796:ACGAAGTCAGAAATGC-1	-4.43883	-8.36298	ITL6GL
YX796:CTGGTCAAGGAGTCGG-1	2.03496	6.92099	STRGA
YX796:CTGGTCAAGTTGGCCA-1	4.07227	5.96011	OBGA
YX796:CTGGTCAAGCACTAAC-1	1.91227	7.07179	STRGA
YX796:CTGGTCAAGGAAGCAC-1	-6.39151	-3.99908	ITL45GL
YX796:CTGGTCAAGGTCCTGA-1	-6.41989	-3.46955	ITL45GL
YX796:GTACTAATCACGCCAA-1	-5.5605	-3.88487	ITL45GL
YX796:GTACTAATCATGGCTG-1	13.1272	-1.73833	OGC
YX796:TTGCAATCATTCAGCA-1	2.32084	6.80022	STRGA
YX796:TTGCAATCATAAGGAC-1	-2.91965	10.339	STRGA
YX796:TTGCAATCATTAAAGG-1	3.90406	12.5749	PVGA
YX796:TTGCAATCACAGAAAC-1	-6.5474	1.57372	OBGL
YX796:TCCAGCAAGTCTATGA-1	12.4169	-1.85636	OGC
YX796:AATTGCTCACCGGCTA-1	-5.16305	-7.94815	ITL6GL
YX796:AATTGCTCATAAACCT-1	4.86273	11.9605	SSTGA
YX796:AATTGCTCATGTGGGA-1	0.961188	6.22679	STRGA
YX796:ACGAGTAAGGGATGAC-1	-2.90101	1.23592	PTGL
YX796:ACGAGTAAGTTAGCCG-1	-4.90365	-4.81342	ITL45GL
YX796:ACGAGTAAGTTACCGG-1	-5.05941	-4.09129	ITL45GL
YX796:ACGAGTAAGGGATGCG-1	-6.87211	-0.640816	ITL23GL
YX796:ACGAGTAAGCAGGTGG-1	-4.28463	-3.86228	ITL45GL
YX796:TCCCGGACAACCTAAT-1	-3.79842	-3.80234	ITL45GL
YX796:TCCCGGACACACCAAC-1	3.93364	-11.753	CTGL
YX796:TCCCGGACATTAGCCA-1	11.7733	0.0234915	OGC
YX796:TCCCGGACAACTGGCT-1	-2.30312	-5.79853	ITL5GL
YX796:TCCCGGACACCTACGG-1	13.1446	-1.69414	OGC
YX796:TCCCGGACACCTGGTG-1	-4.59076	1.54622	OBGL
YX796:TCCCGGACACCGTTCC-1	-3.06479	10.9954	VIPGA
YX796:TCCCGGACAACTAGCC-1	11.9337	-1.98687	OGC
YX796:TATATCCTCACGTTAA-1	12.3408	-1.77199	OGC
YX796:CTAATCCGTTTCGCGC-1	5.50799	-11.2441	CTGL
YX796:CTAATCCGTGCTTTAC-1	-8.52273	0.952	ITL23GL
YX796:CTAATCCGTCAGGAAG-1	1.85326	11.7868	SSTGA
YX796:CTAATCCGTAACCACA-1	-3.56316	12.0871	VIPGA
YX796:GTTGCTGAGTCTGGGC-1	3.12033	11.9055	SSTGA
YX796:GTTGCTGAGCTCATAA-1	5.06304	-11.6343	CTGL
YX796:GTTGCTGAGCTACTGG-1	4.45853	-11.8448	CTGL
YX796:TGGACTAGTTAGAGCC-1	-9.34601	-9.57847	CLAGL
YX796:TGGACTAGTGCTAGAC-1	-6.40479	1.36343	ITL23GL
YX796:GCATCCTTCGTTCACC-1	4.61348	-11.1362	CTGL
YX796:GCATCCTTCACAGCCA-1	8.02538	2.79012	ASC
YX796:GCATCCTTCCAGCACA-1	1.91353	7.10455	STRGA
YX796:ATCATGTCAAATGCCC-1	-5.0807	-8.43308	ITL6GL
YX796:ATCATGTCAATGAATG-1	-1.04245	0.62046	OBGL
YX796:ATCATGTCACTTACAG-1	12.2001	-1.39571	OGC
YX796:ATCATGTCATCTAGCA-1	1.32884	11.8531	SSTGA
YX796:CCTTTAGTCAACAAGG-1	11.4222	0.874116	OPC
YX796:CCTTTAGTCCCTGATC-1	3.05855	5.85559	OBGA
YX796:CCTTTAGTCCGTCCAT-1	-3.00124	-4.43259	OBGL
YX796:CCTTTAGTCCTTGAGG-1	-4.67445	-5.70257	ITL45GL
YX796:TCCCTGGTCAAGTGTC-1	-4.41509	-4.5605	ITL45GL
YX796:TCCCTGGTCAGTATTG-1	-6.90386	0.850171	ITL23GL
YX796:TCCCTGGTCTGTGCAG-1	4.2015	6.57586	OBGA
YX796:AAACCGCGTTATTGCC-1	-0.424327	0.448754	PTGL
YX796:AAACCGCGTGTTGCTT-1	-8.52397	-0.209121	ITL23GL
YX796:GCACGCTAGGAACACA-1	1.27688	11.7813	NPGL
YX796:GCACGCTAGTTATGTG-1	-2.70084	1.10164	PTGL
YX796:GCACGCTAGGACAATG-1	2.36767	13.1884	SSTGA
YX796:GCACGCTAGGAGCACG-1	-6.62302	-3.89141	ITL45GL
YX796:GAGTTACTCTCGCCCA-1	2.9395	13.1623	SSTGA
YX796:GAGTTACTCAAACCTA-1	-3.13924	11.0009	VIPGA
YX796:GCCAATTAGCGGATAA-1	-7.67305	-0.403084	ITL23GL
YX796:GCCAATTAGTGCACGC-1	1.93051	7.06931	STRGA
YX796:GTTAAGTGTAACCAGC-1	-2.92591	10.3365	VIPGA
YX796:TAGGCTTAGGTTAGAG-1	1.78492	13.1777	SSTGA
YX796:AACCTCCTCGCTCACT-1	0.917169	-0.198727	PTGL
YX796:AACCTCCTCCCTGTTA-1	-6.9953	7.37423	MGL
YX796:AACCTCCTCGTTATAG-1	1.13647	-0.453413	PTGL
YX796:CATTCATTCCCGTTGT-1	11.3956	0.943944	OPC
YX796:TTGTCCGGTTTGCGAA-1	7.14768	-9.55504	NPGL
YX796:TTGTCCGGTAAAGCGG-1	1.21963	11.8864	SSTGA
YX796:CTGTAACAGTTTCCTG-1	-5.12813	-4.1387	ITL45GL
YX796:CTGTAACAGTTATCTC-1	3.77492	11.8806	SSTGA
YX796:CTAAGGTTCGCTAGAT-1	-0.263101	6.9166	D12MSN
YX796:CTAAGGTTCAATAGCC-1	-6.86145	1.15907	ITL23GL
YX796:CTAAGGTTCGTCCTTA-1	6.11182	-11.0785	CTGL
YX796:GGTTTGTAGGCGCATC-1	-5.18931	-6.65798	ITL5GL
YX796:GGTTTGTAGTTTGTCT-1	-7.31453	-4.18189	ITL45GL
YX796:GGTTTGTAGTTCCTCA-1	0.00157096	0.0571255	OBGL
YX796:GGTTTGTAGTGACCTG-1	-6.64066	-3.72306	ITL45GL
YX796:GGTTTGTAGCTAGAAG-1	-7.82763	-1.02391	ITL23GL
YX796:ATCAAGCTCCAATAGC-1	-4.06797	-6.85089	OBGL
YX796:ATCAAGCTCCCGTTGT-1	4.14068	12.621	PVGA
YX796:AGGTTTGGTCATCCTG-1	-5.66789	1.48667	OBGL
YX796:AGGTTTGGTTGGTTAG-1	4.99583	11.6725	PVGA
YX796:GTGAATCTCCTACCTA-1	-2.71241	-6.81826	ITL5GL
YX796:GAGCGATAGCATGAAG-1	-7.19882	-3.35854	ITL23GL
YX796:GAGCGATAGTCTGGGC-1	5.10148	12.4682	PVGA
YX796:GAGCGATAGCTCCTTA-1	-5.17668	-7.10133	ITL6GL
YX796:TTGCTCTCATTGTGAT-1	-6.02147	-3.36132	ITL45GL
YX796:TTGCTCTCAGCTCATA-1	-5.71104	-3.51136	ITL45GL
YX796:GGTTGGTGTAAATTGC-1	-4.41221	-4.66294	ITL45GL
YX796:GGTTGGTGTAGGTGTC-1	-9.29015	-9.6439	CLAGL
YX796:GGTTGGTGTCCGCTGT-1	-4.76082	1.51845	OBGL
YX796:GGTTGGTGTTTGAGCA-1	7.82868	-9.01643	PTGL
YX796:GGTTGGTGTCCGTGAG-1	1.85455	12.7772	SSTGA
YX796:TTGCTTAGTCATCCTG-1	5.26138	-5.82953	NPGL
YX796:TTGCTTAGTGGAAACG-1	-7.2765	-0.38758	ITL23GL
YX796:TTGCTTAGTCATTGAG-1	-5.66189	1.90544	OBGL
YX796:CTTAGTTTCTATTGTC-1	-0.285222	6.26737	D12MSN
YX796:CTTAGTTTCTCACTCA-1	-6.75995	1.29543	ITL23GL
YX796:GGTCTTTGTGAATCGC-1	-4.15749	-8.75069	ITL6GL
YX796:GGTCTTTGTACGCGCA-1	1.13222	6.73347	STRGA
YX796:GGTCTTTGTTTGTTGC-1	-4.92557	-4.1869	ITL45GL
YX796:TTGCAACAGTAAACCC-1	3.97497	11.4562	SSTGA
YX796:TTGCAACAGGCACAGG-1	-0.828244	0.52087	OBGL
YX796:GTGCAAGCATAAGCAA-1	0.269532	6.5263	D12MSN
YX796:GTGCAAGCAGACAAAC-1	4.86793	12.324	PVGA
YX796:GTGCAAGCATCATGGC-1	-0.327338	6.33488	D12MSN
YX796:CGTGAGGAGGTCGAGG-1	-3.1816	-1.90907	PTGL
YX796:CGTGAGGAGTTTGGGT-1	-3.54906	-4.82732	ITL5GL
YX796:CGTGAGGAGTTTCCGC-1	7.51618	2.88688	ASC
YX796:CGTGAGGAGTAACAGG-1	-0.279073	6.92477	D12MSN
YX796:AAAGGACGTTGAGCCG-1	-3.85659	-4.57045	ITL45GL
YX796:AAAGGACGTGACCTGG-1	-7.02769	1.53091	ITL23GL
YX796:ATGACGAAGTTAGGCT-1	-7.12248	8.1218	MGL
YX796:TGCTAACAGGCCTAAT-1	-8.24596	-1.57869	ITL23GL
YX796:TGCTAACAGGTGTCCA-1	-4.89958	1.58241	OBGL
YX796:TGCTAACAGGGCTAAA-1	7.77002	-9.04777	NPGL
YX796:TGCTAACAGGTGAAAT-1	5.93783	-11.2869	CTGL
YX796:AGCTACTAGTAAACCC-1	-4.19385	1.45138	OBGL
YX796:AGCTACTAGTAGCGGG-1	8.77047	2.56016	VLMC
YX796:AGCTACTAGGTCTTGG-1	-4.35646	1.4794	OBGL
YX796:ACCTGGTCAGTAGGAT-1	2.86242	5.5682	OBGA
YX796:CTGTTAAAGTTAGGCT-1	12.1185	-1.7917	OGC
YX796:CTGTTAAAGCAAGGGT-1	-4.36392	-4.18498	ITL45GL
YX796:CTGTTAAAGCATTAGC-1	2.03234	13.3486	SSTGA
YX796:CTGTTAAAGCTCCTAC-1	-2.88962	10.2889	VIPGA
YX796:CCCGTTGTCCTCCTAA-1	12.8682	-2.24973	OGC
YX796:CCCGTTGTCACTTTAC-1	-5.46564	-7.40348	ITL6GL
YX796:CCCGTTGTCTATCGCC-1	-4.66651	-8.49195	ITL6GL
YX796:CCCGTTGTCCGGTTGA-1	5.09274	-9.84379	CTGL
YX796:CGCCTGTGTCCTTAGT-1	1.1742	12.86	SSTGA
YX796:CGCCTGTGTTAGGTGC-1	-5.51697	1.68444	OBGL
YX796:CGCCTGTGTGCTAGAC-1	3.99332	-11.9882	CTGL
YX796:CGCCTGTGTTTGAGCA-1	12.1155	-1.36881	OGC
YX796:CCAGCTGCAAATACCT-1	1.49665	6.90031	STRGA
YX796:CCAGCTGCAATTTAGC-1	4.42349	12.4442	SSTGA
YX796:CCCTCATAGCAAGATG-1	-7.17999	-0.806031	ITL23GL
YX796:CCCTCATAGTTTGTCT-1	5.25811	12.0516	PVGA
YX796:CCCTCATAGTCATCCC-1	12.7204	-1.34972	OGC
YX796:CCCTCATAGTCCTTTG-1	-4.15311	-8.64748	ITL6GL
YX796:CCCTCATAGCCTAACG-1	-3.10212	1.19878	OBGL
YX796:CCCTCATAGTTAGAGG-1	13.0331	-2.21918	OGC
YX796:CTTCGCGTCCTGAGTG-1	6.38467	-1.43802	STRGA
YX796:CTTCGCGTCATGCAAC-1	-5.21022	-5.47413	ITL45GL
YX796:CTCTCACAGACTATTG-1	0.233975	0.389726	PTGL
YX796:CGCATATAGCTCGCTT-1	3.87485	-10.7643	CTGL
YX796:CGCATATAGGCATTGT-1	4.79024	-5.28237	NPGL
YX796:CGCATATAGCACCACA-1	1.90592	7.08306	STRGA
YX796:GGTTAATGTTCAAGCA-1	-6.61495	-0.244847	OBGL
YX796:GGTTAATGTAATCGTG-1	-3.0145	10.7446	VIPGA
YX796:GGTTAATGTGCTTTAC-1	6.5679	-10.6229	CTGL
YX796:CTGGTAAGTGGAGCAA-1	1.00208	-0.270016	PTGL
YX796:CTGGTAAGTAATAGCT-1	-6.76865	-3.96269	ITL45GL
YX796:TAGTGGCGTTTGGGCG-1	11.6982	-1.72985	OGC
YX796:TAGTGGCGTAATTAGC-1	0.535247	0.0578167	PTGL
YX796:TAGTGGCGTCCGTGAG-1	-6.29188	0.275207	OBGL
YX796:GATAACGAGCAGGCCT-1	-7.31086	-0.374219	ITL23GL
YX796:GATAACGAGGCATTGT-1	4.94161	-11.9227	CTGL
YX796:CCATCACTCGGCCAGT-1	3.03041	5.56252	OBGA
YX796:GCAATCTAGGGCTTAT-1	-6.91133	-3.49588	ITL45GL
YX796:TGTCCTGGTCAATAGT-1	-2.89836	1.33815	OBGL
YX796:GAAACTGAGCAATAGG-1	-0.205287	6.80368	D12MSN
YX796:GAAACTGAGATAGACG-1	-5.30474	-3.84936	ITL45GL
YX796:GAAACTGAGTAGCGCC-1	11.7456	-1.71416	OGC
YX796:GAAACTGAGCTTCTCA-1	-4.72224	-7.50663	ITL6GL
YX796:AAACAGCCAACTAGAA-1	6.35733	-10.7171	NPGL
YX796:AAACAGCCACGTGCTG-1	0.26113	0.0810231	PTGL
YX796:AAACAGCCAAATATCC-1	-6.69986	1.8092	OBGL
YX796:CATCAGCCACTAAGAA-1	-7.61404	0.52811	ITL23GL
YX796:AAAGCAAGTTATCCGT-1	0.650657	0.0840886	PTGL
YX796:AAAGCAAGTGTTAGCA-1	-6.56672	-4.20935	ITL45GL
YX796:AAAGCAAGTTAGCAGC-1	0.888646	6.36941	STRGA
YX796:AAAGCAAGTTTATGGG-1	-6.60376	1.02308	OBGL
YX796:AAAGCAAGTGCAATGC-1	-5.40892	-6.20383	ITL5GL
YX796:GTTCATTTCAACAAGG-1	3.75112	12.4174	SSTGA
YX796:GTTCATTTCGGGATTT-1	-4.79626	-4.67537	ITL45GL
YX796:GTTCATTTCATTACAG-1	0.624578	6.58048	D12MSN
YX796:AGAAAGGCAAGCTTAT-1	4.35596	-10.7832	CTGL
YX796:AGAAAGGCAAGGCCAA-1	-5.62475	7.61208	STRGA
YX796:CCCTCAGTCGTTAGTA-1	-2.84346	-6.5217	ITL5GL
YX796:CCCTCAGTCCCGCATT-1	12.3246	-1.12117	OGC
YX796:CCCTCAGTCATCCTGC-1	-6.90914	-0.504496	ITL23GL
YX796:CCCTCAGTCAAGGACA-1	-2.94217	1.28453	OBGL
YX796:GATTCAGGTTGACTTC-1	5.18623	-5.68311	NPGL
YX796:ACGCCTAAGTATTGGC-1	5.4959	11.9179	PVGA
YX796:ACGCCTAAGCTATGAC-1	-5.81125	7.66858	MGL
YX796:GGAACTAAGCTATGAC-1	-5.58586	-6.89839	ITL45GL
YX796:CGGATAAAGATAACCC-1	8.17752	2.52033	ASC
YX796:CGGATAAAGGTCCAAT-1	12.1579	-1.96609	OGC
YX796:CGGATAAAGCCACAAT-1	12.147	-1.71875	OGC
YX796:ACCCTCCCAGGTATTT-1	5.29714	-5.93587	NPGL
YX796:ACCCTCCCAATTAAGG-1	-2.32852	-6.60389	ITL5GL
YX796:ACCCTCCCAATTTGGT-1	1.74915	7.22635	STRGA
YX796:GAGTGATCAGGATTAA-1	-2.18366	-6.52179	ITL5GL
YX796:GAGTGATCAGGACCTT-1	5.48667	11.8153	PVGA
YX796:GAGTGATCAGTTATCG-1	1.99979	7.11313	STRGA
YX796:TTTCCTGAGACTAAGG-1	11.2102	-1.74181	OGC
YX796:AAGCCACGTGAATCGC-1	-4.45613	-5.18901	ITL45GL
YX796:AAGCCACGTAGGTTTG-1	-4.15259	-5.16689	ITL45GL
YX796:AAGCCACGTTTGTTGC-1	-7.52741	0.237363	ITL23GL
YX796:AAGCCACGTAGCCTCC-1	-2.92325	-6.42207	ITL5GL
YX796:TGCCGGTAGGTCCAAT-1	-8.10001	0.882046	ITL23GL
YX796:TGCCGGTAGTCGCTAG-1	4.76884	-5.18157	NPGL
YX796:TGCCGGTAGGACCTGC-1	-5.60347	-3.8853	ITL45GL
YX796:TGCCGGTAGCTAGAAG-1	-8.07751	0.075915	ITL23GL
YX796:TGCCGGTAGTAGCGCC-1	-3.83264	12.1216	VIPGA
YX796:TGGGCATGTGAGGTGA-1	11.4124	-1.4078	OGC
YX796:TGGGCATGTCCAAGAC-1	-7.49217	0.661293	ITL23GL
YX796:TGGGCATGTTGCTGGG-1	3.92227	12.7803	SSTGA
YX796:TGGGCATGTCGACTAA-1	-5.31349	-4.31364	ITL45GL
YX796:GGAGCGATCAGAAACG-1	-4.68149	-8.30952	ITL6GL
YX796:GGAGCGATCAAACCTA-1	1.83107	11.5868	SSTGA
YX796:GGAGCGATCAGCACGC-1	4.09594	-12.0885	CTGL
YX796:ACAGTATGTTCCTGTG-1	-3.84873	-3.89554	ITL45GL
YX796:AGACAATAGTTGGATC-1	12.6468	-1.09124	OGC
YX796:AGACAATAGCTGAGGG-1	-7.97544	0.797624	ITL23GL
YX796:AGACAATAGTGTGATC-1	-2.78586	0.985885	ITL6GL
YX796:AGACAATAGCACGTTG-1	-7.79393	-1.82098	ITL23GL
YX796:CAGCCTAAGGAACGCG-1	-7.59311	0.599998	ITL23GL
YX796:TGTGAAACAGCAACCT-1	7.25273	2.9535	VLMC
YX796:TGTGAAACAAAGCGCA-1	-8.1149	1.62613	ITL23GL
YX796:CAGGTTTAGGCCTGGT-1	1.56115	11.9834	SSTGA
YX796:CAGGTTTAGTTAGCTA-1	0.842795	-0.176372	PTGL
YX796:TTGGCTGAGGGTGAAC-1	-5.73763	1.85155	OBGL
YX796:TTGGCTGAGCCACATG-1	12.4044	-1.67536	OGC
YX796:CTGTACCTCTTGTCCA-1	12.6948	-2.0876	OGC
YX796:CACTAAGGTTAGAGGG-1	-7.89127	1.20755	ITL23GL
YX796:CACTAAGGTTTATGGG-1	-6.79051	-2.28614	ITL45GL
YX796:AAGGTCAAGCTCAATA-1	-7.33726	1.32647	ITL23GL
YX796:AAGGTCAAGATGCCTG-1	11.3807	0.987937	OPC
YX796:AAGGTCAAGTTAGTGC-1	4.55653	-5.03645	NPGL
YX796:GAGCATGCATATTGAC-1	13.0372	-1.51557	OGC
YX796:GAGCATGCAACTGGGA-1	-4.3157	-8.37501	ITL6GL
YX796:GAGCATGCAGGCTGTT-1	-8.25008	0.814396	ITL23GL
YX796:AGGTAACCATAGCAGG-1	-4.70741	-7.55849	ITL6GL
YX796:AGGTAACCACTGGCCA-1	-5.82977	12.4033	VIPGA
YX796:GCTATTGCATCATGGC-1	5.11741	-11.2639	CTGL
YX796:GCTATTGCAGCTACGT-1	-5.76692	12.6845	VIPGA
YX796:GCTATTGCAGTCTAAT-1	-1.2267	0.406024	PTGL
YX796:CCAACATAGGCTATGT-1	1.71011	11.1605	SSTGA
YX796:CCAACATAGGGCCACT-1	3.44419	12.1723	SSTGA
YX796:GGTGAGTAGTCCTGAG-1	1.1656	-0.620318	PTGL
YX796:GGTGAGTAGCGGATTT-1	-5.75872	12.3481	VIPGA
YX796:GGTGAGTAGGCTACTG-1	3.37751	5.40531	CLAGL
YX796:TAGGCTAGTTCAAGCA-1	8.40729	2.39573	OBGL
YX796:TAGGCTAGTAGGATCC-1	-2.90936	0.961751	ITL5GL
YX796:TAGGCTAGTTGCTTCG-1	-7.12471	1.31859	ITL23GL
YX796:ACGTTACAGCGAGTAA-1	4.05594	-11.6541	CTGL
YX796:ACGTTACAGTCACGAT-1	-5.76668	12.4437	VIPGA
YX796:GCTTAACAGCAAGGGT-1	1.33747	11.7791	SSTGA
YX796:GCTTAACAGGGACTAA-1	1.99841	7.01491	STRGA
YX796:GCTTAACAGGCACAGG-1	-5.04661	-8.36835	ITL6GL
YX796:ATCACACAGGTGCGGA-1	0.0417404	0.36113	PTGL
YX796:ATCACACAGTTATCCT-1	4.55889	11.8423	SSTGA
YX796:ATCACACAGAACCTGT-1	2.84824	5.54943	OBGA
YX796:ATCACACAGCGCCTTT-1	1.74414	13.0216	SSTGA
YX796:CGCTACTTCATAACTG-1	4.84415	-5.24378	NPGL
YX796:CGCTACTTCATTTGCT-1	-6.9118	-0.593581	ITL23GL
YX796:CGCTACTTCATGACCG-1	3.99882	5.94535	OBGA
YX796:GGCCTAATCAAACCGT-1	0.0232973	6.97838	D12MSN
YX796:GGCCTAATCTCATCAT-1	4.22596	6.32602	OBGA
YX796:AAGCATGAGCCACAAT-1	0.938841	6.69073	STRGA
YX796:CATAACGGTTCGCTCA-1	3.98948	6.0857	OBGA
YX796:CATAACGGTAGTTAAC-1	-6.9171	-0.5468	ITL23GL
YX796:AATCATCCAGCAGGTA-1	4.98771	-11.7894	CTGL
YX796:AATCATCCATTGACAT-1	-1.11229	0.634384	OBGL
YX796:AATCATCCACACCAAC-1	-2.80668	-6.80119	ITL5GL
YX796:AATCATCCATTGCGTA-1	-4.51214	-8.12718	ITL6GL
YX796:TCTTAGCGTTCCAGGG-1	1.28065	13.1207	SSTGA
YX796:TCTTAGCGTTGCCTCA-1	1.76064	7.22178	STRGA
YX796:TACGTACAGTCATGCG-1	5.3303	11.7587	PVGA
YX796:TACGTACAGCTAATTG-1	-3.97582	-3.90499	ITL45GL
YX796:ACCGCAATCTTAATGG-1	-5.16187	1.67167	OBGL
YX796:ACCGCAATCAAGCTTA-1	-7.29008	7.57313	MGL
YX796:ACCGCAATCCTCAGCT-1	-2.85803	-6.80693	ITL5GL
YX796:TCAAGTATCGTTCACC-1	11.8301	-1.05719	OGC
YX796:GGCCATCAGCTTTGTT-1	-2.64809	1.28039	OBGL
YX796:GGCCATCAGACAACAG-1	-6.61669	-3.88987	ITL45GL
YX796:TGTGGCGGTGAGCGAA-1	3.76478	-11.147	CTGL
YX796:TGTGGCGGTTTGAGGC-1	-3.93918	-3.98538	ITL45GL
YX796:AATAACCGTTTGCGCC-1	-4.23293	-5.00647	ITL5GL
YX796:TAGCTAATCAGTGAAG-1	1.36308	11.82	SSTGA
YX796:TAGCTAATCTTGCTAT-1	-3.04731	0.894066	OBGL
YX796:ACCGGTTCACAGGGAC-1	-2.22097	-6.27157	ITL5GL
YX796:ACCGGTTCAGCTAACC-1	-5.43056	12.6148	SSTGA
YX796:TCCGGTAAGCGCATTG-1	-3.8925	-4.03094	ITL45GL
YX796:ATGTAAGCACAGACTC-1	5.14359	-9.87076	CTGL
YX796:ATGTAAGCAACCTGGT-1	4.51793	-4.96707	NPGL
YX796:ATGTAAGCAGCAAGTG-1	-6.43684	0.745116	OBGL
YX796:ATGTAAGCAATAGTCT-1	11.4567	0.789283	OPC
YX796:TCTACTAGTTTGTGGA-1	-2.58537	1.1194	OBGL
YX796:TCTACTAGTTAACGAT-1	1.36738	11.8563	SSTGA
YX796:TCTACTAGTTGGTTGA-1	12.4532	-1.41954	OGC
YX796:TACTGAGGTGAGGTGA-1	5.17624	-5.68598	NPGL
YX796:TACTGAGGTAGGATTT-1	11.0937	-1.66793	OGC
YX796:GGCAAGCCATAAGTCT-1	4.91796	12.3129	PVGA
YX796:GGCAAGCCATAAACCT-1	11.8152	-1.60963	OGC
YX796:TATTACCTCTTGCTAT-1	-7.84815	-1.83372	ITL23GL
YX796:TATTACCTCCCTCGCA-1	-2.79321	-6.51894	ITL5GL
YX796:TATTACCTCCACCTGT-1	-3.97657	-8.87147	OBGL
YX796:TAGCGCGGTGTGCACG-1	3.76687	12.0773	SSTGA
YX796:GGAGTCTGTTGTTCAC-1	-6.92596	-0.136149	ITL23GL
YX796:GGAGTCTGTTGTTGTC-1	-8.38496	0.73716	ITL23GL
YX796:GGAGTCTGTATTCGCT-1	-7.86204	-1.0043	ITL23GL
YX796:GTTTCCTCAACAGGAT-1	-7.1145	0.156896	ITL23GL
YX796:AGGAACCAGTTTCCTG-1	-4.83392	-8.22208	ITL6GL
YX796:AGGAACCAGCCTGGTA-1	-6.43369	-3.71977	ITL45GL
YX796:GGTCGGTTCGCTCCAT-1	-6.06855	1.70122	OBGL
YX796:GGTCGGTTCATGCGTG-1	-6.52622	1.86743	OBGL
YX796:GGTCGGTTCATGCTAA-1	3.14361	3.19566	OPC
YX796:GGTCGGTTCGTAACGT-1	-8.45611	0.163182	ITL23GL
YX796:CTTGGACCAATCCCTT-1	3.18086	5.84032	OBGA
YX796:GTAGGATCAATCATGT-1	12.3215	-2.06653	OGC
YX796:GTAGGATCATTAAAGG-1	-3.62762	11.3237	VIPGA
YX796:GTAGGATCAAATATCC-1	4.07589	11.4813	SSTGA
YX796:GTGGTTAGTGCTGTAA-1	-4.73947	-7.17536	ITL6GL
YX796:CATAGACTCTCACTAT-1	-2.9905	1.35941	OBGL
YX796:CAGCTCAAGTTTAACG-1	-9.35438	-9.59397	CLAGL
YX796:CAGCTCAAGTTGTCCC-1	5.50655	11.827	PVGA
YX796:CAGCTCAAGGAAGCAC-1	0.819014	6.43089	STRGA
YX796:CAGCTCAAGTTGGGCC-1	1.78667	12.3911	SSTGA
YX796:TATGGGCGTTGCGCGA-1	-2.83793	1.28349	ITL5GL
YX796:AAGGATTAGGCATGTT-1	0.39884	6.61284	D12MSN
YX796:AAGGATTAGTTATCTC-1	12.5944	-1.48473	OGC
YX796:CGAAGAATCTTAGGAC-1	11.4547	-1.36924	OGC
YX796:CGAAGAATCTTGTTCG-1	4.5515	-11.4863	CTGL
YX796:CATTGTGCAATTGCGC-1	-7.01316	7.55242	MGL
YX796:CATTGTGCAGGTTCAC-1	-0.152002	0.373941	PTGL
YX796:TCCTCACAGTCATCCC-1	2.11806	7.0783	STRGA
YX796:TCCTCACAGGTTTGAC-1	-5.17209	12.3931	VIPGA
YX796:TCCTCACAGTCACTAA-1	3.76328	12.5755	SSTGA
YX796:TCCTCACAGAACAAGT-1	0.766612	6.4515	STRGA
YX796:AGGTCCGGTTAAGCGC-1	-5.48102	1.98657	OBGL
YX796:AGGTCCGGTCATGCAA-1	-3.18746	-6.60558	ITL5GL
YX796:AGGTCCGGTTTACGTC-1	-7.99775	-1.0718	ITL23GL
YX796:AGGTCCGGTACCGAAC-1	-4.73362	-8.67244	ITL6GL
YX796:TCACTGACAGGCGATA-1	4.55884	12.4373	PVGA
YX796:TTGTCAAAGTTAGGCT-1	-3.03771	1.04248	OBGL
YX796:TTGTCAAAGTATTGCA-1	1.8403	7.02236	STRGA
YX796:TTGTCAAAGGCAAGTA-1	4.00652	12.8371	PVGA
YX796:TTTGACTTCCACCCTG-1	5.4725	11.8386	PVGA
YX796:CTGATCACAGGCTTCG-1	4.75961	-11.7687	CTGL
YX796:CTGATCACACGCAACT-1	13.2149	-1.69025	OGC
YX796:CTGATCACAGAGGGAG-1	-5.29553	-6.27657	ITL5GL
YX796:CTGATCACAACACTTG-1	6.16197	-11.2462	CTGL
YX796:GCTTATCGTATCTGGA-1	-3.99838	-3.72869	ITL45GL
YX796:AATTGTGTCCTCCCTC-1	9.7936	5.76102	OPC
YX796:TCATGTTTCCCGCAAA-1	4.04912	12.2307	PVGA
YX796:TCATGTTTCCCTCAAC-1	7.76275	-9.06378	NPGL
YX796:TCATGTTTCTTGGATA-1	-7.82381	-0.541677	ITL23GL
YX796:TCATGTTTCAGCTAAC-1	-7.32702	-4.31653	ITL45GL
YX796:AGGTCATTCGAGGAAC-1	-3.25962	-5.64047	ITL5GL
YX796:AGGTCATTCGCAGGCT-1	-4.75538	-5.04591	ITL45GL
YX796:CTTACCGGTTGGCCGA-1	-5.16743	-8.08746	ITL6GL
YX796:CTTACCGGTTTAGCTC-1	-6.22089	-4.03464	ITL45GL
YX796:CTTACCGGTGTTCCCA-1	1.21184	11.7165	SSTGA
YX796:CAGGTGGAGCTGAGGG-1	-6.50838	0.996634	ITL23GL
YX796:TGGTTCTGTACGGGTT-1	1.86939	7.1882	STRGA
YX796:TCACCTCAGGCCGGAA-1	1.17096	-0.52516	PTGL
YX796:CTCCAACTCAAGTGTC-1	-8.02628	0.665236	ITL23GL
YX796:CTCCAACTCCTTAAGA-1	-0.183871	7.052	D12MSN
YX796:CTCCAACTCCTGCGAA-1	-3.76709	11.5392	VIPGA
YX796:CTCCAACTCGAGGTGG-1	8.15021	2.88495	ASC
YX796:CTCCAACTCTGTAATG-1	0.148116	0.00559546	PTGL
YX796:ATGAAGCCACAAAGCG-1	1.66665	10.3886	SSTGA
YX796:GTAAGCAAGGGCTTAT-1	-5.69587	1.93276	OBGL
YX796:GTAAGCAAGGCGCTAC-1	5.0547	-11.2952	CTGL
YX796:GTAAGCAAGTGAACGA-1	1.05246	6.25455	STRGA
YX796:GTTGCCCGTGCTAGAC-1	2.37305	6.70154	STRGA
YX796:GTTGCCCGTCATTACC-1	1.36798	12.994	SSTGA
YX796:CCAATATCAAGTAAGC-1	3.99128	-11.7187	CTGL
YX796:CCAATATCACATAACT-1	1.84796	7.18728	STRGA
YX796:CTTAAGGGTAAGGTCC-1	-8.2681	-1.71305	ITL23GL
YX796:CTTAAGGGTCCTTTAA-1	-3.74143	11.5117	VIPGA
YX796:CTTAAGGGTTTCCTCC-1	-3.60524	11.3313	SSTGA
YX796:GAACCTTAGGTGAGAC-1	-6.40151	-3.67729	ITL45GL
YX796:GCCTTTGGTCTAACAG-1	-7.74025	-1.53881	ITL23GL
YX796:GCGCGATTCCACAATA-1	-8.24303	-0.482693	ITL23GL
YX796:GCGCGATTCACGCATG-1	13.0273	-2.22419	OGC
YX796:TCGTTACGTTAACACG-1	-6.15547	1.57072	OBGL
YX796:AGCAATTGTCCTAACT-1	-3.78213	-5.32184	ITL45GL
YX796:AGCAATTGTATTGTGG-1	2.18629	12.0498	SSTGA
YX796:AGCAATTGTTCCTGAT-1	12.5175	-2.18126	OGC
YX796:AGCAATTGTCACGGAT-1	5.62542	11.8485	PVGA
YX796:AGGTTTATCGCAATCG-1	-5.72181	1.9575	OBGL
YX796:AGGTTTATCTGGTCCT-1	-7.45198	0.283749	ITL23GL
YX796:CCGTTATGTAGGTTTG-1	-7.0708	0.0777046	ITL23GL
YX796:CCGTTATGTTACAACG-1	13.1717	-1.50396	OGC
YX796:TGATCCTGTCCTTAGT-1	-2.35645	-6.62401	ITL5GL
YX796:AAGGAAGCAGTAGGAT-1	-3.23682	10.8252	VIPGA
YX796:CATCCTTCAATATACC-1	2.78178	13.166	SSTGA
YX796:CATCCTTCAAGGTCGA-1	-4.83595	-8.61729	ITL6GL
YX796:GACTTGGTCGGTTACG-1	-3.17202	1.32685	CLAGL
YX796:GAGCCTTCAGGACCTT-1	6.7981	-10.1157	NPGL
YX796:TCCACAACATCATGTG-1	-7.71931	0.570952	ITL23GL
YX796:TCCACAACAGGAACTG-1	8.63593	2.57323	ASC
YX796:TCCACAACAACTAACT-1	6.98418	-9.68332	NPGL
YX796:TCCACAACATGGCCTG-1	11.7475	-1.72476	OGC
YX796:TCCACAACATCTAGCA-1	-5.38977	12.3863	VIPGA
YX796:AAAGCCGCAGCACGTT-1	9.85542	5.86023	OPC
YX796:TTTGGTAAGGCATTGT-1	5.55316	-11.1014	NPGL
YX796:CAACCGGGTGCACGCA-1	-5.61454	1.83457	OBGL
YX796:CTGAATATCACGAATC-1	-2.6382	1.30712	OBGL
YX796:CTGAATATCTGGTCCT-1	-3.94829	-4.52001	ITL45GL
YX796:GAAGTATAGCATTTCT-1	-7.30632	-3.72124	ITL45GL
YX796:GAAGTATAGGCTAATC-1	0.98781	6.30433	STRGA
YX796:GAAGTATAGCCGCTTT-1	6.66803	-10.3775	CTGL
YX796:GAAGTATAGCTGCACA-1	13.4827	-1.74534	OGC
YX796:CTAATCTTCCCATAGG-1	4.00381	-10.6158	CTGL
YX796:CTAATCTTCGAAGTAG-1	-3.12201	-6.62684	ITL5GL
YX796:CTAATCTTCATTGACA-1	-5.07632	1.608	OBGL
YX796:CTTAATGAGCAGCTCA-1	-6.80601	7.57015	MGL
YX796:TAAACAGCAGCAATAA-1	-0.724006	0.454645	PTGL
YX796:TAAACAGCATTGTGGC-1	1.49756	13.1712	SSTGA
YX796:TAAACAGCAAGTGTCC-1	12.5817	-0.979051	OGC
YX796:TAAACAGCAAGCCACT-1	12.583	-1.66946	OGC
YX796:AACAGATAGGAACCAA-1	1.53119	11.7129	SSTGA
YX796:AACAGATAGCTGTACG-1	13.3092	-2.00653	OGC
YX796:AACAGATAGGCCCAGT-1	-4.56044	-8.41203	ITL6GL
YX796:AACAGATAGGCGTAAA-1	-6.04404	1.51817	ITL23GL
YX796:GCCTCCATCCAAACAC-1	3.69617	-11.1232	CTGL
YX796:GCCTCCATCCGCAAGC-1	13.2327	-2.21302	OGC
YX796:GCCTCCATCATCAGTA-1	8.46527	2.66331	VLMC
YX796:GCCTCCATCCGTTAAA-1	-5.56727	12.3521	VIPGA
YX796:CATTGCGAGCGCATTG-1	3.93003	-11.1499	CTGL
YX796:CCTGAGTCACAACAAA-1	4.01606	-10.7645	CTGL
YX796:CCTGAGTCAATTAAGG-1	-9.32479	-9.58333	CLAGL
YX796:GCTAATATCATGAGCT-1	-3.77018	-4.56857	ITL45GL
YX796:GCTAATATCGCACAAT-1	12.8383	-1.94307	OGC
YX796:GCTAATATCATGTGGT-1	-3.30058	0.958059	ITL23GL
YX796:GCACGGTTCCTCCATA-1	-6.12956	-3.33733	ITL45GL
YX796:GCACGGTTCAACAAGG-1	-4.69667	-7.62636	ITL6GL
YX796:GCACGGTTCCTAGTTT-1	5.05591	-10.9293	CTGL
YX796:GCACGGTTCGAGGTGG-1	-7.12066	-4.42572	ITL45GL
YX796:GAGCTTGTCCGGGACT-1	12.4712	-1.98393	OGC
YX796:GAGCTTGTCTTAGGAC-1	5.23076	-5.71737	NPGL
YX796:GAGCTTGTCAAGGACA-1	-5.12544	12.2718	VIPGA
YX796:TGGAACAAGTGAACCT-1	10.0206	5.95247	OPC
YX796:TGGAACAAGCACAGGG-1	-2.96231	1.34471	OBGL
YX796:TGGAACAAGCTTTGGG-1	-6.93335	-2.11003	ITL23GL
YX796:TGGAACAAGTCACGAT-1	3.10606	3.18068	OPC
YX796:ATTATGGTCCTTCGTA-1	-7.03609	7.39715	MGL
YX796:GAGTAATAGGTCGAGG-1	3.90056	5.78945	OBGA
YX796:GAGTAATAGCTCAATA-1	4.6776	11.8697	SSTGA
YX796:GAGTAATAGTTATGTG-1	-3.76876	11.4269	VIPGA
YX796:ATGTCCACATTCAGCA-1	2.15308	6.93712	STRGA
YX796:ATGTCCACAATTAACC-1	2.03778	7.03616	STRGA
YX796:ATGTCCACATCCTGAA-1	1.25166	11.652	SSTGA
YX796:ATGTCCACACAATTAC-1	-6.98227	7.33647	MGL
YX796:GAACCTGTCCCATAGG-1	-7.72651	-1.1363	ITL23GL
YX796:GAACCTGTCTTGCAGG-1	-6.84168	7.03862	MGL
YX796:AGGTGAATCTATTGTC-1	1.85103	12.7746	SSTGA
YX796:AGGTGAATCTGCAACG-1	6.38866	-10.9272	CTGL
YX796:AGGTGAATCAAACCGT-1	11.489	-1.36715	OGC
YX796:AGGTGAATCTATGACA-1	7.91097	-8.93082	NPGL
YX796:AGCCTGGGTTTGCGAA-1	0.545757	-0.352059	CLAGL
YX796:AGCCTGGGTTGCTTCG-1	3.28395	5.84283	OBGA
YX796:AGCCTGGGTGCAACTA-1	7.90109	2.72117	ASC
YX796:GTTGTTGCAAGCCACT-1	1.17359	12.3935	SSTGA
YX796:AGCCGGTTCTTCAATC-1	4.5283	12.5898	PVGA
YX796:AGCCGGTTCACAGCCA-1	4.69334	-5.11693	NPGL
YX796:ACGGTACGTTTAAAGC-1	2.19012	6.85312	OBGA
YX796:TTCCTCAAGTTTAACG-1	-8.00033	-1.19549	ITL23GL
YX796:GTTAAGCTCATGCATA-1	-6.67827	-2.43361	ITL45GL
YX796:GTTAAGCTCAATTGGC-1	5.76793	-11.4396	CTGL
YX796:GGTAACCGTAATCCCT-1	-4.389	-7.86177	ITL6GL
YX796:AGCGATTTCACCAATA-1	10.1207	6.12153	OPC
YX796:AGCGATTTCATGCATA-1	12.2551	-2.00081	OGC
YX796:AGCGATTTCACTCAAA-1	-4.3077	-8.70354	ITL6GL
YX796:CGCGATTCATCAATCG-1	12.3318	-1.4345	OGC
YX796:TACAAGCTCACCTGTC-1	5.52959	-10.0822	CTGL
YX796:ATGGCCGGTCATTAGG-1	-3.17793	1.23185	OBGL
YX796:CGTAACCCAGTGAACG-1	4.43513	11.9013	SSTGA
YX796:CGTAACCCAGGAACAT-1	-5.63794	12.3895	VIPGA
YX796:CGTAACCCAGGCATGA-1	-6.72101	6.91802	MGL
YX796:AAGCCTCCATCCGTAA-1	4.55353	-11.2148	CTGL
YX796:AAGCCTCCATTGCGGT-1	5.11004	-10.2486	CTGL
YX796:AAGCCTCCAGAAATGC-1	-3.25229	10.7495	VIPGA
YX796:AAGCCTCCAACCCTCC-1	10.9604	-1.78233	OGC
YX796:TGTTAGCAGGGTGAGT-1	1.26103	13.109	SSTGA
YX796:TGTTAGCAGCTCCCTG-1	-2.46392	-5.79683	ITL5GL
YX796:TGTTAGCAGCATGCAT-1	-5.52284	1.63209	OBGL
YX796:TGTTAGCAGCATTAGC-1	-3.84358	1.59417	OBGL
YX796:CCCAAATAGTAACGGA-1	-3.79886	-7.23811	ITL6GL
YX796:CCCAAATAGCAAGGGT-1	0.912593	-0.213316	PTGL
YX796:CCCAAATAGTTCCTGC-1	1.52439	6.67998	STRGA
YX796:CCCAAATAGAACAAGT-1	11.9795	-1.51491	OGC
YX796:CCCAAATAGTGACCTG-1	4.69323	-5.13682	NPGL
YX796:AGAACCGCAAGCTTTG-1	-3.99241	-1.43533	CLAGL
YX796:AGAACCGCACAACAAA-1	7.33552	-9.39319	NPGL
YX796:AGAACCGCAGCAACCT-1	-3.71553	12.029	VIPGA
YX796:AGAACCGCAAACTGTT-1	1.98044	6.82643	STRGA
YX796:TGGTTAATCTTTGACT-1	9.88803	5.84353	OPC
YX796:TGGTTAATCTGTAATG-1	11.5255	-1.50129	OGC
YX796:CACTTTGTCATTTAGG-1	2.08145	7.03282	STRGA
YX796:CATTGTAAGTAGAGGC-1	5.51776	11.9928	PVGA
YX796:CATTGTAAGTCCTTTG-1	2.34594	6.51341	STRGA
YX796:ACAACATGTGATTACG-1	-8.69865	0.308349	ITL23GL
YX796:ACAACATGTGCACGCA-1	0.900621	-0.429938	PTGL
YX796:ACAACATGTCATAAGT-1	-2.44275	-6.25802	ITL5GL
YX796:CTCATGCTCGGGACTC-1	-3.03585	-4.45246	OBGL
YX796:CTCATGCTCGCTAGTG-1	5.06885	-11.0087	CTGL
YX796:CTCATGCTCTGGTCCT-1	0.319365	0.21307	PTGL
YX796:TGCGCGAGTCGAAGTC-1	7.83277	2.61374	ASC
YX796:TGCGCGAGTGGACCTG-1	12.5516	-1.39805	OGC
YX796:TGCGCGAGTCATAAGT-1	-8.50646	0.389442	ITL23GL
YX796:TGTTTGTTCTTACTCG-1	9.90872	5.89943	OPC
YX796:TGTTTGTTCTTAAGTG-1	-7.17735	1.0725	ITL23GL
YX796:GCAATATGTAACAGGG-1	-8.02885	0.61283	ITL23GL
YX796:GCAATATGTTCCGGGA-1	3.81971	-11.0649	CTGL
YX796:CTTGTTTAGTGTTGCG-1	-4.13778	-4.52179	ITL45GL
YX796:CTTGTTTAGCACCACA-1	5.10136	-11.7817	CTGL
YX796:CTTGTTTAGTTAGAGG-1	-3.05985	-5.32068	ITL5GL
YX796:CTTGTTTAGTAACGAG-1	3.88633	6.20918	OBGA
YX796:ACCGGCTAGCGAGGTG-1	-8.09008	1.5006	ITL23GL
YX796:GGATTCAGTCTTGCTG-1	3.56748	13.0555	SSTGA
YX796:CAGCCTTTCGATATTG-1	12.4009	-1.19154	OGC
YX796:CAGCCTTTCATAGACC-1	4.13829	12.0092	PVGA
YX796:ACCAAGTTCCCTCAAC-1	3.09204	3.18021	OPC
YX796:ACCAAGTTCCGGAACC-1	-6.94844	7.51727	MGL
YX796:ACCAAGTTCTTAGCGG-1	6.20357	-11.0541	CTGL
YX796:TCTAACCGTTTCCTCC-1	11.993	-1.42568	OGC
YX796:TCTAACCGTTAAGGTT-1	4.43617	-5.73629	NPGL
YX796:CTTCAATTCTTCAATC-1	-4.20029	-6.52953	ITL5GL
YX796:CTTCAATTCGTTTCGC-1	4.18267	11.8709	PVGA
YX796:CTTCAATTCCGCATGA-1	11.8084	-1.03051	OGC
YX796:GGTAAGGGTGAGCACT-1	5.50648	-11.6832	CTGL
YX796:GGTAAGGGTCATTAGG-1	5.69873	-11.4508	CTGL
YX796:GGTAAGGGTATGGTGC-1	-2.80145	1.05414	PTGL
YX796:ATCCTCATCAAGCTAC-1	-5.20568	-5.83124	ITL5GL
YX796:ATCCTCATCATTTAGG-1	-5.77904	1.81285	OBGL
YX796:ATCCTCATCCTAAGAC-1	-5.75743	12.7665	VIPGA
YX796:ATCCTCATCACCTGTC-1	1.9439	7.14266	STRGA
YX796:AAGTTTGTCTACTAAG-1	-4.77272	1.53483	OBGL
YX796:AAGTTTGTCTTGGATA-1	-5.04877	12.3457	VIPGA
YX796:AAGTTTGTCCTTGAGG-1	4.34441	-10.8473	CTGL
YX796:AAAGCACCACGAATCC-1	7.91237	2.7865	ASC
YX796:GATCGATTCCTTCGTA-1	5.2605	-5.78585	NPGL
YX796:GATCGATTCCACAATA-1	-0.507005	0.389853	OBGL
YX796:CGTTTCTCATGAAATG-1	1.04048	-0.589254	PTGL
YX796:CGTTTCTCACAGAACG-1	4.36961	-5.48655	CTGL
YX796:CGTTTCTCAAAGGCCA-1	5.32498	-11.6022	CTGL
YX796:CGTTTCTCAAGGTAAC-1	-4.06274	-8.79181	OBGL
YX796:CGTTTCTCATTCCTCG-1	-2.99064	-6.97072	ITL5GL
YX796:AACTGTTCAACCCTCC-1	-7.615	-1.62828	ITL23GL
YX796:AACTGTTCAATGCGCT-1	-2.89501	1.26916	OBGL
YX796:CTTTAGGCATAAAGCA-1	0.774524	-0.240314	OBGL
YX796:CTTTAGGCACTGACTA-1	-3.51984	12.0345	VIPGA
YX796:GCCTGAGGTACTGAAT-1	-7.24753	-3.18197	ITL23GL
YX796:GCCTGAGGTCAAGTAT-1	-8.22508	1.39072	ITL23GL
YX796:TTATGCGCATGTTGCA-1	-8.27756	-1.34868	ITL23GL
YX796:TGATTCAAGCCTTAAA-1	-8.06205	0.278604	ITL23GL
YX796:TGATTCAAGGCAAGTA-1	-3.62456	1.32226	ITL45GL
YX796:ACCAAACTCGGTTACG-1	-0.0324222	6.75716	D12MSN
YX796:ACCAAACTCCTCCCTC-1	-4.60224	1.47276	OBGL
YX796:ACCAAACTCAATGAGG-1	11.4689	-1.50776	OGC
YX796:ACCAAACTCATTGACA-1	0.207899	0.299747	PTGL
YX796:ATGCAGGCACTGGCTG-1	12.7288	-2.05915	OGC
YX796:ATGCAGGCAAATGCCC-1	-5.75732	12.4666	VIPGA
YX796:ATGCAGGCAGAATGAC-1	-0.967259	0.558747	OBGL
YX796:ATGCAGGCAAGCTTTG-1	5.54758	11.7922	PVGA
YX796:TTAACCAAGGATTGAG-1	5.04668	-11.6229	CTGL
YX796:TTAACCAAGCTTAGCG-1	-6.38835	1.18663	OBGL
YX796:GGTTCTTGTTACTTGC-1	1.01505	-0.306143	PTGL
YX796:TGTTCCTCAATAATGG-1	-3.54489	-7.12929	ITL5GL
YX796:TGTTCCTCACTAGGTC-1	11.4548	0.791862	OPC
YX796:TGTTCCTCAAGTAAGC-1	4.63883	-5.03297	NPGL
YX796:GGTGTGACACAAAGAC-1	-2.51004	1.11057	PTGL
YX796:GAGTGAGGTGTTTCAC-1	3.14546	5.63324	OBGA
YX796:GAGTGAGGTGCGCGTA-1	3.93322	-11.071	CTGL
YX796:GAGTGAGGTGGTTCCC-1	5.01626	11.7036	SSTGA
YX796:GAGTGAGGTCGTTATC-1	1.69785	11.9805	SSTGA
YX796:GAGTGAGGTCAAGACC-1	0.462871	-0.0258356	PTGL
YX796:TGCGATTAGCAAGGGT-1	5.23356	-5.81226	STRGA
YX796:TGCGATTAGGCAACAA-1	4.94934	-11.5815	CTGL
YX796:TGCGATTAGTGAAGTG-1	1.65951	11.3662	SSTGA
YX796:AAGCTCCCATGGCCCA-1	0.495844	6.54557	D12MSN
YX796:AAGCTCCCACGGTACT-1	-0.301539	6.93338	D12MSN
YX796:CTTTGGTGTGGGTGAA-1	3.86026	5.72263	OBGA
YX796:CTTTGGTGTGAGCGAA-1	1.69433	11.6204	SSTGA
YX796:TTCAGGTAGTTATGTG-1	-2.96704	-5.84703	ITL5GL
YX796:TTCAGGTAGGTTTGAC-1	-8.45987	0.961537	ITL23GL
YX796:GGGTATTTCGTTTCCA-1	2.10673	7.02878	STRGA
YX796:GCACTTACATGAGTTT-1	-5.51955	1.54012	ITL23GL
YX796:GCACTTACAGAATGAC-1	-4.6846	-5.1703	ITL45GL
YX796:GCACTTACAAACAACA-1	10.0572	6.06398	OPC
YX796:GCACTTACACTGACTA-1	-6.92893	7.5382	MGL
YX796:GCACTTACATTTAAGC-1	-3.27971	1.53208	OBGL
YX796:AACGGTAAGTTTAACG-1	-3.97252	-4.36724	ITL45GL
YX796:TTGTCCATCTTAGGGT-1	-5.97918	-4.05849	ITL45GL
YX796:TTGTCCATCAAACCGT-1	2.77857	5.98862	OBGA
YX796:GGTATTGGTCATTACC-1	-7.21052	7.82343	MGL
YX796:CAGAACCGTACCGTTT-1	-0.337242	0.287755	PTGL
YX796:CGCACACAGGGCTTAT-1	13.0583	-2.16771	OGC
YX796:CGCACACAGTCACCAG-1	-0.290538	6.29731	D12MSN
YX796:CGCACACAGCATTAGC-1	-5.16476	-8.05996	ITL6GL
YX796:CGCACACAGTGACCTG-1	-4.12757	12.1865	VIPGA
YX796:CGCACACAGCTGGCTA-1	6.01096	-11.1691	CTGL
YX796:GTACCGGGTAACAGGG-1	0.145233	6.59389	STRGA
YX796:GTACCGGGTCGACTAA-1	-8.74448	0.96697	ITL23GL
YX796:GTACCGGGTATTGGTG-1	4.29892	12.7893	PVGA
YX796:ACCTTGTGTTAGTTGG-1	-2.9337	10.3617	VIPGA
YX796:ACCTTGTGTCAATACG-1	2.58727	11.9298	SSTGA
YX796:ACCTTGTGTTTCAGGA-1	1.68538	10.3089	SSTGA
YX796:CTCAGGATCGTTCACC-1	5.31411	-10.2028	CTGL
YX796:CTCAGGATCTTGAGGT-1	-7.78496	-1.48288	ITL23GL
YX796:CTCAGGATCTAGCTTT-1	-7.73365	-1.17937	ITL23GL
YX796:AGACTATGTTCCAGGG-1	5.31558	12.1228	PVGA
YX796:AGACTATGTTTAAAGC-1	-2.069	-6.6008	ITL5GL
YX796:ATCCACCTCCTAGTCC-1	11.4244	-1.65015	OGC
YX796:ATCCACCTCAATGTCA-1	12.4325	-1.85447	OGC
YX796:ATCCACCTCCTTAATC-1	7.77818	-9.0478	NPGL
YX796:ATCCACCTCGATTTGA-1	3.95707	11.4366	SSTGA
YX796:ATCCACCTCAGCAAGA-1	-7.23225	7.50331	MGL
YX796:GTTGTGAGTTACTAGG-1	-0.299788	6.23109	D12MSN
YX796:TAGGAGTCAATTGACT-1	1.30393	6.81089	STRGA
YX796:TAGGAGTCAATATAGG-1	0.93523	-0.158994	PTGL
YX796:GTATGTGGTGCTAGCG-1	13.0735	-1.30397	OGC
YX796:AATGGCGCATAGACCC-1	2.84407	6.03722	OBGA
YX796:AATGGCGCAGTAGGTG-1	-7.23384	-0.913853	ITL23GL
YX796:AATGGCGCAAACGGGC-1	-2.0285	-6.19764	ITL5GL
YX796:AATGGCGCACGAACAG-1	-7.02393	7.31227	MGL
YX796:AATGGCGCAGTAGCCT-1	2.8637	5.45196	OBGA
YX796:CCATTATTCTTTGACT-1	3.97328	11.4541	SSTGA
YX796:AGCCTAGTCAAACTCA-1	-6.23658	0.35519	OBGL
YX796:AGCCTAGTCGAGGTGG-1	-7.11854	-0.347903	ITL23GL
YX796:AGCCTAGTCAGCTAAC-1	-2.77571	1.09699	OBGL
YX796:AGCCTAGTCTGCAAGT-1	11.8766	-1.58296	OGC
YX796:TCGTCAACAAAGGCCA-1	3.85296	12.9328	PVGA
YX796:GCTGTAAGTCACTCGC-1	-4.87321	1.60967	OBGL
YX796:GCTGTAAGTCACCTAT-1	13.3095	-1.6944	OGC
YX796:TCCTTTACAGCAAGGC-1	12.4474	-1.75154	OGC
YX796:TCCTTTACAGTTTGTG-1	9.97372	5.96967	OPC
YX796:TCCTTTACACCTGGTG-1	1.48861	12.9087	SSTGA
YX796:AATTCGTCAAACGCGA-1	0.350069	7.0158	D12MSN
YX796:AATTCGTCAATTGAGA-1	-3.61947	-6.31437	ITL5GL
YX796:AATTCGTCAGCTCATA-1	-6.66558	7.80533	MGL
YX796:AATTCGTCAGCACCAT-1	-7.99753	-1.40833	ITL23GL
YX796:GTCTATCGTGAGCACT-1	-3.73816	12.1789	VIPGA
YX796:GTCTATCGTGGGTACT-1	-6.64016	1.19396	ITL23GL
YX796:GTCTATCGTCATTACC-1	-4.33836	-4.01289	OBGL
YX796:GTCTATCGTTACTTGC-1	3.88262	-10.9101	CTGL
YX796:GTCTATCGTCACGGAT-1	-2.61671	1.21557	PTGL
YX796:ACCTGGATCAATGACC-1	-0.106877	6.76355	D12MSN
YX796:ACCTGGATCATGAGCT-1	-0.0623349	6.95217	D12MSN
YX796:ACCTGGATCACCAATA-1	-2.41141	-6.55978	ITL5GL
YX796:ACCTGGATCTAAATCG-1	-3.76313	1.60782	OBGL
YX796:TACCGAAGTAGGTGTC-1	-0.289596	6.89174	D12MSN
YX796:TACCGAAGTGTCCTGC-1	-7.8478	-2.64793	ITL23GL
YX796:TACCGAAGTACGTTTC-1	-2.34366	-6.31856	ITL5GL
YX796:GGTTACTAGTGAGCGG-1	-4.48043	-8.53829	ITL6GL
YX796:GGTTACTAGTTAGCCG-1	1.25172	11.9027	SSTGA
YX796:GGTTACTAGAATCGCT-1	12.2279	-2.05689	OGC
YX796:TGGTTCCTCCTACCTA-1	12.5041	-1.31283	OGC
YX796:GAGCTTAGTTTGTCTA-1	-2.62747	-6.05323	ITL5GL
YX796:GAGCTTAGTTAGGCGT-1	-7.16291	-2.74997	ITL45GL
YX796:GAGCTTAGTGATGAAA-1	-3.83082	-6.89518	ITL5GL
YX796:GCAGGCTTCGACAAAG-1	-6.3807	1.84097	OBGL
YX796:GCAGGCTTCCAGGTCA-1	-4.7088	-3.86769	ITL45GL
YX796:GCAGGCTTCGTTTCCA-1	6.20651	-1.22596	STRGA
YX796:GCAGGCTTCATTACAG-1	-8.42064	0.0743306	ITL23GL
YX796:GCAGGCTTCTCATCAT-1	-7.5741	1.07529	ITL23GL
YX796:AAACGCGCAAGCTTTG-1	1.19257	-0.484115	PTGL
YX796:AAACGCGCAAAGCTAA-1	-6.62801	7.47156	MGL
YX796:GTCCAAGTCCAAACAC-1	4.18772	-11.2466	CTGL
YX796:GTCCAAGTCAAACCGT-1	0.506274	-0.415906	PTGL
YX796:GTCCAAGTCCTGGTCT-1	-5.64249	12.4672	VIPGA
YX796:ACAACAGAGGCGCATC-1	4.09814	-11.9762	CTGL
YX796:ACAACAGAGTCATTGA-1	-0.00652464	-0.412146	CLAGL
YX796:ACAACAGAGTCTGGGC-1	3.16069	11.9256	SSTGA
YX796:ACAACAGAGCACCACA-1	12.809	-1.55318	OGC
YX796:ACAACAGAGGCTACAT-1	-2.77016	0.679185	PTGL
YX796:TCATTGCGTCCCGGAA-1	-4.68855	-4.7908	ITL45GL
YX796:TCATTGCGTAACCTAG-1	4.08288	-11.4958	CTGL
YX796:TCATTGCGTCACACCC-1	3.47765	13.0044	SSTGA
YX796:TCATTGCGTTCCATTA-1	4.51949	6.33937	OBGA
YX796:TCATTGCGTACGGTAC-1	-7.55776	0.127845	ITL23GL
YX796:CTCCAAACAGAGGCTA-1	3.61413	6.1374	OBGA
YX796:CTCCAAACACTTGTTC-1	5.33385	-9.75409	CTGL
YX796:CTCCAAACATGCAACC-1	-7.50337	-0.674442	ITL23GL
YX796:ACACGGACATTAAGTC-1	-6.70861	-3.89293	ITL45GL
YX796:ACACGGACACTAAGAA-1	-7.9878	0.044885	ITL23GL
YX796:GTCGAGGAGCGGATTT-1	-6.42671	1.61974	ITL23GL
YX796:GTCGAGGAGACAACGA-1	12.5862	-1.6562	OGC
YX796:CCTAAAGGTTTGGTTC-1	-3.86199	-4.5573	ITL45GL
YX796:CCTAAAGGTCCCGAAG-1	1.6552	10.3601	STRGA
YX796:GCCAGGAAGCCTCTCG-1	7.65156	2.79939	ASC
YX796:GCCAGGAAGCTATGAC-1	-6.73099	0.720619	ITL23GL
YX796:TCTAGCCTCAGGAACA-1	-6.92796	-4.02744	ITL45GL
YX796:TGTTATGAGGAACGGT-1	-8.20069	0.240043	ITL23GL
YX796:CATGCAAGTAGTTGGC-1	-6.90394	0.94189	ITL23GL
YX796:TCCATTGTCGATTTAG-1	-2.91303	1.38255	OBGL
YX796:TCCATTGTCATGTCAA-1	8.21998	2.84126	ASC
YX796:CGAGCGAAGGGCTAAA-1	-5.00166	12.3472	VIPGA
YX796:GTACTTCGTCCCGGAA-1	6.08293	-9.87133	NPGL
YX796:GTACTTCGTTAGTTGG-1	-8.44966	0.96355	ITL23GL
YX796:TACCTCATCCAGGAAA-1	5.70395	-11.0294	CTGL
YX796:GTTCCTGGTTAGTACG-1	0.201136	7.04937	D12MSN
YX796:GTTCCTGGTTGGTTCT-1	0.184509	0.373509	PTGL
YX796:GATTCAATCTATCGCC-1	-3.79336	1.654	OBGL
YX796:GATTCAATCTCCATGC-1	0.770366	6.53267	STRGA
YX796:GCCAACATCTCCTCTT-1	5.40158	-10.1167	CTGL
YX796:GCCAACATCTTGATGA-1	5.37202	11.7603	PVGA
YX796:CGCATTTGTAATCACG-1	5.35535	11.7317	PVGA
YX796:CGCATTTGTTAGCGTA-1	-7.88929	0.0618555	ITL23GL
YX796:CGCATTTGTTAACGGC-1	1.6843	10.5242	SSTGA
YX796:CAAAGCGCAGCATGGA-1	3.88978	12.0376	SSTGA
YX796:CAAAGCGCAACTCGCG-1	-9.346	-9.57236	OBGL
YX796:CAAAGCGCAATCCTAG-1	-3.79569	-5.10801	ITL45GL
YX796:TCGCGAGGTCCGGTTC-1	-7.81655	-0.740432	ITL23GL
YX796:TCGCGAGGTCGCAAAC-1	-4.48036	-8.65891	ITL6GL
YX796:ATCGCTTGTATTCGTC-1	3.88804	6.13489	OBGA
YX796:ATCGCTTGTTCGGGAT-1	-0.993919	0.564677	OBGL
YX796:CATTATCTCTCGACCT-1	12.9908	-2.10729	OGC
YX796:CATTATCTCCTCCCTC-1	5.03345	12.6159	PVGA
YX796:CTACCGGCAATAATCC-1	-3.66282	12.1729	VIPGA
YX796:CTACCGGCACAAACTT-1	-6.07972	-3.64704	OBGL
YX796:CTACCGGCACACCAAC-1	-6.51517	-3.9849	ITL45GL
YX796:CTACCGGCAGTATGTT-1	4.50142	-11.164	CTGL
YX796:CTACCGGCATATTGAC-1	-7.01172	1.43808	OBGL
YX796:CTACCGGCATGGCCTG-1	-9.32034	-9.53903	CLAGL
YX796:CTACCGGCATGTCAAT-1	-5.54481	1.71788	OBGL
YX796:AGGAACGGTCATCATC-1	4.47795	12.1458	SSTGA
YX796:TAGGGTTTCATCCTGC-1	5.73445	-0.828994	D12MSN
YX796:CGTGCTGCATGCTCCC-1	-2.47076	1.1019	OBGL
YX796:CGTGCTGCAGCACGTT-1	-6.15887	-3.45191	ITL45GL
YX796:CGTGCTGCACAGGAAT-1	-5.27279	-4.29569	ITL45GL
YX796:TTATGACCACCTCACC-1	4.4997	-11.6971	CTGL
YX796:TTATGACCATTAAACC-1	-1.65273	0.800462	OBGL
YX796:GCGCAATGTTGGATAT-1	-0.254603	6.83989	D12MSN
YX796:GCCATTACATAGACCC-1	-3.19798	1.47888	OBGL
YX796:GCCATTACATAATGAG-1	12.7055	-1.44506	OGC
YX796:GCTCTGTTCTACTAAG-1	11.2775	-1.68537	OGC
YX796:GCTCTGTTCCCTGTTA-1	-6.65759	-3.86746	ITL45GL
YX796:GCTCTGTTCTCGCCTG-1	12.5901	-1.69555	OGC
YX796:TGAGTTTCATGTTGGC-1	5.50385	-11.7418	CTGL
YX796:TGAGTTTCATTGCGTA-1	4.91656	-5.40881	NPGL
YX796:TGAGTTTCAGATTCAT-1	-6.84883	8.05664	MGL
YX796:TGAGTTTCAAGCCACT-1	12.5255	-1.72616	OGC
YX796:GAACACAAGCAATAGG-1	-4.80628	-4.70444	ITL45GL
YX796:GAACACAAGCATGAAG-1	-8.36434	0.239943	ITL23GL
YX796:GAACACAAGCTAATTG-1	4.12185	12.8007	PVGA
YX796:GAACACAAGTAACAGG-1	3.52386	13.07	SSTGA
YX796:GTTTATCTCTAAGTGC-1	-4.78216	-8.18307	ITL6GL
YX796:GTTTATCTCAAGCGCC-1	-2.26849	0.995555	OBGL
YX796:GTTTATCTCCTGGTCT-1	-7.10448	7.75956	MGL
YX796:GCTGATCCAGCAAGGC-1	-7.39017	-0.76065	ITL23GL
YX796:GCTGATCCACATGCTA-1	4.16563	5.95621	OBGA
YX796:CCTCCTCTCGATAACC-1	-5.6922	1.73528	OBGL
YX796:CCTCCTCTCCCGAAGC-1	9.79701	5.7989	OPC
YX796:CCTCCTCTCAACCAAC-1	1.49903	11.6989	SSTGA
YX796:CCTCCTCTCCAGGGAG-1	0.0448057	0.365282	PTGL
YX796:ATTCGTTTCACCTGTC-1	13.0413	-1.65172	OGC
YX796:GTTACCTGTTGTTGCT-1	-6.71954	7.01851	MGL
YX796:ACTATGTCAGCTTAAT-1	-2.91545	1.34859	OBGL
YX796:ACTATGTCACTGACTA-1	-6.7664	7.33416	MGL
YX796:CTCATTGTCTCGCCTG-1	12.3095	-1.24548	OGC
YX796:CTTTATGGTGGACCTG-1	11.763	0.0409221	OGC
YX796:CTTTATGGTTCGCTCA-1	4.90577	12.2133	SSTGA
YX796:CTTTATGGTAAGTCGC-1	-6.15872	1.52901	ITL23GL
YX796:GTGCCTTTCACGTTAA-1	13.0821	-1.98772	OGC
YX796:GTGCCTTTCTCAATAG-1	7.83524	2.85431	ASC
YX796:GTGCCTTTCACTTCAT-1	5.38521	-10.8948	NPGL
YX796:ACGATTCAGTATTGGC-1	6.67799	-10.3289	CTGL
YX796:GGCTGGTTCGTTAACA-1	2.80099	-2.63006	ITL45GL
YX796:GGCTGGTTCTTAGGAC-1	-4.31212	-3.9425	ITL5GL
YX796:GGCTGGTTCTTGCAGG-1	5.34768	-6.02629	NPGL
YX796:GGCTGGTTCTACCTAT-1	-4.94775	1.56561	OBGL
YX796:GGCTGGTTCACCTGTC-1	12.7918	-1.56302	OGC
YX796:AGGTACGCAGGAACAT-1	3.71144	11.945	SSTGA
YX796:AGGTACGCATAGCTTG-1	-3.27416	10.8121	VIPGA
YX796:CTAGGCGGTAATCCCT-1	4.11904	6.57179	OBGA
YX796:CTAGGCGGTGGATTAT-1	-2.93005	10.4089	VIPGA
YX796:CTAGGCGGTCCACAAA-1	4.5498	6.40506	OBGA
YX796:CATGCGCAGGCGGGTA-1	-2.41327	1.15969	OBGL
YX796:CATGCGCAGTTACCGG-1	3.80642	12.1304	SSTGA
YX796:CATGCGCAGGAAGCAC-1	-0.997433	0.572554	OBGL
YX796:TATGTGATCCGCAAGC-1	-0.79388	0.511068	OBGL
YX796:TATGTGATCGATAACC-1	11.7415	0.0952504	OGC
YX796:TATGTGATCTCCATGC-1	12.723	-1.52229	OGC
YX796:AGTAAGTAGAATGACG-1	-4.65567	-5.02965	ITL5GL
YX796:ACTTTGTTCACATTGA-1	-7.42759	-0.732603	ITL23GL
YX796:ACTTTGTTCCTTGCAC-1	4.69168	-5.14205	NPGL
YX796:GATTACTCATTGACAT-1	12.5563	-0.836176	OGC
YX796:TATGGATGTAATCGCA-1	1.71368	13.048	SSTGA
YX796:GCTCGATCAGGCATCT-1	2.3259	11.8305	SSTGA
YX796:GCTCGATCATAGCAGG-1	4.52568	12.1814	PVGA
YX796:GCTCGATCAAGGTACG-1	2.02851	6.99163	STRGA
YX796:GCTCGATCAAACAACA-1	-6.6463	0.927177	ITL23GL
YX796:CCAACCAAGCGGCTGT-1	-4.0365	-1.47253	CLAGL
YX796:GAAGGAACACTTAACG-1	-2.28323	-6.6471	ITL5GL
YX796:GAAGGAACAAATTCGT-1	-0.220521	0.384539	OBGL
YX796:GAAGGAACAGGTCCTG-1	5.01644	-5.42707	NPGL
YX796:GAAGGAACATGCTTAG-1	-8.5573	0.510113	OBGL
YX796:GAAGGAACACTAAGCC-1	-2.12062	-6.16978	ITL5GL
YX796:TGCTTTAGTGTTGTAG-1	-0.106854	6.73288	D12MSN
YX796:CGTATTGCAAACCCTA-1	-6.49087	-3.50951	ITL45GL
YX796:CGTATTGCACCTGCCT-1	12.8139	-2.11407	OGC
YX796:CGTATTGCATTGACAT-1	11.4133	-1.49551	OGC
YX796:TTAACTGAGGAACGCG-1	0.913305	6.70587	STRGA
YX796:GTCCTCCCAGGTTACC-1	4.92539	-5.56291	NPGL
YX796:ATTTAGGTCCCTCAGT-1	1.74761	6.81118	STRGA
YX796:ATTTAGGTCGCTAGTG-1	-2.93644	1.45269	CLAGL
YX796:ATTTAGGTCAAACACC-1	4.56234	-5.0299	NPGL
YX796:TTTGCGACAAAGGCCA-1	-5.74857	1.83896	OBGL
YX796:TTTGCGACAGTTTGTG-1	11.9359	-1.74402	OGC
YX796:TTTGCGACACCTGGTG-1	-2.66633	1.10481	OBGL
YX796:TTTGCGACATGGCCTG-1	11.8297	-1.20176	OGC
YX796:TTTGCGACATCAGTAT-1	12.2361	-1.77636	OGC
YX796:TAATGGTGTAAGGTCC-1	10.0499	6.0335	OPC
YX796:TAATGGTGTAACGAGG-1	4.11627	-11.1315	CTGL
YX796:TAATGGTGTCCGTAGG-1	5.85847	-0.747915	VLMC
YX796:TAACAAGCAATCCCTT-1	12.3455	-1.49784	OGC
YX796:TAACAAGCAGGCCATT-1	13.0982	-1.61512	OGC
YX796:AGCGCCTAGTATTGTG-1	7.76189	2.68335	ASC
YX796:AGCGCCTAGCTTAGCG-1	-0.30828	6.94167	D12MSN
YX796:ATAAGCCTCGCTTGCT-1	2.60145	6.31121	STRGA
YX796:ATAAGCCTCCTCATGC-1	12.8713	-1.18244	OGC
YX796:TATTAGCCACCACAAC-1	-7.38189	1.26582	ITL23GL
YX796:AGTTTGATCCCATAGG-1	4.75735	12.1285	PVGA
YX796:AGTTTGATCTAATCCT-1	13.0524	-1.96209	OGC
YX796:AGTTTGATCTCACAAA-1	12.3846	-1.34728	OGC
YX796:AGTTTGATCCCTGGAA-1	7.43861	-9.30408	CTGL
YX796:GTTTGTAAGGCCTTAG-1	4.325	6.19289	OBGA
YX796:CCCGTAAAGCAACATC-1	0.199341	6.41184	OBGL
YX796:CCCGTAAAGGCGAATA-1	-4.89148	-8.54219	ITL6GL
YX796:CCCGTAAAGTCCTTTG-1	-0.304383	6.23061	D12MSN
YX796:CCCGTAAAGTCCTTCA-1	-6.32347	-2.94282	ITL45GL
YX796:CGGTTATAGGCGAAAC-1	1.66217	10.62	VIPGA
YX796:CGGTTATAGGGTTAGA-1	-8.53881	1.2216	ITL23GL
YX796:CGGTTATAGCGGTTAT-1	-4.63659	-8.2825	ITL6GL
YX796:ATCAGGTTCTCCTCTT-1	1.22865	-0.508659	PTGL
YX796:ATCAGGTTCAGCACGC-1	1.27241	6.58811	STRGA
YX796:GCTTTATTCGTTTCCA-1	11.5757	-1.49724	OGC
YX796:GCTTTATTCAAACCGT-1	11.8638	-1.79562	OGC
YX796:GCTTTATTCAACCAAC-1	11.7802	-0.0466799	OGC
YX796:GTTTGTTTCTAGCGTG-1	-2.9343	1.61219	STRGA
YX796:GTTTGTTTCTTGACCC-1	4.68423	-5.41562	NPGL
YX796:GTTTGTTTCGGTCAAT-1	12.4814	-1.11037	OGC
YX796:GTTTGTTTCGACCTGA-1	1.06021	6.25239	STRGA
YX796:TACCAGGTCACGCCAA-1	-6.16249	1.42416	OBGL
YX796:TACCAGGTCTAATTGG-1	11.525	-1.35553	OGC
YX796:GCCTGTGCAGCACGTT-1	13.0874	-1.87314	OGC
YX796:GCCTGTGCACTAGGTC-1	12.3887	-1.96145	OGC
YX796:GCCTGTGCAGCTTAGC-1	-4.59983	-7.55455	ITL6GL
YX796:GCCTGTGCAGTTGCGT-1	-3.56956	1.09672	OBGL
YX796:GCCTGTGCACCTCGCT-1	1.38666	13.1837	SSTGA
YX796:GCCTGTGCATCAGCAC-1	-4.53626	-4.67007	ITL45GL
YX796:AGCTTTAAGTCATTAG-1	-7.10042	1.05059	ITL23GL
YX796:AGCTTTAAGGTCCAAT-1	1.6577	6.9503	STRGA
YX796:TCGGTTTGTACCGAAC-1	-5.2358	12.4088	VIPGA
YX796:TCGGTTTGTAAAGCGG-1	1.399	13.098	SSTGA
YX796:TCGGTTTGTGCACGCA-1	-5.64441	1.89908	OBGL
YX796:GGTTATGGTACGTTTC-1	12.1382	-1.84033	OGC
YX796:GAAGTAAGTTTGAGGC-1	4.73072	-11.7591	CTGL
YX796:GAAGTAAGTCCTAAGA-1	9.98394	5.98261	OPC
YX796:GAAGTAAGTACCAGGT-1	-4.91112	-8.1133	ITL6GL
YX796:GAAGTAAGTTTATTCG-1	-6.90638	8.19998	MGL
YX796:TTTAAGCCACACTAAT-1	-4.6208	-4.35095	ITL45GL
YX796:TTTAAGCCAGCAAATA-1	5.67645	11.757	PVGA
YX796:TTTAAGCCAAGCCACT-1	-4.95304	12.3224	VIPGA
YX796:TGTAACTCACCCTCAC-1	-7.13549	-4.37427	ITL45GL
YX796:TGTAACTCAGTTTGTG-1	-1.77943	0.875859	OBGL
YX796:TTCGGTACATAAGGAC-1	-3.64862	11.322	VIPGA
YX796:TTCGGTACATGAATAG-1	-4.67865	-7.7547	ITL6GL
YX796:CGTTATCGTTAGTACG-1	6.1869	-11.082	CTGL
YX796:CGTTATCGTTTACGTC-1	-8.5627	-0.557442	ITL23GL
YX796:CGTTATCGTCAAGTAT-1	0.554574	0.120077	PTGL
YX796:TGGCCTTTCTAGCGAT-1	-5.80131	12.4315	VIPGA
YX796:TGGCCTTTCGGCCATA-1	-6.78941	-0.609793	ITL23GL
YX796:TGGCCTTTCTAGCTTT-1	-1.33339	0.494032	ITL5GL
YX796:TGGCCTTTCATGCCTC-1	2.8474	5.57155	OBGA
YX796:GAGGGAGCACGAATCC-1	4.77276	-10.4318	CTGL
YX796:GAGGGAGCAGTAGGTG-1	3.79465	12.5953	SSTGA
YX796:GAGGGAGCAACCTGGT-1	1.39744	13.0564	SSTGA
YX796:GCATTAGGTTGTTGTC-1	4.5309	-11.5878	CTGL
YX796:GCATATATCAATGACC-1	-2.60192	1.2661	OBGL
YX796:GCATATATCTGTTGCC-1	5.06341	-5.5865	NPGL
YX796:GCATATATCTAACCTT-1	12.7228	-1.36352	OGC
YX796:GCATATATCATAACGC-1	11.8947	-1.36769	OGC
YX796:TAGGAACCATGAATAG-1	-4.37328	-8.6031	ITL6GL
YX796:ACCCGCTGTTGTAAAC-1	4.97019	-9.6957	CTGL
YX796:ACCCGCTGTCAATGTG-1	11.6035	-1.68909	OGC
YX796:ACCCGCTGTACAAAGA-1	13.118	-1.62584	OGC
YX796:ATGACCAGTGTCCAGG-1	10.0461	6.05237	OPC
YX796:ATGACCAGTTGTTGTC-1	13.4603	-1.89339	OGC
YX796:ATGACCAGTGTGAGGA-1	-3.2512	10.8244	VIPGA
YX796:ATGACCAGTTTCGCCA-1	1.67534	10.1552	STRGA
YX796:CGGAGCAAGCTCCTTA-1	4.30138	-11.8901	CTGL
YX796:ATACCGGTCTAATCTC-1	-4.89476	-8.08438	ITL6GL
YX796:TATGCATCAATAATGG-1	4.05262	-11.0877	CTGL
YX796:TATGCATCACAATGCC-1	-5.58555	12.4398	VIPGA
YX796:TATGCATCAGCCAGAA-1	4.7344	-5.20779	NPGL
YX796:CTACCTCAGGTAGCTT-1	-2.7329	-6.4687	ITL5GL
YX796:CTACGAAGTTTCCGGC-1	4.69008	-5.22298	NPGL
YX796:CTACGAAGTGTAACCA-1	0.250196	7.0695	STRGA
YX796:CCATAGCCACCATATG-1	10.4291	-1.96671	OGC
YX796:CCATAGCCAATATACC-1	-6.45574	-4.18828	ITL45GL
YX796:CCATAGCCAGACAAAC-1	-6.33532	-3.93027	ITL45GL
YX796:CCATAGCCAGGTCCTG-1	-2.84153	-5.71251	ITL5GL
YX796:CCATAGCCATAATTGC-1	-7.21325	-0.409574	ITL23GL
YX796:CCATAGCCATGCAACC-1	5.71067	-11.214	CTGL
YX796:GCGATTTAGGACCGCT-1	5.28146	-5.8267	NPGL
YX796:GCGATTTAGCCACAAT-1	-8.5481	-0.265386	ITL23GL
YX796:GCGATTTAGCATGACT-1	-3.02245	-6.24281	ITL5GL
YX796:GCTCTGGCATACCCGG-1	1.00187	-0.247985	PTGL
YX796:GCTCTGGCACATGCTA-1	7.88021	-8.96616	CTGL
YX796:CGAAATGAGGCGGGTA-1	4.0346	11.4677	SSTGA
YX796:CGAAATGAGCTTATGA-1	-3.87467	-6.14711	ITL5GL
YX796:CGAAATGAGGTGCGGA-1	-3.99993	1.5258	OBGL
YX796:GCATGAAAGGTTACGT-1	-2.44678	-6.57632	ITL5GL
YX796:CCTACTTCATAAAGCA-1	-0.224132	0.378811	PTGL
YX796:CCTACTTCAATTAACC-1	-7.17433	7.63874	MGL
YX796:CAGGGCTTCCACCTTA-1	10.1002	5.83296	OPC
YX796:CAGGGCTTCCTTCTAG-1	-4.57601	-3.62249	ITL45GL
YX796:CCTATAGCAGCTCAAC-1	-4.4099	-8.48238	ITL6GL
YX796:CCTATAGCAATTTAGC-1	1.74167	11.637	SSTGA
YX796:GCTGTGCAGACAAACG-1	6.41599	-10.7773	CTGL
YX796:GCTGTGCAGCTTGCTC-1	-3.9154	-5.18076	ITL45GL
YX796:GCTGTGCAGCCTGGTA-1	-5.07056	1.59908	OBGL
YX796:GCTGTGCAGCGGTTAT-1	2.24127	11.7853	SSTGA
YX796:GCTGTGCAGGAAGTAT-1	-5.79054	12.3857	VIPGA
YX796:AAGTCTATCGGGACTC-1	-6.59408	1.10207	ITL23GL
YX796:AAGTCTATCTTGCTAT-1	-8.24945	-1.23377	ITL23GL
YX796:AAGTCTATCCAAATCA-1	5.80042	-11.5616	CTGL
YX796:AAGTCTATCCCTCTAA-1	4.8585	12.3252	PVGA
YX796:CCTTATGTCTCGCCTG-1	11.3989	0.940644	OPC
YX796:CCTTATGTCAATCTCT-1	5.54753	-11.6875	CTGL
YX796:CCTTATGTCGTAATCA-1	-4.06897	-4.10333	ITL45GL
YX796:CTTGCAACACTGGCCA-1	-2.37596	-6.56676	ITL5GL
YX796:CTTGCAACAAGGTGGC-1	0.417595	-0.291681	PTGL
YX796:CTTGCAACAAGGTAAC-1	7.86687	-8.97672	NPGL
YX796:CACAATATCCAACTGG-1	13.0619	-1.25544	OGC
YX796:CACAATATCCTGGTGA-1	-7.35268	0.645351	ITL23GL
YX796:CACAATATCAAGTGAG-1	-2.29449	1.06526	OBGL
YX796:CACAATATCATTGTTC-1	0.0791369	6.66505	D12MSN
YX796:CGCTGTGCAATTAGGA-1	1.89883	6.4984	STRGA
YX796:CCTCAATGTGGTTAGC-1	-7.11864	-4.00077	ITL45GL
YX796:CCTCAATGTGTGTCCC-1	1.31256	11.6058	SSTGA
YX796:CTTATGTTCACTAATG-1	-7.05773	7.43241	MGL
YX796:CTTATGTTCACTCGCT-1	3.4725	12.9924	SSTGA
YX796:CTTATGTTCTAACTGA-1	-6.40142	-3.55485	ITL45GL
YX796:CTTATGTTCGGGATTT-1	-0.0396306	6.76565	D12MSN
YX796:CTTATGTTCTGTGAGT-1	-7.07002	-0.460816	ITL23GL
YX796:TGGATTGGTGAGCACT-1	4.04088	12.1918	PVGA
YX796:TGGATTGGTTCCTCCT-1	-5.67032	-3.57131	ITL45GL
YX796:TGGATTGGTGGAAACG-1	0.130184	6.88145	D12MSN
YX796:CAATGTCAGTGAGGTA-1	5.82084	-11.4884	CTGL
YX796:CAATGTCAGCAGCTAT-1	-5.76566	12.6633	VIPGA
YX796:CAATGTCAGACACTTA-1	-4.04746	-5.10895	ITL45GL
YX796:CAATGTCAGGAAGCTA-1	6.34144	-10.9552	CTGL
YX796:CAATGTCAGCCTGGTA-1	-0.868083	0.506228	OBGL
YX796:CTATGGCCATGGTTAT-1	-4.99942	-4.17666	ITL45GL
YX796:AACTAGTGTAAGGTTT-1	1.20222	12.3727	SSTGA
YX796:AACTAGTGTACCGAAC-1	0.532821	6.5876	D12MSN
YX796:AACAAGCCATCACTTC-1	-8.28147	-1.41233	ITL23GL
YX796:AACAAGCCATAGCGGA-1	-3.59014	12.1237	VIPGA
YX796:AACAAGCCAGATTCAT-1	-4.07393	-3.72135	ITL45GL
YX796:ACTCCTCAGGGATGAC-1	-2.91857	10.3022	VIPGA
YX796:ACTCCTCAGCTTGCTC-1	5.88006	-11.321	CTGL
YX796:ACTCCTCAGGAATAAC-1	3.28676	11.9194	SSTGA
YX796:AAGCGAGGTAGACAAA-1	-5.69061	1.70179	OBGL
YX796:AAGCGAGGTTTGAGGC-1	0.0461633	6.76535	D12MSN
YX796:AAGCGAGGTATTTGCC-1	7.05907	-9.6255	NPGL
YX796:AAGCGAGGTTCCGGCT-1	-4.14932	-6.77063	ITL5GL
YX796:GGGTTACGTCTCAGCC-1	5.49148	-11.0219	CTGL
YX796:AACGACAAGGCATTAC-1	-2.51547	1.09545	OBGL
YX796:AACGACAAGCATGAAG-1	5.6287	11.8332	PVGA
YX796:AACGACAAGACACTTA-1	12.773	-1.75461	OGC
YX796:CTTAAGATCGCTCACT-1	4.62263	12.1694	SSTGA
YX796:CTTAAGATCAATCTCT-1	-6.54455	-3.97548	ITL45GL
YX796:CTTAAGATCTTTAGGA-1	2.59876	11.8204	SSTGA
YX796:CTTAAGATCTCACATT-1	11.3958	0.945906	OPC
YX796:TTTACGAAGCCAGTAT-1	-4.79116	-4.29421	ITL45GL
YX796:TTTACGAAGTCATCCC-1	-2.2441	-6.58469	ITL5GL
YX796:TTTACGAAGCAAGACA-1	1.3157	11.719	SSTGA
YX796:TTTACGAAGGCCATCA-1	-6.88496	-4.01109	ITL45GL
YX796:ACTTATGAGTGAACCT-1	-5.0782	12.3692	VIPGA
YX796:ACTTATGAGGACCGCT-1	-6.44237	7.7854	MGL
YX796:ACTTATGAGAGCCGGA-1	-2.28149	1.01106	OBGL
YX796:ACTTATGAGGAGCAAC-1	12.3417	-0.908885	OGC
YX796:CAATGAACATTAGGTT-1	1.787	7.13909	STRGA
YX796:CAATGAACAATGAGGT-1	1.48086	11.5672	SSTGA
YX796:CAATGAACAACGTGCT-1	-3.52938	12.098	VIPGA
YX796:TTTAGCAAGCAGGCCT-1	-9.31963	-9.54578	CLAGL
YX796:GTATTGATCCCTCATA-1	2.22715	6.76889	STRGA
YX796:GTATTGATCATAATCG-1	0.635098	-0.499254	PTGL
YX796:GTATTGATCCTTGTTG-1	-4.97701	-8.51417	ITL6GL
YX796:TCCATAAAGCCTAATA-1	1.01913	6.27822	STRGA
YX796:TCCATAAAGGCATTGT-1	9.87867	5.85166	OPC
YX796:ATTCCTCCAATAGCAA-1	-7.07389	0.563793	ITL23GL
YX796:ATTCCTCCATAAACCT-1	-4.26827	-4.35118	ITL45GL
YX796:ATTCCTCCAGGTATTT-1	1.9484	7.10336	STRGA
YX796:ATTCCTCCAAGCCACT-1	12.1553	-1.58178	OGC
YX796:GTGTGCGGTTAGGATT-1	-6.49927	-4.10436	ITL45GL
YX796:GTGTGCGGTTTGGGCG-1	1.40903	13.1053	SSTGA
YX796:CCTATTTAGTCATTGA-1	-5.86953	1.75465	OBGL
YX796:CCTATTTAGTAGGCGG-1	-7.98007	0.0569967	ITL6GL
YX796:CCTATTTAGCTTAGTA-1	-6.65046	1.26798	OBGL
YX796:CCTATTTAGGGACCTC-1	12.2871	-2.10306	OGC
YX796:CCTATTTAGAAGCTAG-1	-5.36905	1.84144	OBGL
YX796:CCTATTTAGTTTGCGG-1	-5.0576	-7.83974	ITL6GL
YX796:CAATCTAAGACACCGC-1	-8.45235	0.734856	ITL23GL
YX796:CAATCTAAGGCTCATG-1	2.10055	13.2469	SSTGA
YX796:CAATCTAAGCTATTAG-1	6.23133	-1.2623	STRGA
YX796:CAATCTAAGGGTGAAC-1	1.79999	11.2894	SSTGA
YX796:CAATCTAAGTTAGTGC-1	0.130671	6.72387	D12MSN
YX796:CAATCTAAGGCGGATG-1	-5.6764	-4.41197	ITL5GL
YX796:ATTCAACCAGGCATCT-1	-6.98342	-4.22665	ITL45GL
YX796:ATTCAACCACAAACTT-1	-5.16794	-7.74055	ITL6GL
YX796:ATTCAACCACGTGCTG-1	-7.16387	-3.05336	ITL45GL
YX796:ATTCAACCAACGTGCT-1	3.83848	11.6114	SSTGA
YX796:ATTCAACCATCAGTAT-1	-3.9391	-5.76632	ITL5GL
YX796:ATTCAACCACCAGGTT-1	12.3239	-1.89085	OGC
YX796:GTGAACAAGGACCTGC-1	-6.33925	-3.36162	ITL45GL
YX796:GGGCAATAGCCAGTAT-1	12.711	-1.86104	OGC
YX796:GGGCAATAGCTTGCTC-1	11.4451	-1.50803	OGC
YX796:GCGTGCTAGCTATTAG-1	3.79255	12.0006	SSTGA
YX796:CAATAGCTCACGCGGT-1	4.14769	-11.8907	CTGL
YX796:GCCTCAAAGCGCATTG-1	-3.90316	-6.23267	ITL5GL
YX796:GCCTCAAAGGCTCATG-1	-3.76626	-4.43854	ITL45GL
YX796:GCCTCAAAGCTTAGTA-1	-6.65094	7.07603	MGL
YX796:GCCTCAAAGTCACCTC-1	-7.11178	8.07892	MGL
YX796:GCCTCAAAGGCCAATT-1	-6.86266	1.59342	ITL23GL
YX796:AGTAGCTTCGCATTAA-1	3.90598	-11.5386	CTGL
YX796:GCACTAAGTTTATGGG-1	4.91053	11.6881	PVGA
YX796:GGAGCAAGTCTTACTA-1	-2.63455	1.35071	OBGL
YX796:GGAGCAAGTTGCGGAT-1	4.62335	-5.01517	NPGL
YX796:CAGGCTATCAAGGACA-1	1.68376	10.1551	STRGA
YX796:CGAATCTAGCGCAATT-1	-8.1179	0.297959	ITL23GL
YX796:CGAATCTAGGTAGCTT-1	1.91217	11.888	SSTGA
YX796:CGAATCTAGGGCCACT-1	-6.49893	0.782579	ITL23GL
YX796:CGAATCTAGACAAACG-1	-7.16844	1.39187	ITL23GL
YX796:CGAATCTAGCACGATT-1	-5.07983	-7.99656	ITL6GL
YX796:AGGGCCTTCATTGCAA-1	3.8105	12.9094	PVGA
YX796:TCGATTAAGGAACCAA-1	-5.16692	-3.81822	ITL45GL
YX796:TCGATTAAGGATTTGC-1	3.68846	-11.1656	CTGL
YX796:TCGATTAAGGTCCAAT-1	-6.6214	-3.15171	ITL45GL
YX796:TCGATTAAGAGGGACT-1	4.91778	12.6625	PVGA
YX796:TCGATTAAGGCTGTGC-1	-8.6507	0.750492	ITL23GL
YX796:TCGATTAAGGCTGGCT-1	-3.68948	11.459	SSTGA
YX796:TTAGTCAAGGAATAAC-1	4.97875	-11.9467	CTGL
YX796:TATCCGGAGCTCAATA-1	-2.13296	-6.32885	ITL5GL
YX796:TATCCGGAGCACAGGG-1	0.0965809	-0.103252	PTGL
YX796:TATCCGGAGGCCATCA-1	0.062401	6.55422	D12MSN
YX796:TATCCGGAGGTAAGCA-1	-3.11592	10.5128	VIPGA
YX796:TATGGTCAGGCAACAA-1	-6.71438	-3.57865	ITL45GL
YX796:CTGTTTAGTGTTTGCT-1	0.585682	6.54074	D12MSN
YX796:GCGATATTCTCTAGCC-1	6.93107	-9.70176	CTGL
YX796:CCAAGGCTCCAACTGG-1	-4.63421	1.50069	OBGL
YX796:GTAGCCATCTTTAGGA-1	-7.47897	1.07907	ITL23GL
YX796:CACATGCCAACCGCCA-1	0.0416042	0.347039	PTGL
YX796:GTACCTTGTTTACGTC-1	0.443556	-0.26046	PTGL
YX796:GTACCTTGTTGGATAT-1	12.5486	-2.23725	OGC
YX796:GTACCTTGTATTTGCC-1	-0.954348	0.551972	OBGL
YX796:GTACCTTGTTTATGGG-1	3.80708	-11.0874	CTGL
YX796:GTACCTTGTATTTGGG-1	12.1832	-1.84093	OGC
YX796:CCATATTTCACAGGAA-1	12.235	-1.39672	OGC
YX796:CCATATTTCTTGTCTG-1	-7.29098	7.79973	MGL
YX796:CCATATTTCCTCAGCT-1	0.0693145	6.62641	D12MSN
YX796:CCATATTTCAAACTCA-1	3.82941	11.9518	SSTGA
YX796:CTATGACAGATGCCTG-1	5.12415	-5.79557	PTGL
YX796:CTATGACAGCCGGTAC-1	-6.01605	1.55185	OBGL
YX796:CTATGACAGCAGGTTT-1	1.31639	13.1337	SSTGA
YX796:CTATGACAGCAGGTGG-1	2.25475	6.60343	STRGA
YX796:CTATGACAGCTGTAAC-1	-4.89055	-4.93677	ITL45GL
YX796:CTATGACAGGTCTTGG-1	-8.3359	-0.548347	ITL23GL
YX796:AACCTAATCCTTGCAC-1	13.3999	-2.05165	CLAGL
YX796:AACCTAATCGTTCACC-1	-7.14925	-3.26602	ITL45GL
YX796:AACCTAATCGTCCTTA-1	1.94998	7.05181	STRGA
YX796:AACCTAATCAATTGGC-1	-6.7672	1.08844	ITL23GL
YX796:ATGATGACAACCCTCC-1	-3.81816	-4.46903	ITL45GL
YX796:ACGGTTTAGGTTAGAG-1	-2.13417	-6.32081	ITL5GL
YX796:ACGGTTTAGTGAACCT-1	12.7386	-2.24246	OGC
YX796:ACGGTTTAGATTCCTT-1	-0.187837	6.83916	D12MSN
YX796:ACGGTTTAGAGGGACT-1	-6.73793	-3.64763	ITL45GL
YX796:ACGGTTTAGGAGGTTA-1	3.57787	13.0083	SSTGA
YX796:CATCCCAGTTTGGCGG-1	-7.04514	0.387955	ITL23GL
YX796:CATCCCAGTACCCACC-1	-4.02659	-6.65117	ITL5GL
YX796:TAGCCTGAGGGCCATC-1	0.718072	6.44376	STRGA
YX796:TAGCCTGAGGTCCACA-1	-7.5314	1.55326	ITL23GL
YX796:TAGCCTGAGGTTAGCT-1	4.69817	-11.9048	CTGL
YX796:CAGGACCTCTAATTGG-1	-7.31379	-0.067722	ITL23GL
YX796:CAGGACCTCTCAATAG-1	-5.2624	-3.84902	ITL45GL
YX796:TATCGCGAGACTAAGG-1	5.35897	-11.4507	CTGL
YX796:TTAGCCTGTTGGTTCT-1	-8.44863	0.921504	ITL23GL
YX796:TTAGCCTGTTCGCTCA-1	4.44902	6.23509	OBGA
YX796:AGAGAAGCATGTGGGA-1	-6.60756	-3.28492	ITL45GL
YX796:AGAGAAGCAAGCTACC-1	12.5012	-1.71734	OGC
YX796:AGAGAAGCATGTTGCA-1	-5.011	1.50952	OBGL
YX796:GCCTAATAGCTTATGA-1	13.2516	-2.17327	CLAGL
YX796:GCCTAATAGTATTGCA-1	-6.66751	-4.10805	ITL45GL
YX796:GCCTAATAGCTGGAAA-1	7.04471	-9.64344	CTGL
YX796:GCCTAATAGTAACGAG-1	7.94524	2.81404	ASC
YX796:CGTTAGGTCCTCGATC-1	-4.07986	1.49229	OBGL
YX796:CGTTAGGTCTTCAATC-1	-7.58657	-0.18391	ITL23GL
YX796:CGTTAGGTCTCACTCA-1	-6.42954	1.24531	ITL23GL
YX796:CGTTAGGTCTCAATTC-1	-4.96194	-4.91592	ITL45GL
YX796:CGTTAGGTCCGCATGA-1	-0.720347	0.416255	OBGL
YX796:CTTTATCAGAAGCTAG-1	-6.75326	0.668908	ITL23GL
YX796:CTTTATCAGGTTTACA-1	4.17781	-11.8128	CTGL
YX796:TGTGCACCAAAGGCCA-1	-5.68396	12.7399	SSTGA
YX796:AGTAAACAGTTGGATC-1	4.28721	-11.64	CTGL
YX796:AGTAAACAGGACCTTG-1	13.2434	-1.70035	OGC
YX796:AGTAAACAGCAAACCT-1	4.3925	12.4391	PVGA
YX796:TAGCCTCTCAATACGC-1	6.21538	-1.23159	STRGA
YX796:TAGCCTCTCCTTAATC-1	-0.0295252	0.445606	PTGL
YX796:TAGCCTCTCTTGATGA-1	-4.67287	-3.87811	ITL45GL
YX796:TAGCCTCTCAATCATG-1	-0.0536468	6.72893	D12MSN
YX796:TAGCCTCTCTATGACA-1	3.14641	6.01155	OBGA
YX796:GCAAACTTCATCACTT-1	-8.38685	-1.23984	ITL23GL
YX796:GCAAACTTCCGTTATT-1	12.8174	-1.8209	OGC
YX796:GCAAACTTCGGTTTCC-1	12.3618	-1.96791	OGC
YX796:AGGTGAGGTTTGGGCG-1	4.25397	12.2287	SSTGA
YX796:AGGTGAGGTTACTAGG-1	-7.06873	-1.99596	ITL23GL
YX796:TTCGCAACACTTCACT-1	11.985	-1.6053	OGC
YX796:TTCGCAACAATAGTCT-1	4.02907	12.0832	PVGA
YX796:GAAGTCAAGACAAACG-1	6.10351	-10.6328	NPGL
YX796:GGATTTATCATTAGTG-1	2.00535	6.92947	STRGA
YX796:GGATTTATCTCCATAT-1	-5.80292	12.3767	VIPGA
YX796:GGATTTATCGCAGGCT-1	3.67065	11.9545	SSTGA
YX796:AAAGCCCGTGGACATC-1	4.09598	-11.8443	CTGL
YX796:AAAGCCCGTATACTGG-1	7.71391	2.65755	ASC
YX796:AAAGCCCGTGTTTGAG-1	2.5427	5.67516	OBGA
YX796:AAAGCCCGTCACGAAC-1	-6.91826	1.51891	OBGL
YX796:CTTAACAAGTAACGAG-1	12.2789	-1.78768	OGC
YX796:GCCGTGAGTATGGTGC-1	-7.02759	-3.99247	ITL45GL
YX796:GCCGTGAGTTTGCGCC-1	7.65151	-9.13258	NPGL
YX796:GTAGCGCTCACTAAGC-1	1.73241	11.2857	SSTGA
YX796:TAGCGGACAAGCTAAA-1	-2.86106	1.1113	OBGL
YX796:TAGCGGACAACCTGGT-1	-7.55748	1.53502	ITL23GL
YX796:TAGCGGACACTAAATC-1	2.07176	13.4055	SSTGA
YX796:TGGGCCTAGGGATGCG-1	4.5611	-11.3148	CTGL
YX796:TGGGCCTAGCACGTTG-1	13.2483	-1.75287	OGC
YX796:AGCAAATAGAGCAAGC-1	1.53764	11.6885	SSTGA
YX796:AGCAAATAGAAACTGG-1	-2.96365	1.34154	OBGL
YX796:GATGCGACAGTTAAAG-1	-5.47611	-5.67033	ITL5GL
YX796:GATGCGACATAAAGCA-1	-2.94677	1.34469	STRGA
YX796:GATGCGACAGCAAGGC-1	-2.86576	10.252	VIPGA
YX796:TTCACTGTCCTTGCAC-1	11.7489	-1.6269	OGC
YX796:TTCACTGTCGTTTCTG-1	4.52698	6.31841	OBGA
YX796:TTCACTGTCAAAGGCA-1	-4.64728	-4.67249	ITL45GL
YX796:TTCACTGTCCGGAACC-1	2.232	11.8164	SSTGA
YX796:AATCGCCCAATAGCAA-1	12.3823	-1.36355	OGC
YX796:AATCGCCCAGGATAAC-1	-2.98408	-6.41009	ITL5GL
YX796:AATCGCCCATAAGTTC-1	5.09891	12.1842	SSTGA
YX796:AATCGCCCATTGTGAT-1	4.3825	12.7271	PVGA
YX796:AATCGCCCATAATTGC-1	1.09421	-0.364095	PTGL
YX796:TAGGTTATCGTAATCA-1	0.147065	7.01057	D12MSN
YX796:TCCATCATCCAGGAAA-1	1.27037	-0.603691	PTGL
YX796:CTTATTGGTTGCGCGA-1	-4.79817	-3.9909	ITL45GL
YX796:AGTTACTCACAGCCAT-1	12.1798	-2.17658	OGC
YX796:AGTTACTCACACCAAC-1	1.22722	6.75407	STRGA
YX796:TCTTAGTTCTTCAATC-1	4.55941	-11.5059	CTGL
YX796:TCTTAGTTCTCAATGA-1	1.27105	12.5022	SSTGA
YX796:TCTTAGTTCGGCTAGC-1	-6.89329	-3.80706	ITL45GL
YX796:TAGCTTAAGTATTGTG-1	10.0049	6.02594	OPC
YX796:TAGCTTAAGCCGCTTT-1	-2.25244	0.977569	OBGL
YX796:TAGCTTAAGCACCACA-1	-8.30881	-0.244049	ITL23GL
YX796:TAGCTTAAGTAAAGGT-1	-5.25377	-6.12512	ITL5GL
YX796:ACACAATGTTCACTGT-1	4.55591	-5.0108	NPGL
YX796:ACACAATGTTACCGGG-1	1.11016	12.2821	SSTGA
YX796:ACACAATGTATTGGTG-1	-6.0033	-3.72747	ITL45GL
YX796:ACACAATGTCATGCCC-1	-4.65368	-4.41537	ITL45GL
YX796:CTAGTCGAGAGAAGGG-1	11.7188	0.159956	OGC
YX796:CTAGTCGAGTGAACGA-1	4.00767	-11.9243	CTGL
YX796:CGGTTTGAGACTAAGG-1	4.27391	-11.3517	CTGL
YX796:CGGTTTGAGACAAACG-1	-7.02428	8.22678	MGL
YX796:CGGTTTGAGCGCCTTT-1	-4.32707	-3.6635	ITL45GL
YX796:AAATCCGGTTTAGCGA-1	-4.13722	-4.57402	ITL45GL
YX796:AAATCCGGTCGCAATA-1	1.26286	12.5448	SSTGA
YX796:AAATCCGGTGACCTGG-1	5.28532	-11.6596	CTGL
YX796:TCACCGGCAATATAGG-1	4.5469	12.2078	PVGA
YX796:TCACCGGCAGGCTGTT-1	4.13998	6.0414	OBGA
YX796:TCACCGGCAGGTTTGC-1	12.9189	-1.92279	OGC
YX796:ACCATTAAGGCTTAGT-1	2.22774	6.58338	STRGA
YX796:ACCATTAAGGCTACTG-1	1.12836	12.1325	SSTGA
YX796:TCCTTCAAGGCTAAGA-1	5.68947	-11.0885	CTGL
YX796:TCCTTCAAGCGAGGTG-1	-3.73903	-4.44341	ITL45GL
YX796:TCCTTCAAGTAAGAAC-1	-7.21153	0.524087	ITL23GL
YX796:TCCTTCAAGCATTAGC-1	-4.45897	-4.64121	ITL45GL
YX796:CATGGCGGTTCCGGGA-1	2.89163	5.49982	OBGA
YX796:CATGGCGGTCATCAAG-1	-3.6112	-5.05795	ITL5GL
YX796:CATGGCGGTCCGCTGT-1	-5.66847	1.9009	OBGL
YX796:TGATCACAGTGAGGTA-1	5.36496	-6.12232	NPGL
YX796:TCGCGCACATAAGTTC-1	0.4499	0.0742022	PTGL
YX796:TCGCGCACAGTCTAAT-1	11.3367	1.04044	OPC
YX796:CTACTTAGTAAGGTCC-1	-3.79687	-4.69054	ITL45GL
YX796:ATGCTTAAGGTAACGA-1	6.56875	-9.81328	NPGL
YX796:ATGCTTAAGGAGTCTT-1	5.30626	-11.8094	CTGL
YX796:CAAGGCCTCATTGCGG-1	-3.9244	-5.53978	ITL5GL
YX796:AGGGTTGCAAACGGGC-1	7.78683	2.63334	ASC
YX796:AGGGTTGCATGTCAAT-1	4.41171	-11.8221	CTGL
YX796:GCTGAGGAGGCGCATC-1	-3.10917	10.7484	VIPGA
YX796:GCTGAGGAGCACGTTG-1	1.59387	13.3561	SSTGA
YX796:CCAGACTCAAAGGTAC-1	-6.1747	-3.50908	ITL45GL
YX796:CCAGACTCATGCTATG-1	6.83451	-9.93504	NPGL
YX796:CCAGACTCAAGCTTAT-1	-7.06266	8.18112	MGL
YX796:TTGCGTCTCAAGCCTG-1	-6.68015	-4.12764	ITL45GL
YX796:TTGCGTCTCAGCCAAT-1	-6.43793	-3.50442	ITL45GL
YX796:TTGCGTCTCTGCAAAC-1	-4.42257	-4.5087	ITL45GL
YX796:TATAGCTCATCACTTC-1	3.01441	5.55954	OBGA
YX796:TATAGCTCAGTAGCCT-1	-3.8993	-3.89986	ITL45GL
YX796:CTCATTTAGTATTGGC-1	0.99289	-0.533955	PTGL
YX796:CTCATTTAGGATTGCT-1	1.8189	12.9317	SSTGA
YX796:CTCATTTAGTAGGCGG-1	-4.55203	-4.29041	ITL5GL
YX796:AAACATGCAGGCGAGT-1	-2.82505	1.35576	OBGL
YX796:AAACATGCATGAAATG-1	-1.10604	0.611153	OBGL
YX796:AAACATGCATTGTTGG-1	13.1972	-1.59122	OGC
YX796:GGTTCCCGTTGGTTCT-1	4.51923	-11.546	CTGL
YX796:GGTTCCCGTAACGAGG-1	-7.21358	0.706964	ITL23GL
YX796:CTCACTCAGTACTGGT-1	0.403767	-0.188664	PTGL
YX796:CTCACTCAGTGAGGTA-1	-0.190684	6.83757	D12MSN
YX796:CTCACTCAGTGAGCGG-1	10.2413	6.23845	OPC
YX796:AGCAACAAGTCATCCC-1	4.6677	-11.6281	CTGL
YX796:AGCAACAAGGGTTATC-1	1.20899	-0.637392	PTGL
YX796:AGCAACAAGTACCGCA-1	-5.12275	-3.80096	ITL45GL
YX796:TGCTTGTGTAACCTAG-1	-5.61838	1.90952	OBGL
YX796:TGCTTGTGTGAGGTGA-1	11.8282	-1.7457	OGC
YX796:TGCTTGTGTTCCGGGA-1	-4.13973	-6.78645	ITL5GL
YX796:TGCTTGTGTCACCAAA-1	-3.17494	-6.72393	ITL5GL
YX796:TGCTTGTGTTTACTTG-1	-4.61085	-8.29495	ITL6GL
YX796:TGCTTGTGTCAAAGAA-1	-8.20153	-0.0115205	ITL23GL
YX796:GACCTGCAGCTTATGA-1	-7.20999	1.00107	ITL23GL
YX796:GACCTGCAGTCACCTC-1	4.79912	-5.28772	NPGL
YX796:GACCTGCAGCTCCTAC-1	1.81764	7.21936	STRGA
YX796:GCCTTGCGTTGGCCGA-1	-7.09282	0.0664964	ITL23GL
YX796:GCCTTGCGTGCTGGTG-1	-5.16259	-4.32146	ITL45GL
YX796:GCCTTGCGTCCTTTAA-1	-4.13325	-8.05845	PTGL
YX796:GCCTTGCGTAAGTCGC-1	-6.53979	0.116735	ITL23GL
YX796:GCCTTGCGTTACTTGC-1	11.455	-1.44417	OGC
YX796:GTTTACCGTAACAGGG-1	-5.67161	1.78415	OBGL
YX796:GTTTACCGTGACATGC-1	-3.40401	11.008	VIPGA
YX796:GTTTACCGTCATCCTG-1	1.91363	11.8798	SSTGA
YX796:GTTTACCGTCTTTGAC-1	-5.47609	1.89331	OBGL
YX796:CACAGGGAGGAACCAA-1	-3.09554	11.0103	VIPGA
YX796:CACAGGGAGCTTATGA-1	0.729591	6.44648	STRGA
YX796:CACAGGGAGGTGCGGA-1	0.0656733	7.01626	OBGL
YX796:CACAGGGAGCGTGCAC-1	4.75933	12.2035	PVGA
YX796:CTAAATGTCCTTTACG-1	-4.81702	-8.16047	ITL6GL
YX796:CTAAATGTCCTAGTTT-1	-3.00432	-6.99744	ITL5GL
YX796:TCAGGTTAGTTTGGGT-1	0.745603	-0.365407	PTGL
YX796:TCAGGTTAGGTCCGTA-1	-5.70779	-3.86287	ITL45GL
YX796:TCAGGTTAGAAGCTAG-1	-0.0766769	6.84272	D12MSN
YX796:TCCTTGCAGACTTATG-1	-0.211278	0.350448	PTGL
YX796:TCCTTGCAGACAAAGT-1	4.46646	-5.16927	NPGL
YX796:ACTTGTCGTTAGCGTA-1	12.3279	-0.862964	OGC
YX796:ACTTGTCGTACCGGAT-1	-6.10245	-3.3578	ITL45GL
YX796:ACTTGTCGTTAACAGT-1	-2.27391	-6.11985	ITL5GL
YX796:ACTTGTCGTTGGGTTA-1	-4.47349	-7.709	ITL6GL
YX796:ACTTGTCGTTTGACCT-1	-7.61109	-1.18779	ITL23GL
YX796:ACTTGTCGTGTTTGAG-1	-3.14067	1.15727	OBGL
YX796:GTGTAACTCCCTGATC-1	0.987537	-0.596106	PTGL
YX796:GTGTAACTCTAGCGAT-1	-5.70935	12.3937	VIPGA
YX796:CGATTTGCATTGTGGC-1	-4.5477	-4.50584	ITL45GL
YX796:CGATTTGCACATTAAC-1	6.75804	-9.87287	NPGL
YX796:GGTACCGGTGAATCGC-1	-3.3278	-4.66903	ITL45GL
YX796:GGTACCGGTCCAAGAC-1	-4.25091	12.1518	STRGA
YX796:GGTACCGGTCAAGTAT-1	-0.277331	6.96247	D12MSN
YX796:ATTACCCGTATGGTGC-1	7.33093	-9.39373	CTGL
YX796:ATTACCCGTTTATTCG-1	11.5317	-1.43001	OGC
YX796:ATTACCCGTAAGCACC-1	-5.31138	1.63011	ITL23GL
YX796:ATTACCCGTGTTTGCT-1	6.23214	-11.0371	CTGL
YX796:TTGCGAGTCACCTGTC-1	-6.533	7.6959	MGL
YX796:CAAGACAAGTCCTGAG-1	-3.68135	-4.55216	ITL45GL
YX796:CAAGACAAGTGTTGTA-1	11.4063	0.940493	OPC
YX796:TAAGCTGGTTCCGCAC-1	7.92052	-8.93978	NPGL
YX796:TGCACACCAGTTTACG-1	5.38074	-11.5392	CTGL
YX796:TGCACACCAGGAACCA-1	-7.10543	7.47443	MGL
YX796:TGCACACCACATTAAC-1	-7.09388	-2.09987	ITL23GL
YX796:TTTGAGTCATCCGTAA-1	5.20317	-11.3326	CTGL
YX796:TTTGAGTCACAGAACG-1	-6.70103	0.882648	ITL23GL
YX796:TTTGAGTCACCGGTAT-1	-2.51976	-6.06761	ITL5GL
YX796:TTTGAGTCAGTAGGAT-1	5.31121	-11.2159	CTGL
YX796:TTTGAGTCACCTAATG-1	12.67	-1.87859	OGC
YX796:TTTGAGTCACGTGCTG-1	8.07439	3.00251	ASC
YX796:TTTGAGTCATCAGCAC-1	-4.29778	-8.55118	ITL6GL
YX796:TTTGAGTCACTAAATC-1	1.28278	12.9117	SSTGA
YX796:TTGACTAAGGAACCGG-1	-6.70795	7.07096	MGL
YX796:TTGACTAAGTTGGGCC-1	4.2473	6.04523	OBGA
YX796:CCCATAACAATATACC-1	12.55	-2.13809	OGC
YX796:GGTCAAGCAGGCGAGT-1	4.61841	-10.5377	CTGL
YX796:GGTCAAGCACCTGGTG-1	2.95458	5.41444	OBGA
YX796:AGCTGCTCATTGCGAC-1	12.3603	-1.21596	OGC
YX796:AGCTGCTCATAATGAG-1	2.76237	11.8463	SSTGA
YX796:AGCTGCTCATCCCTCA-1	-7.49044	-1.11226	ITL23GL
YX796:TTGGCTTGTTAACACG-1	-4.61073	1.57942	ITL23GL
YX796:TTGGCTTGTGGTTCTT-1	1.35773	13.0603	SSTGA
YX796:TTGGCTTGTTGGTTAG-1	2.01899	13.3195	SSTGA
YX796:TTGGCTTGTCAAACTG-1	-2.90246	1.36281	OBGL
YX796:GATCAGGCACGAATCC-1	5.27192	-10.1278	CTGL
YX796:GATCAGGCACCGGCTA-1	-7.78838	0.190232	ITL23GL
YX796:GATCAGGCATAAGTTC-1	1.04566	6.27505	STRGA
YX796:GATCAGGCAGGCTGTT-1	-5.70377	1.7451	OBGL
YX796:GCTATAGGTGTTGCAA-1	1.24436	-0.584771	PTGL
YX796:GCTATAGGTAACGTGC-1	4.6896	-5.16569	NPGL
YX796:ATGGCCCAGTAGCTTA-1	-3.04079	-4.4509	OBGL
YX796:ATGGCCCAGGCCTAAT-1	-8.09621	-1.22858	ITL23GL
YX796:TGTAAGCTCCTCACAC-1	-4.46184	-3.85453	ITL45GL
YX796:TGTAAGCTCTATGACA-1	4.55743	11.8604	PVGA
YX796:GATGGCTGTACCGGAT-1	13.292	-1.71104	OGC
YX796:ACCTTCCAGTAATCCA-1	4.40975	-11.8668	CTGL
YX796:ACCTTCCAGACTATTG-1	0.0408075	6.62226	D12MSN
YX796:CTCTGTTCAATGAATG-1	4.55001	-11.839	CTGL
YX796:GCTAACAGTCACCAAA-1	6.00631	-11.4012	CTGL
YX796:CTTCAAGCAGAAACGT-1	0.641734	6.72068	STRGA
YX796:CTTCAAGCACATTGCA-1	-3.8418	-4.43175	ITL45GL
YX796:CTTCAAGCACTAAATC-1	-2.63826	-6.25576	ITL5GL
YX796:TAGTACGGTATTTGCC-1	4.35124	-11.2563	CTGL
YX796:TAGTACGGTCATTACC-1	5.11259	12.4319	PVGA
YX796:TAGTACGGTATTGTCC-1	1.80993	7.08953	STRGA
YX796:CTCCCTGAGGATTGAG-1	10.0838	6.08581	OPC
YX796:CTCCCTGAGCTTAGCG-1	-3.87425	-4.39392	ITL45GL
YX796:GTTCACCTCTGTGCCT-1	-5.09652	-4.15608	ITL45GL
YX796:GTTCACCTCCTTTACG-1	2.00639	12.6982	SSTGA
YX796:GTTCACCTCCTTGTTG-1	0.570783	6.58456	D12MSN
YX796:GTTCACCTCAGCCAAT-1	12.5606	-1.35001	OGC
YX796:CCCTGGACAATTAACC-1	-4.41318	-4.1105	ITL45GL
YX796:CCCTGGACAGGGAGCT-1	-4.64812	-7.9367	ITL6GL
YX796:CCCTGGACATAGCTTG-1	11.4576	-1.59979	OGC
YX796:AGGTCTTAGCAAGATG-1	7.473	2.85813	ASC
YX796:AGGTCTTAGCTGGCTA-1	7.37824	-9.36182	NPGL
YX796:GAGTATCTCGCGCTAA-1	-5.78716	12.4767	VIPGA
YX796:GAGTATCTCCTGGTCT-1	-8.19164	1.44225	ITL23GL
YX796:ATATAGGCAGCTTACA-1	4.06272	-10.7274	CTGL
YX796:GGCGCTAGTTAATGCG-1	-6.95214	7.18831	MGL
YX796:GGCGCTAGTTTGCGAA-1	-9.29848	-9.55747	CLAGL
YX796:GGCGCTAGTCCTTTAA-1	-2.92832	1.33465	PTGL
YX796:GGCGCTAGTTAATCGG-1	13.4385	-1.696	OGC
YX796:ACGTTGTAGGTGTTAC-1	0.165489	0.0699797	PTGL
YX796:GACCTGATCTCGCCCA-1	-0.246731	7.03902	D12MSN
YX796:GACCTGATCCACCTGT-1	-7.19297	-0.288429	ITL23GL
YX796:GACCTGATCTGGTCCT-1	12.7555	-1.63117	OGC
YX796:GACCTGATCCCTCTAA-1	5.13602	-11.9097	CTGL
YX796:GACCTGATCTGCAAAC-1	-7.76531	-0.240028	ITL23GL
YX796:GTAGTTATCCCGCCTA-1	-5.35145	12.3799	VIPGA
YX796:GTAGTTATCACTAGGT-1	-8.13667	-0.167606	ITL23GL
YX796:GTAGTTATCCAGCACA-1	4.83888	12.6009	PVGA
YX796:GTAGTTATCCTCACTA-1	9.94278	5.92095	OPC
YX796:TGCGCAGGTATACTGG-1	-6.95026	7.26829	MGL
YX796:GACCGAACAATTGACT-1	2.90562	5.51417	OBGA
YX796:GACCGAACAAGTCGCT-1	-5.10357	12.3842	VIPGA
YX796:CCGCAAGGTACCTTAC-1	-4.49982	-4.69704	ITL45GL
YX796:AGGCCCAGTCACACCC-1	12.5838	-1.84726	OGC
YX796:AGGCCCAGTAGGTTTG-1	-6.43138	1.50266	ITL23GL
YX796:CTACAACAGTTGCGTG-1	-6.24757	-3.62217	ITL45GL
YX796:CTACAACAGAACCTAC-1	-1.27595	0.38033	ITL5GL
YX796:CTACAACAGGCGGATG-1	4.81341	12.4503	PVGA
YX796:CTACAACAGGCTGGCT-1	12.3231	-1.52983	OGC
YX796:CTACAACAGACCATAC-1	-8.5097	0.967091	ITL23GL
YX796:GCAATAGAGAATGACG-1	13.3892	-1.82583	OGC
YX796:GCAATAGAGCCGGTAC-1	1.6957	11.9242	SSTGA
YX796:GCAATAGAGGAACGGT-1	2.62659	6.36468	STRGA
YX796:CGGAATCGTTCCGGCT-1	1.02513	-0.373652	PTGL
YX796:TAGAGCCGTTAGTGAT-1	4.31177	6.11845	OBGA
YX796:TAGAGCCGTTACAAAC-1	-3.97994	-1.44804	CLAGL
YX796:CGTTGCAAGATTCCTT-1	0.583736	-0.568287	PTGL
YX796:CGTTGCAAGGCAATAG-1	-6.4331	1.16977	ITL23GL
YX796:TTTCTTGCATGAAATG-1	-7.00734	-2.168	OBGL
YX796:TTTCTTGCACCTGCCT-1	-2.22365	-6.59726	ITL5GL
YX796:TTTCTTGCAAATACCT-1	-5.60537	1.87148	OBGL
YX796:TTTCTTGCATCCCGCT-1	-6.43668	1.79622	OBGL
YX796:TTTCTTGCAGCATGAG-1	3.9885	12.1403	PVGA
YX796:TTTCTTGCACGTAATT-1	11.9661	-1.28101	OGC
YX796:GGAGCATAGATAAAGC-1	4.26408	12.4591	PVGA
YX796:GGAGCATAGCCATCAG-1	10.0766	6.06913	OPC
YX796:AGAATCTGTCATGAGC-1	-5.87347	7.66472	MGL
YX796:AGAATCTGTCATAGAT-1	-4.20445	-3.84217	ITL45GL
YX796:AGAATCTGTAAGCTTG-1	-6.30163	1.56707	OBGL
YX796:AGAATCTGTTCCTGAT-1	-0.362612	0.324801	PTGL
YX796:TCATTTGGTAACAGGG-1	13.4459	-1.64315	OGC
YX796:AGTTGGCGTCACAGAC-1	-4.03787	-1.58031	CLAGL
YX796:AGTTGGCGTGGAAGGC-1	1.52484	6.93579	STRGA
YX796:AGTTGGCGTGTCCAAA-1	-5.63182	1.92039	OBGL
YX796:TGTGGCCAGTGAACAG-1	0.0581368	6.70442	D12MSN
YX796:TGTGGCCAGCACCACA-1	0.298176	0.0538145	PTGL
YX796:AGCACTAGTGCTAGCG-1	6.68401	-10.4151	CTGL
YX796:AGCACTAGTTAACAGT-1	-7.52983	0.41849	ITL23GL
YX796:AGCACTAGTAACGAGG-1	-6.75386	1.29254	ITL23GL
YX796:AGCACTAGTTACCTGT-1	-3.62714	-4.50949	ITL45GL
YX796:GGAACAATCATCCACC-1	0.225119	0.122813	PTGL
YX796:CTTCTAAGTTATCCGT-1	-7.20957	-0.173164	ITL23GL
YX796:CTTCTAAGTTATTGCC-1	1.1462	-0.468176	PTGL
YX796:CTTCTAAGTTCACCAT-1	-6.79635	-3.58175	ITL45GL
YX796:AATTACCCAATGAAGC-1	-8.09834	-1.43456	ITL23GL
YX796:AATTACCCATTGTGAT-1	12.9567	-2.20003	OGC
YX796:AATTACCCAGCCGCTA-1	11.5745	-1.49664	OGC
YX796:AATTACCCAGATAGAC-1	-5.59363	12.3426	VIPGA
YX796:TGACCTTGTCTCAGCC-1	5.05677	12.249	PVGA
YX796:TGACCTTGTTATTGCC-1	5.35856	11.6837	PVGA
YX796:TGACCTTGTGGGTGAA-1	-2.88427	1.37497	OBGL
YX796:TGACCTTGTAGCTAGC-1	4.98799	-11.6955	CTGL
YX796:TGACCTTGTCCTAATC-1	-5.37715	12.382	VIPGA
YX796:TGACCTTGTGTTGTGA-1	-8.23759	1.35211	ITL23GL
YX796:TGACCTTGTAGCCTCC-1	-4.8557	1.55694	OBGL
YX796:TGACCTTGTCACGGAT-1	7.13216	-9.55664	NPGL
YX796:TACGCACCACATTAAC-1	5.6988	-11.5804	CTGL
YX796:TACGCACCAAATATCC-1	7.77863	-9.05286	NPGL
YX796:TACGCACCATCAGTAT-1	1.92228	12.1081	SSTGA
YX796:GCATGAGCACAAAGCG-1	-2.64413	1.18247	OBGL
YX796:GCATGAGCACTTACAG-1	6.31738	-10.8634	CTGL
YX796:GCATGAGCAATAACGA-1	8.16741	2.76159	ASC
YX796:GCATGAGCAATGCCCG-1	-3.8568	-5.33776	ITL5GL
YX796:CAGAATCTCACCGGTA-1	-5.00246	-4.98942	ITL45GL
YX796:CAGAATCTCGTGCTAG-1	7.96239	-8.89157	NPGL
YX796:CAGAATCTCAATTGGC-1	-0.0060823	6.7485	D12MSN
YX796:GCTCAACCATTTGCTC-1	11.9402	-0.447955	OGC
YX796:GCTCAACCATTCCTCG-1	5.1672	-5.65643	NPGL
YX796:GCTCAACCAGGCTACT-1	-4.09158	-6.6952	ITL5GL
YX796:GGCTGAGAGGATTGAG-1	-6.16625	-3.43343	ITL45GL
YX796:GGCTGAGAGCGCCTAA-1	0.484419	6.57108	STRGA
YX796:GGAGTGAGTCATTGTC-1	1.23331	13.0824	SSTGA
YX796:TGGCCAATCATGCTAA-1	12.6645	-1.07063	OGC
YX796:TGGCCAATCGATTATG-1	-2.63753	1.39373	OBGL
YX796:TGGCCAATCCAGGGAG-1	-2.52526	-5.5065	ITL5GL
YX796:GTTACTCGTGCCGCAA-1	1.52371	11.5124	SSTGA
YX796:GTTACTCGTCATCAAG-1	-2.98189	-4.43916	OBGL
YX796:CTATTGAAGCTGTACG-1	1.40247	11.7646	SSTGA
YX796:CTATTGAAGGTGCGGA-1	-2.96424	1.31217	PTGL
YX796:TGTTGGCCATAATCAC-1	-8.49696	0.493979	ITL23GL
YX796:TGTTGGCCAGGCATCT-1	1.29845	13.1723	SSTGA
YX796:TGTTGGCCAAGGAATC-1	5.2071	-11.428	CTGL
YX796:TGTTGGCCATGTTTGG-1	-8.12946	0.110348	ITL23GL
YX796:CATCATGCATGCTCCC-1	5.64535	11.8207	PVGA
YX796:CATCATGCAGGTATTT-1	-6.67797	6.96511	MGL
YX796:ACAGGCTGTTAAGCCA-1	1.25756	13.0617	SSTGA
YX796:CTGTATTTCAAGCTAC-1	-5.22055	-7.83199	ITL6GL
YX796:TACCGCAAGGAACCAA-1	-4.47002	1.50985	OBGL
YX796:TACCGCAAGAAGGTGC-1	-8.39912	1.04565	ITL23GL
YX796:TACCGCAAGCCTGATG-1	7.81505	-9.01991	NPGL
YX796:TACCGCAAGGACCTGC-1	5.3029	-5.83697	NPGL
YX796:TACCGCAAGCCTAACG-1	-4.27789	-3.75626	ITL45GL
YX796:ATTAACCCAGGCAAGC-1	3.6745	-11.0911	CTGL
YX796:ATTAACCCAAATTGCT-1	-3.61038	-5.57006	ITL5GL
YX796:ATTAACCCATTAGCGC-1	-2.90282	10.2846	VIPGA
YX796:ATTAACCCACACAATT-1	12.0391	-0.756851	OGC
YX796:TTAGGCTAGTATTGGC-1	-6.65419	1.72478	OBGL
YX796:TTAGGCTAGGCGAATA-1	7.41577	-9.28205	NPGL
YX796:TTAGGCTAGGACAATG-1	-1.10436	0.622575	OBGL
YX796:TTAGGCTAGACAAAGT-1	-6.93081	-4.50962	ITL45GL
YX796:TCTAGCACAGGAAGCC-1	5.89789	-11.3486	CTGL
YX796:AGGTCAAAGGTCGAGG-1	1.95773	7.08262	STRGA
YX796:AGGTCAAAGTCTGGGC-1	1.17347	-0.44186	PTGL
YX796:GCCTGCTGTCGTTACT-1	-7.47155	-2.67965	ITL45GL
YX796:GCCTGCTGTAGTTGGC-1	-5.68115	1.90401	OBGL
YX796:GCCTGCTGTGCATTTC-1	-2.99853	1.66961	STRGA
YX796:GTGCGGTTCCTTGCAC-1	-5.61431	12.3959	VIPGA
YX796:GTGCGGTTCCCGAACA-1	-4.92113	-8.47542	ITL6GL
YX796:CTCGCTAGTTCAAGCA-1	-4.58253	-5.01722	ITL45GL
YX796:GCGAAGTAGACTCGCA-1	-7.32606	-0.396052	ITL23GL
YX796:GCAAACCGTCCTTCAG-1	12.0651	-1.74986	OGC
YX796:GCAAACCGTTTGAGCA-1	12.7177	-2.05051	OGC
YX796:TACAGGTTCGTTACTT-1	-8.5453	1.0367	ITL23GL
YX796:TACAGGTTCAATCATG-1	-6.50031	1.24914	ITL23GL
YX796:GCTTTACGTATTGGAT-1	-7.05587	7.50668	MGL
YX796:GCTTTACGTTCTTTAG-1	12.3952	-2.11332	OGC
YX796:TTAGCTGCATCGTTCT-1	-5.2547	-5.90049	ITL5GL
YX796:TTAGCTGCATAATTGC-1	-3.99479	-3.90927	ITL45GL
YX796:TGAGGGCCATTGTGGC-1	-8.52911	-0.159353	ITL23GL
YX796:TGAGGGCCACAATGTT-1	-6.82574	-3.35954	ITL45GL
YX796:CGTAGCGGTGGGTGAA-1	-3.10503	1.17695	OBGL
YX796:CGTAGCGGTGGTTCTT-1	-3.34743	-6.95815	ITL5GL
YX796:CGTAGCGGTTGGGTTA-1	-4.06007	-1.45171	CLAGL
YX796:CGATTATCACTTGTTC-1	5.81428	-0.755555	VLMC
YX796:AGTACGCGTGAGACTC-1	-7.03823	-3.75439	ITL45GL
YX796:AGTACGCGTGTTAGCA-1	-4.08389	-3.66302	ITL45GL
YX796:AGTACGCGTTAGCGTA-1	-7.31959	0.305007	ITL23GL
YX796:AGTACGCGTTGCATCT-1	-5.96073	-3.60011	ITL45GL
YX796:AAGTTAGCACTGGCTG-1	-4.11256	-6.69619	ITL5GL
YX796:AAGTTAGCACCAAAGG-1	0.926168	-0.334769	PTGL
YX796:TGCTTGCTCTAAGTGC-1	-7.91207	-0.983875	ITL23GL
YX796:TGCTTGCTCAGTGAAG-1	7.68058	-9.12456	NPGL
YX796:ATACCTGCAAACGGGC-1	-6.5836	6.55497	MGL
YX796:ATACCTGCAGGTTCAC-1	5.67037	-10.7783	NPGL
YX796:TGTGGAGCACAGGATG-1	-5.48841	12.5442	SSTGA
YX796:TTGGAGGCATTAAGTC-1	12.3539	-2.2197	OGC
YX796:TTGGAGGCAATATGGA-1	13.1312	-1.87581	OGC
YX796:TTGGAGGCATGTCAAT-1	-3.23737	10.7842	VIPGA
YX796:CGAAGCGAGGTCCTAG-1	5.72168	-0.90386	OBGL
YX796:CGAAGCGAGAATCGCT-1	13.2023	-1.71092	OGC
YX796:CGAAGCGAGGAGGCAT-1	-0.806821	0.487967	OBGL
YX796:AGCATTTCACCGTTCC-1	1.02197	6.31499	STRGA
YX796:AGCATTTCATTAAACC-1	2.22257	11.8559	SSTGA
YX796:AGCATTTCAACAACAA-1	-7.27679	7.91009	MGL
YX796:CTATGAGGTCCGCTGT-1	-8.38134	-0.308339	ITL23GL
YX796:CTATGAGGTGTTGCTT-1	-3.18542	11.1408	VIPGA
YX796:CTGAAACTCGAGGAAC-1	-4.86898	12.3041	VIPGA
YX796:CTGAAACTCCTCATCA-1	11.9958	-1.08534	OGC
YX796:CTGAAACTCAATGTGC-1	1.94999	7.05091	STRGA
YX796:CTGAAACTCAATTGGC-1	1.55113	13.1219	SSTGA
YX796:CTGCTATGTCATCCTG-1	4.72477	-5.22651	NPGL
YX796:GCAGCAACACGAATTT-1	4.54986	-11.2371	CTGL
YX796:GGGTGTTGTCGTAATG-1	4.52962	-12.0444	CTGL
YX796:GGGTGTTGTTCGCTTG-1	12.6965	-1.93414	OGC
YX796:GGGTGTTGTTAACGAT-1	0.254879	6.6167	D12MSN
YX796:TCTTGTCCAACAGGAT-1	5.3034	-5.86692	NPGL
YX796:TCTTGTCCATCCTGAA-1	-5.40419	12.4884	VIPGA
YX796:TCTTGTCCAATTGAGA-1	6.78221	-10.1898	NPGL
YX796:TCTTGTCCATATTGAC-1	6.88959	-9.87221	NPGL
YX796:TCTTGTCCACCAGCAT-1	7.68423	-9.20184	CTGL
YX796:TCTTGTCCAGCAAGAT-1	-3.81534	-4.27389	ITL45GL
YX796:ATGATGGAGGAGCACG-1	4.86019	11.705	PVGA
YX796:GCACATTAGCTTAACA-1	11.679	-1.7073	OGC
YX796:TGCACCTTCGTTAGTA-1	-7.91645	0.869256	ITL23GL
YX796:TGCACCTTCTTAGGGT-1	-4.67824	-3.97986	ITL45GL
YX796:TGCACCTTCAGCACCA-1	-2.6512	-6.17693	ITL5GL
YX796:TGCACCTTCCGGTATG-1	-8.36037	-0.358987	ITL23GL
YX796:TAGCGGCTCATGCGTG-1	-4.66241	-8.40942	ITL6GL
YX796:ACACTTAAGTAATCCA-1	2.01678	6.99972	STRGA
YX796:ACACTTAAGCAAACCT-1	-0.222012	6.2741	D12MSN
YX796:ACACTTAAGGAAACTG-1	-7.11208	0.308366	ITL23GL
YX796:TCAGTGAGTCCTAGTT-1	0.825113	-0.246768	PTGL
YX796:TCAGTGAGTGCTTTAC-1	5.07897	-10.8215	CTGL
YX796:CAATCGCCACAGCCTG-1	12.145	-2.20917	OGC
YX796:CAATCGCCAAGCTTAT-1	4.00104	-11.0805	CTGL
YX796:CAATCGCCATCCCGCT-1	-2.96798	1.29967	OBGL
YX796:GTGTTCCTCCAGCACA-1	4.36047	-11.9736	CTGL
YX796:TGCGGTTCACAACAGG-1	-8.45992	-0.828459	ITL23GL
YX796:TGCGGTTCAGCTAATT-1	1.16351	12.2534	SSTGA
YX796:TGCGGTTCACTTCATC-1	4.27156	12.7689	PVGA
YX796:TGCGGTTCAAGGAATC-1	-3.8615	-3.84848	ITL45GL
YX796:TGCGGTTCATTAAAGG-1	-6.84157	-4.269	ITL45GL
YX796:TGCGGTTCAACAGGTG-1	0.875147	-0.498829	PTGL
YX796:TGCGGTTCAGATAGAC-1	-5.37156	-7.22008	ITL6GL
YX796:TGCGGTTCACCTGTAA-1	-8.35104	1.36402	ITL23GL
YX796:AAGCAAGTCAATTACG-1	5.2914	-11.9449	CTGL
YX796:AGACACGCATGCATAT-1	-6.57505	1.70547	OBGL
YX796:AGACACGCATTGACAT-1	0.617161	-0.127649	PTGL
YX796:AGACACGCATAGCTTG-1	-3.74119	-6.46215	ITL5GL
YX796:AGACACGCAGTTTGTG-1	2.07134	11.6855	SSTGA
YX796:AGACACGCAATCGCAC-1	3.91237	6.37548	OBGA
YX796:AGACACGCATCTAGCA-1	-7.20677	0.570432	ITL23GL
YX796:TCAGTAATCTTGAGGT-1	12.571	-2.03951	OGC
YX796:TCAGTAATCCCTGGAA-1	2.96801	5.50294	OBGA
YX796:GCTCCTTAGTTTCCTG-1	-5.63048	7.61809	D12MSN
YX796:GCTCCTTAGTAGCCAT-1	11.7552	-2.02634	OGC
YX796:GCTCCTTAGGTCCGTA-1	-3.04336	10.3465	VIPGA
YX796:GCTCCTTAGACTCGCA-1	-6.41844	-2.92929	ITL45GL
YX796:ACGCAAGCATGAGTTT-1	0.542053	6.6124	D12MSN
YX796:ACGCAAGCACTTCACT-1	4.99475	-11.5465	CTGL
YX796:GAGTGTTTCCTCACAC-1	8.2845	2.50514	CLAGL
YX796:TCAGTAGGTGGTTATG-1	1.9757	7.07222	STRGA
YX796:TCAGTAGGTTAATCGG-1	-8.31216	1.53306	ITL23GL
YX796:TCAGTAGGTTTACTTG-1	-3.67546	12.1632	VIPGA
YX796:CCGTTTGGTTCCTGTG-1	11.6391	-1.59705	OGC
YX796:CCGTTTGGTCACACCC-1	1.69724	12.9036	SSTGA
YX796:CCGTTTGGTTAACACG-1	2.20866	13.3124	SSTGA
YX796:CCGTTTGGTATTCGTC-1	-4.07357	-7.38291	ITL6GL
YX796:CCGTTTGGTACTGATG-1	4.6614	-10.5797	CTGL
YX796:CCGTTTGGTTTGCTGT-1	4.04432	11.5002	SSTGA
YX796:TTAGACTCACGGTACT-1	-5.88766	1.71824	OBGL
YX796:TTAGACTCACAATTAC-1	1.07504	6.28714	STRGA
YX796:GTTGGAGCAATTAGCT-1	-0.102505	6.85112	D12MSN
YX796:ATTGTCCGTACGCGCA-1	-6.65374	-3.53481	ITL45GL
YX796:ATTGTCCGTCCAAGAC-1	-2.83435	-6.22427	ITL5GL
YX796:ATTGTCCGTCCTAAGA-1	4.09607	-11.151	CTGL
YX796:TAACCTAAGCATGTCG-1	-4.84046	-8.23145	ITL6GL
YX796:TAACCTAAGTTATGTG-1	11.3808	0.983301	OPC
YX796:TCCCTCACAGGTCCTG-1	13.1625	-1.86987	OGC
YX796:TCCCTCACATCCTGAA-1	-2.19613	-6.62725	ITL5GL
YX796:TCCCTCACACCGGCTA-1	5.21969	-10.9799	NPGL
YX796:TCCCTCACAGTTTGTG-1	-8.42375	0.488692	ITL23GL
YX796:TCCCTCACAAACTGTT-1	4.68099	-6.24855	CTGL
YX796:GTTCGCGCACGAATCC-1	1.47153	13.1997	SSTGA
YX796:GTTCGCGCAAATACCT-1	13.1803	-2.04059	OGC
YX796:GTTCGCGCAGGTATTT-1	-6.5419	-3.84688	ITL45GL
YX796:GTTCGCGCAGTCTAAT-1	-6.95647	7.22461	MGL
YX796:GTTCGCGCAATACTGT-1	4.9087	-5.29195	NPGL
YX796:TACGCTTGTAGGATCC-1	-3.87448	-4.7792	ITL45GL
YX796:TACGCTTGTTACTTGC-1	-3.77458	1.63896	OBGL
YX796:TACGCTTGTATTGTCC-1	-8.18984	1.37165	ITL23GL
YX796:AAGGATCCAGCCAGAA-1	-5.33218	-7.63873	ITL6GL
YX796:GACGCCTAGTTTGCGG-1	-5.37213	-7.81911	ITL6GL
YX796:CACATACAGTTATTCC-1	-7.04933	7.95476	MGL
YX796:AGCGGACCATAATGTC-1	12.3683	-0.901033	OGC
YX796:ATTGTGATCCAGGTCA-1	1.70445	10.7653	SSTGA
YX796:ATTGTGATCCTAAATG-1	-3.86178	-4.20756	ITL45GL
YX796:ATTGTGATCACAGACT-1	-6.27906	1.31245	OBGL
YX796:ATTGTGATCACTTTAC-1	-3.25176	10.4361	OPC
YX796:ATTGTGATCCTAGTAA-1	1.73487	11.8712	SSTGA
YX796:TTGTAAGTCACTCGCT-1	1.28181	11.6484	SSTGA
YX796:TTGTAAGTCATTGCAA-1	-2.36706	1.11355	OBGL
YX796:GAGGAGGCACAACCTA-1	11.7823	-0.217075	OGC
YX796:GAGGAGGCAGGGAGGA-1	-2.15973	-6.52238	ITL5GL
YX796:GAGGAGGCAATTAACC-1	-8.71253	0.641386	ITL23GL
YX796:GAGGAGGCAACCGCCA-1	-6.69131	-3.99022	ITL45GL
YX796:GAGGAGGCAGGACCTT-1	5.9644	-11.0773	CTGL
YX796:CAATGCCCACCTCAGG-1	-7.07106	-3.80262	ITL45GL
YX796:ATGGCTGTCAATACGC-1	0.460342	6.48031	STRGA
YX796:ATGGCTGTCTAATTGG-1	5.08545	-10.3102	CTGL
YX796:ATGGCTGTCCTCATCA-1	0.496692	0.149457	PTGL
YX796:ATGGCTGTCAATCTAG-1	12.5833	-1.81754	OGC
YX796:ACGGTTAGTTCCGGGA-1	-8.65053	-0.157321	ITL23GL
YX796:TTTCACCCAAATACCT-1	-3.8279	-6.20801	ITL5GL
YX796:TTTCACCCAATTAGGA-1	13.1117	-1.68202	OGC
YX796:AATCCTAAGTCAGGCC-1	0.473334	6.16291	D12MSN
YX796:AATCCTAAGTCTCACC-1	12.6419	-1.77935	OGC
YX796:AATCCTAAGTGAGCAA-1	4.07207	-11.77	CTGL
YX796:AATCCTAAGCCTTAAA-1	-3.75906	11.5054	VIPGA
YX796:GATGCATTCCTAAATG-1	1.86277	13.2579	SSTGA
YX796:GATGCATTCGCGACAC-1	-7.23037	0.309208	ITL23GL
YX796:GGTCCTGCAGGAAGCC-1	-3.61867	12.1699	VIPGA
YX796:GGTCCTGCAACAACAA-1	7.58163	-9.2011	NPGL
YX796:GGTCCTGCACAGGAAT-1	8.21145	2.12475	ASC
YX796:TCTCAATTCGCGACAC-1	-4.21878	-8.59669	ITL6GL
YX796:TCTCAATTCTGTGCAG-1	-8.08032	-1.03909	ITL23GL
YX796:TCTCAATTCCAATTAG-1	-7.15891	8.02836	MGL
YX796:TCTCAATTCCCTTGCG-1	-7.33926	1.46427	OBGL
YX796:TACCTTTAGGTTACAC-1	-7.11136	-4.08839	ITL45GL
YX796:TACCTTTAGACAACGA-1	-4.77575	1.60394	OBGL
YX796:CTTAGGAGTTAGTACG-1	-2.00042	0.940455	OBGL
YX796:AAGCTTGGTTGGATCA-1	1.116	-0.463154	PTGL
YX796:CCAGCTAAGTAAGAAC-1	12.7086	-1.17318	OGC
YX796:CCAGCTAAGATGGACA-1	4.29615	-11.412	CTGL
YX796:CCAGCTAAGGAAGTAT-1	-4.12908	-6.98685	ITL5GL
YX796:ACTAATCCAAGGACCA-1	5.47926	-10.9328	CTGL
YX796:ACTAATCCACCTCACC-1	5.91895	-10.9414	CTGL
YX796:ACTAATCCATTGCGTA-1	12.529	-1.9886	OGC
YX796:ACTAATCCATTCCTCG-1	-0.0839342	6.67539	D12MSN
YX796:TTGCATTTCGTTACTT-1	0.295879	6.44799	STRGA
YX796:TTGCATTTCCTGGTCT-1	5.49715	-11.7445	CTGL
YX796:TTGCATTTCATTGACA-1	-4.57127	-4.64878	ITL45GL
YX796:TTAGCAGGTTACTAGG-1	1.1239	12.3239	SSTGA
YX796:GTTAACCAGGAACGCG-1	-7.33596	-0.688102	ITL23GL
YX796:GAGGCAAGTTAGCTGA-1	5.82198	-0.753733	VLMC
YX796:GAGGCAAGTATTGCAG-1	1.12214	12.2045	SSTGA
YX796:CCTCCTGAGCGGTTAT-1	5.63364	-11.0559	CTGL
YX796:CCTCAAACACCGGCTA-1	1.29363	13.1488	SSTGA
YX796:CCTCAAACATAATGTC-1	-6.46595	-2.56225	ITL45GL
YX796:CCTCAAACAATTTGGT-1	-7.18412	-4.0082	ITL45GL
YX796:TGCATCCTCACATTGA-1	-6.24741	7.71142	MGL
YX796:TGCATCCTCAATTACG-1	13.3536	-1.52531	OGC
YX796:TGCATCCTCCCTGGAA-1	1.49076	12.4187	SSTGA
YX796:TCGTTTCCACCTGCTC-1	-7.85609	-2.51686	ITL23GL
YX796:TCGTTTCCATAATCAC-1	5.94125	-11.052	CTGL
YX796:TCGTTTCCATCCCGCT-1	-0.954313	0.531846	OBGL
YX796:TCGTTTCCATTATGCG-1	-5.41838	-7.58834	ITL6GL
YX796:TCGTTTCCATTGTCAG-1	-4.87071	-8.57856	ITL6GL
YX796:CACATAATCAATCATG-1	4.96785	-9.69803	CTGL
YX796:CACATAATCTAATCAG-1	5.53448	-11.3506	CTGL
YX796:CACATAATCTTTAAGG-1	12.3272	-2.12722	OGC
YX796:CCTAAGCCAGCAGGTA-1	12.2347	-1.20749	OGC
YX796:CCTAAGCCACGGTACT-1	-7.68664	-1.532	ITL23GL
YX796:CCTAAGCCAGGTTAAA-1	6.75338	-10.1218	CTGL
YX796:ACAGCCGGTGGTTCTT-1	-2.34361	-6.65459	ITL5GL
YX796:ACAGCCGGTCATTGAG-1	1.95553	7.01322	STRGA
YX796:CGCTTGCGTAAGCTTG-1	7.1313	-9.56116	CTGL
YX796:CGCTTGCGTATTCGCT-1	10.1994	6.13877	OPC
YX796:TACCTTAGTTGTAAAC-1	2.36314	6.65854	STRGA
YX796:TACCTTAGTCCGGTTC-1	5.10935	-10.7958	CTGL
YX796:TACCTTAGTTAATGCG-1	-3.94116	-4.88631	ITL45GL
YX796:CAATGTGGTGGGTGAA-1	10.1724	6.17101	OPC
YX796:CAATGTGGTATTGGAT-1	-6.32518	0.649187	OBGL
YX796:GCCATGATCGCTCACT-1	5.13646	-11.3646	CTGL
YX796:GCCATGATCTTACTCG-1	-0.559132	6.272	D12MSN
YX796:GCCATGATCTTGATGA-1	-3.24213	1.46281	CLAGL
YX796:GCCATGATCTGGCATG-1	4.14516	6.43959	OBGA
YX796:ACCTCACTCGGGACTC-1	-8.03135	-0.577883	ITL23GL
YX796:ACCTCACTCAGCAAAG-1	1.72273	11.6147	SSTGA
YX796:ACCTCACTCAATCATG-1	9.96674	5.95276	OPC
YX796:ACCTCACTCAGCACGC-1	5.5169	-11.683	CTGL
YX796:ATATGGTGTTCTTTAG-1	1.47149	13.004	SSTGA
YX796:TCATGAGGTGTCCAGG-1	12.6044	-1.67528	OGC
YX796:TCATGAGGTCATTAGG-1	-8.52488	0.846034	ITL23GL
YX796:TCATGAGGTTATCGAG-1	-4.28732	-1.23074	ITL23GL
YX796:ATTGCAGGTCTTACTA-1	6.46365	-10.6409	CTGL
YX796:AGTTGCGTCCCAGTAG-1	-6.5463	7.02504	MGL
YX796:AGTTGCGTCTTGCAAA-1	-5.10598	-4.47378	ITL45GL
YX796:AGTTGCGTCTGTAAGC-1	10.162	6.15875	OPC
YX796:CATAATCCATTCAGCA-1	-6.83646	-0.634368	ITL23GL
YX796:CATAATCCACCTACTT-1	-2.26945	-5.9553	ITL5GL
YX796:CATAATCCAGGCGATA-1	12.6872	-1.37945	OGC
YX796:CATAATCCACAGAAAC-1	12.2435	-1.27965	OGC
YX796:CGCCTCATCTCCATAT-1	-5.47211	12.3811	VIPGA
YX796:CGCCTCATCTACCTCA-1	5.40961	11.6924	PVGA
YX796:GTCTAACAGGCAACAA-1	5.18223	-11.1132	CTGL
YX796:GTCTAACAGCAGCTAT-1	-6.69645	-0.487435	ITL23GL
YX796:GTCTAACAGTTGGGCC-1	-4.70766	-4.61328	ITL45GL
YX796:CGTCAATAGGTGCGGA-1	4.70283	-11.5997	CTGL
YX796:CGTCAATAGCCGCTTT-1	3.78289	12.2961	SSTGA
YX796:CGTCAATAGCTGTAAC-1	-5.6736	12.4902	VIPGA
YX796:CCTGAATAGGTGCGGA-1	4.15073	-12.0675	CTGL
YX796:CCTGAATAGACCATAC-1	-8.30132	1.44997	ITL23GL
YX796:ATAGCATGTAACAGGG-1	-0.165365	6.87918	D12MSN
YX796:ATAGCATGTTGGCCGA-1	0.1974	6.69716	D12MSN
YX796:ATAGCATGTTCCGGGA-1	-4.53723	1.49924	OBGL
YX796:ATAGCATGTAAGCTTG-1	11.785	0.00788511	OGC
YX796:TACCGTTGTCGTAATG-1	-8.65559	0.644684	ITL23GL
YX796:TACCGTTGTTGCTTCG-1	-2.99011	1.46063	PTGL
YX796:TACCGTTGTCCGCTGT-1	3.88156	-11.7196	CTGL
YX796:TACCGTTGTTCATCTA-1	1.6445	13.1419	SSTGA
YX796:TACCGTTGTGCTAGAC-1	9.9746	5.94206	OPC
YX796:TACCGTTGTTTAACGG-1	-5.67082	7.70128	OBGA
YX796:TACGTAATCAAGCTAC-1	5.27228	-11.9191	CTGL
YX796:TACGTAATCTTGTCCA-1	-7.72384	-0.667962	ITL23GL
YX796:TACGTAATCCTACCTA-1	4.4153	6.35056	OBGA
YX796:ACATCAATCCTCAGTC-1	-4.01153	-8.88137	ITL6GL
YX796:ACATCAATCTTTAGGA-1	12.1109	-2.21661	OGC
YX796:AATTTGCCAATTAACC-1	-8.69846	0.630484	ITL23GL
YX796:AACCCGCAGGCTAGAA-1	-4.27575	-7.75878	ITL6GL
YX796:AACCCGCAGGCCTGGT-1	5.03681	-11.1587	CTGL
YX796:GAGGTACAGCAGCTAT-1	2.7998	-2.63108	ITL45GL
YX796:GAGGTACAGGTGAAAT-1	5.18664	-5.69103	NPGL
YX796:GAGGTACAGTTGGGCC-1	4.26794	6.06985	OBGA
YX796:GTTCTTGTCCGCAAGC-1	1.73685	7.00894	STRGA
YX796:GTTCTTGTCATGCTCC-1	4.73981	-11.5797	CTGL
YX796:GTTCTTGTCTCACTAT-1	1.58554	13.1652	SSTGA
YX796:GTTCTTGTCGCACACA-1	-4.48836	12.1378	VIPGA
YX796:TCGCTAACAACAGGAT-1	13.0469	-1.2886	OGC
YX796:TCGCTAACACACCAAC-1	-4.30411	1.46989	OBGL
YX796:GGGCATGAGGACGTAA-1	-7.97136	0.321963	ITL23GL
YX796:GGGCATGAGTTATGTG-1	-3.11983	-4.5045	ITL5GL
YX796:GGGCATGAGGCGGATG-1	-8.28	-1.66437	ITL23GL
YX796:GGGCATGAGGTCTTGG-1	4.00722	11.4355	SSTGA
YX796:GGGCATGAGGCAAGTA-1	-8.53549	-0.277223	ITL23GL
YX796:ACATTAGTCACACAGT-1	5.61918	-11.3604	CTGL
YX796:TTTGTTGGTGGGAACA-1	-6.91965	-1.79422	ITL23GL
YX796:ATAGATGCATGGAGGC-1	-6.85747	7.02217	MGL
YX796:CGTTAGTAGTTGTCAA-1	-4.49947	-4.99544	ITL45GL
YX796:CGTTAGTAGAGGCTAA-1	4.58118	-12.1644	CTGL
YX796:GGTTTCCTCGCTAAAC-1	-4.96704	-3.83925	ITL45GL
YX796:GGTTTCCTCATCCACC-1	-0.877208	0.473616	PTGL
YX796:GGTTTCCTCTTGTCCA-1	-3.93305	-6.28173	ITL5GL
YX796:ACCAGGCTCATCCTCA-1	-8.03067	-1.7664	ITL23GL
YX796:ACCAGGCTCTCACTCA-1	-2.63703	1.19274	OBGL
YX796:TTATAGCCAATCCCTT-1	12.4089	-1.94728	OGC
YX796:TTATAGCCATCCATCT-1	-7.25491	-2.97245	ITL23GL
YX796:TTATAGCCATGGAGGC-1	1.02464	-0.416772	PTGL
YX796:TTATAGCCATCAATCG-1	4.44324	6.43487	OBGA
YX796:TTATAGCCACAGGAAT-1	-2.59869	-6.6333	ITL5GL
YX796:CCATAATCAGCAACAG-1	0.301047	0.278681	PTGL
YX796:CCATAATCATCCGTAA-1	0.883608	6.7131	STRGA
YX796:CCATAATCATGAAATG-1	-3.5084	-7.03723	ITL5GL
YX796:CCATAATCACTTCATC-1	1.89669	12.3252	SSTGA
YX796:CCATAATCAGGTATTT-1	-6.58306	7.88631	MGL
YX796:CCATAATCAACTAACT-1	11.8815	-1.30725	OGC
YX796:CCATAATCATCGCTTT-1	-4.14161	-6.66261	ITL5GL
YX796:ACTCGCTTCGGGCCAT-1	0.13571	7.05764	D12MSN
YX796:ACTCGCTTCATCCTAT-1	-7.08572	7.95733	MGL
YX796:CATCACACATAATCCG-1	11.6052	-1.64941	OGC
YX796:CATCACACATAATTGC-1	12.3484	-1.17609	OGC
YX796:CATCACACAATACTGT-1	-4.2174	-6.16243	ITL5GL
YX796:CCATCATGTTGTTGTC-1	4.68249	-5.2601	NPGL
YX796:CCATCATGTCAGTAAT-1	-6.5228	-3.0073	ITL45GL
YX796:CCATCATGTCACACCC-1	4.44101	-11.4144	CTGL
YX796:CCATCATGTAGCCATA-1	5.34938	-11.802	CTGL
YX796:CCATCATGTAAGCTCA-1	-6.56509	-0.301382	OBGL
YX796:TGATGACTCTAAGGTC-1	-3.62132	-6.75496	ITL5GL
YX796:TGATGACTCGCCTGTT-1	-7.21321	7.75965	MGL
YX796:TGATGACTCTTGCAGG-1	4.07045	6.0572	OBGA
YX796:CTCATCATCATTCATC-1	4.08	-11.8509	CTGL
YX796:CTCATCATCATGGCCA-1	-4.87741	-8.14684	ITL6GL
YX796:GTCATTAAGGGTGAAC-1	1.55141	11.6826	SSTGA
YX796:GTCATTAAGCTTTGGG-1	-4.33291	-4.11416	ITL45GL
YX796:TAGGTTGGTGGGTACT-1	12.8476	-2.18639	OGC
YX796:TAGGTTGGTGGACCTG-1	-7.00433	-3.93089	ITL45GL
YX796:TAGGTTGGTGCACGCA-1	5.14865	12.0938	PVGA
YX796:GCTTTGTGTAATCGTG-1	-4.79033	1.59128	OBGL
YX796:AAGCTAGAGGATTGAG-1	6.2632	-10.6564	CTGL
YX796:AAGCTAGAGTTATTCC-1	0.0142881	0.271887	PTGL
YX796:GGATTATGTGAGAAAC-1	1.3521	6.50164	STRGA
YX796:GGATTATGTATTCGTC-1	-3.01707	-4.45601	OBGL
YX796:GGATTATGTCCTTCAG-1	1.40558	11.5847	SSTGA
YX796:GTATTCAAGGAGGACT-1	4.68042	-5.03164	NPGL
YX796:GTATTCAAGTAATCCA-1	-4.08042	-4.91755	ITL45GL
YX796:GTATTCAAGTTAGTGC-1	-8.60507	0.61226	ITL23GL
YX796:TGTAAAGCAATAGCAA-1	11.9889	-2.17133	OGC
YX796:TGTAAAGCAGTCTAAT-1	2.4834	6.64455	STRGA
YX796:ATGGTCTAGGCTTAAC-1	13.3518	-1.68898	OGC
YX796:ATGGTCTAGGAGGACT-1	-2.95381	-6.83102	ITL5GL
YX796:ATGGTCTAGGAGGGTT-1	-6.58951	-4.16106	ITL45GL
YX796:ATGGTCTAGGCCAATT-1	-0.148954	6.76366	D12MSN
YX796:GTGGCTTCAAATACCT-1	0.074734	0.418825	PTGL
YX796:GTGGCTTCAGTAAGTA-1	-3.97302	-3.7669	ITL45GL
YX796:GTCCATTGTTAGCCAA-1	12.9765	-1.82353	OGC
YX796:GTCCATTGTTGAAGCC-1	5.55638	-11.5214	CTGL
YX796:GTCCATTGTTTACCGT-1	-4.59109	-3.89864	ITL45GL
YX796:CCTTGTTCAATAGCCC-1	-3.0724	11.0928	SSTGA
YX796:GCGCTAGGTCTCAGCC-1	-7.37077	0.755381	ITL23GL
YX796:GCGCTAGGTAATTAGC-1	-5.31235	1.5933	OBGL
YX796:GCGCTAGGTTTAACCC-1	1.8625	7.18371	STRGA
YX796:AGTCTTGCAAAGGTAC-1	12.6237	-1.4051	OGC
YX796:AGTCTTGCAAGATTCT-1	6.94135	-9.74119	NPGL
YX796:GGATTGCGTACTTCAC-1	-2.93172	-6.07083	ITL5GL
YX796:GGATTGCGTAACTACG-1	2.22626	6.68352	STRGA
YX796:CCCAATTGTGTGAGGA-1	1.70612	11.7628	SSTGA
YX796:CCCAATTGTTAGAGGG-1	-2.89833	-6.62527	ITL5GL
YX796:CCCAATTGTTCATTTG-1	-7.02118	7.50881	MGL
YX796:CCCAATTGTTGTTGCT-1	11.7832	-0.0914163	OGC
YX796:TAGACCAGTGTCACGG-1	-3.29868	-6.86927	ITL45GL
YX796:TAGGTGCGTTCGCTTG-1	1.71114	12.8805	SSTGA
YX796:CCTAAGGTCATAACTG-1	-8.26683	-0.941595	ITL23GL
YX796:CCTAAGGTCTAGCTAA-1	3.95064	12.6938	NPGL
YX796:CCTAAGGTCTTGAGCG-1	4.2246	-11.4975	CTGL
YX796:CCTAAGGTCACTAAGC-1	0.915128	-0.14924	PTGL
YX796:GGCTAGACAGCAACAG-1	0.349663	7.01758	OBGL
YX796:GGCTAGACATCCATCT-1	12.8987	-1.78649	OGC
YX796:GGCTAGACAACAGGTG-1	4.67001	11.9483	SSTGA
YX796:GGCTAGACAATCGCAC-1	-5.59801	7.61604	D12MSN
YX796:GGCTAGACAGGTATTT-1	-0.127485	7.01591	D12MSN
YX796:AGCCTAAGTTGTGATG-1	13.071	-2.18747	OGC
YX796:GCTGTGATCGCAACAT-1	-2.26815	-6.33339	ITL5GL
YX796:GCTGTGATCAAGCTTA-1	2.81509	5.51649	OBGA
YX796:GCTGTGATCGCGCTAA-1	-7.8138	0.752893	ITL23GL
YX796:GCTGTGATCGCTATGG-1	-5.74403	12.5884	VIPGA
YX796:GCTGTGATCGAAGTGA-1	4.5807	-5.12183	NPGL
YX796:GCTGTGATCTTGTCTG-1	-6.93196	-4.09161	ITL45GL
YX796:GCTGTGATCCGCATGA-1	-2.77055	-6.20688	ITL5GL
YX796:GCTGTGATCCTGGCTT-1	5.01404	-11.9499	CTGL
YX796:CCTAGTTGTATGGTGC-1	-0.293227	6.25848	D12MSN
YX796:TTTCGTCCAATGAGGT-1	-7.57923	-1.63419	ITL23GL
YX796:TTTCGTCCACCGGTAT-1	12.3232	-2.17732	OGC
YX796:TTTCGTCCAGTCTAAT-1	8.20179	2.78436	ASC
YX796:GTTGCATAGCTTATGA-1	-7.15478	-0.152437	ITL23GL
YX796:GTTGCATAGCGGGCAA-1	-6.58288	-4.10164	ITL45GL
YX796:GTTGCATAGGTCCTAG-1	-7.02211	7.74721	MGL
[truncated: 9,875 more rows]

## Sheet: Ext Fig5B
cells	UMAP_1	UMAP_2	rna_Anno0.8				cell_type	counts	Freq	csum	pos	Target
YX794:AAACAAGCAAGGATTT-1	9.76827	-5.0822	OPC				ASC	297	2.9	99.9	98.45	H3K27me3
YX794:AAACAAGCACATAACG-1	5.23162	5.61072	OGC				CLAGL	156	1.5	97	96.25	H3K27me3
YX794:AAACCAGGTTAATCCA-1	13.6078	-2.41975	ASC				CTGL	1070	10.5	95.5	90.25	H3K27me3
YX794:AAACCGCCACATAGCA-1	-9.38196	-6.44363	SSTGA				D12MSN	244	2.4	85	83.8	H3K27me3
YX794:AAACCGCCAGCTCGAG-1	-1.28536	1.51863	ITL23GL				ITL23GL	1424	14	82.6	75.6	H3K27me3
YX794:AAACCGCCAGGACTAC-1	-2.43463	5.88585	VIPGA				ITL45GL	1230	12.1	68.6	62.55	H3K27me3
YX794:AAACCGGTCAGTACCC-1	-3.09893	-0.95124	ITL45GL				ITL5GL	548	5.4	56.5	53.8	H3K27me3
YX794:AAACCGGTCCCTGATA-1	-0.5047	0.193845	ITL23GL				ITL6GL	409	4	51.1	49.1	H3K27me3
YX794:AAACCGGTCCTCAGTA-1	3.36527	7.1921	OGC				MGL	500	4.9	47.1	44.65	H3K27me3
YX794:AAACCGGTCGCTTGTA-1	5.11627	-4.1302	D12MSN				NPGL	419	4.1	42.2	40.15	H3K27me3
YX794:AAACCGGTCTGGGAAT-1	-0.796992	1.06689	ITL23GL				OBGA	414	4.1	38.1	36.05	H3K27me3
YX794:AAACGAACAAACCTAG-1	-2.22407	-1.93808	ITL23GL				OBGL	350	3.4	34	32.3	H3K27me3
YX794:AAACGAACAACAAGTT-1	4.57099	6.25956	ITL23GL				OGC	953	9.4	30.6	25.9	H3K27me3
YX794:AAACGAACAGATAGAA-1	9.21029	-4.66859	OPC				OPC	153	1.5	21.2	20.45	H3K27me3
YX794:AAACGAACATAAACCG-1	-0.780907	0.677398	ITL23GL				PTGL	381	3.7	19.7	17.85	H3K27me3
YX794:AAACGGGCATTAGCGA-1	3.3421	8.20047	OGC				PVGA	404	4	16	14	H3K27me3
YX794:AAACGGTTCAATGTGA-1	1.76918	-1.543	STRGA				SSTGA	502	4.9	12	9.55	H3K27me3
YX794:AAACGGTTCAGGTCGA-1	-2.10605	-1.51084	ITL23GL				STRGA	252	2.5	7.1	5.85	H3K27me3
YX794:AAACGGTTCCAGGATG-1	7.28689	0.481121	CTGL				VIPGA	439	4.3	4.6	2.45	H3K27me3
YX794:AAACGGTTCTGTAACT-1	4.45935	-1.35681	NPGL				VLMC	35	0.3	0.3	0.15	H3K27me3
YX794:AAACTAGTCATAATGG-1	-2.26533	1.46221	ITL23GL
YX794:AAACTAGTCTAGCCAC-1	7.86279	0.665556	CTGL
YX794:AAACTCGCATGGCTAA-1	-2.04906	8.6573	VIPGA
YX794:AAAGCCTAGAACAAGG-1	3.83069	8.38029	OGC
YX794:AAAGCCTAGCCAAACG-1	7.89423	1.59057	CTGL
YX794:AAAGCCTAGGTAGCTG-1	-3.87499	1.02788	ITL5GL
YX794:AAAGCGAAGCGAAGCC-1	1.11676	0.760769	ITL23GL
YX794:AAAGCGAAGCTCAAGG-1	2.28478	-2.64012	STRGA
YX794:AAAGCGAAGGCTTGTC-1	2.21704	-5.41576	OBGA
YX794:AAAGCGAAGTAGGATC-1	4.81509	7.66827	OBGL
YX794:AAAGGAAGTAAACCGA-1	4.39763	6.22856	OGC
YX794:AAAGGAAGTCGGTTCA-1	-0.0782399	0.17798	ITL23GL
YX794:AAAGGAAGTTGCTGGC-1	-3.22604	-0.927195	ITL45GL
YX794:AAAGGCAAGCCGATAG-1	1.20757	-1.15096	OBGL
YX794:AAAGGCAAGTGTGAGT-1	4.67955	-1.5228	NPGL
YX794:AAAGGCGCATAAAGGA-1	-3.16311	1.08621	ITL5GL
YX794:AAAGGCTTCAAACATG-1	-2.39657	-1.38235	ITL45GL
YX794:AAAGGCTTCAAATACG-1	4.85354	6.08265	OGC
YX794:AAAGGCTTCCTCTCGC-1	0.243101	1.31004	OBGL
YX794:AAAGGCTTCCTTAGTG-1	3.98215	5.45907	OPC
YX794:AAAGGGATCAGAAAGG-1	-9.61875	-3.12829	SSTGA
YX794:AAAGGGATCTCCATGA-1	3.68103	7.42388	OGC
YX794:AAAGGGATCTGGATCC-1	-4.10435	2.32889	ITL6GL
YX794:AAAGGTACAGGCGAAA-1	-5.13992	-0.129446	ITL5GL
YX794:AAAGGTACATGAGCTA-1	-8.24332	4.12514	PTGL
YX794:AAATAGGCAGTGAACC-1	-8.37816	4.852	PTGL
YX794:AAATCCTTCATTACAC-1	4.81302	7.67286	ITL45GL
YX794:AAATCCTTCCAACCTA-1	-2.61261	5.75105	VIPGA
YX794:AAATCCTTCCGTTATG-1	-0.84847	-9.73079	MGL
YX794:AAATCCTTCGCTAGAG-1	2.80155	-0.173728	ITL6GL
YX794:AAATCCTTCTTGACCA-1	1.26796	-0.755529	OBGL
YX794:AAATCCTTCTTGCTCT-1	2.27149	-0.649437	OBGL
YX794:AAATCGATCTAGGCGA-1	-9.95313	-3.61351	SSTGA
YX794:AAATGGACAGGTCCCT-1	-7.20098	10.1206	CTGL
YX794:AAATGGACATCTATGC-1	-2.33933	8.21079	SSTGA
YX794:AAATTGCCAACCGTAA-1	-6.96831	9.98022	NPGL
YX794:AAATTGCCAATGAAGA-1	7.11703	1.65458	CTGL
YX794:AAATTGCCATTATCTG-1	3.24346	-4.08507	STRGA
YX794:AACAACATCATGCGGA-1	5.8454	6.1247	OGC
YX794:AACAACATCCGTCCAG-1	-6.25393	3.68615	OBGL
YX794:AACAAGTGTCGGTTAT-1	-2.14607	5.87379	VIPGA
YX794:AACAAGTGTTACTAGC-1	2.66518	-0.290104	STRGA
YX794:AACAAGTGTTAGCTAC-1	3.0844	7.50702	OGC
YX794:AACAAGTGTTCCTCAC-1	-7.998	4.2354	PTGL
YX794:AACACTAAGACTAATG-1	4.30395	-1.28115	NPGL
YX794:AACACTAAGCTAAATG-1	-2.789	-1.26534	ITL45GL
YX794:AACACTAAGCTTAGGG-1	-3.1791	-0.737618	OBGL
YX794:AACACTAAGGCTCAAG-1	-0.730087	1.50276	ITL23GL
YX794:AACATAGTCGACAAAC-1	-8.35387	-5.84593	SSTGA
YX794:AACATCAAGTTAGGAC-1	0.525626	0.54806	ITL23GL
YX794:AACATGATCCGAAACG-1	-6.94848	4.35436	PTGL
YX794:AACATGATCGCCCGTA-1	-1.48408	1.47115	ITL23GL
YX794:AACCACACAAGCCTGG-1	-2.26234	-1.38862	ITL45GL
YX794:AACCACACAATTTGGG-1	-0.734611	1.47115	ITL23GL
YX794:AACCACACAGAAACCC-1	-3.75415	1.85871	ITL6GL
YX794:AACCACACAGGTGGAA-1	4.58286	6.98016	OGC
YX794:AACCAGGTCAACCGGA-1	2.77227	-0.398334	OBGL
YX794:AACCAGGTCCGTAAGG-1	6.9149	1.51748	CTGL
YX794:AACCCGGCAACGGTTA-1	-2.01844	5.70444	VIPGA
YX794:AACCCGGCACGATTCT-1	-4.78551	0.997993	ITL5GL
YX794:AACCCGGCAGCTCGAG-1	-6.94229	10.6433	NPGL
YX794:AACCGCGCAAGGACGA-1	-0.939611	1.93494	ITL23GL
YX794:AACCGCGCAATGAAGA-1	2.19585	-3.55729	STRGA
YX794:AACCGCGCACGGATCG-1	-3.24088	-0.754503	ITL5GL
YX794:AACCGCGCAGGTTGCG-1	4.77194	-1.70553	NPGL
YX794:AACCGCGCATTATCTG-1	-2.55732	5.58302	VIPGA
YX794:AACCTGCTCAATGAGC-1	2.77882	-0.607364	STRGA
YX794:AACCTGCTCTTAGCTG-1	3.78661	6.16456	OGC
YX794:AACCTTAGTCACTATA-1	-3.0065	-0.990534	ITL45GL
YX794:AACCTTTAGAGGAACA-1	-7.11475	10.3775	NPGL
YX794:AACCTTTAGTATTGCT-1	3.67646	6.23711	OGC
YX794:AACCTTTAGTTTCTCC-1	-3.3117	-3.06673	ITL45GL
YX794:AACGATTCATTTGGCT-1	9.47166	-5.38401	OPC
YX794:AACGCCCGTCCCAGAC-1	0.490453	0.345495	OBGL
YX794:AACGCCCGTGAGGGTT-1	8.89358	-5.16879	OPC
YX794:AACGCCCGTTCTGGCA-1	4.75817	-1.54737	NPGL
YX794:AACGCGCAGCATCCTA-1	-8.94089	-6.22202	PVGA
YX794:AACGCGCAGGATTGGT-1	2.67866	-1.32442	OBGL
YX794:AACGCTTGTATCGGCC-1	4.38021	6.08367	OGC
YX794:AACGCTTGTCAGTGCC-1	2.63319	-4.95076	STRGA
YX794:AACGCTTGTGAGGGTT-1	-3.05764	0.475079	ITL5GL
YX794:AACGCTTGTTAAACGG-1	-0.103867	0.968917	ITL23GL
YX794:AACGCTTGTTACAGCT-1	0.459243	-0.39548	ITL23GL
YX794:AACGGATTCACACCGT-1	5.16366	6.13213	CTGL
YX794:AACGGATTCCACCTGG-1	-5.20155	-0.126086	ITL5GL
YX794:AACGGTGTCTGGGAAT-1	9.67622	-5.12474	OPC
YX794:AACGGTTAGCAGGTAT-1	5.91373	0.260728	NPGL
YX794:AACGGTTAGTGGCTAG-1	3.00208	7.30215	OGC
YX794:AACGGTTAGTTAACGA-1	3.97964	6.49691	CTGL
YX794:AACGTAATCAAGCTCC-1	-1.71619	1.48917	ITL23GL
YX794:AACGTAATCATTGAGA-1	5.05257	8.15858	OGC
YX794:AACGTAATCCATCACA-1	-5.06073	0.290078	ITL5GL
YX794:AACGTAATCGTTTCTC-1	-3.35748	-1.29677	ITL45GL
YX794:AACGTAATCTACTAAC-1	1.9606	-1.2993	OBGL
YX794:AACGTACAGGCATGGC-1	0.782886	-0.747029	OBGL
YX794:AACGTACAGTACTGAA-1	-1.99127	7.5918	VIPGA
YX794:AACGTACAGTGTCCAC-1	6.11492	7.28368	OGC
YX794:AACGTACAGTTGCAGG-1	-1.09749	1.01609	ITL23GL
YX794:AACGTTAAGCATTAAG-1	4.85172	-4.63457	D12MSN
YX794:AACGTTAAGTAAAGGG-1	-8.67845	-6.17383	PVGA
YX794:AACGTTAAGTATTGGA-1	4.10178	7.15299	ITL45GL
YX794:AACTAACCACCTGTAT-1	-1.85514	0.279446	ITL23GL
YX794:AACTAACCACTAATCC-1	-4.84443	-0.822404	ITL45GL
YX794:AACTAACCATATTGCC-1	-3.86117	-2.64046	ITL45GL
YX794:AACTAACCATCAATCC-1	-4.03158	1.64095	ITL6GL
YX794:AACTAACCATCAGTAG-1	7.5897	1.36028	CTGL
YX794:AACTAAGTCCTTAACG-1	2.18416	-4.45325	NPGL
YX794:AACTAAGTCTTGACCA-1	9.72913	-5.03001	OPC
YX794:AACTGAGGTAAGGGCT-1	0.545039	0.996574	OBGL
YX794:AACTGAGGTTTGCTGG-1	-7.12806	4.10242	PTGL
YX794:AACTGGCCAATTAGCG-1	5.50145	7.4295	OGC
YX794:AACTGGCCAGGATCAC-1	1.28104	-5.11065	PTGL
YX794:AACTGGCCATGAGGGA-1	4.35673	8.03009	OGC
YX794:AACTTGTTCAATAACG-1	4.46994	-1.67978	NPGL
YX794:AACTTGTTCGAAGCAT-1	-9.22741	-6.52366	PVGA
YX794:AAGAATCGTTCCGGAC-1	-8.28947	4.15951	PTGL
YX794:AAGACCAGTAGGTGAC-1	-1.6172	-10.1744	SSTGA
YX794:AAGACCAGTTAGTTTG-1	-2.67828	-1.542	ITL45GL
YX794:AAGACTCAGAAAGGCA-1	-4.8247	0.342154	ITL5GL
YX794:AAGACTCAGCCATCAC-1	2.46842	-3.03992	STRGA
YX794:AAGACTCAGGCCTAAG-1	5.33281	-4.45903	D12MSN
YX794:AAGACTCAGGGAGCAG-1	-2.68878	6.29758	SSTGA
YX794:AAGCCTCTCAATTAGG-1	-3.1712	-0.731922	OBGL
YX794:AAGCCTCTCCACAATT-1	1.38026	-0.387933	OBGL
YX794:AAGCCTCTCCTCTACT-1	1.09236	-0.268611	OBGL
YX794:AAGCCTCTCGCGAGTA-1	-1.96579	7.42347	VIPGA
YX794:AAGCCTCTCTTTGGGC-1	2.69344	-4.84869	OBGA
YX794:AAGCGATTCTAATCCG-1	1.19387	-4.97328	CTGL
YX794:AAGCGCTCAATTGACG-1	-1.73233	8.55694	VIPGA
YX794:AAGCGCTCACTCAATC-1	5.61517	6.4455	OGC
YX794:AAGCGCTCATCCTGGC-1	-7.71367	4.60051	PTGL
YX794:AAGCGGGAGAAGCAAG-1	0.275754	-0.879405	ITL23GL
YX794:AAGCGGGAGTCGCGAA-1	-2.61981	-2.21733	ITL45GL
YX794:AAGCGGGAGTTAACCT-1	-7.13691	4.25137	PTGL
YX794:AAGCGGGAGTTTACGT-1	-2.25349	5.71161	SSTGA
YX794:AAGCGGGAGTTTCTGG-1	1.02586	-1.02417	OBGL
YX794:AAGCTAATCAGGTCGA-1	-2.99899	-1.48439	ITL45GL
YX794:AAGCTAATCATTAGCT-1	-1.50764	0.996126	ITL23GL
YX794:AAGCTAATCGCTTCGG-1	-3.22984	-0.800131	ITL45GL
YX794:AAGCTAATCGGTTAGG-1	5.93533	0.485984	CTGL
YX794:AAGCTAGGTATAGCGA-1	-1.77033	6.00536	VIPGA
YX794:AAGCTAGGTTTGCTCC-1	-3.73166	-1.13974	ITL5GL
YX794:AAGCTCGAGCAACCCT-1	1.05357	-1.18675	OBGL
YX794:AAGCTCGAGGAAGTAG-1	-7.35497	3.98417	PTGL
YX794:AAGCTTGCAAACATGT-1	-6.69732	10.261	CTGL
YX794:AAGCTTGCAAATGCTG-1	4.26217	-3.58297	STRGA
YX794:AAGCTTGCACCACAAA-1	4.77469	-1.53686	NPGL
YX794:AAGCTTGCACCGTTAT-1	-4.16081	-3.30766	ITL45GL
YX794:AAGCTTGCACTAGTAG-1	-5.21671	-0.729871	ITL5GL
YX794:AAGCTTGCAGGATGGA-1	2.297	-2.71923	OBGL
YX794:AAGCTTGCATTGTTTG-1	-8.63568	-7.11398	PVGA
YX794:AAGGAACCACATTGTC-1	-2.23143	8.44087	SSTGA
YX794:AAGGAACCAGTTAAAC-1	0.565907	-0.669983	CLAGL
YX794:AAGGAACCATTGTCTA-1	4.59686	-1.51723	NPGL
YX794:AAGGAGGGTAAAGGTT-1	6.90184	1.17365	CTGL
YX794:AAGGAGGGTAATGGTG-1	-3.11491	2.07791	OBGL
YX794:AAGGCCGGTTGGGTAA-1	7.12774	0.949131	CTGL
YX794:AAGGCCGGTTTCACCC-1	-3.61684	-3.23469	ITL45GL
YX794:AAGGCTAGTGCGTAAA-1	3.5747	-3.9088	STRGA
YX794:AAGGCTAGTTAGTTTG-1	0.873125	-0.639804	STRGA
YX794:AAGGCTAGTTATGGGA-1	-3.4136	1.87958	ITL6GL
YX794:AAGGCTGTCAATCGGG-1	2.28712	-2.10978	STRGA
YX794:AAGGCTGTCCTTATGG-1	2.4363	-5.42102	OBGA
YX794:AAGGCTGTCGCGAGGT-1	2.55095	-3.34967	STRGA
YX794:AAGGCTGTCTAGCCTA-1	-4.09451	-3.44228	ITL45GL
YX794:AAGGCTGTCTATATGC-1	-4.25426	-3.42029	ITL45GL
YX794:AAGGCTTAGACAAACC-1	-2.89735	-2.2076	ITL45GL
YX794:AAGGCTTAGGACGAAA-1	4.66607	5.84821	OGC
YX794:AAGGGAGGTACAATGG-1	-2.32274	5.82092	STRGA
YX794:AAGGGAGGTCATTACA-1	-9.11606	-6.00577	PVGA
YX794:AAGGGAGGTGGGTAAC-1	0.982082	0.169629	OBGL
YX794:AAGGGCCTCAATTGCT-1	4.14762	6.48316	OGC
YX794:AAGGTATGTCTGTGCA-1	-4.5765	1.65836	ITL6GL
YX794:AAGGTATGTGCACCAC-1	-1.66192	-10.1737	SSTGA
YX794:AAGGTATGTGCTTCTC-1	3.33197	-4.39888	STRGA
YX794:AAGGTTATCACAGCAG-1	2.90501	-0.307041	PTGL
YX794:AAGGTTATCATGAGGT-1	-2.86469	-1.6572	ITL45GL
YX794:AAGGTTATCCCTGATA-1	-2.59731	-1.42455	ITL45GL
YX794:AAGGTTATCCGAAACG-1	-1.08551	1.47404	ITL23GL
YX794:AAGGTTATCGCGACTT-1	-3.73387	-1.40837	ITL45GL
YX794:AAGTAACGTAGCTTAC-1	-5.38916	-0.796764	ITL45GL
YX794:AAGTAACGTCATAGAG-1	7.37716	0.710491	CTGL
YX794:AAGTAACGTCCATTAA-1	5.36409	5.60525	OGC
YX794:AAGTAACGTCTTGACG-1	-3.9147	-2.62409	ITL5GL
YX794:AAGTAACGTGGCTTAT-1	3.55281	6.48793	OGC
YX794:AAGTAACGTTAATCCA-1	2.15967	0.105552	OBGL
YX794:AAGTAACGTTAGTGCT-1	-2.32948	5.62618	VIPGA
YX794:AAGTAACGTTGTTGTA-1	4.76405	7.96036	OGC
YX794:AAGTAGGAGCTCCTAA-1	5.58765	7.34167	OGC
YX794:AAGTCATCACCTGGTC-1	6.14267	0.309168	CTGL
YX794:AAGTCATCAGGAATAA-1	-0.0378235	0.806431	ITL23GL
YX794:AAGTCATCAGGTATTG-1	-9.39709	-3.90005	SSTGA
YX794:AAGTCATCATCATCAC-1	-1.91447	6.50127	VIPGA
YX794:AAGTCCCTCCCAGTAC-1	3.50071	6.62888	SSTGA
YX794:AAGTCCCTCCCTGTGG-1	6.84842	1.64189	CTGL
YX794:AAGTCCCTCGTGATGG-1	7.72515	1.15897	CTGL
YX794:AAGTGAACACCTCACA-1	-3.01563	1.234	CLAGL
YX794:AAGTGAACAGTAATCG-1	0.732596	-0.675009	ITL23GL
YX794:AAGTTTGAGCAACAAC-1	7.34079	0.643225	CTGL
YX794:AAGTTTGAGTAACACA-1	12.7301	-1.8878	ASC
YX794:AAGTTTGAGTAGGTTA-1	2.73625	-3.57917	STRGA
YX794:AATACCCGTATTACTG-1	-4.38883	2.07696	ITL6GL
YX794:AATACCCGTCATCACG-1	2.26867	-2.38342	OBGL
YX794:AATACCCGTGACCTTG-1	3.85462	7.41219	OGC
YX794:AATACCCGTTTAACCA-1	-10.037	-3.47133	SSTGA
YX794:AATACTGAGCAAGTGT-1	9.07743	-4.55855	OPC
YX794:AATACTGAGCATATAG-1	2.64324	-5.46998	OBGA
YX794:AATACTGAGGCAACAT-1	-0.205214	-1.00419	OBGL
YX794:AATACTGAGTATCCGC-1	-2.94296	-0.0256236	ITL45GL
YX794:AATAGCCAGCAAGTCG-1	-2.95786	-1.58682	ITL45GL
YX794:AATAGCCAGCGATATA-1	0.0168111	0.260207	ITL23GL
YX794:AATAGCCAGCGGTTAG-1	2.40447	-5.4806	OBGA
YX794:AATAGCTCAACGGTGT-1	-7.71105	4.50062	PTGL
YX794:AATAGCTCATACTTGC-1	-1.13606	1.55402	ITL23GL
YX794:AATATCCTCAGCAATA-1	5.36194	-0.845223	NPGL
YX794:AATATCCTCGACAAGT-1	2.80065	-0.239039	PTGL
YX794:AATATCCTCGAGGAGG-1	-9.61546	-4.02513	SSTGA
YX794:AATATCCTCTAGTTCG-1	-3.54837	-3.12474	ITL45GL
YX794:AATATCGAGAAGGAAT-1	-8.79385	-4.32016	SSTGA
YX794:AATATCGAGGTGCTTC-1	-2.57911	6.08974	VIPGA
YX794:AATATGGTCCTCCCAC-1	-1.54307	1.56286	ITL23GL
YX794:AATATGGTCTAAGTCT-1	2.10623	-0.548104	STRGA
YX794:AATCACGCAGGAGCTT-1	-2.5853	5.85239	VIPGA
YX794:AATCACTTCAATCGTT-1	-9.2035	-3.39211	SSTGA
YX794:AATCATGAGAAACCTA-1	-8.55755	4.53374	PTGL
YX794:AATCATGAGCCAGTAG-1	0.0185986	-9.0282	MGL
YX794:AATCATGAGGATAACC-1	-8.51374	4.72405	PTGL
YX794:AATCCTTAGGTAGCTG-1	9.17273	-4.75511	OPC
YX794:AATCGCACACCTGGCT-1	5.06119	-1.24954	NPGL
YX794:AATCGCACACGGTCAG-1	-9.74376	-3.78218	SSTGA
YX794:AATCGTTTCACGGATG-1	-3.43466	-2.2684	ITL45GL
YX794:AATCGTTTCGCAATTT-1	-8.66905	-5.97427	SSTGA
YX794:AATCTCTAGAATGACC-1	5.13945	-4.34494	D12MSN
YX794:AATCTCTAGCGCTTGT-1	-0.0337727	-0.143945	ITL23GL
YX794:AATCTCTAGCGGGAAG-1	5.87377	0.661785	CTGL
YX794:AATCTGTTCAGGATTA-1	-3.86371	0.718272	ITL5GL
YX794:AATCTGTTCCTCATGA-1	-4.92758	-3.03866	ITL45GL
YX794:AATCTGTTCCTTAGTG-1	-7.45512	4.06234	OBGL
YX794:AATCTGTTCTAGGCGA-1	-4.34199	-3.25429	ITL45GL
YX794:AATCTGTTCTGTAACT-1	-1.36392	1.07175	ITL23GL
YX794:AATGACCAGCATGTTT-1	-4.52592	2.2061	OBGL
YX794:AATGACCAGGTAGCTG-1	-9.26192	-6.85448	PVGA
YX794:AATGACTCAATAAAGG-1	1.5196	-0.244044	OBGL
YX794:AATGACTCAGCTAGCG-1	-9.12741	-6.6978	PVGA
YX794:AATGAGGAGTTACTAC-1	-5.30727	0.173328	ITL5GL
YX794:AATGCAATCAGTGAAC-1	-1.57268	0.137633	ITL23GL
YX794:AATGCAATCCCAGTAC-1	-8.53517	-6.53549	PVGA
YX794:AATGCAATCGAAGCAT-1	-0.523666	2.09441	ITL6GL
YX794:AATGCCTGTGTAATGG-1	-2.90804	-1.99079	ITL45GL
YX794:AATGGAACACCTTCCT-1	-2.87919	-1.02689	ITL45GL
YX794:AATGGAACACGCCCAT-1	-3.39319	1.44591	CLAGL
YX794:AATGGAACAGCTCATT-1	0.901776	-0.263371	OBGL
YX794:AATGGAACATAGACGC-1	4.50764	-1.68887	PTGL
YX794:AATGGAACATGGTTAG-1	-9.8284	-3.37721	SSTGA
YX794:AATGGCCCAATAAAGG-1	-6.57298	9.90172	NPGL
YX794:AATGGCCCATGCTCCA-1	9.24816	-5.41196	OBGL
YX794:AATGGTCAGCAACCCT-1	5.36266	-4.34909	D12MSN
YX794:AATGGTCAGCCTTTCT-1	-0.375106	0.148168	ITL23GL
YX794:AATGTCGCAAATACCG-1	-3.57425	2.02407	ITL6GL
YX794:AATGTCGCACCACAAA-1	4.45834	-3.50797	STRGA
YX794:AATGTCGCAGCTCGCT-1	-2.76082	-2.33241	ITL45GL
YX794:AATGTGATCATAAGCA-1	-1.83572	5.95469	SSTGA
YX794:AATGTGATCGCTCAAC-1	0.998842	-0.146321	OBGL
YX794:AATGTGGGTAAGGCCG-1	4.6852	-4.1268	D12MSN
YX794:AATGTGGGTAGTTGGA-1	-8.80728	-7.08318	PVGA
YX794:AATGTGGGTCCTAAGT-1	5.34868	-4.27534	D12MSN
YX794:AATTACCTCAGCCTGT-1	2.81885	-0.230327	PTGL
YX794:AATTACCTCATAACGA-1	-4.70223	-0.862376	ITL5GL
YX794:AATTACCTCCCGCACA-1	12.4271	-2.34678	ASC
YX794:AATTACCTCGCTTCAA-1	4.81171	-4.74595	D12MSN
YX794:AATTAGCCAGCAAATT-1	-3.36537	-1.16649	ITL45GL
YX794:AATTAGCCATAGCTTC-1	0.611869	0.0416605	ITL23GL
YX794:AATTCGTTCAAACTGA-1	0.371642	-8.31661	MGL
YX794:AATTGAGTCCGCCTCT-1	-1.31163	0.831434	ITL23GL
YX794:AATTGAGTCCTCACGG-1	1.02326	0.738118	OBGL
YX794:AATTGAGTCGCTAGAG-1	4.53878	-1.60938	NPGL
YX794:AATTGAGTCTCAATCG-1	5.92627	0.689714	CTGL
YX794:AATTGGATCATAAGCA-1	0.808347	0.946067	OBGL
YX794:AATTGGATCTAACCGC-1	12.9382	-1.99294	VLMC
YX794:AATTGGATCTGTTGGC-1	-6.97063	4.10472	OBGL
YX794:ACAAACGGTGGATGCG-1	2.53534	-3.96185	OBGA
YX794:ACAAAGCTCAAACTGA-1	5.42089	7.93943	OGC
YX794:ACAAAGCTCAGAAAGG-1	-3.43128	-1.17682	ITL45GL
YX794:ACAAAGCTCGTGATAA-1	-9.57351	-3.20701	SSTGA
YX794:ACAAAGCTCTTAGCCA-1	-2.28672	5.56686	VIPGA
YX794:ACAAAGGAGAAGGGTA-1	6.28671	7.03437	OGC
YX794:ACAAAGGAGGAACCTG-1	-5.06497	1.01741	ITL6GL
YX794:ACAAAGGAGGCTAATA-1	-4.39576	1.83875	ITL6GL
YX794:ACAAAGGAGTGGCCAA-1	-1.68766	-9.62819	CTGL
YX794:ACAACATCACTTAGCT-1	-9.34505	-3.12089	SSTGA
YX794:ACAACATCAGGTGACT-1	0.813922	-0.470166	OBGL
YX794:ACAACATCAGTAATCG-1	-1.96871	8.38171	CTGL
YX794:ACAACATCATAGACGC-1	5.16092	5.34492	OGC
YX794:ACAACCTGTCAATGAG-1	2.70557	-5.11533	STRGA
YX794:ACAACCTGTTATATCG-1	-2.19566	5.52361	SSTGA
YX794:ACAACGGTCACACAAA-1	-1.48419	1.62464	ITL23GL
YX794:ACAACGGTCCTCATGA-1	-9.05649	-6.61505	PVGA
YX794:ACAACGGTCCTTAACG-1	2.85789	7.37697	OGC
YX794:ACAACGGTCCTTAGAT-1	-3.8909	2.27067	ITL6GL
YX794:ACAACGGTCGTCCTTT-1	2.76788	-0.648583	OBGL
YX794:ACAACGGTCTAAGCTT-1	6.27783	6.63632	OGC
YX794:ACAACTAAGGGTTATA-1	2.73298	-2.06256	STRGA
YX794:ACAACTAAGGTCATGG-1	-3.14334	0.284494	ITL45GL
YX794:ACAAGGTTCCACCTGG-1	-7.50431	4.5699	PTGL
YX794:ACAAGTATCACACCGT-1	7.38301	1.07251	CTGL
YX794:ACAAGTATCCTTCGGG-1	-6.79554	10.5904	NPGL
YX794:ACAAGTATCTAACTGT-1	2.67453	-0.557421	STRGA
YX794:ACAATGTCAAGCCTCC-1	-3.46402	1.8464	OBGL
YX794:ACAATGTCACATAACG-1	-2.15667	5.79279	VIPGA
YX794:ACAATGTCAGGAATAA-1	5.87239	-0.0322363	CTGL
YX794:ACACAATCAGCCTAAA-1	-8.10375	4.26532	PTGL
YX794:ACACAATCATGAGCCG-1	-4.39617	-3.27103	ITL45GL
YX794:ACACCGGCAAGGTGTC-1	4.76063	8.1846	OGC
YX794:ACACCGGCAGTTGGGT-1	-7.56019	4.42976	PTGL
YX794:ACACCGGCATGGTTAG-1	7.11978	1.617	OBGL
YX794:ACACCGTTCCGGTTTA-1	-1.09233	1.57343	ITL23GL
YX794:ACACCGTTCCTTCGGG-1	6.59675	0.901445	CTGL
YX794:ACACGCAAGAGATTCA-1	2.37497	-4.81081	OBGA
YX794:ACACTTGTCAAATACG-1	-4.18913	-2.89932	ITL45GL
YX794:ACAGCACCAGGGAGTA-1	2.76548	-0.273426	OBGL
YX794:ACAGCCTTCACTAAGA-1	5.21091	-4.11859	D12MSN
YX794:ACAGCCTTCATAATGG-1	-3.70409	-3.05925	ITL45GL
YX794:ACAGCCTTCTGTCAGC-1	3.61445	8.10671	OGC
YX794:ACAGCCTTCTTTAGGT-1	-3.69089	1.02776	ITL6GL
YX794:ACAGCGGGTTAACTGC-1	5.5176	-0.653965	NPGL
YX794:ACAGCGGGTTACTTCT-1	-7.2451	4.23758	PTGL
YX794:ACAGCGGGTTGTGACT-1	0.628565	-0.392369	OBGL
YX794:ACAGGCGGTGTCACGC-1	-0.174033	1.22362	ITL23GL
YX794:ACAGGCTCAAAGTCAT-1	-7.38473	4.43321	PTGL
YX794:ACAGGCTCAAGTTAGT-1	2.85205	-0.614865	ITL45GL
YX794:ACAGGCTCACATGCCC-1	3.76284	-4.67009	STRGA
YX794:ACAGGCTCACTGTCAT-1	4.90099	-3.91697	OBGL
YX794:ACAGGCTCAGGACTAC-1	-4.28811	0.987337	ITL5GL
YX794:ACAGGTTAGCAAGTGT-1	-8.71277	-5.80178	SSTGA
YX794:ACAGGTTAGCTTAGTT-1	-2.1748	-1.1954	ITL45GL
YX794:ACAGGTTAGGACCATG-1	4.45147	-4.46326	D12MSN
YX794:ACAGTGAGTCCTAACG-1	4.54581	6.69132	CTGL
YX794:ACAGTGAGTGAATCGA-1	0.549555	-7.69623	STRGA
YX794:ACATAGCAGATTAGGC-1	-4.5932	-0.123328	ITL5GL
YX794:ACATAGCAGTTAGGCG-1	3.92833	6.85159	OGC
YX794:ACATAGCAGTTATGAG-1	-0.372072	0.505353	ITL23GL
YX794:ACATAGCAGTTTCACG-1	2.95878	0.106474	OBGL
YX794:ACATAGTCATCACAGA-1	-6.97338	9.92858	NPGL
YX794:ACATGAATCACTTGCA-1	-8.84269	-7.04769	PVGA
YX794:ACATGAATCTAACCCA-1	2.10907	-4.71045	MGL
YX794:ACATGCCTCTAACCCA-1	-1.52526	0.292922	ITL45GL
YX794:ACATTACTCATTTAGC-1	13.5745	-2.41352	ASC
YX794:ACATTACTCCACAATT-1	4.00155	6.67455	OGC
YX794:ACATTACTCGATCCGT-1	5.42243	7.38174	OGC
YX794:ACATTCAGTTACGCCA-1	-7.12678	10.1398	NPGL
YX794:ACATTCAGTTGCAATC-1	-4.70904	1.1653	ITL5GL
YX794:ACATTCAGTTTGAGTC-1	2.07154	-2.61531	STRGA
YX794:ACATTGCGTTGCTCTC-1	-8.38818	-7.09167	PVGA
YX794:ACATTGCGTTTATTCC-1	3.12086	-3.83545	STRGA
YX794:ACATTGTTCACAATAG-1	6.05858	7.05817	OGC
YX794:ACCAAATCAAATACCG-1	-2.48956	-0.892283	ITL45GL
YX794:ACCAAATCACCAACAA-1	-2.77262	-1.00859	ITL45GL
YX794:ACCAAATCAGCTCGCT-1	-1.25745	0.673968	ITL23GL
YX794:ACCAAATCATGAGCTA-1	-4.92196	0.048506	ITL5GL
YX794:ACCAACCTCCACAATT-1	0.961345	1.05554	ITL23GL
YX794:ACCAACCTCCATCAGC-1	-6.82651	10.3373	NPGL
YX794:ACCAACCTCGGTTAGG-1	-3.08391	-2.25276	ITL45GL
YX794:ACCAACCTCTGTCAGC-1	-2.10064	7.46146	VIPGA
YX794:ACCACAACAAGCTCAA-1	3.87226	6.56942	OGC
YX794:ACCACAACACTAGTAG-1	-0.560083	0.434511	ITL23GL
YX794:ACCACAACACTCAGTT-1	-2.40346	5.78765	SSTGA
YX794:ACCACAACAGTTTCTA-1	-3.57392	-2.60995	ITL45GL
YX794:ACCAGCAAGGCAATGT-1	-3.90385	2.09639	ITL6GL
YX794:ACCAGCAAGGTGCTTC-1	-9.48081	-3.68534	SSTGA
YX794:ACCAGCAAGTTATGGA-1	6.75313	1.09267	CTGL
YX794:ACCAGGTCAAACATGT-1	-4.11971	-1.39275	ITL45GL
YX794:ACCATATTCAGTATAG-1	4.32423	5.79139	OGC
YX794:ACCATATTCCGGATTC-1	-0.525843	1.74851	ITL23GL
YX794:ACCATATTCGCTTTAG-1	-4.17672	1.76481	ITL6GL
YX794:ACCATATTCGGCTATC-1	-1.64576	1.31867	ITL23GL
YX794:ACCATGCTCCAGGATG-1	0.931679	0.310775	ITL23GL
YX794:ACCCGTAGTTCTGGCA-1	0.680918	-7.10931	VLMC
YX794:ACCCGTAGTTGCTCCT-1	0.772911	0.302015	ITL23GL
YX794:ACCCTCCTCCTTGCAA-1	-10.0109	-3.91134	SSTGA
YX794:ACCCTCCTCGATATTC-1	-7.8829	4.48692	PTGL
YX794:ACCCTGGTCCACTATG-1	0.495775	-0.801479	OBGL
YX794:ACCCTGGTCTTGTTGG-1	2.93338	7.1662	OGC
YX794:ACCCTTAAGTGCGGTA-1	3.03137	7.13422	OGC
YX794:ACCCTTGCAAGGATGG-1	0.210391	0.537552	ITL23GL
YX794:ACCCTTGCACTGTCAT-1	-2.25426	0.0511879	ITL45GL
YX794:ACCGAAGTCATGGTCC-1	0.321142	-0.353081	ITL23GL
YX794:ACCGAAGTCCAAATAG-1	9.7194	-5.05706	OPC
YX794:ACCGAAGTCGTGCTTA-1	-7.15094	10.1961	NPGL
YX794:ACCGCGTGTGCCGGAA-1	4.29177	7.08782	OGC
YX794:ACCGCGTGTGCTCATG-1	-3.35772	1.8439	ITL6GL
YX794:ACCGCGTGTTCATTCT-1	-0.308903	-8.62535	ITL23GL
YX794:ACCGCTAGTAGTCATC-1	-3.73816	1.53148	ITL6GL
YX794:ACCGCTAGTCCTGAGC-1	-2.04047	8.49037	VIPGA
YX794:ACCGGCTGTCCTAAGT-1	7.00679	0.260733	CTGL
YX794:ACCGGCTGTGAAACAT-1	-1.83977	8.57628	VIPGA
YX794:ACCGGCTGTTAGTACC-1	2.25938	-1.25825	PTGL
YX794:ACCGGTTTCAAGGAAG-1	-9.36413	-3.22429	SSTGA
YX794:ACCGGTTTCCAACCTA-1	-8.38365	-5.45008	SSTGA
YX794:ACCGTTATCAAACATG-1	-8.45041	4.10937	PTGL
YX794:ACCGTTATCCAAACTT-1	-2.26349	8.39948	VIPGA
YX794:ACCGTTATCCTTGAGC-1	7.46497	1.06019	CLAGL
YX794:ACCTAAGCAAGCCTCC-1	2.50478	-0.951268	OBGL
YX794:ACCTAAGCAAGGCTGT-1	2.57944	-0.620506	ITL5GL
YX794:ACCTAAGCAGAGAGCA-1	1.09597	-0.881306	ITL23GL
YX794:ACCTAGCTCGGTCCAT-1	7.68707	0.971618	CTGL
YX794:ACCTAGCTCGTTAGTT-1	-2.07766	8.05393	VIPGA
YX794:ACCTCAATCAGAAAGG-1	-10.0646	-3.67859	SSTGA
YX794:ACCTCAATCCGCCTAG-1	2.2591	-3.11065	STRGA
YX794:ACCTCAATCGCTCAAC-1	-4.5458	2.02318	ITL6GL
YX794:ACCTCCCTCATGCCTA-1	-6.88755	4.30327	PTGL
YX794:ACCTCCCTCCTGAAGG-1	-1.33468	-9.44801	SSTGA
YX794:ACCTCCCTCGTTATGT-1	2.45008	-4.17453	OBGA
YX794:ACCTCCCTCTATTGAC-1	-9.16534	-3.41842	SSTGA
YX794:ACCTCTAAGCAGGTAT-1	-6.98725	10.306	NPGL
YX794:ACCTCTAAGCTTTAGT-1	-1.83845	1.45508	ITL23GL
YX794:ACCTCTAAGTCAAGAC-1	2.51457	-5.22527	OBGA
YX794:ACCTGGAAGCTAACTT-1	4.91379	-4.4624	D12MSN
YX794:ACCTGGAAGTCAATTC-1	2.57877	-5.4079	OBGA
YX794:ACCTGGTTCGATCCGT-1	4.47679	-4.03198	STRGA
YX794:ACCTGTTCAGGTGAGA-1	2.17554	-4.9946	OBGA
YX794:ACCTGTTCATCCGGGA-1	-1.75772	0.805303	ITL23GL
YX794:ACCTTAAGTACCGTTG-1	7.03208	1.04076	CTGL
YX794:ACCTTAAGTCAATTGC-1	1.46584	-0.566128	OBGL
YX794:ACCTTAAGTCATAGAG-1	-4.88181	-0.304989	ITL5GL
YX794:ACCTTAAGTGTGATTC-1	-3.91259	1.14302	ITL6GL
YX794:ACCTTACCAAGCGCAT-1	-9.41485	-3.45021	SSTGA
YX794:ACCTTACCAGGTTACA-1	1.96236	-2.14934	STRGA
YX794:ACCTTAGTCACAAAGC-1	-9.10603	-7.23634	PVGA
YX794:ACCTTAGTCCTAGTGC-1	-3.62969	-1.35112	ITL45GL
YX794:ACCTTGCAGATGAACC-1	2.37461	0.052922	OBGL
YX794:ACCTTGCAGCAGCCAA-1	-0.808358	-9.78806	MGL
YX794:ACCTTGCAGTAAAGCC-1	-5.29851	0.383667	ITL5GL
YX794:ACCTTTGAGCAACAAC-1	3.5685	7.06866	OGC
YX794:ACGAATATCAAATCAG-1	2.47132	-0.241983	OBGL
YX794:ACGAATATCAACAACA-1	-4.10864	-3.22795	ITL45GL
YX794:ACGATTGCAAGTGGCT-1	7.29828	1.26664	CTGL
YX794:ACGATTGCACCAAAGC-1	-5.22068	-0.594555	ITL45GL
YX794:ACGCACGCATTACAGG-1	-2.51467	-1.30283	ITL5GL
YX794:ACGCATGAGCCAATCC-1	-9.63534	-3.58245	SSTGA
YX794:ACGCATGAGCCATCAC-1	2.87506	-0.241382	OBGL
YX794:ACGCCACGTAAACCGA-1	-5.47884	-0.532393	ITL5GL
YX794:ACGCCACGTATGGTCT-1	-1.88439	8.71869	SSTGA
YX794:ACGCCCATCAAACCGG-1	-4.24611	-0.956419	ITL45GL
YX794:ACGCCTAGTACCGGCT-1	0.640661	-8.04203	CTGL
YX794:ACGCCTAGTAGCGCTC-1	-7.13587	10.3135	NPGL
YX794:ACGCCTAGTCTAATCA-1	0.107475	-0.552949	OBGL
YX794:ACGCCTAGTGTCCTGA-1	8.95089	-5.27483	OPC
YX794:ACGCGCACAACCCTTG-1	2.95219	-0.456117	OBGL
YX794:ACGCGCACAGTTTCCG-1	-10.1898	-3.34535	SSTGA
YX794:ACGCGCACATGACCAA-1	5.84462	6.322	OGC
YX794:ACGCTAACAAGCTCAA-1	-7.00443	9.73288	NPGL
YX794:ACGCTAACATATTGCC-1	4.00515	5.93389	OGC
YX794:ACGCTTGGTCATGCCA-1	-8.88982	-6.78792	PVGA
YX794:ACGCTTGGTGCACCAC-1	4.59322	6.68237	OGC
YX794:ACGGACCAGCCATCAC-1	-1.03701	0.349122	ITL23GL
YX794:ACGGACCAGCCGGTAA-1	-5.02656	0.0548415	ITL5GL
YX794:ACGGACCAGGTAAGTC-1	-3.35622	1.98452	OBGL
YX794:ACGGATCCAATACCCT-1	2.51535	-3.27417	SSTGA
YX794:ACGGGAACAAATAAGG-1	-0.324818	-0.488041	ITL23GL
YX794:ACGGGAACAAATGCGC-1	-0.141002	0.434512	ITL23GL
YX794:ACGGGAACAGGATGGA-1	-0.0152632	-0.0936502	ITL23GL
YX794:ACGGTAAGTAGTTACC-1	-1.58238	0.864169	ITL23GL
YX794:ACGGTTCTCACGGATG-1	-4.13779	1.77697	ITL6GL
YX794:ACGGTTCTCGAAGTTA-1	-3.94053	-2.85167	ITL45GL
YX794:ACGGTTGAGATAGACC-1	1.11642	-0.186546	OBGL
YX794:ACGGTTGAGCTAATCT-1	1.36597	-0.372072	OBGL
YX794:ACGGTTGAGCTCGACT-1	9.48405	-5.11592	OPC
YX794:ACGGTTGAGGCGCAGT-1	-0.6087	1.1067	ITL23GL
YX794:ACGGTTTGTAACGTGA-1	2.41258	-5.08417	OBGA
YX794:ACGTAAGGTAGAGGGA-1	4.5545	6.59743	OGC
YX794:ACGTAAGGTCATTACA-1	-2.1269	5.99894	VIPGA
YX794:ACGTAAGGTTGTGACT-1	-8.356	-6.40095	SSTGA
YX794:ACGTAATCATAACCAG-1	-3.7187	1.2502	ITL6GL
YX794:ACGTAGTAGGGAGCAG-1	2.43755	-5.18444	OBGL
YX794:ACGTATTTCAAGCGCA-1	-3.22813	1.32034	CLAGL
YX794:ACGTATTTCGTACAAA-1	-8.85786	-6.69756	PVGA
YX794:ACGTATTTCTAGCCTA-1	4.56851	-4.00628	STRGA
YX794:ACGTATTTCTTTGTGG-1	-9.58911	-3.88043	SSTGA
YX794:ACGTCAACACTAGCTT-1	2.67384	-0.206494	ITL5GL
YX794:ACGTCACTCACCTATG-1	4.91162	-4.03672	D12MSN
YX794:ACGTCACTCGCAATTT-1	4.91037	7.23494	OGC
YX794:ACGTTAAAGCGCTACT-1	3.21071	7.07733	OGC
YX794:ACGTTAAAGCTGCTAC-1	7.82927	1.05693	CTGL
YX794:ACGTTACGTACTAACC-1	-0.384673	-9.33267	MGL
YX794:ACGTTACGTCCTGACA-1	-6.99202	4.1926	PTGL
YX794:ACGTTATTCCTTAACG-1	2.24759	-3.34582	STRGA
YX794:ACGTTATTCGATTAAG-1	-2.1054	8.45486	VIPGA
YX794:ACGTTATTCGATTATC-1	-8.53943	-5.97895	SSTGA
YX794:ACGTTATTCGATTCAT-1	4.35118	-4.51433	STRGA
YX794:ACGTTTCCAACCGCTC-1	2.22411	-0.220918	OBGL
YX794:ACGTTTCCAAGCCTGG-1	-4.50623	0.484162	ITL5GL
YX794:ACGTTTCCAATCGTGA-1	-0.738393	1.45897	ITL23GL
YX794:ACGTTTCCACAAAGCC-1	-3.95488	2.36435	ITL6GL
YX794:ACTAACCGTGGATTGA-1	-8.81799	-6.30772	PVGA
YX794:ACTAGCCTCAAACTGA-1	3.05414	-0.490662	OBGL
YX794:ACTAGCCTCCAGCTCG-1	2.67609	-2.0219	STRGA
YX794:ACTAGCCTCTTGAATC-1	-8.34786	-5.97644	PVGA
YX794:ACTAGGTAGCTCATGC-1	-8.84004	-7.37649	PVGA
YX794:ACTAGTCGTAACCGGG-1	6.58297	1.26564	CTGL
YX794:ACTAGTCGTGATGAAT-1	3.59339	7.15721	OGC
YX794:ACTAGTCGTGCAACAA-1	-3.69837	-1.5619	ITL5GL
YX794:ACTAGTCGTGTTACAC-1	6.28995	0.425518	CTGL
YX794:ACTCACTCACCGTTGC-1	-4.21627	-2.09523	ITL45GL
YX794:ACTCAGGAGTGATTCT-1	8.91562	-5.51381	OPC
YX794:ACTCCTAAGATTCAAG-1	-9.30925	-6.18561	PVGA
YX794:ACTCCTAAGATTGACA-1	4.66177	-1.61398	NPGL
YX794:ACTCCTAAGCCTAATT-1	-1.16405	1.48955	ITL23GL
YX794:ACTCCTAAGTATAGCA-1	-4.88832	-2.87599	ITL45GL
YX794:ACTCGCTAGCGATGCA-1	-4.39885	-0.755521	ITL5GL
YX794:ACTCGCTAGGTCATTT-1	-3.01022	0.334846	ITL45GL
YX794:ACTGAATCAAACCTAG-1	-4.76187	1.70724	ITL6GL
YX794:ACTGAATCAGCAAGCT-1	-3.81886	-2.82807	ITL45GL
YX794:ACTGAATCATTGTGAG-1	-9.62496	-3.03491	SSTGA
YX794:ACTGAGGTCCGGATTC-1	-0.40417	-0.126705	ITL23GL
YX794:ACTGCAACAGGCTCCT-1	0.715404	-0.470296	STRGA
YX794:ACTGGCTTCCGGCTAT-1	-8.76373	4.41278	PTGL
YX794:ACTTACTAGCAAGTCG-1	0.00628845	0.622588	ITL23GL
YX794:ACTTACTAGCCAAACG-1	5.20131	-4.40053	D12MSN
YX794:ACTTACTAGCGGGACT-1	-2.14491	5.7418	VIPGA
YX794:ACTTACTAGTAAGTCA-1	12.8161	-1.882	ASC
YX794:ACTTACTAGTCGCGAA-1	-7.0659	4.25738	PTGL
YX794:ACTTAGCGTACAAACG-1	4.46586	5.56736	SSTGA
YX794:ACTTAGTTCAAATACG-1	0.891479	-1.0622	OBGL
YX794:ACTTAGTTCGCTAGCT-1	6.46729	0.237612	CTGL
YX794:ACTTAGTTCTGGATCC-1	4.37489	-4.25675	STRGA
YX794:ACTTCACCAGTAATCG-1	-5.3405	-0.615641	STRGA
YX794:ACTTCACCAGTTGGCG-1	-9.97529	-3.08183	SSTGA
YX794:ACTTCCCGTTAGCGTT-1	7.12911	1.14632	CTGL
YX794:ACTTCCCGTTTCCGGA-1	2.38114	-2.43372	STRGA
YX794:ACTTCGTCAATTTGGG-1	-1.30426	1.17639	ITL23GL
YX794:ACTTCGTCAGAAATGA-1	-2.68084	6.207	VIPGA
YX794:ACTTCGTCATCCTGCA-1	-2.4688	5.77246	SSTGA
YX794:ACTTGCATCCAGGACA-1	-4.23771	-3.19204	ITL45GL
YX794:ACTTGCTCAGGATGTC-1	-0.321586	0.777008	ITL23GL
YX794:ACTTTGTAGGCGTAAT-1	-0.615208	1.08201	ITL23GL
YX794:ACTTTGTAGTTACCCA-1	6.18638	6.40032	OGC
YX794:AGAAAGCCACATTGTC-1	1.62861	-1.23577	OBGL
YX794:AGAACAACACCTTCAG-1	-2.70047	-1.2186	ITL45GL
YX794:AGAACAACAGTCTATC-1	-9.63976	-3.58382	SSTGA
YX794:AGAACAACATTACGTC-1	6.33867	6.65354	OGC
YX794:AGAACAACATTGACTC-1	-9.01084	-6.81764	PVGA
YX794:AGAACCTAGCCGCAAA-1	1.20585	-1.40324	OBGL
YX794:AGAACCTAGTCAACAA-1	-1.54907	1.45415	ITL23GL
YX794:AGAATCTCACCAACAA-1	-1.13661	0.842778	ITL23GL
YX794:AGAATCTCAGATAATC-1	3.41473	6.4995	OGC
YX794:AGACAAACACTTAGCT-1	-5.54365	0.0822571	ITL5GL
YX794:AGACTAGGTGGATGCG-1	-2.15856	5.94777	VIPGA
YX794:AGACTGAGTAGGCGCA-1	-9.54217	-3.67084	SSTGA
YX794:AGACTGAGTTGTGGTT-1	-4.42886	2.11393	ITL6GL
YX794:AGAGCAAAGGACTTAA-1	2.84425	-0.0296071	CLAGL
YX794:AGAGCCGGTTGCTCTC-1	5.59105	-0.487287	NPGL
YX794:AGAGGAGGTCCCGGAT-1	-0.311221	1.40218	ITL23GL
YX794:AGAGGAGGTCCGTTAG-1	13.6249	-2.25545	ASC
YX794:AGAGGAGGTTCCCGTT-1	5.022	-1.28259	NPGL
YX794:AGAGGAGGTTCCGGAC-1	4.59268	6.86553	OGC
YX794:AGAGGAGGTTTAACCA-1	-2.2741	8.41584	VIPGA
YX794:AGAGGGAGTCAGTAAG-1	9.05276	-5.26313	OPC
YX794:AGATGCCCATAAGCAT-1	1.43477	-0.775894	OBGL
YX794:AGATTCAAGGATTATG-1	2.22161	-0.497649	OBGL
YX794:AGATTCAAGTCAACAA-1	-3.16944	-1.25329	ITL45GL
YX794:AGATTGATCCAAATTC-1	-4.6494	-3.179	ITL45GL
YX794:AGATTGATCCGTCCAG-1	3.34925	-3.92078	STRGA
YX794:AGATTGATCCTGGATC-1	5.8817	-0.422816	CTGL
YX794:AGATTGATCGCATTTG-1	4.70523	8.47348	OGC
YX794:AGATTGCAGCTTATCG-1	7.76808	1.0748	CTGL
YX794:AGATTGCAGGTGCTGA-1	-4.97616	0.320408	ITL5GL
YX794:AGATTGCAGTTGCAGG-1	2.01238	-1.51717	OBGL
YX794:AGCAAACTCTTGCTGA-1	-1.74545	-10.0618	MGL
YX794:AGCAAGCGTACGTTTA-1	1.36452	-1.0748	PTGL
YX794:AGCAAGCGTGCTTCGA-1	-9.20711	-3.34039	SSTGA
YX794:AGCAAGCGTGTGCGAG-1	4.27298	7.27272	OGC
YX794:AGCAAGCGTTTACCGG-1	5.39348	7.63802	OGC
YX794:AGCACCTTCAAGGTTA-1	0.415482	-7.49455	SSTGA
YX794:AGCACCTTCAATATCC-1	4.75015	6.22972	OGC
YX794:AGCACCTTCAATCCAT-1	-3.83707	1.81792	ITL6GL
YX794:AGCACCTTCCGGGTTT-1	0.465812	-0.885827	ITL23GL
YX794:AGCAGCCAGATATTCC-1	7.00705	0.927342	CTGL
YX794:AGCAGCCAGATTCCGC-1	3.05611	7.41065	OGC
YX794:AGCAGCCAGCTTAGCC-1	-2.71523	5.78383	VLMC
YX794:AGCAGCCAGTAACCGG-1	-2.20667	8.42842	VIPGA
YX794:AGCATCCTCAAACCGG-1	7.41125	0.781859	CTGL
YX794:AGCATGAGTTACGAAG-1	7.47107	0.764693	CTGL
YX794:AGCATGAGTTGCAATC-1	-3.06027	1.33989	CLAGL
YX794:AGCCAATAGAGGAATG-1	-0.932623	0.815034	ITL45GL
YX794:AGCCAATAGGCTAGCA-1	5.47443	5.64722	OGC
YX794:AGCCAATAGTGGCGGT-1	2.83541	-0.134042	ITL23GL
YX794:AGCCTAGAGATAGCCG-1	-3.26714	-2.99678	ITL45GL
YX794:AGCCTAGAGCAAGTGT-1	-3.62737	1.19658	ITL6GL
YX794:AGCCTAGAGGTCCGTT-1	6.72489	0.106031	CTGL
YX794:AGCCTAGAGTAAGTCA-1	-4.67721	-3.1213	ITL45GL
YX794:AGCCTCTAGAATCTAG-1	4.87585	6.58788	OGC
YX794:AGCCTCTAGCGCTACT-1	-6.85564	10.1258	NPGL
YX794:AGCCTCTAGTTTCACG-1	-1.89261	8.23544	VIPGA
YX794:AGCCTGTTCAGGGCTA-1	8.79022	-4.83552	OPC
YX794:AGCCTGTTCCAATTGT-1	2.9817	-0.0645734	OBGL
YX794:AGCCTGTTCCCAATAT-1	-0.610958	-0.478953	ITL23GL
YX794:AGCCTGTTCGTTAGTT-1	9.45232	-5.06104	OPC
YX794:AGCCTTCAGAACCTAA-1	-1.19948	-9.89653	MGL
YX794:AGCGCAATCAGCCTGT-1	2.77408	-5.03483	OBGA
YX794:AGCGCAATCATGGTCC-1	0.205165	-7.89346	SSTGA
YX794:AGCGCAATCGACAAGT-1	-1.97172	6.15505	VIPGA
YX794:AGCGCCTGTAAGGGCT-1	2.07952	-3.13602	STRGA
YX794:AGCGCCTGTATCGGCC-1	2.36274	-2.39535	STRGA
YX794:AGCGCCTGTCAGTGAA-1	-10.0884	-3.74201	SSTGA
YX794:AGCGCCTGTGGGTGTG-1	-1.63591	-9.46144	MGL
YX794:AGCGCTAAGCTTATCG-1	-1.64213	0.486624	ITL23GL
YX794:AGCGCTAAGCTTCCTT-1	-0.0606455	-8.68681	MGL
YX794:AGCGGTCAGCAACCCT-1	-9.15214	-3.89057	SSTGA
YX794:AGCGGTCAGCCTTGCG-1	5.77423	-0.362278	CTGL
YX794:AGCGGTCAGCTAACTT-1	4.23663	6.4567	OGC
YX794:AGCGGTCAGTTACGAA-1	4.57999	-1.71514	NPGL
YX794:AGCGGTTCACCTGGCT-1	-8.7066	4.42708	CLAGL
YX794:AGCGGTTCAGAGAGCA-1	2.36164	-4.4497	OBGA
YX794:AGCGGTTCAGTATGTG-1	13.7849	-2.29607	ASC
YX794:AGCGTTTGTTTACCGG-1	-9.68953	-3.10904	SSTGA
YX794:AGCTAACAGAAGCTAC-1	-8.17105	-6.2564	PVGA
YX794:AGCTAACAGTAACACA-1	-6.78537	10.5769	NPGL
YX794:AGCTAATCACGGATCG-1	2.38216	-4.50105	OBGA
YX794:AGCTAGGTCAAGCGCA-1	-1.14625	0.962821	ITL23GL
YX794:AGCTAGTAGCACCTAC-1	-2.73752	-2.76629	ITL45GL
YX794:AGCTAGTAGTAGGATC-1	6.20774	0.475681	CTGL
YX794:AGCTCAACAGCCTGAG-1	-4.59511	1.0813	ITL6GL
YX794:AGCTGGCAGCAAACAC-1	8.98636	-5.30886	OPC
YX794:AGCTGGCAGCACCTAC-1	5.63091	6.01871	OGC
YX794:AGCTGGCAGGTGCGTA-1	-3.72466	1.97384	ITL6GL
YX794:AGCTGTTGTGTAACCT-1	4.0653	5.84222	OGC
YX794:AGCTTCCAGTGTGGTG-1	5.28221	6.41579	CTGL
YX794:AGCTTCTCAGGTTTCT-1	2.89681	-0.157577	OBGL
YX794:AGCTTGTGTATGTTGC-1	-8.99316	-6.50907	SSTGA
YX794:AGCTTGTGTGCGGTTC-1	-2.04938	8.49305	VIPGA
YX794:AGCTTGTGTGGTGCAG-1	-1.24641	-9.45038	MGL
YX794:AGCTTTAGTACGTAAG-1	6.87023	1.57463	CTGL
YX794:AGCTTTAGTCATTGAC-1	6.09361	1.15251	CTGL
YX794:AGCTTTAGTTATGGGA-1	-2.43651	6.4344	VIPGA
YX794:AGCTTTAGTTCCATTT-1	4.50618	6.69571	OGC
YX794:AGCTTTGTCACATAGA-1	-9.54359	-3.28989	SSTGA
YX794:AGCTTTGTCACGAATA-1	-4.58273	-1.00652	ITL5GL
YX794:AGCTTTGTCCCAATTG-1	1.08834	0.390271	OBGL
YX794:AGCTTTGTCGTGATAA-1	2.41407	-0.618244	OBGL
YX794:AGGAATCTCACAAGCG-1	-4.30753	1.26607	ITL6GL
YX794:AGGAATCTCAGAAAGG-1	-7.82169	3.8832	PTGL
YX794:AGGAATCTCCGTCAAC-1	3.41679	-4.41503	STRGA
YX794:AGGAATCTCGATTCAT-1	3.51109	6.4172	OGC
YX794:AGGAATCTCTAGGCGA-1	-7.20797	10.4213	NPGL
YX794:AGGACTAGTGCAAGGT-1	-4.41595	-3.14687	CLAGL
YX794:AGGACTAGTTACGAAG-1	4.91578	-1.35421	NPGL
YX794:AGGACTAGTTCTGGCA-1	-1.61614	5.77468	VIPGA
YX794:AGGACTAGTTTGTTGA-1	3.56821	-2.14851	STRGA
YX794:AGGACTTAGCCCTTGG-1	9.60151	-4.99114	OPC
YX794:AGGACTTAGTCGCGAA-1	4.83448	8.51517	OGC
YX794:AGGAGGTAGCATGGAT-1	2.51918	-3.04034	STRGA
YX794:AGGATTATCATGCAAA-1	-8.58203	-6.43042	PVGA
YX794:AGGATTATCCTTAGAT-1	-1.86631	-1.34086	STRGA
YX794:AGGCAAGCAACCGCCT-1	-0.706417	1.19279	ITL23GL
YX794:AGGCAAGCATAAGCAT-1	-8.43099	3.90551	PTGL
YX794:AGGCAAGCATGACCTT-1	-5.43817	-0.0444192	ITL5GL
YX794:AGGCATTAGGTCGAGC-1	6.08234	-0.254324	CTGL
YX794:AGGCATTAGTCAACAA-1	-7.62847	4.36503	PTGL
YX794:AGGCCATCAACAGAGG-1	13.209	-1.92622	ASC
YX794:AGGCCATCACAATAAC-1	4.14847	6.70875	OGC
YX794:AGGCCATCATGACCTT-1	-0.270888	1.91397	ITL23GL
YX794:AGGCCTAAGAGGGACG-1	9.52591	-5.27412	OPC
YX794:AGGCCTAAGGTTATCT-1	-0.679741	0.917324	ITL23GL
YX794:AGGCCTGCAAACCCAA-1	0.3672	0.91836	ITL23GL
YX794:AGGCCTGCAATCCTAC-1	6.0591	0.716106	CTGL
YX794:AGGCCTTTCGCTAATT-1	-2.42452	-1.71776	ITL45GL
YX794:AGGCCTTTCTAACTGT-1	6.60518	0.849823	CTGL
YX794:AGGCCTTTCTAAGCTT-1	-4.53229	-0.466904	ITL5GL
YX794:AGGCCTTTCTATCGGC-1	2.23831	-5.35653	OBGA
YX794:AGGCTGATCCAATATC-1	0.132153	1.30691	ITL23GL
YX794:AGGCTGTCATGGATAT-1	-8.13059	-6.04204	SSTGA
YX794:AGGCTTGAGATTCTGT-1	3.79899	5.81754	OGC
YX794:AGGCTTGAGTCCTTGA-1	-9.05549	-6.68759	PVGA
YX794:AGGGAGTAGATTGACA-1	9.65436	-5.09341	OPC
YX794:AGGGAGTAGGATTTGA-1	0.53411	-8.06688	MGL
YX794:AGGGAGTAGGGTCTAG-1	5.98518	0.605064	CTGL
YX794:AGGGATGCATCCTGCA-1	4.27342	7.87501	OGC
YX794:AGGGATGCATTGTCCG-1	3.19238	7.82878	NPGL
YX794:AGGGCCTAGAAGCTAC-1	-2.80557	0.0461387	ITL5GL
YX794:AGGGCCTAGCACTTGC-1	-9.42812	-6.75174	PVGA
YX794:AGGGCCTAGTCACTAT-1	4.44371	5.44318	OGC
YX794:AGGGCTTCAATAGAAG-1	6.09182	-0.100069	CTGL
YX794:AGGGCTTCAGGTTTCT-1	6.38235	0.765441	CTGL
YX794:AGGGCTTCAGTATTGG-1	2.81562	-0.447351	PTGL
YX794:AGGGTCCAGCAAGACT-1	-4.31907	-2.06823	ITL5GL
YX794:AGGGTCCAGCATGGAT-1	0.213369	-1.14189	OBGL
YX794:AGGGTCCAGTCAATAG-1	-1.92964	8.15555	VIPGA
YX794:AGGGTCCAGTGTGGTG-1	2.18017	-2.47849	STRGA
YX794:AGGGTGGAGAAGGACA-1	1.94135	-0.161433	OBGL
YX794:AGGGTGGAGCCTAATT-1	-2.10227	8.25145	VIPGA
YX794:AGGGTGGAGTATCCGC-1	4.21039	8.17915	CTGL
YX794:AGGGTTAGTAACCTTA-1	13.4443	-2.54483	ASC
YX794:AGGGTTTAGAACCTAA-1	-6.92896	9.80752	NPGL
YX794:AGGGTTTAGGCGTAAT-1	-6.62977	3.86702	OBGL
YX794:AGGTAATGTACTGACT-1	-8.45623	4.13069	PTGL
YX794:AGGTAATGTATTCAGC-1	-7.00087	10.1715	CTGL
YX794:AGGTAATGTGAGTCAA-1	6.70922	0.816401	CTGL
YX794:AGGTAATGTTAGCTAC-1	-3.92565	2.41536	OBGL
YX794:AGGTAATGTTGGTGAA-1	-4.73134	1.23183	ITL5GL
YX794:AGGTATGGTTCCATTT-1	-1.84559	1.13898	ITL23GL
YX794:AGGTATGGTTTCACCC-1	2.71085	-0.343181	OBGL
YX794:AGGTCAAGTAATAAGC-1	-7.98085	3.9779	OBGL
YX794:AGGTCAAGTTAAACGG-1	-2.04064	6.06117	VIPGA
YX794:AGGTGAGCAAACCAGC-1	-4.50012	-3.18315	ITL23GL
YX794:AGGTGAGCATGACAGC-1	0.336093	-0.284223	ITL23GL
YX794:AGGTGGCTCTGGTCTA-1	-0.693973	0.509745	ITL23GL
YX794:AGGTGGCTCTTGAATC-1	2.30951	-0.309117	ITL45GL
YX794:AGGTGTTAGGACTTAA-1	5.20383	-4.26977	D12MSN
YX794:AGGTGTTAGTGATTCT-1	1.59302	-0.997926	OBGL
YX794:AGGTGTTAGTTGCAAA-1	4.16774	8.35353	OGC
YX794:AGGTGTTAGTTGCAGG-1	-7.2649	4.55336	PTGL
YX794:AGGTTAGGTAGGATCA-1	6.18927	6.82128	OGC
YX794:AGGTTAGGTATTACTG-1	-2.14702	8.53179	VIPGA
YX794:AGGTTAGGTCTTAGCG-1	1.68373	-0.668566	OBGL
YX794:AGGTTAGGTGCAAGGT-1	-9.24699	-7.00241	PVGA
YX794:AGGTTCCTCAGGTTCC-1	6.97185	1.18765	CTGL
YX794:AGGTTCCTCGAGGCGT-1	4.78928	-4.49558	OBGL
YX794:AGGTTTGCATCAGTAG-1	-8.53178	4.63941	PTGL
YX794:AGTAAACGTCAATTCA-1	-4.76927	1.02271	ITL5GL
YX794:AGTAAACGTCCTTTAT-1	4.82084	4.68471	OPC
YX794:AGTAAACGTTAGCGTT-1	-7.05679	10.512	NPGL
YX794:AGTAACGGTGACGTAA-1	2.43994	-0.318319	PTGL
YX794:AGTAACTCAAGGATTT-1	2.22753	-4.26229	OBGA
YX794:AGTAACTCAAGTGCCG-1	7.92848	1.5235	CTGL
YX794:AGTAACTCAGGTAGCT-1	-8.6769	-6.81669	SSTGA
YX794:AGTAACTCAGTGAGAG-1	-10.2435	-3.1978	SSTGA
YX794:AGTAACTCAGTGCAAC-1	-8.03432	4.96133	PTGL
YX794:AGTAAGCTCAGAAAGG-1	5.1991	-4.14886	STRGA
YX794:AGTAAGCTCAGGACCA-1	6.84126	0.673084	CTGL
YX794:AGTAAGCTCCTGATAT-1	-9.88516	-3.97804	SSTGA
YX794:AGTAAGTGTACTTCGG-1	5.11217	-4.20719	D12MSN
YX794:AGTAAGTGTGCAACGG-1	5.17042	-4.63145	D12MSN
YX794:AGTAATCCAAGTATCG-1	2.59203	-4.98691	OBGA
YX794:AGTAATCCAAGTGGCT-1	-9.65171	-3.79818	SSTGA
YX794:AGTAATGTCGACAAGT-1	-4.67086	-0.64763	ITL5GL
YX794:AGTAATGTCGATTAAG-1	-0.34122	1.66733	ITL23GL
YX794:AGTAGCTAGCCGCTAT-1	2.55845	-2.50215	STRGA
YX794:AGTAGGCGTCACAGGG-1	1.55599	-1.37349	ITL23GL
YX794:AGTAGGCGTCTTAGCG-1	-2.21779	-1.04092	ITL45GL
YX794:AGTAGGCGTGTGTTAC-1	9.01989	-5.54496	OPC
YX794:AGTAGGCGTTAAACGG-1	-2.19374	-9.56409	MGL
YX794:AGTAGGCGTTCACTTT-1	2.5749	-1.25343	OBGL
YX794:AGTAGGTTCAAGCGCA-1	-3.15224	-1.28577	ITL45GL
YX794:AGTATTGAGCATTAAG-1	-2.68438	-2.63256	ITL45GL
YX794:AGTATTGAGCTAACTT-1	1.94682	-3.89813	OBGA
YX794:AGTCAATCAGTTGGCG-1	-0.318877	-8.5204	MGL
YX794:AGTCACACAAATACGT-1	-6.90971	4.01012	PTGL
YX794:AGTCATTTCAAATACG-1	5.84808	6.97977	OGC
YX794:AGTCATTTCACAAATG-1	5.39627	-4.37395	D12MSN
YX794:AGTCATTTCGTGATAA-1	-4.49602	2.01145	ITL6GL
YX794:AGTCATTTCTAGGCGA-1	-2.03672	7.03064	VIPGA
YX794:AGTCATTTCTGGAAAC-1	6.2212	-0.0124855	CTGL
YX794:AGTCCTTCAAACCCAA-1	4.85723	-4.26005	STRGA
YX794:AGTCCTTCAGTTTCTA-1	-0.273151	0.817606	ITL23GL
YX794:AGTCCTTCATCATGCT-1	-8.06052	-6.24565	PVGA
YX794:AGTCTAGCAATAGCAT-1	-2.20084	5.47934	VIPGA
YX794:AGTCTAGCACGCGCAA-1	-9.77036	-3.66769	SSTGA
YX794:AGTCTAGCATAACCGA-1	-9.76865	-2.90446	SSTGA
YX794:AGTGAGAAGCAACAAC-1	5.89987	0.215506	CTGL
YX794:AGTGAGAAGGCTTAAA-1	-1.4741	0.377447	ITL23GL
YX794:AGTGAGAAGGGAGTAA-1	-1.73837	1.49631	ITL23GL
YX794:AGTGAGGCAAGCGCAT-1	-8.96935	-6.96108	PVGA
YX794:AGTGAGGCACGGATCG-1	-5.62807	-0.343713	ITL5GL
YX794:AGTGATCAGCGAAGCC-1	4.48233	6.78327	OGC
YX794:AGTGATCAGCTTTACG-1	5.91335	6.25381	OGC
YX794:AGTGATCAGGAGCTAT-1	4.7275	-1.59255	NPGL
YX794:AGTGATCAGGTGGCTA-1	-2.16894	5.85763	SSTGA
YX794:AGTGATCAGTATTGCT-1	-2.01619	-9.80823	MGL
YX794:AGTGATTCATGACAAT-1	5.31524	-4.29144	D12MSN
YX794:AGTGCAAGTAAGGTGC-1	3.76417	-4.09885	STRGA
YX794:AGTGCAAGTTACGTAC-1	-8.0825	4.79069	PTGL
YX794:AGTGCACCAATGACCA-1	4.58419	7.95859	OGC
YX794:AGTGCCCGTAAAGGTT-1	2.10782	-3.02626	OBGA
YX794:AGTGCCCGTACCTTAA-1	-2.07933	1.01754	ITL23GL
YX794:AGTGCCCGTAGGTGAC-1	-5.59844	-0.561908	ITL5GL
YX794:AGTGCCCGTCACACTG-1	0.356052	-8.07468	MGL
YX794:AGTGCCCGTTGCTCAG-1	2.04011	-3.69379	OBGA
YX794:AGTGGCCAGTAACGTA-1	5.23155	-4.33491	OBGL
YX794:AGTGGCCAGTAAGTCA-1	-0.565388	1.02856	ITL23GL
YX794:AGTGGCCAGTATAGCA-1	2.81744	-0.157585	OBGL
YX794:AGTGGCCAGTTTGAGA-1	3.34544	7.22189	OGC
YX794:AGTGGCGGTGAGTCAA-1	-8.11443	-5.9383	PVGA
YX794:AGTGGCTCAGGCCTAG-1	4.44412	-0.0252255	OBGL
YX794:AGTGGCTCATCAGGAC-1	3.60701	6.92173	OGC
YX794:AGTGTGAGTCGCATAT-1	3.87556	8.07693	OGC
YX794:AGTGTGAGTGTTACTA-1	9.65067	-5.22031	OPC
YX794:AGTGTGAGTTAATCCA-1	-9.45936	-3.27498	SSTGA
YX794:AGTTACCGTCATGGTT-1	5.26935	-4.4384	D12MSN
YX794:AGTTACCGTCCTGCAA-1	-4.8345	-0.0431477	ITL5GL
YX794:AGTTACCGTTCAAGCT-1	0.385751	-7.43245	MGL
YX794:AGTTACCGTTGACTAC-1	-0.888211	0.637746	ITL23GL
YX794:AGTTACGCAATAGAAG-1	-1.8099	6.21107	VIPGA
YX794:AGTTACGCAATATCCC-1	0.0609652	-0.334337	ITL23GL
YX794:AGTTACGCAGTTGGCG-1	-3.64086	-2.53145	OBGL
YX794:AGTTACGCATCAGTAG-1	7.56487	1.08212	CTGL
YX794:AGTTACGCATTGACTC-1	2.64509	-0.0501441	PTGL
YX794:AGTTATGAGACTAATG-1	5.32036	-4.31407	D12MSN
YX794:AGTTATGAGAGGAATG-1	5.05312	-4.3292	D12MSN
YX794:AGTTATGAGCAAACAC-1	-5.05046	0.323473	ITL5GL
YX794:AGTTATGAGCTATTGT-1	2.65936	-0.253401	OBGL
YX794:AGTTCCTCACGCCCAT-1	5.13008	-4.33226	D12MSN
YX794:AGTTCCTCATAGGTGC-1	-2.06736	-0.0508149	ITL23GL
YX794:AGTTCCTCATTTCTTC-1	-5.46132	-0.317709	ITL5GL
YX794:AGTTCGCTCATCACAT-1	-3.85671	1.78555	ITL6GL
YX794:AGTTCGCTCATGAGGT-1	-9.7276	-3.82619	SSTGA
YX794:AGTTCGCTCCTGATCA-1	4.7182	7.4932	OGC
YX794:AGTTTCTAGTTACTAC-1	2.97256	7.82848	OGC
YX794:ATAAAGGCAGGTTGTA-1	-4.45331	-0.997855	ITL5GL
YX794:ATAAAGGCATACTGAG-1	-1.97658	-0.330185	ITL45GL
YX794:ATAAAGGCATTAGCCT-1	-4.06659	0.598291	ITL5GL
YX794:ATAACCAAGAAAGGCA-1	-2.03064	-8.5917	OBGL
YX794:ATAACCAAGAGCTGGC-1	-3.4638	-2.20749	ITL45GL
YX794:ATAACCAAGCCGCTAT-1	-3.44025	-2.66873	STRGA
YX794:ATAACCAAGGACCATG-1	-0.455174	1.52819	ITL23GL
YX794:ATAACCAAGTCAATTC-1	-0.0394518	-0.241705	ITL23GL
YX794:ATAACCCGTGCAAGGT-1	-8.82018	4.42778	PTGL
YX794:ATAACCCGTTTCCAGG-1	0.245991	-8.29698	MGL
YX794:ATAACTGAGATATTCC-1	7.98125	0.888767	CTGL
YX794:ATAACTGAGCTAACTT-1	-7.48594	3.82859	PTGL
YX794:ATAACTGAGGTTGTAA-1	-1.72364	8.48007	VIPGA
YX794:ATAAGCATCAGGATTA-1	7.34092	1.02238	CTGL
YX794:ATAAGCATCATGATGA-1	-8.39397	4.21877	CLAGL
YX794:ATAAGCATCCCAGTAC-1	-9.97835	-3.69925	SSTGA
YX794:ATAAGCATCTAACTGT-1	3.46051	6.94411	OGC
YX794:ATAAGCATCTTTAAGC-1	-7.54573	3.97494	PTGL
YX794:ATAAGGACAAATGAAG-1	-2.49849	-1.17645	ITL45GL
YX794:ATAAGGACAACCTGCC-1	7.55793	0.590372	CTGL
YX794:ATAAGGACAAGCCATA-1	-8.32714	-5.86566	SSTGA
YX794:ATAAGGACAATTGCTC-1	2.59113	-5.26014	OBGA
YX794:ATAAGGACATAAAGGA-1	-0.335482	0.195439	ITL23GL
YX794:ATACCCGGTAAGTGCA-1	2.52155	-4.50598	OBGA
YX794:ATACCCGGTGGTTACT-1	-1.084	-8.89159	CTGL
YX794:ATACCCGGTTGGGCCT-1	-0.907765	0.75284	ITL23GL
YX794:ATACCTAGTGAGACTA-1	-4.03576	-3.50835	ITL45GL
YX794:ATACCTAGTGTCACGC-1	-0.663301	1.32411	ITL23GL
YX794:ATACCTGTCCAAACTT-1	0.780915	-0.7738	ITL23GL
YX794:ATACCTGTCTTTAGCG-1	4.80403	7.36243	OGC
YX794:ATACTGGCACATGCAA-1	-4.60254	-0.412201	ITL45GL
YX794:ATACTGGCATAGTCAG-1	-2.16189	5.44506	STRGA
YX794:ATACTGTTCCTGCCAG-1	13.4814	-1.865	ASC
YX794:ATACTGTTCTAACCCA-1	0.220436	-0.649321	ITL23GL
YX794:ATAGACCAGAGAGGCG-1	-4.18714	-3.36693	ITL45GL
YX794:ATAGCAATCGTTAACT-1	-1.04011	1.73342	ITL23GL
YX794:ATAGCCACAAGGGCTT-1	0.11629	0.141072	ITL23GL
YX794:ATAGCTAAGACAACGT-1	2.93105	-0.274731	OBGL
YX794:ATAGCTAAGTGCTCAC-1	13.6896	-2.25629	ASC
YX794:ATAGGCGTCGCTAGAG-1	-1.96305	8.22341	VIPGA
YX794:ATAGGTTCAAATGAAG-1	9.64704	-5.41138	NPGL
YX794:ATAGGTTCAATAGCAT-1	0.370353	0.77199	ITL23GL
YX794:ATAGTCAAGGTACCGA-1	6.05187	-0.121844	CTGL
YX794:ATATAGCCAACAGGCT-1	4.76475	-4.66207	D12MSN
YX794:ATATAGCCACAAGGCT-1	-6.99129	4.44035	PTGL
YX794:ATATGCAAGGCTAATA-1	2.72671	-0.839865	OBGL
YX794:ATATGCAAGTTACATC-1	4.68686	-4.08988	STRGA
YX794:ATCACAAAGCTGCATC-1	5.86674	-0.493047	CTGL
YX794:ATCACAAAGGTTACTT-1	-9.38965	-6.78799	PVGA
YX794:ATCACAGCAACGTGGT-1	-9.01163	-7.05076	PVGA
YX794:ATCACAGCACCTTGCA-1	-0.7593	1.25709	ITL23GL
YX794:ATCACAGCACTTAGGA-1	-9.54868	-2.98547	SSTGA
YX794:ATCACTAGTAGCCTTG-1	-8.38476	-6.65271	SSTGA
YX794:ATCACTAGTGCGCAAG-1	2.44831	-2.3954	OBGL
YX794:ATCACTAGTGTGCGGA-1	-2.65962	-1.16161	ITL45GL
YX794:ATCAGCACAAGTAAAG-1	-1.12815	1.75286	ITL23GL
YX794:ATCAGCACAGGATAAA-1	-4.05785	1.87431	ITL6GL
YX794:ATCAGGCCACTAATCC-1	2.65023	-5.52347	OBGA
YX794:ATCAGGTAGTATTTGC-1	5.38943	7.38423	OGC
YX794:ATCAGGTAGTGATTCT-1	-8.44741	-6.86389	PVGA
YX794:ATCATCAGTAGGTTCT-1	-2.04516	6.25561	VIPGA
YX794:ATCATCAGTCAATACC-1	4.92816	-4.69294	OBGL
YX794:ATCATCAGTCATAGAG-1	-4.34078	-3.3081	ITL45GL
YX794:ATCATCAGTGCAGTAA-1	7.11592	1.13145	CTGL
YX794:ATCATCAGTGCCGGAA-1	-7.24988	4.59299	OBGL
YX794:ATCATCAGTTCCGGAC-1	-3.27216	1.37116	CLAGL
YX794:ATCATCAGTTGCGAGG-1	1.13736	-0.277561	OBGL
YX794:ATCATCCCATTGCCCA-1	3.51281	6.39548	SSTGA
YX794:ATCATGAAGTTATGAG-1	4.77318	-4.63525	D12MSN
YX794:ATCATGCGTAGTAGCA-1	2.38474	-0.534698	OBGL
YX794:ATCATGCGTCAGTAAG-1	-2.63104	-2.23545	ITL45GL
YX794:ATCATGCGTTGTCAGT-1	-2.43803	-2.29648	ITL45GL
YX794:ATCCATAGTATTGTCA-1	7.01965	1.17589	CTGL
YX794:ATCCATAGTTATGTCA-1	1.97113	-0.630147	OBGL
YX794:ATCCCGCCAATGTCAG-1	5.00696	-4.16686	D12MSN
YX794:ATCCCTCGTAAAGGTT-1	2.37592	-0.160803	OBGL
YX794:ATCCCTCGTCCCAGAC-1	4.59437	7.28283	OGC
YX794:ATCCGCTAGAAGGACA-1	3.66196	6.20636	OGC
YX794:ATCCGCTAGCCAGTAG-1	-4.34387	-3.26075	ITL45GL
YX794:ATCCGCTAGCTTTAAC-1	2.96591	7.62396	OGC
YX794:ATCCTAAGTGCTTCCT-1	6.30178	0.60156	CTGL
YX794:ATCCTAAGTGTGATTC-1	-6.58362	10.4102	NPGL
YX794:ATCCTAAGTTATTTGG-1	2.87722	-3.78023	MGL
YX794:ATCCTAAGTTTACCGG-1	3.69582	7.63255	OGC
YX794:ATCCTAGTCACTAAGA-1	-2.91819	-2.44522	ITL45GL
YX794:ATCCTAGTCAGTGAAC-1	0.357715	1.20891	ITL23GL
YX794:ATCCTAGTCCTAGTGC-1	-8.40362	-6.22931	PVGA
YX794:ATCCTAGTCGCTTCAA-1	-7.97481	-5.55424	SSTGA
YX794:ATCCTCAAGCAATAGC-1	-3.70293	1.49894	ITL6GL
YX794:ATCCTCAAGCCTGTCG-1	2.62163	-0.652524	OBGL
YX794:ATCCTCAAGGTTGTAA-1	-0.504487	-9.39994	MGL
YX794:ATCCTTTGTCGCATAT-1	-1.63905	1.78682	ITL23GL
YX794:ATCCTTTGTTTGACTA-1	2.30831	-5.40637	OBGA
YX794:ATCGCGAAGGCCTTGT-1	1.16878	-0.00149783	OBGL
YX794:ATCGCGAAGGTGGATT-1	9.12859	-5.50465	OPC
YX794:ATCGCGAAGTCTTGCA-1	-9.92652	-3.34057	SSTGA
YX794:ATCGCGAAGTTATTGC-1	-7.18815	4.33271	PTGL
YX794:ATCGCTCAGTGTGGTG-1	2.99665	7.65417	OGC
YX794:ATCGTGACATGACATG-1	-1.86806	-10.1415	MGL
YX794:ATCGTTAGTGGTGAAC-1	2.79023	-0.610788	OBGL
YX794:ATCGTTAGTTAAACGG-1	-1.82457	-10.2467	MGL
YX794:ATGAACCAGCTTTAAC-1	2.89784	7.53118	OGC
YX794:ATGAATCCACAATAAC-1	5.71776	6.1452	OGC
YX794:ATGAATCCAGGTGAGA-1	-8.79532	-6.25529	SSTGA
YX794:ATGAATCCAGTACCGG-1	0.141267	-0.164386	ITL23GL
YX794:ATGACTAAGCTCCTAA-1	5.96811	7.4253	OGC
YX794:ATGACTAAGGGCTAAT-1	13.4799	-2.5478	ASC
YX794:ATGACTAAGTGTCCAC-1	6.35852	0.815153	NPGL
YX794:ATGCAAATCACTTGCA-1	6.0874	0.0252916	CTGL
YX794:ATGCAACAGAAACCGT-1	-4.41026	-1.67961	ITL45GL
YX794:ATGCAACAGCGCTACT-1	-3.55938	-2.21377	ITL5GL
YX794:ATGCAACAGCTTCCTT-1	-6.93705	9.74265	NPGL
YX794:ATGCAACAGTGTGATA-1	1.43234	0.110413	OBGL
YX794:ATGCAACAGTGTGGTG-1	5.26179	6.30578	OGC
YX794:ATGCAAGGTGCGGTTC-1	-9.05127	-6.21808	SSTGA
YX794:ATGCAAGGTGTGATGA-1	-2.15698	5.72872	VIPGA
YX794:ATGCAATCAGCCTGAG-1	2.21339	-4.87745	OBGA
YX794:ATGCAATCATAATGCG-1	-2.5787	6.0089	VIPGA
YX794:ATGCAATCATGATCGA-1	2.56075	-5.25713	OBGA
YX794:ATGCCCGTCAATACAG-1	2.2866	-0.645127	OBGL
YX794:ATGCCCGTCCCTGATA-1	-9.07246	-6.27584	SSTGA
YX794:ATGCCCGTCTAGCCTA-1	1.40066	-1.4558	OBGL
YX794:ATGCGATAGATTCCGC-1	1.19969	-1.08263	OBGL
YX794:ATGCGATAGGCCTTGT-1	4.66283	5.47825	OGC
YX794:ATGCGATAGTTACATC-1	3.90717	7.12412	OGC
YX794:ATGCGGATCCCACCCT-1	-2.68894	-1.08263	ITL5GL
YX794:ATGCTAAAGAGAGCAA-1	-0.999695	1.06489	ITL23GL
YX794:ATGCTAAAGAGCAATC-1	-7.14786	10.4174	NPGL
YX794:ATGCTTAGTCAATTGC-1	5.19065	6.85137	OGC
YX794:ATGGATTCAACGGGAA-1	-9.06986	-3.79621	SSTGA
YX794:ATGGCCCGTAGGTTTC-1	-10.0292	-3.27547	SSTGA
YX794:ATGGCCCGTAGTCATC-1	-9.24948	-5.95553	PVGA
YX794:ATGGCCCGTCTAGCGC-1	2.73536	-3.07488	STRGA
YX794:ATGGCCCGTGTGTTAC-1	0.170268	-0.37824	ITL23GL
YX794:ATGGCCTTCAGCGATG-1	-4.46678	-2.51755	CLAGL
YX794:ATGGCGGGTAAGTCCT-1	-5.5062	-0.34614	ITL5GL
YX794:ATGGCGGGTACTTATG-1	-7.00959	4.46423	OBGL
YX794:ATGGCGGGTCACGCAC-1	-6.94378	10.3249	NPGL
YX794:ATGGCGGGTCCAAGTT-1	-0.230907	1.15632	OBGL
YX794:ATGGCGGGTTAGGCGG-1	-5.61313	-0.421326	ITL5GL
YX794:ATGGCTACACTATACC-1	4.82259	-4.45861	D12MSN
YX794:ATGGCTTGTAACAGGC-1	-4.27397	-1.90841	ITL45GL
YX794:ATGGCTTGTATATTCG-1	2.91429	7.20778	OGC
YX794:ATGGCTTGTCAATTGC-1	4.99238	6.49042	OGC
YX794:ATGGGCATCCAGGATG-1	4.51625	-3.66148	STRGA
YX794:ATGGGCGGTATGTTTG-1	-7.02089	10.5163	NPGL
YX794:ATGTCCCAGGTCGAGC-1	2.91194	-0.0875424	CLAGL
YX794:ATGTCCCAGTCCTCAA-1	-6.90535	10.5418	NPGL
YX794:ATGTGAGGTGAGTCAA-1	1.24741	-1.03025	OBGL
YX794:ATGTGAGGTGTTACTA-1	4.46883	6.23799	OGC
YX794:ATGTGAGGTTAATCCA-1	-6.80057	4.02649	OBGL
YX794:ATGTGAGGTTCCGGAC-1	4.15834	7.72532	OGC
YX794:ATGTGATCAATTTGGG-1	8.83979	-5.26629	OPC
YX794:ATGTGATCAGGTCCCT-1	7.62176	0.651933	CTGL
YX794:ATGTGATCATCAGGTA-1	0.685982	-6.70216	VLMC
YX794:ATGTTGCGTAACGTGA-1	3.96447	5.89126	OGC
YX794:ATGTTGCGTGCATTTA-1	3.18249	7.89093	OGC
YX794:ATGTTGTTCAGGAGCC-1	12.6011	-2.48806	ASC
YX794:ATGTTGTTCGAGGCGT-1	5.11549	-4.51764	D12MSN
YX794:ATGTTTCAGAGCCGGT-1	-2.75269	6.05809	STRGA
YX794:ATGTTTCAGGTGAATC-1	6.1884	7.11456	OGC
YX794:ATGTTTGGTGTTCCTC-1	-0.345917	0.258347	ITL23GL
YX794:ATTACGAAGCTTATCG-1	-8.97525	-6.81881	PVGA
YX794:ATTACGAAGGATGCGC-1	4.89161	6.64633	OGC
YX794:ATTACGAAGGCATGGC-1	2.86274	7.29775	OGC
YX794:ATTACGAAGTGGCGTA-1	4.59245	-1.60196	CTGL
YX794:ATTAGCTTCCATCATG-1	2.16853	-4.34779	OBGA
YX794:ATTAGGATCCAAGTGG-1	-3.25123	-1.41012	OBGL
YX794:ATTAGGATCCTGCAAC-1	-4.58982	2.02291	ITL6GL
YX794:ATTAGGATCCTTAGAT-1	4.5896	-4.24795	D12MSN
YX794:ATTAGGATCTCAGCTA-1	-2.45963	-2.53591	ITL45GL
YX794:ATTAGTCTCACGCCCA-1	-9.03796	-3.08685	VIPGA
YX794:ATTAGTCTCCAGCTAC-1	0.762809	0.407181	ITL23GL
YX794:ATTAGTCTCGCGAAGC-1	-3.58668	1.80572	ITL6GL
YX794:ATTAGTGAGCTGCATC-1	-8.07188	4.46088	PTGL
YX794:ATTAGTGAGTTATGGA-1	3.35269	-3.89562	STRGA
YX794:ATTATGGAGCCGCTAT-1	4.70411	7.21094	OGC
YX794:ATTATGGAGCTAACTT-1	3.78506	6.57183	OGC
YX794:ATTATGGAGTCTTGCA-1	3.7288	6.37263	OGC
YX794:ATTCAAGAGCGCAACA-1	2.89017	-0.0195515	STRGA
YX794:ATTCAAGAGGAGCAGG-1	-7.13205	10.5646	NPGL
YX794:ATTCAAGAGTTTACGT-1	4.28177	8.04175	OGC
YX794:ATTCAAGAGTTTGACT-1	3.90067	-4.10404	STRGA
YX794:ATTCATCAGACAAACC-1	0.0583663	1.37135	OBGL
YX794:ATTCATCAGCTATCGC-1	5.41327	7.01014	OGC
YX794:ATTCCGGGTCAGTAAG-1	4.64464	8.35654	OGC
YX794:ATTCCGGGTCCTTTAT-1	5.50733	7.30501	OGC
YX794:ATTCCGGGTCTATCTT-1	-3.90906	1.01883	ITL6GL
YX794:ATTCCGGGTGAACGGT-1	2.66403	-0.661	OBGL
YX794:ATTCCGGGTTGGGTTT-1	-9.44804	-3.51135	SSTGA
YX794:ATTCCGGGTTGTGCGC-1	-3.05977	-0.805788	ITL45GL
YX794:ATTCCTCTCATTAAGG-1	-0.346148	0.77174	ITL23GL
YX794:ATTCCTCTCCACAATT-1	3.15179	-3.13443	STRGA
YX794:ATTCGCTCACAAAGCC-1	-2.2273	8.3565	VIPGA
YX794:ATTCGCTCACGGTCAG-1	-9.14148	-3.38083	SSTGA
YX794:ATTCGCTCATAAGCAT-1	1.37082	-0.626564	OBGL
YX794:ATTCGTCCATTTCTTC-1	5.18443	6.32861	OGC
YX794:ATTGAACCACCAAAGC-1	7.23412	0.89851	CTGL
YX794:ATTGAACCAGCTACCC-1	8.97969	-5.05245	OPC
YX794:ATTGAACCATAATCGG-1	-4.07773	1.83148	ITL6GL
YX794:ATTGAACCATATGGTG-1	-1.15814	-9.86388	MGL
YX794:ATTGAGGGTTCACCTC-1	-2.40931	-1.75597	ITL45GL
YX794:ATTGAGGGTTGCGTGC-1	-8.8666	-7.36465	PVGA
YX794:ATTGAGGGTTTACCGG-1	-2.07119	8.02692	VIPGA
YX794:ATTGCACGTAAGTGGC-1	-4.4043	-2.99198	ITL45GL
YX794:ATTGCACGTGTTACTA-1	4.40252	-1.21611	OBGL
YX794:ATTGCCGGTACAATGG-1	-2.65543	6.18176	VIPGA
YX794:ATTGCCGGTTATCCGG-1	2.96798	-1.06896	ITL6GL
YX794:ATTGCCTCAACAGGCT-1	6.60849	0.315061	CTGL
YX794:ATTGCCTCAATCGTGA-1	-0.167327	0.870711	ITL23GL
YX794:ATTGCCTCATGACAGC-1	-8.5578	4.3989	PTGL
YX794:ATTGCGGAGGCAGGTC-1	-2.16858	8.53599	VIPGA
YX794:ATTGCGGAGGCTCACT-1	-1.56595	0.740358	ITL23GL
YX794:ATTGCGGAGGGAGTAA-1	2.69284	-0.237986	ITL5GL
YX794:ATTGCGGAGTTGTCAT-1	2.13651	-3.94803	OBGA
YX794:ATTGCGTGTAACCTTA-1	6.29731	0.854487	CTGL
YX794:ATTGCGTGTACCTTAA-1	-8.68045	-5.73273	SSTGA
YX794:ATTGCGTGTAGCGCTC-1	-9.44191	-3.30252	SSTGA
YX794:ATTGGATCAAATGCGC-1	6.64461	1.09101	CTGL
YX794:ATTGGCGAGACTAATG-1	2.76301	-0.497877	OBGL
YX794:ATTGGCGAGAGGAACA-1	-6.47186	10.4273	NPGL
YX794:ATTGGCGAGCAAATTG-1	4.43156	7.18486	OGC
YX794:ATTGGCGAGGAGTCAT-1	3.45171	7.11206	OGC
YX794:ATTGTCAGTTATCCGG-1	-3.8706	2.00485	ITL6GL
YX794:ATTGTCCCAAATCCCT-1	-1.39366	-9.2067	CTGL
YX794:ATTGTCCCACCTGTAT-1	5.62754	7.48127	OGC
YX794:ATTGTCCCAGTTCCCA-1	3.29281	6.60393	OGC
YX794:ATTGTGGCAAAGGTAA-1	8.94556	-4.9277	OPC
YX794:ATTGTGGCAAATGCGC-1	3.22178	7.81744	OGC
YX794:ATTGTGGCAAGGACGA-1	-2.63397	5.96117	VIPGA
YX794:ATTGTGGCATAACGAT-1	2.22245	-3.42511	STRGA
YX794:ATTGTGTTCGAAGCAT-1	7.13931	1.14294	CTGL
YX794:ATTTACCAGCTACCTA-1	-4.6154	1.85052	ITL6GL
YX794:ATTTACGGTCAATTCA-1	6.7522	0.683656	CTGL
YX794:ATTTACGGTCCAATTA-1	-2.32014	8.37668	VIPGA
YX794:ATTTACGGTGGTTCTG-1	-7.03812	10.5729	NPGL
YX794:ATTTAGCTCAATGAGC-1	-5.20305	0.237236	ITL5GL
YX794:ATTTCGCCACCGTTCA-1	-6.95763	10.6485	NPGL
YX794:ATTTCGCCATAGCATG-1	4.96303	-4.17141	STRGA
YX794:ATTTGCAGTAATTGGG-1	4.20932	8.21477	OGC
YX794:ATTTGCAGTAGGCGCA-1	-4.16818	-2.28732	ITL45GL
YX794:ATTTGCAGTAGTTGGA-1	-4.37811	-3.27128	ITL45GL
YX794:ATTTGCAGTTCTTAAG-1	-0.583521	1.88181	ITL23GL
YX794:ATTTGCAGTTGGGCCT-1	6.03339	0.475056	CTGL
YX794:ATTTGGTTCATAACCT-1	-7.31569	9.96979	NPGL
YX794:ATTTGGTTCGATCCGT-1	-1.11492	1.28367	ITL23GL
YX794:ATTTGGTTCGTGCTGT-1	-5.00639	0.118248	ITL5GL
YX794:ATTTGTGGTCACCATG-1	-8.23003	4.59941	PTGL
YX794:ATTTGTGGTTTGACTA-1	4.74771	-1.68635	CTGL
YX794:CAAACAATCAATACAG-1	-9.25475	-6.90569	SSTGA
YX794:CAAACAATCACTAATC-1	3.51149	-1.43409	ITL5GL
YX794:CAAACAATCATGCCTA-1	1.28582	0.375729	OBGL
YX794:CAAACCCTCTAATCCG-1	-5.4933	0.150677	ITL5GL
YX794:CAAACCTGTAATAAGC-1	-6.90294	4.45139	PTGL
YX794:CAAACCTGTATCGGCC-1	-0.233402	-9.16387	MGL
YX794:CAAAGGAAGCATAGCG-1	9.21479	-4.69513	OPC
YX794:CAAAGGAAGCTAAGCG-1	-3.90949	-2.43116	ITL45GL
YX794:CAAAGGCGTCACTATA-1	-2.99055	1.29327	ITL6GL
YX794:CAAAGGCGTTATATCG-1	-9.83927	-3.61323	SSTGA
YX794:CAAAGGTTCCCGCAAT-1	6.03122	-0.0161908	CTGL
YX794:CAAAGGTTCCTAATCG-1	-2.43479	-1.03117	ITL45GL
YX794:CAAAGGTTCGAAGTTA-1	0.854525	-0.255973	OBGL
YX794:CAAAGGTTCGCGAAGC-1	-9.9246	-3.98189	SSTGA
YX794:CAAAGGTTCTTGCTCT-1	-1.94215	8.78038	VIPGA
YX794:CAAAGTCAGCCATAGG-1	0.0738827	-0.75114	ITL23GL
YX794:CAAAGTCAGCCATCAC-1	0.342109	1.25565	ITL23GL
YX794:CAAAGTCAGCTTGCCG-1	6.18312	1.04535	CTGL
YX794:CAAAGTCAGTCCCTGG-1	-8.81117	-6.9048	PVGA
YX794:CAAATCAAGCTTTAAC-1	4.80997	7.8558	OPC
YX794:CAAATCAAGGCCTAAG-1	6.14099	0.904742	CTGL
YX794:CAAATCAAGGTTGCGA-1	-3.60999	-1.56937	ITL45GL
YX794:CAAATCCGTCCTGAGC-1	-5.68123	-0.214517	ITL5GL
YX794:CAAATCCGTGCTAGCC-1	-7.9111	4.43909	PTGL
YX794:CAAATCCGTTAGCTAC-1	4.59227	-1.71703	NPGL
YX794:CAACAACAGAACAACC-1	3.25864	6.76281	OGC
YX794:CAACAACAGCAGCTCT-1	2.41128	-0.736462	OBGL
YX794:CAACAACAGGAGGTAA-1	4.71294	-4.27036	D12MSN
YX794:CAACAAGGTGGTTAAG-1	4.9532	-3.98758	STRGA
YX794:CAACAGCCAACCGTTT-1	-4.00521	-3.34706	ITL45GL
YX794:CAACAGCCACTATGGA-1	-9.81512	-3.44145	SSTGA
YX794:CAACATAAGACTCCTA-1	-0.382006	-8.91906	MGL
YX794:CAACATAAGACTTAGA-1	-8.41274	-5.74757	SSTGA
YX794:CAACATAAGCGTATTT-1	-3.77906	-3.29089	ITL45GL
YX794:CAACATAAGCTTAGTT-1	5.22912	-4.28075	D12MSN
YX794:CAACATAAGGTATTTC-1	-1.1065	1.209	ITL23GL
YX794:CAACATGCAATAGAAG-1	-9.30592	-6.47927	PVGA
YX794:CAACATGCACGTAGGT-1	-3.0734	-2.87314	ITL45GL
YX794:CAACATGCAGGAGGGT-1	5.07014	-4.32015	D12MSN
YX794:CAACCGTTCAGGATCG-1	6.18329	0.916252	CTGL
YX794:CAACCGTTCCATGCTA-1	-2.01995	8.62187	VIPGA
YX794:CAACCGTTCCTAAGCC-1	-2.79088	-1.13322	ITL45GL
YX794:CAACCGTTCCTTTGAG-1	5.87436	0.510145	CTGL
YX794:CAACCGTTCGAAGTTA-1	1.21016	-0.800445	OBGL
YX794:CAACCTGGTCATTATG-1	-2.43481	-1.57587	ITL45GL
YX794:CAACGGTCAAGGTGGA-1	-9.71263	-3.47451	SSTGA
YX794:CAACGGTCACAAAGCC-1	4.44396	-4.43497	D12MSN
YX794:CAACTACGTAAAGCAT-1	-1.31179	0.917353	ITL23GL
YX794:CAACTACGTAGCTTTA-1	-2.11186	6.42487	VIPGA
YX794:CAACTACGTTATTTGG-1	-4.21249	-1.27182	ITL45GL
YX794:CAAGCCTTCACAGCAG-1	-2.25988	5.77929	VIPGA
YX794:CAAGCCTTCCTAATCG-1	6.30262	0.524356	CTGL
YX794:CAAGCCTTCTAGTTGT-1	-9.65382	-3.82052	SSTGA
YX794:CAAGGCTCAATCGCCC-1	0.613952	-0.865153	OBGL
YX794:CAAGGCTCACCAAAGC-1	5.05717	-4.41981	D12MSN
YX794:CAAGGCTCACCTAACT-1	4.46025	-1.75202	NPGL
YX794:CAAGGCTCATGCCTGC-1	-3.20984	1.69686	ITL5GL
YX794:CAAGGTCCAACAAAGA-1	6.6939	0.418425	CTGL
YX794:CAAGGTGTCAAAGGGA-1	4.71554	-1.30258	OBGL
YX794:CAAGGTGTCAGTGAAC-1	-8.50006	-7.13213	PVGA
YX794:CAAGGTGTCCTAAGCC-1	4.25603	5.84424	OGC
YX794:CAAGGTTAGAAACCTA-1	-8.57088	-6.79174	SSTGA
YX794:CAAGGTTAGGCCTAAG-1	-3.7363	-3.07392	ITL45GL
YX794:CAAGGTTAGGTGTTAA-1	-9.83827	-3.74918	SSTGA
YX794:CAAGGTTAGTCCTCCC-1	9.1066	-4.81552	OPC
YX794:CAAGTAATCCCGGAAA-1	-3.15485	-1.72819	ITL45GL
YX794:CAAGTAATCCTTAACG-1	-5.02484	0.575405	ITL5GL
YX794:CAAGTAATCGCATTAT-1	-10.0143	-3.60424	SSTGA
YX794:CAAGTAATCGGTCAAG-1	-4.63434	-3.05338	ITL45GL
YX794:CAAGTCCTCAGGGCTA-1	-2.0516	8.29596	VIPGA
YX794:CAAGTCCTCATAACCT-1	1.9173	-4.94352	MGL
YX794:CAAGTGAGTCCTTGAG-1	2.63929	-4.39246	STRGA
YX794:CAAGTGAGTCGCAATT-1	-9.63937	-2.87723	SSTGA
YX794:CAAGTGAGTTCTCACC-1	-2.67755	5.92055	VIPGA
YX794:CAATAAGTCCGGTTTA-1	-3.22633	1.43231	CLAGL
YX794:CAATAGCAGACAGGTT-1	2.35149	-2.86784	STRGA
YX794:CAATAGCAGCTCAAGG-1	-8.08806	4.03961	PTGL
YX794:CAATAGCAGGTAAGCT-1	-4.37564	2.45514	ITL6GL
YX794:CAATGAATCAAACCAA-1	3.36946	-4.05089	STRGA
YX794:CAATGAATCCTTCGGG-1	9.19982	-5.16393	OPC
YX794:CAATGAGGTCCTCACT-1	0.116654	-0.0782455	ITL23GL
YX794:CAATGAGGTGCACCAC-1	-3.06012	-1.38246	ITL45GL
YX794:CAATGAGGTTACGCCA-1	4.75085	-4.14835	STRGA
YX794:CAATGAGGTTTACCGG-1	5.05638	7.1195	OGC
YX794:CAATGGCCAAGCGAAG-1	-4.34631	-3.46416	ITL45GL
YX794:CAATGGCCAAGGTGTC-1	-9.14495	-3.37716	SSTGA
YX794:CAATGTTTCATGATGA-1	0.316019	-0.366521	OBGL
YX794:CAATGTTTCCCGCTGA-1	-0.706167	0.836606	ITL6GL
YX794:CAATGTTTCCGCTAAC-1	-0.146185	-0.0233232	OBGL
YX794:CAATGTTTCCGTTATG-1	3.82862	5.85668	OGC
YX794:CAATGTTTCTCAATAC-1	2.27506	-0.366881	OBGL
YX794:CAATGTTTCTTGACCA-1	-4.3013	1.55864	ITL6GL
YX794:CAATTACTCAGGAGGG-1	-0.841474	0.939847	ITL23GL
YX794:CAATTACTCATTTGGT-1	2.2438	-2.37891	STRGA
YX794:CAATTACTCCACTATG-1	-9.79719	-4.00567	SSTGA
YX794:CAATTACTCGTGCTTA-1	4.64988	-4.66055	D12MSN
YX794:CAATTACTCTAACTAC-1	-4.27974	-2.30917	ITL5GL
YX794:CAATTGCGTAGGTTTC-1	-4.74249	-3.02312	ITL45GL
YX794:CAATTGCGTCAATACC-1	-4.226	1.46943	ITL6GL
YX794:CAATTGCGTTACTTCT-1	-3.86708	-3.10947	ITL45GL
YX794:CAATTGCGTTCTCACC-1	-10.2578	-3.30451	SSTGA
YX794:CAATTGCGTTTGAGGA-1	-2.89685	-0.751285	ITL5GL
YX794:CAATTGCGTTTGCTGG-1	4.7883	8.42289	OGC
YX794:CACAACCTCGGTTAGG-1	-2.82523	-2.75554	ITL45GL
YX794:CACAAGGTCCCGGAAA-1	4.52377	5.84439	OGC
YX794:CACAAGGTCCTAATCG-1	4.36409	6.24693	OGC
YX794:CACAATTTCATTTGGT-1	-8.5225	-6.90026	SSTGA
YX794:CACAGATAGAGGCTAT-1	7.85256	1.3761	CTGL
YX794:CACAGGATCAAACCGG-1	-2.43948	-1.00022	ITL5GL
YX794:CACAGGATCAGGGATT-1	-3.42518	-0.877971	ITL45GL
YX794:CACAGGATCCGCTAAC-1	-0.48521	-8.67509	MGL
YX794:CACAGGATCTGGGAAT-1	0.0269249	-7.59634	MGL
YX794:CACAGGATCTTAGCTG-1	1.91159	-0.191537	ITL23GL
YX794:CACAGTGAGCTAGTTT-1	7.69391	1.16535	CTGL
YX794:CACATAGCACTGTCAT-1	-9.19535	-6.97118	PVGA
YX794:CACCAAACAAGCTATG-1	2.39729	-0.372072	OBGL
YX794:CACCAAACATCCCAAT-1	-7.17912	10.574	NPGL
YX794:CACCGTTAGTTTCACG-1	3.11857	-2.70476	STRGA
YX794:CACCTAATCAATAGGC-1	-1.00347	1.03851	ITL23GL
YX794:CACCTAATCAATGAGC-1	-9.58277	-3.03779	SSTGA
YX794:CACCTAATCCAACCTA-1	-3.22287	1.93633	ITL23GL
YX794:CACCTAATCCCGCAAT-1	0.110725	-0.484581	ITL23GL
YX794:CACCTAATCTAACTCG-1	-4.60087	1.85909	ITL6GL
YX794:CACCTTAAGGTTATAG-1	-8.93476	-6.09353	PVGA
YX794:CACGGTTTCAAGGTTA-1	-4.19486	-2.11016	ITL45GL
YX794:CACGGTTTCATTACAC-1	7.43102	1.70578	CTGL
YX794:CACGGTTTCCACAATT-1	-2.6799	-2.24557	ITL45GL
YX794:CACGGTTTCCCACCTC-1	-8.4528	-6.34958	PVGA
YX794:CACGGTTTCCGCTGTG-1	0.438056	1.14247	ITL23GL
YX794:CACGGTTTCTCACAGC-1	-2.58367	6.10223	SSTGA
YX794:CACGTTATCTAGTTGT-1	7.14465	1.06774	CTGL
YX794:CACTATGTCATGGTCC-1	-5.21962	-0.586412	ITL5GL
YX794:CACTATGTCCAATTGT-1	-7.43412	3.99365	PTGL
YX794:CACTATGTCGGTCAAG-1	5.04065	-4.2387	D12MSN
YX794:CACTATGTCGTACCTA-1	-2.54112	6.18258	VIPGA
YX794:CACTCAATCAGGACCA-1	-3.85746	-3.23988	ITL45GL
YX794:CACTCGCCATCCTAGT-1	4.35986	-4.05249	D12MSN
YX794:CACTGTCAGATTCCTG-1	5.46031	-0.754588	CTGL
YX794:CACTTGCAGAACAACC-1	2.62863	-0.18741	OBGL
YX794:CAGAATCAGGTGTTAA-1	0.281435	-0.379226	ITL23GL
YX794:CAGAGAGCAATCGTGA-1	-5.62264	-0.121189	PTGL
YX794:CAGAGAGCACCTAACT-1	1.73137	-0.917467	OBGL
YX794:CAGAGAGCACTGTCAT-1	7.30924	1.59122	CTGL
YX794:CAGAGAGCATGCGCCT-1	3.85644	6.503	OGC
YX794:CAGAGGGAGCATTATC-1	4.05524	7.57201	OGC
YX794:CAGAGGGAGGGATTTA-1	0.505719	-7.47887	MGL
YX794:CAGAGGGAGTAAAGCC-1	5.15602	-4.33112	D12MSN
YX794:CAGAGGGAGTAACGTA-1	-8.52846	-7.02057	SSTGA
YX794:CAGCAAGTCCAAATAG-1	-6.83018	10.1266	PTGL
YX794:CAGCAAGTCCTACTAG-1	0.568638	-0.839429	OBGL
YX794:CAGCAAGTCGCCTAAC-1	-9.70333	-3.55756	SSTGA
YX794:CAGCAAGTCGCGACTT-1	1.69266	-2.32164	STRGA
YX794:CAGCAAGTCTCGACTA-1	-3.21966	0.358768	ITL45GL
YX794:CAGCAAGTCTGTTGGC-1	-3.83115	1.16337	ITL23GL
YX794:CAGCATGAGCAACAAC-1	-4.84882	-3.17414	ITL45GL
YX794:CAGCATGAGCGGGAAG-1	2.43404	-3.34251	STRGA
YX794:CAGCATGAGTAGGATC-1	0.0779078	-0.660035	ITL23GL
YX794:CAGCCTAGTTCCATTT-1	-3.04173	-1.13851	ITL45GL
YX794:CAGCCTGTCAATCGTT-1	-5.66956	-0.511669	ITL5GL
YX794:CAGCCTGTCAGGGCTA-1	5.99234	7.31068	OGC
YX794:CAGCCTGTCATTGTAC-1	5.14342	-4.19818	D12MSN
YX794:CAGCCTGTCCCACCTC-1	-3.7933	-3.21197	ITL45GL
YX794:CAGCCTGTCTAAATCC-1	-8.42008	-5.71146	SSTGA
YX794:CAGCTAACACATGCTT-1	-0.253452	-0.196205	ITL23GL
YX794:CAGCTAACACCTTCTC-1	-4.10255	0.180818	ITL5GL
YX794:CAGCTACTCACCCTCC-1	4.52304	-4.2795	STRGA
YX794:CAGCTACTCGTTAGCC-1	0.258501	-0.276902	ITL23GL
YX794:CAGCTACTCTAACCAT-1	7.28898	1.28358	CTGL
YX794:CAGCTAGAGCTATCGC-1	-1.79031	0.943955	ITL23GL
YX794:CAGCTAGAGGGCTAAT-1	-4.18859	-2.6374	ITL45GL
YX794:CAGCTTATCACAATAG-1	7.45466	1.21861	CTGL
YX794:CAGGAAGCACAAGGCT-1	0.251422	0.828486	ITL23GL
YX794:CAGGAAGCAGGTGAGA-1	2.59018	-4.78721	OBGA
YX794:CAGGATAGTGCTTCTC-1	-3.87801	-3.50521	ITL45GL
YX794:CAGGATAGTGGCTTCA-1	3.98141	6.78503	OGC
YX794:CAGGATAGTTTGGTTA-1	-0.305012	1.04621	OBGL
YX794:CAGGATGTCCAGCTCG-1	4.96538	8.05833	ITL45GL
YX794:CAGGATGTCCTAAGAA-1	5.88175	-0.383122	CTGL
YX794:CAGGATGTCTATCGGC-1	13.2225	-2.74246	ASC
YX794:CAGGATTAGAACCTGG-1	2.70994	-0.167024	OBGL
YX794:CAGGATTAGAAGCTAC-1	-1.64005	1.58136	ITL23GL
YX794:CAGGATTAGCCTTTCT-1	0.396306	-0.725276	ITL23GL
YX794:CAGGATTAGCTTAGGG-1	-2.39466	-1.41105	ITL45GL
YX794:CAGGATTAGTCACTAT-1	1.1656	-1.19215	OBGL
YX794:CAGGCAATCTCAATAC-1	-0.467185	1.16596	ITL23GL
YX794:CAGGCAATCTTCAAGT-1	7.68134	0.93382	CTGL
YX794:CAGGGACTCAGTATAG-1	7.2691	1.25487	CTGL
YX794:CAGGGACTCCACTAAT-1	2.97755	7.39509	OGC
YX794:CAGGGACTCGGTTCAC-1	-9.17284	-6.74504	PVGA
YX794:CAGGTATAGACTTACT-1	2.61456	-2.26364	STRGA
YX794:CAGGTATAGGAGCTAT-1	-7.04717	4.49951	PTGL
YX794:CAGGTATAGGTTACTT-1	-3.57046	-2.45375	ITL45GL
YX794:CAGGTATAGTACCGGA-1	5.07218	-4.32979	D12MSN
YX794:CAGGTATAGTTACGAA-1	2.4073	-5.2338	OBGA
YX794:CAGGTCAAGCAATACA-1	-0.617261	1.15881	ITL23GL
YX794:CAGGTCAAGTTTCTCC-1	4.42883	6.17673	OGC
YX794:CAGGTTACAAGGTGTC-1	3.28123	8.08108	SSTGA
YX794:CAGGTTACATGACAAT-1	-2.98523	-2.7647	ITL23GL
YX794:CAGTAAGGTGTCCTGA-1	-9.32985	-6.24163	PVGA
YX794:CAGTCTATCCCGCAAT-1	5.45961	-0.782644	NPGL
YX794:CAGTGTGAGAAATGCC-1	4.5071	-3.91145	STRGA
YX794:CAGTGTGAGCAATTGA-1	-1.77935	8.75582	VIPGA
YX794:CAGTGTGAGGTCATTT-1	1.85261	-0.755858	SSTGA
YX794:CAGTTTCCAATGAAGA-1	7.35568	1.61898	CTGL
YX794:CAGTTTCCACAGCAAC-1	13.6913	-2.47258	ASC
YX794:CAGTTTCCATAGACTG-1	3.52125	-4.26152	OBGA
YX794:CAGTTTCCATGAGGAG-1	0.481716	0.662706	OBGL
YX794:CAGTTTGTCTATCGGC-1	4.68272	6.04739	OGC
YX794:CATAAACCAGTATTGG-1	-3.61128	-3.47377	ITL45GL
YX794:CATAAACCATTACAGG-1	4.39911	-1.8573	NPGL
YX794:CATAACAAGTCTAGCC-1	-9.64814	-3.72558	SSTGA
YX794:CATAACCGTAATCGCT-1	2.94777	-0.240832	OBGL
YX794:CATAACCGTAGCGCTC-1	-0.120638	0.109094	ITL23GL
YX794:CATAACCGTTTACCAA-1	-9.44372	-3.39783	SSTGA
YX794:CATAACTTCCGAAACG-1	6.53196	0.948212	CTGL
YX794:CATAACTTCGGCTATC-1	4.76489	8.28327	OGC
YX794:CATAATCTCAGGCTAG-1	-10.0374	-3.20429	SSTGA
YX794:CATAATCTCGATATGA-1	2.77521	-0.137742	OBGL
YX794:CATACCGGTAAATAGC-1	3.89542	7.43603	ITL5GL
YX794:CATACCGGTCGCATAT-1	-2.68762	5.9139	VIPGA
YX794:CATACTTAGAGCAATC-1	5.26315	7.5038	OGC
YX794:CATACTTAGCATGAGT-1	2.49406	-5.46482	OBGA
YX794:CATACTTAGGATTTGA-1	-9.83046	-3.04475	SSTGA
YX794:CATAGCTGTCCTCACT-1	5.99441	6.91422	OGC
YX794:CATAGCTGTGAGGAAG-1	-5.03538	-0.367009	ITL5GL
YX794:CATAGCTGTGGACATA-1	-8.56658	-7.18024	SSTGA
YX794:CATAGCTGTGTAATGG-1	-8.33705	-6.87371	PVGA
YX794:CATAGCTGTTCTTAAG-1	-7.85847	4.47361	PTGL
YX794:CATAGGTAGGTTGCGA-1	5.03399	-4.60106	D12MSN
YX794:CATATAGAGGTACCGA-1	-8.75931	4.48449	PTGL
YX794:CATCACTCACTAGCTT-1	-3.0297	-1.41886	ITL45GL
YX794:CATCCAGGTACCTTGG-1	5.4194	5.85006	OGC
YX794:CATCCAGGTCATAGAG-1	3.27622	-4.92775	STRGA
YX794:CATCCGTAGAAGCTAC-1	7.7281	1.06436	CTGL
YX794:CATCCGTAGGCTTGTC-1	-9.85502	-3.39635	SSTGA
YX794:CATCCGTAGTCCTGCG-1	-3.74624	-3.20745	ITL45GL
YX794:CATCCTTTCAGGAGCC-1	9.23186	-5.30692	OPC
YX794:CATCCTTTCCTGGATC-1	1.23147	-0.0963397	OBGL
YX794:CATCCTTTCTAACTGT-1	-1.6342	1.63105	ITL23GL
YX794:CATCCTTTCTAAGCGG-1	-4.68901	0.647217	ITL5GL
YX794:CATGAATCAATAGCCA-1	-6.70283	10.4113	NPGL
YX794:CATGAATCACTTCAAC-1	-9.72148	-2.96558	SSTGA
YX794:CATGAATCATCATGCT-1	1.78483	-2.68473	ITL45GL
YX794:CATGAATCATTCCTGG-1	-3.06179	-1.64693	ITL45GL
YX794:CATGAGGTCCCAAAGG-1	4.30532	5.7518	OGC
YX794:CATGAGGTCTGGATCC-1	6.93271	1.60297	CTGL
YX794:CATGATTTCACAATAG-1	7.69031	0.819484	CTGL
YX794:CATGATTTCCCGCAAT-1	0.309859	-8.34472	MGL
YX794:CATGATTTCTATTGAC-1	-4.42024	-1.12107	ITL45GL
YX794:CATGCAACACAGCACG-1	-2.92792	-1.71613	ITL45GL
YX794:CATGCAACACATTACC-1	-9.90818	-3.57706	SSTGA
YX794:CATGCAACATAGCTTC-1	6.63504	0.345852	CTGL
YX794:CATGCCAGTTACGTAC-1	-9.01635	-7.25958	PVGA
YX794:CATGCCAGTTCATTCT-1	2.54845	-5.42386	OBGA
YX794:CATGCCAGTTCCAGAT-1	5.67691	6.85547	OGC
YX794:CATGTCATCAAACCTT-1	2.48672	-2.75614	STRGA
YX794:CATGTCATCCTTGAGC-1	-9.93304	-3.37968	SSTGA
YX794:CATGTTGTCATTAGTC-1	7.19077	0.391235	CTGL
YX794:CATGTTGTCCAATATC-1	-3.24687	-0.927636	ITL45GL
YX794:CATGTTGTCCTTCAAG-1	-0.528504	0.315221	ITL23GL
YX794:CATGTTGTCGTGATAA-1	-2.71711	-1.06897	ITL45GL
YX794:CATTACCCAATCCTAC-1	3.03807	-2.56885	OBGA
YX794:CATTACCCAGCTCAAA-1	-2.67468	-1.4137	ITL5GL
YX794:CATTACCCAGCTCATT-1	1.41794	-0.993057	OBGL
YX794:CATTACGTCAGGATCG-1	4.90295	-0.901493	NPGL
YX794:CATTAGCGTGGACATA-1	-7.36108	4.69362	PTGL
YX794:CATTAGCGTTAGTACC-1	8.85858	-4.90796	OPC
YX794:CATTAGGCAATTTGGG-1	-3.14042	-0.896419	ITL45GL
YX794:CATTAGTTCATGCGGA-1	5.8528	-0.523006	NPGL
YX794:CATTAGTTCGATAAGC-1	6.66839	0.975494	CTGL
YX794:CATTATCAGGAAGTAG-1	-2.73678	-1.01141	ITL5GL
YX794:CATTATGGTAGGTGAC-1	13.502	-2.05347	ASC
YX794:CATTATGGTTGCGAGG-1	7.26226	1.1519	CTGL
YX794:CATTCCTTCAGGATTA-1	-2.01944	6.50568	VIPGA
YX794:CATTCCTTCGGCTATC-1	-9.2689	-3.32625	SSTGA
YX794:CATTGACGTAGCTAAG-1	-3.57123	-2.95993	ITL45GL
YX794:CATTGACGTCACCAGC-1	5.00106	-0.947424	NPGL
YX794:CATTGACGTCCTAACG-1	-1.5054	-9.18256	MGL
YX794:CATTGCCAGATTCACT-1	-3.65908	-3.0732	ITL45GL
YX794:CATTGCCAGGTTCCCG-1	-3.45433	-2.51145	ITL45GL
YX794:CATTGCCAGTTACAAG-1	-2.38924	-1.52971	ITL45GL
YX794:CATTGCGGTAAAGCAT-1	2.56997	-3.18525	OBGA
YX794:CATTGCGGTTGCTCAG-1	-4.37501	-0.970754	ITL45GL
YX794:CATTGTGTCACTTGCA-1	-8.69381	4.41037	PTGL
YX794:CATTGTGTCAGGTAAC-1	-9.25982	-3.18048	SSTGA
YX794:CATTGTGTCCCGCTGA-1	-3.06791	-2.42702	ITL5GL
YX794:CATTTAGGTAACCTAC-1	2.57529	-0.667044	OBGL
YX794:CATTTAGGTACTGACT-1	2.1449	-1.11911	OBGL
YX794:CATTTAGGTCACCAAT-1	3.63086	6.00165	OGC
YX794:CATTTGCCACAAGGCT-1	7.31894	1.46994	CTGL
YX794:CATTTGCCAGGTCCCT-1	4.17408	7.15375	ITL23GL
YX794:CATTTGGTCACAGATA-1	-8.05502	4.654	PTGL
YX794:CATTTGGTCAGGATCG-1	5.22346	-4.37012	D12MSN
YX794:CATTTGGTCATCACAT-1	9.5105	-4.77573	OPC
YX794:CCAAACCTCCTTAACG-1	6.69511	1.04351	CTGL
YX794:CCAAACCTCGTCCTAA-1	-8.73344	4.44426	PTGL
YX794:CCAAACCTCGTTGTCA-1	-3.751	-2.26221	ITL45GL
YX794:CCAAAGCCAACCTGCC-1	1.34767	-0.961698	OBGL
YX794:CCAAAGCCAAGCTCAA-1	3.7454	5.92049	OGC
YX794:CCAAAGCCAATCCTAC-1	-3.1581	0.747338	ITL5GL
YX794:CCAAAGCCAATGAGCC-1	-4.86803	0.651019	ITL5GL
YX794:CCAAAGCCATCAATCC-1	-4.03731	2.1132	ITL6GL
YX794:CCAAAGCCATGTTGGA-1	-0.455894	1.64107	ITL23GL
YX794:CCAAAGGTCACTAATC-1	0.140163	-0.419154	ITL23GL
YX794:CCAAAGGTCTGGGAAT-1	-6.74064	10.5085	NPGL
YX794:CCAAAGGTCTTAGCCA-1	2.0008	-1.06864	STRGA
YX794:CCAAATGCAAACCTAG-1	-1.52911	1.36218	ITL23GL
YX794:CCAAATGCAAGTGCAC-1	-2.78124	-2.0471	ITL45GL
YX794:CCAAATGCAGAAATGA-1	-2.91765	1.98959	PTGL
YX794:CCAAATGCAGTACCGG-1	-0.0343807	0.438192	ITL23GL
YX794:CCAAATGCATCAGTAG-1	4.97599	7.67597	OGC
YX794:CCAACAACAAACCCAA-1	1.02683	-0.472829	OBGL
YX794:CCAACAACAACAGGGA-1	-1.98294	5.74283	VIPGA
YX794:CCAACAACAATAAAGG-1	12.7415	-2.06692	SSTGA
YX794:CCAACAACAGTGTGCG-1	2.55749	-1.34597	OBGL
YX794:CCAACCGTCAAGGTTA-1	-2.14112	5.65251	VIPGA
YX794:CCAACCGTCACTAATC-1	4.90978	-4.35089	STRGA
YX794:CCAACCGTCATGCCTA-1	5.21348	-4.28645	OBGL
YX794:CCAACCGTCCAATACT-1	-8.34588	-6.78064	PVGA
YX794:CCAACCTAGCGCAAAT-1	-4.21724	1.67545	ITL6GL
YX794:CCAACCTAGGTCCGTT-1	-4.83938	0.444771	ITL5GL
YX794:CCAAGCTTCATAACGA-1	-8.46893	4.372	PTGL
YX794:CCAAGCTTCTAATCAC-1	-4.22597	-3.25094	ITL45GL
YX794:CCAAGCTTCTCAATAC-1	4.98272	-4.14865	D12MSN
YX794:CCAAGGATCGCTTGAC-1	-6.87401	4.08517	PTGL
YX794:CCAAGGATCTAAGCAA-1	-6.66189	10.5011	NPGL
YX794:CCAAGGTCACCTTGCA-1	6.07401	6.3776	OGC
YX794:CCAAGGTCACGATTCT-1	-3.56451	-2.5406	ITL45GL
YX794:CCAAGGTCACGGATTA-1	-4.97573	-0.539451	ITL5GL
YX794:CCAAGGTCAGATAGAA-1	-3.57216	1.50054	ITL6GL
YX794:CCAAGGTCAGTAGGAG-1	-0.530489	1.27894	ITL23GL
YX794:CCAAGGTCATAGACTG-1	2.69463	-0.542097	OBGL
YX794:CCAAGTGAGCATATAG-1	-8.13659	4.15347	PTGL
YX794:CCAAGTGAGGCAGGTC-1	-1.68536	8.43242	VIPGA
YX794:CCAATTAGTGCTTCGA-1	-2.99801	-1.55769	ITL45GL
YX794:CCAATTAGTTCACGCA-1	4.7159	-1.45833	NPGL
YX794:CCACAAACAAATACCG-1	-3.8232	-0.927549	ITL45GL
YX794:CCACAAACACTAGTAG-1	-2.61088	6.03551	STRGA
YX794:CCACAAACATGACAGC-1	4.62357	-4.53985	D12MSN
YX794:CCACACCCAGTATTGG-1	4.77787	-1.53458	CTGL
YX794:CCACACCCATATGGTG-1	3.31254	6.78169	OGC
YX794:CCACACCCATCCCTCT-1	1.13935	-0.126326	ITL23GL
YX794:CCACACCCATCCTAGT-1	6.15971	-0.0033082	CTGL
YX794:CCACACTAGTGTGGTG-1	-1.81514	-9.76605	MGL
YX794:CCACTAATCAAACATG-1	-3.85172	-1.49858	ITL45GL
YX794:CCACTAATCCAAACCC-1	9.48491	-5.07621	OPC
YX794:CCAGAACCATGAGGGA-1	4.45811	-1.68768	NPGL
YX794:CCAGCACGTTATGTTG-1	2.94489	-3.95042	MGL
YX794:CCAGCACGTTCACGCA-1	-2.65244	-2.59128	ITL23GL
YX794:CCAGCTAGTACGTAAG-1	7.38505	0.440373	CTGL
YX794:CCAGCTAGTATTCAGC-1	-1.35979	1.32211	ITL23GL
YX794:CCAGCTAGTCTTGAAC-1	-5.4321	-0.521756	ITL5GL
YX794:CCAGCTAGTGGATGCG-1	6.08813	0.889018	CTGL
YX794:CCAGCTAGTTACTAGC-1	4.58782	8.0767	OGC
YX794:CCAGCTAGTTACTTCT-1	13.5119	-2.52593	ASC
YX794:CCAGCTAGTTGTGCGC-1	-4.02077	2.43896	ITL6GL
YX794:CCAGCTAGTTTACCAA-1	-9.57195	-3.12602	SSTGA
YX794:CCAGGAATCCTAACCA-1	-0.625946	-9.12836	MGL
YX794:CCAGGAATCTTTGTGG-1	2.64012	-5.11885	OBGA
YX794:CCAGGCTGTAGGCGCA-1	5.31871	8.08805	OGC
YX794:CCAGGGAGTAACCTAC-1	4.74163	8.33836	CTGL
YX794:CCAGGGAGTTAATCCA-1	1.95233	-1.85704	OBGA
YX794:CCAGTATGTAGCAGGT-1	2.89462	8.04671	OGC
YX794:CCAGTATGTCCCAGAC-1	-9.87999	-3.59269	SSTGA
YX794:CCAGTATGTTAAGTCC-1	-1.80569	0.976536	ITL23GL
YX794:CCAGTTTCACATTGTC-1	1.68427	-0.695376	ITL23GL
YX794:CCAGTTTCAGAAACCC-1	-9.29385	-3.18114	SSTGA
YX794:CCAGTTTCAGCTAGCG-1	-9.31549	-3.57919	SSTGA
YX794:CCAGTTTCATGACTTC-1	2.86273	-0.0910372	OBGL
YX794:CCATAACGTAACCTTA-1	6.52336	0.174111	CTGL
YX794:CCATAACGTCTGTGCA-1	-0.703397	1.57212	ITL23GL
YX794:CCATAACGTGGACATA-1	3.479	-4.05035	STRGA
YX794:CCATAACGTTCATTCT-1	0.878472	-0.814947	OBGL
YX794:CCATAAGCACCGTTAT-1	-8.5451	4.29288	PTGL
YX794:CCATAAGCATTGAGGC-1	-7.08485	10.3616	NPGL
YX794:CCATAGCTCCCATAGC-1	-4.94214	-0.281316	OBGL
YX794:CCATAGCTCCGCCTCT-1	-1.86229	1.58932	ITL23GL
YX794:CCATATTAGCACCTTA-1	-4.13204	-1.39579	ITL45GL
YX794:CCATATTAGTTACGAA-1	-9.25607	-7.02733	PVGA
YX794:CCATCATCACGATTCT-1	5.24795	7.05661	OGC
YX794:CCATGACTCAGCTAAA-1	7.31368	1.18736	CTGL
YX794:CCATGACTCCACCTGG-1	5.05643	-4.15857	D12MSN
YX794:CCATGATGTCATCACG-1	7.85324	1.04524	CTGL
YX794:CCATGCCCAATGAGCC-1	5.78542	0.181111	CTGL
YX794:CCATTAAGTGCACGCT-1	4.53856	-4.81373	STRGA
YX794:CCATTAAGTTAAGTGG-1	-2.93821	-1.58587	ITL45GL
YX794:CCATTAAGTTTACCAA-1	-4.63482	-0.508989	ITL5GL
YX794:CCATTGTCACCTAACT-1	7.22544	0.433798	CTGL
YX794:CCATTGTCAGTTGGCG-1	-8.80187	-6.83179	PVGA
YX794:CCATTGTCATTAGTGG-1	1.5687	-1.79141	STRGA
YX794:CCCAAACTCAGGTTCC-1	9.0646	-4.9006	OPC
YX794:CCCAAACTCGAGGCGT-1	-3.05563	-1.23398	ITL45GL
YX794:CCCAACTAGAGGCTTG-1	-3.92637	-2.36026	ITL45GL
YX794:CCCAACTAGCGCAAAT-1	-9.10446	-3.64751	SSTGA
YX794:CCCAACTAGGTAAGCT-1	4.62964	-4.18373	D12MSN
YX794:CCCAACTAGGTTCCCG-1	5.83245	6.46499	OGC
YX794:CCCAAGCGTATCGGCC-1	-3.90672	-1.03267	ITL45GL
YX794:CCCAAGCGTGAGCATA-1	-4.39295	1.33137	ITL6GL
YX794:CCCAAGCGTGTGATGA-1	5.71544	7.0057	OGC
YX794:CCCAATATCACACAAA-1	13.381	-1.92994	ASC
YX794:CCCAATATCTGGAAAC-1	4.86829	-1.38184	NPGL
YX794:CCCACATAGCGCTAGA-1	-1.89995	8.54857	VIPGA
YX794:CCCACATAGGTTGTAA-1	0.0786966	0.9514	ITL23GL
YX794:CCCACTTGTTAGGTTC-1	-7.40844	10.1457	CTGL
YX794:CCCAGCTCACCTCGAC-1	0.420131	-8.20869	MGL
YX794:CCCAGCTCACCTGGCT-1	-3.02814	1.11401	CLAGL
YX794:CCCAGCTCAGAAATGA-1	2.93225	-0.554864	PTGL
YX794:CCCAGCTCAGTGCACG-1	4.47762	8.32468	OGC
YX794:CCCATAATCGCAATCC-1	-7.6498	4.09831	PTGL
YX794:CCCGATTAGAAGGAAT-1	5.26251	-4.47403	D12MSN
YX794:CCCGATTAGGTAAGTC-1	-1.11363	0.809081	ITL23GL
YX794:CCCGATTAGTCAACAA-1	3.12247	8.12549	OGC
YX794:CCCGATTAGTCCCTGG-1	6.95055	1.67102	CTGL
YX794:CCCGATTAGTTACAAG-1	-0.547022	1.84931	ITL23GL
YX794:CCCGCTAAGCCTAGTC-1	-2.10611	8.37978	VIPGA
YX794:CCCGCTAAGGCCAACA-1	-0.0286338	1.14545	ITL23GL
YX794:CCCGCTAAGTAGGTTA-1	-8.40554	-6.93839	PVGA
YX794:CCCGCTAAGTCAATCT-1	8.93522	-5.41532	OPC
YX794:CCCGTTACACAGCAAC-1	-1.22212	-9.54191	MGL
YX794:CCCGTTTGTAAGGTGC-1	2.3528	-4.19255	OBGA
YX794:CCCGTTTGTTATGGCT-1	-2.09364	8.56048	VIPGA
YX794:CCCTAATCATTTCGCG-1	-3.21076	-1.03631	ITL45GL
YX794:CCCTCAACAAGCCATA-1	5.51721	5.82143	OGC
YX794:CCCTCAACACCAACAA-1	0.144364	-0.789602	ITL23GL
YX794:CCCTCACTCATAGCGG-1	-3.70659	-3.04899	ITL45GL
YX794:CCCTCACTCATTAACC-1	-3.49151	-0.892559	ITL5GL
YX794:CCCTCACTCTAACTAC-1	-8.23909	-6.80016	PVGA
YX794:CCCTCACTCTCACAGC-1	3.6121	7.33498	OGC
YX794:CCCTCACTCTCCATGA-1	0.694206	0.700843	ITL23GL
YX794:CCCTGGATCCCACCCT-1	4.12767	8.35912	OGC
YX794:CCCTGGATCCTACTAG-1	-10.1314	-3.30757	SSTGA
YX794:CCCTGGATCGTTAACT-1	2.35659	-3.07245	STRGA
YX794:CCCTGGTCATGCCTGC-1	-8.1233	4.51998	PTGL
YX794:CCCTTCTCACTAGCGG-1	2.49889	-4.61463	OBGA
YX794:CCCTTCTCATTAGCAG-1	-4.5415	2.06373	CLAGL
YX794:CCCTTGCTCCATCACA-1	0.0568105	-0.468988	ITL23GL
YX794:CCCTTTAGTACTGACT-1	4.97005	-4.0791	OBGL
YX794:CCCTTTAGTATATTCG-1	-5.62891	-0.489407	ITL5GL
YX794:CCCTTTAGTCAATGAG-1	1.15343	-0.534075	OBGL
YX794:CCCTTTAGTGTGAGTA-1	0.885379	0.105601	OBGL
YX794:CCCTTTAGTTACTCCC-1	-8.75716	-6.34898	PVGA
YX794:CCCTTTAGTTCCTCAC-1	3.64186	6.72329	OGC
YX794:CCCTTTGTCATGGTTT-1	-8.27301	-6.14674	PVGA
YX794:CCCTTTGTCGAGCAAT-1	9.23312	-5.16453	OPC
YX794:CCGAAGTCAAGGCCTG-1	1.96128	-5.4048	MGL
YX794:CCGAAGTCACCATGCC-1	-3.62149	-1.30991	ITL45GL
YX794:CCGAAGTCACCTAAAG-1	0.902587	-0.261267	OBGL
YX794:CCGAAGTCATTACGTC-1	-6.5823	3.67189	PTGL
YX794:CCGCAAGCAAACCCAA-1	5.46133	7.29242	OGC
YX794:CCGCACTCAGCCAATA-1	-5.55234	-0.315646	CLAGL
YX794:CCGCACTCAGCCAGTG-1	2.41087	-5.14507	STRGA
YX794:CCGCACTCATTGTTTG-1	0.728893	-0.696451	OBGL
YX794:CCGCCAATCCGCAATC-1	5.302	-4.53661	D12MSN
YX794:CCGCCAATCTAACTGT-1	-7.25717	4.11754	PTGL
YX794:CCGCCATCAATGACCA-1	5.19564	-1.23863	CTGL
YX794:CCGCCATCACGGATTA-1	-0.0750636	0.897295	ITL23GL
YX794:CCGCCATCAGGTCCCT-1	0.328933	-0.72599	ITL23GL
YX794:CCGCCATCATGAATCG-1	-3.08155	-1.26558	ITL45GL
YX794:CCGCCTAAGGTTCCGT-1	-7.12212	4.30069	PTGL
YX794:CCGCTTACAAAGTCAT-1	-0.766738	1.11388	ITL23GL
YX794:CCGCTTACAACGGTGT-1	-8.50916	4.60205	PTGL
YX794:CCGCTTACATTACGGA-1	-4.03025	-3.13103	ITL45GL
YX794:CCGGTTAGTATAGCGA-1	-1.27462	0.86916	ITL23GL
YX794:CCGGTTAGTGTAATGG-1	5.40176	6.36892	OGC
YX794:CCGGTTAGTGTCCGTA-1	4.29489	7.60985	OGC
YX794:CCGGTTAGTTAAAGGT-1	-2.14245	8.53549	VIPGA
YX794:CCGTAAACAACAAAGA-1	-8.81787	-6.71859	PVGA
YX794:CCGTAAACAACGGTGT-1	-8.64733	-7.29821	PVGA
YX794:CCGTAAACAAGTATCG-1	2.6707	-0.769409	OBGL
YX794:CCGTAAACAATTGACG-1	7.42976	1.25216	CTGL
YX794:CCGTAAACACGGTAAC-1	-2.23529	8.37104	VIPGA
YX794:CCGTAAACATGAAGCC-1	0.976492	0.185334	ITL23GL
YX794:CCGTAAACATGAGCTA-1	-0.528602	1.93477	OBGL
YX794:CCGTAAACATTGACTC-1	4.81193	-1.4835	NPGL
YX794:CCGTAATGTTCACGCA-1	5.933	0.863821	CTGL
YX794:CCGTAATGTTGTGACT-1	4.563	-1.45104	NPGL
YX794:CCGTAATGTTTGAGGA-1	-9.82398	-3.76339	SSTGA
YX794:CCGTCAAGTACAAACG-1	2.2905	-1.27459	OBGL
YX794:CCGTCAAGTGACCTTG-1	6.35644	0.00856919	CTGL
YX794:CCGTCAAGTGCTGTTG-1	13.2617	-2.50114	ASC
YX794:CCGTCAAGTTGAGTCT-1	0.15717	-7.75267	ITL5GL
YX794:CCGTTACAGCCTTAAT-1	-2.37603	-1.3298	ITL45GL
YX794:CCGTTACAGTAGGATC-1	5.06001	-4.39415	D12MSN
YX794:CCGTTAGGTGCGGTAG-1	5.19966	6.66589	OGC
YX794:CCGTTAGGTTGGTGAA-1	-6.49441	10.2855	NPGL
YX794:CCGTTAGGTTTGTAGC-1	-2.29729	-0.917032	ITL5GL
YX794:CCGTTCCTCAGGTTCC-1	-2.79622	-2.75557	ITL45GL
YX794:CCGTTCCTCTTGGACC-1	4.21864	-4.27534	STRGA
YX794:CCTAAAGCAATTGCCT-1	-9.67463	-3.26997	SSTGA
YX794:CCTAACCAGCTCGACT-1	4.81248	6.62972	OGC
YX794:CCTAACCAGGAACAAG-1	2.50407	0.0624109	OBGL
YX794:CCTAACCAGTTATTGC-1	4.66302	-1.72516	ITL5GL
YX794:CCTAACTCAAGGTCAC-1	-9.31065	-3.749	SSTGA
YX794:CCTAACTCAGCTCAAA-1	-2.65653	-1.56204	OBGL
YX794:CCTAAGCTCAATATCC-1	-9.87978	-3.26287	SSTGA
YX794:CCTAAGCTCATGCCTA-1	3.08086	-0.0612656	PTGL
YX794:CCTAAGTGTAGGAGGA-1	-0.257715	1.68309	ITL23GL
YX794:CCTAAGTGTAGGTTTC-1	-9.05158	-3.62166	SSTGA
YX794:CCTAAGTGTCAACCGC-1	6.78976	0.689401	CTGL
YX794:CCTAAGTGTTTATCCT-1	-0.216114	1.6502	ITL23GL
YX794:CCTAATAGTAGTAGCA-1	-8.95034	-7.02256	PVGA
YX794:CCTAATAGTTACGCCA-1	-0.185063	-8.32033	MGL
YX794:CCTAATCCAATCTGGA-1	-9.83553	-3.12022	SSTGA
YX794:CCTAGAGAGCAAGACT-1	-4.25359	1.16293	ITL6GL
YX794:CCTAGGTTCAAGGTTA-1	1.03799	-0.528515	OBGL
YX794:CCTAGGTTCACCAACC-1	-0.399508	1.28347	ITL23GL
YX794:CCTAGGTTCAGGTTGG-1	4.84615	-1.49274	NPGL
YX794:CCTAGGTTCGGTTAGG-1	-6.7054	9.9848	NPGL
YX794:CCTAGGTTCGTCCTTT-1	-3.82372	-1.614	ITL45GL
YX794:CCTATTTGTAAACCCT-1	7.76654	1.45636	CTGL
YX794:CCTATTTGTAAGTACG-1	-3.06472	-0.710384	ITL5GL
YX794:CCTATTTGTACTGATC-1	-2.29401	5.7118	VIPGA
YX794:CCTATTTGTCGGTTTG-1	4.71398	5.66087	OGC
YX794:CCTCAAATCACTTGCA-1	1.22088	-0.30682	OBGL
YX794:CCTCAAATCCTGCAAC-1	4.64811	-1.3345	NPGL
YX794:CCTCAAATCGAGGAGG-1	1.12776	-1.63401	OBGL
YX794:CCTCAAATCTAAGCAA-1	-4.59428	-2.93763	ITL45GL
YX794:CCTCAAGGTGCGATTT-1	6.43165	0.725959	CTGL
YX794:CCTCACCTCAGCCTGT-1	2.04941	-0.631032	STRGA
YX794:CCTCACCTCCCAGTAC-1	-8.33105	4.36162	PTGL
YX794:CCTCAGCCAAAGGACG-1	-4.64866	-2.86155	ITL45GL
YX794:CCTCAGCCAAGGGCTT-1	1.74028	-0.542454	OBGL
YX794:CCTCAGCCACCAGCTC-1	2.86121	-0.26451	STRGA
YX794:CCTCAGTAGAGCAATC-1	-2.27803	8.25448	VIPGA
YX794:CCTCAGTAGGTCCCTG-1	-4.28037	1.98956	ITL6GL
YX794:CCTCATGCAAGCCTCC-1	-2.33522	-1.08475	ITL45GL
YX794:CCTCATTTCTAGGATA-1	-1.7368	1.40625	ITL23GL
YX794:CCTCCAACATAAGTCG-1	3.5873	8.2939	OGC
YX794:CCTCCAACATAGACGC-1	3.42674	6.53916	OGC
YX794:CCTCCTCAGGGACTTG-1	0.608052	0.874984	ITL23GL
YX794:CCTCCTCAGTACCGGA-1	0.550298	-0.915023	ITL23GL
YX794:CCTGAAACATTACTGC-1	-0.502519	-9.29165	MGL
YX794:CCTGAAACATTTGGCT-1	4.66406	6.13804	OGC
YX794:CCTGAATGTTATTGTG-1	-4.33139	-2.68027	ITL5GL
YX794:CCTGAATGTTCTTAAG-1	-3.03724	-1.35672	ITL45GL
YX794:CCTGACAGTGCTTCGA-1	-0.931481	1.73584	ITL23GL
YX794:CCTGACAGTTAAAGAC-1	-4.63526	-2.60823	ITL45GL
YX794:CCTGATTCAAGTATCG-1	2.89236	-0.356836	OBGL
YX794:CCTGATTCAGAAACCC-1	-4.37896	0.643674	ITL5GL
YX794:CCTGATTCAGATAGAA-1	-4.3252	-2.50826	CLAGL
YX794:CCTGGTCCAAAGAAGC-1	-4.46939	-3.01563	ITL45GL
YX794:CCTGGTCCAAGTTAGT-1	-3.52585	-1.38956	ITL45GL
YX794:CCTGGTCCACCTTGCA-1	-0.43949	0.564903	ITL23GL
YX794:CCTGGTCCATTTGTGC-1	-2.89386	-2.55145	ITL45GL
YX794:CCTGTGAGTAGGATCA-1	-2.7672	-0.181344	ITL5GL
YX794:CCTGTGAGTTTCCAAA-1	-8.21736	4.30466	PTGL
YX794:CCTGTTAAGCAATAGC-1	-2.04524	1.4177	ITL23GL
YX794:CCTGTTAAGCCAATCC-1	4.64942	-1.6211	NPGL
YX794:CCTGTTCGTAGGTGAC-1	-2.06113	-9.50957	MGL
YX794:CCTGTTCGTCCTGACA-1	2.83335	-3.93388	NPGL
YX794:CCTTAAAGTTTGCTCC-1	5.25615	5.82293	SSTGA
YX794:CCTTACCGTGAGACTA-1	5.75676	6.50751	OGC
YX794:CCTTACCGTGCAATAG-1	2.36414	3.90908	OGC
YX794:CCTTACCGTTGCGAGG-1	-2.53225	6.16661	VIPGA
YX794:CCTTACTTCCTCAAGC-1	2.39388	-0.234801	OBGL
YX794:CCTTACTTCCTGATCA-1	3.68262	7.61583	OGC
YX794:CCTTACTTCTTGTCGA-1	1.67689	-0.875662	OBGL
YX794:CCTTAGGGTTAGTGCT-1	4.00172	-4.30166	STRGA
YX794:CCTTAGGGTTATGTCA-1	-9.95961	-3.97598	SSTGA
YX794:CCTTAGGGTTCAATTG-1	0.362648	-8.52492	MGL
YX794:CCTTAGTCAGCTCATT-1	-1.46962	1.58582	ITL23GL
YX794:CCTTAGTCATACTTGC-1	-2.63135	5.82076	VIPGA
YX794:CCTTATGAGCGATGCA-1	-2.00493	8.03584	VIPGA
YX794:CCTTATGAGGATCCAG-1	4.33505	5.91021	OGC
YX794:CCTTATGAGGTTGGTG-1	1.97593	-2.51356	STRGA
YX794:CCTTATGAGTAGGATC-1	-9.22534	-3.33622	SSTGA
YX794:CCTTCCTCAATAAAGG-1	-6.97803	10.6573	NPGL
YX794:CCTTCTAGTACCGTGC-1	7.5889	0.458244	CTGL
YX794:CCTTGCACAATGGACC-1	7.64371	1.60044	CTGL
YX794:CCTTGCACACTTGCTG-1	6.09528	7.36718	OGC
YX794:CCTTGCACAGTTTCCG-1	4.96005	-4.09904	D12MSN
YX794:CCTTTATGTAGTTACC-1	-6.7994	9.79745	NPGL
YX794:CCTTTATGTCAGTGAA-1	-2.0067	8.05414	VIPGA
YX794:CCTTTATGTCCTGCAA-1	5.5918	-0.79063	NPGL
YX794:CCTTTATGTGCCGGAA-1	4.70815	-1.62377	NPGL
YX794:CCTTTATGTTCGGTAT-1	4.74468	-1.61893	CTGL
YX794:CCTTTATGTTTACTGA-1	-3.99587	-1.10046	ITL45GL
YX794:CCTTTGTTCTAGTTCG-1	-8.96776	-6.59966	PVGA
YX794:CGAAATATCCGTTAGC-1	3.22325	7.94234	OGC
YX794:CGAAGAAAGATTAGGC-1	3.35773	8.03086	ITL23GL
YX794:CGAAGAAAGCATTAAG-1	-2.85657	-1.31646	ITL45GL
YX794:CGAAGAAAGTGTTTGT-1	-5.35649	-0.269174	ITL5GL
YX794:CGAAGAAAGTTAACGA-1	-0.561897	1.23853	ITL23GL
YX794:CGAAGTTAGCTAATCT-1	-4.23341	2.40803	ITL6GL
YX794:CGAATAATCAGCTAAA-1	2.21154	-2.43689	STRGA
YX794:CGAATAATCGGTTCAC-1	5.29314	-4.36952	D12MSN
YX794:CGAATAATCGTTTCTC-1	-0.316654	0.0233817	ITL23GL
YX794:CGAATATCAATGTTCC-1	12.7046	-2.27264	PTGL
YX794:CGAATATCAGGAATAA-1	6.13927	-0.14118	CTGL
YX794:CGAATCTGTATTGAGG-1	5.14508	8.20385	OGC
YX794:CGAATCTGTCCTAACG-1	7.10007	0.524632	CTGL
YX794:CGAATCTGTGTGAGTA-1	2.641	-0.00970163	OBGL
YX794:CGAATTAAGTAGGTTA-1	7.11401	1.48701	CTGL
YX794:CGACATTGTATTGCGT-1	-0.922745	1.26651	ITL23GL
YX794:CGACATTGTATTTACG-1	-10.1863	-3.08215	SSTGA
YX794:CGACATTGTATTTGGC-1	-8.63455	-5.90496	PVGA
YX794:CGACATTGTCAACCGC-1	-4.12909	-1.04312	ITL45GL
YX794:CGACATTGTCATTACA-1	-4.01097	-3.03305	ITL45GL
YX794:CGACATTGTGTAACAG-1	-8.22571	4.15836	PTGL
YX794:CGACATTGTTAAAGGT-1	-4.15792	1.3111	ITL6GL
YX794:CGACATTGTTTATGGC-1	0.615281	0.60576	ITL23GL
YX794:CGACCTTAGGACAACT-1	6.45082	1.21801	CTGL
YX794:CGACTTGGTAATGGTG-1	1.31294	-0.393784	OBGL
YX794:CGACTTGGTCAATTGC-1	-7.68127	4.04755	PTGL
YX794:CGACTTGGTGTGATGA-1	-4.17363	0.500473	ITL5GL
YX794:CGACTTGGTGTTACTA-1	-9.57981	-3.80571	SSTGA
YX794:CGACTTGGTTACAACC-1	2.48487	-5.27916	OBGA
YX794:CGACTTGGTTTAACCA-1	5.16613	7.58829	ITL23GL
YX794:CGAGAGGAGGCTTAAA-1	4.3066	8.34724	OGC
YX794:CGAGAGGAGTGGCGTA-1	2.73911	-4.01336	OBGA
YX794:CGAGCAATCACGGATG-1	0.492534	-8.34901	D12MSN
YX794:CGAGCAATCCCTCATT-1	6.11582	6.97833	OGC
YX794:CGAGCAATCTAATCAC-1	-2.53036	5.70523	VIPGA
YX794:CGAGCAATCTAGGATA-1	-2.78884	-3.03055	ITL45GL
YX794:CGAGCGAGTCACAGGG-1	4.67391	-4.35083	D12MSN
YX794:CGAGCGAGTGCGTACC-1	6.58098	1.27425	CTGL
YX794:CGAGCTAAGCACCTTA-1	12.5781	-2.56724	CLAGL
YX794:CGAGCTGCAAAGGAAC-1	2.41258	-2.43221	STRGA
YX794:CGAGCTGCAGTGCACG-1	0.892932	0.173961	ITL23GL
YX794:CGAGCTGCATCAATCC-1	-2.09029	6.38463	VIPGA
YX794:CGAGGAACAAACATGT-1	3.63239	6.22711	OGC
YX794:CGAGGAACAAGCCATA-1	-9.40049	-3.56429	SSTGA
YX794:CGAGGAACACATTGTC-1	4.3792	6.05567	SSTGA
YX794:CGAGGAACACTAATCC-1	-3.99647	1.09588	ITL6GL
YX794:CGAGGAACAGTTCCTG-1	7.1061	1.27843	CTGL
YX794:CGAGGAACATTGTGGA-1	-9.28588	-6.59526	SSTGA
YX794:CGAGTAAGTGCAACGG-1	1.26969	-0.283308	OBGL
YX794:CGAGTAAGTGGGTGTG-1	3.48038	-4.1374	STRGA
YX794:CGAGTTTGTCCAAATC-1	5.08172	-4.15164	D12MSN
YX794:CGATATGCACCACAAA-1	-3.94085	-3.34472	ITL45GL
YX794:CGATATGCACTAGTAG-1	-4.9843	0.0658802	ITL5GL
YX794:CGATATGCAGCTACCC-1	7.88105	1.02742	CTGL
YX794:CGATATTTCCCTCGTC-1	-4.42639	2.19371	ITL6GL
YX794:CGATATTTCGACAAGT-1	9.03139	-5.34444	OPC
YX794:CGATCATGTCACGCAC-1	3.63741	8.35917	OGC
YX794:CGATCATGTCAGTGAA-1	-5.70291	-0.192121	ITL5GL
YX794:CGATCATGTCTGTGCA-1	6.52288	1.33032	NPGL
YX794:CGATCATGTGTTACTA-1	-0.23581	1.59092	ITL23GL
YX794:CGATCATGTTTGTTGA-1	0.620577	-8.09321	CTGL
YX794:CGATGAAGTAACCTTA-1	-9.0727	-3.34871	SSTGA
YX794:CGATGAAGTCAATGAG-1	5.6281	5.82365	OGC
YX794:CGATGAAGTTACGCCA-1	-4.09059	-3.29633	ITL45GL
YX794:CGATGAAGTTAGTACC-1	-0.298898	-9.3703	MGL
YX794:CGATGAAGTTGTAACC-1	-7.36422	10.2382	NPGL
YX794:CGATGCGCAAGGCTGT-1	-2.8109	-1.52985	ITL45GL
YX794:CGATGCGCATCAGTAG-1	2.90258	-0.439802	OBGL
YX794:CGATGCGCATTAGTGG-1	0.537626	0.593647	ITL23GL
YX794:CGATTACGTGGTTCTG-1	-4.74615	1.4843	ITL6GL
YX794:CGATTATTCTTGACCA-1	-4.76057	1.46379	ITL6GL
YX794:CGATTGCTCATGAAGC-1	0.723509	-7.6985	MGL
YX794:CGATTTAGTGCAAGTA-1	3.51202	6.60615	OGC
YX794:CGCAACAAGAGCTGGC-1	2.24241	-2.4065	SSTGA
YX794:CGCAACAAGATAACCA-1	4.21635	5.95969	ITL45GL
YX794:CGCAACAAGCTTACTG-1	0.144881	-0.804716	OBGL
YX794:CGCAACAAGGAACCTG-1	9.42698	-5.46842	OPC
YX794:CGCAACAAGTGCTCCG-1	-9.77561	-3.13115	SSTGA
YX794:CGCAATGAGACTTAGA-1	-9.99237	-3.24412	SSTGA
YX794:CGCAATGAGGTTATAG-1	2.55439	-0.308756	OBGL
YX794:CGCAATTGTAACCTCG-1	4.26343	6.54524	OGC
YX794:CGCAATTGTACGCACC-1	-5.18181	-0.220307	ITL5GL
YX794:CGCAATTGTATCGGCC-1	-0.264772	0.903027	ITL23GL
YX794:CGCAATTGTTGACCGC-1	-3.50179	-2.95569	ITL45GL
YX794:CGCAATTGTTGCTCTC-1	5.76339	0.358358	CTGL
YX794:CGCACTAGTGAGTTTC-1	-4.10816	-3.26981	ITL45GL
YX794:CGCATGAAGACTTACT-1	4.6319	-4.1384	STRGA
YX794:CGCATGAAGCTATCGC-1	5.80522	0.172287	CTGL
YX794:CGCATGAAGGATCCAG-1	-7.78766	4.21246	PTGL
YX794:CGCATGAAGTAAGCTA-1	4.72928	5.45284	OGC
YX794:CGCATTTCAATCCTAC-1	-0.810439	1.76966	ITL23GL
YX794:CGCCTAAGTCAATGAG-1	-3.31347	-0.545727	ITL5GL
YX794:CGCCTAAGTGGTTAAG-1	3.65951	6.59283	OGC
YX794:CGCCTAGTCAAGGTCG-1	3.57241	-3.88451	D12MSN
YX794:CGCCTAGTCTAATCGT-1	7.57094	1.3506	CTGL
YX794:CGCCTAGTCTGGTCTA-1	-2.19207	6.22917	VIPGA
YX794:CGCCTCAAGATAACCA-1	-9.42656	-3.4041	SSTGA
YX794:CGCCTCAAGCAGGTTG-1	-0.595756	0.532015	ITL23GL
YX794:CGCCTTTGTGCGATTT-1	-1.9262	6.27072	VIPGA
YX794:CGCCTTTGTTCAATTG-1	4.81401	-1.48215	NPGL
YX794:CGCCTTTGTTGTCAGT-1	13.1091	-2.60654	ASC
YX794:CGCGATAAGCAGGTTG-1	-3.68722	2.17528	ITL6GL
YX794:CGCGATAAGCGGTTAG-1	-0.523824	0.0223033	ITL23GL
YX794:CGCGATAAGCTTAAAG-1	-0.514892	-8.92576	MGL
YX794:CGCGATAAGCTTGTTG-1	0.766881	0.407199	OBGL
YX794:CGCGATTTCCTCTCGC-1	-4.26117	-3.10813	ITL45GL
YX794:CGCGATTTCTTTAGCG-1	2.32539	-0.612803	OBGL
YX794:CGCGTGACAACAGGCT-1	2.65121	-0.423491	OBGL
YX794:CGCTAAACATCCTTAA-1	-8.82012	4.58779	PTGL
YX794:CGCTAACTCCTTCAAG-1	4.21823	5.84398	OGC
YX794:CGCTAACTCTCAAGAA-1	6.98735	1.0458	CTGL
YX794:CGCTAACTCTTGCTCT-1	-7.01751	4.26309	ITL5GL
YX794:CGCTAATGTAACCGCC-1	6.28853	-0.116671	CTGL
YX794:CGCTAATGTATTGTCA-1	6.48652	-0.0682209	CTGL
YX794:CGCTAATGTGTGATTC-1	5.69893	7.89816	OGC
YX794:CGCTAATGTTGGTGAA-1	5.20333	-4.34618	D12MSN
YX794:CGCTACTAGGGACTTG-1	4.90874	-4.49496	STRGA
YX794:CGCTACTAGGTTGTAA-1	5.6031	0.270612	CTGL
YX794:CGCTACTAGTTGCAGG-1	-2.64109	-1.22467	ITL45GL
YX794:CGCTCACCATGACAAT-1	-9.87701	-3.22875	SSTGA
YX794:CGCTCAGTCCAGGATG-1	-1.33605	0.402709	ITL23GL
YX794:CGCTGGACAACGGTAC-1	2.21715	-3.73411	VLMC
YX794:CGCTGGACAAGGAAGT-1	-9.74798	-3.84218	SSTGA
YX794:CGCTTAATCGCGAAGC-1	5.90577	-0.0297189	CTGL
YX794:CGCTTAGGTCTGTGCA-1	-9.4523	-3.23578	SSTGA
YX794:CGCTTAGGTGCAAGTA-1	-3.00632	-2.87907	ITL45GL
YX794:CGCTTAGGTTTGAGTC-1	-4.28147	-3.30795	ITL45GL
YX794:CGCTTTAAGAGAGCAA-1	1.66543	-5.08816	MGL
YX794:CGCTTTAAGGACAACT-1	3.0899	7.62888	OGC
YX794:CGCTTTAAGTGGCGTA-1	-9.95839	-3.44255	SSTGA
YX794:CGGAAACGTACACCGC-1	-1.92625	0.017786	ITL23GL
YX794:CGGAAACGTAGGAGGA-1	6.07629	0.696448	CTGL
YX794:CGGAAACGTGTGAGTA-1	2.29586	-1.15498	OBGL
YX794:CGGAAACGTGTTAACC-1	-4.92782	1.37116	ITL6GL
YX794:CGGAAACGTTTAATCG-1	-4.44426	2.27429	ITL6GL
YX794:CGGAACCAGTACCGGA-1	-2.42766	-9.79428	CTGL
YX794:CGGAACCAGTATTGGA-1	6.62947	0.221979	CTGL
YX794:CGGAACCAGTTTGTCG-1	5.6862	7.9757	OGC
YX794:CGGAACGGTACCGTTG-1	4.02099	7.87346	OGC
YX794:CGGAACGGTGCAACGG-1	-1.7012	0.701776	ITL23GL
YX794:CGGAACGGTTAACACC-1	5.13919	-1.18577	CTGL
YX794:CGGCCAACAGAAACCC-1	-4.77085	0.46362	ITL5GL
YX794:CGGCCAACATGCTCCA-1	2.59658	-2.32325	STRGA
YX794:CGGCCTTCACCTAAAG-1	4.56059	-1.1552	CTGL
YX794:CGGCCTTCAGGATGGA-1	9.37584	-4.98737	OPC
YX794:CGGCTAGCAAATCCCT-1	2.21035	-2.60874	STRGA
YX794:CGGCTAGCAAGTAAAG-1	5.93299	-0.133351	CTGL
YX794:CGGCTAGCACCTCGAC-1	-2.98153	-1.62617	ITL45GL
YX794:CGGCTCTCAAGTATCG-1	9.42521	-4.69655	OPC
YX794:CGGCTCTCATTACTGC-1	5.26026	-4.177	OBGL
YX794:CGGCTTTAGAAACCTA-1	6.02451	0.351232	CTGL
YX794:CGGCTTTAGAGGGACG-1	0.785201	-8.03813	D12MSN
YX794:CGGCTTTAGGTTACTT-1	2.67544	-0.189407	CLAGL
YX794:CGGCTTTAGTATAGTG-1	2.56175	-5.3643	OBGA
YX794:CGGGACTAGCCATAGG-1	-0.271369	0.849493	ITL23GL
YX794:CGGGACTAGTAATGCA-1	-10.1077	-3.67619	SSTGA
YX794:CGGGACTAGTACCGGA-1	9.312	-5.38779	OPC
YX794:CGGGACTAGTTATGGA-1	6.11396	0.769901	CTGL
YX794:CGGGCTACATTTGGCT-1	-2.58116	6.05976	SSTGA
YX794:CGGGTCACAAAGGTAA-1	3.33938	6.50698	OGC
YX794:CGGGTCACAGGTTTCT-1	-0.032333	0.130084	ITL23GL
YX794:CGGGTCACATCCTGGC-1	-0.951316	0.617912	ITL23GL
YX794:CGGGTTGCAAGCTATG-1	5.9502	-0.0255302	CTGL
YX794:CGGTAATAGGCACAAT-1	-1.64772	-10.2598	MGL
YX794:CGGTAATAGTACTGGG-1	-2.48675	-1.787	ITL45GL
YX794:CGGTAATAGTTAACCT-1	8.97711	-5.34664	OPC
YX794:CGGTATTGTAAGGGCT-1	-1.84041	1.28474	ITL23GL
YX794:CGGTATTGTAGCGGAT-1	-4.96839	-0.898731	ITL5GL
YX794:CGGTATTGTGGATTGA-1	5.34905	5.80839	OGC
YX794:CGGTATTGTGGGTAAC-1	3.7214	6.49695	OGC
YX794:CGGTCAAAGCAATTGA-1	-2.30405	8.31282	VIPGA
YX794:CGGTCAAAGTGTTGTT-1	-8.96455	-7.07491	PVGA
YX794:CGGTCATTCAGGACCA-1	6.09736	-0.0938425	CTGL
YX794:CGGTCATTCCATGCTA-1	-1.78076	1.01431	ITL23GL
YX794:CGGTCATTCTTTGTGG-1	-3.07845	-1.10307	ITL45GL
YX794:CGGTCCATCATGCCTA-1	7.11286	0.959543	CTGL
YX794:CGGTCCATCCTGGATC-1	-8.9016	-6.76258	SSTGA
YX794:CGGTCCATCTCGACTA-1	-2.10134	8.30146	VIPGA
YX794:CGGTGAATCATGCCTA-1	7.18166	1.28265	CTGL
YX794:CGGTGAATCTCCATGA-1	0.938048	0.668138	ITL23GL
YX794:CGGTGCACAAACCCAA-1	4.72453	-4.45481	D12MSN
YX794:CGGTGCACAAACCTAG-1	5.0403	-4.48223	D12MSN
YX794:CGGTGCACAATCCTAC-1	2.36001	0.0308873	OBGL
YX794:CGGTGCACACCTAAAG-1	4.66993	5.09221	OGC
YX794:CGGTGTGCAATGGACC-1	-1.2475	1.5369	ITL23GL
YX794:CGGTGTGCAGAGAGCA-1	3.00966	-0.191027	PTGL
YX794:CGGTGTGCAGCTCATT-1	0.473622	-7.93479	CTGL
YX794:CGGTGTGCAGGTAAGG-1	-9.36796	-3.51526	SSTGA
YX794:CGGTGTGCAGTAATCG-1	9.31733	-5.23868	OPC
YX794:CGGTGTGCATTTGTCA-1	1.81027	-5.10333	OBGA
YX794:CGGTTGAAGCAAGACT-1	6.4303	0.710482	CTGL
YX794:CGGTTGAAGTGCGGTA-1	-1.66816	1.13335	ITL23GL
YX794:CGGTTGAAGTTACTAC-1	2.72128	-5.37607	OBGA
YX794:CGTAAACAGAAGCAAG-1	-3.01522	1.94327	ITL6GL
YX794:CGTAAACAGGTGTTAA-1	4.75642	7.25974	OGC
YX794:CGTAAAGGTATCGGCC-1	-0.415295	1.45571	ITL23GL
YX794:CGTAACCTCACAGCCT-1	-4.20639	1.70953	ITL6GL
YX794:CGTAACCTCCTTGCAA-1	7.9238	1.10352	CTGL
YX794:CGTAAGGTCCATGCTA-1	-3.99437	-2.60095	ITL45GL
YX794:CGTAAGGTCTCAATCG-1	-7.38479	10.046	NPGL
YX794:CGTAAGGTCTTTGTGG-1	2.90028	-4.9688	OBGA
YX794:CGTAATAAGATTCCGC-1	1.16831	-1.10111	STRGA
YX794:CGTAATAAGCTCCCTC-1	6.75965	0.841025	CTGL
YX794:CGTAATAAGGGAGCAG-1	-9.08146	-3.17636	SSTGA
YX794:CGTAATAAGTAGAGGA-1	-1.72066	8.09291	VIPGA
YX794:CGTAATCGTAGTTACC-1	3.81977	8.23077	OGC
YX794:CGTAATCGTCATAGAG-1	-2.26245	8.46781	OBGL
YX794:CGTAATTTCCTGTGAC-1	0.605317	0.328428	ITL23GL
YX794:CGTAATTTCGACAAGT-1	-3.15942	-0.783072	ITL5GL
YX794:CGTAATTTCTAACTAC-1	-1.05093	1.07159	ITL23GL
YX794:CGTAATTTCTGTTGGC-1	-9.16231	-7.2218	SSTGA
YX794:CGTAATTTCTTGAATC-1	-1.10229	1.8344	ITL23GL
YX794:CGTACCTAGTCCCGCA-1	6.11158	0.726213	CTGL
YX794:CGTACTTCAGGATCAC-1	-1.06756	0.171565	ITL23GL
YX794:CGTAGTTGTGAGGTAC-1	-0.658637	-8.76501	MGL
YX794:CGTATTGTCACCTGGT-1	-2.9548	-0.874105	ITL45GL
YX794:CGTATTGTCTGTTGCA-1	7.42224	1.47365	CTGL
YX794:CGTATTTAGGTGCACA-1	-3.77482	-1.52179	ITL45GL
YX794:CGTATTTAGGTTCCGT-1	1.39704	-0.919324	PTGL
YX794:CGTATTTAGTGCGGTA-1	2.32315	-0.495374	ITL5GL
YX794:CGTCAAGAGAACAAGG-1	-1.26979	0.838794	ITL23GL
YX794:CGTCAAGAGCCTTTCT-1	2.39486	-0.553924	OBGL
YX794:CGTCAATGTAACGTGA-1	4.76466	7.85463	OGC
YX794:CGTCAATGTCACTCAG-1	-1.88961	0.00726694	ITL23GL
YX794:CGTCAATGTGAGGTAC-1	7.44496	0.891413	PTGL
YX794:CGTCAATGTGTAACCT-1	2.63882	-5.3585	OBGA
YX794:CGTCAATGTTGTCAGT-1	-5.53125	-0.261147	ITL5GL
YX794:CGTCCAAGTAATCCAC-1	-7.4112	4.79957	PTGL
YX794:CGTCCAAGTACGTAAG-1	4.74548	-3.89114	STRGA
YX794:CGTCCAAGTACTGACT-1	-4.62148	0.962661	ITL5GL
YX794:CGTCCAAGTATTTGGC-1	-9.50156	-3.70372	SSTGA
YX794:CGTCCAAGTTACGCCA-1	-1.64996	-9.58727	MGL
YX794:CGTCCAAGTTCCCGTT-1	5.77011	6.21756	OGC
YX794:CGTCCAAGTTGCTGGC-1	-3.55006	0.577818	ITL5GL
YX794:CGTCCATAGCATATTC-1	5.37715	-4.32973	D12MSN
YX794:CGTCCATAGTATCGCC-1	-1.21078	-9.76831	MGL
YX794:CGTGAGGGTGCTTTAA-1	3.98568	7.54524	OGC
YX794:CGTGAGGGTTCTTAAG-1	4.67586	5.37619	OGC
YX794:CGTGAGGGTTGTAACC-1	-2.71335	-0.401837	ITL5GL
YX794:CGTGAGTCAAATGCGC-1	-6.91998	10.2094	NPGL
YX794:CGTGAGTCAACCAAAT-1	-3.52196	-2.88134	ITL45GL
YX794:CGTGAGTCAAGCCATA-1	7.12402	0.336917	CTGL
YX794:CGTGAGTCAGGTAACC-1	6.48526	0.948	CTGL
YX794:CGTGAGTCATAGCGAC-1	2.40925	0.018279	OBGL
YX794:CGTGATGAGATGCAAC-1	-3.9637	0.590956	ITL5GL
YX794:CGTGATGAGCCTTCAA-1	-1.43246	-9.60382	MGL
YX794:CGTGATGAGCTTCCTT-1	2.27397	-5.4456	OBGA
YX794:CGTGCTTAGACAAGCT-1	7.69205	1.33004	CTGL
YX794:CGTGCTTAGGTATGGT-1	-4.21451	1.82705	ITL6GL
YX794:CGTGTGTTCCACTATG-1	-10.0638	-3.81479	SSTGA
YX794:CGTGTGTTCCCAATAT-1	-3.3967	-1.43424	ITL45GL
YX794:CGTGTTTCAATATCCC-1	5.64024	5.82485	OGC
YX794:CGTGTTTCACAATAAC-1	-4.27772	-3.32476	ITL45GL
YX794:CGTGTTTCATAAGCAT-1	-9.35205	-6.82123	PVGA
YX794:CGTTAAGCACATAACG-1	2.40221	-0.134897	OBGL
YX794:CGTTACATCAGGTTCC-1	5.64666	-0.478856	CTGL
YX794:CGTTACATCATGAAGC-1	-7.06196	4.48198	PTGL
YX794:CGTTACTCAAACGCGT-1	2.63092	-2.31092	STRGA
YX794:CGTTACTCATAAGTCG-1	-10.0415	-3.29107	SSTGA
YX794:CGTTAGCTCACATTAC-1	-6.78254	10.5561	NPGL
YX794:CGTTAGCTCAGCTAAA-1	-3.02095	-1.05753	ITL45GL
YX794:CGTTAGCTCGTGCTTA-1	-0.516279	1.24705	ITL23GL
YX794:CGTTATAGTCCTCACT-1	4.92028	5.9747	OGC
YX794:CGTTATAGTTAGTACC-1	2.28248	-3.63924	STRGA
YX794:CGTTATGTCAATAACG-1	5.40179	6.37315	OGC
YX794:CGTTATGTCACATTAC-1	-4.5955	0.506216	ITL5GL
YX794:CGTTATGTCGCTATGC-1	-3.94922	-2.90863	ITL45GL
YX794:CGTTATGTCTTAGCTG-1	4.81638	-4.30824	D12MSN
YX794:CGTTCCTGTCAATGAG-1	-6.88011	4.25364	PTGL
YX794:CGTTCCTGTGAACCGG-1	-3.27024	-1.48954	ITL45GL
YX794:CGTTTCGCAAAGTGAA-1	5.3043	8.05654	OGC
YX794:CGTTTCGCACACAAGC-1	6.08222	0.7856	CTGL
YX794:CGTTTCGCAGCAAGTC-1	-4.00482	-2.25193	ITL45GL
YX794:CTAAACCGTTGAAGCA-1	3.97173	7.52364	SSTGA
YX794:CTAACAGCAACAAAGA-1	-0.00104181	0.0711488	ITL23GL
YX794:CTAACAGCAGTTGGGT-1	-0.289382	1.65402	OBGL
YX794:CTAACAGCATTAGCGA-1	1.32571	-0.628528	STRGA
YX794:CTAACCGGTAGCTAAG-1	6.07325	6.9564	OGC
YX794:CTAACCGGTTATGGAG-1	5.18445	-0.726726	NPGL
YX794:CTAACCTCAACATAGT-1	-4.44698	0.125766	ITL5GL
YX794:CTAACCTCAGCTCGAG-1	2.31355	-3.14556	STRGA
YX794:CTAACGACAAGGACGA-1	-10.0039	-3.0687	SSTGA
YX794:CTAACGACAAGGATGG-1	-4.72938	0.0369049	ITL5GL
YX794:CTAACGACAAGGCTTA-1	-1.69557	-9.59867	MGL
YX794:CTAACGACATGACATG-1	4.04969	6.87568	OGC
YX794:CTAAGATCATAGCTAG-1	9.44149	-5.1197	ITL45GL
YX794:CTAAGTGCACTTGCTG-1	-8.95141	-3.45725	SSTGA
YX794:CTAATGAAGCAGGTAT-1	-1.82828	1.20054	ITL23GL
YX794:CTAATGAAGTCACCTA-1	6.68089	0.637192	CTGL
YX794:CTAATGAAGTCTAGCC-1	-8.63734	4.60133	PTGL
YX794:CTACAACGTAATCCAC-1	4.75249	-4.65894	OBGL
YX794:CTACAACGTCACTCAG-1	4.14868	6.85907	OGC
YX794:CTACAACGTGTAACAG-1	-8.37191	-6.98562	SSTGA
YX794:CTACAACGTTACAACC-1	0.798514	-8.30138	D12MSN
YX794:CTACAACGTTACGCCA-1	5.18953	-4.2795	D12MSN
YX794:CTACATCCAAGTCCTT-1	6.28481	6.81505	OGC
YX794:CTACCTAAGATTCGTT-1	-5.73422	-0.23358	ITL5GL
YX794:CTACCTAAGCAGCCAA-1	2.44097	-4.11633	OBGA
YX794:CTACCTAAGCGCTAGA-1	0.322891	1.31735	ITL23GL
YX794:CTACCTAAGGAGTCGC-1	-1.85811	8.5467	VIPGA
YX794:CTACCTAAGGATTGCG-1	-6.79474	10.3825	NPGL
YX794:CTACCTAAGGGATTTA-1	-3.72068	-3.37394	ITL45GL
YX794:CTACCTAAGTCACTAT-1	-5.07596	-0.391529	ITL5GL
YX794:CTACCTAAGTCACTCA-1	6.96258	0.938486	CTGL
YX794:CTACGGGCAGTATTGG-1	5.37764	-4.13501	D12MSN
YX794:CTACTAAGTCGCAATT-1	5.13266	6.51904	ITL23GL
YX794:CTACTAAGTCTTGAAC-1	5.45016	8.00697	OGC
YX794:CTACTAAGTTAGTACC-1	13.0947	-1.92748	ASC
YX794:CTACTAGTCACTAATC-1	-1.75151	0.999595	ITL23GL
YX794:CTACTAGTCCCTCACC-1	-4.21771	-2.47172	ITL45GL
YX794:CTACTAGTCCTCAAGC-1	-0.657565	-9.47021	MGL
YX794:CTACTGATCAAGCGCA-1	-2.77013	-2.61822	ITL23GL
YX794:CTACTGATCCTGCAAC-1	7.64645	1.64788	CTGL
YX794:CTACTGATCGTTAAAG-1	-2.56862	-1.46223	ITL45GL
YX794:CTACTGATCTCAAACT-1	3.55238	-1.65166	STRGA
YX794:CTAGAAGGTCCTAAGT-1	-4.60498	-0.700476	ITL5GL
YX794:CTAGAAGGTGATGCAA-1	-3.5686	-3.05544	ITL45GL
YX794:CTAGAAGGTTTGGTGT-1	3.42644	7.55749	OGC
YX794:CTAGCCTAGCTAATCT-1	0.30462	-0.575513	ITL23GL
YX794:CTAGCCTAGGTGGCTA-1	2.79047	-0.791103	OBGL
YX794:CTAGCTATCAGTTTAC-1	12.8734	-1.91758	ASC
YX794:CTAGCTATCATTGACT-1	4.15682	6.4863	OGC
YX794:CTAGCTATCCTTAGAT-1	-5.00089	-3.045	ITL45GL
YX794:CTAGCTATCGCATTTG-1	-1.19718	-9.03483	MGL
YX794:CTAGCTATCTACCTGA-1	-7.97958	4.5311	PTGL
YX794:CTAGGACCAATGTCAG-1	6.32917	1.11815	CTGL
YX794:CTAGGACCATGCGCCT-1	1.59794	-0.659685	OBGL
YX794:CTAGGATAGCCGCAAA-1	3.6261	-4.04384	STRGA
YX794:CTAGGATAGCGCTAAG-1	-9.3251	-6.70262	PVGA
YX794:CTAGGATAGCTACCTA-1	-2.3374	-1.28252	ITL45GL
YX794:CTAGGATAGGGAGCAG-1	2.2516	-0.147839	OBGL
YX794:CTAGGATAGTAGGATC-1	-6.99986	4.31063	PTGL
YX794:CTAGGATAGTCCTTGA-1	13.1601	-2.80474	ASC
YX794:CTAGGTTGTAACCTTA-1	0.213485	0.246441	OBGL
YX794:CTAGGTTGTCACCAGC-1	1.41805	-1.44864	STRGA
YX794:CTAGGTTGTTAACACC-1	2.87797	-0.143788	OBGL
YX794:CTAGTAAAGTATTGGA-1	4.46105	8.43115	OGC
YX794:CTAGTAGCACGTAGCG-1	-3.02532	-2.15295	ITL45GL
YX794:CTAGTAGCACTGTCAT-1	6.91824	1.36316	CTGL
YX794:CTAGTAGCAGGTAGCT-1	6.41008	0.676948	CTGL
YX794:CTAGTAGCAGTATGTG-1	-0.607517	1.68064	ITL23GL
YX794:CTAGTTGTCAATAGGC-1	-0.459389	1.88971	ITL23GL
YX794:CTAGTTGTCACAGCAG-1	-5.24214	-0.279673	ITL5GL
YX794:CTAGTTGTCCTTTAGG-1	2.39723	-2.84018	STRGA
YX794:CTAGTTGTCTTAGCTG-1	7.56263	1.65383	CTGL
[truncated: 9,602 more rows]

## Sheet: Ext Fig5C
	ASC	CTGL	D12MSN	ITL23GL	ITL45GL	ITL56GL	MGL	NPGL	OBGA	OBGL	OGC	OPC	PTGL	PVGA	SSTGA	VIPGA
ASC	0.992823	0	0	0	0	0	0.00478469	0	0	0	0.00239234	0	0	0	0	0
CTGL	0	0.9459	0	0	0	0.000845309	0.0169062	0.0126796	0.00929839	0.00169062	0.0118343	0	0	0	0	0.000845309
D12MSN	0.00772201	0	0.938224	0	0	0	0.015444	0	0.015444	0	0.015444	0.00772201	0	0	0	0
ITL23GL	0	0	0	0.947774	0.0207715	0.00534125	0.000593472	0	0.00474777	0.011276	0.00949555	0	0	0	0	0
ITL45GL	0.000699301	0	0	0.0174825	0.91958	0.0244755	0	0.000699301	0.0125874	0.00979021	0.0132867	0.000699301	0	0	0	0.000699301
CLAGL	0.123188	0.0289855	0	0.123188	0.0652174	0.391304	0.057971	0.00724638	0.0362319	0.0797101	0.0144928	0	0.0724638	0	0	0
ITL5GL	0	0.00331126	0	0.00662252	0.137417	0.809603	0.00331126	0.00165563	0	0.0281457	0.00496689	0	0.00496689	0	0	0
ITL6GL	0	0	0.00219298	0.0219298	0.0131579	0.91886	0.00438596	0	0.00219298	0.0285088	0.00438596	0	0.00438596	0	0	0
MGL	0	0	0	0	0	0	0.942373	0	0.0576271	0	0	0	0	0	0	0
VLMC	0.12766	0.0212766	0	0	0	0	0.617021	0.0212766	0.0851064	0	0.0212766	0.0638298	0	0	0	0.0425532
NPGL	0	0.314031	0.00222717	0	0	0	0.00222717	0.643653	0.0155902	0.00445434	0.00668151	0.00890869	0	0.00222717	0	0
OBGA	0.0021322	0	0.0149254	0	0	0	0.0149254	0	0.940299	0.021322	0	0	0	0	0.0021322	0.00426439
OBGL	0.00222222	0.00888889	0.04	0.26	0.0177778	0.0333333	0.00444444	0	0.0133333	0.535556	0.0133333	0.00222222	0.0666667	0	0	0.00222222
STRGA	0	0.0103806	0.183391	0.0103806	0.00346021	0.00346021	0.0138408	0.00346021	0.207612	0.50519	0.00692042	0.00346021	0.00346021	0.00346021	0.0138408	0.0276817
OGC	0	0	0	0	0	0	0.00111359	0	0	0	0.998886	0	0	0	0	0
OPC	0.00949367	0	0	0	0	0	0.00316456	0	0	0	0.0443038	0.943038	0	0	0	0
PTGL	0.00202429	0.00809717	0.00202429	0.0101215	0.00202429	0.01417	0.00607287	0.00404858	0.00404858	0.0587045	0.01417	0	0.87247	0	0.00202429	0
PVGA	0	0	0	0	0	0	0.00202429	0	0.00809717	0	0	0.00202429	0	0.973684	0.01417	0
SSTGA	0.00139082	0	0	0	0	0	0.0236439	0	0.00973574	0.0069541	0.0222531	0.00556328	0	0.166898	0.710709	0.0528512
VIPGA	0	0	0	0	0	0	0	0	0.0019685	0.00393701	0	0	0	0	0.00393701	0.990157

## Sheet: Ext Fig5D
	ASC	CTGL	D12MSN	ITL23GL	ITL45GL	ITL56GL	MGL	NPGL	OBGA	OBGL	OGC	OPC	PTGL	PVGA	SSTGA	STRGA	VIPGA
ASC	0.968198	0	0	0	0	0	0.00353357	0	0.00353357	0	0.0212014	0	0	0	0	0.00353357	0
VLMC	0.888889	0	0	0	0	0	0.111111	0	0	0	0	0	0	0	0	0	0
CTGL	0.000951475	0.874405	0	0	0	0	0.0171265	0.0884872	0.00190295	0.00190295	0.0142721	0	0	0	0	0.000951475	0
D12MSN	0	0	0.948718	0	0	0	0.0299145	0	0	0.0042735	0.00854701	0	0	0	0.0042735	0.0042735	0
ITL23GL	0	0	0.00144823	0.895728	0.0666184	0.00796524	0	0.000724113	0.00144823	0.0108617	0.0108617	0	0.000724113	0	0.00144823	0.00217234	0
ITL45GL	0.000846024	0	0.000846024	0.00930626	0.92132	0.0524535	0.000846024	0	0	0.00930626	0.00169205	0	0	0	0	0.00253807	0.000846024
CLAGL	0.0555556	0.00793651	0	0.0873016	0.198413	0.468254	0.00793651	0.047619	0.00793651	0.047619	0.015873	0	0.015873	0	0	0.031746	0.00793651
ITL5GL	0	0	0	0	0.0649351	0.914657	0.00185529	0.00927644	0.00185529	0.00371058	0	0	0	0	0	0.00371058	0
ITL6GL	0	0.00249377	0	0.00498753	0.0224439	0.955112	0.00498753	0.00249377	0	0.00249377	0	0	0	0	0	0.00249377	0.00249377
MGL	0	0	0	0	0	0	0.987603	0	0.00619835	0	0	0	0	0	0.00206612	0.00413223	0
NPGL	0.00484262	0.0290557	0.00242131	0	0	0.00242131	0.00242131	0.939467	0.00242131	0	0.00484262	0.00726392	0	0	0	0.00242131	0.00242131
OBGA	0.00393701	0	0.0314961	0	0	0	0	0	0.724409	0	0.00393701	0	0	0	0.00393701	0.161417	0.0708661
OBGL	0.0060423	0	0	0.202417	0.00906344	0.0574018	0.00302115	0.00906344	0	0.507553	0	0.00302115	0.175227	0	0.0060423	0.021148	0
OGC	0.00114416	0	0	0	0	0	0	0	0.00114416	0	0.955378	0.0411899	0	0	0	0.00114416	0
OPC	0	0	0.00662252	0	0	0	0.0397351	0	0.00662252	0	0.0596026	0.887417	0	0	0	0	0
PTGL	0	0	0	0.0026738	0.0026738	0.0240642	0	0.0026738	0.0026738	0.0240642	0.00534759	0	0.927807	0.0026738	0.0026738	0.0026738	0
PVGA	0.00247525	0	0	0	0	0	0	0	0	0	0.00247525	0	0	0.962871	0.0321782	0	0
SSTGA	0.00203666	0	0	0	0	0	0.0346232	0.00407332	0.00203666	0.00203666	0.0346232	0.0183299	0	0.114053	0.723014	0.00610998	0.0590631
STRGA	0.011976	0	0.155689	0	0	0	0.011976	0.0419162	0.0179641	0.149701	0.011976	0.00598802	0	0.0239521	0.227545	0.269461	0.0718563
VIPGA	0.004662	0	0	0	0	0	0	0	0.004662	0	0	0.002331	0	0	0.00932401	0.004662	0.974359

## Sheet: Ext Fig5E
cells	UMAP_1	UMAP_2	orig.ident
AAACCCAAGCTCTTCC-1L8TX_181211_01_A02	13.0107	3.71924	AIBS
AAACCCAAGTCGAATA-1L8TX_181211_01_A02	12.0678	-3.57716	AIBS
AAACCCACAACCCTAA-1L8TX_181211_01_A02	-5.32335	10.6221	AIBS
AAACCCAGTATAGCTC-1L8TX_181211_01_A02	-5.2545	-6.86397	AIBS
AAACCCAGTCAGACTT-1L8TX_181211_01_A02	-10.1273	-3.62787	AIBS
AAACCCAGTGTGCTTA-1L8TX_181211_01_A02	-8.56811	0.789946	AIBS
AAACCCATCAAGCCAT-1L8TX_181211_01_A02	-10.1497	-3.09001	AIBS
AAACCCATCCGAGTGC-1L8TX_181211_01_A02	10.546	-2.91332	AIBS
AAACCCATCTAAGAAG-1L8TX_181211_01_A02	0.689849	-10.3789	AIBS
AAACGAAAGAAGTGTT-1L8TX_181211_01_A02	-6.01576	-7.19777	AIBS
AAACGAAAGGTAATCA-1L8TX_181211_01_A02	0.588493	-4.11812	AIBS
AAACGAACAATTCACG-1L8TX_181211_01_A02	-8.07106	-1.13816	AIBS
AAACGAACACGGTGAA-1L8TX_181211_01_A02	-9.54378	0.937115	AIBS
AAACGAACATCAGCAT-1L8TX_181211_01_A02	0.490091	9.31563	AIBS
AAACGAAGTCCGAAGA-1L8TX_181211_01_A02	-6.30243	-5.61404	AIBS
AAACGAAGTGAGCTCC-1L8TX_181211_01_A02	-9.1307	-4.38622	AIBS
AAACGAAGTGTCCTAA-1L8TX_181211_01_A02	10.9272	-3.67397	AIBS
AAACGAATCTAAACGC-1L8TX_181211_01_A02	0.61713	-9.10117	AIBS
AAACGCTAGAAATTCG-1L8TX_181211_01_A02	-1.92581	9.35977	AIBS
AAACGCTAGACGCATG-1L8TX_181211_01_A02	-7.05947	-1.35967	AIBS
AAACGCTAGATGGCGT-1L8TX_181211_01_A02	10.0994	-1.06353	AIBS
AAACGCTAGCGACATG-1L8TX_181211_01_A02	-6.96821	-7.64682	AIBS
AAACGCTAGCGTACAG-1L8TX_181211_01_A02	-4.27691	-7.6652	AIBS
AAACGCTCAATGAACA-1L8TX_181211_01_A02	2.8326	-4.14859	AIBS
AAACGCTGTCCTATAG-1L8TX_181211_01_A02	3.05479	-4.67061	AIBS
AAACGCTGTTAAGAAC-1L8TX_181211_01_A02	-9.15719	-4.24473	AIBS
AAACGCTTCGTAACTG-1L8TX_181211_01_A02	-10.1782	-3.00069	AIBS
AAAGAACAGCCAACCC-1L8TX_181211_01_A02	-2.50929	9.43538	AIBS
AAAGAACCATCTCATT-1L8TX_181211_01_A02	12.5312	0.318833	AIBS
AAAGGATAGCAAGCCA-1L8TX_181211_01_A02	-3.10343	15.6809	AIBS
AAAGGATAGGCCTGAA-1L8TX_181211_01_A02	2.16394	-7.922	AIBS
AAAGGATAGGGTATAT-1L8TX_181211_01_A02	-6.95369	-0.185889	AIBS
AAAGGATAGTTGCGAG-1L8TX_181211_01_A02	-1.54654	13.0845	AIBS
AAAGGATCAAGTCCCG-1L8TX_181211_01_A02	-2.67943	13.1417	AIBS
AAAGGATCACTCCGAG-1L8TX_181211_01_A02	12.3717	-3.6804	AIBS
AAAGGATCAGTTTCGA-1L8TX_181211_01_A02	-9.48821	-2.00577	AIBS
AAAGGATCATTGAGCT-1L8TX_181211_01_A02	0.238346	-4.30733	AIBS
AAAGGATGTCAAAGCG-1L8TX_181211_01_A02	-9.2902	1.70747	AIBS
AAAGGATGTCCATACA-1L8TX_181211_01_A02	-9.59753	-0.177165	AIBS
AAAGGATGTCCTGTCT-1L8TX_181211_01_A02	10.9016	-2.81383	AIBS
AAAGGATTCTGTCGCT-1L8TX_181211_01_A02	0.694397	-7.16317	AIBS
AAAGGGCAGTAGCCAG-1L8TX_181211_01_A02	-5.4935	-7.26687	AIBS
AAAGGGCAGTCACAGG-1L8TX_181211_01_A02	-8.02876	-4.76778	AIBS
AAAGGGCAGTGAGTTA-1L8TX_181211_01_A02	12.2815	-3.86014	AIBS
AAAGGGCGTTCTCGTC-1L8TX_181211_01_A02	-1.60941	15.4393	AIBS
AAAGGGCTCCGCGGAT-1L8TX_181211_01_A02	-7.16292	-6.85602	AIBS
AAAGGGCTCGCGATCG-1L8TX_181211_01_A02	12.6535	3.35534	AIBS
AAAGGGCTCGGCATAT-1L8TX_181211_01_A02	7.94474	3.0582	AIBS
AAAGGTAAGCCTCACG-1L8TX_181211_01_A02	-1.20552	0.791416	AIBS
AAAGGTAAGCTGTACT-1L8TX_181211_01_A02	-7.37919	-1.33528	AIBS
AAAGGTAAGGGTTGCA-1L8TX_181211_01_A02	12.9962	0.144985	AIBS
AAAGGTAAGGTCGAGT-1L8TX_181211_01_A02	-7.74302	-8.05095	AIBS
AAAGGTACAAATGATG-1L8TX_181211_01_A02	-6.36338	-6.33874	AIBS
AAAGGTACAAGTGGTG-1L8TX_181211_01_A02	-3.01679	15.4193	AIBS
AAAGGTACACGGCTAC-1L8TX_181211_01_A02	2.90952	12.4265	AIBS
AAAGGTACACTAGAGG-1L8TX_181211_01_A02	-7.97256	-2.37653	AIBS
AAAGGTACACTTGGCG-1L8TX_181211_01_A02	10.0923	-2.11605	AIBS
AAAGGTACATGCCGAC-1L8TX_181211_01_A02	13.5111	-1.0747	AIBS
AAAGGTAGTCTGCAAT-1L8TX_181211_01_A02	13.4183	-0.55662	AIBS
AAAGGTAGTGCATACT-1L8TX_181211_01_A02	3.11386	14.8699	AIBS
AAAGGTATCATATGGC-1L8TX_181211_01_A02	8.38644	4.58006	AIBS
AAAGGTATCCCGTTCA-1L8TX_181211_01_A02	12.4478	-0.0614108	AIBS
AAAGGTATCTCTCTAA-1L8TX_181211_01_A02	1.57142	-3.60526	AIBS
AAAGTCCAGACTCATC-1L8TX_181211_01_A02	-3.19431	-6.98628	AIBS
AAAGTCCAGAGATCGC-1L8TX_181211_01_A02	-6.17298	-7.2534	AIBS
AAAGTCCAGAGGGTAA-1L8TX_181211_01_A02	-7.36197	-1.05636	AIBS
AAAGTCCCACACACTA-1L8TX_181211_01_A02	-5.89864	-5.93519	AIBS
AAAGTCCCACACAGCC-1L8TX_181211_01_A02	-3.93602	-9.28895	AIBS
AAAGTCCCACACTGGC-1L8TX_181211_01_A02	13.4695	-1.2294	AIBS
AAAGTCCCAGACCAAG-1L8TX_181211_01_A02	12.8269	-0.468796	AIBS
AAAGTCCGTGAGTAGC-1L8TX_181211_01_A02	2.72754	12.2405	AIBS
AAAGTCCGTTCTTGTT-1L8TX_181211_01_A02	-9.11689	-4.91514	AIBS
AAAGTCCGTTTAGTCG-1L8TX_181211_01_A02	2.78049	-4.39794	AIBS
AAAGTCCTCCGCATAA-1L8TX_181211_01_A02	-8.98632	0.572379	AIBS
AAAGTGAAGCTTGTTG-1L8TX_181211_01_A02	-3.28931	-8.46249	AIBS
AAAGTGAAGTAACAGT-1L8TX_181211_01_A02	-6.05794	-7.00264	AIBS
AAAGTGAAGTTTCTTC-1L8TX_181211_01_A02	-2.25922	-9.57951	AIBS
AAAGTGACACGTACAT-1L8TX_181211_01_A02	-6.98409	-6.89001	AIBS
AAAGTGACAGCGCGTT-1L8TX_181211_01_A02	-1.508	-9.73434	AIBS
AAAGTGACATCGCTGG-1L8TX_181211_01_A02	12.7667	4.06973	AIBS
AAAGTGACATCGTGCG-1L8TX_181211_01_A02	-8.95478	-0.0458316	AIBS
AAAGTGACATTACTCT-1L8TX_181211_01_A02	4.39797	-6.28021	AIBS
AAAGTGAGTGATACTC-1L8TX_181211_01_A02	1.69193	-3.47607	AIBS
AAAGTGATCATTGAGC-1L8TX_181211_01_A02	-3.94385	-8.94113	AIBS
AAAGTGATCCGCACGA-1L8TX_181211_01_A02	-3.03172	-8.30629	AIBS
AAATGGAAGCCTCCAG-1L8TX_181211_01_A02	-5.28817	-7.75342	AIBS
AAATGGAAGCGTCTGC-1L8TX_181211_01_A02	-8.20344	-0.792123	AIBS
AAATGGAAGGATGAGA-1L8TX_181211_01_A02	4.07719	1.43287	AIBS
AAATGGACAACAAAGT-1L8TX_181211_01_A02	-1.21675	2.83186	AIBS
AAATGGACAACAACAA-1L8TX_181211_01_A02	0.757074	-7.24564	AIBS
AAATGGACAGAATCGG-1L8TX_181211_01_A02	-9.67051	-0.933018	AIBS
AAATGGACATTCACAG-1L8TX_181211_01_A02	3.90971	-5.86659	AIBS
AAATGGAGTCCGGTCA-1L8TX_181211_01_A02	10.6147	-1.13702	AIBS
AAATGGAGTTGGACCC-1L8TX_181211_01_A02	13.1438	-1.69894	AIBS
AAATGGATCAACTGGT-1L8TX_181211_01_A02	2.02163	-6.81503	AIBS
AAATGGATCAAGCCAT-1L8TX_181211_01_A02	-3.85597	-7.65613	AIBS
AACAAAGAGCATTGTC-1L8TX_181211_01_A02	-6.88083	-6.29806	AIBS
AACAAAGAGGTTCACT-1L8TX_181211_01_A02	11.7481	-2.47532	AIBS
AACAAAGGTAGACGTG-1L8TX_181211_01_A02	1.63319	-4.77581	AIBS
AACAAAGTCACACCCT-1L8TX_181211_01_A02	-6.14396	-5.83335	AIBS
AACAAAGTCCGCTGTT-1L8TX_181211_01_A02	3.21364	14.651	AIBS
AACAAAGTCGAGAGCA-1L8TX_181211_01_A02	-10.127	-1.65387	AIBS
AACAACCAGGCAGTCA-1L8TX_181211_01_A02	12.7498	-4.12518	AIBS
AACAACCAGGCATTTC-1L8TX_181211_01_A02	-6.40143	-7.767	AIBS
AACAACCAGTCTGGAG-1L8TX_181211_01_A02	12.4047	-1.26155	AIBS
AACAACCCAACACTAC-1L8TX_181211_01_A02	7.57402	3.09806	AIBS
AACAACCGTAACAGTA-1L8TX_181211_01_A02	12.8824	-1.42993	AIBS
AACAACCGTGCTCTCT-1L8TX_181211_01_A02	12.9265	3.87222	AIBS
AACAACCGTTACCCTC-1L8TX_181211_01_A02	-8.90777	-0.771463	AIBS
AACAACCTCTCAATCT-1L8TX_181211_01_A02	-7.34997	-8.32522	AIBS
AACAAGAAGATTAGAC-1L8TX_181211_01_A02	12.6064	4.39643	AIBS
AACAAGAAGCCTGCCA-1L8TX_181211_01_A02	12.7374	4.02728	AIBS
AACAAGACAGAAACCG-1L8TX_181211_01_A02	8.58464	4.52286	AIBS
AACAAGACAGTCCGTG-1L8TX_181211_01_A02	-6.43228	-6.3569	AIBS
AACAAGAGTACTCAAC-1L8TX_181211_01_A02	10.3999	-3.02159	AIBS
AACAAGAGTCAAGGCA-1L8TX_181211_01_A02	-8.66134	1.63485	AIBS
AACAAGATCATTCCTA-1L8TX_181211_01_A02	10.5712	-2.70838	AIBS
AACAAGATCCTTCTGG-1L8TX_181211_01_A02	-1.09546	1.46269	AIBS
AACACACCAGAACTCT-1L8TX_181211_01_A02	-3.42571	-7.01414	AIBS
AACACACCAGTGGGTA-1L8TX_181211_01_A02	1.55969	10.2487	AIBS
AACACACGTAATTAGG-1L8TX_181211_01_A02	-9.03109	-3.36056	AIBS
AACACACGTTCATCGA-1L8TX_181211_01_A02	-7.78511	-0.549626	AIBS
AACACACTCAGCGCAC-1L8TX_181211_01_A02	-8.5395	2.15676	AIBS
AACACACTCTGGGCCA-1L8TX_181211_01_A02	7.60168	3.14717	AIBS
AACAGGGAGCTAATCC-1L8TX_181211_01_A02	-2.60254	15.4304	AIBS
AACAGGGAGGATGCGT-1L8TX_181211_01_A02	-7.51996	-6.64228	AIBS
AACAGGGCACCAGCTG-1L8TX_181211_01_A02	12.3513	-3.62767	AIBS
AACAGGGCACGTTCGG-1L8TX_181211_01_A02	13.0772	4.03021	AIBS
AACAGGGCACTACCCT-1L8TX_181211_01_A02	13.1853	-0.117591	AIBS
AACAGGGGTGCCCGTA-1L8TX_181211_01_A02	-8.06244	-0.0497076	AIBS
AACAGGGGTTTCGATG-1L8TX_181211_01_A02	-6.14615	-5.33944	AIBS
AACAGGGTCTCTGAGA-1L8TX_181211_01_A02	-4.68324	10.2434	AIBS
AACCAACAGAAAGTCT-1L8TX_181211_01_A02	2.09353	9.16627	AIBS
AACCAACAGAGGCCAT-1L8TX_181211_01_A02	0.498742	-8.05258	AIBS
AACCAACAGCACTCTA-1L8TX_181211_01_A02	7.69263	3.25085	AIBS
AACCAACCAAGAGGCT-1L8TX_181211_01_A02	-3.81861	8.28518	AIBS
AACCAACCAGTTGCGC-1L8TX_181211_01_A02	-9.63317	-0.437179	AIBS
AACCAACGTAATACCC-1L8TX_181211_01_A02	-2.9778	-9.29625	AIBS
AACCAACGTTGATCGT-1L8TX_181211_01_A02	5.01202	6.91009	AIBS
AACCAACTCAGTAGGG-1L8TX_181211_01_A02	7.67971	2.69671	AIBS
AACCAACTCGGACTTA-1L8TX_181211_01_A02	12.1237	-2.28057	AIBS
AACCAACTCTAGTGTG-1L8TX_181211_01_A02	7.49079	2.7247	AIBS
AACCAACTCTTCCGTG-1L8TX_181211_01_A02	12.1029	-3.59379	AIBS
AACCACACACGGCTAC-1L8TX_181211_01_A02	8.76523	5.0529	AIBS
AACCACACAGAGGAAA-1L8TX_181211_01_A02	-8.38085	-1.41336	AIBS
AACCACACAGCGCGTT-1L8TX_181211_01_A02	12.9898	-1.85151	AIBS
AACCACACATCGATCA-1L8TX_181211_01_A02	-8.3827	-4.56766	AIBS
AACCACAGTGAGTTGG-1L8TX_181211_01_A02	-8.99272	0.444579	AIBS
AACCACATCTCTGCTG-1L8TX_181211_01_A02	13.8999	-1.37212	AIBS
AACCATGCAATGAGCG-1L8TX_181211_01_A02	4.1784	-5.91218	AIBS
AACCATGCATCCCGTT-1L8TX_181211_01_A02	-9.18768	1.77009	AIBS
AACCATGGTCAAGTTC-1L8TX_181211_01_A02	11.0336	-2.89199	AIBS
AACCATGGTCACTCGG-1L8TX_181211_01_A02	-8.25605	-3.48243	AIBS
AACCATGTCAAACCCA-1L8TX_181211_01_A02	1.5248	-5.99719	AIBS
AACCATGTCAGACCCG-1L8TX_181211_01_A02	-5.2869	10.662	AIBS
AACCATGTCAGCAATC-1L8TX_181211_01_A02	12.2704	-1.00103	AIBS
AACCATGTCGCCGAAC-1L8TX_181211_01_A02	3.92103	-5.76472	AIBS
AACCATGTCGGCCCAA-1L8TX_181211_01_A02	-4.1072	9.93712	AIBS
AACCCAAAGGACAGTC-1L8TX_181211_01_A02	10.0096	-1.95379	AIBS
AACCCAAAGTCTAGAA-1L8TX_181211_01_A02	12.7921	0.0454798	AIBS
AACCCAACAGTGCCTG-1L8TX_181211_01_A02	0.67864	-9.3694	AIBS
AACCCAACAGTTCCAA-1L8TX_181211_01_A02	13.2622	-0.0292792	AIBS
AACCCAACAGTTTCAG-1L8TX_181211_01_A02	12.4735	-3.97158	AIBS
AACCCAAGTGATAGTA-1L8TX_181211_01_A02	-5.97098	-7.21903	AIBS
AACCCAAGTGTACATC-1L8TX_181211_01_A02	-4.03447	9.61914	AIBS
AACCCAATCCGACATA-1L8TX_181211_01_A02	12.3856	-3.64315	AIBS
AACCCAATCGTAGGAG-1L8TX_181211_01_A02	1.87076	14.9076	AIBS
AACCCAATCTACTGAG-1L8TX_181211_01_A02	0.282914	9.29535	AIBS
AACCTGAAGCCTTTCC-1L8TX_181211_01_A02	-3.27666	-7.69921	AIBS
AACCTGAAGTCCCAGC-1L8TX_181211_01_A02	-7.61496	-4.02309	AIBS
AACCTGACAAGGCAAC-1L8TX_181211_01_A02	-9.33054	0.747719	AIBS
AACCTGACAGATACCT-1L8TX_181211_01_A02	-4.90868	10.1907	AIBS
AACCTGACATCAGCAT-1L8TX_181211_01_A02	11.0834	-2.95572	AIBS
AACCTGACATGACTGT-1L8TX_181211_01_A02	-9.78427	0.160817	AIBS
AACCTGAGTGCATACT-1L8TX_181211_01_A02	-5.42024	9.96814	AIBS
AACCTGATCGTGCGAC-1L8TX_181211_01_A02	3.94508	-5.10008	AIBS
AACCTGATCGTGGCTG-1L8TX_181211_01_A02	-7.74015	-1.1391	AIBS
AACCTTTCAGAACCGA-1L8TX_181211_01_A02	-2.15305	14.1921	AIBS
AACCTTTCATCATCTT-1L8TX_181211_01_A02	3.61634	14.4292	AIBS
AACCTTTGTGACTGTT-1L8TX_181211_01_A02	-7.82951	-0.850164	AIBS
AACCTTTGTTAACCTG-1L8TX_181211_01_A02	12.6456	-0.297545	AIBS
AACCTTTTCCTGCTAC-1L8TX_181211_01_A02	3.13003	-7.66194	AIBS
AACCTTTTCGAACCTA-1L8TX_181211_01_A02	-0.209706	6.52258	AIBS
AACGAAACAACCACAT-1L8TX_181211_01_A02	0.800332	-3.82544	AIBS
AACGAAACACGTATAC-1L8TX_181211_01_A02	10.7982	-1.64455	AIBS
AACGAAACATAATCCG-1L8TX_181211_01_A02	4.65838	1.08109	AIBS
AACGAAACATAGAATG-1L8TX_181211_01_A02	4.32396	-5.76109	AIBS
AACGAAACATGACGAG-1L8TX_181211_01_A02	4.39888	-5.491	AIBS
AACGAAAGTGTCCAAT-1L8TX_181211_01_A02	12.8517	-2.40538	AIBS
AACGAAATCAGACATC-1L8TX_181211_01_A02	-8.07024	0.192442	AIBS
AACGAAATCTCGGTAA-1L8TX_181211_01_A02	-8.9143	1.91575	AIBS
AACGAAATCTTTCCGG-1L8TX_181211_01_A02	1.27914	-5.84614	AIBS
AACGGGAAGAATCTAG-1L8TX_181211_01_A02	11.7128	-3.9111	AIBS
AACGGGAAGGGCCAAT-1L8TX_181211_01_A02	-5.48262	9.36546	AIBS
AACGGGACATCTATCT-1L8TX_181211_01_A02	0.577831	-4.03807	AIBS
AACGGGAGTGGGACAT-1L8TX_181211_01_A02	0.678955	-8.86384	AIBS
AACGGGATCGCAGATT-1L8TX_181211_01_A02	-9.37223	-3.1816	AIBS
AACGGGATCGCCATAA-1L8TX_181211_01_A02	-4.1357	-8.91253	AIBS
AACGTCAAGACGCCAA-1L8TX_181211_01_A02	12.9864	0.157768	AIBS
AACGTCAAGAGTAACT-1L8TX_181211_01_A02	10.8224	-0.753854	AIBS
AACGTCAAGCAGCCCT-1L8TX_181211_01_A02	2.91321	4.53371	AIBS
AACGTCAAGTCAGGGT-1L8TX_181211_01_A02	-6.98175	-5.9829	AIBS
AACGTCAAGTTGCTCA-1L8TX_181211_01_A02	2.11674	-4.49218	AIBS
AACGTCACAACCAACT-1L8TX_181211_01_A02	12.7267	-1.06111	AIBS
AACGTCACAGTCTCTC-1L8TX_181211_01_A02	-8.39661	0.174271	AIBS
AACGTCAGTAGGAGTC-1L8TX_181211_01_A02	-4.02762	-9.12796	AIBS
AACGTCAGTGGGACAT-1L8TX_181211_01_A02	7.6648	2.67748	AIBS
AACGTCATCATCACTT-1L8TX_181211_01_A02	12.4267	-3.7278	AIBS
AACGTCATCTGCCTGT-1L8TX_181211_01_A02	-1.35084	-9.59046	AIBS
AACTTCTAGAAGTATC-1L8TX_181211_01_A02	8.75749	5.09507	AIBS
AACTTCTAGCGATGCA-1L8TX_181211_01_A02	13.6896	-0.598165	AIBS
AACTTCTAGGGCAGAG-1L8TX_181211_01_A02	3.31909	-4.85623	AIBS
AACTTCTAGTAGGAAG-1L8TX_181211_01_A02	-3.52042	-8.03129	AIBS
AACTTCTAGTTGTAGA-1L8TX_181211_01_A02	-8.46364	2.05203	AIBS
AACTTCTCACTGCGTG-1L8TX_181211_01_A02	-8.74764	-4.93708	AIBS
AACTTCTCAGGTCTCG-1L8TX_181211_01_A02	-5.70611	-8.4498	AIBS
AACTTCTCATCTCCCA-1L8TX_181211_01_A02	0.050516	6.48285	AIBS
AACTTCTCATGACTAC-1L8TX_181211_01_A02	2.0238	-4.75641	AIBS
AACTTCTGTTAGGCCC-1L8TX_181211_01_A02	-5.88803	-6.29861	AIBS
AACTTCTTCGCTGCGA-1L8TX_181211_01_A02	-9.13822	-3.51781	AIBS
AACTTCTTCTAGCCTC-1L8TX_181211_01_A02	-0.549464	12.7808	AIBS
AAGAACAAGTACCGGA-1L8TX_181211_01_A02	0.758229	-8.08469	AIBS
AAGAACACACAACCGC-1L8TX_181211_01_A02	1.88906	-3.58605	AIBS
AAGAACACATGAAGGC-1L8TX_181211_01_A02	2.98366	-5.60388	AIBS
AAGAACATCCGCCTAT-1L8TX_181211_01_A02	-2.5214	15.6489	AIBS
AAGAACATCCTTCAGC-1L8TX_181211_01_A02	12.6934	0.411797	AIBS
AAGAACATCCTTTAGT-1L8TX_181211_01_A02	12.976	-1.09976	AIBS
AAGAACATCGGAGATG-1L8TX_181211_01_A02	-7.37085	-0.632614	AIBS
AAGAACATCTCTCTTC-1L8TX_181211_01_A02	1.89145	-4.77286	AIBS
AAGAACATCTGCAGCG-1L8TX_181211_01_A02	13.5296	-0.482029	AIBS
AAGACAAAGGCTTTCA-1L8TX_181211_01_A02	12.437	-1.71514	AIBS
AAGACAACAATGAAAC-1L8TX_181211_01_A02	-7.4178	0.163244	AIBS
AAGACAACACAAGGTG-1L8TX_181211_01_A02	2.14825	9.2515	AIBS
AAGACAAGTAGCTGCC-1L8TX_181211_01_A02	-6.61186	-5.27666	AIBS
AAGACAAGTGATATAG-1L8TX_181211_01_A02	8.84583	5.10133	AIBS
AAGACAAGTTGTGTTG-1L8TX_181211_01_A02	7.62101	2.76276	AIBS
AAGACAAGTTTCGGCG-1L8TX_181211_01_A02	-9.6278	-2.46594	AIBS
AAGACAATCTGCGAGC-1L8TX_181211_01_A02	-9.46532	-3.47017	AIBS
AAGACAATCTTTGATC-1L8TX_181211_01_A02	13.2304	-1.88869	AIBS
AAGACTCAGGCGTCCT-1L8TX_181211_01_A02	12.2392	2.11655	AIBS
AAGACTCAGTCTAGAA-1L8TX_181211_01_A02	2.44889	-7.17064	AIBS
AAGACTCAGTCTGGTT-1L8TX_181211_01_A02	10.9019	-3.92401	AIBS
AAGACTCCAAGAATAC-1L8TX_181211_01_A02	0.725117	-8.41029	AIBS
AAGACTCCATAGATGA-1L8TX_181211_01_A02	-8.22158	-0.870046	AIBS
AAGACTCGTAAGTAGT-1L8TX_181211_01_A02	-9.35924	-2.30537	AIBS
AAGACTCGTATTGAGA-1L8TX_181211_01_A02	7.71994	3.14933	AIBS
AAGACTCGTCTTTCTA-1L8TX_181211_01_A02	1.3457	-3.92044	AIBS
AAGACTCGTTCAGCGC-1L8TX_181211_01_A02	-7.01371	-0.127642	AIBS
AAGACTCGTTGCGAAG-1L8TX_181211_01_A02	12.5012	-1.28958	AIBS
AAGACTCTCAGGGTAG-1L8TX_181211_01_A02	-1.08398	2.00977	AIBS
AAGACTCTCCGATCGG-1L8TX_181211_01_A02	13.307	-1.54628	AIBS
AAGATAGAGTACTGTC-1L8TX_181211_01_A02	0.859444	-7.4773	AIBS
AAGATAGAGTGGCAGT-1L8TX_181211_01_A02	-9.11597	1.86581	AIBS
AAGATAGGTACGAGCA-1L8TX_181211_01_A02	-9.00388	-1.80836	AIBS
AAGATAGGTATGTCCA-1L8TX_181211_01_A02	1.73502	-5.35892	AIBS
AAGATAGGTGTGTGGA-1L8TX_181211_01_A02	-1.46723	13.285	AIBS
AAGATAGGTTGTGTAC-1L8TX_181211_01_A02	10.9668	-2.84268	AIBS
AAGATAGGTTTCGTGA-1L8TX_181211_01_A02	13.1828	-0.13114	AIBS
AAGATAGTCGCGCTGA-1L8TX_181211_01_A02	-8.23495	-2.75969	AIBS
AAGATAGTCTGAGAAA-1L8TX_181211_01_A02	-8.53178	-6.94446	AIBS
AAGCATCAGAATCGCG-1L8TX_181211_01_A02	-9.36985	-4.64424	AIBS
AAGCATCCACGCACCA-1L8TX_181211_01_A02	-4.3922	10.4514	AIBS
AAGCATCCACGCCACA-1L8TX_181211_01_A02	2.00662	8.93731	AIBS
AAGCATCCATAAGATG-1L8TX_181211_01_A02	2.55277	-6.81251	AIBS
AAGCATCGTCCGGTCA-1L8TX_181211_01_A02	-7.00754	-6.42822	AIBS
AAGCATCGTCTCCTGT-1L8TX_181211_01_A02	-3.73198	8.3129	AIBS
AAGCATCTCAACTTTC-1L8TX_181211_01_A02	1.11445	12.7181	AIBS
AAGCATCTCCGGACGT-1L8TX_181211_01_A02	-6.75546	-0.679184	AIBS
AAGCCATAGACGCCAA-1L8TX_181211_01_A02	-1.68149	12.8597	AIBS
AAGCCATAGCCTAACT-1L8TX_181211_01_A02	-8.59426	1.94822	AIBS
AAGCCATAGCTGAAGC-1L8TX_181211_01_A02	12.0533	-1.17494	AIBS
AAGCCATCACTACGGC-1L8TX_181211_01_A02	-10.3317	-3.06161	AIBS
AAGCCATGTCCTCCTA-1L8TX_181211_01_A02	-3.22733	15.6078	AIBS
AAGCCATGTTGCTCCT-1L8TX_181211_01_A02	-6.3847	-0.343143	AIBS
AAGCCATTCCGTGACG-1L8TX_181211_01_A02	12.0549	-3.44909	AIBS
AAGCCATTCCGTTGGG-1L8TX_181211_01_A02	-8.99506	2.04308	AIBS
AAGCGAGAGATCACCT-1L8TX_181211_01_A02	1.90751	9.88462	AIBS
AAGCGAGCACCAGTTA-1L8TX_181211_01_A02	12.2777	-0.00651235	AIBS
AAGCGAGCATCGATCA-1L8TX_181211_01_A02	0.777929	-10.3929	AIBS
AAGCGAGGTTAAGTCC-1L8TX_181211_01_A02	-6.83379	-0.703741	AIBS
AAGCGAGTCATGCCAA-1L8TX_181211_01_A02	-5.82912	-6.21188	AIBS
AAGCGAGTCCATCCGT-1L8TX_181211_01_A02	-9.02676	-5.38038	AIBS
AAGCGAGTCTTAGTTC-1L8TX_181211_01_A02	-7.21367	-5.2276	AIBS
AAGCGTTAGAGCATCG-1L8TX_181211_01_A02	-2.72097	14.9468	AIBS
AAGCGTTAGCGAATGC-1L8TX_181211_01_A02	11.8889	-1.36095	AIBS
AAGCGTTAGGTTAAAC-1L8TX_181211_01_A02	-2.19251	15.5003	AIBS
AAGCGTTCACCGTCGA-1L8TX_181211_01_A02	-2.58232	13.5634	AIBS
AAGCGTTCAGCTTCGG-1L8TX_181211_01_A02	-9.21784	-1.20902	AIBS
AAGCGTTCAGTAGAGC-1L8TX_181211_01_A02	12.4794	-4.22514	AIBS
AAGCGTTCAGTCTTCC-1L8TX_181211_01_A02	-7.06092	-0.98928	AIBS
AAGCGTTGTAGTTCCA-1L8TX_181211_01_A02	-8.29977	-7.27751	AIBS
AAGCGTTGTATCGCTA-1L8TX_181211_01_A02	-1.32698	0.359417	AIBS
AAGCGTTGTGGCCACT-1L8TX_181211_01_A02	-2.14581	15.0682	AIBS
AAGCGTTTCAAAGACA-1L8TX_181211_01_A02	1.11989	-9.55206	AIBS
AAGCGTTTCAACACCA-1L8TX_181211_01_A02	11.3128	-2.83425	AIBS
AAGCGTTTCTGGGCAC-1L8TX_181211_01_A02	12.2643	4.52859	AIBS
AAGGAATAGATAGCAT-1L8TX_181211_01_A02	12.5154	0.511539	AIBS
AAGGAATAGCACTGGA-1L8TX_181211_01_A02	-9.85843	0.364858	AIBS
AAGGAATAGGTTGAGC-1L8TX_181211_01_A02	3.38106	-5.19738	AIBS
AAGGAATCAGACTCTA-1L8TX_181211_01_A02	12.7029	-3.52916	AIBS
AAGGAATCATCCGATA-1L8TX_181211_01_A02	-10.3103	-2.91334	AIBS
AAGGAATCATCCGTGG-1L8TX_181211_01_A02	-6.99109	-5.01967	AIBS
AAGGAATCATGGAGAC-1L8TX_181211_01_A02	-6.23163	-0.651192	AIBS
AAGGAATGTACTGGGA-1L8TX_181211_01_A02	-5.76345	9.63352	AIBS
AAGGAATTCCTGGTCT-1L8TX_181211_01_A02	-1.30333	12.9113	AIBS
AAGGAATTCTGGTGGC-1L8TX_181211_01_A02	11.7389	-3.2589	AIBS
AAGGTAAAGCTCGACC-1L8TX_181211_01_A02	-4.07725	-8.10427	AIBS
AAGGTAAAGTCGGCCT-1L8TX_181211_01_A02	-7.63213	-7.08538	AIBS
AAGGTAACAAACCACT-1L8TX_181211_01_A02	2.81131	-4.23897	AIBS
AAGGTAACAAGTAGTA-1L8TX_181211_01_A02	-7.01838	-1.74788	AIBS
AAGGTAACAATTTCGG-1L8TX_181211_01_A02	10.664	-3.08839	AIBS
AAGGTAACATGTCGTA-1L8TX_181211_01_A02	-2.32824	13.6077	AIBS
AAGGTAAGTAAGCAAT-1L8TX_181211_01_A02	1.35903	-8.12341	AIBS
AAGGTAAGTATCGCTA-1L8TX_181211_01_A02	-6.26325	-5.10064	AIBS
AAGGTAAGTGAGTGAC-1L8TX_181211_01_A02	-9.76737	-3.32719	AIBS
AAGGTAATCAGCGCGT-1L8TX_181211_01_A02	12.5726	-0.866671	AIBS
AAGGTAATCAGGTGTT-1L8TX_181211_01_A02	4.88679	1.29725	AIBS
AAGGTAATCCGTGTCT-1L8TX_181211_01_A02	-1.56772	15.3161	AIBS
AAGGTAATCTATCGTT-1L8TX_181211_01_A02	-8.5994	-7.46116	AIBS
AAGTACCAGCTCCGAC-1L8TX_181211_01_A02	-9.56614	-4.32151	AIBS
AAGTACCAGTGTTCAC-1L8TX_181211_01_A02	3.36394	-5.22658	AIBS
AAGTACCCAAGTGGGT-1L8TX_181211_01_A02	10.538	-3.09778	AIBS
AAGTACCCAGGTATGG-1L8TX_181211_01_A02	-9.34564	-3.82134	AIBS
AAGTACCGTATGGAAT-1L8TX_181211_01_A02	13.2045	3.7682	AIBS
AAGTACCTCCGCTGTT-1L8TX_181211_01_A02	-6.97177	-6.93425	AIBS
AAGTCGTAGAAGATCT-1L8TX_181211_01_A02	-7.69905	-7.31028	AIBS
AAGTCGTAGGCTTTCA-1L8TX_181211_01_A02	-8.59517	0.0539063	AIBS
AAGTCGTCAAGTGGAC-1L8TX_181211_01_A02	4.71102	1.07941	AIBS
AAGTCGTCACAGAAGC-1L8TX_181211_01_A02	1.28445	-4.17246	AIBS
AAGTCGTCACTAACGT-1L8TX_181211_01_A02	1.02122	12.7647	AIBS
AAGTCGTGTCTCAGAT-1L8TX_181211_01_A02	-8.39488	-7.66151	AIBS
AAGTCGTTCAGCCCAG-1L8TX_181211_01_A02	0.4333	-8.44627	AIBS
AAGTCGTTCGCTATTT-1L8TX_181211_01_A02	8.54621	4.48815	AIBS
AAGTCGTTCTTGTGCC-1L8TX_181211_01_A02	2.7902	14.9017	AIBS
AAGTGAAAGATGAACT-1L8TX_181211_01_A02	-8.18647	-6.81194	AIBS
AAGTGAAAGCAGATAT-1L8TX_181211_01_A02	12.2456	-3.91694	AIBS
AAGTGAAAGGGCGAGA-1L8TX_181211_01_A02	11.6161	-4.3291	AIBS
AAGTGAACAGGACGAT-1L8TX_181211_01_A02	-9.10495	1.26313	AIBS
AAGTGAACAGGTTTAC-1L8TX_181211_01_A02	-9.3859	-0.166007	AIBS
AAGTGAAGTGACAGGT-1L8TX_181211_01_A02	13.0713	3.87362	AIBS
AAGTGAAGTTTGCCGG-1L8TX_181211_01_A02	4.24921	-5.82962	AIBS
AAGTGAATCAGCGCGT-1L8TX_181211_01_A02	-6.51626	-0.779836	AIBS
AAGTGAATCAGGAACG-1L8TX_181211_01_A02	1.69881	-9.44952	AIBS
AAGTGAATCTGAGTCA-1L8TX_181211_01_A02	12.7574	-2.90338	AIBS
AAGTTCGCAATAAGGT-1L8TX_181211_01_A02	-8.08373	0.24994	AIBS
AAGTTCGCAGCTCATA-1L8TX_181211_01_A02	10.4537	-2.73542	AIBS
AAGTTCGCAGGGATAC-1L8TX_181211_01_A02	-5.3365	7.63654	AIBS
AAGTTCGCAGTCGGTC-1L8TX_181211_01_A02	-0.65067	-8.69896	AIBS
AAGTTCGGTAGTATAG-1L8TX_181211_01_A02	-9.21362	-4.04496	AIBS
AAGTTCGGTATGAAAC-1L8TX_181211_01_A02	12.6989	-1.01172	AIBS
AAGTTCGGTCTTGTCC-1L8TX_181211_01_A02	-8.53769	-4.03657	AIBS
AAGTTCGGTGAGACCA-1L8TX_181211_01_A02	0.563904	-9.61645	AIBS
AAGTTCGTCAGGGTAG-1L8TX_181211_01_A02	-9.05475	1.96384	AIBS
AAGTTCGTCATACAGC-1L8TX_181211_01_A02	9.7169	-1.90517	AIBS
AAGTTCGTCCATCCGT-1L8TX_181211_01_A02	-5.07071	9.23754	AIBS
AAGTTCGTCGCTTTAT-1L8TX_181211_01_A02	-9.63131	0.422266	AIBS
AATAGAGAGACTACGG-1L8TX_181211_01_A02	-3.6572	8.26276	AIBS
AATAGAGAGTCACAGG-1L8TX_181211_01_A02	8.03213	3.85087	AIBS
AATAGAGCAGGAGACT-1L8TX_181211_01_A02	12.9466	0.378922	AIBS
AATAGAGCATAGAGGC-1L8TX_181211_01_A02	1.95365	-4.71333	AIBS
AATAGAGCATGCCGGT-1L8TX_181211_01_A02	12.5406	-4.38673	AIBS
AATAGAGGTCTGCATA-1L8TX_181211_01_A02	2.7049	-7.41436	AIBS
AATAGAGGTGGTTCTA-1L8TX_181211_01_A02	-8.88163	-5.52475	AIBS
AATAGAGGTTCGGTAT-1L8TX_181211_01_A02	-2.8629	15.2532	AIBS
AATCACGAGAGCATCG-1L8TX_181211_01_A02	8.68029	4.8815	AIBS
AATCACGAGCGGTAGT-1L8TX_181211_01_A02	4.09396	-5.69845	AIBS
AATCACGCACACTTAG-1L8TX_181211_01_A02	2.67913	12.6635	AIBS
AATCACGCACTTCAAG-1L8TX_181211_01_A02	13.253	3.79556	AIBS
AATCACGGTCTGTCAA-1L8TX_181211_01_A02	-1.17264	2.96147	AIBS
AATCACGTCAGTCAGT-1L8TX_181211_01_A02	11.6807	-2.97346	AIBS
AATCGACAGAATCGTA-1L8TX_181211_01_A02	-8.09715	-5.94003	AIBS
AATCGACAGACCAGCA-1L8TX_181211_01_A02	-8.07446	-4.65299	AIBS
AATCGACAGCCTATTG-1L8TX_181211_01_A02	-0.671196	-9.106	AIBS
AATCGACCACCCTGAG-1L8TX_181211_01_A02	-7.38227	-1.24786	AIBS
AATCGACGTCGAATTC-1L8TX_181211_01_A02	-4.78901	10.6426	AIBS
AATCGACTCGCTAGCG-1L8TX_181211_01_A02	-2.53442	9.68222	AIBS
AATCGACTCGTCCTCA-1L8TX_181211_01_A02	5.12866	6.64118	AIBS
AATCGTGAGAGAACCC-1L8TX_181211_01_A02	-6.82721	-0.499605	AIBS
AATCGTGAGGTGCTAG-1L8TX_181211_01_A02	-5.37941	9.61682	AIBS
AATCGTGAGTTAACAG-1L8TX_181211_01_A02	-8.97105	-2.09496	AIBS
AATCGTGCACACCTGG-1L8TX_181211_01_A02	-8.34535	-4.63582	AIBS
AATCGTGCAGTTGCGC-1L8TX_181211_01_A02	8.55648	4.68783	AIBS
AATCGTGCATCTCATT-1L8TX_181211_01_A02	-4.64221	10.2804	AIBS
AATCGTGGTCCTCATC-1L8TX_181211_01_A02	4.35167	-5.56761	AIBS
AATCGTGGTCGCACGT-1L8TX_181211_01_A02	-2.17648	13.9547	AIBS
AATCGTGGTTTGTTCT-1L8TX_181211_01_A02	0.527421	-10.3571	AIBS
AATCGTGTCCGTGCGA-1L8TX_181211_01_A02	1.37988	-8.38667	AIBS
AATCGTGTCTAAGCCA-1L8TX_181211_01_A02	13.0826	3.62484	AIBS
AATGAAGGTACGAAAT-1L8TX_181211_01_A02	-3.12319	-8.67655	AIBS
AATGAAGGTCTTACTT-1L8TX_181211_01_A02	11.6118	-4.07004	AIBS
AATGAAGGTGTCGCTG-1L8TX_181211_01_A02	0.30321	-8.76689	AIBS
AATGAAGTCCAATCTT-1L8TX_181211_01_A02	-9.21034	-5.54195	AIBS
AATGACCAGATCGACG-1L8TX_181211_01_A02	4.10236	-5.39028	AIBS
AATGACCAGGAATTAC-1L8TX_181211_01_A02	-9.2021	-2.84585	AIBS
AATGACCAGGATGTTA-1L8TX_181211_01_A02	-5.92887	-6.95041	AIBS
AATGACCAGGGACCAT-1L8TX_181211_01_A02	-6.8979	-1.47079	AIBS
AATGACCCAATTTCGG-1L8TX_181211_01_A02	1.2229	-7.48846	AIBS
AATGACCCACTTCAGA-1L8TX_181211_01_A02	-7.2168	-1.93992	AIBS
AATGACCGTAACAGTA-1L8TX_181211_01_A02	13.3025	-1.1369	AIBS
AATGACCGTTGAGAGC-1L8TX_181211_01_A02	10.1401	-2.12485	AIBS
AATGACCTCCTTCGAC-1L8TX_181211_01_A02	3.54741	-6.31443	AIBS
AATGACCTCGAGCCAC-1L8TX_181211_01_A02	-1.89845	-9.46993	AIBS
AATGCCACACATCATG-1L8TX_181211_01_A02	-6.16717	-7.02132	AIBS
AATGCCACAGGTTCCG-1L8TX_181211_01_A02	-3.39108	-8.81593	AIBS
AATGCCAGTTGTTGCA-1L8TX_181211_01_A02	-10.0589	-2.33814	AIBS
AATGCCAGTTTACTGG-1L8TX_181211_01_A02	0.641317	-9.09958	AIBS
AATGCCATCACCCATC-1L8TX_181211_01_A02	0.55118	-9.26768	AIBS
AATGCCATCCAAGAGG-1L8TX_181211_01_A02	-6.98069	-7.69861	AIBS
AATGGAAAGCGTTCAT-1L8TX_181211_01_A02	3.64103	-4.79711	AIBS
AATGGAAAGTCCTGTA-1L8TX_181211_01_A02	12.4194	-4.23051	AIBS
AATGGAACAGAGAATT-1L8TX_181211_01_A02	-10.1407	-2.40474	AIBS
AATGGAAGTCGGCTAC-1L8TX_181211_01_A02	-10.2872	-2.67884	AIBS
AATGGAAGTTGGACTT-1L8TX_181211_01_A02	-1.84363	13.8987	AIBS
AATGGAATCCCATTTA-1L8TX_181211_01_A02	1.90285	12.1728	AIBS
AATGGAATCGTGGCGT-1L8TX_181211_01_A02	-6.13241	-7.17874	AIBS
AATGGCTAGAGATGCC-1L8TX_181211_01_A02	12.1769	-4.45323	AIBS
AATGGCTAGGAACGAA-1L8TX_181211_01_A02	-5.62129	9.83995	AIBS
AATGGCTAGTCCGCCA-1L8TX_181211_01_A02	-8.72059	-0.618509	AIBS
AATGGCTCAATAGGGC-1L8TX_181211_01_A02	11.0815	-3.81308	AIBS
AATGGCTGTTCCTAGA-1L8TX_181211_01_A02	-3.50524	-7.78037	AIBS
AATGGCTGTTGTTGAC-1L8TX_181211_01_A02	11.8341	-3.8833	AIBS
AATGGCTTCAAGAGGC-1L8TX_181211_01_A02	-8.82096	-2.05262	AIBS
AATGGCTTCGCACGAC-1L8TX_181211_01_A02	-9.33315	0.361635	AIBS
AATGGCTTCTCAATCT-1L8TX_181211_01_A02	1.38542	-3.32114	AIBS
AATTCCTGTGAGTTGG-1L8TX_181211_01_A02	-7.17439	-8.28522	AIBS
AATTCCTTCAGTGGGA-1L8TX_181211_01_A02	11.451	-3.25309	AIBS
AATTTCCAGTACTCGT-1L8TX_181211_01_A02	-8.7596	-0.0378567	AIBS
AATTTCCCAATTGTGC-1L8TX_181211_01_A02	-0.764449	2.02881	AIBS
AATTTCCCACTTCAGA-1L8TX_181211_01_A02	-9.26429	0.824831	AIBS
AATTTCCCATTCCTCG-1L8TX_181211_01_A02	2.90873	-6.42874	AIBS
AATTTCCGTACCCGCA-1L8TX_181211_01_A02	12.5666	-4.40789	AIBS
AATTTCCGTACGAGCA-1L8TX_181211_01_A02	1.15304	-9.30862	AIBS
AATTTCCGTATTTCTC-1L8TX_181211_01_A02	-9.09495	-1.93323	AIBS
ACAAAGAAGCTCGCAC-1L8TX_181211_01_A02	2.09016	12.0766	AIBS
ACAAAGAAGTGCAACG-1L8TX_181211_01_A02	13.0994	-2.72008	AIBS
ACAAAGAAGTTGTAGA-1L8TX_181211_01_A02	-9.21218	-5.41121	AIBS
ACAAAGACATCATCTT-1L8TX_181211_01_A02	-9.24216	-5.21717	AIBS
ACAAAGAGTAACGCGA-1L8TX_181211_01_A02	11.3437	-2.50016	AIBS
ACAAAGAGTAATGTGA-1L8TX_181211_01_A02	0.650551	-3.81849	AIBS
ACAAAGAGTGCAAGAC-1L8TX_181211_01_A02	-7.31154	-6.76235	AIBS
ACAAAGAGTGCATGTT-1L8TX_181211_01_A02	-9.58084	-1.01975	AIBS
ACAAAGATCCTAAACG-1L8TX_181211_01_A02	8.42971	4.62793	AIBS
ACAAAGATCCTACGAA-1L8TX_181211_01_A02	7.85204	3.75581	AIBS
ACAACCAAGAAACTAC-1L8TX_181211_01_A02	2.2986	-7.23258	AIBS
ACAACCAAGAAGCTCG-1L8TX_181211_01_A02	-8.91369	1.0014	AIBS
ACAACCAAGCCTGACC-1L8TX_181211_01_A02	-7.68947	-0.814755	AIBS
ACAACCAAGCGACTGA-1L8TX_181211_01_A02	-6.48575	-5.89558	AIBS
ACAACCACAAGAAATC-1L8TX_181211_01_A02	-8.21083	1.59778	AIBS
ACAACCACACAGCTTA-1L8TX_181211_01_A02	3.94119	-5.49254	AIBS
ACAACCAGTGGTAATA-1L8TX_181211_01_A02	13.1492	-2.2886	AIBS
ACAACCAGTTGTAAAG-1L8TX_181211_01_A02	11.2996	-4.43646	AIBS
ACAACCATCACCTACC-1L8TX_181211_01_A02	-2.67253	10.0221	AIBS
ACAACCATCCGAGGCT-1L8TX_181211_01_A02	-8.00653	-0.509602	AIBS
ACAACCATCCGTGTGG-1L8TX_181211_01_A02	1.38355	-9.25439	AIBS
ACAAGCTAGCAGAAAG-1L8TX_181211_01_A02	11.6976	-3.41182	AIBS
ACAAGCTAGGTCGACA-1L8TX_181211_01_A02	-8.68746	2.37024	AIBS
ACAAGCTAGTCAGAGC-1L8TX_181211_01_A02	9.44665	-1.20864	AIBS
ACAAGCTCAAGAGTTA-1L8TX_181211_01_A02	9.76221	-1.43154	AIBS
ACAAGCTCACTTGGCG-1L8TX_181211_01_A02	-0.355916	-8.81862	AIBS
ACAAGCTCAGGCGATA-1L8TX_181211_01_A02	12.4297	-0.626792	AIBS
ACAAGCTCATCTGCGG-1L8TX_181211_01_A02	-8.09766	0.32862	AIBS
ACAAGCTGTAGTCACT-1L8TX_181211_01_A02	12.0187	-3.9015	AIBS
ACAAGCTGTTCGGCTG-1L8TX_181211_01_A02	-0.714226	2.96413	AIBS
ACAAGCTTCGGTTAGT-1L8TX_181211_01_A02	2.08821	-3.92141	AIBS
ACACAGTAGATACATG-1L8TX_181211_01_A02	12.9123	-2.19804	AIBS
ACACAGTAGATGGCAC-1L8TX_181211_01_A02	1.48557	-4.66091	AIBS
ACACAGTAGGCCGCTT-1L8TX_181211_01_A02	5.27019	6.71825	AIBS
ACACAGTAGGGTATAT-1L8TX_181211_01_A02	7.55704	2.67105	AIBS
ACACAGTAGTGTACCT-1L8TX_181211_01_A02	0.341268	-4.36801	AIBS
ACACAGTCACAGTACT-1L8TX_181211_01_A02	4.24164	-5.87827	AIBS
ACACAGTCAGAACTAA-1L8TX_181211_01_A02	-8.90069	-3.78379	AIBS
ACACAGTCAGCTGCCA-1L8TX_181211_01_A02	13.1978	-2.21703	AIBS
ACACAGTCATCGCTCT-1L8TX_181211_01_A02	-5.91598	-6.34621	AIBS
ACACAGTTCCCAATAG-1L8TX_181211_01_A02	-4.41243	-6.78234	AIBS
ACACCAAAGCGGACAT-1L8TX_181211_01_A02	0.18055	-9.84593	AIBS
ACACCAAAGTATGGCG-1L8TX_181211_01_A02	-4.49586	-7.9809	AIBS
ACACCAACAATTGAAG-1L8TX_181211_01_A02	-4.46441	10.2918	AIBS
ACACCAACATGAAGGC-1L8TX_181211_01_A02	3.54412	-7.54456	AIBS
ACACCAACATGACGAG-1L8TX_181211_01_A02	12.583	0.243078	AIBS
ACACCAAGTCTGTGCG-1L8TX_181211_01_A02	-9.8684	-1.86751	AIBS
ACACGCGAGGCCTTGC-1L8TX_181211_01_A02	0.0445589	-9.53818	AIBS
ACACGCGCACAATTCG-1L8TX_181211_01_A02	0.85678	-8.41554	AIBS
ACACGCGCACACAGCC-1L8TX_181211_01_A02	13.7161	-0.534686	AIBS
ACACGCGCACGTAGAG-1L8TX_181211_01_A02	-1.0366	1.59384	AIBS
ACACGCGCATCTGTTT-1L8TX_181211_01_A02	-3.7092	-7.70447	AIBS
ACACGCGGTGTGTCCG-1L8TX_181211_01_A02	10.5786	-3.31208	AIBS
ACACGCGGTTACTCAG-1L8TX_181211_01_A02	3.62361	-5.37559	AIBS
ACACGCGGTTATTCCT-1L8TX_181211_01_A02	-4.78994	-7.80246	AIBS
ACACGCGTCATTCTTG-1L8TX_181211_01_A02	3.50043	14.433	AIBS
ACACGCGTCTAGTGTG-1L8TX_181211_01_A02	12.9411	3.66335	AIBS
ACACGCGTCTCATAGG-1L8TX_181211_01_A02	-8.3737	-0.502504	AIBS
ACACGCGTCTCCGCAT-1L8TX_181211_01_A02	-7.59474	-7.67984	AIBS
ACACTGAAGACGGAAA-1L8TX_181211_01_A02	2.39401	-4.89632	AIBS
ACACTGAAGCTGCCAC-1L8TX_181211_01_A02	-6.22683	-7.85267	AIBS
ACACTGAAGTCACACT-1L8TX_181211_01_A02	0.0729659	-5.02436	AIBS
ACACTGACACCGGAAA-1L8TX_181211_01_A02	0.871616	-9.12719	AIBS
ACACTGACATCACCAA-1L8TX_181211_01_A02	12.0332	-4.30466	AIBS
ACACTGAGTAGGCAAC-1L8TX_181211_01_A02	1.97295	-4.49114	AIBS
ACAGAAAAGGACTTCT-1L8TX_181211_01_A02	-9.05092	-5.8869	AIBS
ACAGAAACATGGGATG-1L8TX_181211_01_A02	-0.604421	-9.61444	AIBS
ACAGAAAGTTAGTTCG-1L8TX_181211_01_A02	-8.38273	-7.2217	AIBS
ACAGAAATCACGGAGA-1L8TX_181211_01_A02	11.9795	-2.13994	AIBS
ACAGAAATCCGAGTGC-1L8TX_181211_01_A02	1.65203	9.14066	AIBS
ACAGAAATCTCGAACA-1L8TX_181211_01_A02	-9.4687	-4.2318	AIBS
ACAGCCGAGGAACGCT-1L8TX_181211_01_A02	-8.89164	1.62785	AIBS
ACAGCCGCACACACGC-1L8TX_181211_01_A02	7.56554	9.10859	AIBS
ACAGCCGCAGACGGAT-1L8TX_181211_01_A02	12.9789	-3.3734	AIBS
ACAGCCGGTAGGACTG-1L8TX_181211_01_A02	-0.781486	-9.95735	AIBS
ACAGCCGGTATCGTAC-1L8TX_181211_01_A02	-7.0128	0.372576	AIBS
ACAGCCGGTGAATGAT-1L8TX_181211_01_A02	-7.57893	-1.71818	AIBS
ACAGCCGGTGATTGGG-1L8TX_181211_01_A02	0.0542172	-9.32285	AIBS
ACAGCCGGTGCGTCGT-1L8TX_181211_01_A02	12.5177	-1.799	AIBS
ACAGCCGGTGGTCAAG-1L8TX_181211_01_A02	-6.61924	-5.56194	AIBS
ACAGCCGGTGTTGCCG-1L8TX_181211_01_A02	-8.57263	-3.68898	AIBS
ACAGCCGGTTCACGAT-1L8TX_181211_01_A02	-1.14399	9.14602	AIBS
ACAGCCGGTTTAAGGA-1L8TX_181211_01_A02	-3.47316	-8.79326	AIBS
ACAGCCGGTTTGACAC-1L8TX_181211_01_A02	0.894834	-7.27002	AIBS
ACAGCCGTCAGGTGTT-1L8TX_181211_01_A02	1.85464	10.0985	AIBS
ACAGCCGTCCCGAACG-1L8TX_181211_01_A02	-6.27344	-6.60661	AIBS
ACAGGGAAGAGGATGA-1L8TX_181211_01_A02	12.3702	-3.87862	AIBS
ACAGGGAAGGGTTAAT-1L8TX_181211_01_A02	12.398	4.45283	AIBS
ACAGGGAGTGAGATCG-1L8TX_181211_01_A02	1.82382	12.1983	AIBS
ACAGGGAGTGGATTTC-1L8TX_181211_01_A02	-4.64447	9.78741	AIBS
ACAGGGATCAACCGAT-1L8TX_181211_01_A02	12.1228	-3.98865	AIBS
ACATCCCCACAATTCG-1L8TX_181211_01_A02	1.25056	-7.16831	AIBS
ACATCCCCAGCACGAA-1L8TX_181211_01_A02	11.3985	-3.84516	AIBS
ACATCCCCATCTTCGC-1L8TX_181211_01_A02	-8.06405	-1.88837	AIBS
ACATCCCTCAGCTGTA-1L8TX_181211_01_A02	0.396802	-8.73562	AIBS
ACATCCCTCAGGTAAA-1L8TX_181211_01_A02	11.7163	-3.72472	AIBS
ACATCCCTCATATGGC-1L8TX_181211_01_A02	8.33244	4.62359	AIBS
ACATCGAAGGATGGCT-1L8TX_181211_01_A02	0.0128855	-4.20354	AIBS
ACATCGAAGGGAGATA-1L8TX_181211_01_A02	5.42067	6.75839	AIBS
ACATCGACAGTTGGTT-1L8TX_181211_01_A02	1.17788	-3.61263	AIBS
ACATCGAGTTCCTTGC-1L8TX_181211_01_A02	1.90893	12.5923	AIBS
ACATCGATCCATGAGT-1L8TX_181211_01_A02	-9.38227	-3.72148	AIBS
ACATGCAAGAAGTATC-1L8TX_181211_01_A02	-1.65657	14.1713	AIBS
ACATGCAAGCGGATCA-1L8TX_181211_01_A02	11.4111	-3.66561	AIBS
ACATGCAAGGGAGGAC-1L8TX_181211_01_A02	12.5893	-2.70974	AIBS
ACATGCAAGTTGCTGT-1L8TX_181211_01_A02	10.1804	-1.45467	AIBS
ACATGCACAATGTTGC-1L8TX_181211_01_A02	-9.64146	-0.205318	AIBS
ACATGCACAATTCGTG-1L8TX_181211_01_A02	-6.31447	-5.32268	AIBS
ACATGCACACCAGGTC-1L8TX_181211_01_A02	12.5069	-2.29138	AIBS
ACATGCACACGCCAGT-1L8TX_181211_01_A02	11.6239	-3.00078	AIBS
ACATGCACATCCGGTG-1L8TX_181211_01_A02	-5.90096	-6.19252	AIBS
ACATGCAGTTCACGAT-1L8TX_181211_01_A02	-7.86008	-7.36413	AIBS
ACATTTCCACACGTGC-1L8TX_181211_01_A02	0.885252	-9.57517	AIBS
ACATTTCGTCAACCAT-1L8TX_181211_01_A02	10.6034	-3.39629	AIBS
ACATTTCGTCCACATA-1L8TX_181211_01_A02	8.70478	4.99698	AIBS
ACATTTCGTCGAAGCA-1L8TX_181211_01_A02	3.90171	-4.90605	AIBS
ACATTTCGTGCAGGAT-1L8TX_181211_01_A02	4.96717	1.29963	AIBS
ACATTTCGTTTGAAAG-1L8TX_181211_01_A02	2.29566	12.3075	AIBS
ACCAAACAGGGCGAGA-1L8TX_181211_01_A02	0.293509	-6.28347	AIBS
ACCAAACAGTACTGGG-1L8TX_181211_01_A02	-0.534963	2.7515	AIBS
ACCAAACCAATGCAAA-1L8TX_181211_01_A02	-2.83922	15.3203	AIBS
ACCAAACCACATTCGA-1L8TX_181211_01_A02	2.32217	-3.64715	AIBS
ACCAAACGTGACTAAA-1L8TX_181211_01_A02	-5.29933	9.7877	AIBS
ACCAACAAGATGTTAG-1L8TX_181211_01_A02	13.3021	-2.19642	AIBS
ACCAACATCATGAGGG-1L8TX_181211_01_A02	1.40539	14.6138	AIBS
ACCAACATCCACTGAA-1L8TX_181211_01_A02	-9.06746	-3.0446	AIBS
ACCAACATCGAAGCCC-1L8TX_181211_01_A02	10.3448	-1.56056	AIBS
ACCACAAGTGACGTCC-1L8TX_181211_01_A02	-3.86739	-8.56085	AIBS
ACCACAAGTTGAAGTA-1L8TX_181211_01_A02	13.1599	-0.552386	AIBS
ACCACAATCCACTAGA-1L8TX_181211_01_A02	11.3619	-1.67826	AIBS
ACCACAATCCCGAGGT-1L8TX_181211_01_A02	-8.94613	1.3313	AIBS
ACCACAATCTACAGGT-1L8TX_181211_01_A02	-3.73161	-7.90363	AIBS
ACCATTTAGGTAAACT-1L8TX_181211_01_A02	3.82148	-5.80656	AIBS
ACCATTTCAACAGTGG-1L8TX_181211_01_A02	4.12939	-6.34023	AIBS
ACCATTTCAATGTTGC-1L8TX_181211_01_A02	13.0155	-0.0213091	AIBS
ACCATTTCACTCGATA-1L8TX_181211_01_A02	2.85345	-5.73551	AIBS
ACCATTTCAGCCTTCT-1L8TX_181211_01_A02	11.4879	-2.82449	AIBS
ACCCAAAAGATGCTGG-1L8TX_181211_01_A02	12.3296	-4.07534	AIBS
ACCCAAACAAAGGCAC-1L8TX_181211_01_A02	11.411	0.0349158	AIBS
ACCCAAACAACCCGCA-1L8TX_181211_01_A02	2.88622	-7.96265	AIBS
ACCCAAACAAGTACCT-1L8TX_181211_01_A02	12.5893	-3.66892	AIBS
ACCCAAACAGAGAATT-1L8TX_181211_01_A02	2.01078	-4.41491	AIBS
ACCCAAACAGATCCAT-1L8TX_181211_01_A02	0.0917689	-7.82518	AIBS
ACCCAAACAGGATCTT-1L8TX_181211_01_A02	-6.4065	-8.38537	AIBS
ACCCAAACAGGCAATG-1L8TX_181211_01_A02	-2.37778	-9.35755	AIBS
ACCCAAAGTAAGATTG-1L8TX_181211_01_A02	-5.97952	-6.27084	AIBS
ACCCAAAGTCACTCTC-1L8TX_181211_01_A02	-3.8919	10.2319	AIBS
ACCCAAATCTGAATCG-1L8TX_181211_01_A02	0.678804	-7.46873	AIBS
ACCCTCAAGGCCCAAA-1L8TX_181211_01_A02	-9.3435	-3.34681	AIBS
ACCCTCACAATCGTCA-1L8TX_181211_01_A02	13.4328	-1.19713	AIBS
ACCCTCACACTGGCGT-1L8TX_181211_01_A02	13.4712	-2.34848	AIBS
ACCCTCAGTAATTAGG-1L8TX_181211_01_A02	2.1177	-8.81568	AIBS
ACCCTCAGTAGGAAAG-1L8TX_181211_01_A02	9.43817	-1.61612	AIBS
ACCCTCAGTGAACTAA-1L8TX_181211_01_A02	-0.581822	-9.64094	AIBS
ACCCTCATCAAGCCTA-1L8TX_181211_01_A02	1.80512	14.9619	AIBS
ACCCTCATCCATTTCA-1L8TX_181211_01_A02	11.7486	-4.01498	AIBS
ACCCTCATCTAACGCA-1L8TX_181211_01_A02	-9.31445	-3.83427	AIBS
ACCCTCATCTATCGGA-1L8TX_181211_01_A02	11.9869	-3.5191	AIBS
ACCCTCATCTCCTGCA-1L8TX_181211_01_A02	3.45352	13.7468	AIBS
ACCCTTGAGGCTATCT-1L8TX_181211_01_A02	11.5457	-3.34122	AIBS
ACCCTTGAGTACCGGA-1L8TX_181211_01_A02	-5.27451	-5.96005	AIBS
ACCCTTGAGTGACCTT-1L8TX_181211_01_A02	-1.86421	-9.61241	AIBS
ACCCTTGGTAGCGTAG-1L8TX_181211_01_A02	-6.86461	-0.839132	AIBS
ACCCTTGGTATGGTAA-1L8TX_181211_01_A02	1.87881	-4.03848	AIBS
ACCGTTCAGATGCTGG-1L8TX_181211_01_A02	10.8896	-3.65972	AIBS
ACCGTTCAGCCTGAGA-1L8TX_181211_01_A02	-10.0472	-1.51613	AIBS
ACCGTTCCACCAATTG-1L8TX_181211_01_A02	-3.23938	15.31	AIBS
ACCGTTCCAGTCGAGA-1L8TX_181211_01_A02	0.178682	6.62235	AIBS
ACCGTTCGTGACCTGC-1L8TX_181211_01_A02	-3.47192	-6.88087	AIBS
ACCGTTCGTTGTCAGT-1L8TX_181211_01_A02	10.3278	-2.92385	AIBS
ACCGTTCTCATGAAAG-1L8TX_181211_01_A02	1.13393	-3.63243	AIBS
ACCGTTCTCCTCTTTC-1L8TX_181211_01_A02	12.4421	-1.2936	AIBS
ACCTACCAGCTAATGA-1L8TX_181211_01_A02	-4.95478	9.47769	AIBS
ACCTACCAGGAACGAA-1L8TX_181211_01_A02	0.470116	-7.89908	AIBS
ACCTACCAGGTCGAGT-1L8TX_181211_01_A02	9.81075	-0.734258	AIBS
ACCTACCAGTACAGAT-1L8TX_181211_01_A02	-9.06605	-3.89138	AIBS
ACCTACCCACCCTTGT-1L8TX_181211_01_A02	9.82988	-1.48092	AIBS
ACCTACCCATGCAGCC-1L8TX_181211_01_A02	-3.17355	-9.3427	AIBS
ACCTACCGTACCTATG-1L8TX_181211_01_A02	2.6007	14.0652	AIBS
ACCTACCTCAACCTCC-1L8TX_181211_01_A02	12.8692	-2.49049	AIBS
ACCTACCTCAGACCCG-1L8TX_181211_01_A02	10.929	-2.24466	AIBS
ACCTACCTCCGCATAA-1L8TX_181211_01_A02	-3.95223	-8.31056	AIBS
ACCTACCTCTCAACGA-1L8TX_181211_01_A02	2.99995	-5.50539	AIBS
ACCTGAAAGAATACAC-1L8TX_181211_01_A02	2.12481	-3.39269	AIBS
ACCTGAACATTGCTTT-1L8TX_181211_01_A02	-9.80587	0.287066	AIBS
ACCTGAAGTGCAGGAT-1L8TX_181211_01_A02	1.56926	14.7041	AIBS
ACCTGAATCAGCAATC-1L8TX_181211_01_A02	-9.40012	0.70295	AIBS
ACCTGAATCGTAGAGG-1L8TX_181211_01_A02	12.6504	-2.31088	AIBS
ACCTGTCAGCATCCCG-1L8TX_181211_01_A02	2.55808	15.0853	AIBS
ACCTGTCAGGCACTAG-1L8TX_181211_01_A02	-9.7114	-3.92045	AIBS
ACCTGTCAGTGATAAC-1L8TX_181211_01_A02	-9.11868	-1.53625	AIBS
ACCTGTCCACATGTTG-1L8TX_181211_01_A02	-1.66519	13.1156	AIBS
ACCTGTCCACTGTGAT-1L8TX_181211_01_A02	8.72668	4.98745	AIBS
ACCTGTCGTATCATGC-1L8TX_181211_01_A02	13.1891	-1.05384	AIBS
ACCTGTCGTTTACGTG-1L8TX_181211_01_A02	3.95853	-5.81551	AIBS
ACCTGTCTCAACCCGG-1L8TX_181211_01_A02	1.74989	-4.76467	AIBS
ACCTGTCTCCGTGGGT-1L8TX_181211_01_A02	-9.39246	-3.66279	AIBS
ACGATCACAATCGCAT-1L8TX_181211_01_A02	0.645243	-3.96783	AIBS
ACGATCACAGCGTAGA-1L8TX_181211_01_A02	-8.49648	0.755139	AIBS
ACGATCAGTAGCGTCC-1L8TX_181211_01_A02	1.24618	12.1452	AIBS
ACGATCATCCTATTTG-1L8TX_181211_01_A02	-2.85871	10.3039	AIBS
ACGATCATCTCCAAGA-1L8TX_181211_01_A02	9.8478	-1.05324	AIBS
ACGATCATCTTACGGA-1L8TX_181211_01_A02	1.89954	-4.41966	AIBS
ACGATGTCAAATTGGA-1L8TX_181211_01_A02	-0.939634	2.94566	AIBS
ACGATGTCAGTTTCGA-1L8TX_181211_01_A02	-5.21591	10.2547	AIBS
ACGATGTGTAAGGCCA-1L8TX_181211_01_A02	-1.86355	15.664	AIBS
ACGATGTGTCCAGCCA-1L8TX_181211_01_A02	13.4984	-0.313955	AIBS
ACGATGTTCAAACGAA-1L8TX_181211_01_A02	-6.36625	-6.87238	AIBS
ACGATGTTCCGATCTC-1L8TX_181211_01_A02	1.03465	-8.41857	AIBS
ACGATGTTCTATTCGT-1L8TX_181211_01_A02	-8.63117	-1.99986	AIBS
ACGCACGAGAGCACTG-1L8TX_181211_01_A02	11.2383	-4.12246	AIBS
ACGCACGAGAGGTATT-1L8TX_181211_01_A02	13.007	-1.85454	AIBS
ACGCACGAGGCTGAAC-1L8TX_181211_01_A02	2.10288	9.72857	AIBS
ACGCACGGTCTTTCTA-1L8TX_181211_01_A02	7.71529	3.22232	AIBS
ACGCACGGTTCAAGTC-1L8TX_181211_01_A02	-3.49332	-9.32291	AIBS
ACGCACGGTTGCTAGT-1L8TX_181211_01_A02	0.0661818	-5.21109	AIBS
ACGCACGTCAACTTTC-1L8TX_181211_01_A02	3.28433	14.395	AIBS
ACGCACGTCGAACCAT-1L8TX_181211_01_A02	-5.80928	-6.84095	AIBS
ACGCACGTCGCCTTGT-1L8TX_181211_01_A02	-9.24861	1.5682	AIBS
ACGCACGTCGTGTGGC-1L8TX_181211_01_A02	-6.66054	2.6198	AIBS
ACGGAAGCAAAGGTTA-1L8TX_181211_01_A02	0.301704	-8.98995	AIBS
ACGGAAGGTAGGACCA-1L8TX_181211_01_A02	-6.43139	-1.20811	AIBS
ACGGAAGGTCCTGGGT-1L8TX_181211_01_A02	-0.651264	1.4564	AIBS
ACGGAAGTCCGTATGA-1L8TX_181211_01_A02	11.9379	-3.23707	AIBS
ACGGGTCCAATACGCT-1L8TX_181211_01_A02	10.4199	-0.98993	AIBS
ACGGGTCGTCTCTCTG-1L8TX_181211_01_A02	1.70453	-5.63586	AIBS
ACGGGTCTCAGTCAGT-1L8TX_181211_01_A02	-9.12135	-0.47705	AIBS
ACGGGTCTCATGAGTC-1L8TX_181211_01_A02	2.61955	-6.73405	AIBS
ACGGGTCTCTCTCTAA-1L8TX_181211_01_A02	-6.45988	-5.93268	AIBS
ACGGGTCTCTTCCACG-1L8TX_181211_01_A02	2.37867	-4.95084	AIBS
ACGGTCGCAAGGACAC-1L8TX_181211_01_A02	1.1781	12.7344	AIBS
ACGGTCGGTACTAAGA-1L8TX_181211_01_A02	-2.52581	-7.69404	AIBS
ACGGTCGGTATGCGGA-1L8TX_181211_01_A02	10.291	-1.45043	AIBS
ACGGTCGGTCAACGCC-1L8TX_181211_01_A02	0.606521	-7.93334	AIBS
ACGGTCGGTTTACCAG-1L8TX_181211_01_A02	12.3265	1.16673	AIBS
ACGGTCGTCCGGACTG-1L8TX_181211_01_A02	10.4835	-3.10595	AIBS
ACGGTTAAGAATTGTG-1L8TX_181211_01_A02	1.69888	-3.29544	AIBS
ACGGTTAGTAGTCACT-1L8TX_181211_01_A02	-4.97784	-8.31164	AIBS
ACGGTTAGTCCAGCGT-1L8TX_181211_01_A02	-7.83982	-7.84595	AIBS
ACGGTTAGTCCTGTCT-1L8TX_181211_01_A02	2.04176	-3.95464	AIBS
ACGGTTATCAGACATC-1L8TX_181211_01_A02	-9.19	-4.00347	AIBS
ACGGTTATCGCTCCTA-1L8TX_181211_01_A02	12.9865	-2.78135	AIBS
ACGTAACAGACATAGT-1L8TX_181211_01_A02	-1.08477	15.1059	AIBS
ACGTAACAGCGCTGCT-1L8TX_181211_01_A02	-8.1315	-7.54613	AIBS
ACGTAACAGTCGGCAA-1L8TX_181211_01_A02	-9.74339	-2.818	AIBS
ACGTAACCATCTCATT-1L8TX_181211_01_A02	0.0882049	-4.35222	AIBS
ACGTAACGTAGGTGCA-1L8TX_181211_01_A02	3.17315	-5.84362	AIBS
ACGTAACGTAGTAAGT-1L8TX_181211_01_A02	3.51965	13.9291	AIBS
ACGTAACTCAGGAAAT-1L8TX_181211_01_A02	0.890016	-9.38731	AIBS
ACGTAACTCGAGAGAC-1L8TX_181211_01_A02	1.1639	14.2728	AIBS
ACGTACAAGACAACTA-1L8TX_181211_01_A02	13.4342	-0.00456596	AIBS
ACGTACAAGGTGGCTA-1L8TX_181211_01_A02	1.37462	-3.18845	AIBS
ACGTACACACCTCGTT-1L8TX_181211_01_A02	-7.56649	-1.62856	AIBS
ACGTACACACGGCTAC-1L8TX_181211_01_A02	1.735	-4.41035	AIBS
ACGTACAGTGCTGATT-1L8TX_181211_01_A02	-7.36438	-7.37276	AIBS
ACGTAGTAGGCGTCCT-1L8TX_181211_01_A02	3.44616	-7.81942	AIBS
ACGTAGTAGGCTCAAG-1L8TX_181211_01_A02	11.9635	-4.04936	AIBS
ACGTAGTAGTGCACTT-1L8TX_181211_01_A02	-6.43186	-0.97746	AIBS
ACGTAGTCAAGTATAG-1L8TX_181211_01_A02	-2.75093	14.9721	AIBS
ACGTAGTCAAGTTGGG-1L8TX_181211_01_A02	0.504737	-8.11759	AIBS
ACGTAGTGTAAGTCAA-1L8TX_181211_01_A02	0.852605	-9.52406	AIBS
ACGTAGTGTACAGAGC-1L8TX_181211_01_A02	1.51289	-7.97483	AIBS
ACGTAGTGTCTCTCTG-1L8TX_181211_01_A02	1.74186	13.1075	AIBS
ACGTAGTGTCTTCTAT-1L8TX_181211_01_A02	2.94767	14.6237	AIBS
ACGTAGTGTGCATGAG-1L8TX_181211_01_A02	2.1807	12.0417	AIBS
ACGTAGTTCCGGGACT-1L8TX_181211_01_A02	4.36474	-5.74174	AIBS
ACGTAGTTCGTTGCCT-1L8TX_181211_01_A02	-0.206396	-8.63408	AIBS
ACGTCCTAGCGCCTTG-1L8TX_181211_01_A02	12.0836	-3.56435	AIBS
ACGTCCTAGTAGCAAT-1L8TX_181211_01_A02	1.64257	14.5253	AIBS
ACGTCCTCACTTCAAG-1L8TX_181211_01_A02	-1.57119	0.719713	AIBS
ACGTCCTCACTTCAGA-1L8TX_181211_01_A02	-8.57757	-6.0289	AIBS
ACGTCCTCAGCATGCC-1L8TX_181211_01_A02	5.26713	6.67107	AIBS
ACGTCCTCAGCTGAGA-1L8TX_181211_01_A02	-6.09016	-0.624395	AIBS
ACGTCCTCATCTCAAG-1L8TX_181211_01_A02	1.58196	-8.46914	AIBS
ACGTCCTTCGAGCTGC-1L8TX_181211_01_A02	-7.65601	-8.05851	AIBS
ACGTTCCAGACATGCG-1L8TX_181211_01_A02	-10.3678	-3.00934	AIBS
ACGTTCCAGCATATGA-1L8TX_181211_01_A02	10.9582	-2.98823	AIBS
ACGTTCCAGTAGCATA-1L8TX_181211_01_A02	11.4383	-2.91771	AIBS
ACGTTCCCACATCATG-1L8TX_181211_01_A02	-8.3696	-7.39784	AIBS
ACGTTCCCAGAGAGGG-1L8TX_181211_01_A02	-0.780816	1.1507	AIBS
ACGTTCCGTGAGATTA-1L8TX_181211_01_A02	12.779	0.404186	AIBS
ACGTTCCGTTCTTGCC-1L8TX_181211_01_A02	13.1942	-2.8689	AIBS
ACGTTCCGTTGGTAGG-1L8TX_181211_01_A02	1.29607	-4.22488	AIBS
ACGTTCCTCACTCGAA-1L8TX_181211_01_A02	-7.80788	-7.62372	AIBS
ACGTTCCTCGAGCACC-1L8TX_181211_01_A02	11.5952	-2.20395	AIBS
ACGTTCCTCTATCGGA-1L8TX_181211_01_A02	-4.52483	9.9759	AIBS
ACTACGAAGGGTTAAT-1L8TX_181211_01_A02	12.7899	-3.72338	AIBS
ACTACGAGTTTGTGGT-1L8TX_181211_01_A02	-9.8266	-3.56025	AIBS
ACTACGATCAAGATAG-1L8TX_181211_01_A02	-2.90145	15.6326	AIBS
ACTACGATCACCATAG-1L8TX_181211_01_A02	-4.79601	-6.3936	AIBS
ACTACGATCCCTTGGT-1L8TX_181211_01_A02	13.3475	-0.644619	AIBS
ACTACGATCGGCTCTT-1L8TX_181211_01_A02	10.8474	-2.46936	AIBS
ACTATCTCACAGCTGC-1L8TX_181211_01_A02	-5.8462	-7.35845	AIBS
ACTATCTCACTCGATA-1L8TX_181211_01_A02	2.22815	9.46779	AIBS
ACTATCTCATAACGGG-1L8TX_181211_01_A02	1.02144	9.13234	AIBS
ACTATCTGTGCCGTAC-1L8TX_181211_01_A02	-7.31069	-1.5407	AIBS
ACTATCTTCTTTGATC-1L8TX_181211_01_A02	-5.13276	-6.42031	AIBS
ACTATGGAGGGACCAT-1L8TX_181211_01_A02	2.16764	-5.28102	AIBS
ACTATGGAGGGCAGGA-1L8TX_181211_01_A02	-2.78079	13.2304	AIBS
ACTATGGAGGTCCAGA-1L8TX_181211_01_A02	13.6239	-0.404221	AIBS
ACTATGGCACGCAAAG-1L8TX_181211_01_A02	-2.8147	-9.40376	AIBS
ACTATGGGTAACACGG-1L8TX_181211_01_A02	1.08774	-10.2007	AIBS
ACTATGGGTAGACGGT-1L8TX_181211_01_A02	2.92196	12.4504	AIBS
ACTATGGGTCCGCAGT-1L8TX_181211_01_A02	2.58141	14.7952	AIBS
ACTATGGGTTCGAACT-1L8TX_181211_01_A02	2.62009	-4.36388	AIBS
ACTATGGTCAAGGTGG-1L8TX_181211_01_A02	12.8858	-1.45518	AIBS
ACTATTCAGAACTTCC-1L8TX_181211_01_A02	-8.81775	2.04125	AIBS
ACTATTCAGCCAGAGT-1L8TX_181211_01_A02	2.74916	-4.82805	AIBS
ACTATTCAGGATGAGA-1L8TX_181211_01_A02	-9.3687	1.01683	AIBS
ACTATTCAGTCAGAGC-1L8TX_181211_01_A02	-0.108034	-10.2528	AIBS
ACTATTCGTTGTCCCT-1L8TX_181211_01_A02	0.403182	-4.13474	AIBS
ACTCCCAAGAACTCCT-1L8TX_181211_01_A02	-7.99163	-0.202497	AIBS
ACTCCCAAGAGGCGTT-1L8TX_181211_01_A02	-8.59733	0.425303	AIBS
ACTCCCAAGATCCCAT-1L8TX_181211_01_A02	1.37304	-5.12886	AIBS
ACTCCCAAGGAAGTAG-1L8TX_181211_01_A02	-8.60969	2.125	AIBS
ACTCCCAAGGTCGACA-1L8TX_181211_01_A02	-8.37216	-0.966494	AIBS
ACTCCCACAAGAGCTG-1L8TX_181211_01_A02	13.4196	-1.21676	AIBS
ACTCCCACATTAGGCT-1L8TX_181211_01_A02	-3.09893	-8.00549	AIBS
ACTCCCAGTGAGTAGC-1L8TX_181211_01_A02	-8.35818	-1.90455	AIBS
ACTCCCAGTGCCTTTC-1L8TX_181211_01_A02	-8.06848	-1.56395	AIBS
ACTCCCAGTTGCTTGA-1L8TX_181211_01_A02	8.31496	4.07078	AIBS
ACTCCCATCAAGTAAG-1L8TX_181211_01_A02	1.85684	10.1312	AIBS
ACTCCCATCGTCGGGT-1L8TX_181211_01_A02	1.93526	-4.15269	AIBS
ACTCCCATCGTGCTCT-1L8TX_181211_01_A02	-9.36993	1.22266	AIBS
ACTCCCATCTGCAGCG-1L8TX_181211_01_A02	-0.0255454	-7.92037	AIBS
ACTCTCGAGCGTGTTT-1L8TX_181211_01_A02	12.7664	-1.17217	AIBS
ACTCTCGCAAACACGG-1L8TX_181211_01_A02	2.58938	-6.41425	AIBS
ACTCTCGCACCAGGTC-1L8TX_181211_01_A02	-7.26016	-1.01197	AIBS
ACTCTCGGTAGATCCT-1L8TX_181211_01_A02	-1.92214	14.3718	AIBS
ACTCTCGTCTTACCAT-1L8TX_181211_01_A02	-2.75851	6.69494	AIBS
ACTGATGAGACCTTTG-1L8TX_181211_01_A02	-7.45439	-6.18016	AIBS
ACTGATGAGACTAGAT-1L8TX_181211_01_A02	2.43164	11.9797	AIBS
ACTGATGCAAAGGCTG-1L8TX_181211_01_A02	-4.1446	-8.94724	AIBS
ACTGATGCATCGTTCC-1L8TX_181211_01_A02	-6.88945	-4.83752	AIBS
ACTGATGCATGTGCCG-1L8TX_181211_01_A02	-2.88282	13.9622	AIBS
ACTGATGGTCTTCAAG-1L8TX_181211_01_A02	-0.759362	1.03926	AIBS
ACTGATGGTTGTGTTG-1L8TX_181211_01_A02	10.1284	-1.50176	AIBS
ACTGATGTCATCAGTG-1L8TX_181211_01_A02	0.173015	-10.5546	AIBS
ACTGATGTCCACTGAA-1L8TX_181211_01_A02	2.58679	13.8087	AIBS
ACTGATGTCGGTCGAC-1L8TX_181211_01_A02	-7.91614	-8.17978	AIBS
ACTGCAAAGGTTCCGC-1L8TX_181211_01_A02	-1.07734	14.728	AIBS
ACTGCAATCCTACACC-1L8TX_181211_01_A02	11.8404	-4.31609	AIBS
ACTGCAATCGAAGTGG-1L8TX_181211_01_A02	-1.40789	0.270936	AIBS
ACTGTCCAGCATGATA-1L8TX_181211_01_A02	12.9623	3.90554	AIBS
ACTGTCCAGGCCTGAA-1L8TX_181211_01_A02	-0.501517	-10.1777	AIBS
ACTGTCCAGGCTCTAT-1L8TX_181211_01_A02	0.157082	-8.42524	AIBS
ACTGTCCAGTTGGACG-1L8TX_181211_01_A02	-3.077	13.122	AIBS
ACTGTCCCAACCAGAG-1L8TX_181211_01_A02	-7.70941	-2.68487	AIBS
ACTGTCCCAAGGCGTA-1L8TX_181211_01_A02	0.975867	-10.4797	AIBS
ACTGTCCCATCACGGC-1L8TX_181211_01_A02	3.67617	-7.4538	AIBS
ACTGTCCGTAACATAG-1L8TX_181211_01_A02	1.88728	-3.4337	AIBS
ACTGTCCGTACTCGAT-1L8TX_181211_01_A02	12.5296	-3.57574	AIBS
ACTGTCCGTCCTATAG-1L8TX_181211_01_A02	11.4781	-4.11165	AIBS
ACTGTCCGTGCTCTTC-1L8TX_181211_01_A02	-6.37053	-5.55685	AIBS
ACTGTCCTCCCTCGAT-1L8TX_181211_01_A02	-1.08485	2.99647	AIBS
ACTGTCCTCTATCGTT-1L8TX_181211_01_A02	-9.73777	-2.07391	AIBS
ACTGTGAAGACATCAA-1L8TX_181211_01_A02	1.20475	-6.00739	AIBS
ACTGTGAAGGAAAGAC-1L8TX_181211_01_A02	0.209473	-9.94604	AIBS
ACTGTGAAGTCATCGT-1L8TX_181211_01_A02	12.4178	-2.31249	AIBS
ACTGTGACAAGGATGC-1L8TX_181211_01_A02	10.8708	-3.00999	AIBS
ACTGTGACAGCGTTGC-1L8TX_181211_01_A02	-9.88267	-1.05697	AIBS
ACTGTGAGTATACCTG-1L8TX_181211_01_A02	13.0415	-0.0874344	AIBS
ACTGTGATCATTCGGA-1L8TX_181211_01_A02	1.27902	9.10761	AIBS
ACTGTGATCCACCCTA-1L8TX_181211_01_A02	-0.721467	0.899557	AIBS
ACTGTGATCCACTTCG-1L8TX_181211_01_A02	-9.12862	0.184361	AIBS
ACTGTGATCTATTCGT-1L8TX_181211_01_A02	13.721	-1.03677	AIBS
ACTTAGGAGTATGATG-1L8TX_181211_01_A02	-3.12469	-7.73107	AIBS
ACTTAGGAGTGTCATC-1L8TX_181211_01_A02	1.72989	-4.15952	AIBS
ACTTAGGCAAATGCGG-1L8TX_181211_01_A02	-4.45868	10.423	AIBS
ACTTAGGCAACCCGCA-1L8TX_181211_01_A02	12.8209	-2.79192	AIBS
ACTTAGGCACTATCGA-1L8TX_181211_01_A02	13.3401	-1.34807	AIBS
ACTTAGGCAGGATGAC-1L8TX_181211_01_A02	9.77221	-1.69195	AIBS
ACTTAGGCAGGCGATA-1L8TX_181211_01_A02	-9.09188	-1.09686	AIBS
ACTTAGGGTCGCCTAG-1L8TX_181211_01_A02	-5.37408	10.5737	AIBS
ACTTAGGGTGCAATGG-1L8TX_181211_01_A02	-4.02264	-8.7667	AIBS
ACTTAGGGTGTAGCAG-1L8TX_181211_01_A02	-6.07738	-8.26987	AIBS
ACTTAGGTCAGCGGAA-1L8TX_181211_01_A02	-1.68471	15.4112	AIBS
ACTTAGGTCATGAGAA-1L8TX_181211_01_A02	10.2156	-2.74541	AIBS
ACTTAGGTCCCGAATA-1L8TX_181211_01_A02	2.48638	-4.7851	AIBS
ACTTAGGTCCTATTGT-1L8TX_181211_01_A02	-9.30534	1.48891	AIBS
ACTTATCAGAATTGTG-1L8TX_181211_01_A02	12.7089	-1.41818	AIBS
ACTTATCAGCAAGGAA-1L8TX_181211_01_A02	-2.28711	13.8535	AIBS
ACTTATCAGGAGACCT-1L8TX_181211_01_A02	-6.77657	-0.109729	AIBS
ACTTATCCAAATTAGG-1L8TX_181211_01_A02	-0.600371	1.77497	AIBS
ACTTATCCACACCTGG-1L8TX_181211_01_A02	12.9926	0.380803	AIBS
ACTTATCCATAGAAAC-1L8TX_181211_01_A02	-0.413264	12.8537	AIBS
ACTTATCGTAACAAGT-1L8TX_181211_01_A02	7.68404	3.19742	AIBS
ACTTATCGTTTACTGG-1L8TX_181211_01_A02	3.71369	-7.50257	AIBS
ACTTATCTCCGACAGC-1L8TX_181211_01_A02	-7.51132	-7.43711	AIBS
ACTTATCTCCTATTGT-1L8TX_181211_01_A02	-8.74916	-0.651801	AIBS
ACTTATCTCTACCAGA-1L8TX_181211_01_A02	-6.91712	-7.35544	AIBS
ACTTCCGAGATGGCAC-1L8TX_181211_01_A02	13.0587	-0.475591	AIBS
ACTTCCGAGTGCCTCG-1L8TX_181211_01_A02	-5.46048	9.69278	AIBS
ACTTCCGCAATCTGCA-1L8TX_181211_01_A02	10.9841	-3.02316	AIBS
ACTTCCGCAGACCCGT-1L8TX_181211_01_A02	10.9709	-4.06609	AIBS
ACTTCCGCAGGTCTCG-1L8TX_181211_01_A02	10.2773	-2.6954	AIBS
ACTTCCGCATATTCGG-1L8TX_181211_01_A02	11.1581	-2.81989	AIBS
ACTTCCGGTTCTTGCC-1L8TX_181211_01_A02	11.0258	-0.171816	AIBS
ACTTCCGTCATCTGTT-1L8TX_181211_01_A02	-5.11477	9.84362	AIBS
ACTTCGCAGACGGATC-1L8TX_181211_01_A02	-6.33032	-6.18477	AIBS
ACTTCGCCAAATGGCG-1L8TX_181211_01_A02	0.800676	-8.44468	AIBS
ACTTCGCCACCATATG-1L8TX_181211_01_A02	-9.26863	0.786476	AIBS
ACTTCGCCACGTCGGT-1L8TX_181211_01_A02	1.84626	-3.74118	AIBS
ACTTCGCCAGTTGAAA-1L8TX_181211_01_A02	11.2709	-2.30182	AIBS
ACTTCGCGTAAGATCA-1L8TX_181211_01_A02	10.8049	-3.1887	AIBS
ACTTCGCGTTAGCTAC-1L8TX_181211_01_A02	-9.3765	-1.03774	AIBS
ACTTTCACAAACCGGA-1L8TX_181211_01_A02	-7.80789	0.69645	AIBS
ACTTTCACAATGCAAA-1L8TX_181211_01_A02	-9.57636	-0.721404	AIBS
ACTTTCACACGTCATA-1L8TX_181211_01_A02	-1.45339	0.587424	AIBS
ACTTTCAGTGAATGAT-1L8TX_181211_01_A02	-4.8776	-8.2001	AIBS
ACTTTCAGTTCGGCTG-1L8TX_181211_01_A02	-9.45594	-4.16885	AIBS
ACTTTCATCCCGAAAT-1L8TX_181211_01_A02	13.1193	-2.3707	AIBS
ACTTTCATCCGTGTCT-1L8TX_181211_01_A02	-2.86186	15.2482	AIBS
ACTTTGTAGCAGGGAG-1L8TX_181211_01_A02	-9.54181	-1.1952	AIBS
ACTTTGTAGTCGGGAT-1L8TX_181211_01_A02	0.386944	-9.29245	AIBS
ACTTTGTAGTTAACGA-1L8TX_181211_01_A02	-7.63288	-0.892189	AIBS
ACTTTGTCACCCTATC-1L8TX_181211_01_A02	12.2617	1.94116	AIBS
ACTTTGTCAGAACTCT-1L8TX_181211_01_A02	13.5001	-2.50641	AIBS
ACTTTGTCAGCAGTGA-1L8TX_181211_01_A02	0.847771	-10.218	AIBS
ACTTTGTCATCCGTTC-1L8TX_181211_01_A02	2.95556	-6.70985	AIBS
ACTTTGTGTCATCAGT-1L8TX_181211_01_A02	-6.65834	-0.270205	AIBS
ACTTTGTTCACCTGGG-1L8TX_181211_01_A02	-9.64934	1.46074	AIBS
ACTTTGTTCGACGATT-1L8TX_181211_01_A02	3.35094	13.1119	AIBS
AGAAATGAGGGAGATA-1L8TX_181211_01_A02	-8.30841	-3.53295	AIBS
AGAAATGAGTATAGGT-1L8TX_181211_01_A02	-5.61116	-6.94442	AIBS
AGAAATGCAGTAACAA-1L8TX_181211_01_A02	-5.9417	-0.7523	AIBS
AGAAATGGTACAAGTA-1L8TX_181211_01_A02	11.2458	-3.7374	AIBS
AGAAATGGTACCTAGT-1L8TX_181211_01_A02	8.16385	3.84806	AIBS
AGAAATGGTGGTCCGT-1L8TX_181211_01_A02	12.8834	-2.51101	AIBS
AGAAATGGTGGTCTAT-1L8TX_181211_01_A02	-8.24064	0.750289	AIBS
AGAAATGGTTTCACAG-1L8TX_181211_01_A02	0.884068	-7.49201	AIBS
AGAAATGTCGGCCAAC-1L8TX_181211_01_A02	9.88186	-1.90142	AIBS
AGAAATGTCTTCTCAA-1L8TX_181211_01_A02	7.90339	4.05887	AIBS
AGAACAAAGGTACAGC-1L8TX_181211_01_A02	-8.95331	0.979087	AIBS
AGAACAACAATCGCCG-1L8TX_181211_01_A02	12.5288	4.34402	AIBS
AGAACAACAGGCTCTG-1L8TX_181211_01_A02	-2.88751	-7.83727	AIBS
AGAACAACATAGATGA-1L8TX_181211_01_A02	-9.04721	-6.11224	AIBS
AGAACAATCAGCGGAA-1L8TX_181211_01_A02	-1.15187	14.5147	AIBS
AGAACAATCTGAATCG-1L8TX_181211_01_A02	10.0332	-1.70798	AIBS
AGAACAATCTTAGTTC-1L8TX_181211_01_A02	-9.276	0.892044	AIBS
AGAACCTAGACGATAT-1L8TX_181211_01_A02	-3.08278	13.1124	AIBS
AGAACCTAGCACCCAC-1L8TX_181211_01_A02	-6.43316	-0.130988	AIBS
AGAACCTAGGGATCTG-1L8TX_181211_01_A02	9.93008	-0.700902	AIBS
AGAACCTAGGTTGCCC-1L8TX_181211_01_A02	-7.82048	-2.09261	AIBS
AGAACCTCACCAGCCA-1L8TX_181211_01_A02	8.65657	4.8601	AIBS
AGAACCTCAGTTCCAA-1L8TX_181211_01_A02	1.9483	-5.67416	AIBS
AGAACCTGTGGTTTGT-1L8TX_181211_01_A02	-0.0217308	-9.71504	AIBS
AGAACCTTCCAAGCAT-1L8TX_181211_01_A02	13.3218	-2.23294	AIBS
AGAACCTTCCTACCGT-1L8TX_181211_01_A02	-7.92646	-0.713782	AIBS
AGAACCTTCTATCCAT-1L8TX_181211_01_A02	12.2836	-3.13154	AIBS
AGAAGCGAGCTTAGTC-1L8TX_181211_01_A02	1.94086	-3.26036	AIBS
AGAAGCGAGTGTAGAT-1L8TX_181211_01_A02	-1.21105	13.3788	AIBS
AGAAGCGCATCGTGGC-1L8TX_181211_01_A02	-10.0469	-1.8021	AIBS
AGAAGCGCATGAGGGT-1L8TX_181211_01_A02	13.5951	-1.9301	AIBS
AGAAGCGCATGTCGTA-1L8TX_181211_01_A02	8.84854	5.06946	AIBS
AGAAGCGGTCAAGCCC-1L8TX_181211_01_A02	-5.44186	9.799	AIBS
AGAAGCGGTGATACCT-1L8TX_181211_01_A02	-9.2564	0.238492	AIBS
AGAAGCGGTTGACTAC-1L8TX_181211_01_A02	2.45108	-4.03171	AIBS
AGAAGCGTCCCATTTA-1L8TX_181211_01_A02	-8.17932	-0.988836	AIBS
AGAAGTAAGACATAAC-1L8TX_181211_01_A02	2.21792	9.36753	AIBS
AGAAGTAAGCACTTTG-1L8TX_181211_01_A02	1.75101	-6.96284	AIBS
AGAAGTAAGGAGTATT-1L8TX_181211_01_A02	12.802	0.237174	AIBS
AGAAGTACAATCACGT-1L8TX_181211_01_A02	-7.33385	-7.60772	AIBS
AGAAGTACATCAGCGC-1L8TX_181211_01_A02	11.7693	-4.33919	AIBS
AGAAGTAGTCTTAGTG-1L8TX_181211_01_A02	13.1136	3.69451	AIBS
AGAAGTAGTGCGGCTT-1L8TX_181211_01_A02	-9.89057	-1.38439	AIBS
AGAAGTAGTGTATTCG-1L8TX_181211_01_A02	-0.545649	1.92215	AIBS
AGAAGTATCCATCTCG-1L8TX_181211_01_A02	-7.53644	-6.07982	AIBS
AGACAAAAGTCCTGTA-1L8TX_181211_01_A02	-9.54044	0.442146	AIBS
AGACAAACAGGCGTTC-1L8TX_181211_01_A02	11.7757	-1.98538	AIBS
AGACAAACATCCCGTT-1L8TX_181211_01_A02	-8.35036	0.0510605	AIBS
AGACAAAGTAGTGTGG-1L8TX_181211_01_A02	13.47	-1.36108	AIBS
AGACAAAGTTGCTCCT-1L8TX_181211_01_A02	-3.02624	-9.4213	AIBS
AGACAAATCACTGGGC-1L8TX_181211_01_A02	0.663097	-7.89924	AIBS
AGACAAATCTCAATCT-1L8TX_181211_01_A02	-6.94359	-7.24405	AIBS
AGACACTAGCATACTC-1L8TX_181211_01_A02	2.39416	-7.04202	AIBS
AGACACTAGGAGCAAA-1L8TX_181211_01_A02	-9.07987	1.21306	AIBS
AGACACTCACGGCTAC-1L8TX_181211_01_A02	-5.44034	-7.30183	AIBS
AGACACTCAGAACTTC-1L8TX_181211_01_A02	-0.188001	6.5761	AIBS
AGACACTCAGCACGAA-1L8TX_181211_01_A02	-3.24604	-7.17806	AIBS
AGACACTCATCATTGG-1L8TX_181211_01_A02	-9.50076	-0.088019	AIBS
AGACACTGTAGCACAG-1L8TX_181211_01_A02	2.56895	12.2274	AIBS
AGACACTGTGAATGTA-1L8TX_181211_01_A02	10.3895	-0.902052	AIBS
AGACACTTCAGTGTGT-1L8TX_181211_01_A02	-0.945948	15.087	AIBS
AGACACTTCATGTCTT-1L8TX_181211_01_A02	13.3675	-2.62175	AIBS
AGACACTTCCACCCTA-1L8TX_181211_01_A02	13.1738	-1.50264	AIBS
AGACACTTCGAGAAAT-1L8TX_181211_01_A02	7.92939	2.65344	AIBS
AGACACTTCGCTGTTC-1L8TX_181211_01_A02	3.77858	-6.12343	AIBS
AGACACTTCGGCTCTT-1L8TX_181211_01_A02	12.9865	-2.80038	AIBS
AGACAGGAGATGTTCC-1L8TX_181211_01_A02	12.5113	-3.34825	AIBS
AGACAGGAGTAACGTA-1L8TX_181211_01_A02	-7.89183	0.818473	AIBS
AGACAGGAGTGATAAC-1L8TX_181211_01_A02	-8.34007	-1.58733	AIBS
AGACAGGCAAGCTGCC-1L8TX_181211_01_A02	12.2317	-4.28693	AIBS
AGACAGGGTACCGTCG-1L8TX_181211_01_A02	11.6826	-3.25872	AIBS
AGACAGGGTCTACGTA-1L8TX_181211_01_A02	-7.71741	-7.86983	AIBS
AGACAGGTCAGCTTCC-1L8TX_181211_01_A02	-3.77354	8.22991	AIBS
AGACAGGTCCATTGTT-1L8TX_181211_01_A02	13.1323	3.84817	AIBS
AGACAGGTCTTCTTCC-1L8TX_181211_01_A02	11.8804	-3.69537	AIBS
AGACCATAGGACGGAG-1L8TX_181211_01_A02	11.5376	-4.51028	AIBS
AGACCATCAGAGCGTA-1L8TX_181211_01_A02	12.7681	-3.03375	AIBS
AGACCATCATGCAGCC-1L8TX_181211_01_A02	2.00228	-4.31879	AIBS
AGACCATGTACGATGG-1L8TX_181211_01_A02	12.088	-3.62527	AIBS
AGACCATGTAGCTGAG-1L8TX_181211_01_A02	13.3576	-1.63966	AIBS
AGACCATTCATTTGGG-1L8TX_181211_01_A02	-2.79872	15.4075	AIBS
AGACCATTCGAAGTGG-1L8TX_181211_01_A02	-6.62136	-6.94109	AIBS
AGACCATTCGGACCAC-1L8TX_181211_01_A02	2.239	-5.65647	AIBS
AGACCCGAGCACGGAT-1L8TX_181211_01_A02	-10.1596	-2.34171	AIBS
AGACCCGCACCGTGGT-1L8TX_181211_01_A02	-1.54808	13.4397	AIBS
AGACCCGCAGCAGTCC-1L8TX_181211_01_A02	12.0069	-1.04151	AIBS
AGACCCGCATCTCATT-1L8TX_181211_01_A02	-2.61292	13.9155	AIBS
AGACCCGCATCTCGTC-1L8TX_181211_01_A02	-6.46659	-5.72876	AIBS
AGACCCGGTATCACCA-1L8TX_181211_01_A02	-0.688998	2.58001	AIBS
AGACCCGGTGACAGCA-1L8TX_181211_01_A02	-8.84211	-6.27318	AIBS
AGACTCAAGATTGCGG-1L8TX_181211_01_A02	-4.58014	-6.5382	AIBS
AGACTCAAGCACTAAA-1L8TX_181211_01_A02	-0.625783	2.13399	AIBS
AGACTCAAGCGGGTTA-1L8TX_181211_01_A02	2.05606	9.11483	AIBS
AGACTCAAGTGATCGG-1L8TX_181211_01_A02	7.77501	3.7521	AIBS
AGACTCAGTATTCTCT-1L8TX_181211_01_A02	-2.92429	14.5209	AIBS
AGACTCAGTGCACGCT-1L8TX_181211_01_A02	4.31169	-5.45783	AIBS
AGACTCAGTGGGTATG-1L8TX_181211_01_A02	-7.78328	0.166333	AIBS
AGACTCAGTGTCGCTG-1L8TX_181211_01_A02	2.85008	-7.40694	AIBS
AGACTCAGTTATCCAG-1L8TX_181211_01_A02	-3.05052	15.6581	AIBS
AGACTCATCGGAGATG-1L8TX_181211_01_A02	-10.0164	-2.56472	AIBS
AGACTCATCGGTGCAC-1L8TX_181211_01_A02	4.81587	1.13137	AIBS
AGAGAATAGCGAGTCA-1L8TX_181211_01_A02	-5.68997	9.82733	AIBS
AGAGAATCAATTCTTC-1L8TX_181211_01_A02	2.17483	-6.44639	AIBS
AGAGAATGTACAGAAT-1L8TX_181211_01_A02	9.50646	-1.55659	AIBS
AGAGAATGTCACCTTC-1L8TX_181211_01_A02	-7.87699	-1.81794	AIBS
AGAGAATGTTGGTGTT-1L8TX_181211_01_A02	-8.00246	-6.55425	AIBS
AGAGAATTCGGTGTTA-1L8TX_181211_01_A02	11.5728	-1.84439	AIBS
AGAGAGCAGGTCACCC-1L8TX_181211_01_A02	-9.62142	0.942788	AIBS
AGAGAGCAGTGTTGTC-1L8TX_181211_01_A02	11.2633	-4.3618	AIBS
AGAGAGCCAAACGAGC-1L8TX_181211_01_A02	13.5735	-0.0027479	AIBS
AGAGAGCCATGGCACC-1L8TX_181211_01_A02	-3.13247	15.7921	AIBS
AGAGAGCGTATCGTGT-1L8TX_181211_01_A02	2.36096	-3.7433	AIBS
AGAGAGCGTCTAGGCC-1L8TX_181211_01_A02	-4.92572	-6.82656	AIBS
AGAGAGCGTCTTACAG-1L8TX_181211_01_A02	-1.72809	15.3033	AIBS
AGAGAGCGTGCCTTTC-1L8TX_181211_01_A02	-5.17171	9.23312	AIBS
AGAGAGCGTGGCAGAT-1L8TX_181211_01_A02	-7.9622	-7.38632	AIBS
AGAGAGCGTTATGTCG-1L8TX_181211_01_A02	0.305732	-10.3434	AIBS
AGAGAGCTCAAGCTTG-1L8TX_181211_01_A02	2.9207	-7.61263	AIBS
AGAGAGCTCGGTCTGG-1L8TX_181211_01_A02	-7.89597	-0.401887	AIBS
AGAGCAGAGGAGGTTC-1L8TX_181211_01_A02	-8.00252	-1.76235	AIBS
AGAGCAGAGTAAACTG-1L8TX_181211_01_A02	-2.87245	14.5944	AIBS
AGAGCAGCAACAAGAT-1L8TX_181211_01_A02	-7.57897	-7.7447	AIBS
AGAGCAGCAATTTCCT-1L8TX_181211_01_A02	-8.15547	-2.94986	AIBS
AGAGCAGCATCCGAGC-1L8TX_181211_01_A02	-1.71326	15.0138	AIBS
AGAGCAGCATCGATAC-1L8TX_181211_01_A02	1.03098	14.2186	AIBS
AGAGCAGGTACCTAGT-1L8TX_181211_01_A02	-8.04227	2.4044	AIBS
AGAGCAGGTACTCAAC-1L8TX_181211_01_A02	-9.05033	-0.193964	AIBS
AGAGCAGTCAAATGCC-1L8TX_181211_01_A02	10.0003	-1.70629	AIBS
AGAGCAGTCCGTGACG-1L8TX_181211_01_A02	-2.61525	14.8895	AIBS
AGAGCAGTCGGTTGTA-1L8TX_181211_01_A02	8.70605	4.87531	AIBS
AGAGCAGTCTTGCGCT-1L8TX_181211_01_A02	10.7528	-0.341521	AIBS
AGAGCCCAGCTCGACC-1L8TX_181211_01_A02	1.7124	9.20415	AIBS
AGAGCCCAGTATGGCG-1L8TX_181211_01_A02	-2.19189	15.5648	AIBS
AGAGCCCAGTTCATCG-1L8TX_181211_01_A02	3.11979	-4.74461	AIBS
AGAGCCCCAAATGAGT-1L8TX_181211_01_A02	1.91344	9.07426	AIBS
AGAGCCCCAACCAGAG-1L8TX_181211_01_A02	-0.962382	14.9241	AIBS
AGAGCCCCAAGCTGCC-1L8TX_181211_01_A02	0.692536	-10.218	AIBS
AGAGCCCCAGGCTATT-1L8TX_181211_01_A02	-0.540726	-9.65744	AIBS
AGAGCCCGTCGATGCC-1L8TX_181211_01_A02	-4.98378	-6.87187	AIBS
AGAGCCCGTTCGTAAC-1L8TX_181211_01_A02	0.810207	-7.60413	AIBS
AGAGCCCGTTGCATTG-1L8TX_181211_01_A02	-7.65811	0.17145	AIBS
AGAGCCCTCCTCTAAT-1L8TX_181211_01_A02	-9.20758	1.79698	AIBS
AGAGCCCTCCTGTTGC-1L8TX_181211_01_A02	12.0242	-2.52268	AIBS
AGATAGAAGCAGGTCA-1L8TX_181211_01_A02	-7.94595	-8.08519	AIBS
AGATAGAAGCATTTCG-1L8TX_181211_01_A02	1.64715	-3.1492	AIBS
AGATAGAAGCTGTCCG-1L8TX_181211_01_A02	8.65845	4.83282	AIBS
AGATAGAAGTAAACGT-1L8TX_181211_01_A02	12.979	-2.77958	AIBS
AGATAGAAGTCACGCC-1L8TX_181211_01_A02	0.760913	-7.70142	AIBS
AGATAGAAGTGCGCTC-1L8TX_181211_01_A02	0.644015	-6.76769	AIBS
AGATAGACACCTAAAC-1L8TX_181211_01_A02	1.09153	-6.64738	AIBS
AGATAGACATCCAACA-1L8TX_181211_01_A02	0.556357	-10.3461	AIBS
AGATAGACATTCACCC-1L8TX_181211_01_A02	3.74072	-5.77229	AIBS
AGATAGATCATTACGG-1L8TX_181211_01_A02	13.3413	-1.54776	AIBS
AGATCCAAGCTCACTA-1L8TX_181211_01_A02	-7.3571	-1.04785	AIBS
AGATCCAAGGGATGTC-1L8TX_181211_01_A02	-6.04588	-0.69104	AIBS
AGATCCAAGTAAGAGG-1L8TX_181211_01_A02	0.940105	-10.1253	AIBS
AGATCCACAACAGAGC-1L8TX_181211_01_A02	-7.59813	-8.01776	AIBS
AGATCCACACAGTACT-1L8TX_181211_01_A02	0.539138	-7.89238	AIBS
AGATCCAGTGCCTGAC-1L8TX_181211_01_A02	-6.28097	-5.32194	AIBS
AGATCCAGTGGCAGAT-1L8TX_181211_01_A02	2.60199	14.0764	AIBS
AGATCCATCAAGTCGT-1L8TX_181211_01_A02	11.4429	-2.73299	AIBS
AGATCCATCCAGTGCG-1L8TX_181211_01_A02	11.062	-2.38107	AIBS
AGATCGTAGAAGCGAA-1L8TX_181211_01_A02	11.1179	-2.45294	AIBS
AGATCGTAGGATTCCT-1L8TX_181211_01_A02	13.434	-2.51451	AIBS
AGATCGTAGTCGGCAA-1L8TX_181211_01_A02	11.5695	-2.86256	AIBS
AGATCGTCAGCACACC-1L8TX_181211_01_A02	-9.43025	1.4413	AIBS
AGATCGTCATGTTACG-1L8TX_181211_01_A02	-7.05935	-0.498493	AIBS
AGATCGTTCCAAACCA-1L8TX_181211_01_A02	-1.37145	14.3339	AIBS
AGATCGTTCTTCTGTA-1L8TX_181211_01_A02	-6.21114	-6.90697	AIBS
AGATGAAAGGTAGATT-1L8TX_181211_01_A02	-8.67612	0.239827	AIBS
AGATGAAAGTTTCTTC-1L8TX_181211_01_A02	-1.96063	-8.16548	AIBS
AGATGAACAAGGTCAG-1L8TX_181211_01_A02	11.3428	-1.76591	AIBS
AGATGAACAATAAGGT-1L8TX_181211_01_A02	3.89907	1.77303	AIBS
AGATGAACAGTTTGGT-1L8TX_181211_01_A02	-8.66439	-4.94025	AIBS
AGATGAACATACCAGT-1L8TX_181211_01_A02	0.118887	-5.78013	AIBS
AGATGAACATGGTGGA-1L8TX_181211_01_A02	-3.40046	9.63283	AIBS
AGATGAAGTAAGGCCA-1L8TX_181211_01_A02	-2.82647	13.0846	AIBS
AGATGAAGTCTTACTT-1L8TX_181211_01_A02	1.35316	-8.94161	AIBS
AGATGAAGTTCGTAAC-1L8TX_181211_01_A02	-1.78496	9.46402	AIBS
AGATGAATCCGTAATG-1L8TX_181211_01_A02	10.8309	-0.263838	AIBS
AGATGAATCTAGGAAA-1L8TX_181211_01_A02	2.48147	-5.33051	AIBS
AGATGAATCTGGTCAA-1L8TX_181211_01_A02	11.9798	-4.37535	AIBS
AGATGCTAGCACTAGG-1L8TX_181211_01_A02	0.896778	-4.50448	AIBS
AGATGCTAGGAACGTC-1L8TX_181211_01_A02	0.268377	-4.36094	AIBS
AGATGCTAGTAACCTC-1L8TX_181211_01_A02	0.195108	-9.73532	AIBS
AGATGCTAGTGGATTA-1L8TX_181211_01_A02	12.4987	-0.0824973	AIBS
AGATGCTCAGAGCCCT-1L8TX_181211_01_A02	3.28233	-6.82293	AIBS
AGATGCTGTCTTCTAT-1L8TX_181211_01_A02	13.2835	3.8842	AIBS
AGATGCTTCATTTCCA-1L8TX_181211_01_A02	12.3995	-3.78128	AIBS
AGATGCTTCCACAGCG-1L8TX_181211_01_A02	2.58859	-7.93598	AIBS
AGATGCTTCCGACGGT-1L8TX_181211_01_A02	12.754	-3.85061	AIBS
AGATGCTTCCTCTAGC-1L8TX_181211_01_A02	1.91489	-5.49795	AIBS
AGATGCTTCGTCGGGT-1L8TX_181211_01_A02	10.1366	-2.30773	AIBS
AGCATCAAGGGCCTCT-1L8TX_181211_01_A02	4.04479	-6.36376	AIBS
AGCATCAAGTATGGCG-1L8TX_181211_01_A02	-9.50916	-3.96922	AIBS
AGCATCAAGTGAATAC-1L8TX_181211_01_A02	0.819891	-4.78764	AIBS
AGCATCACACGTAACT-1L8TX_181211_01_A02	2.98412	12.5146	AIBS
AGCATCACACTCACTC-1L8TX_181211_01_A02	3.61503	-7.74041	AIBS
AGCATCACAGTAGTTC-1L8TX_181211_01_A02	-9.01206	-6.18758	AIBS
AGCATCACAGTGGCTC-1L8TX_181211_01_A02	0.175408	-8.5493	AIBS
AGCATCACATACGCAT-1L8TX_181211_01_A02	3.18156	-4.32331	AIBS
AGCATCACATATAGCC-1L8TX_181211_01_A02	-8.06585	-6.4509	AIBS
AGCATCATCTACTCAT-1L8TX_181211_01_A02	-0.807879	14.831	AIBS
AGCCAATAGATAGTCA-1L8TX_181211_01_A02	-6.93673	-0.417334	AIBS
AGCCAATCACAAAGTA-1L8TX_181211_01_A02	-7.31822	-7.02306	AIBS
AGCCAATCACCCTTAC-1L8TX_181211_01_A02	-5.44426	7.61153	AIBS
AGCCAATCACTAAACC-1L8TX_181211_01_A02	-9.02735	-2.50696	AIBS
AGCCAATCAGTTGTCA-1L8TX_181211_01_A02	-2.22474	15.6349	AIBS
AGCCAATGTACAATAG-1L8TX_181211_01_A02	7.62665	2.78837	AIBS
AGCCAATGTAGGAGGG-1L8TX_181211_01_A02	2.07047	-4.41197	AIBS
AGCCAATGTCCCGTGA-1L8TX_181211_01_A02	-0.160725	9.22303	AIBS
AGCCAATGTGATATAG-1L8TX_181211_01_A02	-0.295159	6.73018	AIBS
AGCCAATTCGCGGTAC-1L8TX_181211_01_A02	0.87419	-10.0368	AIBS
AGCCAATTCTCTTCAA-1L8TX_181211_01_A02	13.1383	-3.38115	AIBS
AGCCACGAGCAGTCTT-1L8TX_181211_01_A02	-6.79115	-7.36056	AIBS
AGCCACGAGCTTGTGT-1L8TX_181211_01_A02	12.0159	-2.66532	AIBS
AGCCACGAGGGAGAAT-1L8TX_181211_01_A02	0.676167	13.3938	AIBS
AGCCACGAGGTCGTGA-1L8TX_181211_01_A02	-6.38155	-6.41387	AIBS
AGCCACGGTCTGTGGC-1L8TX_181211_01_A02	4.40334	-5.71653	AIBS
AGCCACGTCCGTAGTA-1L8TX_181211_01_A02	0.854657	-9.58516	AIBS
AGCCACGTCGCGGACT-1L8TX_181211_01_A02	13.0711	3.98523	AIBS
AGCCAGCAGACAGCGT-1L8TX_181211_01_A02	12.203	-4.08247	AIBS
AGCCAGCAGAGGTATT-1L8TX_181211_01_A02	12.8508	-1.19215	AIBS
AGCCAGCAGTGCCTCG-1L8TX_181211_01_A02	12.5326	-1.15202	AIBS
AGCCAGCGTACGTTCA-1L8TX_181211_01_A02	-9.21187	0.204386	AIBS
AGCCAGCGTATGAAAC-1L8TX_181211_01_A02	-7.01771	-6.31713	AIBS
AGCCAGCGTGCTGTCG-1L8TX_181211_01_A02	-2.42603	14.2634	AIBS
AGCCAGCTCGGTTCAA-1L8TX_181211_01_A02	3.39354	14.1671	AIBS
AGCCAGCTCTATCCAT-1L8TX_181211_01_A02	11.0836	-3.02644	AIBS
AGCCAGCTCTCATGCC-1L8TX_181211_01_A02	13.3112	-1.32356	AIBS
AGCGATTAGAGGTGCT-1L8TX_181211_01_A02	2.76407	14.4891	AIBS
AGCGATTAGGGCCCTT-1L8TX_181211_01_A02	-8.61389	-7.23577	AIBS
AGCGATTCAAGCGCAA-1L8TX_181211_01_A02	-6.79574	-7.62881	AIBS
AGCGATTCACACACGC-1L8TX_181211_01_A02	4.11318	-5.70487	AIBS
AGCGATTCACTAGGTT-1L8TX_181211_01_A02	-9.23163	-1.19056	AIBS
AGCGATTCAGCTGGTC-1L8TX_181211_01_A02	-8.28218	-0.120036	AIBS
AGCGATTGTGGTTCTA-1L8TX_181211_01_A02	3.3384	14.7004	AIBS
AGCGATTTCACATCAG-1L8TX_181211_01_A02	4.65887	1.29108	AIBS
AGCGATTTCGGACGTC-1L8TX_181211_01_A02	-5.70281	9.94543	AIBS
AGCGATTTCGTCAACA-1L8TX_181211_01_A02	-8.87623	1.71021	AIBS
AGCGATTTCTTCGACC-1L8TX_181211_01_A02	-8.57292	2.4768	AIBS
AGCGCCAAGGTTGACG-1L8TX_181211_01_A02	-9.82873	-1.368	AIBS
AGCGCCACAATGTCTG-1L8TX_181211_01_A02	-0.746141	1.92664	AIBS
AGCGCCACACTATCGA-1L8TX_181211_01_A02	-8.825	-6.87471	AIBS
AGCGCCACAGTGGCTC-1L8TX_181211_01_A02	-2.31714	14.6413	AIBS
AGCGCCACATTACTCT-1L8TX_181211_01_A02	12.1831	-4.52623	AIBS
AGCGCCAGTACAGAGC-1L8TX_181211_01_A02	-3.23267	15.7583	AIBS
AGCGCCAGTTCTGACA-1L8TX_181211_01_A02	7.9371	2.71736	AIBS
AGCGCCAGTTTCCAAG-1L8TX_181211_01_A02	-3.23061	15.6266	AIBS
AGCGCCATCACCTGTC-1L8TX_181211_01_A02	-8.80299	-6.19242	AIBS
AGCGCCATCACTTGTT-1L8TX_181211_01_A02	2.3878	13.9507	AIBS
AGCGCCATCATGCATG-1L8TX_181211_01_A02	0.730892	-7.63353	AIBS
AGCGCCATCGCAAGAG-1L8TX_181211_01_A02	-3.07709	-8.45552	AIBS
AGCGCCATCTTGGCTC-1L8TX_181211_01_A02	3.64856	-5.57257	AIBS
AGCGCTGAGCCGTTGC-1L8TX_181211_01_A02	13.3501	-1.47158	AIBS
AGCGCTGCAATCAGCT-1L8TX_181211_01_A02	13.484	-1.2144	AIBS
AGCGCTGCAATGCAAA-1L8TX_181211_01_A02	-6.21288	-6.97392	AIBS
AGCGCTGCAATTTCTC-1L8TX_181211_01_A02	13.418	-0.899963	AIBS
AGCGCTGCATAATGAG-1L8TX_181211_01_A02	-8.31386	-0.644817	AIBS
AGCGCTGGTAGAGTTA-1L8TX_181211_01_A02	2.86975	-4.27298	AIBS
AGCGCTGGTGTTAGCT-1L8TX_181211_01_A02	-6.70014	-0.837157	AIBS
AGCGTATAGCATGCGA-1L8TX_181211_01_A02	-8.05266	-3.82139	AIBS
AGCGTATAGGTTCCGC-1L8TX_181211_01_A02	-8.51106	-7.63113	AIBS
AGCGTATCAAGAATGT-1L8TX_181211_01_A02	-8.61389	-6.85137	AIBS
AGCGTATCAAGACAAT-1L8TX_181211_01_A02	12.5312	-3.09178	AIBS
AGCGTATCACAGTATC-1L8TX_181211_01_A02	1.98986	9.12535	AIBS
AGCGTATGTACGTACT-1L8TX_181211_01_A02	2.43461	-5.74242	AIBS
AGCGTATGTAGACAAT-1L8TX_181211_01_A02	1.43929	-3.93353	AIBS
AGCGTATGTCACTCTC-1L8TX_181211_01_A02	-7.60758	0.158457	AIBS
AGCGTATTCAAGTCTG-1L8TX_181211_01_A02	-3.02378	13.2503	AIBS
AGCGTATTCACCTCAC-1L8TX_181211_01_A02	12.0514	-3.9258	AIBS
AGCGTATTCCACAGGC-1L8TX_181211_01_A02	-1.03999	14.7684	AIBS
AGCGTCGCAATCAGCT-1L8TX_181211_01_A02	-6.86521	-0.16336	AIBS
AGCGTCGCAATGAACA-1L8TX_181211_01_A02	-8.34807	-7.41495	AIBS
AGCGTCGGTACAACGG-1L8TX_181211_01_A02	0.312964	-8.61683	AIBS
AGCGTCGGTATTGAGA-1L8TX_181211_01_A02	-4.52544	10.3294	AIBS
AGCGTCGTCAAGTCTG-1L8TX_181211_01_A02	-5.51259	-6.75672	AIBS
AGCGTCGTCTTAGCAG-1L8TX_181211_01_A02	-9.1672	-4.4879	AIBS
AGCTACAAGAGGGTAA-1L8TX_181211_01_A02	11.7366	-3.73058	AIBS
AGCTACACAACACAGG-1L8TX_181211_01_A02	11.7071	-3.32994	AIBS
AGCTACACACAGCTGC-1L8TX_181211_01_A02	1.53648	-4.29211	AIBS
AGCTACACACTGCGTG-1L8TX_181211_01_A02	-9.10251	-5.69725	AIBS
AGCTACAGTCCCTGAG-1L8TX_181211_01_A02	11.9158	-1.44946	AIBS
AGCTACATCCGACATA-1L8TX_181211_01_A02	-6.778	-0.482095	AIBS
AGCTACATCCTCAGGG-1L8TX_181211_01_A02	10.2501	-1.25061	AIBS
AGCTCAAAGAACTGAT-1L8TX_181211_01_A02	13.1422	-2.97193	AIBS
AGCTCAACAGGGTCTC-1L8TX_181211_01_A02	-8.09916	0.688693	AIBS
AGCTCAAGTAACATAG-1L8TX_181211_01_A02	-5.19966	9.21596	AIBS
AGCTCAAGTAGCTGTT-1L8TX_181211_01_A02	-5.38594	-6.64729	AIBS
AGCTCAAGTTCGAACT-1L8TX_181211_01_A02	13.145	-0.140256	AIBS
AGCTCAATCTAGTGTG-1L8TX_181211_01_A02	-1.82713	15.5007	AIBS
AGCTCAATCTGCTTAT-1L8TX_181211_01_A02	-6.91526	-7.29535	AIBS
AGCTTCCAGCAACAAT-1L8TX_181211_01_A02	10.987	-3.76468	AIBS
AGCTTCCAGCTCATAC-1L8TX_181211_01_A02	-9.44602	-0.128086	AIBS
AGCTTCCAGGCTCTCG-1L8TX_181211_01_A02	-9.11143	-2.64894	AIBS
AGCTTCCCAGCTATAC-1L8TX_181211_01_A02	-5.84193	9.67524	AIBS
AGCTTCCGTACTGCCG-1L8TX_181211_01_A02	-3.45795	-8.73506	AIBS
AGCTTCCGTATCGCGC-1L8TX_181211_01_A02	-8.59045	2.32122	AIBS
AGCTTCCGTTCCGTTC-1L8TX_181211_01_A02	-7.73702	-7.03476	AIBS
AGCTTCCTCCAAGGGA-1L8TX_181211_01_A02	-9.41609	0.00425183	AIBS
AGCTTCCTCCAGTTCC-1L8TX_181211_01_A02	1.98747	-3.29312	AIBS
AGCTTCCTCGTGCTCT-1L8TX_181211_01_A02	-9.50224	-0.905277	AIBS
AGGAAATAGCACTCAT-1L8TX_181211_01_A02	-9.75482	0.572212	AIBS
AGGAAATAGTGCGACA-1L8TX_181211_01_A02	-6.72763	-7.08535	AIBS
AGGAAATCACGGATCC-1L8TX_181211_01_A02	11.1137	-4.29601	AIBS
AGGAAATCACGTAGTT-1L8TX_181211_01_A02	-1.00363	12.8255	AIBS
AGGAAATCAGAGGACT-1L8TX_181211_01_A02	-3.04969	15.6876	AIBS
AGGAAATCATATTCGG-1L8TX_181211_01_A02	-9.14819	-2.04619	AIBS
AGGAAATCATCTGTTT-1L8TX_181211_01_A02	-8.42183	-1.85252	AIBS
AGGAAATCATGGCTAT-1L8TX_181211_01_A02	2.56308	13.8801	AIBS
AGGAAATGTGAACGGT-1L8TX_181211_01_A02	-10.024	-3.44756	AIBS
AGGAAATTCCCGGTAG-1L8TX_181211_01_A02	1.17451	9.1774	AIBS
AGGAAATTCGCAGTCG-1L8TX_181211_01_A02	7.58245	3.12599	AIBS
AGGAAATTCGGCAGTC-1L8TX_181211_01_A02	-8.44465	-5.33229	AIBS
AGGAATAAGACGTCGA-1L8TX_181211_01_A02	-8.37859	-2.66311	AIBS
AGGAATAAGGGATGTC-1L8TX_181211_01_A02	1.36248	14.2389	AIBS
AGGAATAAGTGGATAT-1L8TX_181211_01_A02	8.40925	4.47956	AIBS
AGGAATAAGTTTGGCT-1L8TX_181211_01_A02	2.40152	-6.63999	AIBS
AGGAATACAAGCACCC-1L8TX_181211_01_A02	3.0151	12.8311	AIBS
AGGAATACATGGTACT-1L8TX_181211_01_A02	-7.44084	-8.03354	AIBS
AGGAATATCCGTCACT-1L8TX_181211_01_A02	-7.39952	0.502842	AIBS
AGGAATATCTTAAGGC-1L8TX_181211_01_A02	-9.52474	-1.85991	AIBS
AGGACGAAGGTATCTC-1L8TX_181211_01_A02	-4.24549	10.1549	AIBS
AGGACGAAGTTGGCGA-1L8TX_181211_01_A02	-3.30256	15.2926	AIBS
AGGACGACAACGGCTC-1L8TX_181211_01_A02	-1.8016	13.5399	AIBS
AGGACGACACTGCACG-1L8TX_181211_01_A02	-7.52825	-1.94016	AIBS
AGGACGACATACCAGT-1L8TX_181211_01_A02	-0.444782	12.86	AIBS
AGGACGAGTACAGAAT-1L8TX_181211_01_A02	13.2696	-1.25031	AIBS
AGGACGAGTTAACCTG-1L8TX_181211_01_A02	11.4891	-4.33983	AIBS
AGGACGATCAGCTGAT-1L8TX_181211_01_A02	-8.04649	-2.17285	AIBS
AGGACGATCGTAGAGG-1L8TX_181211_01_A02	2.24565	-4.13061	AIBS
AGGACTTAGCTGACCC-1L8TX_181211_01_A02	-8.48517	-7.55759	AIBS
AGGACTTAGTACCGGA-1L8TX_181211_01_A02	1.93117	8.94231	AIBS
AGGACTTAGTGCCCGT-1L8TX_181211_01_A02	7.59726	2.90085	AIBS
AGGACTTCAACTCGTA-1L8TX_181211_01_A02	-8.83761	-0.96121	AIBS
AGGACTTCAGATACTC-1L8TX_181211_01_A02	-8.79095	1.95094	AIBS
AGGACTTCAGCAGTAG-1L8TX_181211_01_A02	-6.48253	-0.735181	AIBS
AGGACTTCAGTCAGCC-1L8TX_181211_01_A02	-2.02058	13.4123	AIBS
AGGACTTCATGACGAG-1L8TX_181211_01_A02	-6.79742	-6.18062	AIBS
AGGACTTTCGGTGTAT-1L8TX_181211_01_A02	-9.34506	0.8166	AIBS
AGGACTTTCGTTGTAG-1L8TX_181211_01_A02	-6.04461	-7.80582	AIBS
AGGAGGTAGGACTATA-1L8TX_181211_01_A02	10.5022	-1.16525	AIBS
AGGAGGTAGTACCGGA-1L8TX_181211_01_A02	-7.13349	-7.54965	AIBS
AGGAGGTAGTTAGAAC-1L8TX_181211_01_A02	-9.95709	-3.6375	AIBS
AGGAGGTCAAAGCAAT-1L8TX_181211_01_A02	13.1061	-0.400993	AIBS
AGGAGGTCAAGATCCT-1L8TX_181211_01_A02	-1.69054	-9.17128	AIBS
AGGAGGTCATTCAGCA-1L8TX_181211_01_A02	-9.16904	-0.64933	AIBS
AGGAGGTGTATGTGTC-1L8TX_181211_01_A02	-6.96252	-8.32414	AIBS
AGGAGGTGTCCAGGTC-1L8TX_181211_01_A02	-9.70284	-3.80505	AIBS
AGGAGGTTCCTAAGTG-1L8TX_181211_01_A02	11.7405	-4.31082	AIBS
AGGAGGTTCTGCCTCA-1L8TX_181211_01_A02	10.5013	-1.10501	AIBS
AGGATAAAGAAGCGAA-1L8TX_181211_01_A02	11.5116	-2.62188	AIBS
AGGATAAAGCTGAGCA-1L8TX_181211_01_A02	1.48841	14.7336	AIBS
AGGATAAAGTTGTAAG-1L8TX_181211_01_A02	9.53037	-1.55267	AIBS
AGGATAACACCCGTAG-1L8TX_181211_01_A02	-3.71196	-8.63453	AIBS
AGGATAAGTAGCGTAG-1L8TX_181211_01_A02	12.1982	-4.08945	AIBS
AGGATAAGTGCGTTTA-1L8TX_181211_01_A02	11.3251	-2.2526	AIBS
AGGATAAGTTAAACAG-1L8TX_181211_01_A02	-8.88926	-4.99072	AIBS
AGGATAATCAGCCTTC-1L8TX_181211_01_A02	-8.97725	0.49511	AIBS
AGGATAATCAGCGCGT-1L8TX_181211_01_A02	-9.91871	-2.11712	AIBS
AGGATCTAGCAGCACA-1L8TX_181211_01_A02	4.28666	-5.69842	AIBS
AGGATCTAGGATTTCC-1L8TX_181211_01_A02	-1.06074	1.93777	AIBS
AGGATCTAGTTCAACC-1L8TX_181211_01_A02	1.86417	9.95845	AIBS
AGGATCTCATTGACAC-1L8TX_181211_01_A02	-6.39573	-0.60091	AIBS
AGGATCTGTACAAGCG-1L8TX_181211_01_A02	-3.03227	-7.15465	AIBS
AGGATCTGTACCCGAC-1L8TX_181211_01_A02	-3.46013	-7.09175	AIBS
AGGCATTAGGTAGCCA-1L8TX_181211_01_A02	-10.262	-3.33308	AIBS
AGGCATTAGTGCCAGA-1L8TX_181211_01_A02	1.5553	9.12783	AIBS
AGGCATTGTACTAGCT-1L8TX_181211_01_A02	-9.60555	-2.77543	AIBS
AGGCATTGTAGATCCT-1L8TX_181211_01_A02	9.72765	-1.74947	AIBS
AGGCATTGTCTTGCTC-1L8TX_181211_01_A02	11.6467	-2.01561	AIBS
AGGCATTGTTGTACGT-1L8TX_181211_01_A02	-5.15845	-6.94312	AIBS
AGGCATTTCAGTCAGT-1L8TX_181211_01_A02	-6.562	-0.39245	AIBS
AGGCCACAGCCTGACC-1L8TX_181211_01_A02	-8.93212	-6.67615	AIBS
AGGCCACCATTGTAGC-1L8TX_181211_01_A02	-1.18492	2.51684	AIBS
AGGCCACGTCGAAGCA-1L8TX_181211_01_A02	9.71414	-1.18521	AIBS
AGGCCACGTGCTAGCC-1L8TX_181211_01_A02	-2.14117	13.9705	AIBS
AGGCCACTCAACTGGT-1L8TX_181211_01_A02	-6.38285	-7.70523	AIBS
AGGCTGCAGCACTCAT-1L8TX_181211_01_A02	8.49877	4.35459	AIBS
AGGCTGCAGGCTTTCA-1L8TX_181211_01_A02	-9.45413	-3.70623	AIBS
AGGCTGCTCGCAACAT-1L8TX_181211_01_A02	2.35604	-5.8776	AIBS
AGGCTGCTCGCCGATG-1L8TX_181211_01_A02	3.0714	-6.5921	AIBS
AGGCTGCTCGTGTGGC-1L8TX_181211_01_A02	-8.70304	-0.817896	AIBS
AGGCTGCTCTGTACAG-1L8TX_181211_01_A02	2.75583	-7.34241	AIBS
AGGGAGTAGAAATGGG-1L8TX_181211_01_A02	-4.77381	9.15603	AIBS
AGGGAGTGTTCTTAGG-1L8TX_181211_01_A02	-9.07969	-0.507062	AIBS
AGGGAGTTCTGTGCTC-1L8TX_181211_01_A02	12.0235	-3.88329	AIBS
AGGGCCTAGCTCTGTA-1L8TX_181211_01_A02	7.85877	2.61256	AIBS
AGGGCCTAGGACGCAT-1L8TX_181211_01_A02	-2.93213	12.9908	AIBS
AGGGCCTCAAGCGAAC-1L8TX_181211_01_A02	-8.1101	-6.68001	AIBS
AGGGCCTCAATTTCTC-1L8TX_181211_01_A02	13.4708	-1.94508	AIBS
AGGGCCTCACGTACAT-1L8TX_181211_01_A02	0.0609228	-8.72357	AIBS
AGGGCCTCAGTGTGCC-1L8TX_181211_01_A02	11.276	-2.31542	AIBS
AGGGCCTGTAAGCAAT-1L8TX_181211_01_A02	12.046	-3.86576	AIBS
AGGGCCTTCAGATGCT-1L8TX_181211_01_A02	13.0253	-2.7381	AIBS
AGGGCCTTCATCGACA-1L8TX_181211_01_A02	2.51463	-7.58257	AIBS
AGGGCCTTCATCGTAG-1L8TX_181211_01_A02	-9.0662	-3.50078	AIBS
AGGGCCTTCGTGCGAC-1L8TX_181211_01_A02	2.50889	14.4064	AIBS
AGGGCCTTCTAGAACC-1L8TX_181211_01_A02	-7.41292	-6.83955	AIBS
AGGGCTCAGCCATCCG-1L8TX_181211_01_A02	11.4394	-2.43742	AIBS
AGGGCTCAGGCGAACT-1L8TX_181211_01_A02	-2.13091	15.6783	AIBS
AGGGCTCAGTTAGTAG-1L8TX_181211_01_A02	13.8142	-1.38345	AIBS
AGGGCTCAGTTGGAAT-1L8TX_181211_01_A02	-9.19002	-0.562679	AIBS
AGGGCTCCACATCCCT-1L8TX_181211_01_A02	-2.84421	15.6203	AIBS
AGGGCTCCACGATTCA-1L8TX_181211_01_A02	12.6658	-3.74424	AIBS
AGGGCTCCATACAGAA-1L8TX_181211_01_A02	-2.57054	15.3748	AIBS
AGGGCTCGTCTCTCAC-1L8TX_181211_01_A02	-9.36399	-2.48813	AIBS
AGGGCTCTCAGGAAAT-1L8TX_181211_01_A02	12.8358	-2.23348	AIBS
AGGGCTCTCCAACCAA-1L8TX_181211_01_A02	12.5883	4.02873	AIBS
AGGGTCCAGGGAGGCA-1L8TX_181211_01_A02	3.34697	-6.40337	AIBS
AGGGTCCCACATTGTG-1L8TX_181211_01_A02	12.4268	-1.4375	AIBS
AGGGTCCCACCCAAGC-1L8TX_181211_01_A02	-9.42953	-3.716	AIBS
AGGGTCCCAGATGCGA-1L8TX_181211_01_A02	-7.81791	0.395508	AIBS
AGGGTCCCAGGTCAGA-1L8TX_181211_01_A02	-9.92452	-2.93173	AIBS
AGGGTCCCATAGCTGT-1L8TX_181211_01_A02	-1.35411	-9.12253	AIBS
AGGGTCCCATCCGTTC-1L8TX_181211_01_A02	0.480161	9.3249	AIBS
AGGGTCCGTAACCAGG-1L8TX_181211_01_A02	0.252775	-5.52152	AIBS
AGGGTCCGTATATGGA-1L8TX_181211_01_A02	-5.27995	9.37849	AIBS
AGGGTCCGTCCATCTC-1L8TX_181211_01_A02	12.1969	-1.75733	AIBS
AGGGTCCGTCTCAGAT-1L8TX_181211_01_A02	-2.74555	14.6794	AIBS
AGGGTCCGTGAGCGAT-1L8TX_181211_01_A02	-2.02942	13.5532	AIBS
AGGGTCCGTGTCTTAG-1L8TX_181211_01_A02	-0.963675	0.348263	AIBS
AGGGTCCTCATTCTTG-1L8TX_181211_01_A02	-8.91527	-2.30144	AIBS
AGGGTCCTCTGCACCT-1L8TX_181211_01_A02	12.2146	-4.09236	AIBS
AGGGTCCTCTGCCCTA-1L8TX_181211_01_A02	-7.91126	-0.556959	AIBS
AGGGTCCTCTTCCTAA-1L8TX_181211_01_A02	-7.194	-7.98625	AIBS
AGGGTGAAGATTGCGG-1L8TX_181211_01_A02	1.76187	-3.39699	AIBS
AGGGTGAAGCACTGGA-1L8TX_181211_01_A02	13.1979	3.75033	AIBS
AGGGTGAAGCGTTCCG-1L8TX_181211_01_A02	13.6658	-1.58442	AIBS
AGGGTGAAGTCGAAGC-1L8TX_181211_01_A02	-2.23069	13.6861	AIBS
AGGGTGAAGTCTAACC-1L8TX_181211_01_A02	0.982868	-3.65107	AIBS
AGGGTGACAATTCTTC-1L8TX_181211_01_A02	-3.04299	15.1122	AIBS
AGGGTGACACATATCG-1L8TX_181211_01_A02	-8.82723	-6.39888	AIBS
AGGGTGAGTAAGCAAT-1L8TX_181211_01_A02	-8.6012	-0.852198	AIBS
AGGGTGAGTACTTCCC-1L8TX_181211_01_A02	-5.68177	9.86727	AIBS
AGGGTGAGTAGAGCTG-1L8TX_181211_01_A02	-7.62215	-6.65943	AIBS
AGGGTGAGTCCTGTTC-1L8TX_181211_01_A02	11.5598	-3.60701	AIBS
AGGGTGAGTGAGATAT-1L8TX_181211_01_A02	0.376891	-8.19589	AIBS
AGGGTGAGTGAGATCG-1L8TX_181211_01_A02	-4.73698	-7.57483	AIBS
AGGGTGAGTGTGTGTT-1L8TX_181211_01_A02	0.642838	-10.2944	AIBS
AGGGTGAGTTCCTAAG-1L8TX_181211_01_A02	-2.86975	15.1469	AIBS
AGGGTGATCCCTCTCC-1L8TX_181211_01_A02	12.3049	1.25041	AIBS
AGGGTGATCCGCGATG-1L8TX_181211_01_A02	1.0946	13.5006	AIBS
AGGGTGATCTAGGAAA-1L8TX_181211_01_A02	-8.31242	-7.25353	AIBS
AGGGTGATCTCGGGAC-1L8TX_181211_01_A02	-8.71462	-2.37254	AIBS
AGGGTTTAGGTGGCTA-1L8TX_181211_01_A02	-7.05665	-0.882418	AIBS
AGGGTTTAGTAGCAAT-1L8TX_181211_01_A02	-7.08125	-7.04348	AIBS
AGGGTTTCATAATCGC-1L8TX_181211_01_A02	-7.18784	-0.873601	AIBS
AGGGTTTGTACCATAC-1L8TX_181211_01_A02	-1.93113	13.4474	AIBS
AGGGTTTGTAGGTGCA-1L8TX_181211_01_A02	0.403625	-10.2161	AIBS
AGGGTTTGTCTCGACG-1L8TX_181211_01_A02	13.8658	-1.19101	AIBS
AGGGTTTTCCGGTAGC-1L8TX_181211_01_A02	13.5668	-0.30126	AIBS
AGGTAGGAGGTCCCTG-1L8TX_181211_01_A02	4.036	-6.43112	AIBS
AGGTAGGAGTAAGGGA-1L8TX_181211_01_A02	-7.104	-0.218493	AIBS
AGGTAGGAGTTGCTCA-1L8TX_181211_01_A02	1.11503	-3.51515	AIBS
AGGTAGGCAAGACCGA-1L8TX_181211_01_A02	-8.67934	0.0544429	AIBS
AGGTAGGCAAGGTACG-1L8TX_181211_01_A02	-8.96708	-5.95435	AIBS
AGGTAGGCACGTAGTT-1L8TX_181211_01_A02	0.888103	13.1903	AIBS
AGGTAGGGTCGAACGA-1L8TX_181211_01_A02	-0.926578	0.668015	AIBS
AGGTAGGGTCTGCGCA-1L8TX_181211_01_A02	1.37611	-7.76956	AIBS
AGGTAGGTCACCTCAC-1L8TX_181211_01_A02	-2.31392	14.2499	AIBS
AGGTAGGTCCACATAG-1L8TX_181211_01_A02	-9.59746	-3.21976	AIBS
AGGTAGGTCCTTCTTC-1L8TX_181211_01_A02	-7.84477	-3.93563	AIBS
AGGTAGGTCGTCCATC-1L8TX_181211_01_A02	-0.677163	13.8641	AIBS
AGGTAGGTCTCCTGTG-1L8TX_181211_01_A02	12.3824	-3.04436	AIBS
AGGTCATAGGTTCCAT-1L8TX_181211_01_A02	13.1464	-1.22467	AIBS
AGGTCATAGTTGGACG-1L8TX_181211_01_A02	12.8938	-2.651	AIBS
AGGTCATCAGAACTTC-1L8TX_181211_01_A02	-9.31573	-2.67541	AIBS
AGGTCATGTAGGAGGG-1L8TX_181211_01_A02	3.96202	-5.88146	AIBS
AGGTCATGTTCTAACG-1L8TX_181211_01_A02	0.618357	-10.3881	AIBS
AGGTCATTCCTGCCAT-1L8TX_181211_01_A02	2.36164	-4.51595	AIBS
AGGTCATTCGTGGCGT-1L8TX_181211_01_A02	4.93765	6.71383	AIBS
AGGTCTAAGACATAGT-1L8TX_181211_01_A02	5.29509	6.61919	AIBS
AGGTCTAAGCACTAGG-1L8TX_181211_01_A02	-9.50261	1.81597	AIBS
AGGTCTAAGTTCCGGC-1L8TX_181211_01_A02	4.18212	-5.47837	AIBS
AGGTCTACATTCTTCA-1L8TX_181211_01_A02	8.68759	5.04796	AIBS
AGGTCTAGTGGTCCGT-1L8TX_181211_01_A02	-6.22777	-0.430921	AIBS
AGGTCTATCAGAATAG-1L8TX_181211_01_A02	-9.39685	-0.575228	AIBS
AGGTGTTAGCCAAGTG-1L8TX_181211_01_A02	3.19977	14.3883	AIBS
AGGTGTTCACGCTGCA-1L8TX_181211_01_A02	-3.68406	-7.64076	AIBS
AGGTGTTCACTAAACC-1L8TX_181211_01_A02	13.3477	-1.08057	AIBS
AGGTGTTTCAGCAGAG-1L8TX_181211_01_A02	-6.0026	-0.493818	AIBS
AGGTGTTTCTGACCCT-1L8TX_181211_01_A02	-5.32741	9.55388	AIBS
AGGTTACCATATGAAG-1L8TX_181211_01_A02	-4.24254	-8.00866	AIBS
AGGTTACTCAGGGATG-1L8TX_181211_01_A02	13.7488	-1.62512	AIBS
AGGTTACTCCACAAGT-1L8TX_181211_01_A02	1.71184	-9.41669	AIBS
AGGTTACTCCATTCGC-1L8TX_181211_01_A02	13.9028	-0.872386	AIBS
AGGTTGTAGCAACAGC-1L8TX_181211_01_A02	13.7178	-1.53793	AIBS
AGGTTGTAGCTTAAGA-1L8TX_181211_01_A02	-9.15881	1.16974	AIBS
AGGTTGTAGGGCGAGA-1L8TX_181211_01_A02	-8.08081	-0.934037	AIBS
AGGTTGTAGGTGAGCT-1L8TX_181211_01_A02	-8.22629	-7.54015	AIBS
AGGTTGTCAGAAGCGT-1L8TX_181211_01_A02	0.241351	-4.26971	AIBS
AGGTTGTCAGATAAAC-1L8TX_181211_01_A02	13.0641	-3.11572	AIBS
AGGTTGTCAGGTCCCA-1L8TX_181211_01_A02	-3.22082	-8.42459	AIBS
AGGTTGTGTCAAAGTA-1L8TX_181211_01_A02	-8.94858	-6.3222	AIBS
AGGTTGTGTCCGGATC-1L8TX_181211_01_A02	11.3941	-3.15784	AIBS
AGGTTGTGTTGTTGTG-1L8TX_181211_01_A02	12.0581	-3.5783	AIBS
AGGTTGTTCTTGGGCG-1L8TX_181211_01_A02	2.99962	12.5093	AIBS
AGTAACCAGATACCAA-1L8TX_181211_01_A02	-7.59164	-0.367841	AIBS
AGTAACCAGGTAAAGG-1L8TX_181211_01_A02	-8.84	0.082884	AIBS
AGTAACCAGGTGCCAA-1L8TX_181211_01_A02	8.082	4.03206	AIBS
AGTAACCGTCACTCTC-1L8TX_181211_01_A02	-2.66079	15.5829	AIBS
AGTAACCGTCCTTTGC-1L8TX_181211_01_A02	0.00323726	-10.0118	AIBS
AGTAACCGTCTGTAGT-1L8TX_181211_01_A02	1.75904	-3.16862	AIBS
AGTAACCGTGATTCAC-1L8TX_181211_01_A02	2.03388	-3.99938	AIBS
AGTAACCGTGCCTAAT-1L8TX_181211_01_A02	11.4462	0.100034	AIBS
AGTAACCGTGTCTCCT-1L8TX_181211_01_A02	12.5825	-3.52012	AIBS
AGTAACCTCTCGCGTT-1L8TX_181211_01_A02	11.2743	-3.46833	AIBS
AGTACCAAGCCACCGT-1L8TX_181211_01_A02	-7.57655	-7.67791	AIBS
AGTACCACACAATCTG-1L8TX_181211_01_A02	-8.46952	-4.3492	AIBS
AGTACCACAGCAGTGA-1L8TX_181211_01_A02	-9.50087	0.130899	AIBS
AGTACCACAGCGACCT-1L8TX_181211_01_A02	-8.18167	0.8125	AIBS
AGTACCAGTATGAGGC-1L8TX_181211_01_A02	-3.11195	15.6686	AIBS
AGTACCAGTATGGGAC-1L8TX_181211_01_A02	-9.47356	-2.75609	AIBS
AGTACCAGTGAGCGAT-1L8TX_181211_01_A02	-2.74655	14.7657	AIBS
AGTACCAGTTGTACGT-1L8TX_181211_01_A02	3.23467	12.9918	AIBS
AGTACCAGTTTACCAG-1L8TX_181211_01_A02	12.5838	-3.75759	AIBS
AGTACCAGTTTGTGGT-1L8TX_181211_01_A02	10.2337	-1.94431	AIBS
AGTACCATCACAACCA-1L8TX_181211_01_A02	13.4782	-0.576014	AIBS
AGTACTGAGCATCCCG-1L8TX_181211_01_A02	-3.67172	10.0558	AIBS
AGTACTGCACCGTGAC-1L8TX_181211_01_A02	-6.09273	-0.873861	AIBS
AGTACTGGTCTACAAC-1L8TX_181211_01_A02	3.54224	14.6504	AIBS
AGTACTGGTGTAGTGG-1L8TX_181211_01_A02	-8.73068	-2.4814	AIBS
AGTACTGGTTCTCAGA-1L8TX_181211_01_A02	1.86004	9.18301	AIBS
AGTACTGTCCTATGGA-1L8TX_181211_01_A02	13.054	0.351664	AIBS
AGTACTGTCTACTCAT-1L8TX_181211_01_A02	1.39415	-3.98855	AIBS
AGTAGCTAGAAGGTAG-1L8TX_181211_01_A02	9.26098	-1.08182	AIBS
AGTAGCTAGACTACGG-1L8TX_181211_01_A02	1.52112	-8.03122	AIBS
AGTAGCTAGCGGGTTA-1L8TX_181211_01_A02	-2.45831	15.7278	AIBS
AGTAGCTGTATCAGGG-1L8TX_181211_01_A02	2.25346	14.87	AIBS
AGTAGCTGTCACCGCA-1L8TX_181211_01_A02	-0.822805	0.630919	AIBS
AGTAGCTGTTATAGAG-1L8TX_181211_01_A02	-9.63256	1.37654	AIBS
AGTAGCTTCGACATAC-1L8TX_181211_01_A02	10.8509	-2.69955	AIBS
AGTAGTCAGACTAAGT-1L8TX_181211_01_A02	-5.62538	-7.31576	AIBS
AGTAGTCAGCAATTAG-1L8TX_181211_01_A02	-6.16163	-7.66221	AIBS
AGTAGTCAGCCTCAAT-1L8TX_181211_01_A02	-6.69897	-0.635554	AIBS
AGTAGTCCAACGAGGT-1L8TX_181211_01_A02	-9.97027	-1.27029	AIBS
AGTAGTCCAGAGTTGG-1L8TX_181211_01_A02	-6.94074	-5.16175	AIBS
AGTAGTCCATCGGTTA-1L8TX_181211_01_A02	12.0988	-4.61049	AIBS
AGTAGTCCATGAGAAT-1L8TX_181211_01_A02	-6.26752	-6.42512	AIBS
AGTAGTCCATTCACAG-1L8TX_181211_01_A02	11.6999	-4.42002	AIBS
AGTAGTCGTCAAGTTC-1L8TX_181211_01_A02	-8.25967	-1.62229	AIBS
AGTAGTCGTTCTTCAT-1L8TX_181211_01_A02	9.92027	-1.29887	AIBS
AGTAGTCGTTTCGTTT-1L8TX_181211_01_A02	-2.56494	13.1548	AIBS
AGTAGTCTCAGAATAG-1L8TX_181211_01_A02	2.81718	-6.09331	AIBS
AGTAGTCTCCACACAA-1L8TX_181211_01_A02	2.68228	14.7015	AIBS
AGTAGTCTCGATACTG-1L8TX_181211_01_A02	-7.75698	-1.29711	AIBS
AGTAGTCTCGGTTCAA-1L8TX_181211_01_A02	-5.56967	-6.25713	AIBS
AGTAGTCTCTCCAATT-1L8TX_181211_01_A02	12.5917	-1.17767	AIBS
AGTCAACCAATACCCA-1L8TX_181211_01_A02	3.71066	-6.9143	AIBS
AGTCAACCACCTATCC-1L8TX_181211_01_A02	0.783681	-7.26061	AIBS
AGTCAACGTCTTCTAT-1L8TX_181211_01_A02	-0.639119	14.8675	AIBS
AGTCAACGTTCCCACT-1L8TX_181211_01_A02	-2.96207	12.9579	AIBS
AGTCAACTCATTCACT-1L8TX_181211_01_A02	-3.10314	13.4647	AIBS
AGTCAACTCCTGGGTG-1L8TX_181211_01_A02	-2.99653	15.769	AIBS
AGTCAACTCTGTCGTC-1L8TX_181211_01_A02	-9.35881	2.02922	AIBS
AGTCACAAGAGAGTGA-1L8TX_181211_01_A02	0.503021	-8.56844	AIBS
AGTCACAGTACCCGCA-1L8TX_181211_01_A02	0.706121	4.4296	AIBS
AGTCACAGTCTGTGTA-1L8TX_181211_01_A02	-0.830341	1.71161	AIBS
AGTCACAGTTCCGCAG-1L8TX_181211_01_A02	-3.81679	8.13116	AIBS
AGTCACATCCAGTTCC-1L8TX_181211_01_A02	-9.11292	-6.41721	AIBS
AGTCACATCTCCGAAA-1L8TX_181211_01_A02	-2.75154	15.0893	AIBS
AGTCATGAGCGTGCTC-1L8TX_181211_01_A02	1.20552	-9.95004	AIBS
AGTCATGAGGGATCGT-1L8TX_181211_01_A02	3.31725	13.1696	AIBS
AGTCATGCAAGCGGAT-1L8TX_181211_01_A02	-2.51843	12.8412	AIBS
AGTCATGCACGACAGA-1L8TX_181211_01_A02	1.14621	-3.95509	AIBS
AGTCATGGTCTGTCAA-1L8TX_181211_01_A02	-1.55524	0.680867	AIBS
AGTCATGGTTCGTACA-1L8TX_181211_01_A02	12.5452	-1.49873	AIBS
AGTCATGTCCGCAGTG-1L8TX_181211_01_A02	2.0677	9.22279	AIBS
AGTCATGTCTGCATAG-1L8TX_181211_01_A02	-7.91247	-1.5266	AIBS
AGTCATGTCTGCGTCT-1L8TX_181211_01_A02	2.39016	-4.33389	AIBS
AGTCTCCAGTGGTGGT-1L8TX_181211_01_A02	-2.1752	-9.29507	AIBS
AGTCTCCAGTGTAGTA-1L8TX_181211_01_A02	1.98475	-3.44712	AIBS
AGTCTCCGTTCAACGT-1L8TX_181211_01_A02	-9.62464	-0.189493	AIBS
AGTCTCCGTTCCACAA-1L8TX_181211_01_A02	10.866	-3.17458	AIBS
AGTCTCCGTTGCATCA-1L8TX_181211_01_A02	-7.08725	-6.39422	AIBS
AGTCTCCTCAAGGTGG-1L8TX_181211_01_A02	-6.71712	-8.11669	AIBS
AGTCTCCTCCACACAA-1L8TX_181211_01_A02	2.51742	-7.58025	AIBS
AGTGACTAGGAATCGC-1L8TX_181211_01_A02	-1.44836	0.0670404	AIBS
AGTGACTCATAAGCAA-1L8TX_181211_01_A02	10.9827	-2.52038	AIBS
AGTGACTGTAGGCAAC-1L8TX_181211_01_A02	-0.502346	-10.1681	AIBS
AGTGACTGTTCTCGCT-1L8TX_181211_01_A02	-7.89878	-7.13822	AIBS
AGTGACTTCATCACTT-1L8TX_181211_01_A02	-1.15694	1.56195	AIBS
AGTGACTTCGGACTGC-1L8TX_181211_01_A02	-8.94338	0.336049	AIBS
AGTGATCAGGGAGAAT-1L8TX_181211_01_A02	0.400399	-7.67889	AIBS
AGTGATCAGTTACGGG-1L8TX_181211_01_A02	-7.76741	-2.43369	AIBS
AGTGATCCAACGACAG-1L8TX_181211_01_A02	-7.82049	-8.28268	AIBS
AGTGATCCATAGAATG-1L8TX_181211_01_A02	10.009	-0.968823	AIBS
AGTGATCCATCCGATA-1L8TX_181211_01_A02	-2.35609	14.0733	AIBS
AGTGATCGTACAGCGA-1L8TX_181211_01_A02	-6.93281	-5.52657	AIBS
AGTGATCGTCGCACGT-1L8TX_181211_01_A02	5.01484	6.68182	AIBS
AGTGCCGAGGTCATCT-1L8TX_181211_01_A02	-7.80617	-0.715072	AIBS
AGTGCCGCATAATGCC-1L8TX_181211_01_A02	-6.38225	-6.96437	AIBS
AGTGCCGCATGGGCAA-1L8TX_181211_01_A02	12.2134	-3.87936	AIBS
AGTGCCGGTACCAGAG-1L8TX_181211_01_A02	2.34152	9.28345	AIBS
AGTGCCGGTCAGACTT-1L8TX_181211_01_A02	1.11746	12.7286	AIBS
AGTGCCGGTGGCCACT-1L8TX_181211_01_A02	12.1712	-0.0669511	AIBS
AGTGCCGTCCGTGGCA-1L8TX_181211_01_A02	-8.63265	-1.94496	AIBS
AGTGCCGTCGTTCGCT-1L8TX_181211_01_A02	3.76066	-5.87453	AIBS
AGTGTTGAGCGATGGT-1L8TX_181211_01_A02	3.39071	-5.3249	AIBS
AGTGTTGAGTCTGCGC-1L8TX_181211_01_A02	4.11124	-5.1116	AIBS
AGTGTTGCAACCGTAT-1L8TX_181211_01_A02	-1.14127	-9.8888	AIBS
AGTGTTGCACTGTCGG-1L8TX_181211_01_A02	-7.11506	-0.971674	AIBS
AGTGTTGGTAGCACAG-1L8TX_181211_01_A02	13.6419	-0.581227	AIBS
AGTGTTGGTAGCTGCC-1L8TX_181211_01_A02	-1.14053	15.1596	AIBS
AGTGTTGGTTCTAACG-1L8TX_181211_01_A02	13.7846	-1.21966	AIBS
AGTGTTGTCGACTCCT-1L8TX_181211_01_A02	12.5632	3.35859	AIBS
AGTGTTGTCGCCGAAC-1L8TX_181211_01_A02	-8.44963	-0.346159	AIBS
AGTTAGCAGATAGCTA-1L8TX_181211_01_A02	-9.36686	1.41209	AIBS
AGTTAGCAGTGATTCC-1L8TX_181211_01_A02	12.7539	0.51717	AIBS
AGTTAGCCAGGCGTTC-1L8TX_181211_01_A02	-0.259249	-10.2936	AIBS
AGTTAGCCATTATGCG-1L8TX_181211_01_A02	-6.72806	-0.529652	AIBS
AGTTAGCGTTCAGTAC-1L8TX_181211_01_A02	-8.94033	1.61349	AIBS
AGTTAGCGTTTACCTT-1L8TX_181211_01_A02	-1.70258	9.2601	AIBS
AGTTCCCAGCCTATCA-1L8TX_181211_01_A02	-1.77128	0.437034	AIBS
AGTTCCCAGGACTAAT-1L8TX_181211_01_A02	-3.3009	10.2594	AIBS
AGTTCCCAGGTAATCA-1L8TX_181211_01_A02	-7.87251	-2.39725	AIBS
AGTTCCCCAAGGTACG-1L8TX_181211_01_A02	3.53516	-6.24173	AIBS
AGTTCCCGTCCCGCAA-1L8TX_181211_01_A02	-3.97104	-8.95596	AIBS
AGTTCCCGTGTCATCA-1L8TX_181211_01_A02	12.8802	-0.579526	AIBS
AGTTCCCTCATGTCTT-1L8TX_181211_01_A02	-7.84028	-6.46009	AIBS
AGTTCGAAGACCCGCT-1L8TX_181211_01_A02	-8.86418	-0.732805	AIBS
AGTTCGAAGAGCATCG-1L8TX_181211_01_A02	-8.00329	0.0144548	AIBS
AGTTCGAAGCACACCC-1L8TX_181211_01_A02	-7.06095	-7.92578	AIBS
AGTTCGACACACGTGC-1L8TX_181211_01_A02	0.170069	-5.88974	AIBS
AGTTCGAGTACCAATC-1L8TX_181211_01_A02	3.49146	-5.09397	AIBS
AGTTCGAGTAGATTAG-1L8TX_181211_01_A02	-9.71015	-2.21894	AIBS
AGTTCGAGTGGTCTGC-1L8TX_181211_01_A02	-8.9798	-3.18411	AIBS
AGTTCGAGTTCCGCGA-1L8TX_181211_01_A02	3.18242	-7.64837	AIBS
AGTTCGATCACAACCA-1L8TX_181211_01_A02	-9.03381	1.17833	AIBS
AGTTCGATCCCATTTA-1L8TX_181211_01_A02	13.2383	-0.789099	AIBS
AGTTCGATCTCTATGT-1L8TX_181211_01_A02	-9.00231	2.228	AIBS
ATACCGAAGATTAGCA-1L8TX_181211_01_A02	10.0727	-2.54776	AIBS
ATACCGAAGCTATCTG-1L8TX_181211_01_A02	-7.69139	-4.83749	AIBS
ATACCGAAGGCTGGAT-1L8TX_181211_01_A02	-1.61656	15.0839	AIBS
ATACCGAAGTGAATAC-1L8TX_181211_01_A02	2.54135	-4.24532	AIBS
ATACCGACAACTTGCA-1L8TX_181211_01_A02	-1.19558	15.1752	AIBS
ATACCGACAGTGTGGA-1L8TX_181211_01_A02	-3.52762	8.29344	AIBS
ATACCGACATAATGAG-1L8TX_181211_01_A02	-8.50693	-2.41561	AIBS
ATACCGAGTCCCTGTT-1L8TX_181211_01_A02	-2.04055	15.519	AIBS
ATACCGAGTGACAGCA-1L8TX_181211_01_A02	10.8243	-3.31413	AIBS
ATACCTTAGCCGTAAG-1L8TX_181211_01_A02	5.06778	6.67385	AIBS
ATACCTTCAAATGGCG-1L8TX_181211_01_A02	-1.06008	13.4167	AIBS
ATACCTTCACTGCGAC-1L8TX_181211_01_A02	3.84268	-5.02456	AIBS
ATACCTTCAGGAACCA-1L8TX_181211_01_A02	-9.53508	-1.45807	AIBS
ATACCTTCATGAAGCG-1L8TX_181211_01_A02	0.994439	-4.95367	AIBS
ATACCTTTCGAGTACT-1L8TX_181211_01_A02	-9.81876	-0.914417	AIBS
ATACCTTTCGCACGAC-1L8TX_181211_01_A02	11.2315	-2.11138	AIBS
ATACTTCAGACGTCCC-1L8TX_181211_01_A02	3.39186	-5.87242	AIBS
ATACTTCAGGAGACCT-1L8TX_181211_01_A02	13.3159	-3.04728	AIBS
ATACTTCAGGTCGACA-1L8TX_181211_01_A02	-4.94078	9.07599	AIBS
ATACTTCAGTTTGCTG-1L8TX_181211_01_A02	-4.71444	-6.89952	AIBS
ATACTTCCAAATCCCA-1L8TX_181211_01_A02	12.6672	-0.261425	AIBS
ATACTTCCAACTGTGT-1L8TX_181211_01_A02	-0.812315	0.252407	AIBS
ATACTTCCACACCGCA-1L8TX_181211_01_A02	-2.13939	13.9524	AIBS
ATACTTCCAGCTGTTA-1L8TX_181211_01_A02	-7.53706	-8.41929	AIBS
ATACTTCCAGTTCTAG-1L8TX_181211_01_A02	8.73989	4.91672	AIBS
ATACTTCTCTCTGGTC-1L8TX_181211_01_A02	9.97155	-1.16658	AIBS
ATAGACCAGGTCACCC-1L8TX_181211_01_A02	-9.07951	-0.901689	AIBS
ATAGACCCATGCACTA-1L8TX_181211_01_A02	-7.62422	-8.12937	AIBS
ATAGACCGTATGCAAA-1L8TX_181211_01_A02	1.7703	-3.73114	AIBS
ATAGACCGTCTGTGGC-1L8TX_181211_01_A02	-7.97261	-2.48611	AIBS
ATAGACCTCTCAGGCG-1L8TX_181211_01_A02	13.2613	-2.14426	AIBS
ATAGAGAAGCATAGGC-1L8TX_181211_01_A02	-2.25497	-8.51813	AIBS
ATAGAGAAGGTCATAA-1L8TX_181211_01_A02	11.3642	-4.53211	AIBS
ATAGAGACATGCGTGC-1L8TX_181211_01_A02	8.11511	4.15726	AIBS
ATAGAGATCTTCGTGC-1L8TX_181211_01_A02	8.74986	5.00684	AIBS
ATAGGCTAGAACTCCT-1L8TX_181211_01_A02	12.0588	-2.4783	AIBS
ATAGGCTAGAGCCATG-1L8TX_181211_01_A02	7.6778	2.93559	AIBS
ATAGGCTAGGAATTAC-1L8TX_181211_01_A02	12.3077	3.91514	AIBS
ATAGGCTAGTGAATAC-1L8TX_181211_01_A02	8.68184	4.92398	AIBS
ATAGGCTGTTCCTAGA-1L8TX_181211_01_A02	-0.223709	-8.56331	AIBS
ATAGGCTTCCTCTTTC-1L8TX_181211_01_A02	-2.21307	14.6875	AIBS
ATATCCTAGATACAGT-1L8TX_181211_01_A02	8.86908	-1.0102	AIBS
ATATCCTAGTGCCAGA-1L8TX_181211_01_A02	4.64772	1.22625	AIBS
ATATCCTCAAGTGGTG-1L8TX_181211_01_A02	3.73325	-4.88982	AIBS
ATCACAGAGCTGTACT-1L8TX_181211_01_A02	-1.12133	2.61598	AIBS
ATCACAGAGTAACCTC-1L8TX_181211_01_A02	-6.21538	-5.75742	AIBS
ATCACAGAGTAGATCA-1L8TX_181211_01_A02	2.90225	13.2575	AIBS
ATCACAGCAAAGGTTA-1L8TX_181211_01_A02	-4.05803	-8.94213	AIBS
ATCACAGCAATTAGGA-1L8TX_181211_01_A02	10.9017	-3.7447	AIBS
ATCACAGCATTCGGGC-1L8TX_181211_01_A02	-1.77946	15.4217	AIBS
ATCACAGGTCTTCGAA-1L8TX_181211_01_A02	0.360415	9.35892	AIBS
ATCACAGTCTCGTCGT-1L8TX_181211_01_A02	1.87794	9.16885	AIBS
ATCACGAAGAGCTTTC-1L8TX_181211_01_A02	3.93145	-5.10268	AIBS
ATCACGACAAATGGCG-1L8TX_181211_01_A02	-8.96148	-1.88284	AIBS
ATCACGACAAGTTCCA-1L8TX_181211_01_A02	0.977602	-7.039	AIBS
ATCACGACAGCGACCT-1L8TX_181211_01_A02	-8.67895	-3.98792	AIBS
ATCACGACATTGTGCA-1L8TX_181211_01_A02	11.2461	-4.31077	AIBS
ATCACGAGTGATATAG-1L8TX_181211_01_A02	-7.74141	-1.59799	AIBS
ATCACGAGTTGGACCC-1L8TX_181211_01_A02	1.93912	-5.1073	AIBS
ATCACGATCGGCTGGT-1L8TX_181211_01_A02	0.728396	-6.11334	AIBS
ATCACTTAGCGATCGA-1L8TX_181211_01_A02	-0.760953	14.7372	AIBS
ATCACTTAGTTCCAGT-1L8TX_181211_01_A02	-6.78333	-0.276348	AIBS
ATCACTTCAAGCGATG-1L8TX_181211_01_A02	-4.75854	-7.69808	AIBS
ATCACTTGTAACATAG-1L8TX_181211_01_A02	9.80009	-1.87314	AIBS
ATCACTTGTCGTTGGC-1L8TX_181211_01_A02	-1.17976	0.830356	AIBS
ATCACTTTCCAAGCTA-1L8TX_181211_01_A02	-8.57357	-7.10353	AIBS
ATCAGGTAGTACCGGA-1L8TX_181211_01_A02	10.1308	-2.29251	AIBS
ATCAGGTAGTGACCTT-1L8TX_181211_01_A02	1.84193	-5.46185	AIBS
ATCAGGTGTCACGTGC-1L8TX_181211_01_A02	10.9617	-3.0737	AIBS
ATCAGGTGTGTCCAAT-1L8TX_181211_01_A02	-8.41146	0.0889928	AIBS
ATCAGGTGTGTGTACT-1L8TX_181211_01_A02	7.99128	3.22591	AIBS
ATCAGGTTCGAACCTA-1L8TX_181211_01_A02	11.3281	-4.68682	AIBS
ATCATTCAGCGATGCA-1L8TX_181211_01_A02	-1.14867	0.111847	AIBS
ATCATTCAGTATAGAC-1L8TX_181211_01_A02	-9.44521	-2.09699	AIBS
ATCATTCCACGGCGTT-1L8TX_181211_01_A02	2.95686	12.3506	AIBS
ATCATTCCATAGACTC-1L8TX_181211_01_A02	-0.0647015	-8.98148	AIBS
ATCATTCGTTGAGTCT-1L8TX_181211_01_A02	-0.6183	2.55245	AIBS
ATCATTCTCCTCGCAT-1L8TX_181211_01_A02	-4.84665	9.56403	AIBS
ATCATTCTCGTGAGAG-1L8TX_181211_01_A02	12.7925	4.16544	AIBS
ATCATTCTCTCTCAAT-1L8TX_181211_01_A02	12.1785	-3.72741	AIBS
ATCCACCAGGGAGGCA-1L8TX_181211_01_A02	1.81779	-3.88806	AIBS
ATCCACCCAAACGTGG-1L8TX_181211_01_A02	-0.0290559	-4.52488	AIBS
ATCCACCCACAAAGCG-1L8TX_181211_01_A02	-0.601214	0.854672	AIBS
ATCCACCGTGTTACAC-1L8TX_181211_01_A02	1.59455	-7.23815	AIBS
ATCCACCGTTGGGTTT-1L8TX_181211_01_A02	11.0303	-1.95207	AIBS
ATCCACCTCGCGGTAC-1L8TX_181211_01_A02	-7.57125	-7.36734	AIBS
ATCCATTAGAATTGCA-1L8TX_181211_01_A02	-1.09375	0.311995	AIBS
ATCCATTAGACTGGGT-1L8TX_181211_01_A02	11.6944	-4.53935	AIBS
ATCCATTAGCACTGGA-1L8TX_181211_01_A02	-8.92596	1.81764	AIBS
ATCCATTAGTGTTGAA-1L8TX_181211_01_A02	-0.64871	-9.97546	AIBS
ATCCATTCACTAACGT-1L8TX_181211_01_A02	0.722901	-8.08892	AIBS
ATCCATTCATTCTGTT-1L8TX_181211_01_A02	3.49216	-5.46245	AIBS
ATCCATTGTCAGGTAG-1L8TX_181211_01_A02	-1.11888	2.83725	AIBS
ATCCATTGTGGACCTC-1L8TX_181211_01_A02	2.03662	-6.99317	AIBS
ATCCATTTCACACCCT-1L8TX_181211_01_A02	5.61477	6.83524	AIBS
ATCCATTTCGACACTA-1L8TX_181211_01_A02	11.7324	-3.12685	AIBS
ATCCATTTCGGTGTTA-1L8TX_181211_01_A02	3.4919	14.0662	AIBS
ATCCCTGAGACCATAA-1L8TX_181211_01_A02	12.5182	0.723322	AIBS
ATCCCTGCAAAGACGC-1L8TX_181211_01_A02	-5.412	7.60882	AIBS
ATCCCTGCAAATGGTA-1L8TX_181211_01_A02	-9.20801	1.34637	AIBS
ATCCCTGCACAGAGCA-1L8TX_181211_01_A02	-9.20545	-1.53569	AIBS
ATCCCTGCACCCTATC-1L8TX_181211_01_A02	12.4027	3.93693	AIBS
ATCCCTGCATAGAGGC-1L8TX_181211_01_A02	-8.2554	0.971598	AIBS
ATCCCTGGTACGGATG-1L8TX_181211_01_A02	-7.07024	-6.73099	AIBS
ATCCCTGTCATAGAGA-1L8TX_181211_01_A02	10.6372	-3.2329	AIBS
ATCCGTCAGAGGTGCT-1L8TX_181211_01_A02	1.2147	-9.21924	AIBS
ATCCGTCAGGTTCCGC-1L8TX_181211_01_A02	-9.1576	-3.74451	AIBS
ATCCGTCCACCAGTAT-1L8TX_181211_01_A02	-8.87063	-0.352031	AIBS
ATCCGTCCACTTGTGA-1L8TX_181211_01_A02	-8.40083	0.496638	AIBS
ATCCGTCCAGCGACCT-1L8TX_181211_01_A02	-9.35651	-4.62241	AIBS
ATCCGTCCAGGTACGA-1L8TX_181211_01_A02	11.0706	-3.96722	AIBS
ATCCGTCGTCATCAGT-1L8TX_181211_01_A02	3.85657	-6.15875	AIBS
ATCCGTCGTCGATTAC-1L8TX_181211_01_A02	11.4237	-3.00881	AIBS
ATCCGTCGTTATGTCG-1L8TX_181211_01_A02	-6.60751	-7.05451	AIBS
ATCCGTCGTTGATCGT-1L8TX_181211_01_A02	10.2246	-1.47469	AIBS
ATCCTATAGTTAGAAC-1L8TX_181211_01_A02	-9.34898	-1.94192	AIBS
ATCCTATCACTCTCGT-1L8TX_181211_01_A02	-7.1313	-7.00744	AIBS
ATCCTATGTATCACCA-1L8TX_181211_01_A02	1.90864	8.88779	AIBS
ATCCTATGTTTACACG-1L8TX_181211_01_A02	-8.68163	-3.67293	AIBS
ATCGATGAGGTTGTTC-1L8TX_181211_01_A02	3.58404	-5.21168	AIBS
ATCGATGCACACCAGC-1L8TX_181211_01_A02	9.65757	-1.7742	AIBS
ATCGATGCATGACGAG-1L8TX_181211_01_A02	12.0178	-2.95034	AIBS
ATCGATGGTCGGCACT-1L8TX_181211_01_A02	12.2395	-3.16385	AIBS
ATCGATGGTTGGCCTG-1L8TX_181211_01_A02	2.6775	-6.19804	AIBS
ATCGATGTCTAGCAAC-1L8TX_181211_01_A02	0.893706	-3.61271	AIBS
ATCGCCTAGAGCCGAT-1L8TX_181211_01_A02	11.6009	-3.80836	AIBS
ATCGCCTAGAGGTCAC-1L8TX_181211_01_A02	13.7613	-1.36839	AIBS
ATCGCCTCAGCCCAGT-1L8TX_181211_01_A02	1.8085	-7.5483	AIBS
ATCGCCTCAGCTCTGG-1L8TX_181211_01_A02	-6.55333	-0.170926	AIBS
ATCGCCTCAGGGCTTC-1L8TX_181211_01_A02	-5.60846	-7.73547	AIBS
ATCGCCTCAGTGCCTG-1L8TX_181211_01_A02	12.1401	-4.02676	AIBS
ATCGCCTGTCTACACA-1L8TX_181211_01_A02	-7.32925	-1.36364	AIBS
ATCGCCTTCATTCGTT-1L8TX_181211_01_A02	-3.38276	-9.28107	AIBS
ATCGCCTTCCTACAAG-1L8TX_181211_01_A02	0.945521	-7.71519	AIBS
ATCGCCTTCGGTTAGT-1L8TX_181211_01_A02	1.865	-8.21465	AIBS
ATCGGATCAAGTGCTT-1L8TX_181211_01_A02	8.12569	3.70763	AIBS
ATCGGATTCAGAGCAG-1L8TX_181211_01_A02	3.57695	-6.50477	AIBS
ATCGGATTCGGAGCAA-1L8TX_181211_01_A02	1.45336	-6.81526	AIBS
ATCGGCGAGCCATCCG-1L8TX_181211_01_A02	-6.58796	-7.05099	AIBS
ATCGGCGAGTAAACGT-1L8TX_181211_01_A02	-1.80585	0.486496	AIBS
ATCGGCGCACAGCTGC-1L8TX_181211_01_A02	2.59507	-4.97362	AIBS
ATCGGCGCACTTCATT-1L8TX_181211_01_A02	10.0931	-1.29462	AIBS
ATCGGCGCATGGCACC-1L8TX_181211_01_A02	3.41869	-5.28449	AIBS
ATCGGCGGTAACGCGA-1L8TX_181211_01_A02	7.59101	2.76758	AIBS
ATCGGCGGTCGGCACT-1L8TX_181211_01_A02	-0.103427	-9.30702	AIBS
ATCGGCGGTGCCGTTG-1L8TX_181211_01_A02	-1.03772	-9.83011	AIBS
ATCGGCGTCCTCACCA-1L8TX_181211_01_A02	1.62496	9.07264	AIBS
ATCGGCGTCGACATTG-1L8TX_181211_01_A02	13.0857	-2.59525	AIBS
ATCGGCGTCTAGCAAC-1L8TX_181211_01_A02	2.67263	-5.3801	AIBS
ATCGGCGTCTCCGAAA-1L8TX_181211_01_A02	-6.14593	-5.808	AIBS
ATCGTAGAGCGCTGCT-1L8TX_181211_01_A02	12.3104	2.28691	AIBS
ATCGTAGCACCACTGG-1L8TX_181211_01_A02	-8.36979	0.58508	AIBS
ATCGTAGCATCGAAGG-1L8TX_181211_01_A02	13.2753	3.63566	AIBS
ATCGTAGTCCCATAAG-1L8TX_181211_01_A02	11.3725	-3.02708	AIBS
ATCGTAGTCCTTGACC-1L8TX_181211_01_A02	8.73453	4.96533	AIBS
ATCGTAGTCGAACTCA-1L8TX_181211_01_A02	-8.80314	-0.963618	AIBS
ATCGTAGTCTTCGCTG-1L8TX_181211_01_A02	-9.31444	0.0143364	AIBS
ATCGTCCAGATGCGAC-1L8TX_181211_01_A02	-7.79179	-7.11674	AIBS
ATCGTCCAGATTGAGT-1L8TX_181211_01_A02	12.8774	-1.24928	AIBS
ATCGTCCAGGTAATCA-1L8TX_181211_01_A02	-6.00802	-5.9676	AIBS
ATCGTCCAGGTTCCAT-1L8TX_181211_01_A02	12.0424	-1.34604	AIBS
ATCGTCCCAAATCGGG-1L8TX_181211_01_A02	-7.15975	-6.84995	AIBS
ATCGTCCCAGAGGCAT-1L8TX_181211_01_A02	-7.9561	-6.93185	AIBS
ATCGTCCGTATTGCCA-1L8TX_181211_01_A02	10.9143	-3.00036	AIBS
ATCGTCCGTCTTACAG-1L8TX_181211_01_A02	-7.70997	-6.92183	AIBS
ATCGTCCTCTGTTCAT-1L8TX_181211_01_A02	-9.49731	-2.88683	AIBS
ATCGTGAAGAAGGGAT-1L8TX_181211_01_A02	12.986	-2.44316	AIBS
ATCGTGAAGCGCCATC-1L8TX_181211_01_A02	1.62906	-3.12827	AIBS
ATCGTGAAGGTCACTT-1L8TX_181211_01_A02	-8.19913	-6.28349	AIBS
ATCGTGACAGATCACT-1L8TX_181211_01_A02	-8.97492	-1.98988	AIBS
ATCGTGAGTGGCCTCA-1L8TX_181211_01_A02	12.7185	-3.86518	AIBS
ATCGTGATCCACTTTA-1L8TX_181211_01_A02	-0.124214	-9.32751	AIBS
ATCTCTAAGAATCGCG-1L8TX_181211_01_A02	-7.40079	-8.52808	AIBS
ATCTCTAAGTGGAAGA-1L8TX_181211_01_A02	-5.42684	7.61365	AIBS
ATCTCTAGTCGCATTA-1L8TX_181211_01_A02	-8.48101	-1.41017	AIBS
ATCTCTAGTCTGCCTT-1L8TX_181211_01_A02	1.5538	-6.53953	AIBS
ATCTCTAGTCTTCCGT-1L8TX_181211_01_A02	13.4	-2.15515	AIBS
ATCTCTATCGCAGAGA-1L8TX_181211_01_A02	13.4486	0.0958529	AIBS
ATCTCTATCGCATGAT-1L8TX_181211_01_A02	-0.824135	13.04	AIBS
ATCTCTATCGTCCTTG-1L8TX_181211_01_A02	-4.81988	-8.99491	AIBS
ATCTTCAAGAGGGTGG-1L8TX_181211_01_A02	11.5044	-3.09351	AIBS
ATCTTCAAGCTGTCCG-1L8TX_181211_01_A02	-2.39628	13.2	AIBS
ATCTTCAAGGGTTGCA-1L8TX_181211_01_A02	4.07065	-5.09547	AIBS
ATCTTCAAGTGCCGAA-1L8TX_181211_01_A02	-9.43622	-1.34406	AIBS
ATCTTCACAACAGCCC-1L8TX_181211_01_A02	-9.37734	0.577002	AIBS
ATCTTCACAAGAGTAT-1L8TX_181211_01_A02	-9.5729	-1.33896	AIBS
ATCTTCACAAGGTCGA-1L8TX_181211_01_A02	-5.68656	9.61835	AIBS
ATCTTCACACACGGAA-1L8TX_181211_01_A02	13.3534	-0.142304	AIBS
ATCTTCACACTTGAGT-1L8TX_181211_01_A02	-2.57263	14.7386	AIBS
ATCTTCACATTGTCGA-1L8TX_181211_01_A02	12.2827	-4.22674	AIBS
ATCTTCATCTCAGAAC-1L8TX_181211_01_A02	-10.0002	-2.05337	AIBS
ATGAAAGAGATGCGAC-1L8TX_181211_01_A02	11.0569	-3.0023	AIBS
ATGAAAGAGCGAACTG-1L8TX_181211_01_A02	-8.38549	0.0420394	AIBS
ATGAAAGAGGAATTAC-1L8TX_181211_01_A02	-0.513624	2.84178	AIBS
ATGAAAGAGGATATAC-1L8TX_181211_01_A02	9.67608	-1.22895	AIBS
ATGAAAGCATGCCGGT-1L8TX_181211_01_A02	1.73777	9.09399	AIBS
ATGAAAGGTCTCAAGT-1L8TX_181211_01_A02	-0.679085	-8.21244	AIBS
ATGACCAAGAGAAGGT-1L8TX_181211_01_A02	-8.55976	-3.6126	AIBS
ATGACCAGTAGGTACG-1L8TX_181211_01_A02	-4.95464	-7.9054	AIBS
ATGACCAGTCCAGTTA-1L8TX_181211_01_A02	-9.7514	-2.88607	AIBS
ATGACCAGTGACATCT-1L8TX_181211_01_A02	-9.30372	0.133006	AIBS
ATGACCATCTGGCCAG-1L8TX_181211_01_A02	0.251801	-9.2689	AIBS
ATGAGGGAGGAAACGA-1L8TX_181211_01_A02	-6.24438	-6.13791	AIBS
ATGAGGGAGTACCGGA-1L8TX_181211_01_A02	12.0876	4.58385	AIBS
ATGAGGGCACCTTCCA-1L8TX_181211_01_A02	2.15525	15.0393	AIBS
ATGAGGGGTAGTCCTA-1L8TX_181211_01_A02	-7.97385	0.874654	AIBS
ATGAGGGGTGCTCCGA-1L8TX_181211_01_A02	-8.73081	0.521259	AIBS
ATGAGGGGTTCGAACT-1L8TX_181211_01_A02	2.73056	-6.22275	AIBS
ATGAGGGTCCAGTACA-1L8TX_181211_01_A02	1.72553	9.14542	AIBS
ATGAGGGTCGAGTACT-1L8TX_181211_01_A02	10.0138	-2.23103	AIBS
ATGAGGGTCGGATAAA-1L8TX_181211_01_A02	11.8886	-4.31726	AIBS
ATGAGGGTCGGCTGAC-1L8TX_181211_01_A02	-9.94368	-2.79406	AIBS
ATGAGGGTCGTCACCT-1L8TX_181211_01_A02	2.8843	13.1618	AIBS
ATGAGGGTCTTTGCGC-1L8TX_181211_01_A02	2.33555	-4.71309	AIBS
ATGAGTCAGGGAGGCA-1L8TX_181211_01_A02	13.8261	-0.987489	AIBS
ATGAGTCCAACTCATG-1L8TX_181211_01_A02	-4.1851	8.55053	AIBS
ATGAGTCGTACCTAGT-1L8TX_181211_01_A02	-7.26766	-6.50072	AIBS
ATGAGTCGTACGACTT-1L8TX_181211_01_A02	1.36318	-7.01784	AIBS
ATGAGTCGTCGTTGCG-1L8TX_181211_01_A02	0.746351	-4.95463	AIBS
ATGAGTCGTCTGTGCG-1L8TX_181211_01_A02	1.1665	-7.79036	AIBS
ATGAGTCGTGAACGGT-1L8TX_181211_01_A02	13.6991	-0.460389	AIBS
ATGAGTCGTGCAACGA-1L8TX_181211_01_A02	3.46899	14.3244	AIBS
ATGAGTCTCCGATGTA-1L8TX_181211_01_A02	3.42935	-5.43899	AIBS
ATGATCGAGACTCTAC-1L8TX_181211_01_A02	-2.18862	12.8402	AIBS
ATGATCGAGAGTTGTA-1L8TX_181211_01_A02	12.7248	-2.35587	AIBS
ATGATCGAGGTAAGAG-1L8TX_181211_01_A02	-2.78924	14.1812	AIBS
ATGATCGCAGGACTTT-1L8TX_181211_01_A02	-5.4147	7.60524	AIBS
ATGATCGGTAGAGACC-1L8TX_181211_01_A02	-4.54879	10.3206	AIBS
ATGATCGGTATGGTAA-1L8TX_181211_01_A02	-0.943252	3.04065	AIBS
ATGATCGGTCTCACGG-1L8TX_181211_01_A02	10.1308	-1.09705	AIBS
ATGATCGGTTGCACGC-1L8TX_181211_01_A02	-8.44125	-0.999131	AIBS
ATGATCGTCATTTGCT-1L8TX_181211_01_A02	11.7259	-4.54835	AIBS
ATGATCGTCGCATGAT-1L8TX_181211_01_A02	12.6252	0.597415	AIBS
ATGATCGTCTTGATTC-1L8TX_181211_01_A02	-8.25047	-7.72055	AIBS
ATGCATGAGGAGAGGC-1L8TX_181211_01_A02	3.43513	14.4515	AIBS
ATGCATGCAAACACGG-1L8TX_181211_01_A02	-5.85153	-7.17934	AIBS
ATGCATGCATTGCAAC-1L8TX_181211_01_A02	-5.63302	9.63413	AIBS
ATGCATGTCCACGTCT-1L8TX_181211_01_A02	-1.47834	13.1899	AIBS
ATGCATGTCGAGCTGC-1L8TX_181211_01_A02	-8.67489	0.45002	AIBS
ATGCATGTCTCCCAAC-1L8TX_181211_01_A02	0.400452	-8.01075	AIBS
ATGCCTCAGTCGGGAT-1L8TX_181211_01_A02	0.827159	-7.84935	AIBS
ATGCCTCCAGTTCACA-1L8TX_181211_01_A02	-8.60638	-6.9357	AIBS
ATGCCTCGTGCTCCGA-1L8TX_181211_01_A02	7.86489	3.07694	AIBS
ATGCCTCTCATCGCCT-1L8TX_181211_01_A02	-6.86651	-6.25692	AIBS
ATGCCTCTCTGGGATT-1L8TX_181211_01_A02	-1.78938	9.83074	AIBS
ATGCGATAGAGTGAAG-1L8TX_181211_01_A02	-2.56939	14.4529	AIBS
ATGCGATAGGCCACTC-1L8TX_181211_01_A02	-2.99769	-9.12915	AIBS
ATGCGATAGGGACCAT-1L8TX_181211_01_A02	-7.53664	-8.32014	AIBS
ATGCGATAGTGGAAGA-1L8TX_181211_01_A02	-8.8501	1.237	AIBS
ATGCGATCACTATGTG-1L8TX_181211_01_A02	-8.37088	-0.0682426	AIBS
ATGCGATCATCCTCAC-1L8TX_181211_01_A02	-3.32625	13.3839	AIBS
ATGCGATCATTACTCT-1L8TX_181211_01_A02	-9.00899	0.443619	AIBS
ATGCGATTCGAACTCA-1L8TX_181211_01_A02	-9.70376	1.09789	AIBS
ATGGAGGAGATGCAGC-1L8TX_181211_01_A02	-9.96918	-3.22534	AIBS
ATGGAGGCATGGAAGC-1L8TX_181211_01_A02	-3.48361	-8.18055	AIBS
ATGGAGGGTCCGGACT-1L8TX_181211_01_A02	13.4571	-0.463488	AIBS
ATGGAGGGTGCATGAG-1L8TX_181211_01_A02	-2.29687	14.3714	AIBS
ATGGAGGGTGCCGAAA-1L8TX_181211_01_A02	12.3704	-2.13616	AIBS
ATGGAGGGTGTCTTCC-1L8TX_181211_01_A02	7.85437	3.68347	AIBS
ATGGAGGTCGGCTTCT-1L8TX_181211_01_A02	-6.79194	-6.67116	AIBS
ATGGAGGTCTCAAAGC-1L8TX_181211_01_A02	-0.739198	2.45463	AIBS
ATGGATCAGACTAGAT-1L8TX_181211_01_A02	13.3618	-1.21906	AIBS
ATGGATCCAATCGCGC-1L8TX_181211_01_A02	-9.35577	-0.459389	AIBS
ATGGATCGTCCAAAGG-1L8TX_181211_01_A02	12.3569	4.60417	AIBS
ATGGATCGTTCCGCAG-1L8TX_181211_01_A02	-0.761248	2.77969	AIBS
ATGGATCTCCCGATCT-1L8TX_181211_01_A02	-1.62318	15.1925	AIBS
ATGGGAGAGATAACGT-1L8TX_181211_01_A02	11.3796	-3.24444	AIBS
ATGGGAGAGCACCGTC-1L8TX_181211_01_A02	7.98165	3.85257	AIBS
ATGGGAGAGGAGTATT-1L8TX_181211_01_A02	8.2335	4.03867	AIBS
ATGGGAGAGTGCAACG-1L8TX_181211_01_A02	2.5572	-4.59468	AIBS
ATGGGAGCAAGAGCTG-1L8TX_181211_01_A02	-6.12537	-6.29942	AIBS
ATGGGAGCACTACAGT-1L8TX_181211_01_A02	1.17464	-8.18696	AIBS
ATGGGAGCAGAACTAA-1L8TX_181211_01_A02	-8.08963	-0.252262	AIBS
ATGGGAGCAGACCTGC-1L8TX_181211_01_A02	9.26893	-1.96404	AIBS
ATGGGAGGTAGGAGGG-1L8TX_181211_01_A02	-1.54766	0.2884	AIBS
ATGGGAGGTCGTGATT-1L8TX_181211_01_A02	10.8163	-3.00398	AIBS
ATGGGAGTCATAAGGA-1L8TX_181211_01_A02	12.6416	-3.44285	AIBS
ATGGGAGTCCCGAACG-1L8TX_181211_01_A02	1.97076	9.25895	AIBS
ATGGGTTAGGCGCTTC-1L8TX_181211_01_A02	2.5407	-5.69346	AIBS
ATGGGTTAGGTTAAAC-1L8TX_181211_01_A02	-4.51865	-6.56342	AIBS
ATGGGTTGTCTTACAG-1L8TX_181211_01_A02	11.4011	-2.69614	AIBS
ATGGGTTTCCGAACGC-1L8TX_181211_01_A02	9.365	-1.81114	AIBS
ATGGGTTTCCTGGGTG-1L8TX_181211_01_A02	2.12777	9.2892	AIBS
ATGGTTGAGTGGACTG-1L8TX_181211_01_A02	-1.0859	1.55548	AIBS
ATGGTTGCAACTGCTA-1L8TX_181211_01_A02	13.1728	-1.68853	AIBS
ATGGTTGCAAGAGTAT-1L8TX_181211_01_A02	-1.85082	13.0675	AIBS
ATGGTTGCAGCCTATA-1L8TX_181211_01_A02	5.36777	6.68771	AIBS
ATGGTTGCAGCTAACT-1L8TX_181211_01_A02	-8.48227	-7.03427	AIBS
ATGGTTGCATCAGCTA-1L8TX_181211_01_A02	-7.4272	-1.28627	AIBS
ATGGTTGGTCAGACGA-1L8TX_181211_01_A02	12.8636	-2.34078	AIBS
ATGGTTGGTGAATATG-1L8TX_181211_01_A02	11.4146	-3.45583	AIBS
ATGGTTGGTGGATTTC-1L8TX_181211_01_A02	-6.70098	-5.97586	AIBS
ATGGTTGGTGGTCCGT-1L8TX_181211_01_A02	5.15681	6.69686	AIBS
ATGGTTGTCGATGCAT-1L8TX_181211_01_A02	1.59852	-4.92721	AIBS
ATGGTTGTCTGTCGCT-1L8TX_181211_01_A02	-7.85961	0.901738	AIBS
ATGTCCCAGAAACACT-1L8TX_181211_01_A02	-8.2483	1.62449	AIBS
ATGTCCCAGCCTTTCC-1L8TX_181211_01_A02	12.8203	-2.50516	AIBS
ATGTCCCAGTCAATCC-1L8TX_181211_01_A02	-2.81435	-8.0513	AIBS
ATGTCCCAGTCACGCC-1L8TX_181211_01_A02	-7.49509	-8.36753	AIBS
ATGTCCCCAGACACAG-1L8TX_181211_01_A02	0.982114	-8.48876	AIBS
ATGTCCCGTACCATAC-1L8TX_181211_01_A02	-4.32137	-6.77001	AIBS
ATGTCCCGTCAGATTC-1L8TX_181211_01_A02	-6.39577	-7.42258	AIBS
ATGTCCCGTGCCCACA-1L8TX_181211_01_A02	10.8489	-3.35486	AIBS
ATGTCCCTCTTCGGTC-1L8TX_181211_01_A02	11.4578	-4.52663	AIBS
ATGTCTTTCAGCTAGT-1L8TX_181211_01_A02	12.4112	4.5886	AIBS
ATGTCTTTCATTTCCA-1L8TX_181211_01_A02	-7.56722	-0.775578	AIBS
ATGTCTTTCGCAAGAG-1L8TX_181211_01_A02	-6.2232	-8.41903	AIBS
ATGTCTTTCTGAGTCA-1L8TX_181211_01_A02	-8.44091	0.80418	AIBS
ATTACCTAGACGAGCT-1L8TX_181211_01_A02	-4.29281	9.67433	AIBS
ATTACCTCAAGTTTGC-1L8TX_181211_01_A02	12.9916	-0.709266	AIBS
ATTACCTTCGTCACCT-1L8TX_181211_01_A02	-7.12773	-7.34148	AIBS
ATTACCTTCTTCTTCC-1L8TX_181211_01_A02	-6.59902	-5.23412	AIBS
ATTACTCAGACATAAC-1L8TX_181211_01_A02	-9.633	-3.22481	AIBS
ATTACTCAGTCAACAA-1L8TX_181211_01_A02	13.2882	-2.7482	AIBS
ATTACTCAGTGGACGT-1L8TX_181211_01_A02	12.5206	0.960836	AIBS
ATTACTCCAATACAGA-1L8TX_181211_01_A02	-7.22577	-0.458884	AIBS
ATTACTCCACCAGGTC-1L8TX_181211_01_A02	-9.386	0.988965	AIBS
ATTACTCGTATGAAGT-1L8TX_181211_01_A02	13.0601	-2.35689	AIBS
ATTACTCGTCATCTAG-1L8TX_181211_01_A02	10.9559	-3.59373	AIBS
ATTACTCGTGTTACTG-1L8TX_181211_01_A02	2.13066	-8.26063	AIBS
ATTATCCAGACATACA-1L8TX_181211_01_A02	-9.20428	-4.36817	AIBS
ATTATCCAGCGGGTAT-1L8TX_181211_01_A02	-9.10137	-4.68475	AIBS
ATTATCCAGCGTATGG-1L8TX_181211_01_A02	2.56447	-7.01029	AIBS
ATTATCCAGGCAGGGA-1L8TX_181211_01_A02	-0.456374	9.22572	AIBS
ATTATCCAGGCCTGAA-1L8TX_181211_01_A02	12.2321	-3.47668	AIBS
ATTATCCAGTATGTAG-1L8TX_181211_01_A02	-5.21137	9.65462	AIBS
ATTATCCAGTTGGCGA-1L8TX_181211_01_A02	13.4136	-1.37983	AIBS
ATTATCCCACTTGTCC-1L8TX_181211_01_A02	12.2415	-4.2562	AIBS
ATTATCCCAGACGCTC-1L8TX_181211_01_A02	11.2426	-1.8648	AIBS
ATTATCCCAGGTGGAT-1L8TX_181211_01_A02	-2.77328	12.9065	AIBS
ATTATCCGTATCGATC-1L8TX_181211_01_A02	-1.41264	0.71738	AIBS
ATTATCCGTGCAATAA-1L8TX_181211_01_A02	-5.28216	-6.82903	AIBS
ATTATCCGTGGTCCCA-1L8TX_181211_01_A02	-3.0946	13.2323	AIBS
ATTATCCGTTCAAGGG-1L8TX_181211_01_A02	10.5408	-0.343482	AIBS
ATTATCCGTTCTTGCC-1L8TX_181211_01_A02	3.21747	-5.20425	AIBS
ATTATCCGTTGATGTC-1L8TX_181211_01_A02	-7.44565	-6.46092	AIBS
ATTATCCTCAACTGAC-1L8TX_181211_01_A02	7.73406	3.12975	AIBS
ATTCACTCAACGAGGT-1L8TX_181211_01_A02	-8.64579	-0.477465	AIBS
ATTCACTCAATACCTG-1L8TX_181211_01_A02	-6.87673	-7.52413	AIBS
ATTCACTCATTGACCA-1L8TX_181211_01_A02	-8.68321	-3.50983	AIBS
ATTCACTGTATACAGA-1L8TX_181211_01_A02	-1.43549	13.6082	AIBS
ATTCACTGTCATCACA-1L8TX_181211_01_A02	2.90694	12.3699	AIBS
ATTCACTGTGCTAGCC-1L8TX_181211_01_A02	-1.29547	1.28368	AIBS
ATTCACTGTTCCGCAG-1L8TX_181211_01_A02	-9.49764	-2.81724	AIBS
ATTCACTGTTCGGGTC-1L8TX_181211_01_A02	3.00678	-7.16353	AIBS
ATTCACTTCATGCTAG-1L8TX_181211_01_A02	9.91387	-1.38438	AIBS
ATTCACTTCGTTGCCT-1L8TX_181211_01_A02	-8.30367	-2.55157	AIBS
ATTCAGGAGACTTCCA-1L8TX_181211_01_A02	-7.67607	-6.89057	AIBS
ATTCAGGAGCAGGGAG-1L8TX_181211_01_A02	2.37514	-7.31652	AIBS
ATTCAGGAGTTTAGGA-1L8TX_181211_01_A02	-9.90949	-1.49811	AIBS
ATTCAGGCAATCTCTT-1L8TX_181211_01_A02	3.15286	-7.60906	AIBS
ATTCAGGCACACCTGG-1L8TX_181211_01_A02	-8.95308	1.58591	AIBS
ATTCAGGCATCACAGT-1L8TX_181211_01_A02	11.3971	-2.51931	AIBS
ATTCAGGGTTTCTTAC-1L8TX_181211_01_A02	-6.97634	-0.233037	AIBS
ATTCAGGTCAGTGGGA-1L8TX_181211_01_A02	-9.53104	-1.63374	AIBS
ATTCAGGTCGAGAAGC-1L8TX_181211_01_A02	-2.92052	-9.05121	AIBS
ATTCATCAGGCCGCTT-1L8TX_181211_01_A02	1.50566	-7.81004	AIBS
ATTCATCAGTCCGTCG-1L8TX_181211_01_A02	10.5995	-0.653131	AIBS
ATTCATCCAGCTATTG-1L8TX_181211_01_A02	-7.87539	-4.80319	AIBS
ATTCATCGTAGGTAGC-1L8TX_181211_01_A02	11.7228	-4.53904	AIBS
ATTCATCGTCCTACGG-1L8TX_181211_01_A02	13.1499	3.75964	AIBS
ATTCATCTCATACAGC-1L8TX_181211_01_A02	12.2291	-2.4217	AIBS
ATTCATCTCCTTGGAA-1L8TX_181211_01_A02	-4.91558	-8.60084	AIBS
ATTCCATAGGGTACGT-1L8TX_181211_01_A02	11.183	-1.8744	AIBS
ATTCCATCACAAACGG-1L8TX_181211_01_A02	0.734572	-5.19157	AIBS
ATTCCATCACCCTGAG-1L8TX_181211_01_A02	-7.40465	-6.99852	AIBS
ATTCCATGTGCAATAA-1L8TX_181211_01_A02	0.657694	-10.4196	AIBS
ATTCCATGTGCTCTTC-1L8TX_181211_01_A02	-10.2666	-3.53591	AIBS
ATTCCATTCATTTGCT-1L8TX_181211_01_A02	-9.44817	-0.251659	AIBS
ATTCCCGAGCTGACCC-1L8TX_181211_01_A02	9.50766	-1.53318	AIBS
ATTCCCGAGTCTGGTT-1L8TX_181211_01_A02	13.2116	-2.46674	AIBS
ATTCCCGCACCGTGGT-1L8TX_181211_01_A02	9.99705	-1.92934	AIBS
ATTCCCGCATGGAATA-1L8TX_181211_01_A02	1.95696	-3.88488	AIBS
ATTCCCGGTAGACTGG-1L8TX_181211_01_A02	-6.70237	-1.43548	AIBS
ATTCCCGGTGACTATC-1L8TX_181211_01_A02	0.23725	-8.17246	AIBS
ATTCCCGGTGTTTGCA-1L8TX_181211_01_A02	1.90911	-3.55266	AIBS
ATTCCCGGTTCACGAT-1L8TX_181211_01_A02	-6.69309	-1.64655	AIBS
ATTCCCGTCAGAGCAG-1L8TX_181211_01_A02	-3.63665	8.34421	AIBS
ATTCCCGTCCTTTGAT-1L8TX_181211_01_A02	-7.52681	-6.34706	AIBS
ATTCCCGTCGCTCTAC-1L8TX_181211_01_A02	-9.14469	-5.15963	AIBS
ATTCCTAAGAGTGTTA-1L8TX_181211_01_A02	13.6095	-1.92797	AIBS
ATTCCTAAGATGCTAA-1L8TX_181211_01_A02	-7.80465	-4.0045	AIBS
ATTCCTAAGCATTGAA-1L8TX_181211_01_A02	-2.53562	15.6628	AIBS
ATTCCTAAGCCACCGT-1L8TX_181211_01_A02	-7.73395	-0.109497	AIBS
ATTCCTAAGTGAGTTA-1L8TX_181211_01_A02	11.1098	-4.55727	AIBS
ATTCCTACACACTTAG-1L8TX_181211_01_A02	10.741	-1.24869	AIBS
ATTCCTACACATCCCT-1L8TX_181211_01_A02	2.38372	14.3375	AIBS
ATTCCTACAGTTGTTG-1L8TX_181211_01_A02	-9.69143	1.03112	AIBS
ATTCCTAGTGCAAGAC-1L8TX_181211_01_A02	13.6928	-0.69062	AIBS
ATTCCTAGTGGGTCAA-1L8TX_181211_01_A02	-7.65067	-7.40347	AIBS
ATTCCTATCGAACACT-1L8TX_181211_01_A02	-8.13747	-1.00379	AIBS
ATTCCTATCGAGCCTG-1L8TX_181211_01_A02	11.9957	-4.38811	AIBS
ATTCCTATCGGAGTAG-1L8TX_181211_01_A02	-1.91305	15.3655	AIBS
ATTCGTTAGGAAGAAC-1L8TX_181211_01_A02	2.66545	-4.94347	AIBS
ATTCGTTAGTCATTGC-1L8TX_181211_01_A02	2.80212	-5.14382	AIBS
ATTCGTTCAAATGAGT-1L8TX_181211_01_A02	13.3135	-0.465599	AIBS
ATTCGTTCACAATGCT-1L8TX_181211_01_A02	-8.36569	-0.00326721	AIBS
ATTCGTTGTAGTCGGA-1L8TX_181211_01_A02	-7.49646	-1.58525	AIBS
ATTCGTTGTCACCCTT-1L8TX_181211_01_A02	-7.24547	6.42047	AIBS
ATTCGTTGTCTGATCA-1L8TX_181211_01_A02	12.2761	-4.23318	AIBS
ATTCGTTGTGATGAAT-1L8TX_181211_01_A02	11.6544	-4.02006	AIBS
ATTCGTTGTGTGTACT-1L8TX_181211_01_A02	13.555	-0.865764	AIBS
ATTCGTTGTTACGCCG-1L8TX_181211_01_A02	-4.08242	-8.87744	AIBS
ATTCGTTTCCTTACCG-1L8TX_181211_01_A02	9.79759	-2.0994	AIBS
ATTCGTTTCGCCTTTG-1L8TX_181211_01_A02	11.8347	-3.22414	AIBS
ATTCTACAGATGGGCT-1L8TX_181211_01_A02	2.924	-5.39698	AIBS
ATTCTACAGCACCGAA-1L8TX_181211_01_A02	12.4312	-2.0386	AIBS
ATTCTACAGCCTTTGA-1L8TX_181211_01_A02	12.5518	-3.57636	AIBS
ATTCTACAGCGGTAGT-1L8TX_181211_01_A02	-8.64579	-6.71751	AIBS
ATTCTACAGCGTTCAT-1L8TX_181211_01_A02	13.4941	-0.463144	AIBS
ATTCTACAGCTACAAA-1L8TX_181211_01_A02	2.66631	-6.58201	AIBS
ATTCTACAGGTAAGAG-1L8TX_181211_01_A02	4.1282	-5.06065	AIBS
ATTCTACAGTAGCTCT-1L8TX_181211_01_A02	-10.357	-3.09968	AIBS
ATTCTACAGTCATTGC-1L8TX_181211_01_A02	11.4399	-4.10568	AIBS
ATTCTACAGTTAACGA-1L8TX_181211_01_A02	11.4586	-3.06559	AIBS
ATTCTACGTCTGCCTT-1L8TX_181211_01_A02	-0.0343081	-4.59013	AIBS
ATTCTTGAGAAATTCG-1L8TX_181211_01_A02	-0.435172	12.8574	AIBS
ATTCTTGAGGCCTTCG-1L8TX_181211_01_A02	11.7333	-4.21575	AIBS
ATTCTTGAGGTCTTTG-1L8TX_181211_01_A02	0.940773	-6.96131	AIBS
ATTCTTGCACTAAACC-1L8TX_181211_01_A02	2.16947	-3.42561	AIBS
ATTCTTGCAGACATCT-1L8TX_181211_01_A02	7.87651	3.0827	AIBS
ATTCTTGCAGTGACCC-1L8TX_181211_01_A02	12.6567	3.73337	AIBS
ATTCTTGCATCATTTC-1L8TX_181211_01_A02	1.63067	14.4914	AIBS
ATTCTTGCATGACTCA-1L8TX_181211_01_A02	9.45012	-1.02888	AIBS
ATTCTTGGTCGCTCGA-1L8TX_181211_01_A02	-9.07623	-3.73531	AIBS
ATTCTTGTCAGGGTAG-1L8TX_181211_01_A02	11.4485	-1.50388	AIBS
ATTCTTGTCCGGTTCT-1L8TX_181211_01_A02	-2.97672	13.1008	AIBS
ATTGGGTAGGTACTGG-1L8TX_181211_01_A02	11.2587	-3.88408	AIBS
ATTGGGTAGGTCATAA-1L8TX_181211_01_A02	-8.53645	-0.00368659	AIBS
ATTGGGTCAACGTTAC-1L8TX_181211_01_A02	-0.629715	14.8006	AIBS
ATTGGGTCACTGTGTA-1L8TX_181211_01_A02	13.0536	-0.112816	AIBS
ATTGGGTGTACAGGTG-1L8TX_181211_01_A02	-6.43287	-8.09352	AIBS
ATTGGGTTCGTCCTCA-1L8TX_181211_01_A02	1.61662	-3.83173	AIBS
ATTGTTCGTAACGATA-1L8TX_181211_01_A02	-7.55001	-2.04051	AIBS
ATTGTTCGTCATCAGT-1L8TX_181211_01_A02	-6.88934	-8.29906	AIBS
ATTGTTCGTCCTTTGC-1L8TX_181211_01_A02	0.770491	-8.10243	AIBS
ATTGTTCGTGACTAAA-1L8TX_181211_01_A02	12.6994	0.657166	AIBS
ATTGTTCGTTAAGGAT-1L8TX_181211_01_A02	1.92727	-3.56771	AIBS
ATTGTTCGTTGCGAAG-1L8TX_181211_01_A02	-5.76355	9.86025	AIBS
ATTGTTCGTTTGTGGT-1L8TX_181211_01_A02	10.8402	-2.96408	AIBS
ATTGTTCTCAAATGAG-1L8TX_181211_01_A02	2.91766	-4.97969	AIBS
ATTGTTCTCAATCCAG-1L8TX_181211_01_A02	-7.01158	-0.73682	AIBS
ATTGTTCTCGGCTTGG-1L8TX_181211_01_A02	-8.95115	1.57051	AIBS
ATTTACCAGGCAGTCA-1L8TX_181211_01_A02	10.552	-1.06768	AIBS
ATTTACCAGTAGAGTT-1L8TX_181211_01_A02	2.46779	11.997	AIBS
ATTTACCGTAACACGG-1L8TX_181211_01_A02	13.6198	-1.16238	AIBS
ATTTACCGTATGAAAC-1L8TX_181211_01_A02	-8.72116	-2.15556	AIBS
ATTTACCGTGGACCTC-1L8TX_181211_01_A02	9.50115	-1.06082	AIBS
ATTTACCGTGTTACTG-1L8TX_181211_01_A02	-7.20567	6.42214	AIBS
ATTTACCGTTTGACAC-1L8TX_181211_01_A02	2.0601	-4.57998	AIBS
ATTTACCTCTTAGCTT-1L8TX_181211_01_A02	-6.28383	-5.69886	AIBS
ATTTCACAGCGATGCA-1L8TX_181211_01_A02	4.13853	-5.53251	AIBS
ATTTCACAGCTAGAGC-1L8TX_181211_01_A02	10.0882	-2.62819	AIBS
ATTTCACAGGCACGAT-1L8TX_181211_01_A02	-9.13752	-6.49014	AIBS
ATTTCACCAAATAAGC-1L8TX_181211_01_A02	11.2155	-2.36561	AIBS
ATTTCACCAGACGATG-1L8TX_181211_01_A02	12.8597	-1.9492	AIBS
ATTTCACGTAATGATG-1L8TX_181211_01_A02	11.707	-3.32335	AIBS
ATTTCACGTACTAAGA-1L8TX_181211_01_A02	12.2741	-2.10369	AIBS
ATTTCACGTGACATCT-1L8TX_181211_01_A02	13.1449	-1.60704	AIBS
ATTTCACGTTCTAAGC-1L8TX_181211_01_A02	-2.55576	15.2779	AIBS
ATTTCACTCCGTGGGT-1L8TX_181211_01_A02	-9.7779	-2.5815	AIBS
ATTTCACTCCTGTAGA-1L8TX_181211_01_A02	-5.22236	10.1	AIBS
ATTTCTGCACTCCGGA-1L8TX_181211_01_A02	0.409235	6.43986	AIBS
ATTTCTGGTGAGTAAT-1L8TX_181211_01_A02	-9.93445	-1.63223	AIBS
ATTTCTGGTGGCGTAA-1L8TX_181211_01_A02	12.1446	-3.77622	AIBS
ATTTCTGTCTGCGAGC-1L8TX_181211_01_A02	-3.01923	13.2137	AIBS
CAAAGAATCTGTCCCA-1L8TX_181211_01_A02	0.920091	-8.02391	AIBS
CAACAACAGGAGCTGT-1L8TX_181211_01_A02	-6.49038	-4.93281	AIBS
CAACAACAGTCTAGAA-1L8TX_181211_01_A02	7.99795	3.69806	AIBS
CAACAACAGTTGAAAC-1L8TX_181211_01_A02	-5.68779	10.0835	AIBS
CAACAACCAGCAGATG-1L8TX_181211_01_A02	2.54505	12.1851	AIBS
CAACAACCATACAGAA-1L8TX_181211_01_A02	-7.36014	-0.411484	AIBS
CAACAACGTGATTAGA-1L8TX_181211_01_A02	12.462	-2.82949	AIBS
CAACAACGTGGTCTCG-1L8TX_181211_01_A02	1.00209	-3.63967	AIBS
CAACAACGTTCTGAGT-1L8TX_181211_01_A02	-5.26344	9.69186	AIBS
CAACAACTCAGAACCT-1L8TX_181211_01_A02	-9.29315	1.63257	AIBS
CAACAACTCGCTATTT-1L8TX_181211_01_A02	12.2342	1.81913	AIBS
CAACAACTCTCCGAAA-1L8TX_181211_01_A02	-10.1897	-3.24164	AIBS
CAACAACTCTCGGCTT-1L8TX_181211_01_A02	-9.05279	2.18822	AIBS
CAACAGTAGATCGACG-1L8TX_181211_01_A02	-6.66479	-0.59785	AIBS
CAACAGTAGCGAATGC-1L8TX_181211_01_A02	11.5881	-2.59835	AIBS
CAACAGTCACTTTATC-1L8TX_181211_01_A02	-2.34249	9.93657	AIBS
CAACAGTGTTTAGACC-1L8TX_181211_01_A02	-6.74761	-0.318016	AIBS
CAACAGTTCGCGAAGA-1L8TX_181211_01_A02	-4.27691	10.3686	AIBS
CAACCAAAGCCGTCGT-1L8TX_181211_01_A02	-7.25111	-8.55083	AIBS
CAACCAACACGGCACT-1L8TX_181211_01_A02	12.9444	0.00729517	AIBS
CAACCAACACGTGTGC-1L8TX_181211_01_A02	-8.75047	-3.63845	AIBS
CAACCAAGTAGCGTAG-1L8TX_181211_01_A02	-2.63754	9.72487	AIBS
CAACCAAGTCGCGTTG-1L8TX_181211_01_A02	-6.01214	-7.11567	AIBS
CAACCAAGTTACGTAC-1L8TX_181211_01_A02	10.4034	-0.746977	AIBS
CAACCAATCGGAATTC-1L8TX_181211_01_A02	-0.339913	-10.1444	AIBS
CAACCTCAGAATTCAG-1L8TX_181211_01_A02	3.25646	-7.85751	AIBS
CAACCTCGTTAAGTCC-1L8TX_181211_01_A02	1.88858	8.95421	AIBS
CAACCTCGTTCCAAAC-1L8TX_181211_01_A02	-0.196938	-9.49634	AIBS
CAACGATAGTCACGCC-1L8TX_181211_01_A02	-2.76212	-7.3254	AIBS
CAACGATCAAATAAGC-1L8TX_181211_01_A02	0.406243	-4.2926	AIBS
CAACGATCAGGCATTT-1L8TX_181211_01_A02	-9.01282	-1.89247	AIBS
CAACGATCATCGTGCG-1L8TX_181211_01_A02	1.91142	9.19959	AIBS
CAACGATGTATTTCGG-1L8TX_181211_01_A02	13.6766	-2.29652	AIBS
CAACGATGTCGACGCT-1L8TX_181211_01_A02	7.62591	2.94484	AIBS
CAACGATTCTCGCGTT-1L8TX_181211_01_A02	-6.36546	-0.09099	AIBS
CAACGGCAGCAATAGT-1L8TX_181211_01_A02	13.3443	-1.27831	AIBS
CAACGGCAGGCCCGTT-1L8TX_181211_01_A02	0.247129	-9.83108	AIBS
CAACGGCAGGGTTTCT-1L8TX_181211_01_A02	13.5759	-1.22563	AIBS
CAACGGCCACAGAGCA-1L8TX_181211_01_A02	11.3093	-2.84453	AIBS
CAACGGCGTAGCTTTG-1L8TX_181211_01_A02	-0.846853	-8.88419	AIBS
CAACGGCGTTCCACAA-1L8TX_181211_01_A02	0.0183946	-9.3866	AIBS
CAACGGCGTTTACGAC-1L8TX_181211_01_A02	11.6839	-3.38916	AIBS
CAACGGCTCACGGAGA-1L8TX_181211_01_A02	12.2374	-2.57183	AIBS
CAACGGCTCCCAGTGG-1L8TX_181211_01_A02	-8.77473	1.69603	AIBS
CAACGGCTCCTGTTAT-1L8TX_181211_01_A02	-9.80231	-0.875048	AIBS
[truncated: 63,536 more rows]

## Sheet: Ext Fig5F
qry	variable	value	pair	group	data
VLMC	BR_NonNeu_Endothelial	0.483896	VLMC:BR_NonNeu_Endothelial	match	DPT-PTv1
ASC	BR_NonNeu_Astro_Myoc	0.968746	ASC:BR_NonNeu_Astro_Myoc	match	DPT-PTv1
ASC	BR_NonNeu_Astro_Nnat	0.927738	ASC:BR_NonNeu_Astro_Nnat	match	DPT-PTv1
MGL	BR_NonNeu_Microglia	0.853674	MGL:BR_NonNeu_Microglia	match	DPT-PTv1
OPC	BR_NonNeu_OPC	0.948192	OPC:BR_NonNeu_OPC	match	DPT-PTv1
OGC	BR_NonNeu_Oligo_MOL	0.946048	OGC:BR_NonNeu_Oligo_MOL	match	DPT-PTv1
OGC	BR_NonNeu_Oligo_MFOL	0.9254	OGC:BR_NonNeu_Oligo_MFOL	match	DPT-PTv1
PVGA	BR_InNeu_Pvalb	0.992658	PVGA:BR_InNeu_Pvalb	match	DPT-PTv1
VIPGA	BR_InNeu_CGE	0.994747	VIPGA:BR_InNeu_CGE	match	DPT-PTv1
SSTGA	BR_InNeu_Sst	0.982249	SSTGA:BR_InNeu_Sst	match	DPT-PTv1
CTGL	FC_ExNeu_CT	0.987061	CTGL:FC_ExNeu_CT	match	DPT-PTv1
PTGL	FC_ExNeu_PT	0.99358	PTGL:FC_ExNeu_PT	match	DPT-PTv1
NPGL	FC_ExNeu_NP	0.954714	NPGL:FC_ExNeu_NP	match	DPT-PTv1
ITL6GL	FC_ExNeu_L6	0.988928	ITL6GL:FC_ExNeu_L6	match	DPT-PTv1
ITL23GL	FC_ExNeu_L23	0.994828	ITL23GL:FC_ExNeu_L23	match	DPT-PTv1
ITL45GL	FC_ExNeu_L4	0.950645	ITL45GL:FC_ExNeu_L4	match	DPT-PTv1
ITL45GL	FC_ExNeu_L5	0.95801	ITL45GL:FC_ExNeu_L5	match	DPT-PTv1
ITL5GL	FC_ExNeu_L5	0.969817	ITL5GL:FC_ExNeu_L5	match	DPT-PTv1
ASC	BR_NonNeu_Endothelial	0.27329	ASC:BR_NonNeu_Endothelial	unmatch	DPT-PTv1
MGL	BR_NonNeu_Endothelial	0.264352	MGL:BR_NonNeu_Endothelial	unmatch	DPT-PTv1
OPC	BR_NonNeu_Endothelial	0.26995	OPC:BR_NonNeu_Endothelial	unmatch	DPT-PTv1
OGC	BR_NonNeu_Endothelial	0.254397	OGC:BR_NonNeu_Endothelial	unmatch	DPT-PTv1
D12MSN	BR_NonNeu_Endothelial	0.213351	D12MSN:BR_NonNeu_Endothelial	unmatch	DPT-PTv1
STRGA	BR_NonNeu_Endothelial	0.250559	STRGA:BR_NonNeu_Endothelial	unmatch	DPT-PTv1
OBGA	BR_NonNeu_Endothelial	0.269586	OBGA:BR_NonNeu_Endothelial	unmatch	DPT-PTv1
PVGA	BR_NonNeu_Endothelial	0.198216	PVGA:BR_NonNeu_Endothelial	unmatch	DPT-PTv1
VIPGA	BR_NonNeu_Endothelial	0.179535	VIPGA:BR_NonNeu_Endothelial	unmatch	DPT-PTv1
SSTGA	BR_NonNeu_Endothelial	0.23389	SSTGA:BR_NonNeu_Endothelial	unmatch	DPT-PTv1
CLAGL	BR_NonNeu_Endothelial	0.305967	CLAGL:BR_NonNeu_Endothelial	unmatch	DPT-PTv1
CTGL	BR_NonNeu_Endothelial	0.230145	CTGL:BR_NonNeu_Endothelial	unmatch	DPT-PTv1
OBGL	BR_NonNeu_Endothelial	0.254461	OBGL:BR_NonNeu_Endothelial	unmatch	DPT-PTv1
PTGL	BR_NonNeu_Endothelial	0.242077	PTGL:BR_NonNeu_Endothelial	unmatch	DPT-PTv1
NPGL	BR_NonNeu_Endothelial	0.223662	NPGL:BR_NonNeu_Endothelial	unmatch	DPT-PTv1
ITL6GL	BR_NonNeu_Endothelial	0.257933	ITL6GL:BR_NonNeu_Endothelial	unmatch	DPT-PTv1
ITL23GL	BR_NonNeu_Endothelial	0.258801	ITL23GL:BR_NonNeu_Endothelial	unmatch	DPT-PTv1
ITL45GL	BR_NonNeu_Endothelial	0.25379	ITL45GL:BR_NonNeu_Endothelial	unmatch	DPT-PTv1
ITL5GL	BR_NonNeu_Endothelial	0.268117	ITL5GL:BR_NonNeu_Endothelial	unmatch	DPT-PTv1
VLMC	BR_NonNeu_Astro_Myoc	0.386792	VLMC:BR_NonNeu_Astro_Myoc	unmatch	DPT-PTv1
MGL	BR_NonNeu_Astro_Myoc	0.137705	MGL:BR_NonNeu_Astro_Myoc	unmatch	DPT-PTv1
OPC	BR_NonNeu_Astro_Myoc	0.647029	OPC:BR_NonNeu_Astro_Myoc	unmatch	DPT-PTv1
OGC	BR_NonNeu_Astro_Myoc	0.175845	OGC:BR_NonNeu_Astro_Myoc	unmatch	DPT-PTv1
D12MSN	BR_NonNeu_Astro_Myoc	0.334282	D12MSN:BR_NonNeu_Astro_Myoc	unmatch	DPT-PTv1
STRGA	BR_NonNeu_Astro_Myoc	0.400473	STRGA:BR_NonNeu_Astro_Myoc	unmatch	DPT-PTv1
OBGA	BR_NonNeu_Astro_Myoc	0.311007	OBGA:BR_NonNeu_Astro_Myoc	unmatch	DPT-PTv1
PVGA	BR_NonNeu_Astro_Myoc	0.304399	PVGA:BR_NonNeu_Astro_Myoc	unmatch	DPT-PTv1
VIPGA	BR_NonNeu_Astro_Myoc	0.240002	VIPGA:BR_NonNeu_Astro_Myoc	unmatch	DPT-PTv1
SSTGA	BR_NonNeu_Astro_Myoc	0.404519	SSTGA:BR_NonNeu_Astro_Myoc	unmatch	DPT-PTv1
CLAGL	BR_NonNeu_Astro_Myoc	0.414976	CLAGL:BR_NonNeu_Astro_Myoc	unmatch	DPT-PTv1
CTGL	BR_NonNeu_Astro_Myoc	0.254265	CTGL:BR_NonNeu_Astro_Myoc	unmatch	DPT-PTv1
OBGL	BR_NonNeu_Astro_Myoc	0.330348	OBGL:BR_NonNeu_Astro_Myoc	unmatch	DPT-PTv1
PTGL	BR_NonNeu_Astro_Myoc	0.24188	PTGL:BR_NonNeu_Astro_Myoc	unmatch	DPT-PTv1
NPGL	BR_NonNeu_Astro_Myoc	0.303259	NPGL:BR_NonNeu_Astro_Myoc	unmatch	DPT-PTv1
ITL6GL	BR_NonNeu_Astro_Myoc	0.310164	ITL6GL:BR_NonNeu_Astro_Myoc	unmatch	DPT-PTv1
ITL23GL	BR_NonNeu_Astro_Myoc	0.298139	ITL23GL:BR_NonNeu_Astro_Myoc	unmatch	DPT-PTv1
ITL45GL	BR_NonNeu_Astro_Myoc	0.384069	ITL45GL:BR_NonNeu_Astro_Myoc	unmatch	DPT-PTv1
ITL5GL	BR_NonNeu_Astro_Myoc	0.351057	ITL5GL:BR_NonNeu_Astro_Myoc	unmatch	DPT-PTv1
VLMC	BR_NonNeu_Astro_Nnat	0.419835	VLMC:BR_NonNeu_Astro_Nnat	unmatch	DPT-PTv1
MGL	BR_NonNeu_Astro_Nnat	0.179919	MGL:BR_NonNeu_Astro_Nnat	unmatch	DPT-PTv1
OPC	BR_NonNeu_Astro_Nnat	0.62607	OPC:BR_NonNeu_Astro_Nnat	unmatch	DPT-PTv1
OGC	BR_NonNeu_Astro_Nnat	0.218282	OGC:BR_NonNeu_Astro_Nnat	unmatch	DPT-PTv1
D12MSN	BR_NonNeu_Astro_Nnat	0.368815	D12MSN:BR_NonNeu_Astro_Nnat	unmatch	DPT-PTv1
STRGA	BR_NonNeu_Astro_Nnat	0.42254	STRGA:BR_NonNeu_Astro_Nnat	unmatch	DPT-PTv1
OBGA	BR_NonNeu_Astro_Nnat	0.360712	OBGA:BR_NonNeu_Astro_Nnat	unmatch	DPT-PTv1
PVGA	BR_NonNeu_Astro_Nnat	0.331614	PVGA:BR_NonNeu_Astro_Nnat	unmatch	DPT-PTv1
VIPGA	BR_NonNeu_Astro_Nnat	0.267468	VIPGA:BR_NonNeu_Astro_Nnat	unmatch	DPT-PTv1
SSTGA	BR_NonNeu_Astro_Nnat	0.42347	SSTGA:BR_NonNeu_Astro_Nnat	unmatch	DPT-PTv1
CLAGL	BR_NonNeu_Astro_Nnat	0.437056	CLAGL:BR_NonNeu_Astro_Nnat	unmatch	DPT-PTv1
CTGL	BR_NonNeu_Astro_Nnat	0.282696	CTGL:BR_NonNeu_Astro_Nnat	unmatch	DPT-PTv1
OBGL	BR_NonNeu_Astro_Nnat	0.370639	OBGL:BR_NonNeu_Astro_Nnat	unmatch	DPT-PTv1
PTGL	BR_NonNeu_Astro_Nnat	0.300413	PTGL:BR_NonNeu_Astro_Nnat	unmatch	DPT-PTv1
NPGL	BR_NonNeu_Astro_Nnat	0.320583	NPGL:BR_NonNeu_Astro_Nnat	unmatch	DPT-PTv1
ITL6GL	BR_NonNeu_Astro_Nnat	0.35542	ITL6GL:BR_NonNeu_Astro_Nnat	unmatch	DPT-PTv1
ITL23GL	BR_NonNeu_Astro_Nnat	0.340454	ITL23GL:BR_NonNeu_Astro_Nnat	unmatch	DPT-PTv1
ITL45GL	BR_NonNeu_Astro_Nnat	0.402342	ITL45GL:BR_NonNeu_Astro_Nnat	unmatch	DPT-PTv1
ITL5GL	BR_NonNeu_Astro_Nnat	0.390728	ITL5GL:BR_NonNeu_Astro_Nnat	unmatch	DPT-PTv1
VLMC	BR_NonNeu_Microglia	0.259651	VLMC:BR_NonNeu_Microglia	unmatch	DPT-PTv1
ASC	BR_NonNeu_Microglia	0.278946	ASC:BR_NonNeu_Microglia	unmatch	DPT-PTv1
OPC	BR_NonNeu_Microglia	0.320327	OPC:BR_NonNeu_Microglia	unmatch	DPT-PTv1
OGC	BR_NonNeu_Microglia	0.343188	OGC:BR_NonNeu_Microglia	unmatch	DPT-PTv1
D12MSN	BR_NonNeu_Microglia	0.26691	D12MSN:BR_NonNeu_Microglia	unmatch	DPT-PTv1
STRGA	BR_NonNeu_Microglia	0.295123	STRGA:BR_NonNeu_Microglia	unmatch	DPT-PTv1
OBGA	BR_NonNeu_Microglia	0.296413	OBGA:BR_NonNeu_Microglia	unmatch	DPT-PTv1
PVGA	BR_NonNeu_Microglia	0.262184	PVGA:BR_NonNeu_Microglia	unmatch	DPT-PTv1
VIPGA	BR_NonNeu_Microglia	0.221753	VIPGA:BR_NonNeu_Microglia	unmatch	DPT-PTv1
SSTGA	BR_NonNeu_Microglia	0.270022	SSTGA:BR_NonNeu_Microglia	unmatch	DPT-PTv1
CLAGL	BR_NonNeu_Microglia	0.302139	CLAGL:BR_NonNeu_Microglia	unmatch	DPT-PTv1
CTGL	BR_NonNeu_Microglia	0.229193	CTGL:BR_NonNeu_Microglia	unmatch	DPT-PTv1
OBGL	BR_NonNeu_Microglia	0.285383	OBGL:BR_NonNeu_Microglia	unmatch	DPT-PTv1
PTGL	BR_NonNeu_Microglia	0.255342	PTGL:BR_NonNeu_Microglia	unmatch	DPT-PTv1
NPGL	BR_NonNeu_Microglia	0.224931	NPGL:BR_NonNeu_Microglia	unmatch	DPT-PTv1
ITL6GL	BR_NonNeu_Microglia	0.269669	ITL6GL:BR_NonNeu_Microglia	unmatch	DPT-PTv1
ITL23GL	BR_NonNeu_Microglia	0.272566	ITL23GL:BR_NonNeu_Microglia	unmatch	DPT-PTv1
ITL45GL	BR_NonNeu_Microglia	0.255905	ITL45GL:BR_NonNeu_Microglia	unmatch	DPT-PTv1
ITL5GL	BR_NonNeu_Microglia	0.276572	ITL5GL:BR_NonNeu_Microglia	unmatch	DPT-PTv1
VLMC	BR_NonNeu_OPC	0.305022	VLMC:BR_NonNeu_OPC	unmatch	DPT-PTv1
ASC	BR_NonNeu_OPC	0.590453	ASC:BR_NonNeu_OPC	unmatch	DPT-PTv1
MGL	BR_NonNeu_OPC	0.1807	MGL:BR_NonNeu_OPC	unmatch	DPT-PTv1
OGC	BR_NonNeu_OPC	0.305169	OGC:BR_NonNeu_OPC	unmatch	DPT-PTv1
D12MSN	BR_NonNeu_OPC	0.459457	D12MSN:BR_NonNeu_OPC	unmatch	DPT-PTv1
STRGA	BR_NonNeu_OPC	0.611127	STRGA:BR_NonNeu_OPC	unmatch	DPT-PTv1
OBGA	BR_NonNeu_OPC	0.521881	OBGA:BR_NonNeu_OPC	unmatch	DPT-PTv1
PVGA	BR_NonNeu_OPC	0.457416	PVGA:BR_NonNeu_OPC	unmatch	DPT-PTv1
VIPGA	BR_NonNeu_OPC	0.455258	VIPGA:BR_NonNeu_OPC	unmatch	DPT-PTv1
SSTGA	BR_NonNeu_OPC	0.532948	SSTGA:BR_NonNeu_OPC	unmatch	DPT-PTv1
CLAGL	BR_NonNeu_OPC	0.574065	CLAGL:BR_NonNeu_OPC	unmatch	DPT-PTv1
CTGL	BR_NonNeu_OPC	0.381678	CTGL:BR_NonNeu_OPC	unmatch	DPT-PTv1
OBGL	BR_NonNeu_OPC	0.496712	OBGL:BR_NonNeu_OPC	unmatch	DPT-PTv1
PTGL	BR_NonNeu_OPC	0.44776	PTGL:BR_NonNeu_OPC	unmatch	DPT-PTv1
NPGL	BR_NonNeu_OPC	0.409603	NPGL:BR_NonNeu_OPC	unmatch	DPT-PTv1
ITL6GL	BR_NonNeu_OPC	0.473557	ITL6GL:BR_NonNeu_OPC	unmatch	DPT-PTv1
ITL23GL	BR_NonNeu_OPC	0.452215	ITL23GL:BR_NonNeu_OPC	unmatch	DPT-PTv1
ITL45GL	BR_NonNeu_OPC	0.495383	ITL45GL:BR_NonNeu_OPC	unmatch	DPT-PTv1
ITL5GL	BR_NonNeu_OPC	0.478716	ITL5GL:BR_NonNeu_OPC	unmatch	DPT-PTv1
VLMC	BR_NonNeu_Oligo_MOL	0.161853	VLMC:BR_NonNeu_Oligo_MOL	unmatch	DPT-PTv1
ASC	BR_NonNeu_Oligo_MOL	0.153616	ASC:BR_NonNeu_Oligo_MOL	unmatch	DPT-PTv1
MGL	BR_NonNeu_Oligo_MOL	0.125747	MGL:BR_NonNeu_Oligo_MOL	unmatch	DPT-PTv1
OPC	BR_NonNeu_Oligo_MOL	0.256689	OPC:BR_NonNeu_Oligo_MOL	unmatch	DPT-PTv1
D12MSN	BR_NonNeu_Oligo_MOL	0.175473	D12MSN:BR_NonNeu_Oligo_MOL	unmatch	DPT-PTv1
STRGA	BR_NonNeu_Oligo_MOL	0.201414	STRGA:BR_NonNeu_Oligo_MOL	unmatch	DPT-PTv1
OBGA	BR_NonNeu_Oligo_MOL	0.222179	OBGA:BR_NonNeu_Oligo_MOL	unmatch	DPT-PTv1
PVGA	BR_NonNeu_Oligo_MOL	0.228489	PVGA:BR_NonNeu_Oligo_MOL	unmatch	DPT-PTv1
VIPGA	BR_NonNeu_Oligo_MOL	0.210694	VIPGA:BR_NonNeu_Oligo_MOL	unmatch	DPT-PTv1
SSTGA	BR_NonNeu_Oligo_MOL	0.20957	SSTGA:BR_NonNeu_Oligo_MOL	unmatch	DPT-PTv1
CLAGL	BR_NonNeu_Oligo_MOL	0.212099	CLAGL:BR_NonNeu_Oligo_MOL	unmatch	DPT-PTv1
CTGL	BR_NonNeu_Oligo_MOL	0.157828	CTGL:BR_NonNeu_Oligo_MOL	unmatch	DPT-PTv1
OBGL	BR_NonNeu_Oligo_MOL	0.195558	OBGL:BR_NonNeu_Oligo_MOL	unmatch	DPT-PTv1
PTGL	BR_NonNeu_Oligo_MOL	0.263012	PTGL:BR_NonNeu_Oligo_MOL	unmatch	DPT-PTv1
NPGL	BR_NonNeu_Oligo_MOL	0.148434	NPGL:BR_NonNeu_Oligo_MOL	unmatch	DPT-PTv1
ITL6GL	BR_NonNeu_Oligo_MOL	0.18603	ITL6GL:BR_NonNeu_Oligo_MOL	unmatch	DPT-PTv1
ITL23GL	BR_NonNeu_Oligo_MOL	0.168937	ITL23GL:BR_NonNeu_Oligo_MOL	unmatch	DPT-PTv1
ITL45GL	BR_NonNeu_Oligo_MOL	0.192461	ITL45GL:BR_NonNeu_Oligo_MOL	unmatch	DPT-PTv1
ITL5GL	BR_NonNeu_Oligo_MOL	0.207467	ITL5GL:BR_NonNeu_Oligo_MOL	unmatch	DPT-PTv1
VLMC	BR_NonNeu_Oligo_MFOL	0.161361	VLMC:BR_NonNeu_Oligo_MFOL	unmatch	DPT-PTv1
ASC	BR_NonNeu_Oligo_MFOL	0.150164	ASC:BR_NonNeu_Oligo_MFOL	unmatch	DPT-PTv1
MGL	BR_NonNeu_Oligo_MFOL	0.148724	MGL:BR_NonNeu_Oligo_MFOL	unmatch	DPT-PTv1
OPC	BR_NonNeu_Oligo_MFOL	0.254906	OPC:BR_NonNeu_Oligo_MFOL	unmatch	DPT-PTv1
D12MSN	BR_NonNeu_Oligo_MFOL	0.181661	D12MSN:BR_NonNeu_Oligo_MFOL	unmatch	DPT-PTv1
STRGA	BR_NonNeu_Oligo_MFOL	0.204438	STRGA:BR_NonNeu_Oligo_MFOL	unmatch	DPT-PTv1
OBGA	BR_NonNeu_Oligo_MFOL	0.229136	OBGA:BR_NonNeu_Oligo_MFOL	unmatch	DPT-PTv1
PVGA	BR_NonNeu_Oligo_MFOL	0.204777	PVGA:BR_NonNeu_Oligo_MFOL	unmatch	DPT-PTv1
VIPGA	BR_NonNeu_Oligo_MFOL	0.194551	VIPGA:BR_NonNeu_Oligo_MFOL	unmatch	DPT-PTv1
SSTGA	BR_NonNeu_Oligo_MFOL	0.209086	SSTGA:BR_NonNeu_Oligo_MFOL	unmatch	DPT-PTv1
CLAGL	BR_NonNeu_Oligo_MFOL	0.216771	CLAGL:BR_NonNeu_Oligo_MFOL	unmatch	DPT-PTv1
CTGL	BR_NonNeu_Oligo_MFOL	0.176949	CTGL:BR_NonNeu_Oligo_MFOL	unmatch	DPT-PTv1
OBGL	BR_NonNeu_Oligo_MFOL	0.195523	OBGL:BR_NonNeu_Oligo_MFOL	unmatch	DPT-PTv1
PTGL	BR_NonNeu_Oligo_MFOL	0.264998	PTGL:BR_NonNeu_Oligo_MFOL	unmatch	DPT-PTv1
NPGL	BR_NonNeu_Oligo_MFOL	0.154671	NPGL:BR_NonNeu_Oligo_MFOL	unmatch	DPT-PTv1
ITL6GL	BR_NonNeu_Oligo_MFOL	0.196505	ITL6GL:BR_NonNeu_Oligo_MFOL	unmatch	DPT-PTv1
ITL23GL	BR_NonNeu_Oligo_MFOL	0.172414	ITL23GL:BR_NonNeu_Oligo_MFOL	unmatch	DPT-PTv1
ITL45GL	BR_NonNeu_Oligo_MFOL	0.194277	ITL45GL:BR_NonNeu_Oligo_MFOL	unmatch	DPT-PTv1
ITL5GL	BR_NonNeu_Oligo_MFOL	0.214727	ITL5GL:BR_NonNeu_Oligo_MFOL	unmatch	DPT-PTv1
VLMC	BR_InNeu_Pvalb	0.163391	VLMC:BR_InNeu_Pvalb	unmatch	DPT-PTv1
ASC	BR_InNeu_Pvalb	0.317245	ASC:BR_InNeu_Pvalb	unmatch	DPT-PTv1
MGL	BR_InNeu_Pvalb	0.144694	MGL:BR_InNeu_Pvalb	unmatch	DPT-PTv1
OPC	BR_InNeu_Pvalb	0.478199	OPC:BR_InNeu_Pvalb	unmatch	DPT-PTv1
OGC	BR_InNeu_Pvalb	0.197093	OGC:BR_InNeu_Pvalb	unmatch	DPT-PTv1
D12MSN	BR_InNeu_Pvalb	0.653763	D12MSN:BR_InNeu_Pvalb	unmatch	DPT-PTv1
STRGA	BR_InNeu_Pvalb	0.70399	STRGA:BR_InNeu_Pvalb	unmatch	DPT-PTv1
OBGA	BR_InNeu_Pvalb	0.654043	OBGA:BR_InNeu_Pvalb	unmatch	DPT-PTv1
VIPGA	BR_InNeu_Pvalb	0.705416	VIPGA:BR_InNeu_Pvalb	unmatch	DPT-PTv1
SSTGA	BR_InNeu_Pvalb	0.885823	SSTGA:BR_InNeu_Pvalb	unmatch	DPT-PTv1
CLAGL	BR_InNeu_Pvalb	0.631511	CLAGL:BR_InNeu_Pvalb	unmatch	DPT-PTv1
CTGL	BR_InNeu_Pvalb	0.540388	CTGL:BR_InNeu_Pvalb	unmatch	DPT-PTv1
OBGL	BR_InNeu_Pvalb	0.598224	OBGL:BR_InNeu_Pvalb	unmatch	DPT-PTv1
PTGL	BR_InNeu_Pvalb	0.587816	PTGL:BR_InNeu_Pvalb	unmatch	DPT-PTv1
NPGL	BR_InNeu_Pvalb	0.535578	NPGL:BR_InNeu_Pvalb	unmatch	DPT-PTv1
ITL6GL	BR_InNeu_Pvalb	0.5687	ITL6GL:BR_InNeu_Pvalb	unmatch	DPT-PTv1
ITL23GL	BR_InNeu_Pvalb	0.519469	ITL23GL:BR_InNeu_Pvalb	unmatch	DPT-PTv1
ITL45GL	BR_InNeu_Pvalb	0.522096	ITL45GL:BR_InNeu_Pvalb	unmatch	DPT-PTv1
ITL5GL	BR_InNeu_Pvalb	0.62147	ITL5GL:BR_InNeu_Pvalb	unmatch	DPT-PTv1
VLMC	BR_InNeu_CGE	0.152405	VLMC:BR_InNeu_CGE	unmatch	DPT-PTv1
ASC	BR_InNeu_CGE	0.22991	ASC:BR_InNeu_CGE	unmatch	DPT-PTv1
MGL	BR_InNeu_CGE	0.11432	MGL:BR_InNeu_CGE	unmatch	DPT-PTv1
OPC	BR_InNeu_CGE	0.415315	OPC:BR_InNeu_CGE	unmatch	DPT-PTv1
OGC	BR_InNeu_CGE	0.194095	OGC:BR_InNeu_CGE	unmatch	DPT-PTv1
D12MSN	BR_InNeu_CGE	0.599438	D12MSN:BR_InNeu_CGE	unmatch	DPT-PTv1
STRGA	BR_InNeu_CGE	0.687812	STRGA:BR_InNeu_CGE	unmatch	DPT-PTv1
OBGA	BR_InNeu_CGE	0.692411	OBGA:BR_InNeu_CGE	unmatch	DPT-PTv1
PVGA	BR_InNeu_CGE	0.694916	PVGA:BR_InNeu_CGE	unmatch	DPT-PTv1
SSTGA	BR_InNeu_CGE	0.708452	SSTGA:BR_InNeu_CGE	unmatch	DPT-PTv1
CLAGL	BR_InNeu_CGE	0.572388	CLAGL:BR_InNeu_CGE	unmatch	DPT-PTv1
CTGL	BR_InNeu_CGE	0.418311	CTGL:BR_InNeu_CGE	unmatch	DPT-PTv1
OBGL	BR_InNeu_CGE	0.555113	OBGL:BR_InNeu_CGE	unmatch	DPT-PTv1
PTGL	BR_InNeu_CGE	0.532423	PTGL:BR_InNeu_CGE	unmatch	DPT-PTv1
NPGL	BR_InNeu_CGE	0.451883	NPGL:BR_InNeu_CGE	unmatch	DPT-PTv1
ITL6GL	BR_InNeu_CGE	0.501768	ITL6GL:BR_InNeu_CGE	unmatch	DPT-PTv1
ITL23GL	BR_InNeu_CGE	0.506511	ITL23GL:BR_InNeu_CGE	unmatch	DPT-PTv1
ITL45GL	BR_InNeu_CGE	0.516544	ITL45GL:BR_InNeu_CGE	unmatch	DPT-PTv1
ITL5GL	BR_InNeu_CGE	0.539945	ITL5GL:BR_InNeu_CGE	unmatch	DPT-PTv1
VLMC	BR_InNeu_Sst	0.18958	VLMC:BR_InNeu_Sst	unmatch	DPT-PTv1
ASC	BR_InNeu_Sst	0.405867	ASC:BR_InNeu_Sst	unmatch	DPT-PTv1
MGL	BR_InNeu_Sst	0.137783	MGL:BR_InNeu_Sst	unmatch	DPT-PTv1
OPC	BR_InNeu_Sst	0.555329	OPC:BR_InNeu_Sst	unmatch	DPT-PTv1
OGC	BR_InNeu_Sst	0.194739	OGC:BR_InNeu_Sst	unmatch	DPT-PTv1
D12MSN	BR_InNeu_Sst	0.741078	D12MSN:BR_InNeu_Sst	unmatch	DPT-PTv1
STRGA	BR_InNeu_Sst	0.824457	STRGA:BR_InNeu_Sst	unmatch	DPT-PTv1
OBGA	BR_InNeu_Sst	0.709952	OBGA:BR_InNeu_Sst	unmatch	DPT-PTv1
PVGA	BR_InNeu_Sst	0.846848	PVGA:BR_InNeu_Sst	unmatch	DPT-PTv1
VIPGA	BR_InNeu_Sst	0.726493	VIPGA:BR_InNeu_Sst	unmatch	DPT-PTv1
CLAGL	BR_InNeu_Sst	0.752718	CLAGL:BR_InNeu_Sst	unmatch	DPT-PTv1
CTGL	BR_InNeu_Sst	0.604593	CTGL:BR_InNeu_Sst	unmatch	DPT-PTv1
OBGL	BR_InNeu_Sst	0.669265	OBGL:BR_InNeu_Sst	unmatch	DPT-PTv1
PTGL	BR_InNeu_Sst	0.656837	PTGL:BR_InNeu_Sst	unmatch	DPT-PTv1
NPGL	BR_InNeu_Sst	0.634985	NPGL:BR_InNeu_Sst	unmatch	DPT-PTv1
ITL6GL	BR_InNeu_Sst	0.642242	ITL6GL:BR_InNeu_Sst	unmatch	DPT-PTv1
ITL23GL	BR_InNeu_Sst	0.60915	ITL23GL:BR_InNeu_Sst	unmatch	DPT-PTv1
ITL45GL	BR_InNeu_Sst	0.642577	ITL45GL:BR_InNeu_Sst	unmatch	DPT-PTv1
ITL5GL	BR_InNeu_Sst	0.71239	ITL5GL:BR_InNeu_Sst	unmatch	DPT-PTv1
VLMC	FC_ExNeu_CT	0.180267	VLMC:FC_ExNeu_CT	unmatch	DPT-PTv1
ASC	FC_ExNeu_CT	0.235781	ASC:FC_ExNeu_CT	unmatch	DPT-PTv1
MGL	FC_ExNeu_CT	0.125621	MGL:FC_ExNeu_CT	unmatch	DPT-PTv1
OPC	FC_ExNeu_CT	0.381544	OPC:FC_ExNeu_CT	unmatch	DPT-PTv1
OGC	FC_ExNeu_CT	0.137504	OGC:FC_ExNeu_CT	unmatch	DPT-PTv1
D12MSN	FC_ExNeu_CT	0.646904	D12MSN:FC_ExNeu_CT	unmatch	DPT-PTv1
STRGA	FC_ExNeu_CT	0.679942	STRGA:FC_ExNeu_CT	unmatch	DPT-PTv1
OBGA	FC_ExNeu_CT	0.587139	OBGA:FC_ExNeu_CT	unmatch	DPT-PTv1
PVGA	FC_ExNeu_CT	0.527162	PVGA:FC_ExNeu_CT	unmatch	DPT-PTv1
VIPGA	FC_ExNeu_CT	0.426027	VIPGA:FC_ExNeu_CT	unmatch	DPT-PTv1
SSTGA	FC_ExNeu_CT	0.619251	SSTGA:FC_ExNeu_CT	unmatch	DPT-PTv1
CLAGL	FC_ExNeu_CT	0.763428	CLAGL:FC_ExNeu_CT	unmatch	DPT-PTv1
OBGL	FC_ExNeu_CT	0.659328	OBGL:FC_ExNeu_CT	unmatch	DPT-PTv1
PTGL	FC_ExNeu_CT	0.747174	PTGL:FC_ExNeu_CT	unmatch	DPT-PTv1
NPGL	FC_ExNeu_CT	0.846884	NPGL:FC_ExNeu_CT	unmatch	DPT-PTv1
ITL6GL	FC_ExNeu_CT	0.797899	ITL6GL:FC_ExNeu_CT	unmatch	DPT-PTv1
ITL23GL	FC_ExNeu_CT	0.635177	ITL23GL:FC_ExNeu_CT	unmatch	DPT-PTv1
ITL45GL	FC_ExNeu_CT	0.613806	ITL45GL:FC_ExNeu_CT	unmatch	DPT-PTv1
ITL5GL	FC_ExNeu_CT	0.770629	ITL5GL:FC_ExNeu_CT	unmatch	DPT-PTv1
VLMC	FC_ExNeu_PT	0.15023	VLMC:FC_ExNeu_PT	unmatch	DPT-PTv1
ASC	FC_ExNeu_PT	0.183116	ASC:FC_ExNeu_PT	unmatch	DPT-PTv1
MGL	FC_ExNeu_PT	0.117251	MGL:FC_ExNeu_PT	unmatch	DPT-PTv1
OPC	FC_ExNeu_PT	0.371491	OPC:FC_ExNeu_PT	unmatch	DPT-PTv1
OGC	FC_ExNeu_PT	0.221064	OGC:FC_ExNeu_PT	unmatch	DPT-PTv1
D12MSN	FC_ExNeu_PT	0.718729	D12MSN:FC_ExNeu_PT	unmatch	DPT-PTv1
STRGA	FC_ExNeu_PT	0.783082	STRGA:FC_ExNeu_PT	unmatch	DPT-PTv1
OBGA	FC_ExNeu_PT	0.634417	OBGA:FC_ExNeu_PT	unmatch	DPT-PTv1
PVGA	FC_ExNeu_PT	0.546981	PVGA:FC_ExNeu_PT	unmatch	DPT-PTv1
VIPGA	FC_ExNeu_PT	0.498644	VIPGA:FC_ExNeu_PT	unmatch	DPT-PTv1
SSTGA	FC_ExNeu_PT	0.629906	SSTGA:FC_ExNeu_PT	unmatch	DPT-PTv1
CLAGL	FC_ExNeu_PT	0.808758	CLAGL:FC_ExNeu_PT	unmatch	DPT-PTv1
CTGL	FC_ExNeu_PT	0.720255	CTGL:FC_ExNeu_PT	unmatch	DPT-PTv1
OBGL	FC_ExNeu_PT	0.817923	OBGL:FC_ExNeu_PT	unmatch	DPT-PTv1
NPGL	FC_ExNeu_PT	0.614	NPGL:FC_ExNeu_PT	unmatch	DPT-PTv1
ITL6GL	FC_ExNeu_PT	0.837561	ITL6GL:FC_ExNeu_PT	unmatch	DPT-PTv1
ITL23GL	FC_ExNeu_PT	0.792727	ITL23GL:FC_ExNeu_PT	unmatch	DPT-PTv1
ITL45GL	FC_ExNeu_PT	0.71423	ITL45GL:FC_ExNeu_PT	unmatch	DPT-PTv1
ITL5GL	FC_ExNeu_PT	0.839826	ITL5GL:FC_ExNeu_PT	unmatch	DPT-PTv1
VLMC	FC_ExNeu_NP	0.188745	VLMC:FC_ExNeu_NP	unmatch	DPT-PTv1
ASC	FC_ExNeu_NP	0.285355	ASC:FC_ExNeu_NP	unmatch	DPT-PTv1
MGL	FC_ExNeu_NP	0.103147	MGL:FC_ExNeu_NP	unmatch	DPT-PTv1
OPC	FC_ExNeu_NP	0.395945	OPC:FC_ExNeu_NP	unmatch	DPT-PTv1
OGC	FC_ExNeu_NP	0.129255	OGC:FC_ExNeu_NP	unmatch	DPT-PTv1
D12MSN	FC_ExNeu_NP	0.596002	D12MSN:FC_ExNeu_NP	unmatch	DPT-PTv1
STRGA	FC_ExNeu_NP	0.64686	STRGA:FC_ExNeu_NP	unmatch	DPT-PTv1
OBGA	FC_ExNeu_NP	0.582468	OBGA:FC_ExNeu_NP	unmatch	DPT-PTv1
PVGA	FC_ExNeu_NP	0.493208	PVGA:FC_ExNeu_NP	unmatch	DPT-PTv1
VIPGA	FC_ExNeu_NP	0.440515	VIPGA:FC_ExNeu_NP	unmatch	DPT-PTv1
SSTGA	FC_ExNeu_NP	0.602772	SSTGA:FC_ExNeu_NP	unmatch	DPT-PTv1
CLAGL	FC_ExNeu_NP	0.667321	CLAGL:FC_ExNeu_NP	unmatch	DPT-PTv1
CTGL	FC_ExNeu_NP	0.727036	CTGL:FC_ExNeu_NP	unmatch	DPT-PTv1
OBGL	FC_ExNeu_NP	0.575328	OBGL:FC_ExNeu_NP	unmatch	DPT-PTv1
PTGL	FC_ExNeu_NP	0.580454	PTGL:FC_ExNeu_NP	unmatch	DPT-PTv1
ITL6GL	FC_ExNeu_NP	0.604037	ITL6GL:FC_ExNeu_NP	unmatch	DPT-PTv1
ITL23GL	FC_ExNeu_NP	0.534561	ITL23GL:FC_ExNeu_NP	unmatch	DPT-PTv1
ITL45GL	FC_ExNeu_NP	0.575984	ITL45GL:FC_ExNeu_NP	unmatch	DPT-PTv1
ITL5GL	FC_ExNeu_NP	0.633094	ITL5GL:FC_ExNeu_NP	unmatch	DPT-PTv1
VLMC	FC_ExNeu_L6	0.203027	VLMC:FC_ExNeu_L6	unmatch	DPT-PTv1
ASC	FC_ExNeu_L6	0.300306	ASC:FC_ExNeu_L6	unmatch	DPT-PTv1
MGL	FC_ExNeu_L6	0.12912	MGL:FC_ExNeu_L6	unmatch	DPT-PTv1
OPC	FC_ExNeu_L6	0.471835	OPC:FC_ExNeu_L6	unmatch	DPT-PTv1
OGC	FC_ExNeu_L6	0.15762	OGC:FC_ExNeu_L6	unmatch	DPT-PTv1
D12MSN	FC_ExNeu_L6	0.762895	D12MSN:FC_ExNeu_L6	unmatch	DPT-PTv1
STRGA	FC_ExNeu_L6	0.804609	STRGA:FC_ExNeu_L6	unmatch	DPT-PTv1
OBGA	FC_ExNeu_L6	0.658228	OBGA:FC_ExNeu_L6	unmatch	DPT-PTv1
PVGA	FC_ExNeu_L6	0.560416	PVGA:FC_ExNeu_L6	unmatch	DPT-PTv1
VIPGA	FC_ExNeu_L6	0.493032	VIPGA:FC_ExNeu_L6	unmatch	DPT-PTv1
SSTGA	FC_ExNeu_L6	0.671058	SSTGA:FC_ExNeu_L6	unmatch	DPT-PTv1
CLAGL	FC_ExNeu_L6	0.927639	CLAGL:FC_ExNeu_L6	unmatch	DPT-PTv1
CTGL	FC_ExNeu_L6	0.807422	CTGL:FC_ExNeu_L6	unmatch	DPT-PTv1
OBGL	FC_ExNeu_L6	0.837029	OBGL:FC_ExNeu_L6	unmatch	DPT-PTv1
PTGL	FC_ExNeu_L6	0.853798	PTGL:FC_ExNeu_L6	unmatch	DPT-PTv1
NPGL	FC_ExNeu_L6	0.705718	NPGL:FC_ExNeu_L6	unmatch	DPT-PTv1
ITL23GL	FC_ExNeu_L6	0.865047	ITL23GL:FC_ExNeu_L6	unmatch	DPT-PTv1
ITL45GL	FC_ExNeu_L6	0.814121	ITL45GL:FC_ExNeu_L6	unmatch	DPT-PTv1
ITL5GL	FC_ExNeu_L6	0.937325	ITL5GL:FC_ExNeu_L6	unmatch	DPT-PTv1
VLMC	FC_ExNeu_L23	0.185997	VLMC:FC_ExNeu_L23	unmatch	DPT-PTv1
ASC	FC_ExNeu_L23	0.257907	ASC:FC_ExNeu_L23	unmatch	DPT-PTv1
MGL	FC_ExNeu_L23	0.138445	MGL:FC_ExNeu_L23	unmatch	DPT-PTv1
OPC	FC_ExNeu_L23	0.416295	OPC:FC_ExNeu_L23	unmatch	DPT-PTv1
OGC	FC_ExNeu_L23	0.14449	OGC:FC_ExNeu_L23	unmatch	DPT-PTv1
D12MSN	FC_ExNeu_L23	0.71937	D12MSN:FC_ExNeu_L23	unmatch	DPT-PTv1
STRGA	FC_ExNeu_L23	0.786741	STRGA:FC_ExNeu_L23	unmatch	DPT-PTv1
OBGA	FC_ExNeu_L23	0.65332	OBGA:FC_ExNeu_L23	unmatch	DPT-PTv1
PVGA	FC_ExNeu_L23	0.501462	PVGA:FC_ExNeu_L23	unmatch	DPT-PTv1
VIPGA	FC_ExNeu_L23	0.491943	VIPGA:FC_ExNeu_L23	unmatch	DPT-PTv1
SSTGA	FC_ExNeu_L23	0.60177	SSTGA:FC_ExNeu_L23	unmatch	DPT-PTv1
CLAGL	FC_ExNeu_L23	0.888473	CLAGL:FC_ExNeu_L23	unmatch	DPT-PTv1
CTGL	FC_ExNeu_L23	0.631167	CTGL:FC_ExNeu_L23	unmatch	DPT-PTv1
OBGL	FC_ExNeu_L23	0.927294	OBGL:FC_ExNeu_L23	unmatch	DPT-PTv1
PTGL	FC_ExNeu_L23	0.820667	PTGL:FC_ExNeu_L23	unmatch	DPT-PTv1
NPGL	FC_ExNeu_L23	0.586661	NPGL:FC_ExNeu_L23	unmatch	DPT-PTv1
ITL6GL	FC_ExNeu_L23	0.877276	ITL6GL:FC_ExNeu_L23	unmatch	DPT-PTv1
ITL45GL	FC_ExNeu_L23	0.847596	ITL45GL:FC_ExNeu_L23	unmatch	DPT-PTv1
ITL5GL	FC_ExNeu_L23	0.858536	ITL5GL:FC_ExNeu_L23	unmatch	DPT-PTv1
VLMC	FC_ExNeu_L4	0.22464	VLMC:FC_ExNeu_L4	unmatch	DPT-PTv1
ASC	FC_ExNeu_L4	0.323538	ASC:FC_ExNeu_L4	unmatch	DPT-PTv1
MGL	FC_ExNeu_L4	0.129914	MGL:FC_ExNeu_L4	unmatch	DPT-PTv1
OPC	FC_ExNeu_L4	0.462237	OPC:FC_ExNeu_L4	unmatch	DPT-PTv1
OGC	FC_ExNeu_L4	0.194062	OGC:FC_ExNeu_L4	unmatch	DPT-PTv1
D12MSN	FC_ExNeu_L4	0.729173	D12MSN:FC_ExNeu_L4	unmatch	DPT-PTv1
STRGA	FC_ExNeu_L4	0.83063	STRGA:FC_ExNeu_L4	unmatch	DPT-PTv1
OBGA	FC_ExNeu_L4	0.658414	OBGA:FC_ExNeu_L4	unmatch	DPT-PTv1
PVGA	FC_ExNeu_L4	0.51001	PVGA:FC_ExNeu_L4	unmatch	DPT-PTv1
VIPGA	FC_ExNeu_L4	0.535067	VIPGA:FC_ExNeu_L4	unmatch	DPT-PTv1
SSTGA	FC_ExNeu_L4	0.646272	SSTGA:FC_ExNeu_L4	unmatch	DPT-PTv1
CLAGL	FC_ExNeu_L4	0.902571	CLAGL:FC_ExNeu_L4	unmatch	DPT-PTv1
CTGL	FC_ExNeu_L4	0.641245	CTGL:FC_ExNeu_L4	unmatch	DPT-PTv1
OBGL	FC_ExNeu_L4	0.835228	OBGL:FC_ExNeu_L4	unmatch	DPT-PTv1
PTGL	FC_ExNeu_L4	0.782481	PTGL:FC_ExNeu_L4	unmatch	DPT-PTv1
NPGL	FC_ExNeu_L4	0.641919	NPGL:FC_ExNeu_L4	unmatch	DPT-PTv1
ITL6GL	FC_ExNeu_L4	0.833235	ITL6GL:FC_ExNeu_L4	unmatch	DPT-PTv1
ITL23GL	FC_ExNeu_L4	0.883695	ITL23GL:FC_ExNeu_L4	unmatch	DPT-PTv1
ITL5GL	FC_ExNeu_L4	0.899589	ITL5GL:FC_ExNeu_L4	unmatch	DPT-PTv1
VLMC	FC_ExNeu_L5	0.21195	VLMC:FC_ExNeu_L5	unmatch	DPT-PTv1
ASC	FC_ExNeu_L5	0.351524	ASC:FC_ExNeu_L5	unmatch	DPT-PTv1
MGL	FC_ExNeu_L5	0.122733	MGL:FC_ExNeu_L5	unmatch	DPT-PTv1
OPC	FC_ExNeu_L5	0.492179	OPC:FC_ExNeu_L5	unmatch	DPT-PTv1
OGC	FC_ExNeu_L5	0.177331	OGC:FC_ExNeu_L5	unmatch	DPT-PTv1
D12MSN	FC_ExNeu_L5	0.759156	D12MSN:FC_ExNeu_L5	unmatch	DPT-PTv1
STRGA	FC_ExNeu_L5	0.844393	STRGA:FC_ExNeu_L5	unmatch	DPT-PTv1
OBGA	FC_ExNeu_L5	0.679475	OBGA:FC_ExNeu_L5	unmatch	DPT-PTv1
PVGA	FC_ExNeu_L5	0.571563	PVGA:FC_ExNeu_L5	unmatch	DPT-PTv1
VIPGA	FC_ExNeu_L5	0.529341	VIPGA:FC_ExNeu_L5	unmatch	DPT-PTv1
SSTGA	FC_ExNeu_L5	0.689992	SSTGA:FC_ExNeu_L5	unmatch	DPT-PTv1
CLAGL	FC_ExNeu_L5	0.910754	CLAGL:FC_ExNeu_L5	unmatch	DPT-PTv1
CTGL	FC_ExNeu_L5	0.693467	CTGL:FC_ExNeu_L5	unmatch	DPT-PTv1
OBGL	FC_ExNeu_L5	0.825751	OBGL:FC_ExNeu_L5	unmatch	DPT-PTv1
PTGL	FC_ExNeu_L5	0.811534	PTGL:FC_ExNeu_L5	unmatch	DPT-PTv1
NPGL	FC_ExNeu_L5	0.66208	NPGL:FC_ExNeu_L5	unmatch	DPT-PTv1
ITL6GL	FC_ExNeu_L5	0.865181	ITL6GL:FC_ExNeu_L5	unmatch	DPT-PTv1
ITL23GL	FC_ExNeu_L5	0.849487	ITL23GL:FC_ExNeu_L5	unmatch	DPT-PTv1
VLMC	Endo	0.423586	VLMC:Endo	match	DPT-AIBS
ASC	Astro	0.984625	ASC:Astro	match	DPT-AIBS
MGL	Macrophage	0.932032	MGL:Macrophage	match	DPT-AIBS
OPC	OPC	1	OPC:OPC	match	DPT-AIBS
OGC	Oligo	0.955536	OGC:Oligo	match	DPT-AIBS
PVGA	Pvalb	0.998898	PVGA:Pvalb	match	DPT-AIBS
VIPGA	Vip	0.970235	VIPGA:Vip	match	DPT-AIBS
VIPGA	Sncg	0.877689	VIPGA:Sncg	match	DPT-AIBS
SSTGA	Sst	0.983531	SSTGA:Sst	match	DPT-AIBS
CTGL	L6 CT	0.995566	CTGL:L6 CT	match	DPT-AIBS
PTGL	L5 ET	0.993137	PTGL:L5 ET	match	DPT-AIBS
NPGL	L5/6 NP	0.980221	NPGL:L5/6 NP	match	DPT-AIBS
ITL6GL	L6 IT	0.981474	ITL6GL:L6 IT	match	DPT-AIBS
ITL23GL	L2/3 IT	0.998478	ITL23GL:L2/3 IT	match	DPT-AIBS
ITL45GL	L5 IT	0.964252	ITL45GL:L5 IT	match	DPT-AIBS
ITL5GL	L5 IT	0.965037	ITL5GL:L5 IT	match	DPT-AIBS
ASC	Endo	0.105649	ASC:Endo	unmatch	DPT-AIBS
MGL	Endo	0.140403	MGL:Endo	unmatch	DPT-AIBS
OPC	Endo	0.100233	OPC:Endo	unmatch	DPT-AIBS
OGC	Endo	0.126917	OGC:Endo	unmatch	DPT-AIBS
D12MSN	Endo	0.0546347	D12MSN:Endo	unmatch	DPT-AIBS
STRGA	Endo	0.0651543	STRGA:Endo	unmatch	DPT-AIBS
OBGA	Endo	0.0749737	OBGA:Endo	unmatch	DPT-AIBS
PVGA	Endo	0.0527356	PVGA:Endo	unmatch	DPT-AIBS
VIPGA	Endo	0.0409856	VIPGA:Endo	unmatch	DPT-AIBS
SSTGA	Endo	0.0603361	SSTGA:Endo	unmatch	DPT-AIBS
CLAGL	Endo	0.108074	CLAGL:Endo	unmatch	DPT-AIBS
CTGL	Endo	0.0528496	CTGL:Endo	unmatch	DPT-AIBS
OBGL	Endo	0.057706	OBGL:Endo	unmatch	DPT-AIBS
PTGL	Endo	0.0531804	PTGL:Endo	unmatch	DPT-AIBS
NPGL	Endo	0.0529195	NPGL:Endo	unmatch	DPT-AIBS
ITL6GL	Endo	0.0586684	ITL6GL:Endo	unmatch	DPT-AIBS
ITL23GL	Endo	0.0606809	ITL23GL:Endo	unmatch	DPT-AIBS
ITL45GL	Endo	0.0619009	ITL45GL:Endo	unmatch	DPT-AIBS
ITL5GL	Endo	0.066661	ITL5GL:Endo	unmatch	DPT-AIBS
VLMC	Astro	0.315517	VLMC:Astro	unmatch	DPT-AIBS
MGL	Astro	0.101294	MGL:Astro	unmatch	DPT-AIBS
OPC	Astro	0.683951	OPC:Astro	unmatch	DPT-AIBS
OGC	Astro	0.147819	OGC:Astro	unmatch	DPT-AIBS
D12MSN	Astro	0.305369	D12MSN:Astro	unmatch	DPT-AIBS
STRGA	Astro	0.378794	STRGA:Astro	unmatch	DPT-AIBS
OBGA	Astro	0.243157	OBGA:Astro	unmatch	DPT-AIBS
PVGA	Astro	0.296991	PVGA:Astro	unmatch	DPT-AIBS
VIPGA	Astro	0.219229	VIPGA:Astro	unmatch	DPT-AIBS
SSTGA	Astro	0.408363	SSTGA:Astro	unmatch	DPT-AIBS
CLAGL	Astro	0.394134	CLAGL:Astro	unmatch	DPT-AIBS
CTGL	Astro	0.210182	CTGL:Astro	unmatch	DPT-AIBS
OBGL	Astro	0.284771	OBGL:Astro	unmatch	DPT-AIBS
PTGL	Astro	0.184493	PTGL:Astro	unmatch	DPT-AIBS
NPGL	Astro	0.261051	NPGL:Astro	unmatch	DPT-AIBS
ITL6GL	Astro	0.26797	ITL6GL:Astro	unmatch	DPT-AIBS
ITL23GL	Astro	0.250258	ITL23GL:Astro	unmatch	DPT-AIBS
ITL45GL	Astro	0.368202	ITL45GL:Astro	unmatch	DPT-AIBS
ITL5GL	Astro	0.318648	ITL5GL:Astro	unmatch	DPT-AIBS
VLMC	Macrophage	0.186355	VLMC:Macrophage	unmatch	DPT-AIBS
ASC	Macrophage	0.128033	ASC:Macrophage	unmatch	DPT-AIBS
OPC	Macrophage	0.15343	OPC:Macrophage	unmatch	DPT-AIBS
OGC	Macrophage	0.154594	OGC:Macrophage	unmatch	DPT-AIBS
D12MSN	Macrophage	0.113021	D12MSN:Macrophage	unmatch	DPT-AIBS
STRGA	Macrophage	0.131067	STRGA:Macrophage	unmatch	DPT-AIBS
OBGA	Macrophage	0.14234	OBGA:Macrophage	unmatch	DPT-AIBS
PVGA	Macrophage	0.103577	PVGA:Macrophage	unmatch	DPT-AIBS
VIPGA	Macrophage	0.0822393	VIPGA:Macrophage	unmatch	DPT-AIBS
SSTGA	Macrophage	0.107492	SSTGA:Macrophage	unmatch	DPT-AIBS
CLAGL	Macrophage	0.139297	CLAGL:Macrophage	unmatch	DPT-AIBS
CTGL	Macrophage	0.11831	CTGL:Macrophage	unmatch	DPT-AIBS
OBGL	Macrophage	0.127065	OBGL:Macrophage	unmatch	DPT-AIBS
PTGL	Macrophage	0.118567	PTGL:Macrophage	unmatch	DPT-AIBS
NPGL	Macrophage	0.101643	NPGL:Macrophage	unmatch	DPT-AIBS
ITL6GL	Macrophage	0.1279	ITL6GL:Macrophage	unmatch	DPT-AIBS
ITL23GL	Macrophage	0.127849	ITL23GL:Macrophage	unmatch	DPT-AIBS
ITL45GL	Macrophage	0.111346	ITL45GL:Macrophage	unmatch	DPT-AIBS
ITL5GL	Macrophage	0.126264	ITL5GL:Macrophage	unmatch	DPT-AIBS
VLMC	OPC	0.289967	VLMC:OPC	unmatch	DPT-AIBS
ASC	OPC	0.686179	ASC:OPC	unmatch	DPT-AIBS
MGL	OPC	0.160052	MGL:OPC	unmatch	DPT-AIBS
OGC	OPC	0.268373	OGC:OPC	unmatch	DPT-AIBS
D12MSN	OPC	0.448278	D12MSN:OPC	unmatch	DPT-AIBS
STRGA	OPC	0.593055	STRGA:OPC	unmatch	DPT-AIBS
OBGA	OPC	0.454522	OBGA:OPC	unmatch	DPT-AIBS
PVGA	OPC	0.466522	PVGA:OPC	unmatch	DPT-AIBS
VIPGA	OPC	0.411216	VIPGA:OPC	unmatch	DPT-AIBS
SSTGA	OPC	0.561987	SSTGA:OPC	unmatch	DPT-AIBS
CLAGL	OPC	0.581152	CLAGL:OPC	unmatch	DPT-AIBS
CTGL	OPC	0.373354	CTGL:OPC	unmatch	DPT-AIBS
OBGL	OPC	0.468379	OBGL:OPC	unmatch	DPT-AIBS
PTGL	OPC	0.382139	PTGL:OPC	unmatch	DPT-AIBS
NPGL	OPC	0.400142	NPGL:OPC	unmatch	DPT-AIBS
ITL6GL	OPC	0.442542	ITL6GL:OPC	unmatch	DPT-AIBS
ITL23GL	OPC	0.419474	ITL23GL:OPC	unmatch	DPT-AIBS
ITL45GL	OPC	0.491359	ITL45GL:OPC	unmatch	DPT-AIBS
ITL5GL	OPC	0.460773	ITL5GL:OPC	unmatch	DPT-AIBS
VLMC	Oligo	0.222075	VLMC:Oligo	unmatch	DPT-AIBS
ASC	Oligo	0.143318	ASC:Oligo	unmatch	DPT-AIBS
MGL	Oligo	0.164118	MGL:Oligo	unmatch	DPT-AIBS
OPC	Oligo	0.2458	OPC:Oligo	unmatch	DPT-AIBS
D12MSN	Oligo	0.140429	D12MSN:Oligo	unmatch	DPT-AIBS
STRGA	Oligo	0.159149	STRGA:Oligo	unmatch	DPT-AIBS
OBGA	Oligo	0.194502	OBGA:Oligo	unmatch	DPT-AIBS
PVGA	Oligo	0.172965	PVGA:Oligo	unmatch	DPT-AIBS
VIPGA	Oligo	0.167055	VIPGA:Oligo	unmatch	DPT-AIBS
SSTGA	Oligo	0.161793	SSTGA:Oligo	unmatch	DPT-AIBS
CLAGL	Oligo	0.165473	CLAGL:Oligo	unmatch	DPT-AIBS
CTGL	Oligo	0.119194	CTGL:Oligo	unmatch	DPT-AIBS
OBGL	Oligo	0.142858	OBGL:Oligo	unmatch	DPT-AIBS
PTGL	Oligo	0.190633	PTGL:Oligo	unmatch	DPT-AIBS
NPGL	Oligo	0.112031	NPGL:Oligo	unmatch	DPT-AIBS
ITL6GL	Oligo	0.140067	ITL6GL:Oligo	unmatch	DPT-AIBS
ITL23GL	Oligo	0.127047	ITL23GL:Oligo	unmatch	DPT-AIBS
ITL45GL	Oligo	0.148158	ITL45GL:Oligo	unmatch	DPT-AIBS
ITL5GL	Oligo	0.152506	ITL5GL:Oligo	unmatch	DPT-AIBS
VLMC	Outside Mop	0.207651	VLMC:Outside Mop	unmatch	DPT-AIBS
ASC	Outside Mop	0.342181	ASC:Outside Mop	unmatch	DPT-AIBS
MGL	Outside Mop	0.128285	MGL:Outside Mop	unmatch	DPT-AIBS
OPC	Outside Mop	0.479998	OPC:Outside Mop	unmatch	DPT-AIBS
OGC	Outside Mop	0.141577	OGC:Outside Mop	unmatch	DPT-AIBS
D12MSN	Outside Mop	0.981224	D12MSN:Outside Mop	unmatch	DPT-AIBS
STRGA	Outside Mop	0.847067	STRGA:Outside Mop	unmatch	DPT-AIBS
OBGA	Outside Mop	0.674853	OBGA:Outside Mop	unmatch	DPT-AIBS
PVGA	Outside Mop	0.651588	PVGA:Outside Mop	unmatch	DPT-AIBS
VIPGA	Outside Mop	0.580701	VIPGA:Outside Mop	unmatch	DPT-AIBS
SSTGA	Outside Mop	0.733922	SSTGA:Outside Mop	unmatch	DPT-AIBS
CLAGL	Outside Mop	0.822737	CLAGL:Outside Mop	unmatch	DPT-AIBS
CTGL	Outside Mop	0.678542	CTGL:Outside Mop	unmatch	DPT-AIBS
OBGL	Outside Mop	0.790691	OBGL:Outside Mop	unmatch	DPT-AIBS
PTGL	Outside Mop	0.748606	PTGL:Outside Mop	unmatch	DPT-AIBS
NPGL	Outside Mop	0.651906	NPGL:Outside Mop	unmatch	DPT-AIBS
ITL6GL	Outside Mop	0.788997	ITL6GL:Outside Mop	unmatch	DPT-AIBS
ITL23GL	Outside Mop	0.733797	ITL23GL:Outside Mop	unmatch	DPT-AIBS
ITL45GL	Outside Mop	0.7085	ITL45GL:Outside Mop	unmatch	DPT-AIBS
ITL5GL	Outside Mop	0.775655	ITL5GL:Outside Mop	unmatch	DPT-AIBS
VLMC	Pvalb	0.14353	VLMC:Pvalb	unmatch	DPT-AIBS
ASC	Pvalb	0.299316	ASC:Pvalb	unmatch	DPT-AIBS
MGL	Pvalb	0.128594	MGL:Pvalb	unmatch	DPT-AIBS
OPC	Pvalb	0.463352	OPC:Pvalb	unmatch	DPT-AIBS
OGC	Pvalb	0.185727	OGC:Pvalb	unmatch	DPT-AIBS
D12MSN	Pvalb	0.638956	D12MSN:Pvalb	unmatch	DPT-AIBS
STRGA	Pvalb	0.675788	STRGA:Pvalb	unmatch	DPT-AIBS
OBGA	Pvalb	0.623703	OBGA:Pvalb	unmatch	DPT-AIBS
VIPGA	Pvalb	0.697902	VIPGA:Pvalb	unmatch	DPT-AIBS
SSTGA	Pvalb	0.869489	SSTGA:Pvalb	unmatch	DPT-AIBS
CLAGL	Pvalb	0.604456	CLAGL:Pvalb	unmatch	DPT-AIBS
CTGL	Pvalb	0.519709	CTGL:Pvalb	unmatch	DPT-AIBS
OBGL	Pvalb	0.582246	OBGL:Pvalb	unmatch	DPT-AIBS
PTGL	Pvalb	0.556501	PTGL:Pvalb	unmatch	DPT-AIBS
NPGL	Pvalb	0.498157	NPGL:Pvalb	unmatch	DPT-AIBS
ITL6GL	Pvalb	0.539663	ITL6GL:Pvalb	unmatch	DPT-AIBS
ITL23GL	Pvalb	0.494711	ITL23GL:Pvalb	unmatch	DPT-AIBS
ITL45GL	Pvalb	0.481228	ITL45GL:Pvalb	unmatch	DPT-AIBS
ITL5GL	Pvalb	0.584947	ITL5GL:Pvalb	unmatch	DPT-AIBS
VLMC	Vip	0.145091	VLMC:Vip	unmatch	DPT-AIBS
ASC	Vip	0.244894	ASC:Vip	unmatch	DPT-AIBS
MGL	Vip	0.0969561	MGL:Vip	unmatch	DPT-AIBS
OPC	Vip	0.427679	OPC:Vip	unmatch	DPT-AIBS
OGC	Vip	0.171025	OGC:Vip	unmatch	DPT-AIBS
D12MSN	Vip	0.545841	D12MSN:Vip	unmatch	DPT-AIBS
STRGA	Vip	0.643078	STRGA:Vip	unmatch	DPT-AIBS
OBGA	Vip	0.636168	OBGA:Vip	unmatch	DPT-AIBS
PVGA	Vip	0.651389	PVGA:Vip	unmatch	DPT-AIBS
SSTGA	Vip	0.675612	SSTGA:Vip	unmatch	DPT-AIBS
CLAGL	Vip	0.542673	CLAGL:Vip	unmatch	DPT-AIBS
CTGL	Vip	0.371724	CTGL:Vip	unmatch	DPT-AIBS
OBGL	Vip	0.517839	OBGL:Vip	unmatch	DPT-AIBS
PTGL	Vip	0.474724	PTGL:Vip	unmatch	DPT-AIBS
NPGL	Vip	0.403657	NPGL:Vip	unmatch	DPT-AIBS
ITL6GL	Vip	0.455021	ITL6GL:Vip	unmatch	DPT-AIBS
ITL23GL	Vip	0.474543	ITL23GL:Vip	unmatch	DPT-AIBS
ITL45GL	Vip	0.480405	ITL45GL:Vip	unmatch	DPT-AIBS
ITL5GL	Vip	0.489697	ITL5GL:Vip	unmatch	DPT-AIBS
VLMC	Sncg	0.0985326	VLMC:Sncg	unmatch	DPT-AIBS
ASC	Sncg	0.17949	ASC:Sncg	unmatch	DPT-AIBS
MGL	Sncg	0.0632007	MGL:Sncg	unmatch	DPT-AIBS
OPC	Sncg	0.302175	OPC:Sncg	unmatch	DPT-AIBS
OGC	Sncg	0.10998	OGC:Sncg	unmatch	DPT-AIBS
D12MSN	Sncg	0.378665	D12MSN:Sncg	unmatch	DPT-AIBS
STRGA	Sncg	0.46203	STRGA:Sncg	unmatch	DPT-AIBS
OBGA	Sncg	0.474867	OBGA:Sncg	unmatch	DPT-AIBS
PVGA	Sncg	0.407915	PVGA:Sncg	unmatch	DPT-AIBS
SSTGA	Sncg	0.479158	SSTGA:Sncg	unmatch	DPT-AIBS
CLAGL	Sncg	0.33858	CLAGL:Sncg	unmatch	DPT-AIBS
CTGL	Sncg	0.207022	CTGL:Sncg	unmatch	DPT-AIBS
OBGL	Sncg	0.34467	OBGL:Sncg	unmatch	DPT-AIBS
PTGL	Sncg	0.306027	PTGL:Sncg	unmatch	DPT-AIBS
NPGL	Sncg	0.223915	NPGL:Sncg	unmatch	DPT-AIBS
ITL6GL	Sncg	0.279314	ITL6GL:Sncg	unmatch	DPT-AIBS
ITL23GL	Sncg	0.304027	ITL23GL:Sncg	unmatch	DPT-AIBS
ITL45GL	Sncg	0.306074	ITL45GL:Sncg	unmatch	DPT-AIBS
ITL5GL	Sncg	0.306131	ITL5GL:Sncg	unmatch	DPT-AIBS
VLMC	Sst	0.171576	VLMC:Sst	unmatch	DPT-AIBS
ASC	Sst	0.439391	ASC:Sst	unmatch	DPT-AIBS
MGL	Sst	0.112127	MGL:Sst	unmatch	DPT-AIBS
OPC	Sst	0.555893	OPC:Sst	unmatch	DPT-AIBS
OGC	Sst	0.143158	OGC:Sst	unmatch	DPT-AIBS
D12MSN	Sst	0.707413	D12MSN:Sst	unmatch	DPT-AIBS
STRGA	Sst	0.793874	STRGA:Sst	unmatch	DPT-AIBS
OBGA	Sst	0.622262	OBGA:Sst	unmatch	DPT-AIBS
PVGA	Sst	0.789752	PVGA:Sst	unmatch	DPT-AIBS
VIPGA	Sst	0.616716	VIPGA:Sst	unmatch	DPT-AIBS
CLAGL	Sst	0.736819	CLAGL:Sst	unmatch	DPT-AIBS
CTGL	Sst	0.607604	CTGL:Sst	unmatch	DPT-AIBS
OBGL	Sst	0.635723	OBGL:Sst	unmatch	DPT-AIBS
PTGL	Sst	0.612885	PTGL:Sst	unmatch	DPT-AIBS
NPGL	Sst	0.621765	NPGL:Sst	unmatch	DPT-AIBS
ITL6GL	Sst	0.618694	ITL6GL:Sst	unmatch	DPT-AIBS
ITL23GL	Sst	0.573446	ITL23GL:Sst	unmatch	DPT-AIBS
ITL45GL	Sst	0.60842	ITL45GL:Sst	unmatch	DPT-AIBS
ITL5GL	Sst	0.684566	ITL5GL:Sst	unmatch	DPT-AIBS
VLMC	L6 CT	0.156496	VLMC:L6 CT	unmatch	DPT-AIBS
ASC	L6 CT	0.19476	ASC:L6 CT	unmatch	DPT-AIBS
MGL	L6 CT	0.114307	MGL:L6 CT	unmatch	DPT-AIBS
OPC	L6 CT	0.342183	OPC:L6 CT	unmatch	DPT-AIBS
OGC	L6 CT	0.113689	OGC:L6 CT	unmatch	DPT-AIBS
D12MSN	L6 CT	0.62421	D12MSN:L6 CT	unmatch	DPT-AIBS
STRGA	L6 CT	0.635617	STRGA:L6 CT	unmatch	DPT-AIBS
OBGA	L6 CT	0.542749	OBGA:L6 CT	unmatch	DPT-AIBS
PVGA	L6 CT	0.516117	PVGA:L6 CT	unmatch	DPT-AIBS
VIPGA	L6 CT	0.380288	VIPGA:L6 CT	unmatch	DPT-AIBS
SSTGA	L6 CT	0.595233	SSTGA:L6 CT	unmatch	DPT-AIBS
CLAGL	L6 CT	0.732653	CLAGL:L6 CT	unmatch	DPT-AIBS
OBGL	L6 CT	0.637001	OBGL:L6 CT	unmatch	DPT-AIBS
PTGL	L6 CT	0.726876	PTGL:L6 CT	unmatch	DPT-AIBS
NPGL	L6 CT	0.804661	NPGL:L6 CT	unmatch	DPT-AIBS
ITL6GL	L6 CT	0.789639	ITL6GL:L6 CT	unmatch	DPT-AIBS
ITL23GL	L6 CT	0.609304	ITL23GL:L6 CT	unmatch	DPT-AIBS
ITL45GL	L6 CT	0.562106	ITL45GL:L6 CT	unmatch	DPT-AIBS
ITL5GL	L6 CT	0.743034	ITL5GL:L6 CT	unmatch	DPT-AIBS
VLMC	L5 ET	0.13423	VLMC:L5 ET	unmatch	DPT-AIBS
ASC	L5 ET	0.170699	ASC:L5 ET	unmatch	DPT-AIBS
MGL	L5 ET	0.106323	MGL:L5 ET	unmatch	DPT-AIBS
OPC	L5 ET	0.356607	OPC:L5 ET	unmatch	DPT-AIBS
OGC	L5 ET	0.203218	OGC:L5 ET	unmatch	DPT-AIBS
D12MSN	L5 ET	0.719527	D12MSN:L5 ET	unmatch	DPT-AIBS
STRGA	L5 ET	0.772499	STRGA:L5 ET	unmatch	DPT-AIBS
OBGA	L5 ET	0.612339	OBGA:L5 ET	unmatch	DPT-AIBS
PVGA	L5 ET	0.541317	PVGA:L5 ET	unmatch	DPT-AIBS
VIPGA	L5 ET	0.486295	VIPGA:L5 ET	unmatch	DPT-AIBS
SSTGA	L5 ET	0.618173	SSTGA:L5 ET	unmatch	DPT-AIBS
CLAGL	L5 ET	0.789826	CLAGL:L5 ET	unmatch	DPT-AIBS
CTGL	L5 ET	0.706895	CTGL:L5 ET	unmatch	DPT-AIBS
OBGL	L5 ET	0.80092	OBGL:L5 ET	unmatch	DPT-AIBS
NPGL	L5 ET	0.584545	NPGL:L5 ET	unmatch	DPT-AIBS
ITL6GL	L5 ET	0.837894	ITL6GL:L5 ET	unmatch	DPT-AIBS
ITL23GL	L5 ET	0.779265	ITL23GL:L5 ET	unmatch	DPT-AIBS
ITL45GL	L5 ET	0.690384	ITL45GL:L5 ET	unmatch	DPT-AIBS
ITL5GL	L5 ET	0.829429	ITL5GL:L5 ET	unmatch	DPT-AIBS
VLMC	L5/6 NP	0.17486	VLMC:L5/6 NP	unmatch	DPT-AIBS
ASC	L5/6 NP	0.278199	ASC:L5/6 NP	unmatch	DPT-AIBS
MGL	L5/6 NP	0.0932665	MGL:L5/6 NP	unmatch	DPT-AIBS
OPC	L5/6 NP	0.378638	OPC:L5/6 NP	unmatch	DPT-AIBS
OGC	L5/6 NP	0.116089	OGC:L5/6 NP	unmatch	DPT-AIBS
D12MSN	L5/6 NP	0.6037	D12MSN:L5/6 NP	unmatch	DPT-AIBS
STRGA	L5/6 NP	0.639001	STRGA:L5/6 NP	unmatch	DPT-AIBS
OBGA	L5/6 NP	0.557685	OBGA:L5/6 NP	unmatch	DPT-AIBS
PVGA	L5/6 NP	0.476654	PVGA:L5/6 NP	unmatch	DPT-AIBS
VIPGA	L5/6 NP	0.418771	VIPGA:L5/6 NP	unmatch	DPT-AIBS
SSTGA	L5/6 NP	0.60086	SSTGA:L5/6 NP	unmatch	DPT-AIBS
CLAGL	L5/6 NP	0.66687	CLAGL:L5/6 NP	unmatch	DPT-AIBS
CTGL	L5/6 NP	0.756118	CTGL:L5/6 NP	unmatch	DPT-AIBS
OBGL	L5/6 NP	0.564294	OBGL:L5/6 NP	unmatch	DPT-AIBS
PTGL	L5/6 NP	0.56598	PTGL:L5/6 NP	unmatch	DPT-AIBS
ITL6GL	L5/6 NP	0.607759	ITL6GL:L5/6 NP	unmatch	DPT-AIBS
ITL23GL	L5/6 NP	0.531143	ITL23GL:L5/6 NP	unmatch	DPT-AIBS
ITL45GL	L5/6 NP	0.572024	ITL45GL:L5/6 NP	unmatch	DPT-AIBS
ITL5GL	L5/6 NP	0.628295	ITL5GL:L5/6 NP	unmatch	DPT-AIBS
VLMC	L6 IT	0.196554	VLMC:L6 IT	unmatch	DPT-AIBS
ASC	L6 IT	0.232595	ASC:L6 IT	unmatch	DPT-AIBS
MGL	L6 IT	0.126009	MGL:L6 IT	unmatch	DPT-AIBS
OPC	L6 IT	0.412677	OPC:L6 IT	unmatch	DPT-AIBS
OGC	L6 IT	0.132511	OGC:L6 IT	unmatch	DPT-AIBS
D12MSN	L6 IT	0.728234	D12MSN:L6 IT	unmatch	DPT-AIBS
STRGA	L6 IT	0.761896	STRGA:L6 IT	unmatch	DPT-AIBS
OBGA	L6 IT	0.647776	OBGA:L6 IT	unmatch	DPT-AIBS
PVGA	L6 IT	0.533994	PVGA:L6 IT	unmatch	DPT-AIBS
VIPGA	L6 IT	0.465358	VIPGA:L6 IT	unmatch	DPT-AIBS
SSTGA	L6 IT	0.609426	SSTGA:L6 IT	unmatch	DPT-AIBS
CLAGL	L6 IT	0.869961	CLAGL:L6 IT	unmatch	DPT-AIBS
CTGL	L6 IT	0.762026	CTGL:L6 IT	unmatch	DPT-AIBS
OBGL	L6 IT	0.880707	OBGL:L6 IT	unmatch	DPT-AIBS
PTGL	L6 IT	0.865196	PTGL:L6 IT	unmatch	DPT-AIBS
NPGL	L6 IT	0.643429	NPGL:L6 IT	unmatch	DPT-AIBS
ITL23GL	L6 IT	0.889176	ITL23GL:L6 IT	unmatch	DPT-AIBS
ITL45GL	L6 IT	0.749712	ITL45GL:L6 IT	unmatch	DPT-AIBS
ITL5GL	L6 IT	0.887777	ITL5GL:L6 IT	unmatch	DPT-AIBS
VLMC	L2/3 IT	0.171905	VLMC:L2/3 IT	unmatch	DPT-AIBS
ASC	L2/3 IT	0.246632	ASC:L2/3 IT	unmatch	DPT-AIBS
MGL	L2/3 IT	0.128603	MGL:L2/3 IT	unmatch	DPT-AIBS
OPC	L2/3 IT	0.410974	OPC:L2/3 IT	unmatch	DPT-AIBS
OGC	L2/3 IT	0.123776	OGC:L2/3 IT	unmatch	DPT-AIBS
D12MSN	L2/3 IT	0.69462	D12MSN:L2/3 IT	unmatch	DPT-AIBS
STRGA	L2/3 IT	0.765072	STRGA:L2/3 IT	unmatch	DPT-AIBS
OBGA	L2/3 IT	0.628209	OBGA:L2/3 IT	unmatch	DPT-AIBS
PVGA	L2/3 IT	0.493006	PVGA:L2/3 IT	unmatch	DPT-AIBS
VIPGA	L2/3 IT	0.476468	VIPGA:L2/3 IT	unmatch	DPT-AIBS
SSTGA	L2/3 IT	0.591224	SSTGA:L2/3 IT	unmatch	DPT-AIBS
CLAGL	L2/3 IT	0.873644	CLAGL:L2/3 IT	unmatch	DPT-AIBS
CTGL	L2/3 IT	0.615833	CTGL:L2/3 IT	unmatch	DPT-AIBS
OBGL	L2/3 IT	0.921905	OBGL:L2/3 IT	unmatch	DPT-AIBS
PTGL	L2/3 IT	0.808153	PTGL:L2/3 IT	unmatch	DPT-AIBS
NPGL	L2/3 IT	0.56454	NPGL:L2/3 IT	unmatch	DPT-AIBS
ITL6GL	L2/3 IT	0.872648	ITL6GL:L2/3 IT	unmatch	DPT-AIBS
ITL45GL	L2/3 IT	0.834759	ITL45GL:L2/3 IT	unmatch	DPT-AIBS
ITL5GL	L2/3 IT	0.845707	ITL5GL:L2/3 IT	unmatch	DPT-AIBS
VLMC	L5 IT	0.199114	VLMC:L5 IT	unmatch	DPT-AIBS
ASC	L5 IT	0.337465	ASC:L5 IT	unmatch	DPT-AIBS
MGL	L5 IT	0.112803	MGL:L5 IT	unmatch	DPT-AIBS
OPC	L5 IT	0.471468	OPC:L5 IT	unmatch	DPT-AIBS
OGC	L5 IT	0.159553	OGC:L5 IT	unmatch	DPT-AIBS
D12MSN	L5 IT	0.759294	D12MSN:L5 IT	unmatch	DPT-AIBS
STRGA	L5 IT	0.828313	STRGA:L5 IT	unmatch	DPT-AIBS
OBGA	L5 IT	0.632004	OBGA:L5 IT	unmatch	DPT-AIBS
PVGA	L5 IT	0.543456	PVGA:L5 IT	unmatch	DPT-AIBS
VIPGA	L5 IT	0.510753	VIPGA:L5 IT	unmatch	DPT-AIBS
SSTGA	L5 IT	0.67783	SSTGA:L5 IT	unmatch	DPT-AIBS
CLAGL	L5 IT	0.91837	CLAGL:L5 IT	unmatch	DPT-AIBS
CTGL	L5 IT	0.703563	CTGL:L5 IT	unmatch	DPT-AIBS
OBGL	L5 IT	0.809093	OBGL:L5 IT	unmatch	DPT-AIBS
PTGL	L5 IT	0.8	PTGL:L5 IT	unmatch	DPT-AIBS
NPGL	L5 IT	0.658025	NPGL:L5 IT	unmatch	DPT-AIBS
ITL6GL	L5 IT	0.888216	ITL6GL:L5 IT	unmatch	DPT-AIBS
ITL23GL	L5 IT	0.864358	ITL23GL:L5 IT	unmatch	DPT-AIBS
BR_NonNeu_Endothelial	Endo	0.842428	BR_NonNeu_Endothelial:Endo	match	PTv1-AIBS
BR_NonNeu_Astro_Myoc	Astro	0.960996	BR_NonNeu_Astro_Myoc:Astro	match	PTv1-AIBS
BR_NonNeu_Astro_Nnat	Astro	0.91094	BR_NonNeu_Astro_Nnat:Astro	match	PTv1-AIBS
BR_NonNeu_Microglia	Macrophage	0.868909	BR_NonNeu_Microglia:Macrophage	match	PTv1-AIBS
BR_NonNeu_OPC	OPC	0.948192	BR_NonNeu_OPC:OPC	match	PTv1-AIBS
BR_NonNeu_Oligo_MOL	Oligo	0.923374	BR_NonNeu_Oligo_MOL:Oligo	match	PTv1-AIBS
BR_NonNeu_Oligo_MFOL	Oligo	0.914377	BR_NonNeu_Oligo_MFOL:Oligo	match	PTv1-AIBS
BR_InNeu_Pvalb	Pvalb	0.988927	BR_InNeu_Pvalb:Pvalb	match	PTv1-AIBS
BR_InNeu_CGE	Vip	0.959753	BR_InNeu_CGE:Vip	match	PTv1-AIBS
BR_InNeu_Sst	Sst	0.963889	BR_InNeu_Sst:Sst	match	PTv1-AIBS
FC_ExNeu_CT	L6 CT	0.978849	FC_ExNeu_CT:L6 CT	match	PTv1-AIBS
FC_ExNeu_PT	L5 ET	0.988903	FC_ExNeu_PT:L5 ET	match	PTv1-AIBS
FC_ExNeu_NP	L5/6 NP	0.974407	FC_ExNeu_NP:L5/6 NP	match	PTv1-AIBS
FC_ExNeu_L6	L6 IT	0.96142	FC_ExNeu_L6:L6 IT	match	PTv1-AIBS
FC_ExNeu_L23	L2/3 IT	0.991903	FC_ExNeu_L23:L2/3 IT	match	PTv1-AIBS
FC_ExNeu_L5	L5 IT	0.972305	FC_ExNeu_L5:L5 IT	match	PTv1-AIBS
BR_NonNeu_Astro_Myoc	Endo	0.105687	BR_NonNeu_Astro_Myoc:Endo	unmatch	PTv1-AIBS
BR_NonNeu_Astro_Nnat	Endo	0.125504	BR_NonNeu_Astro_Nnat:Endo	unmatch	PTv1-AIBS
BR_NonNeu_Microglia	Endo	0.143573	BR_NonNeu_Microglia:Endo	unmatch	PTv1-AIBS
BR_NonNeu_OPC	Endo	0.0953485	BR_NonNeu_OPC:Endo	unmatch	PTv1-AIBS
BR_NonNeu_Oligo_MOL	Endo	0.0824192	BR_NonNeu_Oligo_MOL:Endo	unmatch	PTv1-AIBS
BR_NonNeu_Oligo_MFOL	Endo	0.0855587	BR_NonNeu_Oligo_MFOL:Endo	unmatch	PTv1-AIBS
BR_InNeu_Pvalb	Endo	0.0566112	BR_InNeu_Pvalb:Endo	unmatch	PTv1-AIBS
BR_InNeu_CGE	Endo	0.0411904	BR_InNeu_CGE:Endo	unmatch	PTv1-AIBS
BR_InNeu_Sst	Endo	0.066656	BR_InNeu_Sst:Endo	unmatch	PTv1-AIBS
FC_ExNeu_CT	Endo	0.0548566	FC_ExNeu_CT:Endo	unmatch	PTv1-AIBS
FC_ExNeu_PT	Endo	0.0489682	FC_ExNeu_PT:Endo	unmatch	PTv1-AIBS
FC_ExNeu_NP	Endo	0.0496291	FC_ExNeu_NP:Endo	unmatch	PTv1-AIBS
FC_ExNeu_L6	Endo	0.0579376	FC_ExNeu_L6:Endo	unmatch	PTv1-AIBS
FC_ExNeu_L23	Endo	0.0601304	FC_ExNeu_L23:Endo	unmatch	PTv1-AIBS
FC_ExNeu_L4	Endo	0.066927	FC_ExNeu_L4:Endo	unmatch	PTv1-AIBS
FC_ExNeu_L5	Endo	0.0654997	FC_ExNeu_L5:Endo	unmatch	PTv1-AIBS
BR_NonNeu_Endothelial	Astro	0.245669	BR_NonNeu_Endothelial:Astro	unmatch	PTv1-AIBS
BR_NonNeu_Microglia	Astro	0.254091	BR_NonNeu_Microglia:Astro	unmatch	PTv1-AIBS
BR_NonNeu_OPC	Astro	0.587043	BR_NonNeu_OPC:Astro	unmatch	PTv1-AIBS
BR_NonNeu_Oligo_MOL	Astro	0.139577	BR_NonNeu_Oligo_MOL:Astro	unmatch	PTv1-AIBS
BR_NonNeu_Oligo_MFOL	Astro	0.136309	BR_NonNeu_Oligo_MFOL:Astro	unmatch	PTv1-AIBS
BR_InNeu_Pvalb	Astro	0.309242	BR_InNeu_Pvalb:Astro	unmatch	PTv1-AIBS
BR_InNeu_CGE	Astro	0.222443	BR_InNeu_CGE:Astro	unmatch	PTv1-AIBS
BR_InNeu_Sst	Astro	0.399749	BR_InNeu_Sst:Astro	unmatch	PTv1-AIBS
FC_ExNeu_CT	Astro	0.222867	FC_ExNeu_CT:Astro	unmatch	PTv1-AIBS
FC_ExNeu_PT	Astro	0.175752	FC_ExNeu_PT:Astro	unmatch	PTv1-AIBS
FC_ExNeu_NP	Astro	0.273238	FC_ExNeu_NP:Astro	unmatch	PTv1-AIBS
FC_ExNeu_L6	Astro	0.296856	FC_ExNeu_L6:Astro	unmatch	PTv1-AIBS
FC_ExNeu_L23	Astro	0.252987	FC_ExNeu_L23:Astro	unmatch	PTv1-AIBS
FC_ExNeu_L4	Astro	0.318695	FC_ExNeu_L4:Astro	unmatch	PTv1-AIBS
FC_ExNeu_L5	Astro	0.352446	FC_ExNeu_L5:Astro	unmatch	PTv1-AIBS
BR_NonNeu_Endothelial	Macrophage	0.270732	BR_NonNeu_Endothelial:Macrophage	unmatch	PTv1-AIBS
BR_NonNeu_Astro_Myoc	Macrophage	0.141081	BR_NonNeu_Astro_Myoc:Macrophage	unmatch	PTv1-AIBS
BR_NonNeu_Astro_Nnat	Macrophage	0.187635	BR_NonNeu_Astro_Nnat:Macrophage	unmatch	PTv1-AIBS
BR_NonNeu_OPC	Macrophage	0.18111	BR_NonNeu_OPC:Macrophage	unmatch	PTv1-AIBS
BR_NonNeu_Oligo_MOL	Macrophage	0.14545	BR_NonNeu_Oligo_MOL:Macrophage	unmatch	PTv1-AIBS
BR_NonNeu_Oligo_MFOL	Macrophage	0.171528	BR_NonNeu_Oligo_MFOL:Macrophage	unmatch	PTv1-AIBS
BR_InNeu_Pvalb	Macrophage	0.117923	BR_InNeu_Pvalb:Macrophage	unmatch	PTv1-AIBS
BR_InNeu_CGE	Macrophage	0.0919624	BR_InNeu_CGE:Macrophage	unmatch	PTv1-AIBS
BR_InNeu_Sst	Macrophage	0.116075	BR_InNeu_Sst:Macrophage	unmatch	PTv1-AIBS
FC_ExNeu_CT	Macrophage	0.125957	FC_ExNeu_CT:Macrophage	unmatch	PTv1-AIBS
FC_ExNeu_PT	Macrophage	0.121186	FC_ExNeu_PT:Macrophage	unmatch	PTv1-AIBS
FC_ExNeu_NP	Macrophage	0.097244	FC_ExNeu_NP:Macrophage	unmatch	PTv1-AIBS
FC_ExNeu_L6	Macrophage	0.133601	FC_ExNeu_L6:Macrophage	unmatch	PTv1-AIBS
FC_ExNeu_L23	Macrophage	0.135852	FC_ExNeu_L23:Macrophage	unmatch	PTv1-AIBS
FC_ExNeu_L4	Macrophage	0.133795	FC_ExNeu_L4:Macrophage	unmatch	PTv1-AIBS
FC_ExNeu_L5	Macrophage	0.125513	FC_ExNeu_L5:Macrophage	unmatch	PTv1-AIBS
BR_NonNeu_Endothelial	OPC	0.26995	BR_NonNeu_Endothelial:OPC	unmatch	PTv1-AIBS
BR_NonNeu_Astro_Myoc	OPC	0.647029	BR_NonNeu_Astro_Myoc:OPC	unmatch	PTv1-AIBS
BR_NonNeu_Astro_Nnat	OPC	0.62607	BR_NonNeu_Astro_Nnat:OPC	unmatch	PTv1-AIBS
BR_NonNeu_Microglia	OPC	0.320327	BR_NonNeu_Microglia:OPC	unmatch	PTv1-AIBS
BR_NonNeu_Oligo_MOL	OPC	0.256689	BR_NonNeu_Oligo_MOL:OPC	unmatch	PTv1-AIBS
BR_NonNeu_Oligo_MFOL	OPC	0.254906	BR_NonNeu_Oligo_MFOL:OPC	unmatch	PTv1-AIBS
BR_InNeu_Pvalb	OPC	0.478199	BR_InNeu_Pvalb:OPC	unmatch	PTv1-AIBS
BR_InNeu_CGE	OPC	0.415315	BR_InNeu_CGE:OPC	unmatch	PTv1-AIBS
BR_InNeu_Sst	OPC	0.555329	BR_InNeu_Sst:OPC	unmatch	PTv1-AIBS
FC_ExNeu_CT	OPC	0.381544	FC_ExNeu_CT:OPC	unmatch	PTv1-AIBS
FC_ExNeu_PT	OPC	0.371491	FC_ExNeu_PT:OPC	unmatch	PTv1-AIBS
FC_ExNeu_NP	OPC	0.395945	FC_ExNeu_NP:OPC	unmatch	PTv1-AIBS
FC_ExNeu_L6	OPC	0.471835	FC_ExNeu_L6:OPC	unmatch	PTv1-AIBS
FC_ExNeu_L23	OPC	0.416295	FC_ExNeu_L23:OPC	unmatch	PTv1-AIBS
FC_ExNeu_L4	OPC	0.462237	FC_ExNeu_L4:OPC	unmatch	PTv1-AIBS
FC_ExNeu_L5	OPC	0.492179	FC_ExNeu_L5:OPC	unmatch	PTv1-AIBS
BR_NonNeu_Endothelial	Oligo	0.278736	BR_NonNeu_Endothelial:Oligo	unmatch	PTv1-AIBS
BR_NonNeu_Astro_Myoc	Oligo	0.158624	BR_NonNeu_Astro_Myoc:Oligo	unmatch	PTv1-AIBS
BR_NonNeu_Astro_Nnat	Oligo	0.2147	BR_NonNeu_Astro_Nnat:Oligo	unmatch	PTv1-AIBS
BR_NonNeu_Microglia	Oligo	0.391889	BR_NonNeu_Microglia:Oligo	unmatch	PTv1-AIBS
BR_NonNeu_OPC	Oligo	0.297575	BR_NonNeu_OPC:Oligo	unmatch	PTv1-AIBS
BR_InNeu_Pvalb	Oligo	0.184572	BR_InNeu_Pvalb:Oligo	unmatch	PTv1-AIBS
BR_InNeu_CGE	Oligo	0.180714	BR_InNeu_CGE:Oligo	unmatch	PTv1-AIBS
BR_InNeu_Sst	Oligo	0.177665	BR_InNeu_Sst:Oligo	unmatch	PTv1-AIBS
FC_ExNeu_CT	Oligo	0.13521	FC_ExNeu_CT:Oligo	unmatch	PTv1-AIBS
FC_ExNeu_PT	Oligo	0.197272	FC_ExNeu_PT:Oligo	unmatch	PTv1-AIBS
FC_ExNeu_NP	Oligo	0.119211	FC_ExNeu_NP:Oligo	unmatch	PTv1-AIBS
FC_ExNeu_L6	Oligo	0.15253	FC_ExNeu_L6:Oligo	unmatch	PTv1-AIBS
FC_ExNeu_L23	Oligo	0.139511	FC_ExNeu_L23:Oligo	unmatch	PTv1-AIBS
FC_ExNeu_L4	Oligo	0.179614	FC_ExNeu_L4:Oligo	unmatch	PTv1-AIBS
FC_ExNeu_L5	Oligo	0.162684	FC_ExNeu_L5:Oligo	unmatch	PTv1-AIBS
BR_NonNeu_Endothelial	Outside Mop	0.219567	BR_NonNeu_Endothelial:Outside Mop	unmatch	PTv1-AIBS
BR_NonNeu_Astro_Myoc	Outside Mop	0.358924	BR_NonNeu_Astro_Myoc:Outside Mop	unmatch	PTv1-AIBS
BR_NonNeu_Astro_Nnat	Outside Mop	0.390856	BR_NonNeu_Astro_Nnat:Outside Mop	unmatch	PTv1-AIBS
BR_NonNeu_Microglia	Outside Mop	0.271066	BR_NonNeu_Microglia:Outside Mop	unmatch	PTv1-AIBS
BR_NonNeu_OPC	Outside Mop	0.486386	BR_NonNeu_OPC:Outside Mop	unmatch	PTv1-AIBS
BR_NonNeu_Oligo_MOL	Outside Mop	0.167738	BR_NonNeu_Oligo_MOL:Outside Mop	unmatch	PTv1-AIBS
BR_NonNeu_Oligo_MFOL	Outside Mop	0.174602	BR_NonNeu_Oligo_MFOL:Outside Mop	unmatch	PTv1-AIBS
BR_InNeu_Pvalb	Outside Mop	0.661961	BR_InNeu_Pvalb:Outside Mop	unmatch	PTv1-AIBS
BR_InNeu_CGE	Outside Mop	0.601245	BR_InNeu_CGE:Outside Mop	unmatch	PTv1-AIBS
BR_InNeu_Sst	Outside Mop	0.739393	BR_InNeu_Sst:Outside Mop	unmatch	PTv1-AIBS
FC_ExNeu_CT	Outside Mop	0.680556	FC_ExNeu_CT:Outside Mop	unmatch	PTv1-AIBS
FC_ExNeu_PT	Outside Mop	0.730171	FC_ExNeu_PT:Outside Mop	unmatch	PTv1-AIBS
FC_ExNeu_NP	Outside Mop	0.615407	FC_ExNeu_NP:Outside Mop	unmatch	PTv1-AIBS
FC_ExNeu_L6	Outside Mop	0.788132	FC_ExNeu_L6:Outside Mop	unmatch	PTv1-AIBS
FC_ExNeu_L23	Outside Mop	0.744046	FC_ExNeu_L23:Outside Mop	unmatch	PTv1-AIBS
FC_ExNeu_L4	Outside Mop	0.734146	FC_ExNeu_L4:Outside Mop	unmatch	PTv1-AIBS
FC_ExNeu_L5	Outside Mop	0.768391	FC_ExNeu_L5:Outside Mop	unmatch	PTv1-AIBS
BR_NonNeu_Endothelial	Pvalb	0.193174	BR_NonNeu_Endothelial:Pvalb	unmatch	PTv1-AIBS
BR_NonNeu_Astro_Myoc	Pvalb	0.298988	BR_NonNeu_Astro_Myoc:Pvalb	unmatch	PTv1-AIBS
BR_NonNeu_Astro_Nnat	Pvalb	0.325886	BR_NonNeu_Astro_Nnat:Pvalb	unmatch	PTv1-AIBS
BR_NonNeu_Microglia	Pvalb	0.256835	BR_NonNeu_Microglia:Pvalb	unmatch	PTv1-AIBS
BR_NonNeu_OPC	Pvalb	0.453757	BR_NonNeu_OPC:Pvalb	unmatch	PTv1-AIBS
BR_NonNeu_Oligo_MOL	Pvalb	0.229153	BR_NonNeu_Oligo_MOL:Pvalb	unmatch	PTv1-AIBS
BR_NonNeu_Oligo_MFOL	Pvalb	0.204293	BR_NonNeu_Oligo_MFOL:Pvalb	unmatch	PTv1-AIBS
BR_InNeu_CGE	Pvalb	0.696284	BR_InNeu_CGE:Pvalb	unmatch	PTv1-AIBS
BR_InNeu_Sst	Pvalb	0.840036	BR_InNeu_Sst:Pvalb	unmatch	PTv1-AIBS
FC_ExNeu_CT	Pvalb	0.522389	FC_ExNeu_CT:Pvalb	unmatch	PTv1-AIBS
FC_ExNeu_PT	Pvalb	0.540682	FC_ExNeu_PT:Pvalb	unmatch	PTv1-AIBS
FC_ExNeu_NP	Pvalb	0.485648	FC_ExNeu_NP:Pvalb	unmatch	PTv1-AIBS
FC_ExNeu_L6	Pvalb	0.554209	FC_ExNeu_L6:Pvalb	unmatch	PTv1-AIBS
FC_ExNeu_L23	Pvalb	0.495626	FC_ExNeu_L23:Pvalb	unmatch	PTv1-AIBS
FC_ExNeu_L4	Pvalb	0.500364	FC_ExNeu_L4:Pvalb	unmatch	PTv1-AIBS
FC_ExNeu_L5	Pvalb	0.561744	FC_ExNeu_L5:Pvalb	unmatch	PTv1-AIBS
BR_NonNeu_Endothelial	Vip	0.167091	BR_NonNeu_Endothelial:Vip	unmatch	PTv1-AIBS
BR_NonNeu_Astro_Myoc	Vip	0.251049	BR_NonNeu_Astro_Myoc:Vip	unmatch	PTv1-AIBS
BR_NonNeu_Astro_Nnat	Vip	0.271243	BR_NonNeu_Astro_Nnat:Vip	unmatch	PTv1-AIBS
BR_NonNeu_Microglia	Vip	0.205671	BR_NonNeu_Microglia:Vip	unmatch	PTv1-AIBS
BR_NonNeu_OPC	Vip	0.460724	BR_NonNeu_OPC:Vip	unmatch	PTv1-AIBS
BR_NonNeu_Oligo_MOL	Vip	0.197036	BR_NonNeu_Oligo_MOL:Vip	unmatch	PTv1-AIBS
BR_NonNeu_Oligo_MFOL	Vip	0.183381	BR_NonNeu_Oligo_MFOL:Vip	unmatch	PTv1-AIBS
BR_InNeu_Pvalb	Vip	0.655209	BR_InNeu_Pvalb:Vip	unmatch	PTv1-AIBS
BR_InNeu_Sst	Vip	0.689383	BR_InNeu_Sst:Vip	unmatch	PTv1-AIBS
FC_ExNeu_CT	Vip	0.396309	FC_ExNeu_CT:Vip	unmatch	PTv1-AIBS
FC_ExNeu_PT	Vip	0.467776	FC_ExNeu_PT:Vip	unmatch	PTv1-AIBS
FC_ExNeu_NP	Vip	0.40169	FC_ExNeu_NP:Vip	unmatch	PTv1-AIBS
FC_ExNeu_L6	Vip	0.474903	FC_ExNeu_L6:Vip	unmatch	PTv1-AIBS
FC_ExNeu_L23	Vip	0.478366	FC_ExNeu_L23:Vip	unmatch	PTv1-AIBS
FC_ExNeu_L4	Vip	0.507295	FC_ExNeu_L4:Vip	unmatch	PTv1-AIBS
FC_ExNeu_L5	Vip	0.502853	FC_ExNeu_L5:Vip	unmatch	PTv1-AIBS
BR_NonNeu_Endothelial	Sncg	0.113455	BR_NonNeu_Endothelial:Sncg	unmatch	PTv1-AIBS
BR_NonNeu_Astro_Myoc	Sncg	0.179459	BR_NonNeu_Astro_Myoc:Sncg	unmatch	PTv1-AIBS
BR_NonNeu_Astro_Nnat	Sncg	0.191766	BR_NonNeu_Astro_Nnat:Sncg	unmatch	PTv1-AIBS
BR_NonNeu_Microglia	Sncg	0.134626	BR_NonNeu_Microglia:Sncg	unmatch	PTv1-AIBS
BR_NonNeu_OPC	Sncg	0.335162	BR_NonNeu_OPC:Sncg	unmatch	PTv1-AIBS
BR_NonNeu_Oligo_MOL	Sncg	0.123067	BR_NonNeu_Oligo_MOL:Sncg	unmatch	PTv1-AIBS
BR_NonNeu_Oligo_MFOL	Sncg	0.113028	BR_NonNeu_Oligo_MFOL:Sncg	unmatch	PTv1-AIBS
BR_InNeu_Pvalb	Sncg	0.417798	BR_InNeu_Pvalb:Sncg	unmatch	PTv1-AIBS
BR_InNeu_CGE	Sncg	0.872291	BR_InNeu_CGE:Sncg	unmatch	PTv1-AIBS
BR_InNeu_Sst	Sncg	0.499792	BR_InNeu_Sst:Sncg	unmatch	PTv1-AIBS
FC_ExNeu_CT	Sncg	0.224645	FC_ExNeu_CT:Sncg	unmatch	PTv1-AIBS
FC_ExNeu_PT	Sncg	0.29936	FC_ExNeu_PT:Sncg	unmatch	PTv1-AIBS
FC_ExNeu_NP	Sncg	0.226541	FC_ExNeu_NP:Sncg	unmatch	PTv1-AIBS
FC_ExNeu_L6	Sncg	0.292779	FC_ExNeu_L6:Sncg	unmatch	PTv1-AIBS
FC_ExNeu_L23	Sncg	0.308369	FC_ExNeu_L23:Sncg	unmatch	PTv1-AIBS
FC_ExNeu_L4	Sncg	0.32896	FC_ExNeu_L4:Sncg	unmatch	PTv1-AIBS
FC_ExNeu_L5	Sncg	0.318789	FC_ExNeu_L5:Sncg	unmatch	PTv1-AIBS
BR_NonNeu_Endothelial	Sst	0.221353	BR_NonNeu_Endothelial:Sst	unmatch	PTv1-AIBS
BR_NonNeu_Astro_Myoc	Sst	0.420144	BR_NonNeu_Astro_Myoc:Sst	unmatch	PTv1-AIBS
BR_NonNeu_Astro_Nnat	Sst	0.430001	BR_NonNeu_Astro_Nnat:Sst	unmatch	PTv1-AIBS
BR_NonNeu_Microglia	Sst	0.245418	BR_NonNeu_Microglia:Sst	unmatch	PTv1-AIBS
BR_NonNeu_OPC	Sst	0.505409	BR_NonNeu_OPC:Sst	unmatch	PTv1-AIBS
BR_NonNeu_Oligo_MOL	Sst	0.170584	BR_NonNeu_Oligo_MOL:Sst	unmatch	PTv1-AIBS
BR_NonNeu_Oligo_MFOL	Sst	0.178106	BR_NonNeu_Oligo_MFOL:Sst	unmatch	PTv1-AIBS
BR_InNeu_Pvalb	Sst	0.802527	BR_InNeu_Pvalb:Sst	unmatch	PTv1-AIBS
BR_InNeu_CGE	Sst	0.623889	BR_InNeu_CGE:Sst	unmatch	PTv1-AIBS
FC_ExNeu_CT	Sst	0.610458	FC_ExNeu_CT:Sst	unmatch	PTv1-AIBS
FC_ExNeu_PT	Sst	0.596084	FC_ExNeu_PT:Sst	unmatch	PTv1-AIBS
FC_ExNeu_NP	Sst	0.592964	FC_ExNeu_NP:Sst	unmatch	PTv1-AIBS
FC_ExNeu_L6	Sst	0.651745	FC_ExNeu_L6:Sst	unmatch	PTv1-AIBS
FC_ExNeu_L23	Sst	0.573346	FC_ExNeu_L23:Sst	unmatch	PTv1-AIBS
FC_ExNeu_L4	Sst	0.619376	FC_ExNeu_L4:Sst	unmatch	PTv1-AIBS
FC_ExNeu_L5	Sst	0.663301	FC_ExNeu_L5:Sst	unmatch	PTv1-AIBS
BR_NonNeu_Endothelial	L6 CT	0.223191	BR_NonNeu_Endothelial:L6 CT	unmatch	PTv1-AIBS
BR_NonNeu_Astro_Myoc	L6 CT	0.231246	BR_NonNeu_Astro_Myoc:L6 CT	unmatch	PTv1-AIBS
BR_NonNeu_Astro_Nnat	L6 CT	0.264019	BR_NonNeu_Astro_Nnat:L6 CT	unmatch	PTv1-AIBS
BR_NonNeu_Microglia	L6 CT	0.220308	BR_NonNeu_Microglia:L6 CT	unmatch	PTv1-AIBS
BR_NonNeu_OPC	L6 CT	0.356079	BR_NonNeu_OPC:L6 CT	unmatch	PTv1-AIBS
BR_NonNeu_Oligo_MOL	L6 CT	0.153527	BR_NonNeu_Oligo_MOL:L6 CT	unmatch	PTv1-AIBS
BR_NonNeu_Oligo_MFOL	L6 CT	0.17383	BR_NonNeu_Oligo_MFOL:L6 CT	unmatch	PTv1-AIBS
BR_InNeu_Pvalb	L6 CT	0.531949	BR_InNeu_Pvalb:L6 CT	unmatch	PTv1-AIBS
BR_InNeu_CGE	L6 CT	0.400797	BR_InNeu_CGE:L6 CT	unmatch	PTv1-AIBS
BR_InNeu_Sst	L6 CT	0.58654	BR_InNeu_Sst:L6 CT	unmatch	PTv1-AIBS
FC_ExNeu_PT	L6 CT	0.717692	FC_ExNeu_PT:L6 CT	unmatch	PTv1-AIBS
FC_ExNeu_NP	L6 CT	0.702839	FC_ExNeu_NP:L6 CT	unmatch	PTv1-AIBS
FC_ExNeu_L6	L6 CT	0.796436	FC_ExNeu_L6:L6 CT	unmatch	PTv1-AIBS
FC_ExNeu_L23	L6 CT	0.615725	FC_ExNeu_L23:L6 CT	unmatch	PTv1-AIBS
FC_ExNeu_L4	L6 CT	0.619933	FC_ExNeu_L4:L6 CT	unmatch	PTv1-AIBS
FC_ExNeu_L5	L6 CT	0.672089	FC_ExNeu_L5:L6 CT	unmatch	PTv1-AIBS
BR_NonNeu_Endothelial	L5 ET	0.227731	BR_NonNeu_Endothelial:L5 ET	unmatch	PTv1-AIBS
BR_NonNeu_Astro_Myoc	L5 ET	0.222234	BR_NonNeu_Astro_Myoc:L5 ET	unmatch	PTv1-AIBS
BR_NonNeu_Astro_Nnat	L5 ET	0.28255	BR_NonNeu_Astro_Nnat:L5 ET	unmatch	PTv1-AIBS
BR_NonNeu_Microglia	L5 ET	0.240717	BR_NonNeu_Microglia:L5 ET	unmatch	PTv1-AIBS
BR_NonNeu_OPC	L5 ET	0.426069	BR_NonNeu_OPC:L5 ET	unmatch	PTv1-AIBS
BR_NonNeu_Oligo_MOL	L5 ET	0.253853	BR_NonNeu_Oligo_MOL:L5 ET	unmatch	PTv1-AIBS
BR_NonNeu_Oligo_MFOL	L5 ET	0.257256	BR_NonNeu_Oligo_MFOL:L5 ET	unmatch	PTv1-AIBS
BR_InNeu_Pvalb	L5 ET	0.567244	BR_InNeu_Pvalb:L5 ET	unmatch	PTv1-AIBS
BR_InNeu_CGE	L5 ET	0.516888	BR_InNeu_CGE:L5 ET	unmatch	PTv1-AIBS
BR_InNeu_Sst	L5 ET	0.631779	BR_InNeu_Sst:L5 ET	unmatch	PTv1-AIBS
FC_ExNeu_CT	L5 ET	0.726387	FC_ExNeu_CT:L5 ET	unmatch	PTv1-AIBS
FC_ExNeu_NP	L5 ET	0.552985	FC_ExNeu_NP:L5 ET	unmatch	PTv1-AIBS
FC_ExNeu_L6	L5 ET	0.831942	FC_ExNeu_L6:L5 ET	unmatch	PTv1-AIBS
FC_ExNeu_L23	L5 ET	0.786336	FC_ExNeu_L23:L5 ET	unmatch	PTv1-AIBS
FC_ExNeu_L4	L5 ET	0.756963	FC_ExNeu_L4:L5 ET	unmatch	PTv1-AIBS
FC_ExNeu_L5	L5 ET	0.789196	FC_ExNeu_L5:L5 ET	unmatch	PTv1-AIBS
BR_NonNeu_Endothelial	L5/6 NP	0.203745	BR_NonNeu_Endothelial:L5/6 NP	unmatch	PTv1-AIBS
BR_NonNeu_Astro_Myoc	L5/6 NP	0.307446	BR_NonNeu_Astro_Myoc:L5/6 NP	unmatch	PTv1-AIBS
BR_NonNeu_Astro_Nnat	L5/6 NP	0.319597	BR_NonNeu_Astro_Nnat:L5/6 NP	unmatch	PTv1-AIBS
BR_NonNeu_Microglia	L5/6 NP	0.207595	BR_NonNeu_Microglia:L5/6 NP	unmatch	PTv1-AIBS
BR_NonNeu_OPC	L5/6 NP	0.381885	BR_NonNeu_OPC:L5/6 NP	unmatch	PTv1-AIBS
BR_NonNeu_Oligo_MOL	L5/6 NP	0.141666	BR_NonNeu_Oligo_MOL:L5/6 NP	unmatch	PTv1-AIBS
BR_NonNeu_Oligo_MFOL	L5/6 NP	0.144555	BR_NonNeu_Oligo_MFOL:L5/6 NP	unmatch	PTv1-AIBS
BR_InNeu_Pvalb	L5/6 NP	0.507252	BR_InNeu_Pvalb:L5/6 NP	unmatch	PTv1-AIBS
BR_InNeu_CGE	L5/6 NP	0.431878	BR_InNeu_CGE:L5/6 NP	unmatch	PTv1-AIBS
BR_InNeu_Sst	L5/6 NP	0.612894	BR_InNeu_Sst:L5/6 NP	unmatch	PTv1-AIBS
FC_ExNeu_CT	L5/6 NP	0.774983	FC_ExNeu_CT:L5/6 NP	unmatch	PTv1-AIBS
FC_ExNeu_PT	L5/6 NP	0.570207	FC_ExNeu_PT:L5/6 NP	unmatch	PTv1-AIBS
FC_ExNeu_L6	L5/6 NP	0.640139	FC_ExNeu_L6:L5/6 NP	unmatch	PTv1-AIBS
FC_ExNeu_L23	L5/6 NP	0.546004	FC_ExNeu_L23:L5/6 NP	unmatch	PTv1-AIBS
FC_ExNeu_L4	L5/6 NP	0.610438	FC_ExNeu_L4:L5/6 NP	unmatch	PTv1-AIBS
FC_ExNeu_L5	L5/6 NP	0.618405	FC_ExNeu_L5:L5/6 NP	unmatch	PTv1-AIBS
BR_NonNeu_Endothelial	L6 IT	0.251354	BR_NonNeu_Endothelial:L6 IT	unmatch	PTv1-AIBS
BR_NonNeu_Astro_Myoc	L6 IT	0.281123	BR_NonNeu_Astro_Myoc:L6 IT	unmatch	PTv1-AIBS
BR_NonNeu_Astro_Nnat	L6 IT	0.330694	BR_NonNeu_Astro_Nnat:L6 IT	unmatch	PTv1-AIBS
BR_NonNeu_Microglia	L6 IT	0.264329	BR_NonNeu_Microglia:L6 IT	unmatch	PTv1-AIBS
BR_NonNeu_OPC	L6 IT	0.45419	BR_NonNeu_OPC:L6 IT	unmatch	PTv1-AIBS
BR_NonNeu_Oligo_MOL	L6 IT	0.178915	BR_NonNeu_Oligo_MOL:L6 IT	unmatch	PTv1-AIBS
BR_NonNeu_Oligo_MFOL	L6 IT	0.188554	BR_NonNeu_Oligo_MFOL:L6 IT	unmatch	PTv1-AIBS
BR_InNeu_Pvalb	L6 IT	0.555597	BR_InNeu_Pvalb:L6 IT	unmatch	PTv1-AIBS
BR_InNeu_CGE	L6 IT	0.496133	BR_InNeu_CGE:L6 IT	unmatch	PTv1-AIBS
BR_InNeu_Sst	L6 IT	0.611779	BR_InNeu_Sst:L6 IT	unmatch	PTv1-AIBS
FC_ExNeu_CT	L6 IT	0.76189	FC_ExNeu_CT:L6 IT	unmatch	PTv1-AIBS
FC_ExNeu_PT	L6 IT	0.841613	FC_ExNeu_PT:L6 IT	unmatch	PTv1-AIBS
FC_ExNeu_NP	L6 IT	0.574339	FC_ExNeu_NP:L6 IT	unmatch	PTv1-AIBS
FC_ExNeu_L23	L6 IT	0.887498	FC_ExNeu_L23:L6 IT	unmatch	PTv1-AIBS
FC_ExNeu_L4	L6 IT	0.804579	FC_ExNeu_L4:L6 IT	unmatch	PTv1-AIBS
FC_ExNeu_L5	L6 IT	0.841004	FC_ExNeu_L5:L6 IT	unmatch	PTv1-AIBS
BR_NonNeu_Endothelial	L2/3 IT	0.253762	BR_NonNeu_Endothelial:L2/3 IT	unmatch	PTv1-AIBS
BR_NonNeu_Astro_Myoc	L2/3 IT	0.291806	BR_NonNeu_Astro_Myoc:L2/3 IT	unmatch	PTv1-AIBS
BR_NonNeu_Astro_Nnat	L2/3 IT	0.335149	BR_NonNeu_Astro_Nnat:L2/3 IT	unmatch	PTv1-AIBS
BR_NonNeu_Microglia	L2/3 IT	0.267675	BR_NonNeu_Microglia:L2/3 IT	unmatch	PTv1-AIBS
BR_NonNeu_OPC	L2/3 IT	0.444281	BR_NonNeu_OPC:L2/3 IT	unmatch	PTv1-AIBS
BR_NonNeu_Oligo_MOL	L2/3 IT	0.163335	BR_NonNeu_Oligo_MOL:L2/3 IT	unmatch	PTv1-AIBS
BR_NonNeu_Oligo_MFOL	L2/3 IT	0.166208	BR_NonNeu_Oligo_MFOL:L2/3 IT	unmatch	PTv1-AIBS
BR_InNeu_Pvalb	L2/3 IT	0.512619	BR_InNeu_Pvalb:L2/3 IT	unmatch	PTv1-AIBS
BR_InNeu_CGE	L2/3 IT	0.50156	BR_InNeu_CGE:L2/3 IT	unmatch	PTv1-AIBS
BR_InNeu_Sst	L2/3 IT	0.600452	BR_InNeu_Sst:L2/3 IT	unmatch	PTv1-AIBS
FC_ExNeu_CT	L2/3 IT	0.62579	FC_ExNeu_CT:L2/3 IT	unmatch	PTv1-AIBS
FC_ExNeu_PT	L2/3 IT	0.786911	FC_ExNeu_PT:L2/3 IT	unmatch	PTv1-AIBS
FC_ExNeu_NP	L2/3 IT	0.525265	FC_ExNeu_NP:L2/3 IT	unmatch	PTv1-AIBS
FC_ExNeu_L6	L2/3 IT	0.860455	FC_ExNeu_L6:L2/3 IT	unmatch	PTv1-AIBS
FC_ExNeu_L4	L2/3 IT	0.880239	FC_ExNeu_L4:L2/3 IT	unmatch	PTv1-AIBS
FC_ExNeu_L5	L2/3 IT	0.846287	FC_ExNeu_L5:L2/3 IT	unmatch	PTv1-AIBS
BR_NonNeu_Endothelial	L5 IT	0.263362	BR_NonNeu_Endothelial:L5 IT	unmatch	PTv1-AIBS
BR_NonNeu_Astro_Myoc	L5 IT	0.366188	BR_NonNeu_Astro_Myoc:L5 IT	unmatch	PTv1-AIBS
BR_NonNeu_Astro_Nnat	L5 IT	0.398896	BR_NonNeu_Astro_Nnat:L5 IT	unmatch	PTv1-AIBS
BR_NonNeu_Microglia	L5 IT	0.267191	BR_NonNeu_Microglia:L5 IT	unmatch	PTv1-AIBS
BR_NonNeu_OPC	L5 IT	0.486314	BR_NonNeu_OPC:L5 IT	unmatch	PTv1-AIBS
BR_NonNeu_Oligo_MOL	L5 IT	0.199359	BR_NonNeu_Oligo_MOL:L5 IT	unmatch	PTv1-AIBS
BR_NonNeu_Oligo_MFOL	L5 IT	0.205504	BR_NonNeu_Oligo_MFOL:L5 IT	unmatch	PTv1-AIBS
BR_InNeu_Pvalb	L5 IT	0.574438	BR_InNeu_Pvalb:L5 IT	unmatch	PTv1-AIBS
BR_InNeu_CGE	L5 IT	0.532606	BR_InNeu_CGE:L5 IT	unmatch	PTv1-AIBS
BR_InNeu_Sst	L5 IT	0.686927	BR_InNeu_Sst:L5 IT	unmatch	PTv1-AIBS
FC_ExNeu_CT	L5 IT	0.72126	FC_ExNeu_CT:L5 IT	unmatch	PTv1-AIBS
FC_ExNeu_PT	L5 IT	0.795356	FC_ExNeu_PT:L5 IT	unmatch	PTv1-AIBS
FC_ExNeu_NP	L5 IT	0.618057	FC_ExNeu_NP:L5 IT	unmatch	PTv1-AIBS
FC_ExNeu_L6	L5 IT	0.911866	FC_ExNeu_L6:L5 IT	unmatch	PTv1-AIBS
FC_ExNeu_L23	L5 IT	0.875512	FC_ExNeu_L23:L5 IT	unmatch	PTv1-AIBS
FC_ExNeu_L4	L5 IT	0.954281	FC_ExNeu_L4:L5 IT	unmatch	PTv1-AIBS

## Sheet: Ext Fig5G
	BR_NonNeu_Endothelial	BR_NonNeu_Astro_Myoc	BR_NonNeu_Astro_Nnat	BR_NonNeu_Microglia	BR_NonNeu_OPC	BR_NonNeu_Oligo_MOL	BR_NonNeu_Oligo_MFOL	BR_InNeu_Pvalb	BR_InNeu_CGE	BR_InNeu_Sst	FC_ExNeu_CT	FC_ExNeu_PT	FC_ExNeu_NP	FC_ExNeu_L6	FC_ExNeu_L23	FC_ExNeu_L4	FC_ExNeu_L5
VLMC	0.920958	0.0693031	0.295976	0.132633	0.0352423	0	0.0125	0.0025974	0.0322519	0.028103	0.112476	0.0116448	0.0288571	0.00952381	0.0886874	0.353733	0.00712251
ASC	0.0458566	0.987214	0.756741	0.0816735	0.00999188	0	0.00418994	0.0025974	0.00977995	0.00418994	0.0060803	0.00418994	0.00859523	0.00418994	0.00458411	0.00418994	0.00418994
MGL	0.0302903	0.00251256	0.0101656	0.741643	0.00691785	0	0.00876256	0	0.00733496	0.0224424	0.00251256	0.00251256	0.00251256	0.00251256	0.00251256	0.00679653	0.00251256
OPC	0.00851064	0.00687999	0.0106383	0.0160731	0.927088	0.00212766	0.00851064	0	0.00638298	0.0087249	0.00212766	0.00212766	0.00425532	0.00212766	0.00212766	0.00425532	0.00212766
OGC	0.0368601	0.00529704	0.00723993	0.0950637	0.0246988	0.992063	0.989638	0	0.00458288	0.00682173	0.00213789	0.00213789	0.0153538	0.00213789	0.00213789	0.00213789	0.00213789
PVGA	0	0	0	0.00543478	0.00440529	0.00793651	0	0.953201	0.0168897	0.0904797	0	0	0.00440529	0	0.00157667	0.00305998	0.000712251
VIPGA	0.0138889	0.00262467	0	0.0108696	0.0142707	0	0	0.00519481	0.948537	0.0580836	0.00094518	0	0.00546014	0.0015873	0.00157667	0.00227884	0.000712251
SSTGA	0.014698	0.00262467	0.00242718	0.0187315	0.0236446	0.00793651	0.000809061	0.17995	0.0875923	0.877358	0.00094518	0	0.0132159	0.0015873	0.00315333	0.00773807	0.0014245
CTGL	0.00915586	0.00221141	0.00221141	0.00221141	0.00221141	0	0.00176913	0.000442282	0.00221141	0.00411105	0.850994	0.00613594	0.0542254	0.00970564	0.00334579	0.00360511	0.00319363
PTGL	0.0135135	0.00938143	0.0112613	0.023257	0.0168919	0.00563063	0.0107545	0.00710191	0.0140917	0.0181077	0.0282745	0.940094	0.0258017	0.0388031	0.0387965	0.0490837	0.0333218
NPGL	0.0206744	0.0163546	0.01373	0.020595	0.0135586	0.00114416	0.00228833	0.00488573	0.0130558	0.00920691	0.143767	0.00779931	0.692336	0.011369	0.00733582	0.00755681	0.00556925
ITL6GL	0.0126002	0.00687285	0.00687285	0.0177424	0.0091638	0	0.00625	0.00519481	0.00848044	0.00921477	0.0210505	0.0210237	0.0135691	0.857028	0.031224	0.0880467	0.135195
ITL23GL	0.0117291	0.00478469	0.00510367	0.00542265	0.00950895	0	0.00446571	0.00551378	0.00552793	0.00510367	0.00888439	0.010706	0.0224058	0.0219488	0.888287	0.0695931	0.0424549
ITL45GL	0.0080486	0.00110416	0.00110416	0.0119737	0.00550945	0	0.000736106	0.00554183	0.00843912	0.00307803	0.0152819	0.0149573	0.0168964	0.0752674	0.0669398	0.570542	0.579936
ITL5GL	0.00343938	0.00257954	0.00257954	0.0134491	0.00515907	0	0.00257954	0.00345725	0.00819481	0.00492146	0.0193368	0.0205074	0.011178	0.296709	0.0237198	0.137745	0.510351
	Endo	Astro	Macrophage	OPC	Oligo	Pvalb	Vip	Sncg	Sst	L6 CT	L5 ET	L5/6 NP	L6 IT	L2/3 IT	L5 IT
VLMC	0.898876	0.0561798	0.011236	0.454545	0.00699301	0.00307692	0.0224719	0.0224719	0.0035461	0.000628536	0.000803859	0.0119013	0.00275609	0.00285963	0.00146564
ASC	0.00418994	0.994413	0	0.00558659	0.00558659	0.00153846	0	0	0.00236407	0.000628536	0.000803859	0.000665336	0.00229674	0.0027353	0.00137943
MGL	0.00251256	0	0.979899	0.00251256	0.00251256	0.000769231	0	0	0.00177305	0.000125707	0.000803859	0	0.000918695	0.00174064	0.000775929
OPC	0.00212766	0	0.00425532	0.547582	0.0112483	0.000769231	0	0	0.00236407	0.000251414	0.000803859	0	0.000918695	0.00186498	0.000862143
OGC	0.00213789	0	0	0.00267237	0.988686	0.000384615	0	0	0.00171651	0.000251414	0.000803859	0	0.000918695	0.00186498	0.000862143
PVGA	0	0	0	0	0	0.960154	0	0	0.0257299	0	0.00160772	0.000665336	0	0.00074599	0.000172429
VIPGA	0	0	0	0	0	0.00576923	0.602865	0.530063	0.00599246	0.000125707	0	0	0.000918695	0.00136765	0.000172429
SSTGA	0	0	0.000809061	0	0	0.179251	0.0566343	0.0566343	0.77772	0.000125707	0.00160772	0.000665336	0.000918695	0.00211364	0.000344857
CTGL	0.00176913	0.000442282	0	0.00176913	0.00176913	0.000826898	0	0	0.00162432	0.939321	0.00241158	0.184717	0.00136098	0.00218293	0.00130443
PTGL	0.00675676	0	0	0.00675676	0.0112613	0.00263687	0	0	0.00568654	0.000377121	0.917148	0.00179146	0.0185663	0.00773713	0.024333
NPGL	0.00228833	0.0114416	0	0.00686499	0.00686499	0.00382679	0	0	0.00579656	0.0738551	0.00355574	0.695259	0.00390025	0.00372995	0.00278224
ITL6GL	0.00687285	0	0	0.00687285	0.00687285	0.000384615	0	0	0.00118203	0.000125707	0.000803859	0	0.958774	0.0103806	0.24485
ITL23GL	0.00446571	0.000318979	0	0.00446571	0.00446571	0.00102257	0	0	0.00181999	0.000444686	0.000803859	0.000318979	0.00155665	0.96904	0.0334498
ITL45GL	0.000736106	0.000368053	0	0.000736106	0.000736106	0.000752668	0	0	0.00110416	0.00049376	0.000736106	0.000368053	0.0312788	0.0805389	0.559197
ITL5GL	0.00257954	0	0	0.00257954	0.00257954	0.000384615	0	0	0.00118203	0.000251414	0.00338339	0.00171969	0.240191	0.00580168	0.536415

## Sheet: Ext Fig5H
gene	Pvalb	PVGA	BR_InNeu_Pvalb
Adarb2	0.973199	0.219512	1.39678
Erbb4	112.714	111.195	104.583
Npsr1	0.0462759	0.0445423	0.142778
Ptgds	0.0772886	0.145484	0.0965478
Tshz2	0.167638	0.0845135	0.262266
Gm10635	0.0360232	0.0213324	0.0231186
Ebf1	0.0176581	0.00574064	0.149684
Il1rapl2	15.5045	16.009	18.365
Nxph1	18.9696	19.9253	21.8916
Flt1	0.0127557	0.00755534	0.226456
Ndst4	0.0731763	0.0708654	0.122026
Reln	0.427957	0.449446	0.448946
Ly6c1	0.0200357	0.000153367	0.000364621
Slco1a4	0.0091067	0.000730783	0.0136871
Gpc5	0.235533	0.207283	1.05678
Zfp804b	5.86695	4.94093	5.83787
Grik1	8.98596	8.96731	11.6167
Npas3	5.90748	7.09236	8.58634
Ly6a	0.0148236	-0.000366255	0.000272904
Vtn	0.00230875	0.00141043	-0.00129063
Galntl6	52.841	54.1582	53.248
Kcnmb2	11.9262	11.9564	14.1454
Grip1	31.1572	32.1631	36.4094
Rgs5	0.00779299	0.0150019	0.0575586
Cldn5	0.00850771	1.15012e-05	-0.000144932
Egfem1	0.328251	0.17358	0.566608
Hs3st4	0.418195	0.182902	0.799401
Fgf13	3.29519	3.11687	3.82842
Svil	0.105909	0.109812	0.151561
Gm32647	0.899721	0.934452	1.43455
Vip	0.0918774	0.0600687	0.0614424
Pde11a	0.104183	0.0259177	0.22556
Sox6	8.14175	9.4026	10.9548
St18	0.0303073	0.0196031	0.390543
Vwc2l	0.0905659	0.0835757	0.0864883
Alk	4.77828	5.11901	7.3792
C130073E24Rik	0.0636557	0.0583797	0.181285
Grin3a	0.334731	0.233036	0.498705
Nos1	0.0648571	0.0557523	0.11751
Col25a1	1.13201	1.06455	1.39359
Olfr111	0.00324473	0.00108606	0.000140318
Atp1a2	0.0243361	0.0243629	0.330014
Mgp	0.00813036	0.0174232	0.00146076
Unc13c	0.0928149	0.0637551	0.234876
Cxcl12	0.00757159	0.00344773	0.000806065
Inpp4b	3.12852	2.65783	3.50367
Btbd11	6.89432	8.42812	9.93885
Thsd7a	4.57539	3.90812	5.48132
Npy	0.28988	0.611183	0.219699
Mbp	0.217325	0.22158	0.376201
Plp1	0.0477526	0.0967597	0.359827
Frem1	0.0192486	0.00820535	0.0331295
Kcnip1	4.67773	5.69911	7.0812
Trpm3	0.132261	0.108919	0.705203
Gm2164	0.0385682	0.0273616	0.0735133
Vim	0.00506105	0.000714771	0.00792618
9630013A20Rik	0.0532201	0.0462274	0.0967501
Bcas1	0.0140726	0.0138204	0.0733958
6530403H02Rik	0.0268203	0.0175693	0.129029
Slco1c1	0.0201478	0.0193933	0.193336
Cnksr3	0.00692996	0.00640512	0.04024
Egfr	0.0461539	0.0198501	0.0820337
Tmem163	0.055998	0.0417811	0.0821034
Cpa6	0.100913	0.0647496	0.176904
Apoe	0.199532	0.228382	0.131977
Cntnap5c	9.66095	11.1475	12.0011
Slc1a3	0.0211255	0.0163255	0.410092
Nkain3	0.821732	0.844878	1.27633
Cdh13	2.82452	2.69873	3.06331
Foxp2	0.261293	0.203329	0.462669
Rmst	0.0413089	0.0254531	0.0927324
Pbx3	0.290183	0.306109	0.23893
Kcnc2	30.1818	30.0972	30.1436
Cst3	0.385261	0.566742	0.303385
Itih5	0.0345037	0.0210806	0.0664969
Pld5	0.170083	0.142802	0.117264
Synpr	0.398339	0.311561	0.857481
Ptprm	11.211	11.9784	13.5662
Ptprz1	0.536315	0.653171	0.87467
Sst	0.094206	0.158928	0.165671
Adgrf5	0.00403727	-0.00175141	0.0231059
Plpp3	0.0222853	0.0340627	0.205929
Col14a1	0.0299166	0.0149329	0.134646
Tcf7l2	0.00850412	0.00637566	0.165854
Itm2a	0.0229041	0.0127437	0.0111793
Adgrl4	0.0108679	0.0049679	0.0123048
Tmem132c	2.15548	2.75865	3.50324
Chrm2	1.09437	0.931931	1.10847
Parm1	1.89977	2.0322	2.23706
Htr2c	0.607216	0.858742	0.49552
Mir670hg	0.227089	0.283851	0.460074
Pard3b	0.411847	0.174151	0.416358
Id1	0.0112641	0.0040342	0.00266847
Eya4	3.08035	3.39175	3.55417
Kctd8	1.96656	2.78786	3.04021
Fbxl7	0.307241	0.259948	0.442794
Pltp	0.0233216	0.0102602	0.0430642
Hspb1	0.00764104	0.00376307	0.00227259
Tacr1	0.0939648	0.0455833	0.112826
Slc44a5	1.01918	0.973023	1.54712
Slc47a1	0.00288496	0.00295838	0.011068
Zfpm2	1.42763	1.50302	1.62101
Cdh9	1.80095	2.21357	2.69622
Igf1	0.0795727	0.0695963	0.121224
Prr5l	0.009053	0.0117509	0.222613
Dlx6os1	1.88081	2.00843	2.05648
Zfp536	5.14195	5.29155	6.67756
Kit	0.0583391	0.0426215	0.0822226
Bmpr1b	0.031252	0.0271389	0.250603
Rorb	0.322761	0.247721	0.582341
Ndnf	0.00732692	0.0064031	0.00933823
Cdh18	6.07239	6.71674	7.38929
Ifitm3	0.00817833	0	-1.44966e-06
Sparc	0.0105006	0.00379118	0.0829973
Mal	0.00488762	0.0180217	0.0347527
Drd2	0.00437524	0.00499668	0.00842593
Sdk1	2.72024	2.73074	3.89453
Pdgfra	0.00320986	0.000409817	0.00772848
Thsd7b	0.268628	0.154028	0.526617
Zfp804a	11.5516	13.3905	14.0697
Slc6a20a	0.031402	0.0283108	0.0394001
Ttn	0.0244734	0.01878	0.0515622
Sema5a	0.738645	0.813515	1.52465
C1qa	0.00561232	0.00826202	0.0191513
Brinp3	2.1191	2.70692	3.69284
Cntnap4	8.89418	10.0504	11.3233
Cd74	0.000855442	0.00866488	0.00033173
Tenm3	2.79215	3.07838	2.82838
Luzp2	12.472	13.1415	14.4153
Mertk	0.0750514	0.0633798	0.263997
Kirrel3	6.78049	6.49091	8.58341
Olfm3	1.69643	1.46436	1.50589
Rbms3	8.35257	8.3839	10.3326
Foxd1	0	0	0.0192577
Lgr5	0.187071	0.143594	0.200448
Hs6st3	3.77217	3.74073	4.33701
Mog	0.00592591	0.0106265	0.191812
Pcdh15	7.59505	7.55319	7.004
Crhbp	0.184763	0.350824	0.222845
Mgat4c	12.3406	12.6654	14.9515
Prex2	0.0577109	0.0576318	0.27623
Fstl5	0.802699	0.741562	1.21421
Vmn1r209	0.00464512	0.000516678	0.00982253
Lhfpl3	0.820379	0.868958	1.56611
Gad2	1.84558	2.11995	2.83518
Sema3e	1.07634	1.16415	2.23515
Galnt14	0.261801	0.225026	0.487923
Sulf1	0.035903	0.0202926	0.157664
Sorcs3	0.535898	0.403382	1.01234
Nckap5	0.0528054	0.055593	0.672103
Vwc2	3.34394	4.1596	5.62404
Mag	0.00835578	0.0102494	0.0757998
Elmo1	0.893313	0.950546	1.92769
Trpc6	0.118618	0.108766	0.208465
Plcxd3	4.94392	6.00861	6.62692
Igfbp7	0.0437406	0.0202025	0.0682141
Shisa6	0.0858682	0.0641969	0.284712
Nell1	0.822305	0.707346	1.49866
Cpne4	0.404256	0.287632	0.542273
Moxd1	0.368666	0.554987	0.712759
Ntng1	1.30654	0.913885	0.684861
Hcrtr2	0.0202109	0.00676893	0.0608881
Sgcd	1.16097	1.36638	2.02558
Tox	0.550347	0.569849	1.00129
Slc17a8	0.00522742	0.00141878	0.00527043
Cntn6	4.4264	4.66487	5.16654
Sema3c	0.0420567	0.0183226	0.140582
Slc6a1	4.06201	4.77001	6.02696
Gpc6	1.4872	1.40915	1.93451
Rxfp1	0.0501333	0.0376992	0.0823263
Apod	0.00956689	0.0235132	0.0257127
Olfr110	0	0	-0.000636221
Gjc3	0.00234428	0.00292119	0.00916396
Tll1	0.829747	0.818277	0.796731
Mecom	0.0126953	0.0111827	0.207479
Pcsk5	0.0576471	0.0242698	0.25573
Gad1	2.50279	2.76966	3.53964
Myoc	0.00815407	-1.17012e-08	7.85532e-05
Id3	0.00915835	0.00707437	0.00847486
Aqp4	0.00682306	0.00528459	0.00149188
Kcnab1	7.20929	8.17891	9.10061
Rarb	0.981872	0.852437	1.44806
Col19a1	4.71737	6.0267	6.5052
Tac2	0.0080453	0.00686714	0.0125295
Cemip	8.89484	10.1364	11.0658
Pglyrp1	0.0702037	0.0348494	0.172088
Tm4sf1	0.00189592	0.00145055	0.00413094
Acta2	0.00616519	0.0129918	-0.0125837
Ccbe1	0.0854607	0.0933917	0.239112
A330008L17Rik	1.02452	1.16188	1.80241
C1qc	0.00554239	0.00194979	0.015356
Dock10	0.147439	0.113479	0.326826
Cadps2	0.339483	0.266429	0.807901
Cnr1	0.22397	0.367677	0.284018
9630002D21Rik	0.436014	0.584498	0.624199
Tle4	1.01515	1.14864	1.51549
Epas1	0.029644	0.0174193	0.0837267
Man1a	0.129016	0.120762	0.236125
Fn1	0.00866597	0.00744601	0.0378033
Pde3a	0.0337887	0.0307037	0.146159
Lef1	0.0039831	-0.000278963	0.0331991
Megf11	0.0355727	0.0425787	0.260831
9530026P05Rik	0.2031	0.14261	0.197315
Kcnj8	0	4.60722e-05	0.0298064
4930555F03Rik	0.053232	0.0255421	0.0725265
Gm10754	0.0727158	0.0623792	0.212972
Ryr3	0.167191	0.127248	0.456559
Hs3st2	0.108878	0.0465307	0.257786
Neat1	0.0126942	0.00847181	0.121677
Utrn	3.81017	4.66896	7.50895
Rspo2	0.281509	0.41581	0.433191
Pde5a	2.30672	2.71677	2.575
Sv2c	0.0589157	0.0492454	0.226464
Crip1	0.00111938	6.40543e-06	0.0138908
Gm45323	0.0261671	0.0176512	0.0338768
Gm20754	1.32239	0.691264	1.68951
Kcnh5	0.36563	0.454565	0.433587
Bnc2	0.0103799	0.0123958	0.104966
Lhx8	0.00102641	0.00120706	0.00602822
Olfr115	0.0004727	0.000422726	0.000280318
Tmcc3	0.24176	0.268068	0.469942
Siglech	0.00201132	0.00193361	0.126139
Zbtb20	1.81847	1.73472	2.49254
Maf	2.58023	3.55954	4.06537
Pdzrn3	2.09742	2.61572	3.06519
Myl9	0.00218219	0.00727962	0.0134571
Hmga2	0.00122997	0.00431774	0.0802376
Selplg	0.00444587	-0.000507051	0.0153262
Cntn5	26.4889	28.2287	25.5792
Frmd4b	1.21966	1.26244	1.56025
Cntnap3	1.91811	2.271	2.9382
Pcdh11x	1.83109	2.45126	2.80196
Syt2	1.32893	1.81463	2.32495
Spock3	6.34671	6.92398	9.70462
Dkk2	0.00864707	-0.000311354	0.0439703
Col8a1	0.0313839	0.0246077	0.0711508
Fcrls	0.00162048	0.00222623	0.013322
Cntnap5b	2.89962	2.2295	3.32093
Ctss	0.00444827	0.0146436	0.082304
Pdgfd	0.0200465	0.0144513	0.00886792
Pde7b	0.372632	0.289077	0.571801
St6galnac5	1.94947	2.22788	3.16635
Cp	0.0588936	0.033246	0.0805659
Unc5d	3.87812	4.42972	4.97011
Pitpnc1	3.02242	3.34092	4.5402
Slc2a1	0.0737396	0.0486859	0.0601259
Gli3	0.0143976	0.0127356	0.247118
Nts	0.000786974	1.11767e-05	0.00998269
Cacna2d2	3.42281	3.7421	5.66814
Klhl1	0.241856	0.213702	0.591736
Tcerg1l	0.365371	0.268839	0.443044
Elfn1	0.0440337	0.0354868	0.0663014
Spon1	0.487559	0.454847	0.551627
L3mbtl4	0.0494315	0.0413165	0.245913
Glis3	0.0285643	0.0240347	0.256765
Crh	0.0130157	0.0102043	0.0129221
Nxph2	0.329603	0.588443	0.459973
Plpp4	0.00898449	0.0105057	0.0655801
Ptprt	2.50762	2.77364	3.57592
Slc22a8	0.00179847	0.00144384	0.0293184
Dgkb	1.77407	1.87969	2.83805
Gm37267	0.00253262	0.00194932	0.00193764
Tox3	2.08007	2.43564	3.59246
Zic4	0.00139939	0.00275101	0.0284397
Cyyr1	0.0100379	0.00656783	0.0126315
Kcnc1	5.57629	6.1528	6.6218
Ror1	0.0182578	0.0205467	0.135537
Sod3	0.000893221	0.00347399	0.00682259
Nfia	0.426583	0.367979	0.948939
Slc26a4	0.0272783	0.0223576	0.0588029
Fras1	0.731803	0.638629	1.21452
Bmp4	0.0224924	0.00131864	0.00898208
Cntnap5a	16.3043	17.194	17.4943
Sdk2	0.074724	0.0414745	0.230774
Pex5l	2.01808	2.27478	2.95219
Rxfp2	0.0513987	0.0238787	0.0239847
Gm6260	0.00517038	0.00483017	0.0537229
Col23a1	0.0362197	0.017749	0.044113
Rgs12	0.0127184	0.0217258	0.268122
C1qb	0.00738346	0.00451535	0.0123594
Gm9573	0.00653876	0.0019282	0.00222605
Cfh	0.0170053	0.0169315	0.0450873
Nrp1	0.0591323	0.037398	0.0938707
Gja1	0.00567179	0.00769002	0.0153417
Sorcs1	0.583837	0.451932	0.973937
Abi3bp	0.0280449	0.0305172	0.134832
Nhs	2.3816	2.60897	3.13049
Opalin	0.000957631	0.00565273	0.00309525
Cldn14	0.000664918	-0.000908737	0.063401
Ankfn1	0.187602	0.175736	0.285302
Mybpc1	0.694212	0.846065	0.984913
Gm1604a	3.314	3.59255	4.96671
Spp1	0.0339781	0.0421204	0.0255505
Wfdc1	0.00179601	-0.00228926	0.0682003
Ahnak	0.00398315	0.00405125	0.0338605
Slc5a7	0.0008884	1.86051e-06	0.000606174
Klf2	0.00506169	0.00133784	0.00114075
Nr4a2	0.0464644	0.0575193	0.083082
Dner	3.70513	3.89208	4.69736
Tns3	0.0169168	0.0219854	0.147798
Bmp6	0.013414	0.0104188	0.071569
Gpr176	4.81262	5.77327	7.29841
Aspa	0.00768729	0.0127779	0.058052
Lypd6	0.285575	0.35436	0.433484
Stac	0.0273691	0.019585	0.15828
Ust	0.0822979	0.0636321	0.395916
Gm44593	0.0105277	0.0116622	0.0452942
Cdh4	0.412592	0.438461	0.715875
Mapk4	0.424516	0.435619	0.687902
Dlx1as	0.996269	1.10754	1.18183
Gm765	0.0179549	0.00856534	0.132515
Slit2	6.55935	7.00453	8.3134
H2-Ab1	0.00100278	0.00329856	0.00658963
Gpr149	0.185303	0.0988243	0.12969
Gm45341	0.00929587	0.0154437	0.0368614
Hs3st5	0.385332	0.363135	0.531886
Scube1	0.0324956	0.0264514	0.188419
Cldn11	0.0101112	0.0213361	0.00810488
Gm48790	0	0.00759843	-0.000246491
Cobll1	0.00449902	0.00163563	0.130521
Gm48530	0.0118198	0.00726496	0.0151076
Csf1r	0.00835974	0.0136474	0.0820667
Eps8	0.175576	0.331407	0.333156
Cdh7	1.87377	2.19256	2.12134
Bdnf	0.038452	0.0251924	0.10241
Crispld1	0.311048	0.3329	0.253043
Ubash3b	3.32498	3.93227	6.60938
Stk32a	0.0118471	0.00450865	0.0537592
Srarp	0.00450351	0.000359975	0.0019448
Trpc4	2.8034	3.44477	4.27991
Slc38a11	0.000462598	0.000291351	7.63101e-05
Slc24a3	2.39599	2.74481	3.67014
C030029H02Rik	0.000833518	0.00360948	0.0286777
Adra1a	2.79845	3.24548	5.75907
Gm13629	4.0236	4.71826	6.29342
Lcp1	0.0203587	0.0187893	0.0180047
S1pr1	0.00487872	0.00333532	0.0267781
Col12a1	0.035143	0.0216385	0.0788756
Olfr112	0.000944849	0.000375714	0.000408511
Epha6	6.47262	7.11587	9.49303
Pdzrn4	0.373403	0.33367	0.748056
Rerg	0.734747	0.839451	1.03025
Fstl4	0.997203	0.849353	1.67219
Garnl3	1.43707	1.62516	2.161
Adam12	0.21976	0.196628	0.364662
Pip5k1b	0.372166	0.396081	0.559515
C1qtnf7	0.0168937	0.0110793	0.0120637
Rai14	0.020602	0.00823389	0.0824975
Angpt1	0.0358297	0.0253056	0.088782
Tmtc2	0.952912	0.780182	1.36854
Cspg4	0.00337113	0.0062413	0.0389304
Tac1	0.416655	0.780313	0.363691
Rab3b	0.95291	1.37278	1.61687
Maml2	0.0611063	0.0689396	0.517712
Sema5b	0.143687	0.0953895	0.312824
Sox18	0.00412776	-9.59671e-06	-0.000115391
Mobp	0.0227153	0.0258999	0.0325162
Cxcl14	0.0234636	0.0134999	0.0147851
Sgcz	4.88069	5.63926	5.76507
Ltbp1	0.802574	0.793056	1.16924
Dcc	3.51563	4.0219	5.94576
Grm1	1.34729	1.20709	1.54272
Tnni3k	0.0512165	0.0765948	0.195073
Col11a1	0.779979	0.781759	0.75241
Prom1	0.00698902	0.00485963	0.0201232
Col24a1	0.24613	0.239739	0.254223
Gm20752	0.0377675	0.0393017	0.0832865
Lrrtm4	38.6642	38.6086	34.5971
Gm19410	0.389385	0.388979	0.527084
Lrmda	0.204987	0.183999	0.540833
Gm30382	0.479021	0.605954	0.794445
Trpc3	1.08719	1.26345	1.16618
Calb1	0.153646	0.448848	0.303061
Pou6f2	0.0735865	0.0434469	0.226733
Tmc1	0.0101058	0.00433059	0.090326
1700023F02Rik	0.00303677	0.00354241	0.0437697
Ntng2	0.0892064	0.098595	0.149339
Zfhx3	0.0441702	0.0306954	0.622924
Chat	0.000727829	0.00120864	0.00115724
Ndst3	3.2585	4.15078	4.85128
Maml3	0.854548	0.673624	1.39562
Cacna2d3	1.02357	0.726161	1.37033
Cux2	2.65291	2.96404	4.43476
Abtb2	0.463483	0.45551	0.504621
H2-K1	0.0131983	0.00749392	0.0104861
Adamts6	1.13757	1.58937	1.77593
Ptchd4	5.22838	5.84682	5.9029
Adap2	0.00481181	0.00460253	0.0210447
Gm42705	0.000826622	-0.00557608	0.0339998
Nectin3	0.197815	0.136107	0.288928
Trabd2b	0.0207806	0.0142535	0.0905861
Pdzd2	0.435072	0.411728	0.818536
Robo1	21.285	20.9393	24.8861
Ikzf1	0.0041999	0.00328038	0.0237176
Lama3	0.631499	0.568687	0.972246
Gm38505	1.06573	0.806844	1.19884
Meis2	0.0732111	0.104299	0.447867
Trpc5	0.194525	0.112121	0.438379
Unc5c	3.93803	4.619	5.88813
Lingo2	2.73458	2.38413	4.63471
Pla2g7	0.217974	0.240438	0.150117
Ano1	0.0684955	0.0419586	0.0543878
Dlk1	0	-0.00130006	0.000482724
Raver2	0.0473974	0.0368516	0.0715713
Lypd6b	0.447629	0.591572	0.8323
Cdh20	1.78994	1.73733	3.08707
Adgrg6	0.215253	0.176592	0.183994
Grik3	0.569927	0.741602	0.867115
Atp10a	0.0153258	0.0140449	0.118561
Nek7	2.73538	3.53913	4.83778
Trps1	5.39517	5.72692	8.97265
Esrrg	10.3445	11.7527	15.0424
Pde1a	0.356274	0.261426	0.690377
Adamts18	0.0279048	0.026701	0.0409478
Hgf	0.0111168	0.0129044	0.0126312
Slit3	1.803	1.75723	2.34707
Etv1	0.329984	0.317492	0.210064
Sema6d	0.93119	0.91326	1.88631
Arhgap6	0.113983	0.107289	0.192326
Car3	0.000390453	0.000227343	0.000541594
Grm8	0.460364	0.345365	1.27239
Stxbp6	1.07913	1.26765	1.21843
Cdh6	0.414241	0.221795	0.307866
Adora2a	0	-0.000612754	0.0164776
Prr16	1.69824	2.23281	2.75999
Rnf220	0.28723	0.268367	0.50179
4930471E19Rik	0.00114331	0.00491044	0.0155686
Isl1	0.000611083	-0.00249782	0.0234901
Cntnap2	70.9547	73.0783	73.7105
Gm28905	0.162671	0.165826	0.349692
Creb5	0.437372	0.46583	0.495823
Caln1	1.49132	1.53379	2.06674
Penk	0.0112588	0.0313688	0.0223933
Ly86	0.00920561	0.00267057	0.0942152
Hhip	0	0.00322921	0.0376808
Gfap	0.0120878	0.00783451	0.00985394
Alcam	3.58799	3.61894	3.93439
Arhgap31	0.454423	0.417523	0.619736
Fat3	2.336	2.46408	4.27814
Rasgrf2	1.5499	1.66626	2.51929
4930435M08Rik	0	0	1.08411e-06
Rgs6	0.384365	0.19494	0.807483
Kcnk2	1.49227	1.53593	1.28706
Dpyd	0.101419	0.0796275	0.340853
Sorcs2	0.322499	0.297156	0.467464
Nwd2	0.366536	0.28416	0.689664
Ramp2	0.034678	0.0222138	0.0134904
Npas1	0.0352471	0.00507888	0.106843
Cdh8	1.29918	1.39005	1.95542
Myo3b	0.0993706	0.116587	0.353709
Prox1	0.00944514	0.00824834	0.0789399
Tbx18	0.000722543	0.00153629	0.0642737
Tmem108	9.90852	11.8006	13.5881
Eya1	0.383921	0.41971	0.389798
Car12	0.030672	0.0215351	0.126933
Pappa2	0.0831865	0.0675228	0.25434
Nr2f2	0.014429	0.00695693	0.0291838
C1ql3	0.0801436	0.0534116	0.0357776
Cep112	0.52095	0.562327	0.808521
Cux1	2.01405	2.47924	3.0735
Tie1	0.000792876	0.000423655	0.00133436
Gfra1	0.340044	0.31374	0.530424
Ldb2	0.335342	0.231809	0.509805
9330158H04Rik	0.114579	0.0796001	0.201829
Mitf	2.32926	2.73316	2.97111
Chrna7	0.424935	0.40198	0.58392
Htr4	0.23802	0.270153	0.312743
Fli1	0.090519	0.0893258	0.115964
Trhde	1.26474	0.985348	1.42047
Sema6a	0.672141	0.711581	1.04883
Nes	0.00153335	0	0
Rfx3	1.19444	1.42226	1.81035
Trhr	0.00485766	0.000970145	0.123904
Chodl	0.00355755	0.00179678	0.00119071
Bcas1os2	0.00074815	-0.00210015	0.00163319
Rab3c	2.53226	3.11092	4.0012
Dlc1	5.11124	6.13839	8.89563
Slc7a10	0.00568582	0.0120094	0.00379167
Plppr1	0.633744	0.674489	1.05654
Myh13	0.000708556	0.000386662	0.00215621
Samd5	1.61201	1.88789	2.19375
Glra2	0.362024	0.469116	0.27226
Ntsr2	0.0145708	0.0113789	0.00779731
Dcn	0.00104356	-0.000441652	0.00752082
[truncated: 1,516 more rows]
