# Supplementary material for: Droplet-based single-cell joint profiling of histone modifications and transcriptomes
Source: Nat Struct Mol Biol. 2023 Aug 10;30(10):1428–33. doi: 10.1038/s41594-023-01060-1 (PMC10584685; doi:10.1038/s41594-023-01060-1)
Supplement: Supplementary file 11 — Statistical source data for Extended Data Fig. 6. [file 41594_2023_1060_MOESM11_ESM.xls]

## Sheet: Ext Fig6A
	H3K27ac_DPT_rep1	H3K27ac_DPT_rep2	H3K27ac_DPT_rep3	H3K27ac_bulk_rep1	H3K27me3_DPT_rep1	H3K27me3_DPT_rep2	H3K27me3_DPT_rep3	H3K27me3_bulk_rep1
H3K27ac_DPT_rep1	1	0.9334	0.9402	0.842	0.1914	0.0978	0.0536	0.2245
H3K27ac_DPT_rep2	0.9334	1	0.937	0.8258	0.1391	0.0516	0.0062	0.1773
H3K27ac_DPT_rep3	0.9402	0.937	1	0.8447	0.1384	0.0493	0.0015	0.1776
H3K27ac_bulk_rep1	0.842	0.8258	0.8447	1	0.1071	0.0349	-0.006	0.1402
H3K27me3_DPT_rep1	0.1914	0.1391	0.1384	0.1071	1	0.9183	0.9418	0.8545
H3K27me3_DPT_rep2	0.0978	0.0516	0.0493	0.0349	0.9183	1	0.9413	0.8026
H3K27me3_DPT_rep3	0.0536	0.0062	0.0015	-0.006	0.9418	0.9413	1	0.8386
H3K27me3_bulk_rep1	0.2245	0.1773	0.1776	0.1402	0.8545	0.8026	0.8386	1

## Sheet: Ext Fig6B
	DPT_Exc_H3K27me3	Exc_ChIP_H3K27me3_rep1	Exc_ChIP_H3K27me3_rep2	Exc_ChIP_H3K27ac_rep1	Exc_ChIP_H3K27ac_rep2	DPT_Exc_H3K27ac
DPT_Exc_H3K27me3	1	0.7453	0.7103	-0.2779	-0.266	-0.1404
Exc_ChIP_H3K27me3_rep1	0.7453	1	0.8218	-0.3065	-0.2937	-0.2945
Exc_ChIP_H3K27me3_rep2	0.7103	0.8218	1	-0.3236	-0.3116	-0.3308
Exc_ChIP_H3K27ac_rep1	-0.2779	-0.3065	-0.3236	1	0.875	0.835
Exc_ChIP_H3K27ac_rep2	-0.266	-0.2937	-0.3116	0.875	1	0.8371
DPT_Exc_H3K27ac	-0.1404	-0.2945	-0.3308	0.835	0.8371	1

## Sheet: Ext Fig6C_RNA
	VLMC	ASC	MGL	OPC	OGC	D12MSN	STRGA	OBGA	PVGA	VIPGA	SSTGA	CLAGL	CTGL	OBGL	PTGL	NPGL	ITL6GL	ITL23GL	ITL45GL	ITL5GL
Rorb	1.62172	22.4575	0.040158	1.6741	0.0470416	0.11819	0.297236	0.15246	0.10803	0.0652744	0.0804263	0.933862	0.186647	0.788245	0.696995	0.687902	0.33749	0.439764	7.43325	3.05924
Ovol2	0	0.0206127	0	0	0	0	0.00272847	0	0.00183027	0.0513679	0.0118995	0.134796	0.163855	0.0432365	0.100978	0.15099	0.251927	0.105055	0.60832	0.283325
Rspo1	0.328224	0	0.0238837	0	0	0.0571764	0.0249673	0	0	0.0599043	0.00166166	0.0140338	0.00239353	0.00895781	0.00759156	0	0.00105603	0.0236	0.186858	0.00841866
Calb1	0	0.0556404	0.0397984	0.0514446	0.0151984	0.798122	0.289706	0.158518	0.823429	0.0747229	1.96342	0.342485	0.0183253	0.345623	0.054647	0.0162041	0.0953761	1.24954	0.194046	0.0207807
Cux2	0.332917	0.235702	0.431712	1.21032	0.528838	0.345002	1.48772	0.300656	2.12272	0.872523	1.61896	2.07406	0.0214337	0.668247	0.0394718	0.0507673	0.0463264	3.35457	1.73078	0.0983227
Lamp5	0	0.0833513	0.150973	0.0381873	0.0541057	0.550371	0.228455	0.568689	0.0281033	1.44823	0.0642267	0.644761	0.121639	0.307374	1.26926	0.0467914	0.114478	1.98287	0.940004	0.202098
Satb2	0.230575	0.0184282	0.162044	0.0719522	0.0544858	0.0196291	0.168569	0.0253904	0.0389777	0.021801	0.0332547	3.92192	2.69431	0.541147	2.18011	3.87532	5.40869	3.60219	4.08192	4.36239
Sulf1	1.63271	0.054872	0.0492031	1.12352	0.0108633	0.432044	0.300801	0.428569	0.00654005	0.00292488	0.0223131	0.666358	1.88645	0.561752	0.0932794	0.653001	2.28369	0.124754	0.0122467	0.116054
Tshz2	2.05428	0.130123	0.130703	2.33023	0.0280241	0.247115	4.21441	0.629311	0.0415927	0.052151	0.287497	3.90204	0.446319	1.19083	0.414509	23.7371	0.0582268	0.171414	0.383523	0.542491
Vwc2l	0.125506	0.0167534	0.0110602	0.0704085	0	0.23313	1.04202	0.321517	0.0791036	1.48783	0.410464	0.893968	0.304763	0.287121	0.246997	9.16292	0.159799	0.212531	0.157604	0.131771
Olfm3	0.108309	0.0278134	0.153687	0.277122	0.0582455	3.40712	3.33095	1.59113	0.896633	1.60528	3.57331	4.75177	3.61822	0.646573	0.734994	13.4155	2.49177	0.36931	0.796771	2.92639
Fezf2	0.169029	0.386998	0.0237034	0.00957974	0	0.00188447	0.0184459	0.00885908	0.010458	0.0116632	0.0142284	0.0456737	0.398846	0.0622506	0.967919	0.933396	0.0513928	0.00234634	0.0875248	0.230771
Kcng1	0	0.0106452	0.0193481	0	0.0146686	0.230724	0.155431	0.00793718	0.00257009	0	0.00345941	0.0440939	0.0283214	0.351585	0.582625	0.235479	0.0804575	0.0998667	0.102606	0.229882
Npsr1	0	0	0	0.0232012	0.00522457	0.0772959	0.184881	0.00105473	0.014535	0.0209155	0.0381054	0.351111	0.00939893	0.395375	1.52887	0.35233	0.248703	0.0057566	0.00944691	0.0624595
Ndst4	0	0.0108016	0.00832342	0.0541654	0.208278	0.0435085	3.14103	0.160533	0.0536189	0.445766	0.660123	0.518444	0.00368354	6.34921	0.490442	0.00120667	0.0403246	0.109205	0.0197226	0.0464455
Abi3bp	0.197805	0.0170133	0.0193036	0.0504113	0.00978692	0.240861	1.76377	0.855093	0.00484907	0.00727278	0.0345114	0.717993	0.329825	3.59437	0.223589	2.16583	0.104612	0.174485	0.100599	0.0510126
Lmo3	0	0.065643	0.0330638	0.510225	0.00459059	1.49882	0.721564	0.601343	0.897464	0.257483	0.631894	0.768103	0.948485	2.42813	1.01512	1.51196	0.579395	0.32006	0.377281	0.541476
Rell1	1.35816	0.0822382	0.128372	0.486712	0.376845	0.0228497	0.0923243	0.148384	0.144364	0.0778258	0.103979	0.102413	0.92776	0.0270068	0.128199	0.908309	0.0337062	0.0139676	0.113272	0.167629
Garnl3	0.468848	0.365028	1.78081	0.232232	0.418542	0.666706	1.89931	0.212961	1.73581	3.1304	3.79785	1.44337	12.1248	2.3649	3.4547	4.06838	1.30449	0.978443	3.73152	3.55868
B3gat2	0.466468	0.0858707	0.0275109	1.0921	0.0775028	0.0518658	0.187649	0.250354	0.164301	0.0956346	0.434716	0.68913	0.10579	0.165865	0.0652025	0.14458	0.110711	0.0639261	0.0797441	0.0840961
Nr4a2	0	0.0980207	0.0555557	0.031802	0	0.00582223	0.0366157	0.266266	0.0655286	0.0221509	0.087486	2.29248	0.105164	0.248175	0.0719089	0.178222	0.230052	0.0407245	0.0338184	0.0792454
Oprk1	0.0878495	0.0138009	0	0.003476	0	0.776185	0.210534	0.11922	0.00356473	0.020598	0.0492833	1.15221	0.0252212	0.0200663	0.0129173	0.00230439	0.705848	0.0028435	0.00213222	0.0190313
Elfn1	0.0192331	0	0.0188811	0.679402	0.00640415	0.0113735	0.305004	0.502079	0.0519946	0.815881	2.00604	0.0217135	0.00846145	0.0352661	0.0803174	0.411312	0.00679566	0.0251166	0.0392381	0.0598182
Lypd6b	0.530806	0.0995323	0.0418346	0.0255822	0.189892	0.0355331	0.156602	0.022318	0.626705	0.0659699	1.7093	0.785735	0.0776196	0.0270186	0.117706	0.350009	0.245104	0.0392501	0.0829503	0.0655252
Sst	0	0.125208	0.602534	0.108339	0.282387	0.0726667	1.1666	0.13841	0.433027	0.47232	24.2591	0.123242	0.0699922	0.0770733	0.18736	0.10716	0.0763742	0.062012	0.0651557	0.0682979
Vip	0.741103	0.0230542	0.0803399	0.148083	0.0260955	0.038346	0.0913692	0.417782	0.020964	19.2	0.58532	0.00309044	0.0186712	0.0128932	0.00780822	0.0231696	0.00540021	0.021655	0.0188412	0.0167988
Rgs12	0.241115	0.941858	0.18248	0.0784755	0.0326159	0.112625	0.334865	0.764938	0.029711	1.64792	0.163205	1.03625	0.0195104	0.133923	0.0379222	0.0543805	0.128848	0.0354059	0.0184952	0.0497922
Npas1	0	0	0	0.0847041	0.0156652	0	0.0515403	0	0.0055029	0.737678	0.587682	0	0.00431222	0.00665711	0.00520881	0	0	0.00194188	0.00161268	0.000648499
Pvalb	0.0878495	0.0211081	0.020973	0.0396716	0.0262001	0.00979411	0.025892	0	1.64683	0.0083223	0.132548	0.0275429	0.0082118	0.00219229	0.0300675	0.0235627	0.00809565	0.0107592	0.0108032	0.0103088
Lgr5	0	0	0.237834	0.289666	0.0229486	0.0064719	0.155981	5.25558	0.117813	0.11912	0.151543	0.224938	0.0107529	0.0962111	0.200177	0.0512788	0.0132658	0.0106142	0.102599	0.0782178
Tshz1	0.699024	0.672562	0.72871	1.06014	0.623708	1.09889	0.99054	6.02152	0.195989	0.512291	0.192477	0.263492	0.0962484	0.283768	0.0847605	0.0940105	0.105721	0.194853	0.585804	0.184571
Fam184a	0.66975	2.71022	0.180757	0.823485	0.544106	1.0235	1.83714	3.26217	0.317145	0.851982	0.660996	0.583821	0.451216	0.509803	0.602614	0.740472	0.503556	0.587455	0.475754	0.465325
Gng4	0.0192331	0.0326807	0.0451208	0.131755	0	0.0495866	0.330888	2.33134	0.0693516	0.394365	0.235091	0.172584	0.0928515	0.206874	0.0419923	0.0910294	0.0511344	0.0489115	0.226951	0.139577
Tac1	0	0.007278	0.0767633	0.111469	0.0778703	2.76193	1.01281	0.404045	2.26077	0.0159551	0.272181	0.0502857	0.00730512	0.120325	0.0196398	0.0157837	0.0126271	0.00654113	0.0119764	0.0119495
Rarb	2.35569	0.510279	0	0.316057	0.0162069	16.5995	1.86991	0.178528	0.790208	0.197129	0.42992	0.576875	0.0597315	0.473698	0.267811	0.0731725	0.288504	0.157278	0.180669	0.180921
Penk	0.412868	0.0362441	0.167268	0.0197183	0.0798954	8.70244	0.755028	3.15679	0.0535872	1.49636	0.153541	0.316836	0.0158346	0.269216	0.0419517	0.0371496	0.216812	0.240829	0.0149149	0.0262929
Dclk3	0	0.00776347	0	0.00566527	0.0506236	0.781533	0.333981	0.0154745	0.00322077	0.0144644	0.012422	0.159445	0.1898	0.244446	0.0700068	0.101689	0.249282	0.273816	0.166452	0.062603
Mal	0.636614	0.382566	0.0877598	0.881073	24.9279	0.295575	0.0987971	0.0669264	0.0260004	0.0412097	0.311998	0.121988	0.157978	0.0788319	0.194955	0.174108	0.0426945	0.0497784	0.0770268	0.0560792
Mog	0.528336	0.199532	0.0305137	0.405791	12.6534	0.229456	0.0466545	0.0279324	0.0123015	0.0179201	0.179302	0.0309884	0.0905249	0.0337587	0.0643361	0.108548	0.0131024	0.0401707	0.0325764	0.0262818
Opalin	0.0192331	0.0806733	0.0113923	0.16236	5.22679	0.0845523	0.0403277	0.00497076	0.0079638	0.00820313	0.104551	0.0507001	0.0272845	0.0140162	0.0263167	0.0237666	0.0098686	0.0168752	0.00740047	0.00902493
Ppp1r14a	0	0.0330509	0.0340784	0.0601437	2.57316	0.0253431	0.00509697	0.0255997	0.00843212	0	0.0394803	0.027944	0.0212393	0.0108615	0.00653116	0.0262492	0.00349857	0.0135263	0.0129572	0.00763112
Pdgfra	1.91191	0.0315718	0.0356943	12.853	0.0122194	0.036955	0.0279508	0.00343593	0	0.0267963	0.0635756	0.0170511	0.00111631	0.00108739	0.00535903	0.0647377	0.00302316	0.00425431	0.00657028	0.00152133
Olig2	0.176112	0.129578	0.00678809	2.97402	0.531528	0.0206318	0	0	0.00148837	0	0.00934668	0.00714745	0.0112969	0.00596252	0.000765656	0.0135533	0.00241883	0.00251788	0.00559089	0.000947801
C1ql1	0.100681	0.050583	0.0121078	4.55178	0.00307699	0.013595	0.188495	0.0730966	0.00129978	0.0224876	0.0594572	0.0123268	0.000839706	0.0585275	0.0141813	0.00872593	0.00478312	0.00219724	0.00387639	0.00365115
C1qb	0.366563	0.136633	29.5432	0.567292	0.0379177	0.0550145	0.0919853	0.0415942	0.00553553	0.0192109	0.236448	0.113922	0.0940108	0.0129332	0.0114518	0.0174541	0.0134382	0.0099853	0.010791	0.0175825
P2ry12	0.359635	0.400918	22.3918	0.47956	0.0250793	0.354672	0.135599	0.079632	0.0965586	0.122034	0.333451	0.190663	0.199886	0.113859	0.0817853	0.144632	0.13527	0.160842	0.118899	0.102827
Siglech	0.152419	0.0692163	17.0013	0.286688	0.009771	0.0969736	0.0413583	0.0140901	0.00480353	0.00868495	0.131301	0.0345479	0.0599916	0.0222706	0.00625184	0.0156223	0.0114359	0.00804995	0.00525101	0.00512777
Fam107a	0.639757	1.70269	0	0	0.0341546	0.0219071	0.032661	0.023573	0.0145241	0.0883698	0.0108129	0.0616751	0.00098198	0.00539823	0.0141299	0.0115407	0.00934571	0.00821506	0.00719901	0.00684965
S1pr1	0.379141	6.71384	0.173767	0.0535719	0.0319712	0.037952	0	0.00239378	0.00265309	0.0140347	0.0073742	0.0895063	0.00924035	0.0035225	0.00654701	0.00825621	0.00435731	0.00255213	0.00446798	0.00408802
Slc6a13	5.34853	0.0273049	0	0	0.00603925	0	0	0.0100777	0	0	0	0	0	0	0.060294	0	0	0.000311534	0.000539905	0
Tbx18	1.85048	0	0	0	0.00277649	0	0	0	0.00118551	0	0.00127652	0.0242471	0	0	0.0060682	0	0	0	0	0

## Sheet: Ext Fig6C_H3K27ac
	VLMC	ASC	MGL	OPC	OGC	D12MSN	STRGA	OBGA	PVGA	VIPGA	SSTGA	CLAGL	CTGL	OBGL	PTGL	NPGL	ITL6GL	ITL23GL	ITL45GL	ITL5GL
Rorb	0.0189776	0.430692	0.0199031	0.124435	0.0226665	0.0478152	0.0598419	0.0734242	0.0620132	0.0417872	0.0459845	0.180412	0.067458	0.0977234	0.0929791	0.120657	0.0982468	0.0920684	0.515166	0.344834
Ovol2	0.0091738	0.0606703	0.0283262	0.0378665	0.0117044	0.0149453	0.0187773	0.00702911	0.0156326	0.037506	0.0170393	0.0458057	0.0577415	0.0472196	0.0723378	0.0496169	0.0808809	0.0690258	0.155683	0.0837046
Rspo1	0.0329856	0.0533048	0.0880933	0.0135315	0.00573775	0.041576	0.0194876	0.00350259	0.00950216	0.0119529	0.00668712	0.00612143	0.0191155	0.0212953	0.0202637	0.0394861	0.0150354	0.0222142	0.0820176	0.0173128
Calb1	0	0.000527213	0.0225836	0.00192676	0.00502968	0.0291193	0.0142093	0.00305959	0.0194146	0.00395584	0.0327066	0.00571519	0.0134357	0.0202346	0.00698331	0.00254708	0.0117204	0.025624	0.0176685	0.00716051
Cux2	0.0748918	0.0558618	0.13159	0.282058	0.15787	0.205764	0.30313	0.115703	0.627706	0.419686	0.680511	0.581325	0.0714721	0.338131	0.0905355	0.103183	0.0775125	0.99728	0.56366	0.0961659
Lamp5	0.0102449	0.00581625	0.00311575	0.0263338	0.00650371	0.0653736	0.0238191	0.0646269	0.00805339	0.052659	0.00989366	0.0716254	0.033584	0.0471906	0.0746238	0.0184585	0.0229103	0.101163	0.0708792	0.0392729
Satb2	0.0315218	0.0616228	0.165977	0.110848	0.0524344	0.0629409	0.0977787	0.0659188	0.0645471	0.0733845	0.0661162	0.740701	0.527338	0.192428	0.383554	0.55519	0.93835	0.699753	0.82669	0.726942
Sulf1	0.263576	0.222729	0.0297987	0.186566	0.0377888	0.111062	0.109593	0.170098	0.0541983	0.0251932	0.049674	0.248549	0.276922	0.146487	0.0790347	0.118931	0.291245	0.0760452	0.0377756	0.0582977
Tshz2	0.068662	0.0569576	0.118654	0.329843	0.0521899	0.155846	0.476249	0.123344	0.0774962	0.103486	0.114688	0.115685	0.110253	0.256146	0.108827	1.68516	0.0363326	0.0781366	0.116334	0.10556
Vwc2l	0.0212975	0.0084997	0.0532213	0.0272194	0.0279392	0.0559535	0.102192	0.0377636	0.0221441	0.0848917	0.054258	0.0315562	0.0431132	0.0777694	0.0337419	0.215439	0.0363453	0.0494881	0.0455456	0.048742
Olfm3	0.0411665	0.0333173	0.0510685	0.0785473	0.0271563	0.118705	0.136104	0.123309	0.0485229	0.0930309	0.085711	0.169935	0.133772	0.0830012	0.0708722	0.389294	0.129836	0.0338032	0.0802465	0.141619
Fezf2	0	0.0702535	0.00273636	0.00194067	0.00394946	0.00890204	0.018459	0.00546338	0.00185068	0.013948	0.00530959	0.0290441	0.0774564	0.0237442	0.0793039	0.0791616	0.0325627	0.00399192	0.0343168	0.0873733
Kcng1	0.00788825	0	0.00987347	0.00385234	0.00700065	0.100565	0.0608922	0.00984966	0.00804105	0.0129388	0.0139142	0.0417317	0.0414355	0.0640786	0.133337	0.110712	0.0657946	0.0540831	0.0562946	0.102332
Npsr1	0.0126059	0.015805	0.0850537	0.0454701	0.335015	0.118436	0.12512	0.0810841	0.0925202	0.0651995	0.061014	0.199429	0.253208	0.169787	0.355025	0.231923	0.325633	0.131551	0.228304	0.304477
Ndst4	0.00491048	0.0127442	0.0309308	0.100062	0.123468	0.0568903	0.163327	0.13218	0.0200358	0.0622112	0.0396895	0.0361302	0.0267502	0.141471	0.0358698	0.0208514	0.015289	0.028762	0.0223565	0.0267532
Abi3bp	0.067574	0.0190037	0.0637452	0.0499786	0.0295965	0.0596488	0.114773	0.122886	0.046497	0.0489726	0.0528401	0.0377075	0.0499358	0.176855	0.0359981	0.161599	0.0123775	0.0337867	0.0488957	0.0375926
Lmo3	0.0549816	0.0427033	0.0373786	0.184243	0.0580308	0.292083	0.122747	0.106373	0.191023	0.0609307	0.145669	0.13251	0.207848	0.249816	0.213124	0.240407	0.175578	0.111291	0.171948	0.182003
Rell1	0.273099	0.0165664	0.0818285	0.0857499	0.152165	0.0430667	0.056086	0.0721736	0.0830639	0.0397387	0.0490995	0.0779282	0.17258	0.0582406	0.0492271	0.156031	0.0238124	0.0317566	0.0460934	0.0677608
Garnl3	0.21739	0.128514	0.257277	0.0986668	0.11978	0.16267	0.262298	0.0559635	0.297253	0.477182	0.458215	0.220946	0.50539	0.290966	0.38557	0.364795	0.266335	0.196706	0.413735	0.382887
B3gat2	0.123262	0.033718	0.0325183	0.121253	0.0404732	0.0867414	0.109012	0.0695208	0.0821443	0.0490635	0.121575	0.191702	0.0569235	0.0666472	0.061823	0.0879007	0.0636854	0.0448563	0.0482191	0.050305
Nr4a2	0.0247604	0.0201604	0.0279058	0.0193696	0.0211963	0.00529428	0.0120088	0.0727909	0.0176477	0.00952894	0.0112255	0.13776	0.027077	0.0290879	0.0306047	0.0255712	0.0560619	0.00709076	0.0151391	0.0180986
Oprk1	0	0	0.00167668	0.00194999	0.00245415	0.0278276	0.00521491	0.00602025	0.000666252	0.000758613	0.00232499	0.0276623	0.00594743	0.00575419	0.00249722	0	0.0472537	0.00128598	0.00159447	0.00500189
Elfn1	0.0190488	0.0200011	0.0201514	0.142696	0.0153865	0.0843249	0.127007	0.128106	0.0599223	0.262469	0.388031	0.0732177	0.0775534	0.105546	0.112501	0.229567	0.0581367	0.0600586	0.0791391	0.0772062
Lypd6b	0.149776	0.30046	0.0804016	0.148868	0.227256	0.0738819	0.118192	0.062512	0.182688	0.0589957	0.344333	0.131736	0.0647936	0.0900976	0.0795481	0.129321	0.173283	0.0640323	0.0662455	0.0676609
Sst	0	0.000891411	0.000120779	0	0.00114248	0.0041478	0.00152974	0.00319447	0.00165661	0.000613409	0.0408585	0	0.00226133	0.00392021	0.000167599	0	0.00028478	0.000209105	0.000477746	0.0016924
Vip	0.0205617	0	0.00669431	0	0.00131621	0	0.00315996	0.00892925	0.00252734	0.0182575	0.000971805	0	0.00114769	0.00393167	0.00461116	0	0.00142189	0.000538343	0.00109826	0.000628101
Rgs12	0.0305572	0.365761	0.0533983	0.0879058	0.0368252	0.211457	0.180627	0.259499	0.0918973	0.416453	0.13944	0.380362	0.13891	0.157792	0.068942	0.13009	0.215112	0.121729	0.123569	0.097001
Npas1	0	0.0156454	0.0118955	0.0238072	0.00839951	0.010073	0.0221446	0.00876448	0.0105587	0.0487057	0.0348428	0.0163249	0.015488	0.017775	0.0126507	0.00388582	0.0161799	0.00663677	0.0110063	0.0126125
Pvalb	0.0394195	0.00971938	0.00261138	0.0063653	0.00662508	0.0273132	0.0270856	0.016827	0.154499	0.0157806	0.0424159	0.0288389	0.0248121	0.0188684	0.0318839	0.0271451	0.0112156	0.0104124	0.0209378	0.019515
Lgr5	0.0169879	0.004478	0.0561568	0.105445	0.0392842	0.0314032	0.0379624	0.336382	0.0210028	0.0385186	0.0357642	0.077536	0.0305494	0.0608352	0.072136	0.0242545	0.0259015	0.0155048	0.025644	0.0314826
Tshz1	0.0156146	0.120453	0.109595	0.318414	0.211404	0.212456	0.143586	0.725834	0.0490436	0.18815	0.0688393	0.0607555	0.0424586	0.0866114	0.0435661	0.0353249	0.0378708	0.0691704	0.111639	0.0638217
Fam184a	0.0277612	0.216427	0.0282853	0.0623679	0.118806	0.0865007	0.126033	0.231019	0.0317816	0.13301	0.0741764	0.0659019	0.074371	0.0854906	0.0939441	0.0910422	0.0594128	0.0668097	0.0800273	0.0551464
Gng4	0	0.00847364	0.0249762	0.0627775	0.0187488	0.0294219	0.0691104	0.45541	0.0532484	0.076413	0.0678717	0.0685656	0.0312749	0.0413453	0.0206673	0.0191748	0.0183682	0.0365864	0.0351578	0.0188346
Tac1	0.00419208	0.00280495	0.000957156	0.0608073	0.0104246	0.0240596	0.009176	0.0459484	0.0199398	0.00463223	0.0109985	0.00662616	0.000985315	0.00583731	0.00341556	0.00347623	0.000693434	0.0015631	0.00385453	0.00759472
Rarb	0.467934	0.0423177	0.176105	0.10946	0.0762629	0.299755	0.197778	0.0902461	0.266417	0.130372	0.152535	0.258068	0.0563693	0.165029	0.207409	0.0473138	0.106702	0.143588	0.130062	0.120618
Penk	0.00759438	0	0.00257849	0.000993268	0.00560842	0.0440266	0.00739785	0.0667648	0.00350113	0.019008	0.00479332	0.00729317	0.00351137	0.0106003	0.0031228	0.000991653	0.0103125	0.0196423	0.00484874	0.00490696
Dclk3	0	0.0248175	0.0133264	0.0584574	0.0510274	0.147462	0.112807	0.0271047	0.0275985	0.045864	0.0355966	0.116003	0.108936	0.101807	0.07699	0.0861136	0.103463	0.143405	0.101922	0.0499515
Mal	0	0.00756252	0.0049834	0.0153396	0.184265	0.00394659	0.0219015	0.0114462	0.00493619	0.00709751	0.0111178	0.00575298	0.00747506	0.0105443	0.00788608	0.00900625	0.00407901	0.0049992	0.00624837	0.00341361
Mog	0	0.00345144	0.0318588	0.0141679	0.124249	0.00369026	0.00921923	0.00525548	0.0238888	0.029478	0.0222229	0.00562821	0.0151202	0.0291299	0.0166671	0.0181053	0.0235693	0.0240481	0.0380093	0.0288056
Opalin	0	0.00170989	0.00688309	0.0168962	0.132271	0.00678413	0.0104796	0.00121738	0.00794582	0.0035149	0.00677826	0.00941802	0.0121609	0.00565662	0.0141964	0.0116885	0.00676307	0.01162	0.00756399	0.00487461
Ppp1r14a	0	0.00789734	0.00357111	0.00132285	0.117818	0.0111324	0.00975462	0.0226349	0.000492384	0.0019651	0.00511839	0.0141872	0.00810106	0.0139597	0.00495415	0.0147041	0.0159038	0.00532819	0.00211202	0.0085666
Pdgfra	0.0643773	0.00645453	0.0166287	0.248413	0.0120941	0.0121051	0.0246804	0.0165094	0.00772564	0.0451146	0.0168368	0.0292675	0.0106379	0.0238754	0.012489	0.00625501	0.00941537	0.011966	0.00974521	0.010946
Olig2	0.00419208	0.0449852	0.00153525	0.0921415	0.0437532	0.0030947	0.00388588	0	0	0.000737953	0.00512142	0.000996783	0.00439377	0.00140151	0.00211037	0.00129903	0	0.00239508	0.00310208	0.00617948
C1ql1	0.0045869	0.0164751	0.0020663	0.111708	0.00414733	0.0070638	0.0103356	0.0172022	0.00276013	0.00198947	0.00486636	0.0189766	0.00451226	0.00875551	0.00588193	0.00277033	0.00379272	0.00517688	0.00124588	0.00103386
C1qb	0	0.00027887	0.142205	0.00133825	0.00131827	0.00354335	0.0028766	0.000391922	0.000237622	0.00359261	0.00194602	0.0185706	0.00109643	0.00443383	0.00254937	0.00287988	0.00063444	0.00118121	0.00139486	0.00041707
P2ry12	0.00947245	0.0194729	0.595678	0.043504	0.0174593	0.0262566	0.0344602	0.0483857	0.0293185	0.0203838	0.0398031	0.0127795	0.0333563	0.0407616	0.0194372	0.100198	0.0217074	0.0371227	0.0232537	0.0243535
Siglech	0.00568293	0.000871023	0.237091	0.00696895	0.00321909	0.00697293	0.00876094	0	0.00192453	0.000550784	0.0125046	0.000996783	0.00413194	0.00451104	0.00594302	0.00256871	0.000640205	0.00420924	0.00230834	0.00363721
Fam107a	0.0912265	0.286527	0.0165695	0.0837877	0.124655	0.00488363	0.0267927	0.0109872	0.00735862	0.0618546	0.0155081	0.0512933	0.0128124	0.0220483	0.0176303	0.0123655	0.0157468	0.0105808	0.0138425	0.0140488
S1pr1	0.182236	0.116	0.0634738	0.0296127	0.00683396	0.00474931	0.00348732	0.0260257	0.00199061	0.000159917	0.00385071	0.0248363	0.00494184	0.00381978	0.00834404	0.00362051	0.0188465	0.00190047	0.00222879	0.00164157
Slc6a13	0.212104	0	0.00746612	0.00640708	0.00786941	0.0201899	0.034698	0.083333	0.0135713	0.0200338	0.0136457	0.0215531	0.0112634	0.0263968	0.017707	0.0218112	0.00644098	0.00348546	0.0142344	0.00937887
Tbx18	0.14525	0.00104567	0.00676215	0.00330132	0.00353547	0.00238639	0.0013949	0.0155693	0.00175266	0.000978952	0.00109329	0	0.00179584	0.0030658	0.00127903	0.00392484	0.000624597	0.00247852	0.00207044	2.35206e-05

## Sheet: Ext Fig6C_H3K27me3
	VLMC	ASC	MGL	OPC	OGC	D12MSN	STRGA	OBGA	PVGA	VIPGA	SSTGA	CLAGL	CTGL	OBGL	PTGL	NPGL	ITL6GL	ITL23GL	ITL45GL	ITL5GL
Rorb	0.049304	0.0145701	0.0388924	0.0175337	0.0351697	0.119364	0.203128	0.098641	0.074021	0.219611	0.101337	0.0645743	0.0510707	0.129591	0.0386511	0.086147	0.0870014	0.0862433	0.00755776	0.010631
Ovol2	0.170496	0.0398449	0.0449401	0.0480473	0.039187	0.0842392	0.0846638	0.0636561	0.0398819	0.0526128	0.0758694	0.00417784	0.0040441	0.0293057	0.0142863	0.0105538	0	0.00528868	0.000989174	0.00117817
Rspo1	0.0912168	0.110585	0.0241972	0.241166	0.158269	0.08159	0.160121	0.182456	0.309189	0.178406	0.223572	0.0705159	0.0760189	0.156399	0.0898273	0.160958	0.0900433	0.0772462	0.0200101	0.0514334
Calb1	0	0.0362844	0.0188366	0.00206355	0.0124543	0.00298313	0.0179508	0.0504363	0.0148432	0.02778	0.00615117	0.00967832	0.0196218	0.00314015	0.00718139	0.00720931	0.00485779	0.00178869	0.00774054	0.0171347
Cux2	0.111121	0.287843	0.228097	0.0305559	0.0481777	0.13831	0.2253	0.543288	0.0302783	0.0957329	0.0608155	0.33497	1.25491	0.26588	1.06286	0.961508	1.18642	0.0299468	0.135059	0.951254
Lamp5	0	0.105029	0.0177356	0.0102373	0.0367978	0.00414528	0.0199919	0.0301468	0.0356017	0.0276389	0.0605237	0.0099963	0.00588589	0.00776512	0.00136383	0.0109994	0.00226791	0.00147312	0.000943281	0.0090954
Satb2	0.493218	0.202698	0.0757677	0.240068	0.160021	0.248347	0.334936	0.226376	0.293682	0.226563	0.167656	0.0101015	0.0146986	0.161026	0.0207783	0.0131893	0.00550258	0.0101371	0.0102291	0.00686407
Sulf1	0.112676	0.109408	0.0641001	0.0142213	0.094202	0.120432	0.164071	0.149612	0.156407	0.331798	0.232552	0.106786	0.0153201	0.0757397	0.15478	0.0993195	0.0322874	0.0949744	0.253034	0.15675
Tshz2	0.0393443	0.592614	0.421003	0.195393	0.595505	0.710874	0.870064	2.93387	0.626099	0.975441	0.623362	1.17454	1.1149	1.31119	1.20307	0.316774	1.76274	1.37625	1.20421	1.27136
Vwc2l	0.0112254	0.0469919	0.051783	0.0154363	0.0219002	0.110513	0.145446	0.287664	0.0373824	0.0619637	0.0382113	0.0135779	0.050492	0.0293417	0.109287	0.00513832	0.0448964	0.0325929	0.0337849	0.049032
Olfm3	0.065225	0.0128552	0.0158825	0.00452759	0.0195054	0.00584231	0.0721144	0.0870696	0.0369004	0.0113267	0.0693703	0.00402424	0.00353645	0.062413	0.016315	0.00366523	0.00540512	0.0200515	0.018381	0.0216894
Fezf2	0.0893959	0.00739212	0.0257964	0.098402	0.0558547	0.0555441	0.0727641	0.0610223	0.0487222	0.0912285	0.03174	0.0520137	0.00416278	0.0374144	0.00168731	0.00190632	0.0183575	0.0267582	0.0133382	0.00402751
Kcng1	0.0663762	0.131169	0.0732126	0.127834	0.104389	0.0139721	0.0472897	0.242809	0.0682302	0.173911	0.0920781	0.0919207	0.0388745	0.0178961	0.00864302	0.0099447	0.0263856	0.0126327	0.0413799	0.0117365
Npsr1	0.0258775	0.0142066	0.0955875	0.00214313	0.00805406	0.0492182	0.0251777	0.0354846	0.0745022	0.0484182	0.0364794	0.0192034	0.0105053	0.0341485	0.00544181	0.0103402	0.00619152	0.0332833	0.0111093	0.00768516
Ndst4	0.0647446	0.0139281	0.0333908	0.0100798	0.0190316	0.0982756	0.0291288	0.0485742	0.258142	0.0626455	0.104146	0.0578521	0.0949285	0.0262979	0.0993588	0.0672436	0.123917	0.105025	0.111689	0.119272
Abi3bp	0.0330579	0.0621952	0.103997	0.0107786	0.0285126	0.0479398	0.0303428	0.0295376	0.0857884	0.0865285	0.0536226	0.0886731	0.0667982	0.062995	0.109779	0.0433406	0.195845	0.11041	0.103297	0.155667
Lmo3	0.0961773	0.175063	0.0225266	0.0148341	0.0374277	0.00966131	0.135958	0.117683	0.0480673	0.106522	0.0589341	0.0704703	0.0475573	0.0202328	0.0208476	0.0258632	0.0310297	0.0656636	0.0353254	0.0335735
Rell1	0	0.0128686	0.0146457	0.00443715	0.00442347	0.0418405	0.0195467	0.0261675	0.00443602	0.0023037	0.0150263	0.0390307	0.00343301	0.037581	0.0200271	0	0.0403751	0.0632435	0.024186	0.0173823
Garnl3	0	0.0117489	0.00391636	0.0973841	0.0131405	0.0189525	0.0149309	0.00212243	0.0002309	0	0.00302787	0	0.00201241	0.0144657	0.00230712	0.00440139	0.00209349	0.0117656	0.00341778	0.00190378
B3gat2	0.029304	0.0170487	0.0622926	0.0113679	0.0764114	0.0252278	0.0142784	0.0195188	0.00656467	0.017549	0.0155428	0.021043	0.0174729	0.00776845	0.0411075	0.00860681	0.0147461	0.0215667	0.0345376	0.0419465
Nr4a2	0.0112254	0.0236129	0.0496746	0.0435104	0.0269362	0.126621	0.0561135	0.0126143	0.0422766	0.054619	0.0753046	0.0589564	0.022672	0.0269852	0.0418777	0.129875	0.0122865	0.045005	0.0242224	0.0300763
Oprk1	0	0.00404138	0.00481088	0.000629024	0.0032586	0.0030634	0.0240683	0.0194519	0.0572182	0.0335269	0.0240921	0.0200135	0.0138716	0.00633746	0.0252892	0.05182	0.00734288	0.0186968	0.0158592	0.0199451
Elfn1	0.129105	0.244856	0.168802	0.0300811	0.110844	0.113752	0.0231997	0.0432025	0.0725062	0.0933066	0.00663426	0.14089	0.079185	0.0576201	0.0283075	0.0171757	0.128217	0.0866144	0.0799024	0.0425949
Lypd6b	0	0.011706	0.162944	0.0283314	0.0428243	0.12463	0.14822	0.229405	0.0235002	0.113732	0.0299598	0.0963745	0.0713877	0.128205	0.103889	0.0483538	0.0378012	0.135398	0.150516	0.119152
Sst	0.106849	0.0142019	0.013341	0.0340481	0.0114066	0.0375644	0.0519376	0.010979	0.0223207	0.0736718	0.00472175	0.0248335	0.0219867	0.0265663	0.0202219	0.0536499	0.022032	0.0243044	0.0219913	0.0162623
Vip	0.0191388	0.000448654	0.00275013	0	0.00360165	0.00944386	0.0151907	0.000447762	0.00504467	0.000200785	0.00674716	0	0.00524389	0.00126057	0.00436668	0.000987611	0.00396734	0.017127	0.0067616	0.00847432
Rgs12	0	0.00386957	0.0166427	0.00982705	0.0580255	0.0485432	0.0125814	0.0111664	0.307986	0.0111689	0.0454707	0.031523	0.0443288	0.0346747	0.133066	0.0677565	0.0414271	0.0697527	0.0729293	0.0959932
Npas1	0.0377303	0.0839999	0.0446011	0.0077441	0.0167156	0.0400234	0.0303186	0.0432742	0.0537766	0.0456426	0.0251009	0.0280741	0.0468978	0.0397964	0.047858	0.0717386	0.0402505	0.0329744	0.0293195	0.0217155
Pvalb	0.0164159	0.0229944	0.081336	0.0487149	0.0198617	0.0463976	0.0327084	0.0082349	0.00460359	0.0197085	0.0314856	0.012618	0.0188172	0.0905696	0.0273912	0.073702	0.0397804	0.0418996	0.0314972	0.0315189
Lgr5	0.224641	0.384029	0.0815134	0.0538508	0.116223	0.289467	0.289358	0.0841637	0.0631885	0.448629	0.123067	0.359484	0.299256	0.236557	0.137439	0.358034	0.266939	0.365311	0.300436	0.219997
Tshz1	0	0.00369175	0.0154463	0.0187243	0.00895603	0.0121649	0.168405	0.00424538	0.00426964	0.0044837	0.0342672	0.129236	0.0988916	0.23702	0.112784	0.169577	0.0938538	0.084634	0.0113372	0.0545438
Fam184a	0	0.000957868	0.104203	0.025585	0.00273436	0.00575889	0	0.00463244	0.0233934	0.00688892	0.0126125	0	0.00286334	0.00230498	0.00260623	0.00343154	0.00137737	0.00190503	0.00243358	0.00446458
Gng4	0.0191388	0.0479742	0.0498096	0.00523186	0.0155387	0.0260631	0	0.03221	0.00413431	0.000400968	0.00371165	0.0073683	0.00783845	0.00748071	0.0712974	0.247134	0.00676366	0.0152682	0.00350476	0.0105461
Tac1	0	0.0278252	0.0134695	0.00270716	0.0151244	0.0209676	0.0395889	0.0361991	0.0111545	0.0562682	0.124646	0.0350554	0.0385769	0.0445014	0.0410452	0.0874116	0.0421904	0.0445261	0.0301237	0.0300144
Rarb	0	0.00287798	0.0430432	0.0276731	0.119651	0.0028383	0.0409951	0.0490167	0.000525516	0.0695691	0.0210031	0.0086181	0.0844054	0.0246779	0.0175572	0.103228	0.0191252	0.0134583	0.0166815	0.0130333
Penk	0	0.0257218	0.0347889	0.00823739	0.021808	0.00303349	0.0105529	0.00121029	0.00848187	0.0043822	0.0189014	0.0116661	0.00919608	0.0127056	0.00889348	0.0381185	0.00312687	0.00436895	0.012858	0.0113873
Dclk3	0.034652	0.0219889	0.0452606	0.161699	0.0330947	0.0122062	0.00651911	0.0381833	0.0812712	0.0403376	0.0517118	0.00359117	0.00115846	0.00335505	0.0251599	0.0199866	0.00419481	0.00274489	0.00153324	0.0334831
Mal	0	0.0644282	0.107348	0.11778	0.0138666	0.112326	0.0473476	0.0846147	0.243031	0.21061	0.231608	0.0928913	0.13958	0.107047	0.0903344	0.135977	0.0959617	0.10772	0.102374	0.0894077
Mog	0	0.00300531	0.00568507	0	1.88304e-05	0.00125021	0	0	0	0	0.00102825	0	0.000103681	0	0.00030869	0	0.000516108	0.000518998	0.000201585	0
Opalin	0.0220183	0.0935794	0.0171781	0.021305	0.00139808	0.0128515	0	0.00105432	0.000497685	0.0111733	0.0212794	0.00405405	0.00327703	0.0168165	0.00592447	0.0063198	0.00538809	0.00932526	0.0133203	0.01663
Ppp1r14a	0	0.00771375	0.00944385	0	0.00169108	0.0048558	0.00863257	0.00514358	0.00856714	0.0828834	0.011366	0.00425085	0.0231076	0.00647059	0.00722811	0.0152841	0.0136754	0.0108609	0.0133497	0.0222558
Pdgfra	0	0.167056	0.0951559	0.0446023	0.297991	0.107508	0.140302	0.142514	0.0973945	0.0845266	0.185657	0.113735	0.133268	0.181293	0.191102	0.190596	0.155915	0.169444	0.134201	0.0910153
Olig2	0.049896	0.00124863	0.0376152	0.00118037	0.00953229	0.0378385	0.0697256	0.0883238	0.0592627	0.0676813	0.0893378	0.0329599	0.0532093	0.0266277	0.0509269	0.0654917	0.0237956	0.0263659	0.0319716	0.0240084
C1ql1	0	0.0733221	0.0507062	0.00935563	0.0415088	0.0778001	0.0568573	0.0573591	0.108419	0.144715	0.126688	0.0676897	0.0946715	0.0487811	0.0596201	0.126021	0.0606432	0.0559288	0.0565429	0.0546614
C1qb	0	0.0339955	0.00497354	0.0171709	0.0161886	0.0110283	0.0317743	0.0145916	0.00674295	0.00133988	0.0138568	0.0141951	0.0167534	0.030952	0.00647391	0.0133015	0.0204562	0.0197896	0.0154093	0.0227749
P2ry12	0	0	0.000297717	0	0.0227375	0	0	0	0.000552264	0	0	0.00228995	0	0	0	0.00442411	0.000819745	0.000225433	0.000140644	0.000635292
Siglech	0	0.0172906	0.00109616	0.00178096	0.00355698	0.014498	0.00167854	0.000735805	0.0101068	0.00487157	0.00315996	0.00575558	0.00613252	0.0109433	0.012986	0.00122146	0.00875853	0.01061	0.0159396	0.0124525
Fam107a	0	0.00269084	0.034514	0.0012875	0.010698	0.0653998	0.0335197	0.0380415	0.108434	0.0105488	0.0609317	0.0596165	0.102073	0.0475923	0.034198	0.117937	0.0393723	0.0483549	0.0333038	0.0346962
S1pr1	0	0.000186567	0.00461232	0	0.0215369	0.0274184	0.0288056	0.0592562	0.0296488	0.0435372	0.0346695	0.0253126	0.0360065	0.035192	0.0170237	0.0265131	0.0169857	0.0307183	0.0196881	0.0223424
Slc6a13	0.0335196	0.138476	0.0890518	0.155142	0.111202	0.071974	0.109335	0.0130501	0.035236	0.0622668	0.0375993	0.0481048	0.121462	0.143271	0.106088	0.101195	0.0889089	0.110605	0.0864441	0.0956408
Tbx18	0.0505697	0.0949835	0.0354514	0.187127	0.0693397	0.052998	0.0913345	0.131827	0.117417	0.14873	0.0538709	0.0614293	0.102564	0.126094	0.078239	0.130021	0.0535383	0.067632	0.0580158	0.0457644

## Sheet: Ext Fig6E
cell	nCount_DNA	sample	DNA_keep_cells	RNA_keep_cells	antibody			cell	counts_total	counts_in_peaks	frip	sample	antibody
YX794:AAACAAGCAAGGATTT-1	3326	YX794	TRUE	TRUE	ab177178			YX794:AAACAAGCAAGGATTT-1	19739	4200	0.212777	YX794	ab177178
YX794:AAACAAGCACATAACG-1	5056	YX794	TRUE	TRUE	ab177178			YX794:AAACAAGCACATAACG-1	29060	7050	0.242602	YX794	ab177178
YX794:AAACCAGGTATAGCTC-1	543	YX794	TRUE	Unknown	ab177178			YX794:AAACCAGGTATAGCTC-1	3030	685	0.226073	YX794	ab177178
YX794:AAACCAGGTCACCATG-1	5549	YX794	TRUE	Unknown	ab177178			YX794:AAACCAGGTCACCATG-1	32972	7564	0.229407	YX794	ab177178
YX794:AAACCAGGTCACTATA-1	9893	YX794	TRUE	Unknown	ab177178			YX794:AAACCAGGTCACTATA-1	60317	8546	0.141685	YX794	ab177178
YX794:AAACCAGGTTAAAGGT-1	7109	YX794	TRUE	Unknown	ab177178			YX794:AAACCAGGTTAAAGGT-1	41654	8952	0.214913	YX794	ab177178
YX794:AAACCAGGTTAATCCA-1	2178	YX794	TRUE	TRUE	ab177178			YX794:AAACCAGGTTAATCCA-1	13246	2756	0.208063	YX794	ab177178
YX794:AAACCAGGTTTGGTTA-1	707	YX794	TRUE	Unknown	ab177178			YX794:AAACCAGGTTTGGTTA-1	4541	1121	0.246862	YX794	ab177178
YX794:AAACCGCCACATAGCA-1	751	YX794	TRUE	TRUE	ab177178			YX794:AAACCGCCACATAGCA-1	4426	1107	0.250113	YX794	ab177178
YX794:AAACCGCCAGCTCGAG-1	1302	YX794	TRUE	TRUE	ab177178			YX794:AAACCGCCAGCTCGAG-1	7185	1895	0.263744	YX794	ab177178
YX794:AAACCGCCAGGACTAC-1	1465	YX794	TRUE	TRUE	ab177178			YX794:AAACCGCCAGGACTAC-1	8596	1995	0.232085	YX794	ab177178
YX794:AAACCGGTCAGTACCC-1	3234	YX794	TRUE	TRUE	ab177178			YX794:AAACCGGTCAGTACCC-1	20439	6448	0.315475	YX794	ab177178
YX794:AAACCGGTCCCTGATA-1	2299	YX794	TRUE	TRUE	ab177178			YX794:AAACCGGTCCCTGATA-1	13921	3427	0.246175	YX794	ab177178
YX794:AAACCGGTCCTCAGTA-1	3444	YX794	TRUE	TRUE	ab177178			YX794:AAACCGGTCCTCAGTA-1	20471	4519	0.220751	YX794	ab177178
YX794:AAACCGGTCGCTTGTA-1	5591	YX794	TRUE	TRUE	ab177178			YX794:AAACCGGTCGCTTGTA-1	33752	5577	0.165235	YX794	ab177178
YX794:AAACCGGTCTGGGAAT-1	1306	YX794	TRUE	TRUE	ab177178			YX794:AAACCGGTCTGGGAAT-1	8054	2343	0.290911	YX794	ab177178
YX794:AAACGAACAAACCTAG-1	3662	YX794	TRUE	TRUE	ab177178			YX794:AAACGAACAAACCTAG-1	21772	5235	0.240446	YX794	ab177178
YX794:AAACGAACAACAAGTT-1	1475	YX794	TRUE	TRUE	ab177178			YX794:AAACGAACAACAAGTT-1	8079	2101	0.260057	YX794	ab177178
YX794:AAACGAACAATGACCA-1	1035	YX794	TRUE	Unknown	ab177178			YX794:AAACGAACAATGACCA-1	6183	1178	0.190522	YX794	ab177178
YX794:AAACGAACACTAATCC-1	5336	YX794	TRUE	Unknown	ab177178			YX794:AAACGAACACTAATCC-1	30965	8291	0.267754	YX794	ab177178
YX794:AAACGAACAGATAGAA-1	588	YX794	TRUE	TRUE	ab177178			YX794:AAACGAACAGATAGAA-1	3645	797	0.218656	YX794	ab177178
YX794:AAACGAACATAAACCG-1	2141	YX794	TRUE	TRUE	ab177178			YX794:AAACGAACATAAACCG-1	12876	4227	0.328285	YX794	ab177178
YX794:AAACGGGCAAAGGACG-1	30901	YX794	TRUE	Unknown	ab177178			YX794:AAACGGGCAAAGGACG-1	182233	35047	0.19232	YX794	ab177178
YX794:AAACGGGCAATCGCCC-1	4345	YX794	TRUE	Unknown	ab177178			YX794:AAACGGGCAATCGCCC-1	24876	5134	0.206384	YX794	ab177178
YX794:AAACGGGCATTAGCGA-1	1227	YX794	TRUE	TRUE	ab177178			YX794:AAACGGGCATTAGCGA-1	6917	1363	0.197051	YX794	ab177178
YX794:AAACGGTTCAATGTGA-1	922	YX794	TRUE	TRUE	ab177178			YX794:AAACGGTTCAATGTGA-1	5828	1345	0.230782	YX794	ab177178
YX794:AAACGGTTCAGGTCGA-1	2567	YX794	TRUE	TRUE	ab177178			YX794:AAACGGTTCAGGTCGA-1	15191	3711	0.244289	YX794	ab177178
YX794:AAACGGTTCCAGGATG-1	1194	YX794	TRUE	TRUE	ab177178			YX794:AAACGGTTCCAGGATG-1	7001	1717	0.245251	YX794	ab177178
YX794:AAACGGTTCGATATTC-1	1062	YX794	TRUE	Unknown	ab177178			YX794:AAACGGTTCGATATTC-1	6763	1467	0.216916	YX794	ab177178
YX794:AAACGGTTCTACTAAC-1	6234	YX794	TRUE	Unknown	ab177178			YX794:AAACGGTTCTACTAAC-1	37762	6181	0.163683	YX794	ab177178
YX794:AAACGGTTCTGTAACT-1	643	YX794	TRUE	TRUE	ab177178			YX794:AAACGGTTCTGTAACT-1	3628	783	0.215821	YX794	ab177178
YX794:AAACTAGTCATAATGG-1	2729	YX794	TRUE	TRUE	ab177178			YX794:AAACTAGTCATAATGG-1	16564	4619	0.278858	YX794	ab177178
YX794:AAACTAGTCATCACAT-1	1390	YX794	TRUE	Unknown	ab177178			YX794:AAACTAGTCATCACAT-1	8370	1581	0.188889	YX794	ab177178
YX794:AAACTAGTCTAGCCAC-1	1545	YX794	TRUE	TRUE	ab177178			YX794:AAACTAGTCTAGCCAC-1	9113	2257	0.247668	YX794	ab177178
YX794:AAACTCGCATGGCTAA-1	1909	YX794	TRUE	TRUE	ab177178			YX794:AAACTCGCATGGCTAA-1	10796	2253	0.208688	YX794	ab177178
YX794:AAAGCCAGTCATTGAC-1	585	YX794	FALSE	TRUE	ab177178			YX794:AAAGCCAGTCATTGAC-1	3579	806	0.225203	YX794	ab177178
YX794:AAAGCCAGTTGTGCGC-1	6951	YX794	TRUE	Unknown	ab177178			YX794:AAAGCCAGTTGTGCGC-1	41306	10346	0.250472	YX794	ab177178
YX794:AAAGCCTAGAACAAGG-1	3513	YX794	TRUE	TRUE	ab177178			YX794:AAAGCCTAGAACAAGG-1	20107	4393	0.218481	YX794	ab177178
YX794:AAAGCCTAGATAGCTA-1	7349	YX794	TRUE	Unknown	ab177178			YX794:AAAGCCTAGATAGCTA-1	43904	9462	0.215516	YX794	ab177178
YX794:AAAGCCTAGCCAAACG-1	1188	YX794	TRUE	TRUE	ab177178			YX794:AAAGCCTAGCCAAACG-1	7113	1704	0.239561	YX794	ab177178
YX794:AAAGCCTAGGTAGCTG-1	1350	YX794	TRUE	TRUE	ab177178			YX794:AAAGCCTAGGTAGCTG-1	7875	2323	0.294984	YX794	ab177178
YX794:AAAGCGAAGCGAAGCC-1	3416	YX794	TRUE	TRUE	ab177178			YX794:AAAGCGAAGCGAAGCC-1	20051	4542	0.226522	YX794	ab177178
YX794:AAAGCGAAGCTCAAGG-1	2813	YX794	TRUE	TRUE	ab177178			YX794:AAAGCGAAGCTCAAGG-1	16106	3530	0.219173	YX794	ab177178
YX794:AAAGCGAAGGCTTGTC-1	430	YX794	TRUE	TRUE	ab177178			YX794:AAAGCGAAGGCTTGTC-1	2522	592	0.234734	YX794	ab177178
YX794:AAAGCGAAGTAGGATC-1	5974	YX794	TRUE	TRUE	ab177178			YX794:AAAGCGAAGTAGGATC-1	36421	7824	0.214821	YX794	ab177178
YX794:AAAGGAAGTAAACCGA-1	2331	YX794	TRUE	TRUE	ab177178			YX794:AAAGGAAGTAAACCGA-1	14336	3886	0.271066	YX794	ab177178
YX794:AAAGGAAGTCCTAACG-1	1088	YX794	TRUE	Unknown	ab177178			YX794:AAAGGAAGTCCTAACG-1	6252	1733	0.277191	YX794	ab177178
YX794:AAAGGAAGTCGGTTCA-1	1638	YX794	TRUE	TRUE	ab177178			YX794:AAAGGAAGTCGGTTCA-1	10875	3094	0.284506	YX794	ab177178
YX794:AAAGGAAGTTACTCCC-1	587	YX794	TRUE	Unknown	ab177178			YX794:AAAGGAAGTTACTCCC-1	3825	1094	0.286013	YX794	ab177178
YX794:AAAGGAAGTTCCTCAC-1	9756	YX794	TRUE	Unknown	ab177178			YX794:AAAGGAAGTTCCTCAC-1	57692	13850	0.240068	YX794	ab177178
YX794:AAAGGAAGTTGCTGGC-1	3160	YX794	TRUE	TRUE	ab177178			YX794:AAAGGAAGTTGCTGGC-1	18715	4401	0.235159	YX794	ab177178
YX794:AAAGGCAAGCAATAGC-1	2482	YX794	TRUE	Unknown	ab177178			YX794:AAAGGCAAGCAATAGC-1	14099	2865	0.203206	YX794	ab177178
YX794:AAAGGCAAGCCGATAG-1	5802	YX794	TRUE	TRUE	ab177178			YX794:AAAGGCAAGCCGATAG-1	31938	5791	0.18132	YX794	ab177178
YX794:AAAGGCAAGTGTGAGT-1	3139	YX794	TRUE	TRUE	ab177178			YX794:AAAGGCAAGTGTGAGT-1	17962	3680	0.204877	YX794	ab177178
YX794:AAAGGCAAGTTAGGAC-1	386	YX794	TRUE	Unknown	ab177178			YX794:AAAGGCAAGTTAGGAC-1	2138	577	0.269878	YX794	ab177178
YX794:AAAGGCGCATAAAGGA-1	2165	YX794	TRUE	TRUE	ab177178			YX794:AAAGGCGCATAAAGGA-1	12733	3560	0.279588	YX794	ab177178
YX794:AAAGGCTTCAAACATG-1	1335	YX794	TRUE	TRUE	ab177178			YX794:AAAGGCTTCAAACATG-1	7923	2259	0.285119	YX794	ab177178
YX794:AAAGGCTTCAAATACG-1	3519	YX794	TRUE	TRUE	ab177178			YX794:AAAGGCTTCAAATACG-1	20232	4128	0.204033	YX794	ab177178
YX794:AAAGGCTTCAGGGATT-1	4071	YX794	TRUE	Unknown	ab177178			YX794:AAAGGCTTCAGGGATT-1	24331	6616	0.271916	YX794	ab177178
YX794:AAAGGCTTCCTCTCGC-1	1370	YX794	TRUE	TRUE	ab177178			YX794:AAAGGCTTCCTCTCGC-1	7708	2268	0.29424	YX794	ab177178
YX794:AAAGGCTTCCTTAGTG-1	1274	YX794	TRUE	TRUE	ab177178			YX794:AAAGGCTTCCTTAGTG-1	7609	1158	0.152188	YX794	ab177178
YX794:AAAGGCTTCTAACTGT-1	10294	YX794	TRUE	Unknown	ab177178			YX794:AAAGGCTTCTAACTGT-1	61512	13851	0.225176	YX794	ab177178
YX794:AAAGGGATCAGAAAGG-1	4240	YX794	TRUE	TRUE	ab177178			YX794:AAAGGGATCAGAAAGG-1	26422	5520	0.208917	YX794	ab177178
YX794:AAAGGGATCGGTAATA-1	2342	YX794	TRUE	Unknown	ab177178			YX794:AAAGGGATCGGTAATA-1	14752	2679	0.181602	YX794	ab177178
YX794:AAAGGGATCTCCATGA-1	1105	YX794	TRUE	TRUE	ab177178			YX794:AAAGGGATCTCCATGA-1	6647	1453	0.218595	YX794	ab177178
YX794:AAAGGGATCTGGATCC-1	2634	YX794	TRUE	TRUE	ab177178			YX794:AAAGGGATCTGGATCC-1	15920	4255	0.267274	YX794	ab177178
YX794:AAAGGTACAATTGACG-1	704	YX794	TRUE	Unknown	ab177178			YX794:AAAGGTACAATTGACG-1	4084	894	0.218903	YX794	ab177178
YX794:AAAGGTACAGGCGAAA-1	1157	YX794	TRUE	TRUE	ab177178			YX794:AAAGGTACAGGCGAAA-1	7039	2087	0.296491	YX794	ab177178
YX794:AAAGGTACATGAGCTA-1	4124	YX794	TRUE	TRUE	ab177178			YX794:AAAGGTACATGAGCTA-1	23921	4888	0.204339	YX794	ab177178
YX794:AAAGTCATCCTTAGTG-1	289	YX794	FALSE	Unknown	ab177178			YX794:AAAGTCATCCTTAGTG-1	1798	403	0.224138	YX794	ab177178
YX794:AAAGTCATCGAAGTAC-1	20826	YX794	TRUE	Unknown	ab177178			YX794:AAAGTCATCGAAGTAC-1	123871	27863	0.224936	YX794	ab177178
YX794:AAAGTCATCTAGGCGA-1	841	YX794	TRUE	Unknown	ab177178			YX794:AAAGTCATCTAGGCGA-1	4973	1156	0.232455	YX794	ab177178
YX794:AAATAGGCAGTCTATC-1	305	YX794	FALSE	Unknown	ab177178			YX794:AAATAGGCAGTCTATC-1	1776	397	0.223536	YX794	ab177178
YX794:AAATAGGCAGTGAACC-1	6628	YX794	TRUE	TRUE	ab177178			YX794:AAATAGGCAGTGAACC-1	38115	8315	0.218156	YX794	ab177178
YX794:AAATAGGCATCCTGTG-1	827	YX794	TRUE	Unknown	ab177178			YX794:AAATAGGCATCCTGTG-1	5033	1019	0.202464	YX794	ab177178
YX794:AAATCCTTCATTACAC-1	5219	YX794	TRUE	TRUE	ab177178			YX794:AAATCCTTCATTACAC-1	29253	6504	0.222336	YX794	ab177178
YX794:AAATCCTTCCAACCTA-1	2685	YX794	TRUE	TRUE	ab177178			YX794:AAATCCTTCCAACCTA-1	15095	3976	0.263398	YX794	ab177178
YX794:AAATCCTTCCGTTATG-1	1071	YX794	TRUE	TRUE	ab177178			YX794:AAATCCTTCCGTTATG-1	6180	1420	0.229773	YX794	ab177178
YX794:AAATCCTTCGCTAGAG-1	4364	YX794	TRUE	TRUE	ab177178			YX794:AAATCCTTCGCTAGAG-1	23478	4594	0.195673	YX794	ab177178
YX794:AAATCCTTCTTGACCA-1	5188	YX794	TRUE	TRUE	ab177178			YX794:AAATCCTTCTTGACCA-1	28321	5808	0.205078	YX794	ab177178
YX794:AAATCCTTCTTGCTCT-1	6122	YX794	TRUE	TRUE	ab177178			YX794:AAATCCTTCTTGCTCT-1	34023	6709	0.19719	YX794	ab177178
YX794:AAATCGATCATAACGA-1	1003	YX794	TRUE	Unknown	ab177178			YX794:AAATCGATCATAACGA-1	5882	1434	0.243795	YX794	ab177178
YX794:AAATCGATCGCATTGC-1	296	YX794	FALSE	Unknown	ab177178			YX794:AAATCGATCGCATTGC-1	1687	336	0.19917	YX794	ab177178
YX794:AAATCGATCTAGGCGA-1	580	YX794	TRUE	TRUE	ab177178			YX794:AAATCGATCTAGGCGA-1	3506	1033	0.294638	YX794	ab177178
YX794:AAATGGACAATTGCTC-1	5512	YX794	TRUE	Unknown	ab177178			YX794:AAATGGACAATTGCTC-1	36412	7639	0.209793	YX794	ab177178
YX794:AAATGGACAGGTCCCT-1	3047	YX794	TRUE	TRUE	ab177178			YX794:AAATGGACAGGTCCCT-1	17287	3462	0.200266	YX794	ab177178
YX794:AAATGGACATCCGCTA-1	1612	YX794	TRUE	Unknown	ab177178			YX794:AAATGGACATCCGCTA-1	9549	2564	0.26851	YX794	ab177178
YX794:AAATGGACATCTATGC-1	7797	YX794	TRUE	TRUE	ab177178			YX794:AAATGGACATCTATGC-1	44881	9549	0.212763	YX794	ab177178
YX794:AAATGGACATTAGCCT-1	2056	YX794	TRUE	Unknown	ab177178			YX794:AAATGGACATTAGCCT-1	12163	2789	0.229302	YX794	ab177178
YX794:AAATTGCCAACCGTAA-1	1141	YX794	TRUE	TRUE	ab177178			YX794:AAATTGCCAACCGTAA-1	6665	1400	0.210053	YX794	ab177178
YX794:AAATTGCCAACGGTAC-1	8425	YX794	TRUE	FALSE	ab177178			YX794:AAATTGCCAACGGTAC-1	48257	10438	0.2163	YX794	ab177178
YX794:AAATTGCCAATGAAGA-1	2324	YX794	TRUE	TRUE	ab177178			YX794:AAATTGCCAATGAAGA-1	13611	2786	0.204687	YX794	ab177178
YX794:AAATTGCCACATTACC-1	2369	YX794	TRUE	Unknown	ab177178			YX794:AAATTGCCACATTACC-1	13548	3685	0.271996	YX794	ab177178
YX794:AAATTGCCAGGAGCTT-1	1272	YX794	TRUE	Unknown	ab177178			YX794:AAATTGCCAGGAGCTT-1	7650	1711	0.22366	YX794	ab177178
YX794:AAATTGCCATTATCTG-1	2418	YX794	TRUE	TRUE	ab177178			YX794:AAATTGCCATTATCTG-1	13392	2258	0.168608	YX794	ab177178
YX794:AACAACATCATGCGGA-1	900	YX794	TRUE	TRUE	ab177178			YX794:AACAACATCATGCGGA-1	5073	1395	0.274985	YX794	ab177178
YX794:AACAACATCCGTCCAG-1	1766	YX794	TRUE	TRUE	ab177178			YX794:AACAACATCCGTCCAG-1	9967	2425	0.243303	YX794	ab177178
YX794:AACAAGTGTCGGTTAT-1	2333	YX794	TRUE	TRUE	ab177178			YX794:AACAAGTGTCGGTTAT-1	13606	3289	0.241732	YX794	ab177178
YX794:AACAAGTGTGAGTTAG-1	260	YX794	TRUE	Unknown	ab177178			YX794:AACAAGTGTGAGTTAG-1	1480	331	0.223649	YX794	ab177178
YX794:AACAAGTGTTACTAGC-1	3475	YX794	TRUE	TRUE	ab177178			YX794:AACAAGTGTTACTAGC-1	20809	3073	0.147676	YX794	ab177178
YX794:AACAAGTGTTAGCTAC-1	4739	YX794	TRUE	TRUE	ab177178			YX794:AACAAGTGTTAGCTAC-1	27757	5538	0.199517	YX794	ab177178
YX794:AACAAGTGTTCCTCAC-1	3587	YX794	TRUE	TRUE	ab177178			YX794:AACAAGTGTTCCTCAC-1	20751	4936	0.237868	YX794	ab177178
YX794:AACACTAAGACTAATG-1	5395	YX794	TRUE	TRUE	ab177178			YX794:AACACTAAGACTAATG-1	30920	6059	0.195957	YX794	ab177178
YX794:AACACTAAGCTAAATG-1	2869	YX794	TRUE	TRUE	ab177178			YX794:AACACTAAGCTAAATG-1	16988	4128	0.242995	YX794	ab177178
YX794:AACACTAAGCTTAGGG-1	2129	YX794	TRUE	TRUE	ab177178			YX794:AACACTAAGCTTAGGG-1	12335	2257	0.182975	YX794	ab177178
YX794:AACACTAAGGCTCAAG-1	1513	YX794	TRUE	TRUE	ab177178			YX794:AACACTAAGGCTCAAG-1	9578	3559	0.371581	YX794	ab177178
YX794:AACATAGTCGACAAAC-1	3421	YX794	TRUE	TRUE	ab177178			YX794:AACATAGTCGACAAAC-1	20664	5706	0.276132	YX794	ab177178
YX794:AACATAGTCTAACCCA-1	13628	YX794	TRUE	Unknown	ab177178			YX794:AACATAGTCTAACCCA-1	78821	16544	0.209893	YX794	ab177178
YX794:AACATCAAGAGCTGGC-1	10510	YX794	TRUE	Unknown	ab177178			YX794:AACATCAAGAGCTGGC-1	62509	13388	0.214177	YX794	ab177178
YX794:AACATCAAGTTAGGAC-1	524	YX794	TRUE	TRUE	ab177178			YX794:AACATCAAGTTAGGAC-1	3111	1253	0.402764	YX794	ab177178
YX794:AACATGATCCGAAACG-1	2458	YX794	TRUE	TRUE	ab177178			YX794:AACATGATCCGAAACG-1	14391	3747	0.260371	YX794	ab177178
YX794:AACATGATCGCCCGTA-1	6065	YX794	TRUE	TRUE	ab177178			YX794:AACATGATCGCCCGTA-1	34574	9249	0.267513	YX794	ab177178
YX794:AACCACACAAGCCTGG-1	1934	YX794	TRUE	TRUE	ab177178			YX794:AACCACACAAGCCTGG-1	11445	3285	0.287025	YX794	ab177178
YX794:AACCACACAATTTGGG-1	4595	YX794	TRUE	TRUE	ab177178			YX794:AACCACACAATTTGGG-1	27403	5893	0.215049	YX794	ab177178
YX794:AACCACACAGAAACCC-1	2672	YX794	TRUE	TRUE	ab177178			YX794:AACCACACAGAAACCC-1	15871	3507	0.220969	YX794	ab177178
YX794:AACCACACAGGTGGAA-1	1519	YX794	TRUE	TRUE	ab177178			YX794:AACCACACAGGTGGAA-1	8904	2221	0.249438	YX794	ab177178
YX794:AACCAGGTCAACCGGA-1	1912	YX794	TRUE	TRUE	ab177178			YX794:AACCAGGTCAACCGGA-1	11209	2701	0.240967	YX794	ab177178
YX794:AACCAGGTCCCTGATA-1	2667	YX794	TRUE	Unknown	ab177178			YX794:AACCAGGTCCCTGATA-1	15828	3949	0.249495	YX794	ab177178
YX794:AACCAGGTCCGTAAGG-1	3069	YX794	TRUE	TRUE	ab177178			YX794:AACCAGGTCCGTAAGG-1	18542	3798	0.204832	YX794	ab177178
YX794:AACCAGGTCCTGTTAG-1	7700	YX794	TRUE	Unknown	ab177178			YX794:AACCAGGTCCTGTTAG-1	44380	9356	0.210816	YX794	ab177178
YX794:AACCCGGCAACGGTTA-1	2680	YX794	TRUE	TRUE	ab177178			YX794:AACCCGGCAACGGTTA-1	16527	3373	0.20409	YX794	ab177178
YX794:AACCCGGCACATGCCC-1	15252	YX794	TRUE	Unknown	ab177178			YX794:AACCCGGCACATGCCC-1	88842	20203	0.227404	YX794	ab177178
YX794:AACCCGGCACGATTCT-1	5931	YX794	TRUE	TRUE	ab177178			YX794:AACCCGGCACGATTCT-1	36149	9265	0.2563	YX794	ab177178
YX794:AACCCGGCAGCTCGAG-1	807	YX794	TRUE	TRUE	ab177178			YX794:AACCCGGCAGCTCGAG-1	5014	1291	0.257479	YX794	ab177178
YX794:AACCCGGCAGGAACCT-1	13578	YX794	TRUE	Unknown	ab177178			YX794:AACCCGGCAGGAACCT-1	81644	15846	0.194087	YX794	ab177178
YX794:AACCGCGCAACCAACA-1	1097	YX794	TRUE	Unknown	ab177178			YX794:AACCGCGCAACCAACA-1	3192	574	0.179825	YX794	ab177178
YX794:AACCGCGCAAGGACGA-1	729	YX794	TRUE	TRUE	ab177178			YX794:AACCGCGCAAGGACGA-1	3995	1139	0.285106	YX794	ab177178
YX794:AACCGCGCAATGAAGA-1	2193	YX794	TRUE	TRUE	ab177178			YX794:AACCGCGCAATGAAGA-1	9803	1825	0.186167	YX794	ab177178
YX794:AACCGCGCACAGCAAC-1	1330	YX794	TRUE	Unknown	ab177178			YX794:AACCGCGCACAGCAAC-1	7361	1678	0.227958	YX794	ab177178
YX794:AACCGCGCACGGATCG-1	2579	YX794	TRUE	TRUE	ab177178			YX794:AACCGCGCACGGATCG-1	13662	3835	0.280706	YX794	ab177178
YX794:AACCGCGCACGGATTA-1	1619	YX794	TRUE	Unknown	ab177178			YX794:AACCGCGCACGGATTA-1	10116	1521	0.150356	YX794	ab177178
YX794:AACCGCGCAGGTTGCG-1	7896	YX794	TRUE	TRUE	ab177178			YX794:AACCGCGCAGGTTGCG-1	42334	8315	0.196414	YX794	ab177178
YX794:AACCGCGCATTATCTG-1	1006	YX794	TRUE	TRUE	ab177178			YX794:AACCGCGCATTATCTG-1	5093	1025	0.201257	YX794	ab177178
YX794:AACCTGCTCAATGAGC-1	4183	YX794	TRUE	TRUE	ab177178			YX794:AACCTGCTCAATGAGC-1	24005	4080	0.169965	YX794	ab177178
YX794:AACCTGCTCTTAGCTG-1	2047	YX794	TRUE	TRUE	ab177178			YX794:AACCTGCTCTTAGCTG-1	11613	2893	0.249117	YX794	ab177178
YX794:AACCTTAGTCACTATA-1	2863	YX794	TRUE	TRUE	ab177178			YX794:AACCTTAGTCACTATA-1	17610	5291	0.300454	YX794	ab177178
YX794:AACCTTAGTCCAAGTT-1	984	YX794	TRUE	Unknown	ab177178			YX794:AACCTTAGTCCAAGTT-1	5913	1154	0.195163	YX794	ab177178
YX794:AACCTTAGTGAGACTA-1	3094	YX794	TRUE	Unknown	ab177178			YX794:AACCTTAGTGAGACTA-1	17889	4696	0.262508	YX794	ab177178
YX794:AACCTTAGTGAGTCCC-1	401	YX794	TRUE	Unknown	ab177178			YX794:AACCTTAGTGAGTCCC-1	2356	557	0.236418	YX794	ab177178
YX794:AACCTTAGTTTCCTCA-1	529	YX794	TRUE	Unknown	ab177178			YX794:AACCTTAGTTTCCTCA-1	3246	890	0.274184	YX794	ab177178
YX794:AACCTTTAGAGGAACA-1	7094	YX794	TRUE	TRUE	ab177178			YX794:AACCTTTAGAGGAACA-1	40951	7456	0.182071	YX794	ab177178
YX794:AACCTTTAGCAGCTCT-1	445	YX794	FALSE	Unknown	ab177178			YX794:AACCTTTAGCAGCTCT-1	2645	469	0.177316	YX794	ab177178
YX794:AACCTTTAGCAGGTAT-1	398	YX794	TRUE	Unknown	ab177178			YX794:AACCTTTAGCAGGTAT-1	2197	465	0.211652	YX794	ab177178
YX794:AACCTTTAGTATTGCT-1	1375	YX794	TRUE	TRUE	ab177178			YX794:AACCTTTAGTATTGCT-1	8244	1644	0.199418	YX794	ab177178
YX794:AACCTTTAGTTTCTCC-1	2431	YX794	TRUE	TRUE	ab177178			YX794:AACCTTTAGTTTCTCC-1	14601	4868	0.333402	YX794	ab177178
YX794:AACGATTCACTCCCTT-1	18374	YX794	TRUE	Unknown	ab177178			YX794:AACGATTCACTCCCTT-1	110976	24500	0.220768	YX794	ab177178
YX794:AACGATTCATGCATCT-1	1293	YX794	TRUE	Unknown	ab177178			YX794:AACGATTCATGCATCT-1	7315	1388	0.189747	YX794	ab177178
YX794:AACGATTCATTTGGCT-1	2961	YX794	TRUE	TRUE	ab177178			YX794:AACGATTCATTTGGCT-1	17393	3260	0.187432	YX794	ab177178
YX794:AACGCCCGTAACCTAC-1	553	YX794	TRUE	Unknown	ab177178			YX794:AACGCCCGTAACCTAC-1	3159	710	0.224755	YX794	ab177178
YX794:AACGCCCGTATCCGTG-1	742	YX794	TRUE	Unknown	ab177178			YX794:AACGCCCGTATCCGTG-1	4522	1142	0.252543	YX794	ab177178
YX794:AACGCCCGTCCCAGAC-1	888	YX794	TRUE	TRUE	ab177178			YX794:AACGCCCGTCCCAGAC-1	5362	1318	0.245804	YX794	ab177178
YX794:AACGCCCGTGAGGGTT-1	775	YX794	TRUE	TRUE	ab177178			YX794:AACGCCCGTGAGGGTT-1	4370	940	0.215103	YX794	ab177178
YX794:AACGCCCGTGGATGCG-1	1145	YX794	TRUE	Unknown	ab177178			YX794:AACGCCCGTGGATGCG-1	6383	1573	0.246436	YX794	ab177178
YX794:AACGCCCGTTCCGGAC-1	10606	YX794	TRUE	Unknown	ab177178			YX794:AACGCCCGTTCCGGAC-1	60572	12245	0.202156	YX794	ab177178
YX794:AACGCCCGTTCTGGCA-1	2643	YX794	TRUE	TRUE	ab177178			YX794:AACGCCCGTTCTGGCA-1	14457	3610	0.249706	YX794	ab177178
YX794:AACGCGCAGCATCCTA-1	2926	YX794	TRUE	TRUE	ab177178			YX794:AACGCGCAGCATCCTA-1	16974	3429	0.202015	YX794	ab177178
YX794:AACGCGCAGCTTGTTG-1	274	YX794	TRUE	Unknown	ab177178			YX794:AACGCGCAGCTTGTTG-1	1661	389	0.234196	YX794	ab177178
YX794:AACGCGCAGGATTGGT-1	1688	YX794	TRUE	TRUE	ab177178			YX794:AACGCGCAGGATTGGT-1	9508	2110	0.221918	YX794	ab177178
YX794:AACGCTTGTATCGGCC-1	2427	YX794	TRUE	TRUE	ab177178			YX794:AACGCTTGTATCGGCC-1	13198	2937	0.222534	YX794	ab177178
YX794:AACGCTTGTCAGTGCC-1	1728	YX794	TRUE	TRUE	ab177178			YX794:AACGCTTGTCAGTGCC-1	10011	2111	0.210868	YX794	ab177178
YX794:AACGCTTGTGAGGGTT-1	2966	YX794	TRUE	TRUE	ab177178			YX794:AACGCTTGTGAGGGTT-1	17063	4069	0.238469	YX794	ab177178
YX794:AACGCTTGTGCTTCCT-1	2814	YX794	TRUE	Unknown	ab177178			YX794:AACGCTTGTGCTTCCT-1	16358	4282	0.261768	YX794	ab177178
YX794:AACGCTTGTTAAACGG-1	4301	YX794	TRUE	TRUE	ab177178			YX794:AACGCTTGTTAAACGG-1	22996	5660	0.24613	YX794	ab177178
YX794:AACGCTTGTTACAGCT-1	1280	YX794	TRUE	TRUE	ab177178			YX794:AACGCTTGTTACAGCT-1	7238	2030	0.280464	YX794	ab177178
YX794:AACGGATTCACACCGT-1	7355	YX794	TRUE	TRUE	ab177178			YX794:AACGGATTCACACCGT-1	43236	10222	0.236423	YX794	ab177178
YX794:AACGGATTCCACCTGG-1	2159	YX794	TRUE	TRUE	ab177178			YX794:AACGGATTCCACCTGG-1	13544	3819	0.28197	YX794	ab177178
YX794:AACGGTGTCTGGGAAT-1	4570	YX794	TRUE	TRUE	ab177178			YX794:AACGGTGTCTGGGAAT-1	26757	5035	0.188175	YX794	ab177178
YX794:AACGGTTAGATAGCTA-1	400	YX794	TRUE	Unknown	ab177178			YX794:AACGGTTAGATAGCTA-1	2497	687	0.27513	YX794	ab177178
YX794:AACGGTTAGCAGGTAT-1	2137	YX794	TRUE	TRUE	ab177178			YX794:AACGGTTAGCAGGTAT-1	13055	2543	0.194791	YX794	ab177178
YX794:AACGGTTAGGGACTTG-1	22209	YX794	TRUE	Unknown	ab177178			YX794:AACGGTTAGGGACTTG-1	132459	31171	0.235326	YX794	ab177178
YX794:AACGGTTAGTGGCTAG-1	2220	YX794	TRUE	TRUE	ab177178			YX794:AACGGTTAGTGGCTAG-1	12866	2536	0.197109	YX794	ab177178
YX794:AACGGTTAGTTAACGA-1	7935	YX794	TRUE	TRUE	ab177178			YX794:AACGGTTAGTTAACGA-1	46683	9278	0.198745	YX794	ab177178
YX794:AACGTAATCAAGCTCC-1	2152	YX794	TRUE	TRUE	ab177178			YX794:AACGTAATCAAGCTCC-1	12974	4476	0.344998	YX794	ab177178
YX794:AACGTAATCATTGAGA-1	441	YX794	TRUE	TRUE	ab177178			YX794:AACGTAATCATTGAGA-1	2727	835	0.306197	YX794	ab177178
YX794:AACGTAATCCATCACA-1	551	YX794	TRUE	TRUE	ab177178			YX794:AACGTAATCCATCACA-1	3119	1048	0.336005	YX794	ab177178
YX794:AACGTAATCCCTCGTC-1	16392	YX794	TRUE	Unknown	ab177178			YX794:AACGTAATCCCTCGTC-1	95839	19592	0.204426	YX794	ab177178
YX794:AACGTAATCGTTTCTC-1	464	YX794	TRUE	TRUE	ab177178			YX794:AACGTAATCGTTTCTC-1	2784	973	0.349497	YX794	ab177178
YX794:AACGTAATCTACTAAC-1	2500	YX794	TRUE	TRUE	ab177178			YX794:AACGTAATCTACTAAC-1	14184	2879	0.202975	YX794	ab177178
YX794:AACGTACAGCTTAGGG-1	1562	YX794	TRUE	FALSE	ab177178			YX794:AACGTACAGCTTAGGG-1	9538	2271	0.2381	YX794	ab177178
YX794:AACGTACAGGCATGGC-1	1339	YX794	TRUE	TRUE	ab177178			YX794:AACGTACAGGCATGGC-1	7536	1674	0.222134	YX794	ab177178
YX794:AACGTACAGTACTGAA-1	1496	YX794	TRUE	TRUE	ab177178			YX794:AACGTACAGTACTGAA-1	8940	2691	0.301007	YX794	ab177178
YX794:AACGTACAGTGTCCAC-1	630	YX794	TRUE	TRUE	ab177178			YX794:AACGTACAGTGTCCAC-1	3906	748	0.1915	YX794	ab177178
YX794:AACGTACAGTTGCAGG-1	4507	YX794	TRUE	TRUE	ab177178			YX794:AACGTACAGTTGCAGG-1	26700	6621	0.247978	YX794	ab177178
YX794:AACGTTAAGATGCAAC-1	2595	YX794	TRUE	Unknown	ab177178			YX794:AACGTTAAGATGCAAC-1	16078	2983	0.185533	YX794	ab177178
YX794:AACGTTAAGCATTAAG-1	2587	YX794	TRUE	TRUE	ab177178			YX794:AACGTTAAGCATTAAG-1	15765	4200	0.266413	YX794	ab177178
YX794:AACGTTAAGGGATTTA-1	779	YX794	TRUE	Unknown	ab177178			YX794:AACGTTAAGGGATTTA-1	4305	974	0.226249	YX794	ab177178
YX794:AACGTTAAGTAAAGGG-1	6657	YX794	TRUE	TRUE	ab177178			YX794:AACGTTAAGTAAAGGG-1	38332	7705	0.201007	YX794	ab177178
YX794:AACGTTAAGTATTGGA-1	8038	YX794	TRUE	TRUE	ab177178			YX794:AACGTTAAGTATTGGA-1	48469	10652	0.219769	YX794	ab177178
YX794:AACTAACCACCATGCC-1	3376	YX794	TRUE	Unknown	ab177178			YX794:AACTAACCACCATGCC-1	19672	5079	0.258184	YX794	ab177178
YX794:AACTAACCACCTGTAT-1	2716	YX794	TRUE	TRUE	ab177178			YX794:AACTAACCACCTGTAT-1	15996	3194	0.199675	YX794	ab177178
YX794:AACTAACCACTAATCC-1	2424	YX794	TRUE	TRUE	ab177178			YX794:AACTAACCACTAATCC-1	14282	3798	0.265929	YX794	ab177178
YX794:AACTAACCAGGATGTC-1	475	YX794	TRUE	Unknown	ab177178			YX794:AACTAACCAGGATGTC-1	2714	743	0.273766	YX794	ab177178
YX794:AACTAACCATATTGCC-1	2140	YX794	TRUE	TRUE	ab177178			YX794:AACTAACCATATTGCC-1	13160	3791	0.28807	YX794	ab177178
YX794:AACTAACCATCAATCC-1	3124	YX794	TRUE	TRUE	ab177178			YX794:AACTAACCATCAATCC-1	17938	4889	0.27255	YX794	ab177178
YX794:AACTAACCATCAGTAG-1	1737	YX794	TRUE	TRUE	ab177178			YX794:AACTAACCATCAGTAG-1	10511	2237	0.212825	YX794	ab177178
YX794:AACTAAGTCACTTGCA-1	2825	YX794	TRUE	Unknown	ab177178			YX794:AACTAAGTCACTTGCA-1	17589	3074	0.174768	YX794	ab177178
YX794:AACTAAGTCCTTAACG-1	12261	YX794	TRUE	TRUE	ab177178			YX794:AACTAAGTCCTTAACG-1	73002	10536	0.144325	YX794	ab177178
YX794:AACTAAGTCTTGACCA-1	1319	YX794	TRUE	TRUE	ab177178			YX794:AACTAAGTCTTGACCA-1	7590	1519	0.200132	YX794	ab177178
YX794:AACTGAGGTAACGATG-1	7552	YX794	TRUE	Unknown	ab177178			YX794:AACTGAGGTAACGATG-1	45114	7665	0.169903	YX794	ab177178
YX794:AACTGAGGTAAGGGCT-1	1310	YX794	TRUE	TRUE	ab177178			YX794:AACTGAGGTAAGGGCT-1	7562	1501	0.198492	YX794	ab177178
YX794:AACTGAGGTACTAGGA-1	30604	YX794	FALSE	Unknown	ab177178			YX794:AACTGAGGTACTAGGA-1	191033	29963	0.156847	YX794	ab177178
YX794:AACTGAGGTGCTTCGA-1	7044	YX794	TRUE	Unknown	ab177178			YX794:AACTGAGGTGCTTCGA-1	41894	9719	0.23199	YX794	ab177178
YX794:AACTGAGGTTTGCTGG-1	7556	YX794	TRUE	TRUE	ab177178			YX794:AACTGAGGTTTGCTGG-1	44428	9125	0.205388	YX794	ab177178
YX794:AACTGGCCAATTAGCG-1	586	YX794	TRUE	TRUE	ab177178			YX794:AACTGGCCAATTAGCG-1	3331	735	0.220654	YX794	ab177178
YX794:AACTGGCCAGGATCAC-1	14055	YX794	TRUE	TRUE	ab177178			YX794:AACTGGCCAGGATCAC-1	81854	16953	0.207113	YX794	ab177178
YX794:AACTGGCCATGAAGCC-1	7681	YX794	TRUE	Unknown	ab177178			YX794:AACTGGCCATGAAGCC-1	42591	7864	0.18464	YX794	ab177178
YX794:AACTGGCCATGAGGGA-1	419	YX794	TRUE	TRUE	ab177178			YX794:AACTGGCCATGAGGGA-1	1950	474	0.243077	YX794	ab177178
YX794:AACTTGTTCAATAACG-1	6129	YX794	TRUE	TRUE	ab177178			YX794:AACTTGTTCAATAACG-1	35348	7552	0.213647	YX794	ab177178
YX794:AACTTGTTCAGGAGCC-1	1132	YX794	TRUE	FALSE	ab177178			YX794:AACTTGTTCAGGAGCC-1	6957	1861	0.2675	YX794	ab177178
YX794:AACTTGTTCATGGTCC-1	10440	YX794	TRUE	Unknown	ab177178			YX794:AACTTGTTCATGGTCC-1	61158	12718	0.207953	YX794	ab177178
YX794:AACTTGTTCGAAGCAT-1	5113	YX794	TRUE	TRUE	ab177178			YX794:AACTTGTTCGAAGCAT-1	30268	6867	0.226873	YX794	ab177178
YX794:AAGAATCGTACGCACC-1	15070	YX794	TRUE	Unknown	ab177178			YX794:AAGAATCGTACGCACC-1	86446	19181	0.221884	YX794	ab177178
YX794:AAGAATCGTATGGTCT-1	6227	YX794	TRUE	Unknown	ab177178			YX794:AAGAATCGTATGGTCT-1	34721	7640	0.22004	YX794	ab177178
YX794:AAGAATCGTTCCGGAC-1	3420	YX794	TRUE	TRUE	ab177178			YX794:AAGAATCGTTCCGGAC-1	19381	4313	0.222538	YX794	ab177178
YX794:AAGAATCGTTGAGGTA-1	3709	YX794	TRUE	Unknown	ab177178			YX794:AAGAATCGTTGAGGTA-1	21630	5255	0.24295	YX794	ab177178
YX794:AAGACCAGTAGGTGAC-1	890	YX794	TRUE	TRUE	ab177178			YX794:AAGACCAGTAGGTGAC-1	5234	1310	0.250287	YX794	ab177178
YX794:AAGACCAGTTAAACGG-1	1068	YX794	TRUE	Unknown	ab177178			YX794:AAGACCAGTTAAACGG-1	5613	984	0.175307	YX794	ab177178
YX794:AAGACCAGTTAGTTTG-1	646	YX794	TRUE	TRUE	ab177178			YX794:AAGACCAGTTAGTTTG-1	3503	1117	0.31887	YX794	ab177178
YX794:AAGACCAGTTGCTCTC-1	249	YX794	FALSE	Unknown	ab177178			YX794:AAGACCAGTTGCTCTC-1	1316	406	0.308511	YX794	ab177178
YX794:AAGACTCAGAAAGGCA-1	3940	YX794	TRUE	TRUE	ab177178			YX794:AAGACTCAGAAAGGCA-1	23677	6573	0.277611	YX794	ab177178
YX794:AAGACTCAGAACAACC-1	9601	YX794	TRUE	Unknown	ab177178			YX794:AAGACTCAGAACAACC-1	54802	10721	0.195632	YX794	ab177178
YX794:AAGACTCAGCCATCAC-1	2759	YX794	TRUE	TRUE	ab177178			YX794:AAGACTCAGCCATCAC-1	15642	3250	0.207774	YX794	ab177178
YX794:AAGACTCAGGCCTAAG-1	661	YX794	TRUE	TRUE	ab177178			YX794:AAGACTCAGGCCTAAG-1	3693	854	0.231248	YX794	ab177178
YX794:AAGACTCAGGGAGCAG-1	1421	YX794	TRUE	TRUE	ab177178			YX794:AAGACTCAGGGAGCAG-1	8463	1715	0.202647	YX794	ab177178
YX794:AAGACTCAGTTAGTAG-1	8779	YX794	TRUE	Unknown	ab177178			YX794:AAGACTCAGTTAGTAG-1	52153	10092	0.193508	YX794	ab177178
YX794:AAGACTCAGTTTACGT-1	634	YX794	TRUE	Unknown	ab177178			YX794:AAGACTCAGTTTACGT-1	3611	894	0.247577	YX794	ab177178
YX794:AAGCCATAGGATTATG-1	16804	YX794	TRUE	Unknown	ab177178			YX794:AAGCCATAGGATTATG-1	98895	19180	0.193943	YX794	ab177178
YX794:AAGCCATAGTATCGCC-1	15439	YX794	TRUE	Unknown	ab177178			YX794:AAGCCATAGTATCGCC-1	88872	21711	0.244295	YX794	ab177178
YX794:AAGCCATAGTATTGGA-1	3544	YX794	TRUE	Unknown	ab177178			YX794:AAGCCATAGTATTGGA-1	22164	6903	0.311451	YX794	ab177178
YX794:AAGCCTCTCAATTAGG-1	6432	YX794	TRUE	TRUE	ab177178			YX794:AAGCCTCTCAATTAGG-1	36693	8650	0.23574	YX794	ab177178
YX794:AAGCCTCTCCACAATT-1	1900	YX794	TRUE	TRUE	ab177178			YX794:AAGCCTCTCCACAATT-1	10362	2303	0.222254	YX794	ab177178
YX794:AAGCCTCTCCTCTACT-1	547	YX794	TRUE	TRUE	ab177178			YX794:AAGCCTCTCCTCTACT-1	3366	574	0.170529	YX794	ab177178
YX794:AAGCCTCTCGCGAGGT-1	294	YX794	FALSE	Unknown	ab177178			YX794:AAGCCTCTCGCGAGGT-1	1401	287	0.204854	YX794	ab177178
YX794:AAGCCTCTCGCGAGTA-1	2506	YX794	TRUE	TRUE	ab177178			YX794:AAGCCTCTCGCGAGTA-1	14268	3208	0.224839	YX794	ab177178
YX794:AAGCCTCTCTTTGGGC-1	731	YX794	TRUE	TRUE	ab177178			YX794:AAGCCTCTCTTTGGGC-1	3981	1217	0.305702	YX794	ab177178
YX794:AAGCGATTCACACAAA-1	27465	YX794	FALSE	Unknown	ab177178			YX794:AAGCGATTCACACAAA-1	166346	38874	0.233694	YX794	ab177178
YX794:AAGCGATTCAGGGCTA-1	4228	YX794	TRUE	Unknown	ab177178			YX794:AAGCGATTCAGGGCTA-1	25520	5648	0.221317	YX794	ab177178
YX794:AAGCGATTCGCTTCGG-1	13068	YX794	TRUE	Unknown	ab177178			YX794:AAGCGATTCGCTTCGG-1	77598	13332	0.171809	YX794	ab177178
YX794:AAGCGATTCTAATCCG-1	15037	YX794	TRUE	TRUE	ab177178			YX794:AAGCGATTCTAATCCG-1	91494	17292	0.188996	YX794	ab177178
YX794:AAGCGATTCTCCTCAT-1	4690	YX794	TRUE	Unknown	ab177178			YX794:AAGCGATTCTCCTCAT-1	28456	8273	0.29073	YX794	ab177178
YX794:AAGCGCTCAATCTGGA-1	498	YX794	TRUE	Unknown	ab177178			YX794:AAGCGCTCAATCTGGA-1	2731	669	0.244965	YX794	ab177178
YX794:AAGCGCTCAATTGACG-1	1987	YX794	TRUE	TRUE	ab177178			YX794:AAGCGCTCAATTGACG-1	8990	1950	0.216908	YX794	ab177178
YX794:AAGCGCTCACTCAATC-1	822	YX794	TRUE	TRUE	ab177178			YX794:AAGCGCTCACTCAATC-1	4700	1102	0.234468	YX794	ab177178
YX794:AAGCGCTCAGGTAACC-1	4374	YX794	TRUE	Unknown	ab177178			YX794:AAGCGCTCAGGTAACC-1	23690	5224	0.220515	YX794	ab177178
YX794:AAGCGCTCATCATCAC-1	298	YX794	TRUE	Unknown	ab177178			YX794:AAGCGCTCATCATCAC-1	1779	544	0.30579	YX794	ab177178
YX794:AAGCGCTCATCCTGGC-1	3820	YX794	TRUE	TRUE	ab177178			YX794:AAGCGCTCATCCTGGC-1	20982	4601	0.219283	YX794	ab177178
YX794:AAGCGCTCATTCATTG-1	42130	YX794	TRUE	Unknown	ab177178			YX794:AAGCGCTCATTCATTG-1	246685	49183	0.199376	YX794	ab177178
YX794:AAGCGGGAGAAGCAAG-1	6127	YX794	TRUE	TRUE	ab177178			YX794:AAGCGGGAGAAGCAAG-1	35996	7324	0.203467	YX794	ab177178
YX794:AAGCGGGAGTCACACC-1	1759	YX794	TRUE	Unknown	ab177178			YX794:AAGCGGGAGTCACACC-1	10707	2426	0.226581	YX794	ab177178
YX794:AAGCGGGAGTCGCGAA-1	1567	YX794	TRUE	TRUE	ab177178			YX794:AAGCGGGAGTCGCGAA-1	9549	2691	0.28181	YX794	ab177178
YX794:AAGCGGGAGTTAACCT-1	7926	YX794	TRUE	TRUE	ab177178			YX794:AAGCGGGAGTTAACCT-1	48032	10741	0.223622	YX794	ab177178
YX794:AAGCGGGAGTTTACGT-1	4503	YX794	TRUE	TRUE	ab177178			YX794:AAGCGGGAGTTTACGT-1	26694	5085	0.190492	YX794	ab177178
YX794:AAGCGGGAGTTTCTGG-1	6525	YX794	TRUE	TRUE	ab177178			YX794:AAGCGGGAGTTTCTGG-1	38388	5905	0.153824	YX794	ab177178
YX794:AAGCTAATCAGGTCGA-1	9255	YX794	TRUE	TRUE	ab177178			YX794:AAGCTAATCAGGTCGA-1	57602	12643	0.219489	YX794	ab177178
YX794:AAGCTAATCATAATGG-1	750	YX794	TRUE	Unknown	ab177178			YX794:AAGCTAATCATAATGG-1	4526	1185	0.261821	YX794	ab177178
YX794:AAGCTAATCATTAGCT-1	721	YX794	TRUE	TRUE	ab177178			YX794:AAGCTAATCATTAGCT-1	4252	1115	0.26223	YX794	ab177178
YX794:AAGCTAATCGACAAGT-1	6282	YX794	TRUE	Unknown	ab177178			YX794:AAGCTAATCGACAAGT-1	37694	8742	0.23192	YX794	ab177178
YX794:AAGCTAATCGCTTCGG-1	2987	YX794	TRUE	TRUE	ab177178			YX794:AAGCTAATCGCTTCGG-1	17022	3714	0.218188	YX794	ab177178
YX794:AAGCTAATCGGTTAGG-1	903	YX794	TRUE	TRUE	ab177178			YX794:AAGCTAATCGGTTAGG-1	5242	1280	0.244182	YX794	ab177178
YX794:AAGCTAATCTACTAAC-1	226	YX794	FALSE	Unknown	ab177178			YX794:AAGCTAATCTACTAAC-1	1303	194	0.148887	YX794	ab177178
YX794:AAGCTAGGTAATCCAC-1	860	YX794	TRUE	Unknown	ab177178			YX794:AAGCTAGGTAATCCAC-1	5232	1114	0.21292	YX794	ab177178
YX794:AAGCTAGGTATAGCGA-1	1160	YX794	TRUE	TRUE	ab177178			YX794:AAGCTAGGTATAGCGA-1	7345	1789	0.243567	YX794	ab177178
YX794:AAGCTAGGTGATCCTG-1	466	YX794	FALSE	Unknown	ab177178			YX794:AAGCTAGGTGATCCTG-1	2520	589	0.23373	YX794	ab177178
YX794:AAGCTAGGTTTGCTCC-1	9126	YX794	TRUE	TRUE	ab177178			YX794:AAGCTAGGTTTGCTCC-1	54502	10083	0.185002	YX794	ab177178
YX794:AAGCTCGAGACTCCGT-1	2834	YX794	TRUE	Unknown	ab177178			YX794:AAGCTCGAGACTCCGT-1	16523	4175	0.252678	YX794	ab177178
YX794:AAGCTCGAGCAACCCT-1	4687	YX794	TRUE	TRUE	ab177178			YX794:AAGCTCGAGCAACCCT-1	28043	5967	0.21278	YX794	ab177178
YX794:AAGCTCGAGCCTTCAA-1	13830	YX794	TRUE	Unknown	ab177178			YX794:AAGCTCGAGCCTTCAA-1	83087	16317	0.196385	YX794	ab177178
YX794:AAGCTCGAGCTCGACT-1	2006	YX794	TRUE	Unknown	ab177178			YX794:AAGCTCGAGCTCGACT-1	12705	1298	0.102165	YX794	ab177178
YX794:AAGCTCGAGGAAGTAG-1	2949	YX794	TRUE	TRUE	ab177178			YX794:AAGCTCGAGGAAGTAG-1	16800	3542	0.210833	YX794	ab177178
YX794:AAGCTCGAGTGAGGCC-1	4563	YX794	TRUE	Unknown	ab177178			YX794:AAGCTCGAGTGAGGCC-1	25195	5549	0.220242	YX794	ab177178
YX794:AAGCTCGAGTTATGGA-1	3401	YX794	TRUE	Unknown	ab177178			YX794:AAGCTCGAGTTATGGA-1	20943	5918	0.282577	YX794	ab177178
YX794:AAGCTTGCAAACATGT-1	4414	YX794	TRUE	TRUE	ab177178			YX794:AAGCTTGCAAACATGT-1	25750	4336	0.168388	YX794	ab177178
YX794:AAGCTTGCAAATGCTG-1	4950	YX794	TRUE	TRUE	ab177178			YX794:AAGCTTGCAAATGCTG-1	30106	5171	0.17176	YX794	ab177178
YX794:AAGCTTGCACCACAAA-1	4821	YX794	TRUE	TRUE	ab177178			YX794:AAGCTTGCACCACAAA-1	27520	5708	0.207413	YX794	ab177178
YX794:AAGCTTGCACCGTTAT-1	4308	YX794	TRUE	TRUE	ab177178			YX794:AAGCTTGCACCGTTAT-1	25954	6280	0.241967	YX794	ab177178
YX794:AAGCTTGCACTAGTAG-1	5202	YX794	TRUE	TRUE	ab177178			YX794:AAGCTTGCACTAGTAG-1	29950	6442	0.215092	YX794	ab177178
YX794:AAGCTTGCAGGATGGA-1	11443	YX794	TRUE	TRUE	ab177178			YX794:AAGCTTGCAGGATGGA-1	67236	12737	0.189437	YX794	ab177178
YX794:AAGCTTGCATGCTGGG-1	2285	YX794	TRUE	Unknown	ab177178			YX794:AAGCTTGCATGCTGGG-1	13150	3927	0.298631	YX794	ab177178
YX794:AAGCTTGCATTGTTTG-1	15702	YX794	TRUE	TRUE	ab177178			YX794:AAGCTTGCATTGTTTG-1	92818	16267	0.175257	YX794	ab177178
YX794:AAGGAACCACATTGTC-1	11244	YX794	TRUE	TRUE	ab177178			YX794:AAGGAACCACATTGTC-1	65955	12554	0.190342	YX794	ab177178
YX794:AAGGAACCAGTTAAAC-1	544	YX794	TRUE	TRUE	ab177178			YX794:AAGGAACCAGTTAAAC-1	3168	811	0.255997	YX794	ab177178
YX794:AAGGAACCATTGTCTA-1	5811	YX794	TRUE	TRUE	ab177178			YX794:AAGGAACCATTGTCTA-1	35453	6629	0.18698	YX794	ab177178
YX794:AAGGAGGGTAAAGGTT-1	2720	YX794	TRUE	TRUE	ab177178			YX794:AAGGAGGGTAAAGGTT-1	16677	3887	0.233075	YX794	ab177178
YX794:AAGGAGGGTAATGGTG-1	2893	YX794	TRUE	TRUE	ab177178			YX794:AAGGAGGGTAATGGTG-1	16586	3176	0.191487	YX794	ab177178
YX794:AAGGAGGGTTGGGTAA-1	2277	YX794	TRUE	Unknown	ab177178			YX794:AAGGAGGGTTGGGTAA-1	13033	3499	0.268472	YX794	ab177178
YX794:AAGGCACGTTAAGGAT-1	1212	YX794	TRUE	Unknown	ab177178			YX794:AAGGCACGTTAAGGAT-1	6855	1975	0.288111	YX794	ab177178
YX794:AAGGCCGGTAGAGGGA-1	2082	YX794	TRUE	Unknown	ab177178			YX794:AAGGCCGGTAGAGGGA-1	12380	2829	0.228514	YX794	ab177178
YX794:AAGGCCGGTCCTGACA-1	288	YX794	FALSE	Unknown	ab177178			YX794:AAGGCCGGTCCTGACA-1	1824	348	0.190789	YX794	ab177178
YX794:AAGGCCGGTTGGGTAA-1	1044	YX794	TRUE	TRUE	ab177178			YX794:AAGGCCGGTTGGGTAA-1	5663	1415	0.249868	YX794	ab177178
YX794:AAGGCCGGTTTCACCC-1	834	YX794	TRUE	TRUE	ab177178			YX794:AAGGCCGGTTTCACCC-1	4833	1483	0.306849	YX794	ab177178
YX794:AAGGCTAGTCCAATTA-1	10495	YX794	TRUE	Unknown	ab177178			YX794:AAGGCTAGTCCAATTA-1	63055	15445	0.244945	YX794	ab177178
YX794:AAGGCTAGTGCGTAAA-1	5389	YX794	TRUE	TRUE	ab177178			YX794:AAGGCTAGTGCGTAAA-1	33655	5541	0.164641	YX794	ab177178
YX794:AAGGCTAGTGTCCACA-1	3690	YX794	TRUE	Unknown	ab177178			YX794:AAGGCTAGTGTCCACA-1	22715	4558	0.20066	YX794	ab177178
YX794:AAGGCTAGTTAGTTTG-1	3751	YX794	TRUE	TRUE	ab177178			YX794:AAGGCTAGTTAGTTTG-1	21456	3753	0.174916	YX794	ab177178
YX794:AAGGCTAGTTATGGGA-1	7607	YX794	TRUE	TRUE	ab177178			YX794:AAGGCTAGTTATGGGA-1	45325	10698	0.236029	YX794	ab177178
YX794:AAGGCTGTCAATCGGG-1	3481	YX794	TRUE	TRUE	ab177178			YX794:AAGGCTGTCAATCGGG-1	20156	3281	0.16278	YX794	ab177178
YX794:AAGGCTGTCCCATAGC-1	501	YX794	TRUE	Unknown	ab177178			YX794:AAGGCTGTCCCATAGC-1	3653	396	0.108404	YX794	ab177178
YX794:AAGGCTGTCCTTATGG-1	2660	YX794	TRUE	TRUE	ab177178			YX794:AAGGCTGTCCTTATGG-1	14959	2927	0.195668	YX794	ab177178
YX794:AAGGCTGTCCTTGCAA-1	7355	YX794	TRUE	Unknown	ab177178			YX794:AAGGCTGTCCTTGCAA-1	42678	10452	0.244904	YX794	ab177178
YX794:AAGGCTGTCGCGAGGT-1	4551	YX794	TRUE	TRUE	ab177178			YX794:AAGGCTGTCGCGAGGT-1	24596	3945	0.160392	YX794	ab177178
YX794:AAGGCTGTCTAGCCTA-1	818	YX794	TRUE	TRUE	ab177178			YX794:AAGGCTGTCTAGCCTA-1	4755	1268	0.266667	YX794	ab177178
YX794:AAGGCTGTCTATATGC-1	2638	YX794	TRUE	TRUE	ab177178			YX794:AAGGCTGTCTATATGC-1	15408	3947	0.256166	YX794	ab177178
YX794:AAGGCTTAGACAAACC-1	1234	YX794	TRUE	TRUE	ab177178			YX794:AAGGCTTAGACAAACC-1	7607	2430	0.319443	YX794	ab177178
YX794:AAGGCTTAGCATGTTT-1	331	YX794	TRUE	Unknown	ab177178			YX794:AAGGCTTAGCATGTTT-1	1729	504	0.291498	YX794	ab177178
YX794:AAGGCTTAGGACGAAA-1	978	YX794	TRUE	TRUE	ab177178			YX794:AAGGCTTAGGACGAAA-1	5593	1069	0.191132	YX794	ab177178
YX794:AAGGCTTAGGCTTCAC-1	2852	YX794	TRUE	Unknown	ab177178			YX794:AAGGCTTAGGCTTCAC-1	18107	4212	0.232617	YX794	ab177178
YX794:AAGGCTTAGGGCTACA-1	10714	YX794	TRUE	Unknown	ab177178			YX794:AAGGCTTAGGGCTACA-1	63619	13635	0.214323	YX794	ab177178
YX794:AAGGCTTAGGTTGGTG-1	6153	YX794	TRUE	Unknown	ab177178			YX794:AAGGCTTAGGTTGGTG-1	35659	6592	0.184862	YX794	ab177178
YX794:AAGGGAGGTAAGGGCT-1	320	YX794	FALSE	TRUE	ab177178			YX794:AAGGGAGGTAAGGGCT-1	1987	404	0.203322	YX794	ab177178
YX794:AAGGGAGGTACAATGG-1	11067	YX794	TRUE	TRUE	ab177178			YX794:AAGGGAGGTACAATGG-1	67628	11703	0.17305	YX794	ab177178
YX794:AAGGGAGGTCATTACA-1	1712	YX794	TRUE	TRUE	ab177178			YX794:AAGGGAGGTCATTACA-1	9976	2546	0.255213	YX794	ab177178
YX794:AAGGGAGGTGGGTAAC-1	4496	YX794	TRUE	TRUE	ab177178			YX794:AAGGGAGGTGGGTAAC-1	26291	5518	0.209882	YX794	ab177178
YX794:AAGGGCCTCAATTGCT-1	3256	YX794	TRUE	TRUE	ab177178			YX794:AAGGGCCTCAATTGCT-1	18769	4588	0.244446	YX794	ab177178
YX794:AAGGGCCTCTCCTCAT-1	14015	YX794	TRUE	Unknown	ab177178			YX794:AAGGGCCTCTCCTCAT-1	80306	18104	0.225438	YX794	ab177178
YX794:AAGGTATGTCACCAAT-1	600	YX794	TRUE	Unknown	ab177178			YX794:AAGGTATGTCACCAAT-1	3850	823	0.213766	YX794	ab177178
YX794:AAGGTATGTCAGTGCC-1	15433	YX794	TRUE	Unknown	ab177178			YX794:AAGGTATGTCAGTGCC-1	89550	19551	0.218325	YX794	ab177178
YX794:AAGGTATGTCTGTGCA-1	3035	YX794	TRUE	TRUE	ab177178			YX794:AAGGTATGTCTGTGCA-1	18021	5434	0.301537	YX794	ab177178
YX794:AAGGTATGTGCACCAC-1	2264	YX794	TRUE	TRUE	ab177178			YX794:AAGGTATGTGCACCAC-1	13232	2998	0.226572	YX794	ab177178
YX794:AAGGTATGTGCTTCTC-1	2144	YX794	TRUE	TRUE	ab177178			YX794:AAGGTATGTGCTTCTC-1	13230	2688	0.203175	YX794	ab177178
YX794:AAGGTTATCACAGCAG-1	5833	YX794	TRUE	TRUE	ab177178			YX794:AAGGTTATCACAGCAG-1	34016	7700	0.226364	YX794	ab177178
YX794:AAGGTTATCATGAGGT-1	1309	YX794	TRUE	TRUE	ab177178			YX794:AAGGTTATCATGAGGT-1	7748	1819	0.23477	YX794	ab177178
YX794:AAGGTTATCATGGTCC-1	8927	YX794	TRUE	Unknown	ab177178			YX794:AAGGTTATCATGGTCC-1	52114	9872	0.189431	YX794	ab177178
YX794:AAGGTTATCCCGCTGA-1	1308	YX794	TRUE	Unknown	ab177178			YX794:AAGGTTATCCCGCTGA-1	7965	2014	0.252856	YX794	ab177178
YX794:AAGGTTATCCCTGATA-1	1345	YX794	TRUE	TRUE	ab177178			YX794:AAGGTTATCCCTGATA-1	8112	2512	0.309665	YX794	ab177178
YX794:AAGGTTATCCGAAACG-1	1507	YX794	TRUE	TRUE	ab177178			YX794:AAGGTTATCCGAAACG-1	8813	2392	0.271417	YX794	ab177178
YX794:AAGGTTATCGCGACTT-1	6972	YX794	TRUE	TRUE	ab177178			YX794:AAGGTTATCGCGACTT-1	42213	10269	0.243266	YX794	ab177178
YX794:AAGTAACGTAGCTTAC-1	6250	YX794	TRUE	TRUE	ab177178			YX794:AAGTAACGTAGCTTAC-1	35933	7364	0.204937	YX794	ab177178
YX794:AAGTAACGTCATAGAG-1	1022	YX794	TRUE	TRUE	ab177178			YX794:AAGTAACGTCATAGAG-1	6044	1601	0.264891	YX794	ab177178
YX794:AAGTAACGTCCATTAA-1	1768	YX794	TRUE	TRUE	ab177178			YX794:AAGTAACGTCCATTAA-1	10238	3006	0.293612	YX794	ab177178
YX794:AAGTAACGTCTTGACG-1	836	YX794	TRUE	TRUE	ab177178			YX794:AAGTAACGTCTTGACG-1	4581	1285	0.280506	YX794	ab177178
YX794:AAGTAACGTGGCTTAT-1	4806	YX794	TRUE	TRUE	ab177178			YX794:AAGTAACGTGGCTTAT-1	26900	5104	0.18974	YX794	ab177178
YX794:AAGTAACGTTAATCCA-1	7036	YX794	TRUE	TRUE	ab177178			YX794:AAGTAACGTTAATCCA-1	39422	8777	0.222642	YX794	ab177178
YX794:AAGTAACGTTAGTGCT-1	2389	YX794	TRUE	TRUE	ab177178			YX794:AAGTAACGTTAGTGCT-1	13980	3106	0.222175	YX794	ab177178
YX794:AAGTAACGTTGTTGTA-1	796	YX794	TRUE	TRUE	ab177178			YX794:AAGTAACGTTGTTGTA-1	4751	908	0.191118	YX794	ab177178
YX794:AAGTAGGAGCTCCTAA-1	1131	YX794	TRUE	TRUE	ab177178			YX794:AAGTAGGAGCTCCTAA-1	6319	1619	0.256211	YX794	ab177178
YX794:AAGTAGGAGTTACGTT-1	344	YX794	TRUE	Unknown	ab177178			YX794:AAGTAGGAGTTACGTT-1	2075	329	0.158554	YX794	ab177178
YX794:AAGTCATCAATTGCTC-1	467	YX794	FALSE	Unknown	ab177178			YX794:AAGTCATCAATTGCTC-1	2622	698	0.266209	YX794	ab177178
YX794:AAGTCATCACCTGGTC-1	4221	YX794	TRUE	TRUE	ab177178			YX794:AAGTCATCACCTGGTC-1	23735	5494	0.231473	YX794	ab177178
YX794:AAGTCATCAGGAATAA-1	4374	YX794	TRUE	TRUE	ab177178			YX794:AAGTCATCAGGAATAA-1	25402	6325	0.248996	YX794	ab177178
YX794:AAGTCATCAGGTATTG-1	2318	YX794	TRUE	TRUE	ab177178			YX794:AAGTCATCAGGTATTG-1	13371	3471	0.259592	YX794	ab177178
YX794:AAGTCATCATCATCAC-1	2338	YX794	TRUE	TRUE	ab177178			YX794:AAGTCATCATCATCAC-1	13886	3030	0.218205	YX794	ab177178
YX794:AAGTCATCATTACAGG-1	216	YX794	FALSE	Unknown	ab177178			YX794:AAGTCATCATTACAGG-1	1384	202	0.145954	YX794	ab177178
YX794:AAGTCATCATTCCTGG-1	3896	YX794	TRUE	Unknown	ab177178			YX794:AAGTCATCATTCCTGG-1	22128	3988	0.180224	YX794	ab177178
YX794:AAGTCCCTCAGGGATT-1	2902	YX794	TRUE	Unknown	ab177178			YX794:AAGTCCCTCAGGGATT-1	16805	4144	0.246593	YX794	ab177178
YX794:AAGTCCCTCATTATGC-1	275	YX794	FALSE	Unknown	ab177178			YX794:AAGTCCCTCATTATGC-1	1594	393	0.24655	YX794	ab177178
YX794:AAGTCCCTCCCAGTAC-1	3171	YX794	TRUE	TRUE	ab177178			YX794:AAGTCCCTCCCAGTAC-1	17129	3700	0.216008	YX794	ab177178
YX794:AAGTCCCTCCCTGTGG-1	3564	YX794	TRUE	TRUE	ab177178			YX794:AAGTCCCTCCCTGTGG-1	19367	4257	0.219807	YX794	ab177178
YX794:AAGTCCCTCGTGATGG-1	2179	YX794	TRUE	TRUE	ab177178			YX794:AAGTCCCTCGTGATGG-1	11844	2675	0.225853	YX794	ab177178
YX794:AAGTCCCTCGTGCTTA-1	1223	YX794	TRUE	Unknown	ab177178			YX794:AAGTCCCTCGTGCTTA-1	6399	1962	0.30661	YX794	ab177178
YX794:AAGTCCCTCTAACCAT-1	12646	YX794	TRUE	Unknown	ab177178			YX794:AAGTCCCTCTAACCAT-1	73079	16732	0.228958	YX794	ab177178
YX794:AAGTGAACACCTCACA-1	2296	YX794	TRUE	TRUE	ab177178			YX794:AAGTGAACACCTCACA-1	13896	3797	0.273244	YX794	ab177178
YX794:AAGTGAACAGTAATCG-1	2526	YX794	TRUE	TRUE	ab177178			YX794:AAGTGAACAGTAATCG-1	14890	4073	0.273539	YX794	ab177178
YX794:AAGTGAACATTCAGGA-1	12789	YX794	TRUE	Unknown	ab177178			YX794:AAGTGAACATTCAGGA-1	74473	16308	0.218979	YX794	ab177178
YX794:AAGTGAACATTGTCCG-1	1682	YX794	TRUE	Unknown	ab177178			YX794:AAGTGAACATTGTCCG-1	10064	2080	0.206677	YX794	ab177178
YX794:AAGTGGCGTAAGGTGC-1	43898	YX794	TRUE	Unknown	ab177178			YX794:AAGTGGCGTAAGGTGC-1	257385	54358	0.211193	YX794	ab177178
YX794:AAGTGGCGTCGCATTG-1	7874	YX794	TRUE	Unknown	ab177178			YX794:AAGTGGCGTCGCATTG-1	43208	10014	0.231763	YX794	ab177178
YX794:AAGTGGCGTGCGATTT-1	15945	YX794	TRUE	Unknown	ab177178			YX794:AAGTGGCGTGCGATTT-1	91669	21282	0.232161	YX794	ab177178
YX794:AAGTGGCGTTGACCAT-1	22078	YX794	TRUE	Unknown	ab177178			YX794:AAGTGGCGTTGACCAT-1	129461	21350	0.164915	YX794	ab177178
YX794:AAGTTTGAGCAACAAC-1	2460	YX794	TRUE	TRUE	ab177178			YX794:AAGTTTGAGCAACAAC-1	13916	2855	0.20516	YX794	ab177178
YX794:AAGTTTGAGTAACACA-1	479	YX794	TRUE	TRUE	ab177178			YX794:AAGTTTGAGTAACACA-1	2788	732	0.262554	YX794	ab177178
YX794:AAGTTTGAGTAGGTTA-1	3518	YX794	TRUE	TRUE	ab177178			YX794:AAGTTTGAGTAGGTTA-1	20283	3811	0.187891	YX794	ab177178
YX794:AAGTTTGAGTCATTAC-1	5072	YX794	TRUE	Unknown	ab177178			YX794:AAGTTTGAGTCATTAC-1	29020	7581	0.261234	YX794	ab177178
YX794:AATACCCGTATGTTGC-1	783	YX794	TRUE	Unknown	ab177178			YX794:AATACCCGTATGTTGC-1	4340	974	0.224424	YX794	ab177178
YX794:AATACCCGTATTACTG-1	1780	YX794	TRUE	TRUE	ab177178			YX794:AATACCCGTATTACTG-1	10323	3071	0.297491	YX794	ab177178
YX794:AATACCCGTCATCACG-1	11145	YX794	TRUE	TRUE	ab177178			YX794:AATACCCGTCATCACG-1	61539	9069	0.14737	YX794	ab177178
YX794:AATACCCGTGACCTTG-1	5358	YX794	TRUE	TRUE	ab177178			YX794:AATACCCGTGACCTTG-1	30349	5643	0.185937	YX794	ab177178
YX794:AATACCCGTTTAACCA-1	3025	YX794	TRUE	TRUE	ab177178			YX794:AATACCCGTTTAACCA-1	17014	3929	0.230927	YX794	ab177178
YX794:AATACTGAGCAAGTGT-1	4031	YX794	TRUE	TRUE	ab177178			YX794:AATACTGAGCAAGTGT-1	23920	4553	0.190343	YX794	ab177178
YX794:AATACTGAGCAATACA-1	5704	YX794	TRUE	Unknown	ab177178			YX794:AATACTGAGCAATACA-1	32126	8403	0.261564	YX794	ab177178
YX794:AATACTGAGCATATAG-1	382	YX794	TRUE	TRUE	ab177178			YX794:AATACTGAGCATATAG-1	2318	521	0.224763	YX794	ab177178
YX794:AATACTGAGGCAACAT-1	2340	YX794	TRUE	TRUE	ab177178			YX794:AATACTGAGGCAACAT-1	13792	4242	0.30757	YX794	ab177178
YX794:AATACTGAGTAAACTG-1	963	YX794	FALSE	Unknown	ab177178			YX794:AATACTGAGTAAACTG-1	5878	1344	0.228649	YX794	ab177178
YX794:AATACTGAGTATCCGC-1	2259	YX794	TRUE	TRUE	ab177178			YX794:AATACTGAGTATCCGC-1	13783	3581	0.259813	YX794	ab177178
YX794:AATAGCCAGCAAGTCG-1	723	YX794	TRUE	TRUE	ab177178			YX794:AATAGCCAGCAAGTCG-1	4508	1354	0.300355	YX794	ab177178
YX794:AATAGCCAGCGATATA-1	454	YX794	TRUE	TRUE	ab177178			YX794:AATAGCCAGCGATATA-1	2605	592	0.227255	YX794	ab177178
YX794:AATAGCCAGCGGTTAG-1	2051	YX794	TRUE	TRUE	ab177178			YX794:AATAGCCAGCGGTTAG-1	12101	2755	0.227667	YX794	ab177178
YX794:AATAGCTCAACGGTGT-1	1958	YX794	TRUE	TRUE	ab177178			YX794:AATAGCTCAACGGTGT-1	11003	2338	0.212488	YX794	ab177178
YX794:AATAGCTCACAAGGCT-1	1190	YX794	TRUE	Unknown	ab177178			YX794:AATAGCTCACAAGGCT-1	6961	1658	0.238184	YX794	ab177178
YX794:AATAGCTCATACTTGC-1	3744	YX794	TRUE	TRUE	ab177178			YX794:AATAGCTCATACTTGC-1	23305	4697	0.201545	YX794	ab177178
YX794:AATATCCTCAATAACG-1	1712	YX794	TRUE	Unknown	ab177178			YX794:AATATCCTCAATAACG-1	9261	2155	0.232696	YX794	ab177178
YX794:AATATCCTCAGCAATA-1	8144	YX794	TRUE	TRUE	ab177178			YX794:AATATCCTCAGCAATA-1	44908	9055	0.201634	YX794	ab177178
YX794:AATATCCTCCCGGATT-1	212	YX794	TRUE	Unknown	ab177178			YX794:AATATCCTCCCGGATT-1	1395	227	0.162724	YX794	ab177178
YX794:AATATCCTCGACAAGT-1	3628	YX794	TRUE	TRUE	ab177178			YX794:AATATCCTCGACAAGT-1	19588	4236	0.216255	YX794	ab177178
YX794:AATATCCTCGAGGAGG-1	340	YX794	TRUE	TRUE	ab177178			YX794:AATATCCTCGAGGAGG-1	1755	547	0.311681	YX794	ab177178
YX794:AATATCCTCTAGTTCG-1	8762	YX794	TRUE	TRUE	ab177178			YX794:AATATCCTCTAGTTCG-1	49171	10248	0.208416	YX794	ab177178
YX794:AATATCGAGAAGGAAT-1	2391	YX794	TRUE	TRUE	ab177178			YX794:AATATCGAGAAGGAAT-1	14134	3392	0.239989	YX794	ab177178
YX794:AATATCGAGGATTATG-1	10691	YX794	TRUE	Unknown	ab177178			YX794:AATATCGAGGATTATG-1	59164	13613	0.230089	YX794	ab177178
YX794:AATATCGAGGTGCTTC-1	601	YX794	TRUE	TRUE	ab177178			YX794:AATATCGAGGTGCTTC-1	3727	975	0.261605	YX794	ab177178
YX794:AATATGGTCCACTATG-1	5481	YX794	TRUE	Unknown	ab177178			YX794:AATATGGTCCACTATG-1	31595	5987	0.189492	YX794	ab177178
YX794:AATATGGTCCTCCCAC-1	1511	YX794	TRUE	TRUE	ab177178			YX794:AATATGGTCCTCCCAC-1	9355	3013	0.322074	YX794	ab177178
YX794:AATATGGTCTAAGTCT-1	1682	YX794	TRUE	TRUE	ab177178			YX794:AATATGGTCTAAGTCT-1	9212	1755	0.190512	YX794	ab177178
YX794:AATCACGCAAGGATTT-1	9570	YX794	TRUE	Unknown	ab177178			YX794:AATCACGCAAGGATTT-1	54522	12945	0.237427	YX794	ab177178
YX794:AATCACGCAGGAGCTT-1	2133	YX794	TRUE	TRUE	ab177178			YX794:AATCACGCAGGAGCTT-1	12071	2283	0.189131	YX794	ab177178
YX794:AATCACGCAGGTTATG-1	1841	YX794	TRUE	Unknown	ab177178			YX794:AATCACGCAGGTTATG-1	9922	1771	0.178492	YX794	ab177178
YX794:AATCACTTCAATCGTT-1	3067	YX794	TRUE	TRUE	ab177178			YX794:AATCACTTCAATCGTT-1	17532	4617	0.263347	YX794	ab177178
YX794:AATCACTTCAGTATAG-1	5541	YX794	TRUE	FALSE	ab177178			YX794:AATCACTTCAGTATAG-1	32767	9551	0.291482	YX794	ab177178
YX794:AATCACTTCCTAAGCC-1	4102	YX794	TRUE	Unknown	ab177178			YX794:AATCACTTCCTAAGCC-1	24806	3230	0.13021	YX794	ab177178
YX794:AATCACTTCGCTCAAC-1	10588	YX794	TRUE	Unknown	ab177178			YX794:AATCACTTCGCTCAAC-1	57331	9741	0.169908	YX794	ab177178
YX794:AATCATGAGAAACCTA-1	4065	YX794	TRUE	TRUE	ab177178			YX794:AATCATGAGAAACCTA-1	22933	5632	0.245585	YX794	ab177178
YX794:AATCATGAGCCAGTAG-1	975	YX794	TRUE	TRUE	ab177178			YX794:AATCATGAGCCAGTAG-1	5431	966	0.177868	YX794	ab177178
YX794:AATCATGAGCTCGACT-1	333	YX794	TRUE	Unknown	ab177178			YX794:AATCATGAGCTCGACT-1	2052	547	0.266569	YX794	ab177178
YX794:AATCATGAGGATAACC-1	6033	YX794	TRUE	TRUE	ab177178			YX794:AATCATGAGGATAACC-1	33517	7321	0.218426	YX794	ab177178
YX794:AATCCTAGTTGTTCCC-1	4830	YX794	TRUE	Unknown	ab177178			YX794:AATCCTAGTTGTTCCC-1	26582	4412	0.165977	YX794	ab177178
YX794:AATCCTTAGGTAGCTG-1	5686	YX794	TRUE	TRUE	ab177178			YX794:AATCCTTAGGTAGCTG-1	33260	5818	0.174925	YX794	ab177178
YX794:AATCGCACACCTGGCT-1	2251	YX794	TRUE	TRUE	ab177178			YX794:AATCGCACACCTGGCT-1	12087	2316	0.191611	YX794	ab177178
YX794:AATCGCACACGGTCAG-1	1082	YX794	TRUE	TRUE	ab177178			YX794:AATCGCACACGGTCAG-1	6310	1230	0.194929	YX794	ab177178
YX794:AATCGCACACTTAGCT-1	7006	YX794	TRUE	Unknown	ab177178			YX794:AATCGCACACTTAGCT-1	40388	9801	0.242671	YX794	ab177178
YX794:AATCGTTTCACGGATG-1	5372	YX794	TRUE	TRUE	ab177178			YX794:AATCGTTTCACGGATG-1	31063	6897	0.222033	YX794	ab177178
YX794:AATCGTTTCGCAATTT-1	2609	YX794	TRUE	TRUE	ab177178			YX794:AATCGTTTCGCAATTT-1	14513	2623	0.180735	YX794	ab177178
YX794:AATCTCTAGAATGACC-1	3230	YX794	TRUE	TRUE	ab177178			YX794:AATCTCTAGAATGACC-1	18812	3552	0.188816	YX794	ab177178
YX794:AATCTCTAGCGCTTGT-1	3690	YX794	TRUE	TRUE	ab177178			YX794:AATCTCTAGCGCTTGT-1	22206	5574	0.251013	YX794	ab177178
YX794:AATCTCTAGCGGGAAG-1	2201	YX794	TRUE	TRUE	ab177178			YX794:AATCTCTAGCGGGAAG-1	12284	2992	0.243569	YX794	ab177178
YX794:AATCTCTAGCTTAAAG-1	28458	YX794	TRUE	Unknown	ab177178			YX794:AATCTCTAGCTTAAAG-1	159000	32745	0.205943	YX794	ab177178
YX794:AATCTCTAGGCTAAAC-1	1633	YX794	TRUE	Unknown	ab177178			YX794:AATCTCTAGGCTAAAC-1	9741	2172	0.222975	YX794	ab177178
YX794:AATCTGTTCAGGATTA-1	3112	YX794	TRUE	TRUE	ab177178			YX794:AATCTGTTCAGGATTA-1	18432	5067	0.274902	YX794	ab177178
YX794:AATCTGTTCCAGGACA-1	3053	YX794	TRUE	Unknown	ab177178			YX794:AATCTGTTCCAGGACA-1	18823	6100	0.324072	YX794	ab177178
YX794:AATCTGTTCCGCCTAG-1	2028	YX794	TRUE	Unknown	ab177178			YX794:AATCTGTTCCGCCTAG-1	11563	2370	0.204964	YX794	ab177178
YX794:AATCTGTTCCTCATGA-1	617	YX794	TRUE	TRUE	ab177178			YX794:AATCTGTTCCTCATGA-1	3416	1004	0.293911	YX794	ab177178
YX794:AATCTGTTCCTTAGTG-1	7584	YX794	TRUE	TRUE	ab177178			YX794:AATCTGTTCCTTAGTG-1	41065	7880	0.191891	YX794	ab177178
YX794:AATCTGTTCTAGGCGA-1	393	YX794	TRUE	TRUE	ab177178			YX794:AATCTGTTCTAGGCGA-1	2511	793	0.31581	YX794	ab177178
YX794:AATCTGTTCTGTAACT-1	654	YX794	TRUE	TRUE	ab177178			YX794:AATCTGTTCTGTAACT-1	3831	797	0.20804	YX794	ab177178
YX794:AATGAAGCATGAGCCG-1	491	YX794	TRUE	Unknown	ab177178			YX794:AATGAAGCATGAGCCG-1	3055	707	0.231424	YX794	ab177178
YX794:AATGACCAGCATGTTT-1	1449	YX794	TRUE	TRUE	ab177178			YX794:AATGACCAGCATGTTT-1	8612	1996	0.23177	YX794	ab177178
YX794:AATGACCAGGGCTATG-1	10768	YX794	TRUE	Unknown	ab177178			YX794:AATGACCAGGGCTATG-1	61184	13332	0.2179	YX794	ab177178
YX794:AATGACCAGGTAGCTG-1	584	YX794	TRUE	TRUE	ab177178			YX794:AATGACCAGGTAGCTG-1	3449	787	0.228182	YX794	ab177178
YX794:AATGACTCAATAAAGG-1	4223	YX794	TRUE	TRUE	ab177178			YX794:AATGACTCAATAAAGG-1	23829	4897	0.205506	YX794	ab177178
YX794:AATGACTCAGCTAGCG-1	550	YX794	TRUE	TRUE	ab177178			YX794:AATGACTCAGCTAGCG-1	3354	1215	0.362254	YX794	ab177178
YX794:AATGACTCAGTAATCG-1	13205	YX794	TRUE	Unknown	ab177178			YX794:AATGACTCAGTAATCG-1	78576	13647	0.173679	YX794	ab177178
YX794:AATGAGGAGATTCACT-1	734	YX794	TRUE	Unknown	ab177178			YX794:AATGAGGAGATTCACT-1	4381	1031	0.235334	YX794	ab177178
YX794:AATGAGGAGCAACCCT-1	33929	YX794	TRUE	Unknown	ab177178			YX794:AATGAGGAGCAACCCT-1	192215	38821	0.201967	YX794	ab177178
YX794:AATGAGGAGTACTGGG-1	29503	YX794	TRUE	Unknown	ab177178			YX794:AATGAGGAGTACTGGG-1	176771	37297	0.21099	YX794	ab177178
YX794:AATGAGGAGTTACTAC-1	1298	YX794	TRUE	TRUE	ab177178			YX794:AATGAGGAGTTACTAC-1	8002	1916	0.23944	YX794	ab177178
YX794:AATGCAATCAGTGAAC-1	4767	YX794	TRUE	TRUE	ab177178			YX794:AATGCAATCAGTGAAC-1	28945	6500	0.224564	YX794	ab177178
YX794:AATGCAATCCCAGTAC-1	2145	YX794	TRUE	TRUE	ab177178			YX794:AATGCAATCCCAGTAC-1	12174	2738	0.224906	YX794	ab177178
YX794:AATGCAATCGAAGCAT-1	1543	YX794	TRUE	TRUE	ab177178			YX794:AATGCAATCGAAGCAT-1	8757	2475	0.282631	YX794	ab177178
YX794:AATGCCTGTAACGAGC-1	3869	YX794	TRUE	Unknown	ab177178			YX794:AATGCCTGTAACGAGC-1	22188	5762	0.25969	YX794	ab177178
YX794:AATGCCTGTGAACGGT-1	8226	YX794	TRUE	Unknown	ab177178			YX794:AATGCCTGTGAACGGT-1	47152	10279	0.217997	YX794	ab177178
YX794:AATGCCTGTGTAATGG-1	930	YX794	TRUE	TRUE	ab177178			YX794:AATGCCTGTGTAATGG-1	5431	1607	0.295894	YX794	ab177178
YX794:AATGCCTGTTCAAGCT-1	2607	YX794	FALSE	TRUE	ab177178			YX794:AATGCCTGTTCAAGCT-1	15234	3605	0.236642	YX794	ab177178
YX794:AATGGAACACCATGCC-1	4398	YX794	TRUE	Unknown	ab177178			YX794:AATGGAACACCATGCC-1	24529	5025	0.20486	YX794	ab177178
YX794:AATGGAACACCTTCCT-1	2475	YX794	TRUE	TRUE	ab177178			YX794:AATGGAACACCTTCCT-1	14410	3882	0.269396	YX794	ab177178
YX794:AATGGAACACGCCCAT-1	2175	YX794	TRUE	TRUE	ab177178			YX794:AATGGAACACGCCCAT-1	12935	3292	0.254503	YX794	ab177178
YX794:AATGGAACAGCTCATT-1	1737	YX794	TRUE	TRUE	ab177178			YX794:AATGGAACAGCTCATT-1	9382	2567	0.273609	YX794	ab177178
YX794:AATGGAACATAGACGC-1	3807	YX794	TRUE	TRUE	ab177178			YX794:AATGGAACATAGACGC-1	21336	4589	0.215082	YX794	ab177178
YX794:AATGGAACATGGTTAG-1	1622	YX794	TRUE	TRUE	ab177178			YX794:AATGGAACATGGTTAG-1	9422	2418	0.256633	YX794	ab177178
YX794:AATGGAACATTAGTGG-1	3070	YX794	TRUE	Unknown	ab177178			YX794:AATGGAACATTAGTGG-1	16918	2884	0.170469	YX794	ab177178
YX794:AATGGAACATTTCTTC-1	7690	YX794	TRUE	Unknown	ab177178			YX794:AATGGAACATTTCTTC-1	44091	6719	0.152389	YX794	ab177178
YX794:AATGGCCCAATAAAGG-1	1293	YX794	TRUE	TRUE	ab177178			YX794:AATGGCCCAATAAAGG-1	7447	2222	0.298375	YX794	ab177178
YX794:AATGGCCCACATAGCA-1	783	YX794	TRUE	Unknown	ab177178			YX794:AATGGCCCACATAGCA-1	4560	1078	0.236404	YX794	ab177178
YX794:AATGGCCCAGAACCGT-1	1464	YX794	FALSE	Unknown	ab177178			YX794:AATGGCCCAGAACCGT-1	3406	830	0.243688	YX794	ab177178
YX794:AATGGCCCAGGAGGGT-1	4171	YX794	FALSE	TRUE	ab177178			YX794:AATGGCCCAGGAGGGT-1	18702	4763	0.254679	YX794	ab177178
YX794:AATGGCCCATGCTCCA-1	783	YX794	TRUE	TRUE	ab177178			YX794:AATGGCCCATGCTCCA-1	3890	624	0.160411	YX794	ab177178
YX794:AATGGTCAGCAACCCT-1	2644	YX794	TRUE	TRUE	ab177178			YX794:AATGGTCAGCAACCCT-1	15081	4329	0.28705	YX794	ab177178
YX794:AATGGTCAGCCTTTCT-1	1337	YX794	TRUE	TRUE	ab177178			YX794:AATGGTCAGCCTTTCT-1	7993	2309	0.288878	YX794	ab177178
YX794:AATGTCGCAAATACCG-1	3781	YX794	TRUE	TRUE	ab177178			YX794:AATGTCGCAAATACCG-1	21077	4703	0.223134	YX794	ab177178
YX794:AATGTCGCACCACAAA-1	3950	YX794	TRUE	TRUE	ab177178			YX794:AATGTCGCACCACAAA-1	23369	4355	0.186358	YX794	ab177178
YX794:AATGTCGCAGCTCGCT-1	1946	YX794	TRUE	TRUE	ab177178			YX794:AATGTCGCAGCTCGCT-1	11128	3082	0.276959	YX794	ab177178
YX794:AATGTCGCAGGCCTCT-1	3730	YX794	TRUE	Unknown	ab177178			YX794:AATGTCGCAGGCCTCT-1	21167	5261	0.248547	YX794	ab177178
YX794:AATGTGATCATAAGCA-1	3993	YX794	TRUE	TRUE	ab177178			YX794:AATGTGATCATAAGCA-1	22130	4745	0.214415	YX794	ab177178
YX794:AATGTGATCGAGCAAT-1	303	YX794	TRUE	Unknown	ab177178			YX794:AATGTGATCGAGCAAT-1	1678	489	0.291418	YX794	ab177178
YX794:AATGTGATCGCGTTAC-1	11541	YX794	TRUE	Unknown	ab177178			YX794:AATGTGATCGCGTTAC-1	63632	15755	0.247596	YX794	ab177178
YX794:AATGTGATCGCTCAAC-1	4443	YX794	TRUE	TRUE	ab177178			YX794:AATGTGATCGCTCAAC-1	25551	5576	0.21823	YX794	ab177178
YX794:AATGTGGGTAAGGCCG-1	8081	YX794	TRUE	TRUE	ab177178			YX794:AATGTGGGTAAGGCCG-1	47961	8789	0.183253	YX794	ab177178
YX794:AATGTGGGTAGGTTCT-1	3691	YX794	TRUE	Unknown	ab177178			YX794:AATGTGGGTAGGTTCT-1	22454	6044	0.269173	YX794	ab177178
YX794:AATGTGGGTAGTTGGA-1	819	YX794	TRUE	TRUE	ab177178			YX794:AATGTGGGTAGTTGGA-1	4589	1321	0.287862	YX794	ab177178
YX794:AATGTGGGTCCTAAGT-1	3853	YX794	TRUE	TRUE	ab177178			YX794:AATGTGGGTCCTAAGT-1	22367	5144	0.229982	YX794	ab177178
YX794:AATGTGGGTGAGACTA-1	21866	YX794	FALSE	Unknown	ab177178			YX794:AATGTGGGTGAGACTA-1	127743	28279	0.221374	YX794	ab177178
YX794:AATGTGGGTTGCTCCT-1	1540	YX794	TRUE	Unknown	ab177178			YX794:AATGTGGGTTGCTCCT-1	8372	1058	0.126374	YX794	ab177178
YX794:AATTACCTCAAATCAG-1	295	YX794	TRUE	Unknown	ab177178			YX794:AATTACCTCAAATCAG-1	1714	416	0.242707	YX794	ab177178
YX794:AATTACCTCAGCCTGT-1	3660	YX794	TRUE	TRUE	ab177178			YX794:AATTACCTCAGCCTGT-1	21082	4413	0.209325	YX794	ab177178
YX794:AATTACCTCATAACGA-1	3465	YX794	TRUE	TRUE	ab177178			YX794:AATTACCTCATAACGA-1	20708	3527	0.170321	YX794	ab177178
YX794:AATTACCTCCCGCACA-1	2583	YX794	TRUE	TRUE	ab177178			YX794:AATTACCTCCCGCACA-1	14219	2464	0.173289	YX794	ab177178
YX794:AATTACCTCCGTCCAG-1	6869	YX794	TRUE	Unknown	ab177178			YX794:AATTACCTCCGTCCAG-1	40296	9932	0.246476	YX794	ab177178
YX794:AATTACCTCGCTTCAA-1	2329	YX794	TRUE	TRUE	ab177178			YX794:AATTACCTCGCTTCAA-1	12620	2995	0.237322	YX794	ab177178
YX794:AATTACCTCTAACTGT-1	2911	YX794	TRUE	Unknown	ab177178			YX794:AATTACCTCTAACTGT-1	16661	4233	0.254066	YX794	ab177178
YX794:AATTAGCCAGCAAATT-1	2361	YX794	TRUE	TRUE	ab177178			YX794:AATTAGCCAGCAAATT-1	13547	3337	0.246328	YX794	ab177178
YX794:AATTAGCCATAGCTTC-1	789	YX794	TRUE	TRUE	ab177178			YX794:AATTAGCCATAGCTTC-1	4549	1538	0.338096	YX794	ab177178
YX794:AATTCGTTCAAACTGA-1	1385	YX794	TRUE	TRUE	ab177178			YX794:AATTCGTTCAAACTGA-1	7687	1722	0.224015	YX794	ab177178
YX794:AATTCGTTCCGGCTAT-1	2187	YX794	TRUE	Unknown	ab177178			YX794:AATTCGTTCCGGCTAT-1	11269	2249	0.199574	YX794	ab177178
YX794:AATTCGTTCTAAGCAA-1	7041	YX794	FALSE	Unknown	ab177178			YX794:AATTCGTTCTAAGCAA-1	38004	8698	0.228871	YX794	ab177178
YX794:AATTGAGTCATTACAC-1	4648	YX794	TRUE	Unknown	ab177178			YX794:AATTGAGTCATTACAC-1	26613	6897	0.259159	YX794	ab177178
YX794:AATTGAGTCCGCCTCT-1	3219	YX794	TRUE	TRUE	ab177178			YX794:AATTGAGTCCGCCTCT-1	17453	4020	0.230333	YX794	ab177178
YX794:AATTGAGTCCTAAATC-1	6019	YX794	TRUE	Unknown	ab177178			YX794:AATTGAGTCCTAAATC-1	34474	6825	0.197975	YX794	ab177178
YX794:AATTGAGTCCTCACGG-1	541	YX794	TRUE	TRUE	ab177178			YX794:AATTGAGTCCTCACGG-1	2672	765	0.286302	YX794	ab177178
YX794:AATTGAGTCGAAGTAC-1	381	YX794	TRUE	Unknown	ab177178			YX794:AATTGAGTCGAAGTAC-1	2196	473	0.215392	YX794	ab177178
YX794:AATTGAGTCGCTAGAG-1	3026	YX794	TRUE	TRUE	ab177178			YX794:AATTGAGTCGCTAGAG-1	16572	3603	0.217415	YX794	ab177178
YX794:AATTGAGTCTCAATCG-1	4384	YX794	TRUE	TRUE	ab177178			YX794:AATTGAGTCTCAATCG-1	23551	5307	0.225341	YX794	ab177178
YX794:AATTGGATCAGGAGCC-1	7915	YX794	TRUE	Unknown	ab177178			YX794:AATTGGATCAGGAGCC-1	46354	10222	0.22052	YX794	ab177178
YX794:AATTGGATCATAAGCA-1	1354	YX794	TRUE	TRUE	ab177178			YX794:AATTGGATCATAAGCA-1	7362	1865	0.253328	YX794	ab177178
YX794:AATTGGATCTAACCGC-1	6559	YX794	TRUE	TRUE	ab177178			YX794:AATTGGATCTAACCGC-1	39840	6989	0.175427	YX794	ab177178
YX794:AATTGGATCTGTTGGC-1	1045	YX794	TRUE	TRUE	ab177178			YX794:AATTGGATCTGTTGGC-1	5778	1480	0.256144	YX794	ab177178
YX794:ACAAACGGTAATCCAC-1	11172	YX794	TRUE	Unknown	ab177178			YX794:ACAAACGGTAATCCAC-1	65520	15410	0.235195	YX794	ab177178
YX794:ACAAACGGTACTAGGA-1	3951	YX794	TRUE	Unknown	ab177178			YX794:ACAAACGGTACTAGGA-1	24029	5045	0.209955	YX794	ab177178
YX794:ACAAACGGTACTGGCC-1	22071	YX794	TRUE	Unknown	ab177178			YX794:ACAAACGGTACTGGCC-1	129117	29401	0.227708	YX794	ab177178
YX794:ACAAACGGTCCCGGAT-1	4482	YX794	TRUE	Unknown	ab177178			YX794:ACAAACGGTCCCGGAT-1	26954	7332	0.272019	YX794	ab177178
YX794:ACAAACGGTGGATGCG-1	1986	YX794	TRUE	TRUE	ab177178			YX794:ACAAACGGTGGATGCG-1	11541	2169	0.187939	YX794	ab177178
YX794:ACAAAGCTCAAACTGA-1	843	YX794	TRUE	TRUE	ab177178			YX794:ACAAAGCTCAAACTGA-1	4967	1365	0.274814	YX794	ab177178
YX794:ACAAAGCTCAATAACG-1	398	YX794	TRUE	Unknown	ab177178			YX794:ACAAAGCTCAATAACG-1	2560	688	0.26875	YX794	ab177178
YX794:ACAAAGCTCAGAAAGG-1	2019	YX794	TRUE	TRUE	ab177178			YX794:ACAAAGCTCAGAAAGG-1	12067	3287	0.272396	YX794	ab177178
YX794:ACAAAGCTCGTGATAA-1	4230	YX794	TRUE	TRUE	ab177178			YX794:ACAAAGCTCGTGATAA-1	24856	5161	0.207636	YX794	ab177178
YX794:ACAAAGCTCTTAGCCA-1	1619	YX794	TRUE	TRUE	ab177178			YX794:ACAAAGCTCTTAGCCA-1	9394	1735	0.184692	YX794	ab177178
YX794:ACAAAGGAGAAGGGTA-1	701	YX794	TRUE	TRUE	ab177178			YX794:ACAAAGGAGAAGGGTA-1	4243	1466	0.34551	YX794	ab177178
YX794:ACAAAGGAGGAACCTG-1	3949	YX794	TRUE	TRUE	ab177178			YX794:ACAAAGGAGGAACCTG-1	23621	5756	0.243681	YX794	ab177178
YX794:ACAAAGGAGGCTAATA-1	3489	YX794	TRUE	TRUE	ab177178			YX794:ACAAAGGAGGCTAATA-1	19566	4538	0.231933	YX794	ab177178
YX794:ACAAAGGAGTGGCCAA-1	2714	YX794	TRUE	TRUE	ab177178			YX794:ACAAAGGAGTGGCCAA-1	16310	4096	0.251134	YX794	ab177178
YX794:ACAACATCACTTAGCT-1	4554	YX794	TRUE	TRUE	ab177178			YX794:ACAACATCACTTAGCT-1	27105	7095	0.26176	YX794	ab177178
YX794:ACAACATCAGGTGACT-1	1391	YX794	TRUE	TRUE	ab177178			YX794:ACAACATCAGGTGACT-1	7992	2140	0.267768	YX794	ab177178
YX794:ACAACATCAGTAATCG-1	9653	YX794	TRUE	TRUE	ab177178			YX794:ACAACATCAGTAATCG-1	59045	9000	0.152426	YX794	ab177178
YX794:ACAACATCATAGACGC-1	1563	YX794	TRUE	TRUE	ab177178			YX794:ACAACATCATAGACGC-1	9018	2220	0.246174	YX794	ab177178
YX794:ACAACCTGTCAATGAG-1	1679	YX794	TRUE	TRUE	ab177178			YX794:ACAACCTGTCAATGAG-1	9962	2490	0.24995	YX794	ab177178
YX794:ACAACCTGTTATATCG-1	9579	YX794	TRUE	TRUE	ab177178			YX794:ACAACCTGTTATATCG-1	55221	11621	0.210445	YX794	ab177178
YX794:ACAACGGTCACACAAA-1	3948	YX794	TRUE	TRUE	ab177178			YX794:ACAACGGTCACACAAA-1	25217	7746	0.307174	YX794	ab177178
YX794:ACAACGGTCCTCATGA-1	6844	YX794	TRUE	TRUE	ab177178			YX794:ACAACGGTCCTCATGA-1	41535	8527	0.205297	YX794	ab177178
YX794:ACAACGGTCCTTAACG-1	5217	YX794	TRUE	TRUE	ab177178			YX794:ACAACGGTCCTTAACG-1	29172	5070	0.173797	YX794	ab177178
YX794:ACAACGGTCCTTAGAT-1	2383	YX794	TRUE	TRUE	ab177178			YX794:ACAACGGTCCTTAGAT-1	14856	4123	0.277531	YX794	ab177178
YX794:ACAACGGTCGCTAGAG-1	13695	YX794	TRUE	Unknown	ab177178			YX794:ACAACGGTCGCTAGAG-1	77276	18295	0.236749	YX794	ab177178
YX794:ACAACGGTCGTCCTTT-1	1649	YX794	TRUE	TRUE	ab177178			YX794:ACAACGGTCGTCCTTT-1	9914	2663	0.26861	YX794	ab177178
YX794:ACAACGGTCTAAGCTT-1	807	YX794	TRUE	TRUE	ab177178			YX794:ACAACGGTCTAAGCTT-1	4813	1224	0.254311	YX794	ab177178
YX794:ACAACTAAGGGTTATA-1	5469	YX794	TRUE	TRUE	ab177178			YX794:ACAACTAAGGGTTATA-1	31449	5151	0.163789	YX794	ab177178
YX794:ACAACTAAGGTCATGG-1	2155	YX794	TRUE	TRUE	ab177178			YX794:ACAACTAAGGTCATGG-1	13640	4114	0.301613	YX794	ab177178
YX794:ACAAGGTTCCACCTGG-1	2915	YX794	TRUE	TRUE	ab177178			YX794:ACAAGGTTCCACCTGG-1	17360	3841	0.221256	YX794	ab177178
YX794:ACAAGGTTCCAGCTAC-1	485	YX794	TRUE	Unknown	ab177178			YX794:ACAAGGTTCCAGCTAC-1	2992	642	0.214572	YX794	ab177178
YX794:ACAAGTATCACACCGT-1	562	YX794	TRUE	TRUE	ab177178			YX794:ACAAGTATCACACCGT-1	3191	1058	0.331558	YX794	ab177178
YX794:ACAAGTATCAGCTATT-1	1375	YX794	TRUE	Unknown	ab177178			YX794:ACAAGTATCAGCTATT-1	8191	2038	0.24881	YX794	ab177178
YX794:ACAAGTATCAGGTCGA-1	5493	YX794	TRUE	Unknown	ab177178			YX794:ACAAGTATCAGGTCGA-1	33854	9013	0.266231	YX794	ab177178
YX794:ACAAGTATCAGTATAG-1	2235	YX794	TRUE	Unknown	ab177178			YX794:ACAAGTATCAGTATAG-1	13712	3081	0.224694	YX794	ab177178
YX794:ACAAGTATCATGAAGC-1	1574	YX794	TRUE	Unknown	ab177178			YX794:ACAAGTATCATGAAGC-1	9649	1873	0.194113	YX794	ab177178
YX794:ACAAGTATCCTTCGGG-1	1521	YX794	TRUE	TRUE	ab177178			YX794:ACAAGTATCCTTCGGG-1	8500	1851	0.217765	YX794	ab177178
YX794:ACAAGTATCTAACTGT-1	1932	YX794	TRUE	TRUE	ab177178			YX794:ACAAGTATCTAACTGT-1	11026	2309	0.209414	YX794	ab177178
YX794:ACAAGTATCTTCAAGT-1	2349	YX794	TRUE	FALSE	ab177178			YX794:ACAAGTATCTTCAAGT-1	14133	3276	0.231798	YX794	ab177178
YX794:ACAATGTCAAATAGCT-1	2234	YX794	TRUE	Unknown	ab177178			YX794:ACAATGTCAAATAGCT-1	13597	2961	0.217769	YX794	ab177178
YX794:ACAATGTCAACCGTAA-1	5557	YX794	TRUE	Unknown	ab177178			YX794:ACAATGTCAACCGTAA-1	32753	8831	0.269624	YX794	ab177178
YX794:ACAATGTCAAGCCTCC-1	2382	YX794	TRUE	TRUE	ab177178			YX794:ACAATGTCAAGCCTCC-1	14241	3123	0.219296	YX794	ab177178
YX794:ACAATGTCACATAACG-1	1594	YX794	TRUE	TRUE	ab177178			YX794:ACAATGTCACATAACG-1	9641	1862	0.193133	YX794	ab177178
YX794:ACAATGTCAGGAATAA-1	1323	YX794	TRUE	TRUE	ab177178			YX794:ACAATGTCAGGAATAA-1	7383	2118	0.286875	YX794	ab177178
YX794:ACAATGTCATGCCTGC-1	1243	YX794	TRUE	Unknown	ab177178			YX794:ACAATGTCATGCCTGC-1	7421	1550	0.208867	YX794	ab177178
YX794:ACACAATCAGCCTAAA-1	8357	YX794	TRUE	TRUE	ab177178			YX794:ACACAATCAGCCTAAA-1	51401	8351	0.162468	YX794	ab177178
YX794:ACACAATCAGGAAGCA-1	20182	YX794	TRUE	Unknown	ab177178			YX794:ACACAATCAGGAAGCA-1	124118	23260	0.187402	YX794	ab177178
YX794:ACACAATCATGAGCCG-1	1950	YX794	TRUE	TRUE	ab177178			YX794:ACACAATCATGAGCCG-1	11243	2791	0.248243	YX794	ab177178
YX794:ACACCGGCAAGGTGTC-1	1712	YX794	TRUE	TRUE	ab177178			YX794:ACACCGGCAAGGTGTC-1	10143	2977	0.293503	YX794	ab177178
YX794:ACACCGGCAATCGCCC-1	3797	YX794	TRUE	FALSE	ab177178			YX794:ACACCGGCAATCGCCC-1	22931	5123	0.223409	YX794	ab177178
YX794:ACACCGGCAGTTGGGT-1	5488	YX794	TRUE	TRUE	ab177178			YX794:ACACCGGCAGTTGGGT-1	32011	7094	0.221611	YX794	ab177178
YX794:ACACCGGCATGGTTAG-1	9662	YX794	TRUE	TRUE	ab177178			YX794:ACACCGGCATGGTTAG-1	58642	15161	0.258535	YX794	ab177178
YX794:ACACCGTTCCGGTTTA-1	1731	YX794	TRUE	TRUE	ab177178			YX794:ACACCGTTCCGGTTTA-1	9699	3685	0.379936	YX794	ab177178
YX794:ACACCGTTCCTTCGGG-1	1490	YX794	TRUE	TRUE	ab177178			YX794:ACACCGTTCCTTCGGG-1	8802	2841	0.322768	YX794	ab177178
YX794:ACACCGTTCTAACCAT-1	199	YX794	TRUE	Unknown	ab177178			YX794:ACACCGTTCTAACCAT-1	1214	369	0.303954	YX794	ab177178
YX794:ACACGCAAGAGATTCA-1	516	YX794	TRUE	TRUE	ab177178			YX794:ACACGCAAGAGATTCA-1	3329	894	0.268549	YX794	ab177178
YX794:ACACGCAAGCAAATCA-1	19150	YX794	TRUE	Unknown	ab177178			YX794:ACACGCAAGCAAATCA-1	114479	24687	0.215647	YX794	ab177178
YX794:ACACGCAAGTTGCAGG-1	6418	YX794	TRUE	Unknown	ab177178			YX794:ACACGCAAGTTGCAGG-1	37944	9642	0.254111	YX794	ab177178
YX794:ACACTTAGTTATCCGG-1	393	YX794	TRUE	Unknown	ab177178			YX794:ACACTTAGTTATCCGG-1	2634	633	0.240319	YX794	ab177178
YX794:ACACTTGTCAAATACG-1	3304	YX794	TRUE	TRUE	ab177178			YX794:ACACTTGTCAAATACG-1	19213	4559	0.237287	YX794	ab177178
YX794:ACACTTGTCAGGAGCC-1	1775	YX794	TRUE	Unknown	ab177178			YX794:ACACTTGTCAGGAGCC-1	10490	1998	0.190467	YX794	ab177178
YX794:ACACTTGTCATGCCTA-1	726	YX794	TRUE	Unknown	ab177178			YX794:ACACTTGTCATGCCTA-1	4482	1187	0.264837	YX794	ab177178
YX794:ACACTTGTCTTTAGGT-1	473	YX794	TRUE	Unknown	ab177178			YX794:ACACTTGTCTTTAGGT-1	2982	846	0.283702	YX794	ab177178
YX794:ACAGCACCAACAAGTT-1	21220	YX794	FALSE	Unknown	ab177178			YX794:ACAGCACCAACAAGTT-1	131235	29008	0.221039	YX794	ab177178
YX794:ACAGCACCAGGCATTA-1	464	YX794	TRUE	Unknown	ab177178			YX794:ACAGCACCAGGCATTA-1	2861	943	0.329605	YX794	ab177178
YX794:ACAGCACCAGGGAGTA-1	4905	YX794	TRUE	TRUE	ab177178			YX794:ACAGCACCAGGGAGTA-1	30136	6514	0.216153	YX794	ab177178
YX794:ACAGCCTTCACAAGCG-1	5784	YX794	TRUE	Unknown	ab177178			YX794:ACAGCCTTCACAAGCG-1	33394	7466	0.223573	YX794	ab177178
YX794:ACAGCCTTCACTAAGA-1	2358	YX794	TRUE	TRUE	ab177178			YX794:ACAGCCTTCACTAAGA-1	13706	3405	0.248431	YX794	ab177178
YX794:ACAGCCTTCATAATGG-1	603	YX794	TRUE	TRUE	ab177178			YX794:ACAGCCTTCATAATGG-1	3333	829	0.248725	YX794	ab177178
YX794:ACAGCCTTCTGTCAGC-1	2930	YX794	TRUE	TRUE	ab177178			YX794:ACAGCCTTCTGTCAGC-1	17357	3598	0.207294	YX794	ab177178
YX794:ACAGCCTTCTTTAGGT-1	2614	YX794	TRUE	TRUE	ab177178			YX794:ACAGCCTTCTTTAGGT-1	15608	4444	0.284726	YX794	ab177178
YX794:ACAGCGGGTCATTTCT-1	713	YX794	TRUE	Unknown	ab177178			YX794:ACAGCGGGTCATTTCT-1	4253	948	0.222901	YX794	ab177178
YX794:ACAGCGGGTTAACTGC-1	2776	YX794	TRUE	TRUE	ab177178			YX794:ACAGCGGGTTAACTGC-1	16274	3449	0.211933	YX794	ab177178
YX794:ACAGCGGGTTACTTCT-1	1868	YX794	TRUE	TRUE	ab177178			YX794:ACAGCGGGTTACTTCT-1	11012	3104	0.281874	YX794	ab177178
YX794:ACAGCGGGTTGTGACT-1	1372	YX794	TRUE	TRUE	ab177178			YX794:ACAGCGGGTTGTGACT-1	7959	1603	0.201407	YX794	ab177178
YX794:ACAGGCGGTGCGATTT-1	22121	YX794	TRUE	Unknown	ab177178			YX794:ACAGGCGGTGCGATTT-1	132597	26760	0.201815	YX794	ab177178
YX794:ACAGGCGGTGTCACGC-1	696	YX794	TRUE	TRUE	ab177178			YX794:ACAGGCGGTGTCACGC-1	4030	1244	0.308685	YX794	ab177178
YX794:ACAGGCTCAAAGTCAT-1	1604	YX794	TRUE	TRUE	ab177178			YX794:ACAGGCTCAAAGTCAT-1	9436	2653	0.281157	YX794	ab177178
YX794:ACAGGCTCAAGTTAGT-1	4320	YX794	TRUE	TRUE	ab177178			YX794:ACAGGCTCAAGTTAGT-1	26506	6036	0.227722	YX794	ab177178
YX794:ACAGGCTCACATGCCC-1	1195	YX794	TRUE	TRUE	ab177178			YX794:ACAGGCTCACATGCCC-1	7094	1603	0.225966	YX794	ab177178
YX794:ACAGGCTCACTGTCAT-1	1999	YX794	TRUE	TRUE	ab177178			YX794:ACAGGCTCACTGTCAT-1	11343	3066	0.270299	YX794	ab177178
YX794:ACAGGCTCAGCACGCA-1	463	YX794	FALSE	Unknown	ab177178			YX794:ACAGGCTCAGCACGCA-1	2709	455	0.167959	YX794	ab177178
YX794:ACAGGCTCAGGACTAC-1	358	YX794	TRUE	TRUE	ab177178			YX794:ACAGGCTCAGGACTAC-1	2165	537	0.248037	YX794	ab177178
YX794:ACAGGTTAGCAAGTGT-1	1019	YX794	TRUE	TRUE	ab177178			YX794:ACAGGTTAGCAAGTGT-1	6332	1557	0.245894	YX794	ab177178
YX794:ACAGGTTAGCATCTAT-1	16804	YX794	FALSE	Unknown	ab177178			YX794:ACAGGTTAGCATCTAT-1	102566	20857	0.203352	YX794	ab177178
YX794:ACAGGTTAGCTTAGTT-1	3433	YX794	TRUE	TRUE	ab177178			YX794:ACAGGTTAGCTTAGTT-1	20533	5570	0.271271	YX794	ab177178
YX794:ACAGGTTAGGACCATG-1	5283	YX794	TRUE	TRUE	ab177178			YX794:ACAGGTTAGGACCATG-1	30623	5269	0.17206	YX794	ab177178
YX794:ACAGGTTAGTAAGCGT-1	651	YX794	TRUE	Unknown	ab177178			YX794:ACAGGTTAGTAAGCGT-1	3778	800	0.211752	YX794	ab177178
YX794:ACAGTAATCACACAAA-1	1742	YX794	TRUE	Unknown	ab177178			YX794:ACAGTAATCACACAAA-1	9776	2095	0.2143	YX794	ab177178
YX794:ACAGTAATCGACATTT-1	4592	YX794	TRUE	Unknown	ab177178			YX794:ACAGTAATCGACATTT-1	28197	6123	0.217151	YX794	ab177178
YX794:ACAGTAATCGCTTGTA-1	3305	YX794	TRUE	Unknown	ab177178			YX794:ACAGTAATCGCTTGTA-1	19942	2903	0.145572	YX794	ab177178
YX794:ACAGTGAGTCCTAACG-1	1762	YX794	TRUE	TRUE	ab177178			YX794:ACAGTGAGTCCTAACG-1	10178	2342	0.230104	YX794	ab177178
YX794:ACAGTGAGTGAATCGA-1	11319	YX794	TRUE	TRUE	ab177178			YX794:ACAGTGAGTGAATCGA-1	68972	10408	0.150902	YX794	ab177178
YX794:ACATAACCACCTAAAG-1	1224	YX794	TRUE	Unknown	ab177178			YX794:ACATAACCACCTAAAG-1	7215	1650	0.22869	YX794	ab177178
YX794:ACATAACCATCCTAGT-1	1919	YX794	TRUE	Unknown	ab177178			YX794:ACATAACCATCCTAGT-1	11771	2464	0.209328	YX794	ab177178
YX794:ACATAGCAGATTAGGC-1	3428	YX794	TRUE	TRUE	ab177178			YX794:ACATAGCAGATTAGGC-1	21786	5629	0.258377	YX794	ab177178
YX794:ACATAGCAGGCCTTGT-1	3779	YX794	TRUE	Unknown	ab177178			YX794:ACATAGCAGGCCTTGT-1	21804	4919	0.225601	YX794	ab177178
YX794:ACATAGCAGTTAGGCG-1	1262	YX794	TRUE	TRUE	ab177178			YX794:ACATAGCAGTTAGGCG-1	7664	1702	0.222077	YX794	ab177178
YX794:ACATAGCAGTTATGAG-1	1924	YX794	TRUE	TRUE	ab177178			YX794:ACATAGCAGTTATGAG-1	11321	2780	0.245561	YX794	ab177178
YX794:ACATAGCAGTTTCACG-1	4994	YX794	TRUE	TRUE	ab177178			YX794:ACATAGCAGTTTCACG-1	30040	5647	0.187983	YX794	ab177178
YX794:ACATAGTCAAGGTGTC-1	924	YX794	TRUE	Unknown	ab177178			YX794:ACATAGTCAAGGTGTC-1	5822	1163	0.19976	YX794	ab177178
YX794:ACATAGTCACTGGCAG-1	1637	YX794	TRUE	Unknown	ab177178			YX794:ACATAGTCACTGGCAG-1	9251	2184	0.236083	YX794	ab177178
YX794:ACATAGTCAGCCAGTG-1	1809	YX794	TRUE	Unknown	ab177178			YX794:ACATAGTCAGCCAGTG-1	10308	2625	0.254657	YX794	ab177178
YX794:ACATAGTCATCACAGA-1	1973	YX794	TRUE	TRUE	ab177178			YX794:ACATAGTCATCACAGA-1	11646	2587	0.222136	YX794	ab177178
YX794:ACATAGTCATGACCTT-1	396	YX794	TRUE	Unknown	ab177178			YX794:ACATAGTCATGACCTT-1	2091	517	0.24725	YX794	ab177178
YX794:ACATGAATCAACAACA-1	509	YX794	TRUE	Unknown	ab177178			YX794:ACATGAATCAACAACA-1	2975	756	0.254118	YX794	ab177178
YX794:ACATGAATCACTTGCA-1	1124	YX794	TRUE	TRUE	ab177178			YX794:ACATGAATCACTTGCA-1	6711	1507	0.224557	YX794	ab177178
YX794:ACATGAATCTAACCCA-1	4257	YX794	TRUE	TRUE	ab177178			YX794:ACATGAATCTAACCCA-1	25167	5215	0.207216	YX794	ab177178
YX794:ACATGCCTCACACAAA-1	5373	YX794	TRUE	Unknown	ab177178			YX794:ACATGCCTCACACAAA-1	32365	7406	0.228827	YX794	ab177178
YX794:ACATGCCTCTAACCCA-1	2427	YX794	TRUE	TRUE	ab177178			YX794:ACATGCCTCTAACCCA-1	14794	4616	0.312018	YX794	ab177178
YX794:ACATTACTCATTTAGC-1	3222	YX794	TRUE	TRUE	ab177178			YX794:ACATTACTCATTTAGC-1	19251	3907	0.20295	YX794	ab177178
YX794:ACATTACTCCACAATT-1	2269	YX794	TRUE	TRUE	ab177178			YX794:ACATTACTCCACAATT-1	12758	3376	0.264618	YX794	ab177178
YX794:ACATTACTCGATCCGT-1	626	YX794	TRUE	TRUE	ab177178			YX794:ACATTACTCGATCCGT-1	3801	803	0.21126	YX794	ab177178
YX794:ACATTACTCGCGAAAT-1	4775	YX794	TRUE	Unknown	ab177178			YX794:ACATTACTCGCGAAAT-1	26581	6108	0.229788	YX794	ab177178
YX794:ACATTCAGTGCAAGGT-1	7939	YX794	TRUE	Unknown	ab177178			YX794:ACATTCAGTGCAAGGT-1	46753	10512	0.224841	YX794	ab177178
YX794:ACATTCAGTTACGCCA-1	909	YX794	TRUE	TRUE	ab177178			YX794:ACATTCAGTTACGCCA-1	5358	1049	0.195782	YX794	ab177178
YX794:ACATTCAGTTGCAATC-1	335	YX794	TRUE	TRUE	ab177178			YX794:ACATTCAGTTGCAATC-1	2013	742	0.368604	YX794	ab177178
YX794:ACATTCAGTTTGAGTC-1	7937	YX794	TRUE	TRUE	ab177178			YX794:ACATTCAGTTTGAGTC-1	46994	7714	0.164149	YX794	ab177178
YX794:ACATTGCGTAGACTAG-1	1326	YX794	TRUE	Unknown	ab177178			YX794:ACATTGCGTAGACTAG-1	7995	1785	0.223265	YX794	ab177178
YX794:ACATTGCGTAGAGGCT-1	458	YX794	FALSE	TRUE	ab177178			YX794:ACATTGCGTAGAGGCT-1	2904	879	0.302686	YX794	ab177178
YX794:ACATTGCGTTGCTCTC-1	2783	YX794	TRUE	TRUE	ab177178			YX794:ACATTGCGTTGCTCTC-1	15197	3905	0.256959	YX794	ab177178
YX794:ACATTGCGTTTATTCC-1	4115	YX794	TRUE	TRUE	ab177178			YX794:ACATTGCGTTTATTCC-1	22635	4873	0.215286	YX794	ab177178
YX794:ACATTGCGTTTGACTA-1	6321	YX794	TRUE	Unknown	ab177178			YX794:ACATTGCGTTTGACTA-1	33741	8006	0.237278	YX794	ab177178
YX794:ACATTGTTCACAATAG-1	796	YX794	TRUE	TRUE	ab177178			YX794:ACATTGTTCACAATAG-1	4873	1143	0.234558	YX794	ab177178
YX794:ACATTGTTCCAGGTGA-1	526	YX794	FALSE	Unknown	ab177178			YX794:ACATTGTTCCAGGTGA-1	2869	624	0.217497	YX794	ab177178
YX794:ACATTGTTCCTCCCAC-1	353	YX794	FALSE	Unknown	ab177178			YX794:ACATTGTTCCTCCCAC-1	1901	469	0.246712	YX794	ab177178
YX794:ACATTGTTCTCGACTA-1	1917	YX794	TRUE	Unknown	ab177178			YX794:ACATTGTTCTCGACTA-1	10591	2368	0.223586	YX794	ab177178
YX794:ACCAAATCAAATACCG-1	8120	YX794	TRUE	TRUE	ab177178			YX794:ACCAAATCAAATACCG-1	51416	9380	0.182433	YX794	ab177178
YX794:ACCAAATCACATTGTC-1	14871	YX794	TRUE	Unknown	ab177178			YX794:ACCAAATCACATTGTC-1	92296	12203	0.132216	YX794	ab177178
YX794:ACCAAATCACCAACAA-1	6224	YX794	TRUE	TRUE	ab177178			YX794:ACCAAATCACCAACAA-1	36800	8678	0.235815	YX794	ab177178
YX794:ACCAAATCAGCTCGCT-1	435	YX794	TRUE	TRUE	ab177178			YX794:ACCAAATCAGCTCGCT-1	2275	721	0.316923	YX794	ab177178
YX794:ACCAAATCAGGAGGAC-1	1585	YX794	TRUE	Unknown	ab177178			YX794:ACCAAATCAGGAGGAC-1	9639	1816	0.188401	YX794	ab177178
YX794:ACCAAATCATGAGCTA-1	1434	YX794	TRUE	TRUE	ab177178			YX794:ACCAAATCATGAGCTA-1	8377	2918	0.348335	YX794	ab177178
YX794:ACCAACCTCCACAATT-1	5605	YX794	TRUE	TRUE	ab177178			YX794:ACCAACCTCCACAATT-1	32665	8691	0.266065	YX794	ab177178
YX794:ACCAACCTCCATCAGC-1	511	YX794	TRUE	TRUE	ab177178			YX794:ACCAACCTCCATCAGC-1	3307	970	0.293317	YX794	ab177178
YX794:ACCAACCTCGATATAG-1	835	YX794	TRUE	Unknown	ab177178			YX794:ACCAACCTCGATATAG-1	5168	989	0.19137	YX794	ab177178
YX794:ACCAACCTCGCTAGCT-1	1138	YX794	TRUE	Unknown	ab177178			YX794:ACCAACCTCGCTAGCT-1	6658	1278	0.19195	YX794	ab177178
YX794:ACCAACCTCGGTTAGG-1	4182	YX794	TRUE	TRUE	ab177178			YX794:ACCAACCTCGGTTAGG-1	24544	5205	0.212068	YX794	ab177178
YX794:ACCAACCTCGTGATGG-1	5918	YX794	TRUE	Unknown	ab177178			YX794:ACCAACCTCGTGATGG-1	33982	7885	0.232035	YX794	ab177178
YX794:ACCAACCTCGTTTCTC-1	1554	YX794	TRUE	Unknown	ab177178			YX794:ACCAACCTCGTTTCTC-1	9052	1798	0.19863	YX794	ab177178
YX794:ACCAACCTCTGTAACT-1	307	YX794	FALSE	TRUE	ab177178			YX794:ACCAACCTCTGTAACT-1	1963	529	0.269485	YX794	ab177178
YX794:ACCAACCTCTGTCAGC-1	2822	YX794	TRUE	TRUE	ab177178			YX794:ACCAACCTCTGTCAGC-1	16983	4106	0.241771	YX794	ab177178
YX794:ACCACAACAAGCTCAA-1	14416	YX794	TRUE	TRUE	ab177178			YX794:ACCACAACAAGCTCAA-1	86059	16907	0.196458	YX794	ab177178
YX794:ACCACAACACTAGTAG-1	1716	YX794	TRUE	TRUE	ab177178			YX794:ACCACAACACTAGTAG-1	10041	2785	0.277363	YX794	ab177178
YX794:ACCACAACACTCAGTT-1	646	YX794	TRUE	TRUE	ab177178			YX794:ACCACAACACTCAGTT-1	3734	1123	0.30075	YX794	ab177178
YX794:ACCACAACAGTTTCTA-1	12335	YX794	TRUE	TRUE	ab177178			YX794:ACCACAACAGTTTCTA-1	71419	15673	0.219451	YX794	ab177178
YX794:ACCACAACATAAGTCG-1	5308	YX794	TRUE	Unknown	ab177178			YX794:ACCACAACATAAGTCG-1	31462	7121	0.226337	YX794	ab177178
YX794:ACCACAACATCATGCT-1	8975	YX794	TRUE	Unknown	ab177178			YX794:ACCACAACATCATGCT-1	54526	13413	0.245993	YX794	ab177178
YX794:ACCAGCAAGCAATACA-1	6496	YX794	TRUE	Unknown	ab177178			YX794:ACCAGCAAGCAATACA-1	40353	10064	0.249399	YX794	ab177178
YX794:ACCAGCAAGCATAGCG-1	1749	YX794	TRUE	Unknown	ab177178			YX794:ACCAGCAAGCATAGCG-1	10640	2378	0.223496	YX794	ab177178
YX794:ACCAGCAAGCCGCAAA-1	3276	YX794	TRUE	Unknown	ab177178			YX794:ACCAGCAAGCCGCAAA-1	19380	4817	0.248555	YX794	ab177178
YX794:ACCAGCAAGGCAATGT-1	2741	YX794	TRUE	TRUE	ab177178			YX794:ACCAGCAAGGCAATGT-1	16086	3794	0.235857	YX794	ab177178
YX794:ACCAGCAAGGTGCTTC-1	2938	YX794	TRUE	TRUE	ab177178			YX794:ACCAGCAAGGTGCTTC-1	17494	3193	0.18252	YX794	ab177178
YX794:ACCAGCAAGGTTATAG-1	606	YX794	TRUE	Unknown	ab177178			YX794:ACCAGCAAGGTTATAG-1	3902	871	0.223219	YX794	ab177178
YX794:ACCAGCAAGTTATGGA-1	602	YX794	TRUE	TRUE	ab177178			YX794:ACCAGCAAGTTATGGA-1	3892	1156	0.29702	YX794	ab177178
YX794:ACCAGGTCAAACATGT-1	2771	YX794	TRUE	TRUE	ab177178			YX794:ACCAGGTCAAACATGT-1	16231	3216	0.198139	YX794	ab177178
YX794:ACCAGGTCAAACCTAG-1	6246	YX794	TRUE	Unknown	ab177178			YX794:ACCAGGTCAAACCTAG-1	37492	9553	0.254801	YX794	ab177178
YX794:ACCAGGTCAATCTGGA-1	4756	YX794	TRUE	Unknown	ab177178			YX794:ACCAGGTCAATCTGGA-1	29227	6046	0.206864	YX794	ab177178
YX794:ACCATATTCAGCTAGG-1	7856	YX794	TRUE	Unknown	ab177178			YX794:ACCATATTCAGCTAGG-1	43037	8932	0.207542	YX794	ab177178
YX794:ACCATATTCAGTATAG-1	2188	YX794	TRUE	TRUE	ab177178			YX794:ACCATATTCAGTATAG-1	13065	3007	0.230157	YX794	ab177178
YX794:ACCATATTCCAATTAC-1	5556	YX794	TRUE	Unknown	ab177178			YX794:ACCATATTCCAATTAC-1	32728	7214	0.220423	YX794	ab177178
YX794:ACCATATTCCGGATTC-1	858	YX794	TRUE	TRUE	ab177178			YX794:ACCATATTCCGGATTC-1	4722	1294	0.274036	YX794	ab177178
YX794:ACCATATTCCTTCGGG-1	3473	YX794	TRUE	FALSE	ab177178			YX794:ACCATATTCCTTCGGG-1	19692	3791	0.192515	YX794	ab177178
YX794:ACCATATTCGCTTTAG-1	8225	YX794	TRUE	TRUE	ab177178			YX794:ACCATATTCGCTTTAG-1	47265	12875	0.2724	YX794	ab177178
YX794:ACCATATTCGGCTATC-1	2990	YX794	TRUE	TRUE	ab177178			YX794:ACCATATTCGGCTATC-1	17482	4477	0.256092	YX794	ab177178
YX794:ACCATGCTCCAGGATG-1	5349	YX794	TRUE	TRUE	ab177178			YX794:ACCATGCTCCAGGATG-1	32329	6846	0.21176	YX794	ab177178
YX794:ACCATGCTCCTTTGAG-1	863	YX794	TRUE	Unknown	ab177178			YX794:ACCATGCTCCTTTGAG-1	5471	1225	0.223908	YX794	ab177178
YX794:ACCATGCTCGCGAAAT-1	291	YX794	TRUE	Unknown	ab177178			YX794:ACCATGCTCGCGAAAT-1	1770	460	0.259887	YX794	ab177178
YX794:ACCCGTAGTACCGTGC-1	6538	YX794	TRUE	Unknown	ab177178			YX794:ACCCGTAGTACCGTGC-1	38940	9424	0.242013	YX794	ab177178
YX794:ACCCGTAGTAGGTTAG-1	1324	YX794	TRUE	Unknown	ab177178			YX794:ACCCGTAGTAGGTTAG-1	8080	2007	0.248391	YX794	ab177178
YX794:ACCCGTAGTCGAGGCA-1	686	YX794	TRUE	Unknown	ab177178			YX794:ACCCGTAGTCGAGGCA-1	4108	959	0.233447	YX794	ab177178
YX794:ACCCGTAGTTCTGGCA-1	2642	YX794	TRUE	TRUE	ab177178			YX794:ACCCGTAGTTCTGGCA-1	15855	2905	0.183223	YX794	ab177178
YX794:ACCCGTAGTTGCTCCT-1	7253	YX794	TRUE	TRUE	ab177178			YX794:ACCCGTAGTTGCTCCT-1	42769	9519	0.222568	YX794	ab177178
YX794:ACCCTCCTCAATACAG-1	3171	YX794	TRUE	Unknown	ab177178			YX794:ACCCTCCTCAATACAG-1	18127	3929	0.216748	YX794	ab177178
YX794:ACCCTCCTCCTAATGT-1	517	YX794	TRUE	Unknown	ab177178			YX794:ACCCTCCTCCTAATGT-1	3286	876	0.266586	YX794	ab177178
YX794:ACCCTCCTCCTTGCAA-1	4665	YX794	TRUE	TRUE	ab177178			YX794:ACCCTCCTCCTTGCAA-1	27676	6256	0.226044	YX794	ab177178
YX794:ACCCTCCTCGATATTC-1	4459	YX794	TRUE	TRUE	ab177178			YX794:ACCCTCCTCGATATTC-1	26441	5013	0.189592	YX794	ab177178
YX794:ACCCTGGTCAGTACCC-1	353	YX794	FALSE	Unknown	ab177178			YX794:ACCCTGGTCAGTACCC-1	2256	356	0.157801	YX794	ab177178
YX794:ACCCTGGTCATGCGCT-1	234	YX794	FALSE	Unknown	ab177178			YX794:ACCCTGGTCATGCGCT-1	1212	347	0.286304	YX794	ab177178
YX794:ACCCTGGTCCAAATTC-1	10563	YX794	TRUE	Unknown	ab177178			YX794:ACCCTGGTCCAAATTC-1	62879	13857	0.220376	YX794	ab177178
YX794:ACCCTGGTCCACTATG-1	3369	YX794	TRUE	TRUE	ab177178			YX794:ACCCTGGTCCACTATG-1	19207	4109	0.213932	YX794	ab177178
YX794:ACCCTGGTCCGCACCA-1	3997	YX794	TRUE	Unknown	ab177178			YX794:ACCCTGGTCCGCACCA-1	23554	5991	0.254352	YX794	ab177178
YX794:ACCCTGGTCCTTTGAG-1	7309	YX794	TRUE	Unknown	ab177178			YX794:ACCCTGGTCCTTTGAG-1	43142	8587	0.19904	YX794	ab177178
YX794:ACCCTGGTCTGGTCTA-1	1914	YX794	TRUE	Unknown	ab177178			YX794:ACCCTGGTCTGGTCTA-1	11239	2354	0.209449	YX794	ab177178
YX794:ACCCTGGTCTTGTTGG-1	4878	YX794	TRUE	TRUE	ab177178			YX794:ACCCTGGTCTTGTTGG-1	30287	4738	0.156437	YX794	ab177178
YX794:ACCCTTAAGACTTACT-1	3885	YX794	TRUE	Unknown	ab177178			YX794:ACCCTTAAGACTTACT-1	22821	4822	0.211297	YX794	ab177178
YX794:ACCCTTAAGTGCGGTA-1	1832	YX794	TRUE	TRUE	ab177178			YX794:ACCCTTAAGTGCGGTA-1	10643	2038	0.191487	YX794	ab177178
YX794:ACCCTTGCAACCGTAA-1	7099	YX794	TRUE	Unknown	ab177178			YX794:ACCCTTGCAACCGTAA-1	41946	10445	0.249011	YX794	ab177178
YX794:ACCCTTGCAAGGATGG-1	4415	YX794	TRUE	TRUE	ab177178			YX794:ACCCTTGCAAGGATGG-1	25742	5706	0.221661	YX794	ab177178
YX794:ACCCTTGCACTGTCAT-1	2574	YX794	TRUE	TRUE	ab177178			YX794:ACCCTTGCACTGTCAT-1	15353	3439	0.223995	YX794	ab177178
YX794:ACCGAAGTCATAGCCC-1	1882	YX794	TRUE	Unknown	ab177178			YX794:ACCGAAGTCATAGCCC-1	11783	2582	0.219129	YX794	ab177178
YX794:ACCGAAGTCATGGTCC-1	2678	YX794	TRUE	TRUE	ab177178			YX794:ACCGAAGTCATGGTCC-1	15989	4523	0.282882	YX794	ab177178
YX794:ACCGAAGTCCAAATAG-1	2406	YX794	TRUE	TRUE	ab177178			YX794:ACCGAAGTCCAAATAG-1	14308	2574	0.179899	YX794	ab177178
YX794:ACCGAAGTCGTGATAA-1	1395	YX794	TRUE	Unknown	ab177178			YX794:ACCGAAGTCGTGATAA-1	8067	1420	0.176026	YX794	ab177178
YX794:ACCGAAGTCGTGCTTA-1	1264	YX794	TRUE	TRUE	ab177178			YX794:ACCGAAGTCGTGCTTA-1	6941	1626	0.23426	YX794	ab177178
YX794:ACCGCGTGTAGACTAG-1	587	YX794	TRUE	Unknown	ab177178			YX794:ACCGCGTGTAGACTAG-1	3302	822	0.24894	YX794	ab177178
YX794:ACCGCGTGTGCCGGAA-1	1666	YX794	TRUE	TRUE	ab177178			YX794:ACCGCGTGTGCCGGAA-1	9759	2116	0.216825	YX794	ab177178
YX794:ACCGCGTGTGCTCATG-1	4070	YX794	TRUE	TRUE	ab177178			YX794:ACCGCGTGTGCTCATG-1	22311	5848	0.262113	YX794	ab177178
YX794:ACCGCGTGTTATCCGG-1	1756	YX794	TRUE	Unknown	ab177178			YX794:ACCGCGTGTTATCCGG-1	10159	3125	0.307609	YX794	ab177178
YX794:ACCGCGTGTTCATTCT-1	3445	YX794	TRUE	TRUE	ab177178			YX794:ACCGCGTGTTCATTCT-1	20661	5095	0.2466	YX794	ab177178
YX794:ACCGCGTGTTGCGCGT-1	6545	YX794	TRUE	Unknown	ab177178			YX794:ACCGCGTGTTGCGCGT-1	36232	7749	0.213872	YX794	ab177178
YX794:ACCGCTAGTAGTCATC-1	7214	YX794	TRUE	TRUE	ab177178			YX794:ACCGCTAGTAGTCATC-1	43891	12064	0.274863	YX794	ab177178
YX794:ACCGCTAGTCCCAGAC-1	2273	YX794	TRUE	Unknown	ab177178			YX794:ACCGCTAGTCCCAGAC-1	14271	2717	0.190386	YX794	ab177178
YX794:ACCGCTAGTCCTGAGC-1	2768	YX794	TRUE	TRUE	ab177178			YX794:ACCGCTAGTCCTGAGC-1	16166	3133	0.193802	YX794	ab177178
YX794:ACCGCTAGTTTCCTCA-1	2636	YX794	TRUE	Unknown	ab177178			YX794:ACCGCTAGTTTCCTCA-1	15384	3273	0.212754	YX794	ab177178
YX794:ACCGGCTGTCCTAAGT-1	1034	YX794	TRUE	TRUE	ab177178			YX794:ACCGGCTGTCCTAAGT-1	6200	1647	0.265645	YX794	ab177178
YX794:ACCGGCTGTGAAACAT-1	4425	YX794	TRUE	TRUE	ab177178			YX794:ACCGGCTGTGAAACAT-1	26704	6327	0.236931	YX794	ab177178
YX794:ACCGGCTGTGCACAAA-1	1030	YX794	TRUE	Unknown	ab177178			YX794:ACCGGCTGTGCACAAA-1	6531	1374	0.210381	YX794	ab177178
YX794:ACCGGCTGTTAGTACC-1	2321	YX794	TRUE	TRUE	ab177178			YX794:ACCGGCTGTTAGTACC-1	13656	3446	0.252343	YX794	ab177178
YX794:ACCGGCTGTTGTTCTT-1	4784	YX794	TRUE	Unknown	ab177178			YX794:ACCGGCTGTTGTTCTT-1	29398	6329	0.215287	YX794	ab177178
YX794:ACCGGTTTCAAATACG-1	543	YX794	TRUE	Unknown	ab177178			YX794:ACCGGTTTCAAATACG-1	3274	457	0.139585	YX794	ab177178
YX794:ACCGGTTTCAAGGAAG-1	2172	YX794	TRUE	TRUE	ab177178			YX794:ACCGGTTTCAAGGAAG-1	12842	2674	0.208223	YX794	ab177178
YX794:ACCGGTTTCCAACCTA-1	1446	YX794	TRUE	TRUE	ab177178			YX794:ACCGGTTTCCAACCTA-1	8747	1753	0.200412	YX794	ab177178
YX794:ACCGGTTTCGCTTTAG-1	8655	YX794	TRUE	Unknown	ab177178			YX794:ACCGGTTTCGCTTTAG-1	49873	10395	0.208429	YX794	ab177178
YX794:ACCGGTTTCTTGCATG-1	314	YX794	TRUE	Unknown	ab177178			YX794:ACCGGTTTCTTGCATG-1	1940	478	0.246392	YX794	ab177178
YX794:ACCGTTATCAAACATG-1	14970	YX794	TRUE	TRUE	ab177178			YX794:ACCGTTATCAAACATG-1	86693	18473	0.213085	YX794	ab177178
YX794:ACCGTTATCATTTAGC-1	15852	YX794	TRUE	Unknown	ab177178			YX794:ACCGTTATCATTTAGC-1	96110	20091	0.209042	YX794	ab177178
YX794:ACCGTTATCCAAACTT-1	1514	YX794	TRUE	TRUE	ab177178			YX794:ACCGTTATCCAAACTT-1	8994	1975	0.219591	YX794	ab177178
YX794:ACCGTTATCCAATATC-1	2408	YX794	TRUE	Unknown	ab177178			YX794:ACCGTTATCCAATATC-1	15772	4005	0.253931	YX794	ab177178
YX794:ACCGTTATCCTTGAGC-1	926	YX794	TRUE	TRUE	ab177178			YX794:ACCGTTATCCTTGAGC-1	5579	1157	0.207385	YX794	ab177178
YX794:ACCGTTATCGAGGAGG-1	3610	YX794	TRUE	Unknown	ab177178			YX794:ACCGTTATCGAGGAGG-1	21742	4827	0.222013	YX794	ab177178
YX794:ACCTAAGCAAGCCTCC-1	3601	YX794	TRUE	TRUE	ab177178			YX794:ACCTAAGCAAGCCTCC-1	21137	3689	0.174528	YX794	ab177178
YX794:ACCTAAGCAAGGCTGT-1	4252	YX794	TRUE	TRUE	ab177178			YX794:ACCTAAGCAAGGCTGT-1	24349	5087	0.20892	YX794	ab177178
YX794:ACCTAAGCACTAAGCA-1	1750	YX794	TRUE	Unknown	ab177178			YX794:ACCTAAGCACTAAGCA-1	10666	2806	0.263079	YX794	ab177178
YX794:ACCTAAGCAGAGAGCA-1	1292	YX794	TRUE	TRUE	ab177178			YX794:ACCTAAGCAGAGAGCA-1	7251	2153	0.296925	YX794	ab177178
YX794:ACCTAATTCAATAGCA-1	4099	YX794	TRUE	Unknown	ab177178			YX794:ACCTAATTCAATAGCA-1	24208	6820	0.281725	YX794	ab177178
YX794:ACCTAGCTCGGTCCAT-1	1197	YX794	TRUE	TRUE	ab177178			YX794:ACCTAGCTCGGTCCAT-1	7215	1504	0.208455	YX794	ab177178
YX794:ACCTAGCTCGTTAGTT-1	1943	YX794	TRUE	TRUE	ab177178			YX794:ACCTAGCTCGTTAGTT-1	11555	2987	0.258503	YX794	ab177178
YX794:ACCTCAATCAGAAAGG-1	1063	YX794	TRUE	TRUE	ab177178			YX794:ACCTCAATCAGAAAGG-1	5785	1731	0.299222	YX794	ab177178
YX794:ACCTCAATCATCAGCC-1	3946	YX794	TRUE	Unknown	ab177178			YX794:ACCTCAATCATCAGCC-1	24026	6547	0.272496	YX794	ab177178
YX794:ACCTCAATCCGCACCA-1	98073	YX794	TRUE	Unknown	ab177178			YX794:ACCTCAATCCGCACCA-1	570193	128939	0.226132	YX794	ab177178
YX794:ACCTCAATCCGCCTAG-1	4851	YX794	TRUE	TRUE	ab177178			YX794:ACCTCAATCCGCCTAG-1	26945	4573	0.169716	YX794	ab177178
YX794:ACCTCAATCGCTCAAC-1	4144	YX794	TRUE	TRUE	ab177178			YX794:ACCTCAATCGCTCAAC-1	23631	6084	0.257458	YX794	ab177178
YX794:ACCTCAATCTAGTTCG-1	768	YX794	TRUE	Unknown	ab177178			YX794:ACCTCAATCTAGTTCG-1	4803	1277	0.265875	YX794	ab177178
YX794:ACCTCCCTCATGCCTA-1	3831	YX794	TRUE	TRUE	ab177178			YX794:ACCTCCCTCATGCCTA-1	22107	5057	0.228751	YX794	ab177178
YX794:ACCTCCCTCCTGAAGG-1	966	YX794	TRUE	TRUE	ab177178			YX794:ACCTCCCTCCTGAAGG-1	5590	1297	0.232021	YX794	ab177178
YX794:ACCTCCCTCGTTATGT-1	1384	YX794	TRUE	TRUE	ab177178			YX794:ACCTCCCTCGTTATGT-1	8306	1332	0.160366	YX794	ab177178
YX794:ACCTCCCTCTATTGAC-1	3437	YX794	TRUE	TRUE	ab177178			YX794:ACCTCCCTCTATTGAC-1	20606	4256	0.206542	YX794	ab177178
YX794:ACCTCTAAGATGAACC-1	1446	YX794	FALSE	Unknown	ab177178			YX794:ACCTCTAAGATGAACC-1	1540	351	0.227922	YX794	ab177178
YX794:ACCTCTAAGATGAAGG-1	74213	YX794	TRUE	Unknown	ab177178			YX794:ACCTCTAAGATGAAGG-1	441907	91798	0.207731	YX794	ab177178
YX794:ACCTCTAAGCAGGTAT-1	2377	YX794	TRUE	TRUE	ab177178			YX794:ACCTCTAAGCAGGTAT-1	13597	2815	0.207031	YX794	ab177178
YX794:ACCTCTAAGCTCATTG-1	7514	YX794	TRUE	Unknown	ab177178			YX794:ACCTCTAAGCTCATTG-1	41991	11160	0.265771	YX794	ab177178
YX794:ACCTCTAAGCTTTAGT-1	3020	YX794	TRUE	TRUE	ab177178			YX794:ACCTCTAAGCTTTAGT-1	18109	4889	0.269976	YX794	ab177178
YX794:ACCTCTAAGTATAGTG-1	2820	YX794	TRUE	Unknown	ab177178			YX794:ACCTCTAAGTATAGTG-1	16164	3267	0.202116	YX794	ab177178
YX794:ACCTCTAAGTCAAGAC-1	342	YX794	TRUE	TRUE	ab177178			YX794:ACCTCTAAGTCAAGAC-1	2026	522	0.257651	YX794	ab177178
YX794:ACCTGGAAGCTAACTT-1	6540	YX794	TRUE	TRUE	ab177178			YX794:ACCTGGAAGCTAACTT-1	38504	8234	0.213848	YX794	ab177178
YX794:ACCTGGAAGGATTTGA-1	2964	YX794	TRUE	Unknown	ab177178			YX794:ACCTGGAAGGATTTGA-1	17568	3296	0.187614	YX794	ab177178
YX794:ACCTGGAAGTCAATTC-1	988	YX794	TRUE	TRUE	ab177178			YX794:ACCTGGAAGTCAATTC-1	5910	1730	0.292724	YX794	ab177178
YX794:ACCTGGTTCCCACCCT-1	1416	YX794	TRUE	Unknown	ab177178			YX794:ACCTGGTTCCCACCCT-1	8299	1971	0.237498	YX794	ab177178
YX794:ACCTGGTTCCTGATAT-1	3365	YX794	TRUE	FALSE	ab177178			YX794:ACCTGGTTCCTGATAT-1	20816	5054	0.242794	YX794	ab177178
YX794:ACCTGGTTCGATCCGT-1	3834	YX794	TRUE	TRUE	ab177178			YX794:ACCTGGTTCGATCCGT-1	22204	4152	0.186993	YX794	ab177178
YX794:ACCTGTTCAATGACCA-1	29099	YX794	TRUE	Unknown	ab177178			YX794:ACCTGTTCAATGACCA-1	172433	36198	0.209925	YX794	ab177178
YX794:ACCTGTTCACTAAGGC-1	2370	YX794	TRUE	Unknown	ab177178			YX794:ACCTGTTCACTAAGGC-1	13996	3134	0.223921	YX794	ab177178
YX794:ACCTGTTCAGGTGAGA-1	1315	YX794	TRUE	TRUE	ab177178			YX794:ACCTGTTCAGGTGAGA-1	8152	2356	0.289009	YX794	ab177178
YX794:ACCTGTTCATCCGGGA-1	4382	YX794	TRUE	TRUE	ab177178			YX794:ACCTGTTCATCCGGGA-1	27855	7995	0.287022	YX794	ab177178
YX794:ACCTTAAGTACCGTTG-1	1061	YX794	TRUE	TRUE	ab177178			YX794:ACCTTAAGTACCGTTG-1	6086	1681	0.276208	YX794	ab177178
YX794:ACCTTAAGTCAATTGC-1	5328	YX794	TRUE	TRUE	ab177178			YX794:ACCTTAAGTCAATTGC-1	29057	6390	0.219913	YX794	ab177178
YX794:ACCTTAAGTCACTATA-1	4367	YX794	TRUE	Unknown	ab177178			YX794:ACCTTAAGTCACTATA-1	25697	4639	0.180527	YX794	ab177178
YX794:ACCTTAAGTCATAGAG-1	946	YX794	TRUE	TRUE	ab177178			YX794:ACCTTAAGTCATAGAG-1	5538	1729	0.312207	YX794	ab177178
YX794:ACCTTAAGTGTGATTC-1	2171	YX794	TRUE	TRUE	ab177178			YX794:ACCTTAAGTGTGATTC-1	11821	3203	0.270958	YX794	ab177178
YX794:ACCTTACCAAGCGCAT-1	1845	YX794	TRUE	TRUE	ab177178			YX794:ACCTTACCAAGCGCAT-1	11322	2391	0.211182	YX794	ab177178
YX794:ACCTTACCAGGTTACA-1	1127	YX794	TRUE	TRUE	ab177178			YX794:ACCTTACCAGGTTACA-1	6537	1431	0.218908	YX794	ab177178
YX794:ACCTTACCATGGTGCG-1	801	YX794	TRUE	Unknown	ab177178			YX794:ACCTTACCATGGTGCG-1	4168	1046	0.25096	YX794	ab177178
YX794:ACCTTAGTCACAAAGC-1	4884	YX794	TRUE	TRUE	ab177178			YX794:ACCTTAGTCACAAAGC-1	27808	6096	0.219217	YX794	ab177178
YX794:ACCTTAGTCCTAGTGC-1	4105	YX794	TRUE	TRUE	ab177178			YX794:ACCTTAGTCCTAGTGC-1	23524	4572	0.194355	YX794	ab177178
YX794:ACCTTGCAGATGAACC-1	565	YX794	TRUE	TRUE	ab177178			YX794:ACCTTGCAGATGAACC-1	3503	754	0.215244	YX794	ab177178
YX794:ACCTTGCAGCAGCCAA-1	864	YX794	TRUE	TRUE	ab177178			YX794:ACCTTGCAGCAGCCAA-1	5253	1140	0.217019	YX794	ab177178
YX794:ACCTTGCAGCTTGCTA-1	12946	YX794	FALSE	Unknown	ab177178			YX794:ACCTTGCAGCTTGCTA-1	73354	13854	0.188865	YX794	ab177178
YX794:ACCTTGCAGGAGTATC-1	2531	YX794	TRUE	Unknown	ab177178			YX794:ACCTTGCAGGAGTATC-1	14249	3186	0.223595	YX794	ab177178
YX794:ACCTTGCAGTAAAGCC-1	2520	YX794	TRUE	TRUE	ab177178			YX794:ACCTTGCAGTAAAGCC-1	14956	4332	0.28965	YX794	ab177178
YX794:ACCTTTGAGCAACAAC-1	1829	YX794	TRUE	TRUE	ab177178			YX794:ACCTTTGAGCAACAAC-1	10755	2478	0.230404	YX794	ab177178
YX794:ACCTTTGAGCCAGGAC-1	847	YX794	TRUE	Unknown	ab177178			YX794:ACCTTTGAGCCAGGAC-1	5334	1408	0.263967	YX794	ab177178
YX794:ACCTTTGAGCTAATAG-1	2594	YX794	TRUE	Unknown	ab177178			YX794:ACCTTTGAGCTAATAG-1	13982	3118	0.223001	YX794	ab177178
YX794:ACCTTTGAGCTATCGC-1	836	YX794	TRUE	Unknown	ab177178			YX794:ACCTTTGAGCTATCGC-1	4725	983	0.208042	YX794	ab177178
YX794:ACGAATATCAAATCAG-1	3901	YX794	TRUE	TRUE	ab177178			YX794:ACGAATATCAAATCAG-1	21777	4900	0.225008	YX794	ab177178
YX794:ACGAATATCAACAACA-1	500	YX794	TRUE	TRUE	ab177178			YX794:ACGAATATCAACAACA-1	2815	845	0.300178	YX794	ab177178
YX794:ACGAATATCCGCACCA-1	6105	YX794	TRUE	Unknown	ab177178			YX794:ACGAATATCCGCACCA-1	34594	9545	0.275915	YX794	ab177178
YX794:ACGATTGCAAGTGGCT-1	1230	YX794	TRUE	TRUE	ab177178			YX794:ACGATTGCAAGTGGCT-1	7227	1878	0.259859	YX794	ab177178
YX794:ACGATTGCACCAAAGC-1	1786	YX794	TRUE	TRUE	ab177178			YX794:ACGATTGCACCAAAGC-1	10281	2544	0.247447	YX794	ab177178
YX794:ACGATTGCAGTGCACG-1	1476	YX794	TRUE	Unknown	ab177178			YX794:ACGATTGCAGTGCACG-1	8831	1772	0.200657	YX794	ab177178
YX794:ACGCACGCAGTTAAAC-1	17041	YX794	TRUE	Unknown	ab177178			YX794:ACGCACGCAGTTAAAC-1	98918	19545	0.197588	YX794	ab177178
YX794:ACGCACGCATTACAGG-1	2729	YX794	TRUE	TRUE	ab177178			YX794:ACGCACGCATTACAGG-1	16228	4334	0.267069	YX794	ab177178
YX794:ACGCATGAGCCAATCC-1	1175	YX794	TRUE	TRUE	ab177178			YX794:ACGCATGAGCCAATCC-1	6678	1804	0.270141	YX794	ab177178
YX794:ACGCATGAGCCATCAC-1	2010	YX794	TRUE	TRUE	ab177178			YX794:ACGCATGAGCCATCAC-1	11568	2916	0.252075	YX794	ab177178
YX794:ACGCATGAGGACCATG-1	9656	YX794	TRUE	Unknown	ab177178			YX794:ACGCATGAGGACCATG-1	54359	11260	0.207141	YX794	ab177178
YX794:ACGCCACGTAAACCGA-1	2909	YX794	TRUE	TRUE	ab177178			YX794:ACGCCACGTAAACCGA-1	16917	3954	0.233729	YX794	ab177178
YX794:ACGCCACGTATGGTCT-1	3803	YX794	TRUE	TRUE	ab177178			YX794:ACGCCACGTATGGTCT-1	21476	4528	0.21084	YX794	ab177178
YX794:ACGCCACGTGCGTAAA-1	3391	YX794	TRUE	Unknown	ab177178			YX794:ACGCCACGTGCGTAAA-1	19537	4903	0.25096	YX794	ab177178
YX794:ACGCCACGTTGAGGGT-1	202	YX794	TRUE	Unknown	ab177178			YX794:ACGCCACGTTGAGGGT-1	1234	430	0.34846	YX794	ab177178
YX794:ACGCCACGTTGTGGTT-1	2470	YX794	TRUE	Unknown	ab177178			YX794:ACGCCACGTTGTGGTT-1	13719	3078	0.22436	YX794	ab177178
YX794:ACGCCCATCAAACCGG-1	3451	YX794	TRUE	TRUE	ab177178			YX794:ACGCCCATCAAACCGG-1	20395	4508	0.221035	YX794	ab177178
YX794:ACGCCTAGTAATCCAC-1	568	YX794	TRUE	Unknown	ab177178			YX794:ACGCCTAGTAATCCAC-1	3828	814	0.212644	YX794	ab177178
YX794:ACGCCTAGTACAAACG-1	792	YX794	TRUE	Unknown	ab177178			YX794:ACGCCTAGTACAAACG-1	4527	993	0.219351	YX794	ab177178
YX794:ACGCCTAGTACCGGCT-1	2457	YX794	TRUE	TRUE	ab177178			YX794:ACGCCTAGTACCGGCT-1	14155	3347	0.236454	YX794	ab177178
YX794:ACGCCTAGTACCTTAA-1	733	YX794	TRUE	Unknown	ab177178			YX794:ACGCCTAGTACCTTAA-1	4352	940	0.215993	YX794	ab177178
YX794:ACGCCTAGTAGCGCTC-1	4400	YX794	TRUE	TRUE	ab177178			YX794:ACGCCTAGTAGCGCTC-1	26212	4720	0.18007	YX794	ab177178
YX794:ACGCCTAGTCTAATCA-1	2811	YX794	TRUE	TRUE	ab177178			YX794:ACGCCTAGTCTAATCA-1	16088	3692	0.229488	YX794	ab177178
YX794:ACGCCTAGTGCAAGGT-1	14407	YX794	TRUE	Unknown	ab177178			YX794:ACGCCTAGTGCAAGGT-1	84561	15786	0.186682	YX794	ab177178
YX794:ACGCCTAGTGTCCTGA-1	1638	YX794	TRUE	TRUE	ab177178			YX794:ACGCCTAGTGTCCTGA-1	9862	1663	0.168627	YX794	ab177178
YX794:ACGCCTAGTTTCCAGG-1	405	YX794	TRUE	Unknown	ab177178			YX794:ACGCCTAGTTTCCAGG-1	2296	343	0.14939	YX794	ab177178
YX794:ACGCGCACAACCCTTG-1	7391	YX794	TRUE	TRUE	ab177178			YX794:ACGCGCACAACCCTTG-1	42088	8820	0.209561	YX794	ab177178
YX794:ACGCGCACAGGTTTCT-1	1748	YX794	TRUE	Unknown	ab177178			YX794:ACGCGCACAGGTTTCT-1	10043	2067	0.205815	YX794	ab177178
YX794:ACGCGCACAGTTTCCG-1	5806	YX794	TRUE	TRUE	ab177178			YX794:ACGCGCACAGTTTCCG-1	31408	6680	0.212685	YX794	ab177178
YX794:ACGCGCACATGACCAA-1	1247	YX794	TRUE	TRUE	ab177178			YX794:ACGCGCACATGACCAA-1	7481	1598	0.213608	YX794	ab177178
YX794:ACGCTAACAAAGAAGC-1	6993	YX794	TRUE	Unknown	ab177178			YX794:ACGCTAACAAAGAAGC-1	41191	9266	0.224952	YX794	ab177178
YX794:ACGCTAACAAGCTCAA-1	4855	YX794	TRUE	TRUE	ab177178			YX794:ACGCTAACAAGCTCAA-1	27340	5035	0.184162	YX794	ab177178
YX794:ACGCTAACACTTGCTG-1	1992	YX794	TRUE	Unknown	ab177178			YX794:ACGCTAACACTTGCTG-1	11647	2333	0.200309	YX794	ab177178
YX794:ACGCTAACATATTGCC-1	3195	YX794	TRUE	TRUE	ab177178			YX794:ACGCTAACATATTGCC-1	18594	4276	0.229967	YX794	ab177178
YX794:ACGCTAACATGAGCCG-1	9638	YX794	TRUE	Unknown	ab177178			YX794:ACGCTAACATGAGCCG-1	55455	10691	0.192787	YX794	ab177178
YX794:ACGCTTGGTCATGCCA-1	583	YX794	TRUE	TRUE	ab177178			YX794:ACGCTTGGTCATGCCA-1	3004	571	0.19008	YX794	ab177178
YX794:ACGCTTGGTGCACCAC-1	1311	YX794	TRUE	TRUE	ab177178			YX794:ACGCTTGGTGCACCAC-1	7590	1833	0.241502	YX794	ab177178
YX794:ACGCTTGGTTCTTAAG-1	1034	YX794	TRUE	FALSE	ab177178			YX794:ACGCTTGGTTCTTAAG-1	5948	1266	0.212845	YX794	ab177178
YX794:ACGCTTGGTTTGAGCT-1	672	YX794	TRUE	Unknown	ab177178			YX794:ACGCTTGGTTTGAGCT-1	4089	980	0.239667	YX794	ab177178
YX794:ACGGACCAGCCATCAC-1	1839	YX794	TRUE	TRUE	ab177178			YX794:ACGGACCAGCCATCAC-1	11515	3695	0.320886	YX794	ab177178
YX794:ACGGACCAGCCGGTAA-1	2949	YX794	TRUE	TRUE	ab177178			YX794:ACGGACCAGCCGGTAA-1	17362	4827	0.278021	YX794	ab177178
YX794:ACGGACCAGGATTGGT-1	1352	YX794	TRUE	Unknown	ab177178			YX794:ACGGACCAGGATTGGT-1	7842	1687	0.215124	YX794	ab177178
YX794:ACGGACCAGGTAAGTC-1	2354	YX794	TRUE	TRUE	ab177178			YX794:ACGGACCAGGTAAGTC-1	13903	2966	0.213335	YX794	ab177178
YX794:ACGGATAGTGGTTAAG-1	1743	YX794	TRUE	Unknown	ab177178			YX794:ACGGATAGTGGTTAAG-1	10041	2400	0.23902	YX794	ab177178
YX794:ACGGATAGTTTATGGC-1	1378	YX794	TRUE	Unknown	ab177178			YX794:ACGGATAGTTTATGGC-1	7911	1833	0.231703	YX794	ab177178
YX794:ACGGATCCAAGGCTTA-1	23657	YX794	TRUE	Unknown	ab177178			YX794:ACGGATCCAAGGCTTA-1	136698	30375	0.222205	YX794	ab177178
YX794:ACGGATCCAATACCCT-1	1524	YX794	TRUE	TRUE	ab177178			YX794:ACGGATCCAATACCCT-1	9773	2373	0.242812	YX794	ab177178
YX794:ACGGATCCACTCCCTT-1	761	YX794	TRUE	Unknown	ab177178			YX794:ACGGATCCACTCCCTT-1	4071	864	0.212233	YX794	ab177178
YX794:ACGGGAACAAATAAGG-1	3185	YX794	TRUE	TRUE	ab177178			YX794:ACGGGAACAAATAAGG-1	18390	4630	0.251767	YX794	ab177178
YX794:ACGGGAACAAATGCGC-1	1922	YX794	TRUE	TRUE	ab177178			YX794:ACGGGAACAAATGCGC-1	11024	3203	0.290548	YX794	ab177178
YX794:ACGGGAACAAGGTCAC-1	6936	YX794	TRUE	Unknown	ab177178			YX794:ACGGGAACAAGGTCAC-1	41805	11154	0.26681	YX794	ab177178
YX794:ACGGGAACACAATAAC-1	2638	YX794	TRUE	Unknown	ab177178			YX794:ACGGGAACACAATAAC-1	15336	3704	0.241523	YX794	ab177178
YX794:ACGGGAACAGGATGGA-1	2614	YX794	TRUE	TRUE	ab177178			YX794:ACGGGAACAGGATGGA-1	14641	3956	0.2702	YX794	ab177178
YX794:ACGGTAAGTAGTTACC-1	822	YX794	TRUE	TRUE	ab177178			YX794:ACGGTAAGTAGTTACC-1	5053	1984	0.392638	YX794	ab177178
YX794:ACGGTAAGTTTGGTTA-1	4968	YX794	TRUE	Unknown	ab177178			YX794:ACGGTAAGTTTGGTTA-1	27564	5414	0.196416	YX794	ab177178
YX794:ACGGTCAAGTCATGCC-1	545	YX794	TRUE	Unknown	ab177178			YX794:ACGGTCAAGTCATGCC-1	3280	641	0.195427	YX794	ab177178
YX794:ACGGTTCTCACGGATG-1	2243	YX794	TRUE	TRUE	ab177178			YX794:ACGGTTCTCACGGATG-1	13326	3677	0.275927	YX794	ab177178
YX794:ACGGTTCTCAGCATGG-1	1444	YX794	TRUE	Unknown	ab177178			YX794:ACGGTTCTCAGCATGG-1	8031	1837	0.228739	YX794	ab177178
YX794:ACGGTTCTCGAAGTTA-1	1906	YX794	TRUE	TRUE	ab177178			YX794:ACGGTTCTCGAAGTTA-1	11023	2782	0.252381	YX794	ab177178
YX794:ACGGTTCTCGGCTATC-1	767	YX794	TRUE	Unknown	ab177178			YX794:ACGGTTCTCGGCTATC-1	4241	1068	0.251827	YX794	ab177178
YX794:ACGGTTCTCGGTTACC-1	20039	YX794	FALSE	Unknown	ab177178			YX794:ACGGTTCTCGGTTACC-1	114345	27444	0.24001	YX794	ab177178
YX794:ACGGTTGAGATAGACC-1	1473	YX794	TRUE	TRUE	ab177178			YX794:ACGGTTGAGATAGACC-1	8488	1802	0.2123	YX794	ab177178
YX794:ACGGTTGAGCTAATCT-1	3075	YX794	TRUE	TRUE	ab177178			YX794:ACGGTTGAGCTAATCT-1	17991	4146	0.230449	YX794	ab177178
YX794:ACGGTTGAGCTCGACT-1	1831	YX794	TRUE	TRUE	ab177178			YX794:ACGGTTGAGCTCGACT-1	11274	2403	0.213145	YX794	ab177178
YX794:ACGGTTGAGGCGCAGT-1	3452	YX794	TRUE	TRUE	ab177178			YX794:ACGGTTGAGGCGCAGT-1	20533	5222	0.254322	YX794	ab177178
YX794:ACGGTTTGTAACGTGA-1	576	YX794	TRUE	TRUE	ab177178			YX794:ACGGTTTGTAACGTGA-1	3556	929	0.261249	YX794	ab177178
YX794:ACGGTTTGTTGCAAGA-1	10450	YX794	TRUE	Unknown	ab177178			YX794:ACGGTTTGTTGCAAGA-1	60486	13494	0.223093	YX794	ab177178
YX794:ACGTAAGGTAGAGGGA-1	680	YX794	TRUE	TRUE	ab177178			YX794:ACGTAAGGTAGAGGGA-1	3806	796	0.209143	YX794	ab177178
YX794:ACGTAAGGTCATTACA-1	1997	YX794	TRUE	TRUE	ab177178			YX794:ACGTAAGGTCATTACA-1	12000	2915	0.242917	YX794	ab177178
YX794:ACGTAAGGTTAGGCTT-1	1035	YX794	TRUE	Unknown	ab177178			YX794:ACGTAAGGTTAGGCTT-1	6125	1457	0.237878	YX794	ab177178
YX794:ACGTAAGGTTGTGACT-1	353	YX794	TRUE	TRUE	ab177178			YX794:ACGTAAGGTTGTGACT-1	2179	573	0.262965	YX794	ab177178
YX794:ACGTAATCATAACCAG-1	3850	YX794	TRUE	TRUE	ab177178			YX794:ACGTAATCATAACCAG-1	23384	6585	0.281603	YX794	ab177178
YX794:ACGTAATCATGCAACA-1	915	YX794	TRUE	Unknown	ab177178			YX794:ACGTAATCATGCAACA-1	5492	554	0.100874	YX794	ab177178
YX794:ACGTAGTAGGAGTCGC-1	656	YX794	TRUE	Unknown	ab177178			YX794:ACGTAGTAGGAGTCGC-1	3737	878	0.234948	YX794	ab177178
YX794:ACGTAGTAGGATTGCG-1	11038	YX794	TRUE	Unknown	ab177178			YX794:ACGTAGTAGGATTGCG-1	62053	13568	0.218652	YX794	ab177178
YX794:ACGTAGTAGGGAGCAG-1	6307	YX794	TRUE	TRUE	ab177178			YX794:ACGTAGTAGGGAGCAG-1	37096	7508	0.202394	YX794	ab177178
YX794:ACGTAGTAGTCACCAC-1	756	YX794	TRUE	Unknown	ab177178			YX794:ACGTAGTAGTCACCAC-1	4342	989	0.227775	YX794	ab177178
YX794:ACGTAGTAGTCCTGCG-1	919	YX794	TRUE	Unknown	ab177178			YX794:ACGTAGTAGTCCTGCG-1	5164	1000	0.193648	YX794	ab177178
YX794:ACGTATTTCAAGCGCA-1	3640	YX794	TRUE	TRUE	ab177178			YX794:ACGTATTTCAAGCGCA-1	20731	4124	0.198929	YX794	ab177178
YX794:ACGTATTTCAATCCAT-1	7073	YX794	TRUE	FALSE	ab177178			YX794:ACGTATTTCAATCCAT-1	38894	8410	0.216229	YX794	ab177178
YX794:ACGTATTTCATGGTTT-1	745	YX794	TRUE	Unknown	ab177178			YX794:ACGTATTTCATGGTTT-1	4267	891	0.208812	YX794	ab177178
YX794:ACGTATTTCGTACAAA-1	988	YX794	TRUE	TRUE	ab177178			YX794:ACGTATTTCGTACAAA-1	5352	1470	0.274664	YX794	ab177178
YX794:ACGTATTTCTAGCCTA-1	5685	YX794	TRUE	TRUE	ab177178			YX794:ACGTATTTCTAGCCTA-1	32536	5274	0.162097	YX794	ab177178
YX794:ACGTATTTCTTGTTCC-1	1414	YX794	TRUE	Unknown	ab177178			YX794:ACGTATTTCTTGTTCC-1	8076	1619	0.200471	YX794	ab177178
YX794:ACGTATTTCTTTGTGG-1	5806	YX794	TRUE	TRUE	ab177178			YX794:ACGTATTTCTTTGTGG-1	32460	6404	0.197289	YX794	ab177178
YX794:ACGTCAACAAAGGCCT-1	16619	YX794	FALSE	Unknown	ab177178			YX794:ACGTCAACAAAGGCCT-1	92916	16883	0.181702	YX794	ab177178
YX794:ACGTCAACAATCCTAC-1	405	YX794	TRUE	Unknown	ab177178			YX794:ACGTCAACAATCCTAC-1	2380	568	0.238655	YX794	ab177178
YX794:ACGTCAACACTAGCTT-1	5574	YX794	TRUE	TRUE	ab177178			YX794:ACGTCAACACTAGCTT-1	29670	7065	0.238119	YX794	ab177178
YX794:ACGTCACTCACAAAGC-1	2624	YX794	TRUE	Unknown	ab177178			YX794:ACGTCACTCACAAAGC-1	15951	4594	0.288007	YX794	ab177178
YX794:ACGTCACTCACCTATG-1	3433	YX794	TRUE	TRUE	ab177178			YX794:ACGTCACTCACCTATG-1	20974	3915	0.18666	YX794	ab177178
YX794:ACGTCACTCATTAGCT-1	685	YX794	TRUE	Unknown	ab177178			YX794:ACGTCACTCATTAGCT-1	3511	859	0.24466	YX794	ab177178
YX794:ACGTCACTCCTAAGCC-1	380	YX794	FALSE	Unknown	ab177178			YX794:ACGTCACTCCTAAGCC-1	2271	399	0.175694	YX794	ab177178
YX794:ACGTCACTCCTCCCAC-1	1677	YX794	TRUE	Unknown	ab177178			YX794:ACGTCACTCCTCCCAC-1	9584	2214	0.23101	YX794	ab177178
YX794:ACGTCACTCGCAATTT-1	350	YX794	TRUE	TRUE	ab177178			YX794:ACGTCACTCGCAATTT-1	1959	377	0.192445	YX794	ab177178
YX794:ACGTCACTCTCGACTA-1	7009	YX794	TRUE	Unknown	ab177178			YX794:ACGTCACTCTCGACTA-1	40171	9858	0.245401	YX794	ab177178
YX794:ACGTCACTCTGGCTGT-1	6506	YX794	TRUE	Unknown	ab177178			YX794:ACGTCACTCTGGCTGT-1	36017	7684	0.213344	YX794	ab177178
YX794:ACGTTAAAGATGGAGA-1	1464	YX794	TRUE	Unknown	ab177178			YX794:ACGTTAAAGATGGAGA-1	8247	2060	0.249788	YX794	ab177178
YX794:ACGTTAAAGCGCTACT-1	8071	YX794	TRUE	TRUE	ab177178			YX794:ACGTTAAAGCGCTACT-1	45253	8617	0.190418	YX794	ab177178
YX794:ACGTTAAAGCTAACTT-1	4772	YX794	TRUE	Unknown	ab177178			YX794:ACGTTAAAGCTAACTT-1	26458	6718	0.253912	YX794	ab177178
YX794:ACGTTAAAGCTGCTAC-1	1088	YX794	TRUE	TRUE	ab177178			YX794:ACGTTAAAGCTGCTAC-1	5667	1290	0.227634	YX794	ab177178
YX794:ACGTTACGTACTAACC-1	3145	YX794	TRUE	TRUE	ab177178			YX794:ACGTTACGTACTAACC-1	19118	4124	0.215713	YX794	ab177178
YX794:ACGTTACGTAGGATCA-1	1153	YX794	TRUE	Unknown	ab177178			YX794:ACGTTACGTAGGATCA-1	6710	1402	0.208942	YX794	ab177178
YX794:ACGTTACGTCCTGACA-1	1888	YX794	TRUE	TRUE	ab177178			YX794:ACGTTACGTCCTGACA-1	10563	2546	0.24103	YX794	ab177178
YX794:ACGTTACGTCGCAACC-1	11580	YX794	TRUE	Unknown	ab177178			YX794:ACGTTACGTCGCAACC-1	64429	15489	0.240404	YX794	ab177178
YX794:ACGTTACGTGCGGTTC-1	10183	YX794	TRUE	Unknown	ab177178			YX794:ACGTTACGTGCGGTTC-1	56767	11253	0.198231	YX794	ab177178
YX794:ACGTTATTCCTTAACG-1	2425	YX794	TRUE	TRUE	ab177178			YX794:ACGTTATTCCTTAACG-1	13565	3400	0.250645	YX794	ab177178
YX794:ACGTTATTCGATTAAG-1	783	YX794	TRUE	TRUE	ab177178			YX794:ACGTTATTCGATTAAG-1	4158	1194	0.287157	YX794	ab177178
YX794:ACGTTATTCGATTATC-1	916	YX794	TRUE	TRUE	ab177178			YX794:ACGTTATTCGATTATC-1	5424	1549	0.285583	YX794	ab177178
YX794:ACGTTATTCGATTCAT-1	1698	YX794	TRUE	TRUE	ab177178			YX794:ACGTTATTCGATTCAT-1	9907	2349	0.237105	YX794	ab177178
YX794:ACGTTATTCTCAATAC-1	12030	YX794	TRUE	Unknown	ab177178			YX794:ACGTTATTCTCAATAC-1	66966	14467	0.216035	YX794	ab177178
YX794:ACGTTTCCAACCGCTC-1	743	YX794	TRUE	TRUE	ab177178			YX794:ACGTTTCCAACCGCTC-1	4313	1379	0.319731	YX794	ab177178
YX794:ACGTTTCCAAGCCTGG-1	4346	YX794	TRUE	TRUE	ab177178			YX794:ACGTTTCCAAGCCTGG-1	24185	5317	0.219847	YX794	ab177178
YX794:ACGTTTCCAATCGTGA-1	1336	YX794	TRUE	TRUE	ab177178			YX794:ACGTTTCCAATCGTGA-1	7601	2354	0.309696	YX794	ab177178
YX794:ACGTTTCCAATGTCAG-1	306	YX794	TRUE	Unknown	ab177178			YX794:ACGTTTCCAATGTCAG-1	1673	562	0.335923	YX794	ab177178
YX794:ACGTTTCCACAAAGCC-1	1031	YX794	TRUE	TRUE	ab177178			YX794:ACGTTTCCACAAAGCC-1	5473	1726	0.315366	YX794	ab177178
YX794:ACTAACCGTAACCTCG-1	98054	YX794	FALSE	Unknown	ab177178			YX794:ACTAACCGTAACCTCG-1	579698	136169	0.234896	YX794	ab177178
YX794:ACTAACCGTGGATTGA-1	946	YX794	TRUE	TRUE	ab177178			YX794:ACTAACCGTGGATTGA-1	5404	1589	0.294041	YX794	ab177178
YX794:ACTAACCGTTGGTTTA-1	16339	YX794	TRUE	Unknown	ab177178			YX794:ACTAACCGTTGGTTTA-1	94946	21638	0.227898	YX794	ab177178
YX794:ACTAGCCTCAAACTGA-1	567	YX794	TRUE	TRUE	ab177178			YX794:ACTAGCCTCAAACTGA-1	3085	777	0.251864	YX794	ab177178
YX794:ACTAGCCTCAAGGGTT-1	259	YX794	FALSE	Unknown	ab177178			YX794:ACTAGCCTCAAGGGTT-1	1691	412	0.243643	YX794	ab177178
YX794:ACTAGCCTCCAGCTCG-1	5030	YX794	TRUE	TRUE	ab177178			YX794:ACTAGCCTCCAGCTCG-1	28157	4605	0.163547	YX794	ab177178
YX794:ACTAGCCTCCCTCGTC-1	706	YX794	TRUE	Unknown	ab177178			YX794:ACTAGCCTCCCTCGTC-1	4281	876	0.204625	YX794	ab177178
YX794:ACTAGCCTCTTGAATC-1	950	YX794	TRUE	TRUE	ab177178			YX794:ACTAGCCTCTTGAATC-1	5977	1322	0.221181	YX794	ab177178
YX794:ACTAGGTAGCTCATGC-1	4666	YX794	TRUE	TRUE	ab177178			YX794:ACTAGGTAGCTCATGC-1	26824	6381	0.237884	YX794	ab177178
YX794:ACTAGGTAGGCTCAAG-1	858	YX794	TRUE	Unknown	ab177178			YX794:ACTAGGTAGGCTCAAG-1	5230	1191	0.227725	YX794	ab177178
YX794:ACTAGTCGTAACCGGG-1	1226	YX794	TRUE	TRUE	ab177178			YX794:ACTAGTCGTAACCGGG-1	6949	1915	0.275579	YX794	ab177178
YX794:ACTAGTCGTAATCACC-1	6895	YX794	TRUE	Unknown	ab177178			YX794:ACTAGTCGTAATCACC-1	40504	8222	0.202992	YX794	ab177178
YX794:ACTAGTCGTCCATTAA-1	16438	YX794	TRUE	Unknown	ab177178			YX794:ACTAGTCGTCCATTAA-1	98418	17698	0.179825	YX794	ab177178
YX794:ACTAGTCGTGACCTTG-1	16974	YX794	TRUE	Unknown	ab177178			YX794:ACTAGTCGTGACCTTG-1	98222	17368	0.176824	YX794	ab177178
YX794:ACTAGTCGTGATGAAT-1	929	YX794	TRUE	TRUE	ab177178			YX794:ACTAGTCGTGATGAAT-1	5173	1066	0.20607	YX794	ab177178
YX794:ACTAGTCGTGCAACAA-1	3568	YX794	TRUE	TRUE	ab177178			YX794:ACTAGTCGTGCAACAA-1	20863	5977	0.286488	YX794	ab177178
YX794:ACTAGTCGTGTTACAC-1	623	YX794	TRUE	TRUE	ab177178			YX794:ACTAGTCGTGTTACAC-1	3281	894	0.272478	YX794	ab177178
YX794:ACTCACTCAAGTCCTT-1	19203	YX794	TRUE	Unknown	ab177178			YX794:ACTCACTCAAGTCCTT-1	116927	22022	0.18834	YX794	ab177178
YX794:ACTCACTCACCGTTGC-1	1114	YX794	TRUE	TRUE	ab177178			YX794:ACTCACTCACCGTTGC-1	6599	1657	0.251099	YX794	ab177178
YX794:ACTCACTCATATTGCC-1	908	YX794	TRUE	Unknown	ab177178			YX794:ACTCACTCATATTGCC-1	5251	1045	0.19901	YX794	ab177178
YX794:ACTCAGGAGTGATTCT-1	2736	YX794	TRUE	TRUE	ab177178			YX794:ACTCAGGAGTGATTCT-1	15967	3027	0.189579	YX794	ab177178
YX794:ACTCCTAAGATTCAAG-1	2417	YX794	TRUE	TRUE	ab177178			YX794:ACTCCTAAGATTCAAG-1	14268	2555	0.179072	YX794	ab177178
YX794:ACTCCTAAGATTGACA-1	3839	YX794	TRUE	TRUE	ab177178			YX794:ACTCCTAAGATTGACA-1	21214	4494	0.211841	YX794	ab177178
YX794:ACTCCTAAGCCTAATT-1	3756	YX794	TRUE	TRUE	ab177178			YX794:ACTCCTAAGCCTAATT-1	22046	6030	0.273519	YX794	ab177178
YX794:ACTCCTAAGGTGAATC-1	4901	YX794	TRUE	Unknown	ab177178			YX794:ACTCCTAAGGTGAATC-1	27953	8270	0.295854	YX794	ab177178
YX794:ACTCCTAAGTATAGCA-1	355	YX794	TRUE	TRUE	ab177178			YX794:ACTCCTAAGTATAGCA-1	2145	858	0.4	YX794	ab177178
YX794:ACTCGCTAGATAGCCG-1	1188	YX794	TRUE	Unknown	ab177178			YX794:ACTCGCTAGATAGCCG-1	7334	1719	0.234388	YX794	ab177178
YX794:ACTCGCTAGCGATGCA-1	3745	YX794	TRUE	TRUE	ab177178			YX794:ACTCGCTAGCGATGCA-1	21534	4690	0.217795	YX794	ab177178
YX794:ACTCGCTAGGTCATTT-1	3700	YX794	TRUE	TRUE	ab177178			YX794:ACTCGCTAGGTCATTT-1	21343	4583	0.214731	YX794	ab177178
YX794:ACTGAATCAAACCTAG-1	4894	YX794	TRUE	TRUE	ab177178			YX794:ACTGAATCAAACCTAG-1	28946	7288	0.251779	YX794	ab177178
YX794:ACTGAATCAGCAAGCT-1	5223	YX794	TRUE	TRUE	ab177178			YX794:ACTGAATCAGCAAGCT-1	31211	7786	0.249463	YX794	ab177178
YX794:ACTGAATCATATGGAT-1	242	YX794	FALSE	Unknown	ab177178			YX794:ACTGAATCATATGGAT-1	1265	218	0.172332	YX794	ab177178
YX794:ACTGAATCATTGTGAG-1	1804	YX794	TRUE	TRUE	ab177178			YX794:ACTGAATCATTGTGAG-1	10468	2377	0.227073	YX794	ab177178
YX794:ACTGAGGTCAAATCAG-1	3487	YX794	TRUE	Unknown	ab177178			YX794:ACTGAGGTCAAATCAG-1	21045	5581	0.265194	YX794	ab177178
YX794:ACTGAGGTCCGGATTC-1	351	YX794	TRUE	TRUE	ab177178			YX794:ACTGAGGTCCGGATTC-1	1983	760	0.383258	YX794	ab177178
YX794:ACTGAGGTCCTAAATC-1	1167	YX794	TRUE	Unknown	ab177178			YX794:ACTGAGGTCCTAAATC-1	7264	1596	0.219714	YX794	ab177178
YX794:ACTGCAACAGGCTCCT-1	559	YX794	TRUE	TRUE	ab177178			YX794:ACTGCAACAGGCTCCT-1	3246	729	0.224584	YX794	ab177178
YX794:ACTGGCTTCCGGCTAT-1	5133	YX794	TRUE	TRUE	ab177178			YX794:ACTGGCTTCCGGCTAT-1	29028	6091	0.209832	YX794	ab177178
YX794:ACTTACTAGATTCTGT-1	15030	YX794	TRUE	Unknown	ab177178			YX794:ACTTACTAGATTCTGT-1	93968	13840	0.147284	YX794	ab177178
YX794:ACTTACTAGCAAGTCG-1	3789	YX794	TRUE	TRUE	ab177178			YX794:ACTTACTAGCAAGTCG-1	21873	6065	0.277282	YX794	ab177178
YX794:ACTTACTAGCCAAACG-1	5509	YX794	TRUE	TRUE	ab177178			YX794:ACTTACTAGCCAAACG-1	31293	6947	0.221999	YX794	ab177178
YX794:ACTTACTAGCGGGACT-1	1753	YX794	TRUE	TRUE	ab177178			YX794:ACTTACTAGCGGGACT-1	10270	2388	0.232522	YX794	ab177178
YX794:ACTTACTAGTAAGTCA-1	861	YX794	TRUE	TRUE	ab177178			YX794:ACTTACTAGTAAGTCA-1	4839	1201	0.248192	YX794	ab177178
YX794:ACTTACTAGTCGCGAA-1	1339	YX794	TRUE	TRUE	ab177178			YX794:ACTTACTAGTCGCGAA-1	7627	2168	0.284253	YX794	ab177178
YX794:ACTTAGCGTACAAACG-1	15779	YX794	TRUE	TRUE	ab177178			YX794:ACTTAGCGTACAAACG-1	87493	16679	0.190632	YX794	ab177178
YX794:ACTTAGCGTTAAACGG-1	478	YX794	TRUE	Unknown	ab177178			YX794:ACTTAGCGTTAAACGG-1	2670	568	0.212734	YX794	ab177178
YX794:ACTTAGCGTTGAAGCA-1	178	YX794	FALSE	Unknown	ab177178			YX794:ACTTAGCGTTGAAGCA-1	1222	499	0.408347	YX794	ab177178
YX794:ACTTAGTTCAAATACG-1	9238	YX794	TRUE	TRUE	ab177178			YX794:ACTTAGTTCAAATACG-1	54247	9824	0.181098	YX794	ab177178
YX794:ACTTAGTTCATGGATA-1	601	YX794	TRUE	Unknown	ab177178			YX794:ACTTAGTTCATGGATA-1	3729	869	0.233038	YX794	ab177178
YX794:ACTTAGTTCGCTAGCT-1	956	YX794	TRUE	TRUE	ab177178			YX794:ACTTAGTTCGCTAGCT-1	5401	1522	0.2818	YX794	ab177178
YX794:ACTTAGTTCTGGATCC-1	868	YX794	TRUE	TRUE	ab177178			YX794:ACTTAGTTCTGGATCC-1	5134	961	0.187183	YX794	ab177178
YX794:ACTTAGTTCTTGCTCT-1	20604	YX794	TRUE	Unknown	ab177178			YX794:ACTTAGTTCTTGCTCT-1	118924	24850	0.208957	YX794	ab177178
YX794:ACTTCACCAGTAATCG-1	801	YX794	TRUE	TRUE	ab177178			YX794:ACTTCACCAGTAATCG-1	4516	966	0.213906	YX794	ab177178
YX794:ACTTCACCAGTTCCCA-1	8502	YX794	TRUE	Unknown	ab177178			YX794:ACTTCACCAGTTCCCA-1	49592	10983	0.221467	YX794	ab177178
YX794:ACTTCACCAGTTGGCG-1	1931	YX794	TRUE	TRUE	ab177178			YX794:ACTTCACCAGTTGGCG-1	11362	2783	0.244939	YX794	ab177178
YX794:ACTTCACCATCAGTAG-1	8810	YX794	TRUE	Unknown	ab177178			YX794:ACTTCACCATCAGTAG-1	51353	10236	0.199326	YX794	ab177178
YX794:ACTTCCCGTAAACCCT-1	392	YX794	TRUE	Unknown	ab177178			YX794:ACTTCCCGTAAACCCT-1	2143	462	0.215586	YX794	ab177178
YX794:ACTTCCCGTGCAACGG-1	3144	YX794	TRUE	Unknown	ab177178			YX794:ACTTCCCGTGCAACGG-1	17116	2741	0.160143	YX794	ab177178
YX794:ACTTCCCGTTAGCGTT-1	898	YX794	TRUE	TRUE	ab177178			YX794:ACTTCCCGTTAGCGTT-1	4803	1191	0.24797	YX794	ab177178
YX794:ACTTCCCGTTTCCGGA-1	8675	YX794	TRUE	TRUE	ab177178			YX794:ACTTCCCGTTTCCGGA-1	49349	7916	0.160409	YX794	ab177178
YX794:ACTTCGTCAATTTGGG-1	749	YX794	TRUE	TRUE	ab177178			YX794:ACTTCGTCAATTTGGG-1	4342	1364	0.314141	YX794	ab177178
YX794:ACTTCGTCACCTGTAT-1	3527	YX794	TRUE	Unknown	ab177178			YX794:ACTTCGTCACCTGTAT-1	20676	3666	0.177307	YX794	ab177178
YX794:ACTTCGTCAGAAATGA-1	1025	YX794	TRUE	TRUE	ab177178			YX794:ACTTCGTCAGAAATGA-1	6461	1602	0.247949	YX794	ab177178
YX794:ACTTCGTCAGTTGCAA-1	2987	YX794	TRUE	Unknown	ab177178			YX794:ACTTCGTCAGTTGCAA-1	17624	4568	0.259192	YX794	ab177178
YX794:ACTTCGTCATCAAGCA-1	891	YX794	TRUE	Unknown	ab177178			YX794:ACTTCGTCATCAAGCA-1	5268	901	0.171033	YX794	ab177178
YX794:ACTTCGTCATCCTGCA-1	5408	YX794	TRUE	TRUE	ab177178			YX794:ACTTCGTCATCCTGCA-1	31239	7011	0.224431	YX794	ab177178
YX794:ACTTGCATCCAGGACA-1	2523	YX794	TRUE	TRUE	ab177178			YX794:ACTTGCATCCAGGACA-1	15001	2917	0.194454	YX794	ab177178
YX794:ACTTGCATCGGTCCAT-1	443	YX794	TRUE	Unknown	ab177178			YX794:ACTTGCATCGGTCCAT-1	2790	553	0.198208	YX794	ab177178
YX794:ACTTGCTCAGGATGTC-1	3939	YX794	TRUE	TRUE	ab177178			YX794:ACTTGCTCAGGATGTC-1	22813	6172	0.270547	YX794	ab177178
YX794:ACTTTGTAGGCGTAAT-1	423	YX794	TRUE	TRUE	ab177178			YX794:ACTTTGTAGGCGTAAT-1	2379	863	0.362757	YX794	ab177178
YX794:ACTTTGTAGGGACTTG-1	6353	YX794	TRUE	Unknown	ab177178			YX794:ACTTTGTAGGGACTTG-1	35538	8374	0.235635	YX794	ab177178
YX794:ACTTTGTAGTTACCCA-1	1603	YX794	TRUE	TRUE	ab177178			YX794:ACTTTGTAGTTACCCA-1	9457	2107	0.222798	YX794	ab177178
YX794:AGAAAGCCACATTGTC-1	3971	YX794	TRUE	TRUE	ab177178			YX794:AGAAAGCCACATTGTC-1	22459	5117	0.227837	YX794	ab177178
YX794:AGAAAGCCATAATGCG-1	362	YX794	TRUE	Unknown	ab177178			YX794:AGAAAGCCATAATGCG-1	2049	385	0.187897	YX794	ab177178
YX794:AGAACAACACCTTCAG-1	3556	YX794	TRUE	TRUE	ab177178			YX794:AGAACAACACCTTCAG-1	19981	4742	0.237325	YX794	ab177178
YX794:AGAACAACAGTCTATC-1	3651	YX794	TRUE	TRUE	ab177178			YX794:AGAACAACAGTCTATC-1	21501	4506	0.209572	YX794	ab177178
YX794:AGAACAACATTACGTC-1	841	YX794	TRUE	TRUE	ab177178			YX794:AGAACAACATTACGTC-1	5118	1054	0.20594	YX794	ab177178
YX794:AGAACAACATTGACTC-1	474	YX794	TRUE	TRUE	ab177178			YX794:AGAACAACATTGACTC-1	2829	777	0.274655	YX794	ab177178
YX794:AGAACCTAGCCGCAAA-1	2894	YX794	TRUE	TRUE	ab177178			YX794:AGAACCTAGCCGCAAA-1	16745	3292	0.196596	YX794	ab177178
YX794:AGAACCTAGTCAACAA-1	3774	YX794	TRUE	TRUE	ab177178			YX794:AGAACCTAGTCAACAA-1	22726	5396	0.237437	YX794	ab177178
YX794:AGAATCTCACCAACAA-1	10909	YX794	TRUE	TRUE	ab177178			YX794:AGAATCTCACCAACAA-1	66539	12610	0.189513	YX794	ab177178
YX794:AGAATCTCAGATAATC-1	3879	YX794	TRUE	TRUE	ab177178			YX794:AGAATCTCAGATAATC-1	21592	4050	0.187569	YX794	ab177178
YX794:AGACAAACACTTAGCT-1	2247	YX794	TRUE	TRUE	ab177178			YX794:AGACAAACACTTAGCT-1	13100	3185	0.24313	YX794	ab177178
YX794:AGACACTAGTATCGCC-1	732	YX794	TRUE	Unknown	ab177178			YX794:AGACACTAGTATCGCC-1	3792	894	0.235759	YX794	ab177178
YX794:AGACACTAGTCACCAC-1	255	YX794	FALSE	Unknown	ab177178			YX794:AGACACTAGTCACCAC-1	1255	257	0.204781	YX794	ab177178
YX794:AGACTAGGTAGACAAT-1	2518	YX794	TRUE	Unknown	ab177178			YX794:AGACTAGGTAGACAAT-1	15201	3766	0.247747	YX794	ab177178
YX794:AGACTAGGTATGGTGA-1	2603	YX794	TRUE	Unknown	ab177178			YX794:AGACTAGGTATGGTGA-1	15555	3484	0.223979	YX794	ab177178
YX794:AGACTAGGTCCTGAGC-1	2305	YX794	TRUE	Unknown	ab177178			YX794:AGACTAGGTCCTGAGC-1	14527	2555	0.175879	YX794	ab177178
YX794:AGACTAGGTGGATGCG-1	374	YX794	TRUE	TRUE	ab177178			YX794:AGACTAGGTGGATGCG-1	2121	379	0.178689	YX794	ab177178
YX794:AGACTAGGTTGTTGTA-1	1925	YX794	TRUE	Unknown	ab177178			YX794:AGACTAGGTTGTTGTA-1	11227	3265	0.290817	YX794	ab177178
YX794:AGACTGAGTAGGCGCA-1	568	YX794	TRUE	TRUE	ab177178			YX794:AGACTGAGTAGGCGCA-1	3520	985	0.27983	YX794	ab177178
YX794:AGACTGAGTCCCGGAT-1	507	YX794	FALSE	Unknown	ab177178			YX794:AGACTGAGTCCCGGAT-1	3096	687	0.221899	YX794	ab177178
YX794:AGACTGAGTGTGCGGA-1	205	YX794	FALSE	Unknown	ab177178			YX794:AGACTGAGTGTGCGGA-1	1291	468	0.36251	YX794	ab177178
YX794:AGACTGAGTTGTGGTT-1	1190	YX794	TRUE	TRUE	ab177178			YX794:AGACTGAGTTGTGGTT-1	7173	1971	0.27478	YX794	ab177178
YX794:AGAGCAAAGGACTTAA-1	3426	YX794	TRUE	TRUE	ab177178			YX794:AGAGCAAAGGACTTAA-1	20800	4113	0.19774	YX794	ab177178
YX794:AGAGCAAAGGCAATAC-1	561	YX794	TRUE	Unknown	ab177178			YX794:AGAGCAAAGGCAATAC-1	3187	596	0.18701	YX794	ab177178
YX794:AGAGCCGGTTGCTCTC-1	7320	YX794	TRUE	TRUE	ab177178			YX794:AGAGCCGGTTGCTCTC-1	40514	6621	0.163425	YX794	ab177178
YX794:AGAGGAATCCTCACGG-1	623	YX794	TRUE	Unknown	ab177178			YX794:AGAGGAATCCTCACGG-1	3526	867	0.245888	YX794	ab177178
YX794:AGAGGAATCGGTTACC-1	254	YX794	TRUE	Unknown	ab177178			YX794:AGAGGAATCGGTTACC-1	1486	327	0.220054	YX794	ab177178
YX794:AGAGGAGGTCCCGGAT-1	4219	YX794	TRUE	TRUE	ab177178			YX794:AGAGGAGGTCCCGGAT-1	25749	5887	0.22863	YX794	ab177178
YX794:AGAGGAGGTCCGTTAG-1	2155	YX794	TRUE	TRUE	ab177178			YX794:AGAGGAGGTCCGTTAG-1	12651	3048	0.24093	YX794	ab177178
YX794:AGAGGAGGTTCCCGTT-1	3696	YX794	TRUE	TRUE	ab177178			YX794:AGAGGAGGTTCCCGTT-1	21905	4738	0.216298	YX794	ab177178
YX794:AGAGGAGGTTCCGGAC-1	826	YX794	TRUE	TRUE	ab177178			YX794:AGAGGAGGTTCCGGAC-1	5143	921	0.179078	YX794	ab177178
YX794:AGAGGAGGTTTAACCA-1	2367	YX794	TRUE	TRUE	ab177178			YX794:AGAGGAGGTTTAACCA-1	13509	2723	0.201569	YX794	ab177178
YX794:AGAGGGAGTCAGTAAG-1	4119	YX794	TRUE	TRUE	ab177178			YX794:AGAGGGAGTCAGTAAG-1	24699	5220	0.211345	YX794	ab177178
YX794:AGAGGGAGTCATGGTT-1	9871	YX794	TRUE	Unknown	ab177178			YX794:AGAGGGAGTCATGGTT-1	60958	16499	0.270662	YX794	ab177178
YX794:AGAGGGAGTGGATTGA-1	601	YX794	TRUE	Unknown	ab177178			YX794:AGAGGGAGTGGATTGA-1	3323	876	0.263617	YX794	ab177178
YX794:AGAGGGAGTTGGGTAA-1	19902	YX794	TRUE	Unknown	ab177178			YX794:AGAGGGAGTTGGGTAA-1	120266	24385	0.202759	YX794	ab177178
YX794:AGATAAGCACGTTACT-1	13840	YX794	FALSE	Unknown	ab177178			YX794:AGATAAGCACGTTACT-1	79877	18789	0.235224	YX794	ab177178
YX794:AGATAGCTCCACCCTC-1	1124	YX794	TRUE	Unknown	ab177178			YX794:AGATAGCTCCACCCTC-1	6835	1558	0.227944	YX794	ab177178
YX794:AGATAGCTCCTTCGGG-1	441	YX794	FALSE	TRUE	ab177178			YX794:AGATAGCTCCTTCGGG-1	2194	573	0.261167	YX794	ab177178
YX794:AGATGCCCAAGCGCAT-1	2743	YX794	TRUE	Unknown	ab177178			YX794:AGATGCCCAAGCGCAT-1	16532	3891	0.235362	YX794	ab177178
YX794:AGATGCCCAGCCTGAG-1	219	YX794	FALSE	Unknown	ab177178			YX794:AGATGCCCAGCCTGAG-1	1288	350	0.271739	YX794	ab177178
YX794:AGATGCCCATAAGCAT-1	508	YX794	TRUE	TRUE	ab177178			YX794:AGATGCCCATAAGCAT-1	3024	716	0.236772	YX794	ab177178
YX794:AGATGCCCATGCGCCT-1	656	YX794	TRUE	Unknown	ab177178			YX794:AGATGCCCATGCGCCT-1	3871	945	0.244123	YX794	ab177178
YX794:AGATTCAAGCAAGGAA-1	34613	YX794	TRUE	Unknown	ab177178			YX794:AGATTCAAGCAAGGAA-1	202582	35678	0.176116	YX794	ab177178
YX794:AGATTCAAGGATTATG-1	3822	YX794	TRUE	TRUE	ab177178			YX794:AGATTCAAGGATTATG-1	21413	4370	0.204082	YX794	ab177178
YX794:AGATTCAAGGGTCTAG-1	4695	YX794	TRUE	FALSE	ab177178			YX794:AGATTCAAGGGTCTAG-1	27497	6403	0.232862	YX794	ab177178
YX794:AGATTCAAGTCAACAA-1	2489	YX794	TRUE	TRUE	ab177178			YX794:AGATTCAAGTCAACAA-1	14292	3832	0.268122	YX794	ab177178
YX794:AGATTGATCAAACATG-1	14013	YX794	FALSE	Unknown	ab177178			YX794:AGATTGATCAAACATG-1	78800	18066	0.229264	YX794	ab177178
YX794:AGATTGATCCAAATTC-1	1483	YX794	TRUE	TRUE	ab177178			YX794:AGATTGATCCAAATTC-1	8623	2372	0.275078	YX794	ab177178
YX794:AGATTGATCCGTCCAG-1	5168	YX794	TRUE	TRUE	ab177178			YX794:AGATTGATCCGTCCAG-1	26573	4593	0.172845	YX794	ab177178
YX794:AGATTGATCCTGGATC-1	475	YX794	TRUE	TRUE	ab177178			YX794:AGATTGATCCTGGATC-1	2571	641	0.249319	YX794	ab177178
YX794:AGATTGATCGCATTTG-1	650	YX794	TRUE	TRUE	ab177178			YX794:AGATTGATCGCATTTG-1	3620	895	0.247238	YX794	ab177178
YX794:AGATTGCAGCCAGTAG-1	2938	YX794	TRUE	FALSE	ab177178			YX794:AGATTGCAGCCAGTAG-1	16801	4417	0.262901	YX794	ab177178
YX794:AGATTGCAGCTTATCG-1	1052	YX794	TRUE	TRUE	ab177178			YX794:AGATTGCAGCTTATCG-1	5594	1128	0.201645	YX794	ab177178
YX794:AGATTGCAGCTTTACG-1	264	YX794	FALSE	Unknown	ab177178			YX794:AGATTGCAGCTTTACG-1	1675	429	0.256119	YX794	ab177178
YX794:AGATTGCAGGCTTCAC-1	2267	YX794	TRUE	Unknown	ab177178			YX794:AGATTGCAGGCTTCAC-1	12575	2668	0.212167	YX794	ab177178
YX794:AGATTGCAGGTGCTGA-1	3025	YX794	TRUE	TRUE	ab177178			YX794:AGATTGCAGGTGCTGA-1	17190	4226	0.245841	YX794	ab177178
YX794:AGATTGCAGTTGCAGG-1	2549	YX794	TRUE	TRUE	ab177178			YX794:AGATTGCAGTTGCAGG-1	14166	2618	0.184809	YX794	ab177178
YX794:AGCAAACTCTTGCTGA-1	668	YX794	TRUE	TRUE	ab177178			YX794:AGCAAACTCTTGCTGA-1	3917	999	0.255042	YX794	ab177178
YX794:AGCAAGCGTACGTTTA-1	2127	YX794	TRUE	TRUE	ab177178			YX794:AGCAAGCGTACGTTTA-1	11582	1944	0.167847	YX794	ab177178
YX794:AGCAAGCGTCGAGGCA-1	744	YX794	TRUE	Unknown	ab177178			YX794:AGCAAGCGTCGAGGCA-1	4530	1139	0.251435	YX794	ab177178
YX794:AGCAAGCGTGCTTCGA-1	6124	YX794	TRUE	TRUE	ab177178			YX794:AGCAAGCGTGCTTCGA-1	34507	7543	0.218593	YX794	ab177178
YX794:AGCAAGCGTGTGCGAG-1	1020	YX794	TRUE	TRUE	ab177178			YX794:AGCAAGCGTGTGCGAG-1	5843	1474	0.252268	YX794	ab177178
YX794:AGCAAGCGTTTACCGG-1	1206	YX794	TRUE	TRUE	ab177178			YX794:AGCAAGCGTTTACCGG-1	6536	1474	0.22552	YX794	ab177178
YX794:AGCACCTTCAAATCCT-1	9033	YX794	TRUE	Unknown	ab177178			YX794:AGCACCTTCAAATCCT-1	52562	13981	0.265991	YX794	ab177178
YX794:AGCACCTTCAAGGTTA-1	5959	YX794	TRUE	TRUE	ab177178			YX794:AGCACCTTCAAGGTTA-1	34451	6705	0.194624	YX794	ab177178
YX794:AGCACCTTCAATATCC-1	1074	YX794	TRUE	TRUE	ab177178			YX794:AGCACCTTCAATATCC-1	6186	1356	0.219205	YX794	ab177178
YX794:AGCACCTTCAATCCAT-1	1646	YX794	TRUE	TRUE	ab177178			YX794:AGCACCTTCAATCCAT-1	9835	3015	0.306558	YX794	ab177178
YX794:AGCACCTTCCGGGTTT-1	2052	YX794	TRUE	TRUE	ab177178			YX794:AGCACCTTCCGGGTTT-1	12444	3337	0.268161	YX794	ab177178
YX794:AGCAGCCAGATATTCC-1	1222	YX794	TRUE	TRUE	ab177178			YX794:AGCAGCCAGATATTCC-1	7144	1637	0.229143	YX794	ab177178
YX794:AGCAGCCAGATTCCGC-1	3456	YX794	TRUE	TRUE	ab177178			YX794:AGCAGCCAGATTCCGC-1	19585	3713	0.189584	YX794	ab177178
YX794:AGCAGCCAGCATCCTA-1	16982	YX794	TRUE	Unknown	ab177178			YX794:AGCAGCCAGCATCCTA-1	104673	23296	0.22256	YX794	ab177178
YX794:AGCAGCCAGCTTAGCC-1	1058	YX794	TRUE	TRUE	ab177178			YX794:AGCAGCCAGCTTAGCC-1	6233	1560	0.250281	YX794	ab177178
YX794:AGCAGCCAGTAACCGG-1	2075	YX794	TRUE	TRUE	ab177178			YX794:AGCAGCCAGTAACCGG-1	12200	2985	0.244672	YX794	ab177178
YX794:AGCATCCTCAAACCGG-1	2899	YX794	TRUE	TRUE	ab177178			YX794:AGCATCCTCAAACCGG-1	17263	3751	0.217286	YX794	ab177178
YX794:AGCATCCTCACAAGCG-1	257	YX794	TRUE	Unknown	ab177178			YX794:AGCATCCTCACAAGCG-1	1593	369	0.231638	YX794	ab177178
YX794:AGCATCCTCAGCATTT-1	1761	YX794	TRUE	Unknown	ab177178			YX794:AGCATCCTCAGCATTT-1	10566	2309	0.218531	YX794	ab177178
YX794:AGCATCCTCAGGTTCC-1	1140	YX794	TRUE	Unknown	ab177178			YX794:AGCATCCTCAGGTTCC-1	6773	1610	0.237709	YX794	ab177178
YX794:AGCATCCTCTAATCCG-1	6586	YX794	TRUE	Unknown	ab177178			YX794:AGCATCCTCTAATCCG-1	37723	8410	0.222941	YX794	ab177178
YX794:AGCATGAGTTACGAAG-1	2983	YX794	TRUE	TRUE	ab177178			YX794:AGCATGAGTTACGAAG-1	17259	3994	0.231415	YX794	ab177178
YX794:AGCATGAGTTGCAATC-1	1152	YX794	TRUE	TRUE	ab177178			YX794:AGCATGAGTTGCAATC-1	6886	1843	0.267644	YX794	ab177178
YX794:AGCATGAGTTGTCAGT-1	3002	YX794	TRUE	Unknown	ab177178			YX794:AGCATGAGTTGTCAGT-1	18045	4256	0.235855	YX794	ab177178
YX794:AGCATGAGTTTGTCTT-1	1132	YX794	TRUE	Unknown	ab177178			YX794:AGCATGAGTTTGTCTT-1	6487	1280	0.197318	YX794	ab177178
YX794:AGCATGGTCATTGACT-1	299	YX794	TRUE	Unknown	ab177178			YX794:AGCATGGTCATTGACT-1	1813	363	0.200221	YX794	ab177178
YX794:AGCATGGTCATTTGGT-1	562	YX794	TRUE	Unknown	ab177178			YX794:AGCATGGTCATTTGGT-1	3287	828	0.251901	YX794	ab177178
YX794:AGCATGGTCCGGGTTT-1	5138	YX794	TRUE	Unknown	ab177178			YX794:AGCATGGTCCGGGTTT-1	29650	6841	0.230725	YX794	ab177178
YX794:AGCATGGTCCGTCCCT-1	774	YX794	TRUE	Unknown	ab177178			YX794:AGCATGGTCCGTCCCT-1	4329	888	0.205128	YX794	ab177178
YX794:AGCCAATAGAGGAATG-1	1374	YX794	TRUE	TRUE	ab177178			YX794:AGCCAATAGAGGAATG-1	7872	1632	0.207317	YX794	ab177178
YX794:AGCCAATAGCATAGCG-1	745	YX794	TRUE	Unknown	ab177178			YX794:AGCCAATAGCATAGCG-1	4226	1077	0.254851	YX794	ab177178
YX794:AGCCAATAGGCTAGCA-1	2281	YX794	TRUE	TRUE	ab177178			YX794:AGCCAATAGGCTAGCA-1	12891	3062	0.23753	YX794	ab177178
YX794:AGCCAATAGGGCTATG-1	1238	YX794	TRUE	Unknown	ab177178			YX794:AGCCAATAGGGCTATG-1	6795	1523	0.224135	YX794	ab177178
YX794:AGCCAATAGTGGCGGT-1	1016	YX794	TRUE	TRUE	ab177178			YX794:AGCCAATAGTGGCGGT-1	6046	1555	0.257195	YX794	ab177178
YX794:AGCCTAGAGAATCGAC-1	3062	YX794	TRUE	Unknown	ab177178			YX794:AGCCTAGAGAATCGAC-1	17242	3117	0.180779	YX794	ab177178
YX794:AGCCTAGAGATAGCCG-1	4056	YX794	TRUE	TRUE	ab177178			YX794:AGCCTAGAGATAGCCG-1	24334	6154	0.252897	YX794	ab177178
YX794:AGCCTAGAGCAAGTGT-1	1809	YX794	TRUE	TRUE	ab177178			YX794:AGCCTAGAGCAAGTGT-1	11244	3041	0.270455	YX794	ab177178
YX794:AGCCTAGAGCATGTTT-1	11651	YX794	TRUE	Unknown	ab177178			YX794:AGCCTAGAGCATGTTT-1	68184	14882	0.218262	YX794	ab177178
YX794:AGCCTAGAGGTCCGTT-1	4554	YX794	TRUE	TRUE	ab177178			YX794:AGCCTAGAGGTCCGTT-1	25794	5848	0.226719	YX794	ab177178
YX794:AGCCTAGAGTAAGTCA-1	3498	YX794	TRUE	TRUE	ab177178			YX794:AGCCTAGAGTAAGTCA-1	19978	5344	0.267494	YX794	ab177178
YX794:AGCCTCTAGAATCTAG-1	1198	YX794	TRUE	TRUE	ab177178			YX794:AGCCTCTAGAATCTAG-1	6930	1843	0.265945	YX794	ab177178
YX794:AGCCTCTAGCACAGCA-1	525	YX794	TRUE	Unknown	ab177178			YX794:AGCCTCTAGCACAGCA-1	3120	891	0.285577	YX794	ab177178
YX794:AGCCTCTAGCGCTACT-1	344	YX794	TRUE	TRUE	ab177178			YX794:AGCCTCTAGCGCTACT-1	1888	391	0.207097	YX794	ab177178
YX794:AGCCTCTAGCTTGCAC-1	1333	YX794	TRUE	Unknown	ab177178			YX794:AGCCTCTAGCTTGCAC-1	7965	1786	0.224231	YX794	ab177178
YX794:AGCCTCTAGTTTCACG-1	1835	YX794	TRUE	TRUE	ab177178			YX794:AGCCTCTAGTTTCACG-1	10975	1706	0.155444	YX794	ab177178
YX794:AGCCTGTTCAGGGCTA-1	1625	YX794	TRUE	TRUE	ab177178			YX794:AGCCTGTTCAGGGCTA-1	9104	1926	0.211555	YX794	ab177178
YX794:AGCCTGTTCATGGTTT-1	813	YX794	TRUE	Unknown	ab177178			YX794:AGCCTGTTCATGGTTT-1	4917	1182	0.24039	YX794	ab177178
YX794:AGCCTGTTCCAATTGT-1	5633	YX794	TRUE	TRUE	ab177178			YX794:AGCCTGTTCCAATTGT-1	33611	7751	0.230609	YX794	ab177178
YX794:AGCCTGTTCCCAATAT-1	649	YX794	TRUE	TRUE	ab177178			YX794:AGCCTGTTCCCAATAT-1	3760	1140	0.303191	YX794	ab177178
YX794:AGCCTGTTCGTTAGTT-1	428	YX794	TRUE	TRUE	ab177178			YX794:AGCCTGTTCGTTAGTT-1	2712	571	0.210546	YX794	ab177178
YX794:AGCCTTCAGAACCTAA-1	801	YX794	TRUE	TRUE	ab177178			YX794:AGCCTTCAGAACCTAA-1	5105	1282	0.251126	YX794	ab177178
YX794:AGCCTTCAGCATCTAT-1	1702	YX794	FALSE	Unknown	ab177178			YX794:AGCCTTCAGCATCTAT-1	9485	2005	0.211386	YX794	ab177178
YX794:AGCCTTCAGCCAATCC-1	31865	YX794	TRUE	Unknown	ab177178			YX794:AGCCTTCAGCCAATCC-1	183038	39320	0.214819	YX794	ab177178
YX794:AGCCTTCAGTAAGTCA-1	7016	YX794	TRUE	Unknown	ab177178			YX794:AGCCTTCAGTAAGTCA-1	41192	10281	0.249587	YX794	ab177178
YX794:AGCGCAATCAGCCTGT-1	389	YX794	TRUE	TRUE	ab177178			YX794:AGCGCAATCAGCCTGT-1	2318	525	0.226488	YX794	ab177178
YX794:AGCGCAATCATGGTCC-1	8587	YX794	TRUE	TRUE	ab177178			YX794:AGCGCAATCATGGTCC-1	49638	9197	0.185281	YX794	ab177178
YX794:AGCGCAATCCTTTGAG-1	4849	YX794	TRUE	Unknown	ab177178			YX794:AGCGCAATCCTTTGAG-1	28007	5481	0.195701	YX794	ab177178
YX794:AGCGCAATCGACAAGT-1	1151	YX794	TRUE	TRUE	ab177178			YX794:AGCGCAATCGACAAGT-1	6899	1368	0.19829	YX794	ab177178
YX794:AGCGCAATCGAGGCGT-1	3475	YX794	TRUE	Unknown	ab177178			YX794:AGCGCAATCGAGGCGT-1	18870	4963	0.26301	YX794	ab177178
YX794:AGCGCAATCGCTTGCG-1	11683	YX794	TRUE	Unknown	ab177178			YX794:AGCGCAATCGCTTGCG-1	67254	16547	0.246037	YX794	ab177178
YX794:AGCGCCTGTAAGGGCT-1	798	YX794	TRUE	TRUE	ab177178			YX794:AGCGCCTGTAAGGGCT-1	4836	1223	0.252895	YX794	ab177178
YX794:AGCGCCTGTAGGCGCA-1	4584	YX794	TRUE	Unknown	ab177178			YX794:AGCGCCTGTAGGCGCA-1	24990	6857	0.27439	YX794	ab177178
YX794:AGCGCCTGTATCGGCC-1	4819	YX794	TRUE	TRUE	ab177178			YX794:AGCGCCTGTATCGGCC-1	26712	4221	0.158019	YX794	ab177178
YX794:AGCGCCTGTCAGTGAA-1	2051	YX794	TRUE	TRUE	ab177178			YX794:AGCGCCTGTCAGTGAA-1	12316	2969	0.241069	YX794	ab177178
YX794:AGCGCCTGTGGGTGTG-1	987	YX794	TRUE	TRUE	ab177178			YX794:AGCGCCTGTGGGTGTG-1	5757	1445	0.250999	YX794	ab177178
YX794:AGCGCCTGTTGAAGCA-1	6636	YX794	TRUE	Unknown	ab177178			YX794:AGCGCCTGTTGAAGCA-1	38258	8930	0.233415	YX794	ab177178
YX794:AGCGCTAAGCGGTCAA-1	1359	YX794	TRUE	Unknown	ab177178			YX794:AGCGCTAAGCGGTCAA-1	7517	2285	0.303978	YX794	ab177178
YX794:AGCGCTAAGCTTATCG-1	2763	YX794	TRUE	TRUE	ab177178			YX794:AGCGCTAAGCTTATCG-1	15275	4303	0.281702	YX794	ab177178
YX794:AGCGCTAAGCTTCCTT-1	5023	YX794	TRUE	TRUE	ab177178			YX794:AGCGCTAAGCTTCCTT-1	30726	6101	0.198561	YX794	ab177178
YX794:AGCGCTAAGGATGACT-1	437	YX794	TRUE	Unknown	ab177178			YX794:AGCGCTAAGGATGACT-1	2566	433	0.168745	YX794	ab177178
YX794:AGCGCTAAGTTACCGC-1	2640	YX794	TRUE	Unknown	ab177178			YX794:AGCGCTAAGTTACCGC-1	15941	4480	0.281036	YX794	ab177178
YX794:AGCGGTCAGCAACCCT-1	1677	YX794	TRUE	TRUE	ab177178			YX794:AGCGGTCAGCAACCCT-1	10368	3484	0.336034	YX794	ab177178
YX794:AGCGGTCAGCCTTGCG-1	3325	YX794	TRUE	TRUE	ab177178			YX794:AGCGGTCAGCCTTGCG-1	18805	3986	0.211965	YX794	ab177178
YX794:AGCGGTCAGCTAACTT-1	4063	YX794	TRUE	TRUE	ab177178			YX794:AGCGGTCAGCTAACTT-1	24296	5427	0.22337	YX794	ab177178
YX794:AGCGGTCAGGCCTTGT-1	7489	YX794	TRUE	Unknown	ab177178			YX794:AGCGGTCAGGCCTTGT-1	44573	7358	0.165078	YX794	ab177178
YX794:AGCGGTCAGGTTGGTG-1	846	YX794	TRUE	Unknown	ab177178			YX794:AGCGGTCAGGTTGGTG-1	5468	1096	0.200439	YX794	ab177178
YX794:AGCGGTCAGTTACGAA-1	2105	YX794	TRUE	TRUE	ab177178			YX794:AGCGGTCAGTTACGAA-1	13025	2437	0.187102	YX794	ab177178
YX794:AGCGGTTCACCTGGCT-1	3379	YX794	TRUE	TRUE	ab177178			YX794:AGCGGTTCACCTGGCT-1	21965	4920	0.223993	YX794	ab177178
YX794:AGCGGTTCAGAGAGCA-1	2016	YX794	TRUE	TRUE	ab177178			YX794:AGCGGTTCAGAGAGCA-1	12485	2643	0.211694	YX794	ab177178
YX794:AGCGGTTCAGTATGTG-1	1832	YX794	TRUE	TRUE	ab177178			YX794:AGCGGTTCAGTATGTG-1	10982	2552	0.23238	YX794	ab177178
YX794:AGCGTTTGTCTAACCG-1	3948	YX794	TRUE	Unknown	ab177178			YX794:AGCGTTTGTCTAACCG-1	23013	6931	0.301178	YX794	ab177178
YX794:AGCGTTTGTTTACCGG-1	4159	YX794	TRUE	TRUE	ab177178			YX794:AGCGTTTGTTTACCGG-1	24830	4803	0.193435	YX794	ab177178
YX794:AGCTAACAGAAGCTAC-1	812	YX794	TRUE	TRUE	ab177178			YX794:AGCTAACAGAAGCTAC-1	4946	1605	0.324505	YX794	ab177178
YX794:AGCTAACAGCCTGTCG-1	1747	YX794	TRUE	Unknown	ab177178			YX794:AGCTAACAGCCTGTCG-1	10446	2074	0.198545	YX794	ab177178
YX794:AGCTAACAGTAACACA-1	735	YX794	TRUE	TRUE	ab177178			YX794:AGCTAACAGTAACACA-1	4406	1063	0.241262	YX794	ab177178
YX794:AGCTAACAGTGGCGGT-1	12973	YX794	FALSE	Unknown	ab177178			YX794:AGCTAACAGTGGCGGT-1	79339	17559	0.221316	YX794	ab177178
YX794:AGCTAATCACAAACGC-1	6562	YX794	TRUE	Unknown	ab177178			YX794:AGCTAATCACAAACGC-1	37375	8005	0.214181	YX794	ab177178
YX794:AGCTAATCACGGATCG-1	1749	YX794	TRUE	TRUE	ab177178			YX794:AGCTAATCACGGATCG-1	10029	2660	0.265231	YX794	ab177178
YX794:AGCTAATCAGGCCAAT-1	559	YX794	FALSE	Unknown	ab177178			YX794:AGCTAATCAGGCCAAT-1	3020	659	0.218212	YX794	ab177178
YX794:AGCTAATCATGGTTAG-1	5121	YX794	TRUE	FALSE	ab177178			YX794:AGCTAATCATGGTTAG-1	29761	5584	0.187628	YX794	ab177178
YX794:AGCTAGGTCAAGCGCA-1	2625	YX794	TRUE	TRUE	ab177178			YX794:AGCTAGGTCAAGCGCA-1	16607	4442	0.267478	YX794	ab177178
YX794:AGCTAGTAGCACCTAC-1	4653	YX794	TRUE	TRUE	ab177178			YX794:AGCTAGTAGCACCTAC-1	27400	7271	0.265365	YX794	ab177178
YX794:AGCTAGTAGCCGCTAT-1	1983	YX794	TRUE	Unknown	ab177178			YX794:AGCTAGTAGCCGCTAT-1	11317	3010	0.265972	YX794	ab177178
YX794:AGCTAGTAGGTATTTC-1	2299	YX794	TRUE	Unknown	ab177178			YX794:AGCTAGTAGGTATTTC-1	13513	2975	0.220158	YX794	ab177178
YX794:AGCTAGTAGTAAAGCC-1	3394	YX794	TRUE	Unknown	ab177178			YX794:AGCTAGTAGTAAAGCC-1	19593	5106	0.260603	YX794	ab177178
YX794:AGCTAGTAGTAGGATC-1	752	YX794	TRUE	TRUE	ab177178			YX794:AGCTAGTAGTAGGATC-1	4569	1193	0.261107	YX794	ab177178
YX794:AGCTCAACACTCCCTT-1	290	YX794	FALSE	Unknown	ab177178			YX794:AGCTCAACACTCCCTT-1	1863	385	0.206656	YX794	ab177178
YX794:AGCTCAACAGCCTGAG-1	798	YX794	TRUE	TRUE	ab177178			YX794:AGCTCAACAGCCTGAG-1	4505	1301	0.28879	YX794	ab177178
YX794:AGCTCAACATCAGGAC-1	13903	YX794	TRUE	Unknown	ab177178			YX794:AGCTCAACATCAGGAC-1	80305	18216	0.226835	YX794	ab177178
YX794:AGCTGGCAGCAAACAC-1	2226	YX794	TRUE	TRUE	ab177178			YX794:AGCTGGCAGCAAACAC-1	13274	2482	0.186982	YX794	ab177178
YX794:AGCTGGCAGCACCTAC-1	1069	YX794	TRUE	TRUE	ab177178			YX794:AGCTGGCAGCACCTAC-1	6602	1659	0.251287	YX794	ab177178
YX794:AGCTGGCAGGGTCCAA-1	770	YX794	TRUE	Unknown	ab177178			YX794:AGCTGGCAGGGTCCAA-1	4534	1299	0.286502	YX794	ab177178
YX794:AGCTGGCAGGTGCGTA-1	464	YX794	TRUE	TRUE	ab177178			YX794:AGCTGGCAGGTGCGTA-1	2721	767	0.281882	YX794	ab177178
YX794:AGCTGGCAGTATCGCC-1	608	YX794	TRUE	Unknown	ab177178			YX794:AGCTGGCAGTATCGCC-1	3556	632	0.177728	YX794	ab177178
YX794:AGCTGTTGTAGGTTAG-1	16290	YX794	TRUE	Unknown	ab177178			YX794:AGCTGTTGTAGGTTAG-1	95229	15129	0.15887	YX794	ab177178
YX794:AGCTGTTGTGGTGAAC-1	621	YX794	TRUE	Unknown	ab177178			YX794:AGCTGTTGTGGTGAAC-1	3926	1177	0.299796	YX794	ab177178
YX794:AGCTGTTGTGTAACCT-1	3380	YX794	TRUE	TRUE	ab177178			YX794:AGCTGTTGTGTAACCT-1	19569	4205	0.214881	YX794	ab177178
YX794:AGCTGTTGTTGCGAGG-1	2293	YX794	TRUE	Unknown	ab177178			YX794:AGCTGTTGTTGCGAGG-1	12670	2249	0.177506	YX794	ab177178
YX794:AGCTTCCAGAGATTCA-1	923	YX794	TRUE	Unknown	ab177178			YX794:AGCTTCCAGAGATTCA-1	5708	1321	0.23143	YX794	ab177178
YX794:AGCTTCCAGAGCAAGA-1	1095	YX794	TRUE	Unknown	ab177178			YX794:AGCTTCCAGAGCAAGA-1	6702	1421	0.212026	YX794	ab177178
YX794:AGCTTCCAGTGTGGTG-1	1459	YX794	TRUE	TRUE	ab177178			YX794:AGCTTCCAGTGTGGTG-1	8382	1964	0.234312	YX794	ab177178
YX794:AGCTTCTCACCTCGAC-1	39242	YX794	FALSE	Unknown	ab177178			YX794:AGCTTCTCACCTCGAC-1	237571	43692	0.183911	YX794	ab177178
YX794:AGCTTCTCAGGTTTCT-1	2835	YX794	TRUE	TRUE	ab177178			YX794:AGCTTCTCAGGTTTCT-1	15929	3483	0.218658	YX794	ab177178
YX794:AGCTTGTGTAGGATCA-1	1275	YX794	TRUE	Unknown	ab177178			YX794:AGCTTGTGTAGGATCA-1	7535	1614	0.2142	YX794	ab177178
YX794:AGCTTGTGTAGGTTTC-1	4312	YX794	TRUE	Unknown	ab177178			YX794:AGCTTGTGTAGGTTTC-1	25313	6463	0.255323	YX794	ab177178
YX794:AGCTTGTGTATGTTGC-1	1931	YX794	TRUE	TRUE	ab177178			YX794:AGCTTGTGTATGTTGC-1	11482	2984	0.259885	YX794	ab177178
YX794:AGCTTGTGTCCAATTA-1	6585	YX794	TRUE	Unknown	ab177178			YX794:AGCTTGTGTCCAATTA-1	37866	8051	0.212618	YX794	ab177178
YX794:AGCTTGTGTGCGGTTC-1	4289	YX794	TRUE	TRUE	ab177178			YX794:AGCTTGTGTGCGGTTC-1	25390	5423	0.213588	YX794	ab177178
YX794:AGCTTGTGTGGGTGTG-1	14670	YX794	TRUE	Unknown	ab177178			YX794:AGCTTGTGTGGGTGTG-1	84222	18139	0.215371	YX794	ab177178
YX794:AGCTTGTGTGGTGCAG-1	607	YX794	TRUE	TRUE	ab177178			YX794:AGCTTGTGTGGTGCAG-1	3526	877	0.248724	YX794	ab177178
YX794:AGCTTTAGTAACCTCG-1	13642	YX794	TRUE	Unknown	ab177178			YX794:AGCTTTAGTAACCTCG-1	78228	15707	0.200785	YX794	ab177178
YX794:AGCTTTAGTACGTAAG-1	6712	YX794	TRUE	TRUE	ab177178			YX794:AGCTTTAGTACGTAAG-1	40215	7252	0.180331	YX794	ab177178
YX794:AGCTTTAGTCATTGAC-1	10256	YX794	TRUE	TRUE	ab177178			YX794:AGCTTTAGTCATTGAC-1	59672	12549	0.2103	YX794	ab177178
YX794:AGCTTTAGTTAAAGAC-1	5066	YX794	TRUE	Unknown	ab177178			YX794:AGCTTTAGTTAAAGAC-1	28404	5564	0.195888	YX794	ab177178
YX794:AGCTTTAGTTATGGGA-1	550	YX794	TRUE	TRUE	ab177178			YX794:AGCTTTAGTTATGGGA-1	3417	723	0.211589	YX794	ab177178
YX794:AGCTTTAGTTCCATTT-1	3709	YX794	TRUE	TRUE	ab177178			YX794:AGCTTTAGTTCCATTT-1	21532	5363	0.249071	YX794	ab177178
YX794:AGCTTTGTCACATAGA-1	2896	YX794	TRUE	TRUE	ab177178			YX794:AGCTTTGTCACATAGA-1	16566	3482	0.21019	YX794	ab177178
YX794:AGCTTTGTCACGAATA-1	5452	YX794	TRUE	TRUE	ab177178			YX794:AGCTTTGTCACGAATA-1	30871	7135	0.231123	YX794	ab177178
YX794:AGCTTTGTCCCAATTG-1	6361	YX794	TRUE	TRUE	ab177178			YX794:AGCTTTGTCCCAATTG-1	37605	6275	0.166866	YX794	ab177178
YX794:AGCTTTGTCGTGATAA-1	3130	YX794	TRUE	TRUE	ab177178			YX794:AGCTTTGTCGTGATAA-1	17482	3765	0.215364	YX794	ab177178
YX794:AGGAATCTCACAAGCG-1	7668	YX794	TRUE	TRUE	ab177178			YX794:AGGAATCTCACAAGCG-1	45690	10819	0.236791	YX794	ab177178
YX794:AGGAATCTCAGAAAGG-1	3571	YX794	TRUE	TRUE	ab177178			YX794:AGGAATCTCAGAAAGG-1	20236	4771	0.235768	YX794	ab177178
YX794:AGGAATCTCCGTCAAC-1	2110	YX794	TRUE	TRUE	ab177178			YX794:AGGAATCTCCGTCAAC-1	12832	2677	0.208619	YX794	ab177178
YX794:AGGAATCTCGATTCAT-1	3476	YX794	TRUE	TRUE	ab177178			YX794:AGGAATCTCGATTCAT-1	20262	3600	0.177672	YX794	ab177178
YX794:AGGAATCTCGCTTCAA-1	12955	YX794	TRUE	Unknown	ab177178			YX794:AGGAATCTCGCTTCAA-1	75772	12464	0.164493	YX794	ab177178
YX794:AGGAATCTCTAGGCGA-1	4673	YX794	TRUE	TRUE	ab177178			YX794:AGGAATCTCTAGGCGA-1	27273	5650	0.207165	YX794	ab177178
YX794:AGGACTAGTCACCATG-1	6040	YX794	TRUE	Unknown	ab177178			YX794:AGGACTAGTCACCATG-1	34661	7010	0.202245	YX794	ab177178
YX794:AGGACTAGTGCAAGGT-1	1078	YX794	TRUE	TRUE	ab177178			YX794:AGGACTAGTGCAAGGT-1	6245	1460	0.233787	YX794	ab177178
YX794:AGGACTAGTTACGAAG-1	1713	YX794	TRUE	TRUE	ab177178			YX794:AGGACTAGTTACGAAG-1	9595	2130	0.221991	YX794	ab177178
YX794:AGGACTAGTTAGTGCT-1	4063	YX794	TRUE	Unknown	ab177178			YX794:AGGACTAGTTAGTGCT-1	23891	6280	0.26286	YX794	ab177178
YX794:AGGACTAGTTCTGGCA-1	1934	YX794	TRUE	TRUE	ab177178			YX794:AGGACTAGTTCTGGCA-1	10644	2135	0.200582	YX794	ab177178
YX794:AGGACTAGTTGCTTCC-1	10427	YX794	TRUE	Unknown	ab177178			YX794:AGGACTAGTTGCTTCC-1	61751	14930	0.241777	YX794	ab177178
YX794:AGGACTAGTTTGTTGA-1	3383	YX794	TRUE	TRUE	ab177178			YX794:AGGACTAGTTTGTTGA-1	19246	3425	0.177959	YX794	ab177178
YX794:AGGACTTAGCCCTTGG-1	1266	YX794	TRUE	TRUE	ab177178			YX794:AGGACTTAGCCCTTGG-1	7050	1285	0.18227	YX794	ab177178
YX794:AGGACTTAGGAACCTG-1	222	YX794	FALSE	Unknown	ab177178			YX794:AGGACTTAGGAACCTG-1	1459	486	0.333105	YX794	ab177178
YX794:AGGACTTAGGATTGGT-1	461	YX794	TRUE	Unknown	ab177178			YX794:AGGACTTAGGATTGGT-1	2625	743	0.283048	YX794	ab177178
YX794:AGGACTTAGTCGCGAA-1	2525	YX794	TRUE	TRUE	ab177178			YX794:AGGACTTAGTCGCGAA-1	14994	2625	0.17507	YX794	ab177178
YX794:AGGAGGTAGCATCTAT-1	5019	YX794	TRUE	Unknown	ab177178			YX794:AGGAGGTAGCATCTAT-1	30208	5656	0.187235	YX794	ab177178
YX794:AGGAGGTAGCATGGAT-1	1006	YX794	TRUE	TRUE	ab177178			YX794:AGGAGGTAGCATGGAT-1	6099	1461	0.239547	YX794	ab177178
YX794:AGGATTATCACAAGCG-1	1171	YX794	TRUE	Unknown	ab177178			YX794:AGGATTATCACAAGCG-1	6752	1110	0.164396	YX794	ab177178
YX794:AGGATTATCAGCATTT-1	3777	YX794	TRUE	Unknown	ab177178			YX794:AGGATTATCAGCATTT-1	22879	4805	0.210018	YX794	ab177178
YX794:AGGATTATCATGCAAA-1	1040	YX794	TRUE	TRUE	ab177178			YX794:AGGATTATCATGCAAA-1	6226	1432	0.230003	YX794	ab177178
YX794:AGGATTATCCTTAGAT-1	957	YX794	TRUE	TRUE	ab177178			YX794:AGGATTATCCTTAGAT-1	6217	1177	0.18932	YX794	ab177178
YX794:AGGCAAGCAACCGCCT-1	1048	YX794	TRUE	TRUE	ab177178			YX794:AGGCAAGCAACCGCCT-1	6694	2160	0.322677	YX794	ab177178
YX794:AGGCAAGCAGCACTAA-1	16986	YX794	TRUE	Unknown	ab177178			YX794:AGGCAAGCAGCACTAA-1	103940	20225	0.194583	YX794	ab177178
YX794:AGGCAAGCAGGTTGTA-1	905	YX794	TRUE	Unknown	ab177178			YX794:AGGCAAGCAGGTTGTA-1	5139	1344	0.261529	YX794	ab177178
YX794:AGGCAAGCATAAGCAT-1	2725	YX794	TRUE	TRUE	ab177178			YX794:AGGCAAGCATAAGCAT-1	15206	3422	0.225043	YX794	ab177178
YX794:AGGCAAGCATAATGGT-1	9301	YX794	TRUE	Unknown	ab177178			YX794:AGGCAAGCATAATGGT-1	56893	13879	0.243949	YX794	ab177178
YX794:AGGCAAGCATGACCTT-1	1761	YX794	TRUE	TRUE	ab177178			YX794:AGGCAAGCATGACCTT-1	10776	2627	0.243782	YX794	ab177178
YX794:AGGCATTAGCCATAGG-1	500	YX794	FALSE	TRUE	ab177178			YX794:AGGCATTAGCCATAGG-1	2874	622	0.216423	YX794	ab177178
YX794:AGGCATTAGGTCGAGC-1	4523	YX794	TRUE	TRUE	ab177178			YX794:AGGCATTAGGTCGAGC-1	26373	5635	0.213665	YX794	ab177178
YX794:AGGCATTAGGTTCCGT-1	12960	YX794	TRUE	Unknown	ab177178			YX794:AGGCATTAGGTTCCGT-1	75882	17063	0.224862	YX794	ab177178
YX794:AGGCATTAGTCAACAA-1	2212	YX794	TRUE	TRUE	ab177178			YX794:AGGCATTAGTCAACAA-1	14041	3310	0.235738	YX794	ab177178
YX794:AGGCATTAGTTAGCTT-1	1090	YX794	TRUE	Unknown	ab177178			YX794:AGGCATTAGTTAGCTT-1	6586	1907	0.289554	YX794	ab177178
YX794:AGGCCATCAACAGAGG-1	3298	YX794	TRUE	TRUE	ab177178			YX794:AGGCCATCAACAGAGG-1	18995	3875	0.204001	YX794	ab177178
YX794:AGGCCATCAATAGAGA-1	246	YX794	FALSE	Unknown	ab177178			YX794:AGGCCATCAATAGAGA-1	1463	307	0.209843	YX794	ab177178
YX794:AGGCCATCACAATAAC-1	1122	YX794	TRUE	TRUE	ab177178			YX794:AGGCCATCACAATAAC-1	6391	1409	0.220466	YX794	ab177178
YX794:AGGCCATCATGACCTT-1	582	YX794	TRUE	TRUE	ab177178			YX794:AGGCCATCATGACCTT-1	3695	1094	0.296076	YX794	ab177178
YX794:AGGCCATCATTGTTTG-1	2763	YX794	TRUE	Unknown	ab177178			YX794:AGGCCATCATTGTTTG-1	16190	2547	0.157319	YX794	ab177178
YX794:AGGCCTAAGAAGCTAC-1	14436	YX794	TRUE	Unknown	ab177178			YX794:AGGCCTAAGAAGCTAC-1	84262	14114	0.167501	YX794	ab177178
YX794:AGGCCTAAGAGGGACG-1	2112	YX794	TRUE	TRUE	ab177178			YX794:AGGCCTAAGAGGGACG-1	8108	1471	0.181426	YX794	ab177178
YX794:AGGCCTAAGCCTGGTT-1	2275	YX794	TRUE	Unknown	ab177178			YX794:AGGCCTAAGCCTGGTT-1	12762	3450	0.270334	YX794	ab177178
YX794:AGGCCTAAGGTTATCT-1	736	YX794	TRUE	TRUE	ab177178			YX794:AGGCCTAAGGTTATCT-1	4533	1572	0.34679	YX794	ab177178
YX794:AGGCCTAAGTAACACA-1	327	YX794	FALSE	Unknown	ab177178			YX794:AGGCCTAAGTAACACA-1	1895	549	0.28971	YX794	ab177178
YX794:AGGCCTAAGTAAGTCA-1	3350	YX794	TRUE	Unknown	ab177178			YX794:AGGCCTAAGTAAGTCA-1	20542	4074	0.198325	YX794	ab177178
YX794:AGGCCTGCAAACCCAA-1	1123	YX794	TRUE	TRUE	ab177178			YX794:AGGCCTGCAAACCCAA-1	6534	1930	0.295378	YX794	ab177178
YX794:AGGCCTGCAAATGACT-1	281	YX794	TRUE	Unknown	ab177178			YX794:AGGCCTGCAAATGACT-1	1736	409	0.235599	YX794	ab177178
YX794:AGGCCTGCAATCCTAC-1	947	YX794	TRUE	TRUE	ab177178			YX794:AGGCCTGCAATCCTAC-1	5484	1280	0.233406	YX794	ab177178
YX794:AGGCCTGCACAAGGCT-1	3040	YX794	TRUE	Unknown	ab177178			YX794:AGGCCTGCACAAGGCT-1	16513	4520	0.273724	YX794	ab177178
YX794:AGGCCTGCAGGTAACC-1	347	YX794	TRUE	Unknown	ab177178			YX794:AGGCCTGCAGGTAACC-1	1923	476	0.24753	YX794	ab177178
YX794:AGGCCTTTCGCTAATT-1	835	YX794	TRUE	TRUE	ab177178			YX794:AGGCCTTTCGCTAATT-1	4729	1099	0.232396	YX794	ab177178
YX794:AGGCCTTTCTAACTGT-1	1656	YX794	TRUE	TRUE	ab177178			YX794:AGGCCTTTCTAACTGT-1	9180	2187	0.238235	YX794	ab177178
YX794:AGGCCTTTCTAAGCTT-1	730	YX794	TRUE	TRUE	ab177178			YX794:AGGCCTTTCTAAGCTT-1	4233	1195	0.282306	YX794	ab177178
YX794:AGGCCTTTCTATCGGC-1	1803	YX794	TRUE	TRUE	ab177178			YX794:AGGCCTTTCTATCGGC-1	9868	2256	0.228618	YX794	ab177178
YX794:AGGCGCTAGCCAGGAC-1	1886	YX794	TRUE	Unknown	ab177178			YX794:AGGCGCTAGCCAGGAC-1	10643	2030	0.190736	YX794	ab177178
YX794:AGGCTGATCATTTGGT-1	5045	YX794	TRUE	Unknown	ab177178			YX794:AGGCTGATCATTTGGT-1	30394	5376	0.176877	YX794	ab177178
YX794:AGGCTGATCCAATATC-1	433	YX794	TRUE	TRUE	ab177178			YX794:AGGCTGATCCAATATC-1	2545	821	0.322593	YX794	ab177178
YX794:AGGCTGATCCTAGTGC-1	2346	YX794	TRUE	Unknown	ab177178			YX794:AGGCTGATCCTAGTGC-1	13156	2670	0.202949	YX794	ab177178
YX794:AGGCTGTCACCTTCCT-1	5217	YX794	TRUE	Unknown	ab177178			YX794:AGGCTGTCACCTTCCT-1	29960	7090	0.236649	YX794	ab177178
YX794:AGGCTGTCAGGTTATG-1	710	YX794	TRUE	Unknown	ab177178			YX794:AGGCTGTCAGGTTATG-1	4083	1137	0.278472	YX794	ab177178
YX794:AGGCTGTCATGGATAT-1	468	YX794	TRUE	TRUE	ab177178			YX794:AGGCTGTCATGGATAT-1	2786	601	0.215721	YX794	ab177178
YX794:AGGCTTGAGATTCTGT-1	4959	YX794	TRUE	TRUE	ab177178			YX794:AGGCTTGAGATTCTGT-1	28740	6241	0.217154	YX794	ab177178
YX794:AGGCTTGAGGTCCGTT-1	231	YX794	FALSE	Unknown	ab177178			YX794:AGGCTTGAGGTCCGTT-1	1379	408	0.295867	YX794	ab177178
YX794:AGGCTTGAGTCCTTAG-1	7443	YX794	TRUE	Unknown	ab177178			YX794:AGGCTTGAGTCCTTAG-1	43144	9455	0.21915	YX794	ab177178
YX794:AGGCTTGAGTCCTTGA-1	1836	YX794	TRUE	TRUE	ab177178			YX794:AGGCTTGAGTCCTTGA-1	11096	1945	0.175288	YX794	ab177178
YX794:AGGGAGTAGATTGACA-1	2503	YX794	TRUE	TRUE	ab177178			YX794:AGGGAGTAGATTGACA-1	15839	3970	0.250647	YX794	ab177178
YX794:AGGGAGTAGGATTTGA-1	2994	YX794	TRUE	TRUE	ab177178			YX794:AGGGAGTAGGATTTGA-1	17476	3525	0.201705	YX794	ab177178
YX794:AGGGAGTAGGGTCTAG-1	3061	YX794	TRUE	TRUE	ab177178			YX794:AGGGAGTAGGGTCTAG-1	17893	4102	0.229252	YX794	ab177178
YX794:AGGGAGTAGTGATTCT-1	7646	YX794	TRUE	Unknown	ab177178			YX794:AGGGAGTAGTGATTCT-1	46139	10261	0.222393	YX794	ab177178
YX794:AGGGATGCAAGGCTTA-1	8602	YX794	TRUE	Unknown	ab177178			YX794:AGGGATGCAAGGCTTA-1	52567	11756	0.223638	YX794	ab177178
YX794:AGGGATGCATCCTGCA-1	704	YX794	TRUE	TRUE	ab177178			YX794:AGGGATGCATCCTGCA-1	4236	1158	0.273371	YX794	ab177178
YX794:AGGGATGCATTGTCCG-1	1486	YX794	TRUE	TRUE	ab177178			YX794:AGGGATGCATTGTCCG-1	8469	1784	0.210651	YX794	ab177178
YX794:AGGGCCTAGAAGCTAC-1	1014	YX794	TRUE	TRUE	ab177178			YX794:AGGGCCTAGAAGCTAC-1	5683	1792	0.315326	YX794	ab177178
YX794:AGGGCCTAGCACTTGC-1	4557	YX794	TRUE	TRUE	ab177178			YX794:AGGGCCTAGCACTTGC-1	26647	4984	0.187038	YX794	ab177178
YX794:AGGGCCTAGCTATATC-1	501	YX794	TRUE	Unknown	ab177178			YX794:AGGGCCTAGCTATATC-1	3000	634	0.211333	YX794	ab177178
YX794:AGGGCCTAGGTCCCTG-1	5449	YX794	TRUE	Unknown	ab177178			YX794:AGGGCCTAGGTCCCTG-1	32313	8787	0.271934	YX794	ab177178
YX794:AGGGCCTAGTCACTAT-1	6656	YX794	TRUE	TRUE	ab177178			YX794:AGGGCCTAGTCACTAT-1	40344	7370	0.182679	YX794	ab177178
YX794:AGGGCTTCAATAGAAG-1	3343	YX794	TRUE	TRUE	ab177178			YX794:AGGGCTTCAATAGAAG-1	19680	4832	0.245528	YX794	ab177178
YX794:AGGGCTTCAGGTTTCT-1	2173	YX794	TRUE	TRUE	ab177178			YX794:AGGGCTTCAGGTTTCT-1	12644	3223	0.254904	YX794	ab177178
YX794:AGGGCTTCAGTATTGG-1	8102	YX794	TRUE	TRUE	ab177178			YX794:AGGGCTTCAGTATTGG-1	49711	8836	0.177747	YX794	ab177178
YX794:AGGGCTTCAGTGTGAC-1	548	YX794	TRUE	Unknown	ab177178			YX794:AGGGCTTCAGTGTGAC-1	3091	777	0.251375	YX794	ab177178
YX794:AGGGTCCAGCAAGACT-1	3990	YX794	TRUE	TRUE	ab177178			YX794:AGGGTCCAGCAAGACT-1	23884	6133	0.256783	YX794	ab177178
YX794:AGGGTCCAGCATGGAT-1	3487	YX794	TRUE	TRUE	ab177178			YX794:AGGGTCCAGCATGGAT-1	21482	4601	0.214179	YX794	ab177178
YX794:AGGGTCCAGTCAATAG-1	4024	YX794	TRUE	TRUE	ab177178			YX794:AGGGTCCAGTCAATAG-1	23471	4683	0.199523	YX794	ab177178
YX794:AGGGTCCAGTGGCCAA-1	18949	YX794	TRUE	Unknown	ab177178			YX794:AGGGTCCAGTGGCCAA-1	116164	24229	0.208576	YX794	ab177178
YX794:AGGGTCCAGTGTGGTG-1	2432	YX794	TRUE	TRUE	ab177178			YX794:AGGGTCCAGTGTGGTG-1	13659	2607	0.190863	YX794	ab177178
YX794:AGGGTGGAGAAGGACA-1	7729	YX794	TRUE	TRUE	ab177178			YX794:AGGGTGGAGAAGGACA-1	45147	10980	0.243206	YX794	ab177178
YX794:AGGGTGGAGATTCATC-1	18810	YX794	FALSE	Unknown	ab177178			YX794:AGGGTGGAGATTCATC-1	112272	25455	0.226726	YX794	ab177178
YX794:AGGGTGGAGCCTAATT-1	1425	YX794	TRUE	TRUE	ab177178			YX794:AGGGTGGAGCCTAATT-1	8085	2361	0.292022	YX794	ab177178
YX794:AGGGTGGAGTATCCGC-1	2643	YX794	TRUE	TRUE	ab177178			YX794:AGGGTGGAGTATCCGC-1	16292	2894	0.177633	YX794	ab177178
YX794:AGGGTTAGTAACCTTA-1	1224	YX794	TRUE	TRUE	ab177178			YX794:AGGGTTAGTAACCTTA-1	7377	1830	0.248068	YX794	ab177178
YX794:AGGGTTAGTGTCACGC-1	7784	YX794	TRUE	FALSE	ab177178			YX794:AGGGTTAGTGTCACGC-1	47141	10185	0.216054	YX794	ab177178
YX794:AGGGTTTAGAACCTAA-1	3250	YX794	TRUE	TRUE	ab177178			YX794:AGGGTTTAGAACCTAA-1	19686	4164	0.211521	YX794	ab177178
YX794:AGGGTTTAGCGGTTCT-1	2623	YX794	TRUE	Unknown	ab177178			YX794:AGGGTTTAGCGGTTCT-1	15231	3674	0.241219	YX794	ab177178
YX794:AGGGTTTAGGCGTAAT-1	2056	YX794	TRUE	TRUE	ab177178			YX794:AGGGTTTAGGCGTAAT-1	11609	2691	0.231803	YX794	ab177178
YX794:AGGTAATGTACTGACT-1	3179	YX794	TRUE	TRUE	ab177178			YX794:AGGTAATGTACTGACT-1	18412	3801	0.206441	YX794	ab177178
YX794:AGGTAATGTAGTCATC-1	648	YX794	TRUE	Unknown	ab177178			YX794:AGGTAATGTAGTCATC-1	3723	971	0.260811	YX794	ab177178
YX794:AGGTAATGTATTCAGC-1	1824	YX794	TRUE	TRUE	ab177178			YX794:AGGTAATGTATTCAGC-1	10857	2206	0.203187	YX794	ab177178
YX794:AGGTAATGTATTTGGC-1	5211	YX794	TRUE	Unknown	ab177178			YX794:AGGTAATGTATTTGGC-1	29654	7852	0.264787	YX794	ab177178
YX794:AGGTAATGTGAGTCAA-1	7562	YX794	TRUE	TRUE	ab177178			YX794:AGGTAATGTGAGTCAA-1	41760	8750	0.209531	YX794	ab177178
YX794:AGGTAATGTGGACATA-1	10693	YX794	TRUE	Unknown	ab177178			YX794:AGGTAATGTGGACATA-1	63023	12542	0.199007	YX794	ab177178
YX794:AGGTAATGTGGTGAAC-1	5910	YX794	TRUE	Unknown	ab177178			YX794:AGGTAATGTGGTGAAC-1	33116	8407	0.253865	YX794	ab177178
YX794:AGGTAATGTTAAAGCG-1	5156	YX794	TRUE	Unknown	ab177178			YX794:AGGTAATGTTAAAGCG-1	28132	6605	0.234786	YX794	ab177178
YX794:AGGTAATGTTAGCTAC-1	2761	YX794	TRUE	TRUE	ab177178			YX794:AGGTAATGTTAGCTAC-1	15719	3159	0.200967	YX794	ab177178
YX794:AGGTAATGTTGGTGAA-1	1041	YX794	TRUE	TRUE	ab177178			YX794:AGGTAATGTTGGTGAA-1	6282	2553	0.406399	YX794	ab177178
YX794:AGGTATGGTGTGCGGA-1	4151	YX794	TRUE	Unknown	ab177178			YX794:AGGTATGGTGTGCGGA-1	22933	5600	0.24419	YX794	ab177178
YX794:AGGTATGGTTCCATTT-1	2055	YX794	TRUE	TRUE	ab177178			YX794:AGGTATGGTTCCATTT-1	11751	3189	0.271381	YX794	ab177178
YX794:AGGTATGGTTCTTAAG-1	224	YX794	FALSE	Unknown	ab177178			YX794:AGGTATGGTTCTTAAG-1	1271	283	0.222659	YX794	ab177178
YX794:AGGTATGGTTTCACCC-1	7896	YX794	TRUE	TRUE	ab177178			YX794:AGGTATGGTTTCACCC-1	45130	9404	0.208376	YX794	ab177178
YX794:AGGTCAAGTAATAAGC-1	6361	YX794	TRUE	TRUE	ab177178			YX794:AGGTCAAGTAATAAGC-1	36608	8378	0.228857	YX794	ab177178
YX794:AGGTCAAGTTAAACGG-1	1997	YX794	TRUE	TRUE	ab177178			YX794:AGGTCAAGTTAAACGG-1	11265	3047	0.270484	YX794	ab177178
YX794:AGGTGAGCAAACCAGC-1	2120	YX794	TRUE	TRUE	ab177178			YX794:AGGTGAGCAAACCAGC-1	12991	3370	0.25941	YX794	ab177178
YX794:AGGTGAGCAATCGCCC-1	11502	YX794	TRUE	Unknown	ab177178			YX794:AGGTGAGCAATCGCCC-1	66813	13801	0.206562	YX794	ab177178
YX794:AGGTGAGCATGACAGC-1	686	YX794	TRUE	TRUE	ab177178			YX794:AGGTGAGCATGACAGC-1	4021	1231	0.306143	YX794	ab177178
YX794:AGGTGCGGTCCTGCAA-1	1679	YX794	TRUE	Unknown	ab177178			YX794:AGGTGCGGTCCTGCAA-1	9518	1731	0.181866	YX794	ab177178
YX794:AGGTGCGGTGATGCAA-1	368	YX794	TRUE	Unknown	ab177178			YX794:AGGTGCGGTGATGCAA-1	2166	435	0.200831	YX794	ab177178
YX794:AGGTGCGGTTACGCCA-1	4500	YX794	TRUE	FALSE	ab177178			YX794:AGGTGCGGTTACGCCA-1	27413	5728	0.208952	YX794	ab177178
YX794:AGGTGCGGTTTGGTTA-1	500	YX794	FALSE	TRUE	ab177178			YX794:AGGTGCGGTTTGGTTA-1	2645	822	0.310775	YX794	ab177178
YX794:AGGTGGCTCCTTCATC-1	838	YX794	TRUE	Unknown	ab177178			YX794:AGGTGGCTCCTTCATC-1	4868	1336	0.274445	YX794	ab177178
YX794:AGGTGGCTCTGGTCTA-1	5115	YX794	TRUE	TRUE	ab177178			YX794:AGGTGGCTCTGGTCTA-1	31247	9211	0.29478	YX794	ab177178
YX794:AGGTGGCTCTTGAATC-1	3863	YX794	TRUE	TRUE	ab177178			YX794:AGGTGGCTCTTGAATC-1	22519	5101	0.22652	YX794	ab177178
YX794:AGGTGTTAGAGCAAGA-1	2645	YX794	TRUE	Unknown	ab177178			YX794:AGGTGTTAGAGCAAGA-1	15458	2846	0.184112	YX794	ab177178
YX794:AGGTGTTAGATTCCGC-1	6038	YX794	TRUE	Unknown	ab177178			YX794:AGGTGTTAGATTCCGC-1	36746	7680	0.209002	YX794	ab177178
YX794:AGGTGTTAGGACTTAA-1	2184	YX794	TRUE	TRUE	ab177178			YX794:AGGTGTTAGGACTTAA-1	12981	3040	0.234188	YX794	ab177178
YX794:AGGTGTTAGTGATTCT-1	2531	YX794	TRUE	TRUE	ab177178			YX794:AGGTGTTAGTGATTCT-1	14389	3390	0.235597	YX794	ab177178
YX794:AGGTGTTAGTTGCAAA-1	2158	YX794	TRUE	TRUE	ab177178			YX794:AGGTGTTAGTTGCAAA-1	13210	3152	0.238607	YX794	ab177178
YX794:AGGTGTTAGTTGCAGG-1	1517	YX794	TRUE	TRUE	ab177178			YX794:AGGTGTTAGTTGCAGG-1	8752	2550	0.291362	YX794	ab177178
YX794:AGGTTAGGTAGGATCA-1	1528	YX794	TRUE	TRUE	ab177178			YX794:AGGTTAGGTAGGATCA-1	9690	2014	0.207843	YX794	ab177178
YX794:AGGTTAGGTATTACTG-1	3101	YX794	TRUE	TRUE	ab177178			YX794:AGGTTAGGTATTACTG-1	18339	3831	0.208899	YX794	ab177178
YX794:AGGTTAGGTCTTAGCG-1	2081	YX794	TRUE	TRUE	ab177178			YX794:AGGTTAGGTCTTAGCG-1	11223	2629	0.234251	YX794	ab177178
YX794:AGGTTAGGTGCAAGGT-1	1555	YX794	TRUE	TRUE	ab177178			YX794:AGGTTAGGTGCAAGGT-1	9135	2115	0.231527	YX794	ab177178
YX794:AGGTTCCTCAGGTTCC-1	1712	YX794	TRUE	TRUE	ab177178			YX794:AGGTTCCTCAGGTTCC-1	9497	2477	0.260819	YX794	ab177178
YX794:AGGTTCCTCGAGGCGT-1	4911	YX794	TRUE	TRUE	ab177178			YX794:AGGTTCCTCGAGGCGT-1	28365	5940	0.209413	YX794	ab177178
YX794:AGGTTCTGTACACCGC-1	592	YX794	TRUE	Unknown	ab177178			YX794:AGGTTCTGTACACCGC-1	3470	711	0.204899	YX794	ab177178
YX794:AGGTTTGCAGGAGGAC-1	320	YX794	TRUE	Unknown	ab177178			YX794:AGGTTTGCAGGAGGAC-1	1867	521	0.279057	YX794	ab177178
YX794:AGGTTTGCATCAGTAG-1	4461	YX794	TRUE	TRUE	ab177178			YX794:AGGTTTGCATCAGTAG-1	26465	7244	0.27372	YX794	ab177178
YX794:AGTAAACGTCAATTCA-1	3886	YX794	TRUE	TRUE	ab177178			YX794:AGTAAACGTCAATTCA-1	21904	4679	0.213614	YX794	ab177178
YX794:AGTAAACGTCCTTTAT-1	1672	YX794	TRUE	TRUE	ab177178			YX794:AGTAAACGTCCTTTAT-1	9402	2095	0.222825	YX794	ab177178
YX794:AGTAAACGTGTGATTC-1	3588	YX794	TRUE	Unknown	ab177178			YX794:AGTAAACGTGTGATTC-1	20184	3676	0.182124	YX794	ab177178
YX794:AGTAAACGTTAGCGTT-1	614	YX794	TRUE	TRUE	ab177178			YX794:AGTAAACGTTAGCGTT-1	3086	674	0.218406	YX794	ab177178
YX794:AGTAACGGTAAGTGCA-1	9223	YX794	TRUE	Unknown	ab177178			YX794:AGTAACGGTAAGTGCA-1	55440	8566	0.154509	YX794	ab177178
YX794:AGTAACGGTGACGTAA-1	1708	YX794	TRUE	TRUE	ab177178			YX794:AGTAACGGTGACGTAA-1	10007	2765	0.276307	YX794	ab177178
YX794:AGTAACGGTGATGAAT-1	8435	YX794	TRUE	Unknown	ab177178			YX794:AGTAACGGTGATGAAT-1	49417	10910	0.220774	YX794	ab177178
YX794:AGTAACTCAAGGATTT-1	602	YX794	TRUE	TRUE	ab177178			YX794:AGTAACTCAAGGATTT-1	3604	747	0.20727	YX794	ab177178
YX794:AGTAACTCAAGTGCCG-1	2092	YX794	TRUE	TRUE	ab177178			YX794:AGTAACTCAAGTGCCG-1	12979	2955	0.227675	YX794	ab177178
YX794:AGTAACTCAGGTAGCT-1	995	YX794	TRUE	TRUE	ab177178			YX794:AGTAACTCAGGTAGCT-1	5858	1573	0.268522	YX794	ab177178
YX794:AGTAACTCAGTGAGAG-1	5470	YX794	TRUE	TRUE	ab177178			YX794:AGTAACTCAGTGAGAG-1	31353	6329	0.201863	YX794	ab177178
YX794:AGTAACTCAGTGCAAC-1	1019	YX794	TRUE	TRUE	ab177178			YX794:AGTAACTCAGTGCAAC-1	6149	1498	0.243617	YX794	ab177178
YX794:AGTAACTCATCAAGCA-1	310	YX794	TRUE	Unknown	ab177178			YX794:AGTAACTCATCAAGCA-1	1831	442	0.241398	YX794	ab177178
YX794:AGTAAGCTCAGAAAGG-1	10176	YX794	TRUE	TRUE	ab177178			YX794:AGTAAGCTCAGAAAGG-1	58249	11650	0.200003	YX794	ab177178
YX794:AGTAAGCTCAGGACCA-1	1158	YX794	TRUE	TRUE	ab177178			YX794:AGTAAGCTCAGGACCA-1	7050	1817	0.25773	YX794	ab177178
YX794:AGTAAGCTCCTGATAT-1	1303	YX794	TRUE	TRUE	ab177178			YX794:AGTAAGCTCCTGATAT-1	7082	1854	0.26179	YX794	ab177178
YX794:AGTAAGCTCGGTTAGG-1	1132	YX794	TRUE	Unknown	ab177178			YX794:AGTAAGCTCGGTTAGG-1	6099	1366	0.223971	YX794	ab177178
YX794:AGTAAGTGTACTTCGG-1	2191	YX794	TRUE	TRUE	ab177178			YX794:AGTAAGTGTACTTCGG-1	12486	3047	0.244033	YX794	ab177178
YX794:AGTAAGTGTATATTCG-1	15206	YX794	TRUE	Unknown	ab177178			YX794:AGTAAGTGTATATTCG-1	87796	21524	0.245159	YX794	ab177178
YX794:AGTAAGTGTGCAACGG-1	908	YX794	TRUE	TRUE	ab177178			YX794:AGTAAGTGTGCAACGG-1	5088	1190	0.233884	YX794	ab177178
YX794:AGTAATCCAAGTATCG-1	589	YX794	TRUE	TRUE	ab177178			YX794:AGTAATCCAAGTATCG-1	3618	1020	0.281924	YX794	ab177178
YX794:AGTAATCCAAGTGGCT-1	2591	YX794	TRUE	TRUE	ab177178			YX794:AGTAATCCAAGTGGCT-1	14978	2363	0.157765	YX794	ab177178
YX794:AGTAATCCAGCACGAT-1	685	YX794	TRUE	Unknown	ab177178			YX794:AGTAATCCAGCACGAT-1	3787	794	0.209665	YX794	ab177178
YX794:AGTAATGTCCTCTACT-1	943	YX794	TRUE	Unknown	ab177178			YX794:AGTAATGTCCTCTACT-1	5501	1095	0.199055	YX794	ab177178
YX794:AGTAATGTCGACAAGT-1	4737	YX794	TRUE	TRUE	ab177178			YX794:AGTAATGTCGACAAGT-1	28771	6942	0.241285	YX794	ab177178
YX794:AGTAATGTCGATTAAG-1	1053	YX794	TRUE	TRUE	ab177178			YX794:AGTAATGTCGATTAAG-1	6761	2170	0.320958	YX794	ab177178
YX794:AGTACTGCAAGTGGCT-1	516	YX794	TRUE	Unknown	ab177178			YX794:AGTACTGCAAGTGGCT-1	3138	652	0.207776	YX794	ab177178
YX794:AGTACTGCAGGTTTGA-1	1608	YX794	TRUE	Unknown	ab177178			YX794:AGTACTGCAGGTTTGA-1	10020	1294	0.129142	YX794	ab177178
YX794:AGTAGCTAGCCGCTAT-1	1075	YX794	TRUE	TRUE	ab177178			YX794:AGTAGCTAGCCGCTAT-1	6230	1303	0.209149	YX794	ab177178
YX794:AGTAGCTAGGCGCAGT-1	1067	YX794	TRUE	Unknown	ab177178			YX794:AGTAGCTAGGCGCAGT-1	6559	1743	0.265742	YX794	ab177178
YX794:AGTAGGCGTCACAGGG-1	4308	YX794	TRUE	TRUE	ab177178			YX794:AGTAGGCGTCACAGGG-1	24392	5236	0.214661	YX794	ab177178
YX794:AGTAGGCGTCGGTTAT-1	400	YX794	TRUE	Unknown	ab177178			YX794:AGTAGGCGTCGGTTAT-1	2203	454	0.206083	YX794	ab177178
YX794:AGTAGGCGTCTTAGCG-1	502	YX794	TRUE	TRUE	ab177178			YX794:AGTAGGCGTCTTAGCG-1	2717	866	0.318734	YX794	ab177178
YX794:AGTAGGCGTGCTGTTG-1	2038	YX794	TRUE	Unknown	ab177178			YX794:AGTAGGCGTGCTGTTG-1	12800	2854	0.222969	YX794	ab177178
YX794:AGTAGGCGTGTGTTAC-1	735	YX794	TRUE	TRUE	ab177178			YX794:AGTAGGCGTGTGTTAC-1	4191	910	0.217132	YX794	ab177178
YX794:AGTAGGCGTTAAACGG-1	420	YX794	TRUE	TRUE	ab177178			YX794:AGTAGGCGTTAAACGG-1	2409	402	0.166874	YX794	ab177178
YX794:AGTAGGCGTTCACTTT-1	2057	YX794	TRUE	TRUE	ab177178			YX794:AGTAGGCGTTCACTTT-1	11677	2936	0.251434	YX794	ab177178
YX794:AGTAGGTTCAAGCGCA-1	4964	YX794	TRUE	TRUE	ab177178			YX794:AGTAGGTTCAAGCGCA-1	29071	7152	0.246018	YX794	ab177178
YX794:AGTAGGTTCATTTAGC-1	14421	YX794	TRUE	Unknown	ab177178			YX794:AGTAGGTTCATTTAGC-1	84861	19095	0.225015	YX794	ab177178
YX794:AGTAGGTTCGTACCTA-1	12848	YX794	TRUE	FALSE	ab177178			YX794:AGTAGGTTCGTACCTA-1	74710	16248	0.217481	YX794	ab177178
YX794:AGTATTGAGAATCACA-1	1214	YX794	TRUE	Unknown	ab177178			YX794:AGTATTGAGAATCACA-1	7165	1418	0.197906	YX794	ab177178
YX794:AGTATTGAGAATGACC-1	1572	YX794	TRUE	Unknown	ab177178			YX794:AGTATTGAGAATGACC-1	9192	1785	0.194191	YX794	ab177178
YX794:AGTATTGAGCACAGCA-1	2898	YX794	TRUE	Unknown	ab177178			YX794:AGTATTGAGCACAGCA-1	16846	3577	0.212335	YX794	ab177178
YX794:AGTATTGAGCATTAAG-1	4570	YX794	TRUE	TRUE	ab177178			YX794:AGTATTGAGCATTAAG-1	26243	7091	0.270205	YX794	ab177178
YX794:AGTATTGAGCTAACTT-1	909	YX794	TRUE	TRUE	ab177178			YX794:AGTATTGAGCTAACTT-1	5319	1468	0.275992	YX794	ab177178
YX794:AGTCAATCAGATAGAA-1	2242	YX794	TRUE	Unknown	ab177178			YX794:AGTCAATCAGATAGAA-1	12817	1973	0.153936	YX794	ab177178
YX794:AGTCAATCAGTTGGCG-1	2784	YX794	TRUE	TRUE	ab177178			YX794:AGTCAATCAGTTGGCG-1	16032	3261	0.203406	YX794	ab177178
YX794:AGTCAATCATGAGCCG-1	3758	YX794	TRUE	Unknown	ab177178			YX794:AGTCAATCATGAGCCG-1	22709	3249	0.143071	YX794	ab177178
YX794:AGTCAATCATGATGAT-1	916	YX794	TRUE	Unknown	ab177178			YX794:AGTCAATCATGATGAT-1	4881	985	0.201803	YX794	ab177178
YX794:AGTCACACAAATACGT-1	3681	YX794	TRUE	TRUE	ab177178			YX794:AGTCACACAAATACGT-1	20928	5006	0.239201	YX794	ab177178
YX794:AGTCACACAGGAGCTT-1	8637	YX794	TRUE	Unknown	ab177178			YX794:AGTCACACAGGAGCTT-1	52018	8753	0.168269	YX794	ab177178
YX794:AGTCACACAGGCATTA-1	1749	YX794	TRUE	Unknown	ab177178			YX794:AGTCACACAGGCATTA-1	9540	2697	0.282704	YX794	ab177178
YX794:AGTCACACATCAGTAG-1	455	YX794	TRUE	Unknown	ab177178			YX794:AGTCACACATCAGTAG-1	2596	605	0.233051	YX794	ab177178
YX794:AGTCATTTCAAATACG-1	760	YX794	TRUE	TRUE	ab177178			YX794:AGTCATTTCAAATACG-1	4190	885	0.211217	YX794	ab177178
YX794:AGTCATTTCACAAATG-1	6619	YX794	TRUE	TRUE	ab177178			YX794:AGTCATTTCACAAATG-1	36501	7953	0.217884	YX794	ab177178
YX794:AGTCATTTCGTGATAA-1	1176	YX794	TRUE	TRUE	ab177178			YX794:AGTCATTTCGTGATAA-1	6350	1557	0.245197	YX794	ab177178
YX794:AGTCATTTCTAGGCGA-1	3008	YX794	TRUE	TRUE	ab177178			YX794:AGTCATTTCTAGGCGA-1	16152	3075	0.190379	YX794	ab177178
YX794:AGTCATTTCTGGAAAC-1	487	YX794	TRUE	TRUE	ab177178			YX794:AGTCATTTCTGGAAAC-1	2515	640	0.254473	YX794	ab177178
YX794:AGTCCTTCAAACCCAA-1	5644	YX794	TRUE	TRUE	ab177178			YX794:AGTCCTTCAAACCCAA-1	33461	7583	0.226622	YX794	ab177178
YX794:AGTCCTTCACGTAGGT-1	210	YX794	FALSE	Unknown	ab177178			YX794:AGTCCTTCACGTAGGT-1	1292	317	0.245356	YX794	ab177178
YX794:AGTCCTTCAGGCCTCT-1	311	YX794	FALSE	Unknown	ab177178			YX794:AGTCCTTCAGGCCTCT-1	1499	373	0.248833	YX794	ab177178
YX794:AGTCCTTCAGTTTCTA-1	2076	YX794	TRUE	TRUE	ab177178			YX794:AGTCCTTCAGTTTCTA-1	11603	2972	0.256141	YX794	ab177178
YX794:AGTCCTTCATCATGCT-1	1318	YX794	TRUE	TRUE	ab177178			YX794:AGTCCTTCATCATGCT-1	7430	1780	0.239569	YX794	ab177178
YX794:AGTCCTTCATGCGCCT-1	6278	YX794	TRUE	Unknown	ab177178			YX794:AGTCCTTCATGCGCCT-1	35522	7451	0.209757	YX794	ab177178
YX794:AGTCGCGCAAATCCCT-1	198	YX794	TRUE	Unknown	ab177178			YX794:AGTCGCGCAAATCCCT-1	1285	372	0.289494	YX794	ab177178
YX794:AGTCGCGCAATTACCC-1	271	YX794	FALSE	Unknown	ab177178			YX794:AGTCGCGCAATTACCC-1	1432	389	0.271648	YX794	ab177178
YX794:AGTCTAGCAACAGGGA-1	952	YX794	TRUE	Unknown	ab177178			YX794:AGTCTAGCAACAGGGA-1	5752	1229	0.213665	YX794	ab177178
YX794:AGTCTAGCAATAGCAT-1	2889	YX794	TRUE	TRUE	ab177178			YX794:AGTCTAGCAATAGCAT-1	16635	3094	0.185993	YX794	ab177178
YX794:AGTCTAGCACGCGCAA-1	1398	YX794	TRUE	TRUE	ab177178			YX794:AGTCTAGCACGCGCAA-1	7822	1855	0.237152	YX794	ab177178
YX794:AGTCTAGCACTTAGCT-1	1295	YX794	TRUE	Unknown	ab177178			YX794:AGTCTAGCACTTAGCT-1	6905	1437	0.20811	YX794	ab177178
YX794:AGTCTAGCATAACCGA-1	1759	YX794	TRUE	TRUE	ab177178			YX794:AGTCTAGCATAACCGA-1	10316	2090	0.202598	YX794	ab177178
YX794:AGTGAGAAGAACCTGG-1	2965	YX794	TRUE	Unknown	ab177178			YX794:AGTGAGAAGAACCTGG-1	16512	3686	0.223232	YX794	ab177178
YX794:AGTGAGAAGCAACAAC-1	6858	YX794	TRUE	TRUE	ab177178			YX794:AGTGAGAAGCAACAAC-1	41185	7460	0.181134	YX794	ab177178
YX794:AGTGAGAAGCATGGAT-1	5938	YX794	TRUE	Unknown	ab177178			YX794:AGTGAGAAGCATGGAT-1	34812	6473	0.185942	YX794	ab177178
YX794:AGTGAGAAGCCTAATT-1	247	YX794	TRUE	Unknown	ab177178			YX794:AGTGAGAAGCCTAATT-1	1452	388	0.267218	YX794	ab177178
YX794:AGTGAGAAGGCTTAAA-1	1793	YX794	TRUE	TRUE	ab177178			YX794:AGTGAGAAGGCTTAAA-1	10173	2652	0.26069	YX794	ab177178
YX794:AGTGAGAAGGGAGTAA-1	3637	YX794	TRUE	TRUE	ab177178			YX794:AGTGAGAAGGGAGTAA-1	22465	4708	0.20957	YX794	ab177178
YX794:AGTGAGAAGTAAACTG-1	725	YX794	TRUE	Unknown	ab177178			YX794:AGTGAGAAGTAAACTG-1	4187	1185	0.283019	YX794	ab177178
YX794:AGTGAGGCAAGCGCAT-1	783	YX794	TRUE	TRUE	ab177178			YX794:AGTGAGGCAAGCGCAT-1	4787	1156	0.241487	YX794	ab177178
YX794:AGTGAGGCACGGATCG-1	1571	YX794	TRUE	TRUE	ab177178			YX794:AGTGAGGCACGGATCG-1	9113	2804	0.307692	YX794	ab177178
YX794:AGTGAGGCACTAATCC-1	2301	YX794	TRUE	Unknown	ab177178			YX794:AGTGAGGCACTAATCC-1	13489	2966	0.219883	YX794	ab177178
YX794:AGTGATCAGCGAAGCC-1	922	YX794	TRUE	TRUE	ab177178			YX794:AGTGATCAGCGAAGCC-1	5303	1009	0.19027	YX794	ab177178
YX794:AGTGATCAGCTTTACG-1	1160	YX794	TRUE	TRUE	ab177178			YX794:AGTGATCAGCTTTACG-1	6757	1660	0.245671	YX794	ab177178
YX794:AGTGATCAGGAGCTAT-1	2969	YX794	TRUE	TRUE	ab177178			YX794:AGTGATCAGGAGCTAT-1	17097	4036	0.236065	YX794	ab177178
YX794:AGTGATCAGGTGGCTA-1	5527	YX794	TRUE	TRUE	ab177178			YX794:AGTGATCAGGTGGCTA-1	33048	6437	0.194777	YX794	ab177178
YX794:AGTGATCAGTATTGCT-1	580	YX794	TRUE	TRUE	ab177178			YX794:AGTGATCAGTATTGCT-1	3576	919	0.256991	YX794	ab177178
YX794:AGTGATCAGTATTGGA-1	8624	YX794	TRUE	Unknown	ab177178			YX794:AGTGATCAGTATTGGA-1	51406	8538	0.16609	YX794	ab177178
YX794:AGTGATTCAAAGGACG-1	503	YX794	TRUE	Unknown	ab177178			YX794:AGTGATTCAAAGGACG-1	2919	687	0.235355	YX794	ab177178
YX794:AGTGATTCAGGCGAAA-1	303	YX794	FALSE	Unknown	ab177178			YX794:AGTGATTCAGGCGAAA-1	1956	436	0.222904	YX794	ab177178
YX794:AGTGATTCATGACAAT-1	6242	YX794	TRUE	TRUE	ab177178			YX794:AGTGATTCATGACAAT-1	36695	8192	0.223246	YX794	ab177178
YX794:AGTGCAAGTAAGGTGC-1	6131	YX794	TRUE	TRUE	ab177178			YX794:AGTGCAAGTAAGGTGC-1	36680	7113	0.19392	YX794	ab177178
YX794:AGTGCAAGTCAATACC-1	1824	YX794	TRUE	Unknown	ab177178			YX794:AGTGCAAGTCAATACC-1	10740	2644	0.246182	YX794	ab177178
YX794:AGTGCAAGTTACGTAC-1	1635	YX794	TRUE	TRUE	ab177178			YX794:AGTGCAAGTTACGTAC-1	9556	2211	0.231373	YX794	ab177178
YX794:AGTGCAAGTTAGGCGG-1	1461	YX794	TRUE	FALSE	ab177178			YX794:AGTGCAAGTTAGGCGG-1	8146	1692	0.207709	YX794	ab177178
YX794:AGTGCAAGTTGACCAT-1	2661	YX794	TRUE	Unknown	ab177178			YX794:AGTGCAAGTTGACCAT-1	15448	4274	0.27667	YX794	ab177178
YX794:AGTGCACCAAGCCTGG-1	234	YX794	FALSE	Unknown	ab177178			YX794:AGTGCACCAAGCCTGG-1	1252	327	0.261182	YX794	ab177178
YX794:AGTGCACCAATGACCA-1	1293	YX794	TRUE	TRUE	ab177178			YX794:AGTGCACCAATGACCA-1	7041	1579	0.224258	YX794	ab177178
YX794:AGTGCACCACTCAGTT-1	4724	YX794	TRUE	Unknown	ab177178			YX794:AGTGCACCACTCAGTT-1	26465	6834	0.258228	YX794	ab177178
YX794:AGTGCACCAGGATGTC-1	1376	YX794	TRUE	Unknown	ab177178			YX794:AGTGCACCAGGATGTC-1	7242	1591	0.219691	YX794	ab177178
YX794:AGTGCCCGTAAAGGTT-1	522	YX794	TRUE	TRUE	ab177178			YX794:AGTGCCCGTAAAGGTT-1	2955	788	0.266667	YX794	ab177178
YX794:AGTGCCCGTACCTTAA-1	1225	YX794	TRUE	TRUE	ab177178			YX794:AGTGCCCGTACCTTAA-1	7307	2429	0.332421	YX794	ab177178
YX794:AGTGCCCGTAGGTGAC-1	2860	YX794	TRUE	TRUE	ab177178			YX794:AGTGCCCGTAGGTGAC-1	16889	4115	0.24365	YX794	ab177178
YX794:AGTGCCCGTCACACTG-1	5428	YX794	TRUE	TRUE	ab177178			YX794:AGTGCCCGTCACACTG-1	31358	5974	0.19051	YX794	ab177178
YX794:AGTGCCCGTCATGCCA-1	888	YX794	TRUE	Unknown	ab177178			YX794:AGTGCCCGTCATGCCA-1	5072	941	0.185528	YX794	ab177178
YX794:AGTGCCCGTTGCTCAG-1	743	YX794	TRUE	TRUE	ab177178			YX794:AGTGCCCGTTGCTCAG-1	4199	1209	0.287926	YX794	ab177178
YX794:AGTGCGCAGCCATAGG-1	266	YX794	FALSE	Unknown	ab177178			YX794:AGTGCGCAGCCATAGG-1	1451	305	0.2102	YX794	ab177178
YX794:AGTGCGCAGCCCTTGG-1	350	YX794	FALSE	TRUE	ab177178			YX794:AGTGCGCAGCCCTTGG-1	2234	457	0.204566	YX794	ab177178
YX794:AGTGGCCAGAGAGGCG-1	560	YX794	TRUE	Unknown	ab177178			YX794:AGTGGCCAGAGAGGCG-1	3395	737	0.217084	YX794	ab177178
YX794:AGTGGCCAGAGCCGGT-1	2069	YX794	TRUE	Unknown	ab177178			YX794:AGTGGCCAGAGCCGGT-1	12247	3385	0.276394	YX794	ab177178
YX794:AGTGGCCAGCGCTAGA-1	268	YX794	TRUE	Unknown	ab177178			YX794:AGTGGCCAGCGCTAGA-1	1852	471	0.25432	YX794	ab177178
YX794:AGTGGCCAGCTAGTTT-1	6663	YX794	TRUE	Unknown	ab177178			YX794:AGTGGCCAGCTAGTTT-1	40748	5914	0.145136	YX794	ab177178
YX794:AGTGGCCAGTAACGTA-1	7785	YX794	TRUE	TRUE	ab177178			YX794:AGTGGCCAGTAACGTA-1	45631	11114	0.243562	YX794	ab177178
YX794:AGTGGCCAGTAAGTCA-1	3267	YX794	TRUE	TRUE	ab177178			YX794:AGTGGCCAGTAAGTCA-1	20212	4301	0.212794	YX794	ab177178
YX794:AGTGGCCAGTATAGCA-1	4889	YX794	TRUE	TRUE	ab177178			YX794:AGTGGCCAGTATAGCA-1	28086	4829	0.171936	YX794	ab177178
YX794:AGTGGCCAGTTTGAGA-1	2823	YX794	TRUE	TRUE	ab177178			YX794:AGTGGCCAGTTTGAGA-1	16393	3259	0.198804	YX794	ab177178
YX794:AGTGGCGGTCAGTGCC-1	409	YX794	FALSE	Unknown	ab177178			YX794:AGTGGCGGTCAGTGCC-1	2361	353	0.149513	YX794	ab177178
YX794:AGTGGCGGTGAGTCAA-1	2490	YX794	TRUE	TRUE	ab177178			YX794:AGTGGCGGTGAGTCAA-1	14349	3196	0.222733	YX794	ab177178
YX794:AGTGGCTCAATACCGA-1	5656	YX794	TRUE	Unknown	ab177178			YX794:AGTGGCTCAATACCGA-1	34700	7088	0.204265	YX794	ab177178
YX794:AGTGGCTCAATTACCC-1	961	YX794	TRUE	Unknown	ab177178			YX794:AGTGGCTCAATTACCC-1	5806	892	0.153634	YX794	ab177178
YX794:AGTGGCTCAGGCCTAG-1	2893	YX794	TRUE	TRUE	ab177178			YX794:AGTGGCTCAGGCCTAG-1	17222	2882	0.167344	YX794	ab177178
YX794:AGTGGCTCATCAGGAC-1	2252	YX794	TRUE	TRUE	ab177178			YX794:AGTGGCTCATCAGGAC-1	13432	2883	0.214637	YX794	ab177178
YX794:AGTGTGAGTCGCATAT-1	3058	YX794	TRUE	TRUE	ab177178			YX794:AGTGTGAGTCGCATAT-1	17094	3393	0.198491	YX794	ab177178
YX794:AGTGTGAGTGCTCATG-1	6962	YX794	TRUE	Unknown	ab177178			YX794:AGTGTGAGTGCTCATG-1	37969	8344	0.219758	YX794	ab177178
YX794:AGTGTGAGTGTTACTA-1	1447	YX794	TRUE	TRUE	ab177178			YX794:AGTGTGAGTGTTACTA-1	8548	1588	0.185774	YX794	ab177178
YX794:AGTGTGAGTTAATCCA-1	3555	YX794	TRUE	TRUE	ab177178			YX794:AGTGTGAGTTAATCCA-1	20793	3578	0.172077	YX794	ab177178
YX794:AGTTACCGTCATGGTT-1	1606	YX794	TRUE	TRUE	ab177178			YX794:AGTTACCGTCATGGTT-1	9429	2285	0.242337	YX794	ab177178
YX794:AGTTACCGTCCTGCAA-1	2644	YX794	TRUE	TRUE	ab177178			YX794:AGTTACCGTCCTGCAA-1	14918	3311	0.221947	YX794	ab177178
YX794:AGTTACCGTGCTTCTC-1	1889	YX794	TRUE	Unknown	ab177178			YX794:AGTTACCGTGCTTCTC-1	12045	3350	0.278124	YX794	ab177178
YX794:AGTTACCGTTCAAGCT-1	5494	YX794	TRUE	TRUE	ab177178			YX794:AGTTACCGTTCAAGCT-1	31034	5970	0.19237	YX794	ab177178
YX794:AGTTACCGTTGACTAC-1	4261	YX794	TRUE	TRUE	ab177178			YX794:AGTTACCGTTGACTAC-1	23351	6052	0.259175	YX794	ab177178
YX794:AGTTACGCAAATACCG-1	4029	YX794	TRUE	Unknown	ab177178			YX794:AGTTACGCAAATACCG-1	22357	5433	0.243011	YX794	ab177178
YX794:AGTTACGCAAGCTCAA-1	1816	YX794	TRUE	Unknown	ab177178			YX794:AGTTACGCAAGCTCAA-1	10651	1990	0.186837	YX794	ab177178
YX794:AGTTACGCAATAGAAG-1	1611	YX794	TRUE	TRUE	ab177178			YX794:AGTTACGCAATAGAAG-1	8773	2364	0.269463	YX794	ab177178
YX794:AGTTACGCAATATCCC-1	2882	YX794	TRUE	TRUE	ab177178			YX794:AGTTACGCAATATCCC-1	16739	5226	0.312205	YX794	ab177178
YX794:AGTTACGCAGTTGGCG-1	2651	YX794	TRUE	TRUE	ab177178			YX794:AGTTACGCAGTTGGCG-1	15239	2956	0.193976	YX794	ab177178
YX794:AGTTACGCATCAGTAG-1	808	YX794	TRUE	TRUE	ab177178			YX794:AGTTACGCATCAGTAG-1	4390	934	0.212756	YX794	ab177178
YX794:AGTTACGCATTGACTC-1	3047	YX794	TRUE	TRUE	ab177178			YX794:AGTTACGCATTGACTC-1	17450	3731	0.213811	YX794	ab177178
YX794:AGTTACGCATTGTCTA-1	5464	YX794	TRUE	Unknown	ab177178			YX794:AGTTACGCATTGTCTA-1	30951	7565	0.244419	YX794	ab177178
YX794:AGTTATGAGAAGGGTA-1	9092	YX794	TRUE	Unknown	ab177178			YX794:AGTTATGAGAAGGGTA-1	50786	11632	0.229039	YX794	ab177178
YX794:AGTTATGAGACTAATG-1	2565	YX794	TRUE	TRUE	ab177178			YX794:AGTTATGAGACTAATG-1	14802	3463	0.233955	YX794	ab177178
YX794:AGTTATGAGAGGAATG-1	2068	YX794	TRUE	TRUE	ab177178			YX794:AGTTATGAGAGGAATG-1	11717	2999	0.255953	YX794	ab177178
YX794:AGTTATGAGATTAGCA-1	11608	YX794	TRUE	Unknown	ab177178			YX794:AGTTATGAGATTAGCA-1	63889	13927	0.217987	YX794	ab177178
YX794:AGTTATGAGCAAACAC-1	1169	YX794	TRUE	TRUE	ab177178			YX794:AGTTATGAGCAAACAC-1	6829	1913	0.280129	YX794	ab177178
YX794:AGTTATGAGCTATTGT-1	1926	YX794	TRUE	TRUE	ab177178			YX794:AGTTATGAGCTATTGT-1	10592	2140	0.202039	YX794	ab177178
YX794:AGTTCCTCACGCCCAT-1	2061	YX794	TRUE	TRUE	ab177178			YX794:AGTTCCTCACGCCCAT-1	11832	2637	0.22287	YX794	ab177178
YX794:AGTTCCTCATAGGTGC-1	935	YX794	TRUE	TRUE	ab177178			YX794:AGTTCCTCATAGGTGC-1	5121	1795	0.350517	YX794	ab177178
YX794:AGTTCCTCATTTCTTC-1	7625	YX794	TRUE	TRUE	ab177178			YX794:AGTTCCTCATTTCTTC-1	43473	8094	0.186185	YX794	ab177178
YX794:AGTTCGCTCATCACAT-1	1591	YX794	TRUE	TRUE	ab177178			YX794:AGTTCGCTCATCACAT-1	9120	2682	0.294079	YX794	ab177178
YX794:AGTTCGCTCATGAGGT-1	3850	YX794	TRUE	TRUE	ab177178			YX794:AGTTCGCTCATGAGGT-1	21188	4463	0.210638	YX794	ab177178
YX794:AGTTCGCTCCTGATCA-1	2955	YX794	TRUE	TRUE	ab177178			YX794:AGTTCGCTCCTGATCA-1	16679	3826	0.22939	YX794	ab177178
YX794:AGTTCGCTCGACAAGT-1	6101	YX794	TRUE	Unknown	ab177178			YX794:AGTTCGCTCGACAAGT-1	34099	9107	0.267075	YX794	ab177178
YX794:AGTTGGCCAAGTGCAC-1	465	YX794	TRUE	Unknown	ab177178			YX794:AGTTGGCCAAGTGCAC-1	2712	550	0.202802	YX794	ab177178
YX794:AGTTGGCCACGTTACT-1	1443	YX794	TRUE	Unknown	ab177178			YX794:AGTTGGCCACGTTACT-1	8041	1669	0.207561	YX794	ab177178
YX794:AGTTTCTAGAAACCTA-1	3935	YX794	TRUE	Unknown	ab177178			YX794:AGTTTCTAGAAACCTA-1	21790	4282	0.196512	YX794	ab177178
YX794:AGTTTCTAGTTACTAC-1	1068	YX794	TRUE	TRUE	ab177178			YX794:AGTTTCTAGTTACTAC-1	6016	1391	0.231217	YX794	ab177178
YX794:ATAAAGGCAAACATGT-1	2629	YX794	TRUE	Unknown	ab177178			YX794:ATAAAGGCAAACATGT-1	16170	4261	0.263513	YX794	ab177178
YX794:ATAAAGGCACCAGCTC-1	650	YX794	TRUE	Unknown	ab177178			YX794:ATAAAGGCACCAGCTC-1	3600	1013	0.281389	YX794	ab177178
YX794:ATAAAGGCAGATAATC-1	5337	YX794	TRUE	Unknown	ab177178			YX794:ATAAAGGCAGATAATC-1	31377	6294	0.200593	YX794	ab177178
YX794:ATAAAGGCAGGTTGTA-1	1826	YX794	TRUE	TRUE	ab177178			YX794:ATAAAGGCAGGTTGTA-1	10609	3234	0.304836	YX794	ab177178
YX794:ATAAAGGCATACTGAG-1	715	YX794	TRUE	TRUE	ab177178			YX794:ATAAAGGCATACTGAG-1	4247	1423	0.33506	YX794	ab177178
YX794:ATAAAGGCATTAGCCT-1	4225	YX794	TRUE	TRUE	ab177178			YX794:ATAAAGGCATTAGCCT-1	24489	5077	0.207318	YX794	ab177178
YX794:ATAACCAAGAAAGGCA-1	3281	YX794	TRUE	TRUE	ab177178			YX794:ATAACCAAGAAAGGCA-1	19059	4585	0.240569	YX794	ab177178
YX794:ATAACCAAGAGCTGGC-1	3980	YX794	TRUE	TRUE	ab177178			YX794:ATAACCAAGAGCTGGC-1	24499	5259	0.214662	YX794	ab177178
YX794:ATAACCAAGCCGCTAT-1	1539	YX794	TRUE	TRUE	ab177178			YX794:ATAACCAAGCCGCTAT-1	8587	1797	0.20927	YX794	ab177178
YX794:ATAACCAAGGACCATG-1	5447	YX794	TRUE	TRUE	ab177178			YX794:ATAACCAAGGACCATG-1	32836	7104	0.216348	YX794	ab177178
YX794:ATAACCAAGTCAATTC-1	2164	YX794	TRUE	TRUE	ab177178			YX794:ATAACCAAGTCAATTC-1	11928	2954	0.247653	YX794	ab177178
YX794:ATAACCCGTGATCCTG-1	403	YX794	FALSE	Unknown	ab177178			YX794:ATAACCCGTGATCCTG-1	2561	538	0.210074	YX794	ab177178
YX794:ATAACCCGTGCAAGGT-1	1733	YX794	TRUE	TRUE	ab177178			YX794:ATAACCCGTGCAAGGT-1	10783	2412	0.223685	YX794	ab177178
YX794:ATAACCCGTTTATCCT-1	6397	YX794	TRUE	Unknown	ab177178			YX794:ATAACCCGTTTATCCT-1	38027	7286	0.191601	YX794	ab177178
YX794:ATAACCCGTTTCCAGG-1	2321	YX794	TRUE	TRUE	ab177178			YX794:ATAACCCGTTTCCAGG-1	13515	2775	0.205327	YX794	ab177178
YX794:ATAACTGAGATATTCC-1	1001	YX794	TRUE	TRUE	ab177178			YX794:ATAACTGAGATATTCC-1	5995	1214	0.202502	YX794	ab177178
YX794:ATAACTGAGATTCATC-1	23482	YX794	FALSE	Unknown	ab177178			YX794:ATAACTGAGATTCATC-1	144113	33425	0.231936	YX794	ab177178
YX794:ATAACTGAGCTAACTT-1	3641	YX794	TRUE	TRUE	ab177178			YX794:ATAACTGAGCTAACTT-1	20954	4145	0.197814	YX794	ab177178
YX794:ATAACTGAGGTTGTAA-1	1283	YX794	TRUE	TRUE	ab177178			YX794:ATAACTGAGGTTGTAA-1	7543	1886	0.250033	YX794	ab177178
YX794:ATAACTGAGTTTGTCG-1	225	YX794	TRUE	Unknown	ab177178			YX794:ATAACTGAGTTTGTCG-1	1219	235	0.192781	YX794	ab177178
YX794:ATAAGCATCAGGATTA-1	750	YX794	TRUE	TRUE	ab177178			YX794:ATAAGCATCAGGATTA-1	4271	1146	0.268321	YX794	ab177178
YX794:ATAAGCATCATGATGA-1	1519	YX794	TRUE	TRUE	ab177178			YX794:ATAAGCATCATGATGA-1	9423	2352	0.249602	YX794	ab177178
YX794:ATAAGCATCCCAGTAC-1	2668	YX794	TRUE	TRUE	ab177178			YX794:ATAAGCATCCCAGTAC-1	15697	3010	0.191756	YX794	ab177178
YX794:ATAAGCATCCCGCAAT-1	7934	YX794	TRUE	Unknown	ab177178			YX794:ATAAGCATCCCGCAAT-1	45977	8611	0.187289	YX794	ab177178
YX794:ATAAGCATCTAACTGT-1	3099	YX794	TRUE	TRUE	ab177178			YX794:ATAAGCATCTAACTGT-1	18201	4027	0.221252	YX794	ab177178
YX794:ATAAGCATCTTTAAGC-1	2021	YX794	TRUE	TRUE	ab177178			YX794:ATAAGCATCTTTAAGC-1	11735	3459	0.294759	YX794	ab177178
YX794:ATAAGGACAAATGAAG-1	1610	YX794	TRUE	TRUE	ab177178			YX794:ATAAGGACAAATGAAG-1	10009	2995	0.299231	YX794	ab177178
YX794:ATAAGGACAACAACAT-1	2092	YX794	TRUE	Unknown	ab177178			YX794:ATAAGGACAACAACAT-1	12070	2236	0.185253	YX794	ab177178
YX794:ATAAGGACAACCTGCC-1	3267	YX794	TRUE	TRUE	ab177178			YX794:ATAAGGACAACCTGCC-1	19859	4714	0.237373	YX794	ab177178
YX794:ATAAGGACAAGCCATA-1	1085	YX794	TRUE	TRUE	ab177178			YX794:ATAAGGACAAGCCATA-1	6699	1566	0.233766	YX794	ab177178
YX794:ATAAGGACAATTGCTC-1	700	YX794	TRUE	TRUE	ab177178			YX794:ATAAGGACAATTGCTC-1	4258	996	0.233913	YX794	ab177178
YX794:ATAAGGACATAAAGGA-1	1850	YX794	TRUE	TRUE	ab177178			YX794:ATAAGGACATAAAGGA-1	10389	2940	0.282992	YX794	ab177178
YX794:ATAAGGTGTCATTATG-1	8323	YX794	TRUE	Unknown	ab177178			YX794:ATAAGGTGTCATTATG-1	46128	9537	0.206751	YX794	ab177178
YX794:ATAATCGAGCCGGTAA-1	2353	YX794	TRUE	Unknown	ab177178			YX794:ATAATCGAGCCGGTAA-1	14205	4451	0.31334	YX794	ab177178
YX794:ATAATCGAGCCTTAAT-1	3958	YX794	TRUE	Unknown	ab177178			YX794:ATAATCGAGCCTTAAT-1	22526	5647	0.250688	YX794	ab177178
YX794:ATAATCGAGTTTGTCG-1	6405	YX794	TRUE	Unknown	ab177178			YX794:ATAATCGAGTTTGTCG-1	34561	6299	0.182257	YX794	ab177178
YX794:ATAATGGTCAAGCCAG-1	414	YX794	FALSE	Unknown	ab177178			YX794:ATAATGGTCAAGCCAG-1	2313	397	0.171639	YX794	ab177178
YX794:ATACCCGGTAAGTGCA-1	1307	YX794	TRUE	TRUE	ab177178			YX794:ATACCCGGTAAGTGCA-1	7884	1171	0.148529	YX794	ab177178
YX794:ATACCCGGTGGGTAAC-1	7440	YX794	TRUE	Unknown	ab177178			YX794:ATACCCGGTGGGTAAC-1	43574	10451	0.239845	YX794	ab177178
YX794:ATACCCGGTGGTTACT-1	3920	YX794	TRUE	TRUE	ab177178			YX794:ATACCCGGTGGTTACT-1	23550	5178	0.219873	YX794	ab177178
YX794:ATACCCGGTGGTTAGA-1	3398	YX794	TRUE	Unknown	ab177178			YX794:ATACCCGGTGGTTAGA-1	19958	4772	0.239102	YX794	ab177178
YX794:ATACCCGGTTGGGCCT-1	3579	YX794	TRUE	TRUE	ab177178			YX794:ATACCCGGTTGGGCCT-1	20966	5350	0.255175	YX794	ab177178
YX794:ATACCTAGTACAATGG-1	4173	YX794	TRUE	Unknown	ab177178			YX794:ATACCTAGTACAATGG-1	24307	5670	0.233266	YX794	ab177178
YX794:ATACCTAGTGAGACTA-1	1750	YX794	TRUE	TRUE	ab177178			YX794:ATACCTAGTGAGACTA-1	9762	2634	0.269822	YX794	ab177178
YX794:ATACCTAGTGTCACGC-1	5015	YX794	TRUE	TRUE	ab177178			YX794:ATACCTAGTGTCACGC-1	29599	5752	0.194331	YX794	ab177178
YX794:ATACCTGTCAGCTAAA-1	482	YX794	TRUE	Unknown	ab177178			YX794:ATACCTGTCAGCTAAA-1	2773	547	0.197259	YX794	ab177178
YX794:ATACCTGTCCAAACTT-1	2191	YX794	TRUE	TRUE	ab177178			YX794:ATACCTGTCCAAACTT-1	12430	2601	0.209252	YX794	ab177178
YX794:ATACCTGTCCATTACG-1	262	YX794	FALSE	Unknown	ab177178			YX794:ATACCTGTCCATTACG-1	1337	405	0.302917	YX794	ab177178
YX794:ATACCTGTCTTTAGCG-1	2494	YX794	TRUE	TRUE	ab177178			YX794:ATACCTGTCTTTAGCG-1	15360	3943	0.256706	YX794	ab177178
YX794:ATACTGGCACATGCAA-1	2440	YX794	TRUE	TRUE	ab177178			YX794:ATACTGGCACATGCAA-1	14789	3765	0.254581	YX794	ab177178
YX794:ATACTGGCAGTGCCTC-1	7164	YX794	TRUE	Unknown	ab177178			YX794:ATACTGGCAGTGCCTC-1	44797	11397	0.254414	YX794	ab177178
YX794:ATACTGGCATAGTCAG-1	7757	YX794	TRUE	TRUE	ab177178			YX794:ATACTGGCATAGTCAG-1	42690	7102	0.166362	YX794	ab177178
YX794:ATACTGGCATGGCTAA-1	2164	YX794	TRUE	Unknown	ab177178			YX794:ATACTGGCATGGCTAA-1	12804	2844	0.222118	YX794	ab177178
YX794:ATACTGTTCACTAATC-1	14151	YX794	TRUE	Unknown	ab177178			YX794:ATACTGTTCACTAATC-1	83428	17149	0.205554	YX794	ab177178
YX794:ATACTGTTCAGCAATA-1	5959	YX794	TRUE	Unknown	ab177178			YX794:ATACTGTTCAGCAATA-1	35224	6676	0.18953	YX794	ab177178
YX794:ATACTGTTCCTGCCAG-1	2403	YX794	TRUE	TRUE	ab177178			YX794:ATACTGTTCCTGCCAG-1	14532	3042	0.209331	YX794	ab177178
YX794:ATACTGTTCTAACCCA-1	4834	YX794	TRUE	TRUE	ab177178			YX794:ATACTGTTCTAACCCA-1	28737	7197	0.250444	YX794	ab177178
YX794:ATAGACCAGAGAGGCG-1	1136	YX794	TRUE	TRUE	ab177178			YX794:ATAGACCAGAGAGGCG-1	6739	1663	0.246773	YX794	ab177178
YX794:ATAGACCAGGAGGGTG-1	387	YX794	FALSE	Unknown	ab177178			YX794:ATAGACCAGGAGGGTG-1	2107	350	0.166113	YX794	ab177178
YX794:ATAGACCAGTCACTAT-1	5536	YX794	TRUE	Unknown	ab177178			YX794:ATAGACCAGTCACTAT-1	32228	8941	0.27743	YX794	ab177178
YX794:ATAGACCAGTCCTTGA-1	6424	YX794	TRUE	Unknown	ab177178			YX794:ATAGACCAGTCCTTGA-1	38633	9471	0.245153	YX794	ab177178
YX794:ATAGCAATCAAATCCT-1	10850	YX794	TRUE	Unknown	ab177178			YX794:ATAGCAATCAAATCCT-1	66669	14020	0.210293	YX794	ab177178
YX794:ATAGCAATCGTTAACT-1	3383	YX794	TRUE	TRUE	ab177178			YX794:ATAGCAATCGTTAACT-1	20875	5482	0.262611	YX794	ab177178
YX794:ATAGCCACAAGGGCTT-1	3289	YX794	TRUE	TRUE	ab177178			YX794:ATAGCCACAAGGGCTT-1	17803	3890	0.218502	YX794	ab177178
YX794:ATAGCTAAGACAACGT-1	3448	YX794	TRUE	TRUE	ab177178			YX794:ATAGCTAAGACAACGT-1	20582	4177	0.202944	YX794	ab177178
YX794:ATAGCTAAGTGCTCAC-1	1816	YX794	TRUE	TRUE	ab177178			YX794:ATAGCTAAGTGCTCAC-1	11590	2352	0.202934	YX794	ab177178
YX794:ATAGGCGTCCACTATG-1	225	YX794	FALSE	Unknown	ab177178			YX794:ATAGGCGTCCACTATG-1	1204	170	0.141196	YX794	ab177178
YX794:ATAGGCGTCCTGCAAC-1	737	YX794	TRUE	Unknown	ab177178			YX794:ATAGGCGTCCTGCAAC-1	4632	1167	0.251943	YX794	ab177178
YX794:ATAGGCGTCGCTAGAG-1	2434	YX794	TRUE	TRUE	ab177178			YX794:ATAGGCGTCGCTAGAG-1	13905	3114	0.223948	YX794	ab177178
YX794:ATAGGTTCAAATGAAG-1	4659	YX794	TRUE	TRUE	ab177178			YX794:ATAGGTTCAAATGAAG-1	27125	6767	0.249475	YX794	ab177178
YX794:ATAGGTTCAATAGCAT-1	2266	YX794	TRUE	TRUE	ab177178			YX794:ATAGGTTCAATAGCAT-1	13490	3748	0.277835	YX794	ab177178
YX794:ATAGTCAAGGCTTAAA-1	824	YX794	TRUE	Unknown	ab177178			YX794:ATAGTCAAGGCTTAAA-1	4869	1457	0.29924	YX794	ab177178
YX794:ATAGTCAAGGTACCGA-1	1363	YX794	TRUE	TRUE	ab177178			YX794:ATAGTCAAGGTACCGA-1	8192	2254	0.275146	YX794	ab177178
YX794:ATAGTCAAGTTCGCGT-1	5601	YX794	TRUE	Unknown	ab177178			YX794:ATAGTCAAGTTCGCGT-1	33649	6755	0.200749	YX794	ab177178
YX794:ATATAGCCAACAACAT-1	15539	YX794	TRUE	Unknown	ab177178			YX794:ATATAGCCAACAACAT-1	89913	16455	0.18301	YX794	ab177178
YX794:ATATAGCCAACAGGCT-1	1491	YX794	TRUE	TRUE	ab177178			YX794:ATATAGCCAACAGGCT-1	8836	1981	0.224196	YX794	ab177178
YX794:ATATAGCCACAAGGCT-1	1492	YX794	TRUE	TRUE	ab177178			YX794:ATATAGCCACAAGGCT-1	9149	2381	0.260247	YX794	ab177178
YX794:ATATAGCCATAATGGT-1	3388	YX794	TRUE	Unknown	ab177178			YX794:ATATAGCCATAATGGT-1	20151	5136	0.254876	YX794	ab177178
YX794:ATATAGCCATTAGTGG-1	22842	YX794	FALSE	Unknown	ab177178			YX794:ATATAGCCATTAGTGG-1	139002	17108	0.123077	YX794	ab177178
YX794:ATATGCAAGGACCATG-1	4610	YX794	TRUE	Unknown	ab177178			YX794:ATATGCAAGGACCATG-1	27393	5801	0.211769	YX794	ab177178
YX794:ATATGCAAGGCTAATA-1	1329	YX794	TRUE	TRUE	ab177178			YX794:ATATGCAAGGCTAATA-1	7304	1758	0.24069	YX794	ab177178
YX794:ATATGCAAGTTACATC-1	2616	YX794	TRUE	TRUE	ab177178			YX794:ATATGCAAGTTACATC-1	14720	3224	0.219022	YX794	ab177178
YX794:ATATTGCTCCTGCAAC-1	9418	YX794	TRUE	Unknown	ab177178			YX794:ATATTGCTCCTGCAAC-1	51234	11330	0.221142	YX794	ab177178
YX794:ATCACAAAGCTGCATC-1	3188	YX794	TRUE	TRUE	ab177178			YX794:ATCACAAAGCTGCATC-1	19769	4266	0.215792	YX794	ab177178
YX794:ATCACAAAGGTTACTT-1	3407	YX794	TRUE	TRUE	ab177178			YX794:ATCACAAAGGTTACTT-1	19937	4050	0.20314	YX794	ab177178
YX794:ATCACAAAGTGGACCA-1	5963	YX794	TRUE	Unknown	ab177178			YX794:ATCACAAAGTGGACCA-1	33981	8512	0.250493	YX794	ab177178
YX794:ATCACAGCAACGTGGT-1	613	YX794	TRUE	TRUE	ab177178			YX794:ATCACAGCAACGTGGT-1	3609	774	0.214464	YX794	ab177178
YX794:ATCACAGCACCTTGCA-1	3409	YX794	TRUE	TRUE	ab177178			YX794:ATCACAGCACCTTGCA-1	19946	5232	0.262308	YX794	ab177178
YX794:ATCACAGCACTTAGGA-1	1078	YX794	TRUE	TRUE	ab177178			YX794:ATCACAGCACTTAGGA-1	6339	1491	0.235211	YX794	ab177178
YX794:ATCACAGCAGTGAACC-1	10622	YX794	TRUE	Unknown	ab177178			YX794:ATCACAGCAGTGAACC-1	61299	13911	0.226937	YX794	ab177178
YX794:ATCACTAGTACGCACC-1	838	YX794	TRUE	Unknown	ab177178			YX794:ATCACTAGTACGCACC-1	4604	1105	0.240009	YX794	ab177178
YX794:ATCACTAGTAGCCTTG-1	1177	YX794	TRUE	TRUE	ab177178			YX794:ATCACTAGTAGCCTTG-1	6747	1641	0.243219	YX794	ab177178
YX794:ATCACTAGTGCGCAAG-1	9615	YX794	TRUE	TRUE	ab177178			YX794:ATCACTAGTGCGCAAG-1	55721	11391	0.204429	YX794	ab177178
YX794:ATCACTAGTGTGCGGA-1	2249	YX794	TRUE	TRUE	ab177178			YX794:ATCACTAGTGTGCGGA-1	13041	3068	0.235258	YX794	ab177178
YX794:ATCACTAGTTGGTGAA-1	1524	YX794	FALSE	Unknown	ab177178			YX794:ATCACTAGTTGGTGAA-1	8791	2085	0.237174	YX794	ab177178
YX794:ATCAGCACAAGTAAAG-1	2127	YX794	TRUE	TRUE	ab177178			YX794:ATCAGCACAAGTAAAG-1	12546	3534	0.281683	YX794	ab177178
YX794:ATCAGCACACATGATG-1	89074	YX794	TRUE	Unknown	ab177178			YX794:ATCAGCACACATGATG-1	529095	115920	0.219091	YX794	ab177178
YX794:ATCAGCACACCAGCCT-1	1417	YX794	TRUE	Unknown	ab177178			YX794:ATCAGCACACCAGCCT-1	8699	1647	0.189332	YX794	ab177178
YX794:ATCAGCACACTCGCTA-1	487	YX794	TRUE	Unknown	ab177178			YX794:ATCAGCACACTCGCTA-1	2923	604	0.206637	YX794	ab177178
YX794:ATCAGCACAGCAAGCT-1	221	YX794	FALSE	Unknown	ab177178			YX794:ATCAGCACAGCAAGCT-1	1301	382	0.29362	YX794	ab177178
YX794:ATCAGCACAGGATAAA-1	1188	YX794	TRUE	TRUE	ab177178			YX794:ATCAGCACAGGATAAA-1	6802	2135	0.313878	YX794	ab177178
YX794:ATCAGGCCAAATAAGG-1	5277	YX794	TRUE	Unknown	ab177178			YX794:ATCAGGCCAAATAAGG-1	30740	6361	0.206929	YX794	ab177178
YX794:ATCAGGCCACAAAGCC-1	12040	YX794	TRUE	Unknown	ab177178			YX794:ATCAGGCCACAAAGCC-1	69611	16854	0.242117	YX794	ab177178
YX794:ATCAGGCCACTAATCC-1	437	YX794	TRUE	TRUE	ab177178			YX794:ATCAGGCCACTAATCC-1	2329	362	0.155432	YX794	ab177178
YX794:ATCAGGCCAGGTAGCT-1	1464	YX794	TRUE	Unknown	ab177178			YX794:ATCAGGCCAGGTAGCT-1	9174	2037	0.222041	YX794	ab177178
YX794:ATCAGGCCATGCATCT-1	397	YX794	FALSE	TRUE	ab177178			YX794:ATCAGGCCATGCATCT-1	1873	454	0.242392	YX794	ab177178
YX794:ATCAGGCCATTCAGGA-1	947	YX794	TRUE	Unknown	ab177178			YX794:ATCAGGCCATTCAGGA-1	6124	1418	0.231548	YX794	ab177178
YX794:ATCAGGTAGTATTTGC-1	1049	YX794	TRUE	TRUE	ab177178			YX794:ATCAGGTAGTATTTGC-1	6795	1324	0.194849	YX794	ab177178
YX794:ATCAGGTAGTGATTCT-1	6543	YX794	TRUE	TRUE	ab177178			YX794:ATCAGGTAGTGATTCT-1	41441	7102	0.171376	YX794	ab177178
YX794:ATCAGGTAGTTTACGT-1	1416	YX794	TRUE	Unknown	ab177178			YX794:ATCAGGTAGTTTACGT-1	8687	2185	0.251525	YX794	ab177178
YX794:ATCATCAGTAGGTTCT-1	3141	YX794	TRUE	TRUE	ab177178			YX794:ATCATCAGTAGGTTCT-1	19213	4000	0.208192	YX794	ab177178
YX794:ATCATCAGTCAATACC-1	4442	YX794	TRUE	TRUE	ab177178			YX794:ATCATCAGTCAATACC-1	26497	6898	0.260331	YX794	ab177178
YX794:ATCATCAGTCATAGAG-1	579	YX794	TRUE	TRUE	ab177178			YX794:ATCATCAGTCATAGAG-1	3545	1271	0.358533	YX794	ab177178
YX794:ATCATCAGTGCAGTAA-1	541	YX794	TRUE	TRUE	ab177178			YX794:ATCATCAGTGCAGTAA-1	3359	903	0.26883	YX794	ab177178
YX794:ATCATCAGTGCCGGAA-1	810	YX794	TRUE	TRUE	ab177178			YX794:ATCATCAGTGCCGGAA-1	4676	1486	0.317793	YX794	ab177178
YX794:ATCATCAGTTAAGTCC-1	507	YX794	TRUE	Unknown	ab177178			YX794:ATCATCAGTTAAGTCC-1	2719	786	0.289077	YX794	ab177178
YX794:ATCATCAGTTCCGGAC-1	3967	YX794	TRUE	TRUE	ab177178			YX794:ATCATCAGTTCCGGAC-1	23287	5424	0.23292	YX794	ab177178
YX794:ATCATCAGTTGCGAGG-1	2764	YX794	TRUE	TRUE	ab177178			YX794:ATCATCAGTTGCGAGG-1	15117	3703	0.244956	YX794	ab177178
YX794:ATCATCCCAATAGAAG-1	4208	YX794	TRUE	Unknown	ab177178			YX794:ATCATCCCAATAGAAG-1	25309	5042	0.199218	YX794	ab177178
YX794:ATCATCCCACCTTGCA-1	286	YX794	TRUE	Unknown	ab177178			YX794:ATCATCCCACCTTGCA-1	1703	472	0.277158	YX794	ab177178
YX794:ATCATCCCAGGTTGTA-1	3994	YX794	TRUE	Unknown	ab177178			YX794:ATCATCCCAGGTTGTA-1	24974	5332	0.213502	YX794	ab177178
YX794:ATCATCCCAGTTGCAA-1	221	YX794	TRUE	Unknown	ab177178			YX794:ATCATCCCAGTTGCAA-1	1234	419	0.339546	YX794	ab177178
YX794:ATCATCCCATTGCCCA-1	11366	YX794	TRUE	TRUE	ab177178			YX794:ATCATCCCATTGCCCA-1	64961	11744	0.180785	YX794	ab177178
YX794:ATCATCCCATTTCGCG-1	538	YX794	TRUE	Unknown	ab177178			YX794:ATCATCCCATTTCGCG-1	3070	473	0.154072	YX794	ab177178
YX794:ATCATGAAGCTTTAAC-1	561	YX794	TRUE	Unknown	ab177178			YX794:ATCATGAAGCTTTAAC-1	3326	693	0.208358	YX794	ab177178
YX794:ATCATGAAGTTATGAG-1	4143	YX794	TRUE	TRUE	ab177178			YX794:ATCATGAAGTTATGAG-1	23794	5695	0.239346	YX794	ab177178
YX794:ATCATGCGTAGTAGCA-1	7177	YX794	TRUE	TRUE	ab177178			YX794:ATCATGCGTAGTAGCA-1	41634	8307	0.199524	YX794	ab177178
YX794:ATCATGCGTATCGCTG-1	219	YX794	FALSE	Unknown	ab177178			YX794:ATCATGCGTATCGCTG-1	1318	230	0.174507	YX794	ab177178
YX794:ATCATGCGTCAGTAAG-1	1559	YX794	TRUE	TRUE	ab177178			YX794:ATCATGCGTCAGTAAG-1	9049	2926	0.323351	YX794	ab177178
YX794:ATCATGCGTTATGGGA-1	390	YX794	TRUE	Unknown	ab177178			YX794:ATCATGCGTTATGGGA-1	2525	534	0.211485	YX794	ab177178
YX794:ATCATGCGTTGTCAGT-1	8820	YX794	TRUE	TRUE	ab177178			YX794:ATCATGCGTTGTCAGT-1	51712	13116	0.253636	YX794	ab177178
YX794:ATCCATAGTAGTCATC-1	8303	YX794	TRUE	Unknown	ab177178			YX794:ATCCATAGTAGTCATC-1	48719	10435	0.214187	YX794	ab177178
YX794:ATCCATAGTATTGTCA-1	6113	YX794	TRUE	TRUE	ab177178			YX794:ATCCATAGTATTGTCA-1	35538	7296	0.205301	YX794	ab177178
YX794:ATCCATAGTGCTCCTT-1	385	YX794	FALSE	Unknown	ab177178			YX794:ATCCATAGTGCTCCTT-1	2394	893	0.373016	YX794	ab177178
YX794:ATCCATAGTTATGTCA-1	3650	YX794	TRUE	TRUE	ab177178			YX794:ATCCATAGTTATGTCA-1	20021	3550	0.177314	YX794	ab177178
YX794:ATCCCGCCAAATACGT-1	318	YX794	TRUE	Unknown	ab177178			YX794:ATCCCGCCAAATACGT-1	1757	480	0.273193	YX794	ab177178
YX794:ATCCCGCCAATCGTGA-1	393	YX794	TRUE	Unknown	ab177178			YX794:ATCCCGCCAATCGTGA-1	2362	464	0.196444	YX794	ab177178
YX794:ATCCCGCCAATGTCAG-1	2923	YX794	TRUE	TRUE	ab177178			YX794:ATCCCGCCAATGTCAG-1	17285	3773	0.218282	YX794	ab177178
YX794:ATCCCGCCATTGCCCA-1	20416	YX794	TRUE	Unknown	ab177178			YX794:ATCCCGCCATTGCCCA-1	115663	23332	0.201724	YX794	ab177178
YX794:ATCCCGCCATTGTCTA-1	8716	YX794	TRUE	Unknown	ab177178			YX794:ATCCCGCCATTGTCTA-1	52556	10315	0.196267	YX794	ab177178
YX794:ATCCCTCGTAAAGGTT-1	695	YX794	TRUE	TRUE	ab177178			YX794:ATCCCTCGTAAAGGTT-1	3867	930	0.240497	YX794	ab177178
YX794:ATCCCTCGTCCCAGAC-1	640	YX794	TRUE	TRUE	ab177178			YX794:ATCCCTCGTCCCAGAC-1	3539	937	0.264764	YX794	ab177178
YX794:ATCCGCTAGAAGGACA-1	2219	YX794	TRUE	TRUE	ab177178			YX794:ATCCGCTAGAAGGACA-1	12808	2978	0.232511	YX794	ab177178
YX794:ATCCGCTAGCCAGTAG-1	541	YX794	TRUE	TRUE	ab177178			YX794:ATCCGCTAGCCAGTAG-1	3326	889	0.267288	YX794	ab177178
YX794:ATCCGCTAGCTTTAAC-1	2927	YX794	TRUE	TRUE	ab177178			YX794:ATCCGCTAGCTTTAAC-1	17640	3600	0.204082	YX794	ab177178
YX794:ATCCTAAGTCCAAATC-1	710	YX794	TRUE	Unknown	ab177178			YX794:ATCCTAAGTCCAAATC-1	4453	818	0.183696	YX794	ab177178
YX794:ATCCTAAGTGCTTCCT-1	6405	YX794	TRUE	TRUE	ab177178			YX794:ATCCTAAGTGCTTCCT-1	39901	7296	0.182853	YX794	ab177178
YX794:ATCCTAAGTGTGATTC-1	923	YX794	TRUE	TRUE	ab177178			YX794:ATCCTAAGTGTGATTC-1	5408	1253	0.231694	YX794	ab177178
YX794:ATCCTAAGTTATTTGG-1	4003	YX794	TRUE	TRUE	ab177178			YX794:ATCCTAAGTTATTTGG-1	23491	4398	0.187221	YX794	ab177178
YX794:ATCCTAAGTTTACCGG-1	1386	YX794	TRUE	TRUE	ab177178			YX794:ATCCTAAGTTTACCGG-1	7689	1515	0.197035	YX794	ab177178
YX794:ATCCTAGTCACTAAGA-1	3346	YX794	TRUE	TRUE	ab177178			YX794:ATCCTAGTCACTAAGA-1	20917	4953	0.236793	YX794	ab177178
YX794:ATCCTAGTCAGTGAAC-1	2765	YX794	TRUE	TRUE	ab177178			YX794:ATCCTAGTCAGTGAAC-1	16376	4604	0.281143	YX794	ab177178
YX794:ATCCTAGTCCTAGTGC-1	907	YX794	TRUE	TRUE	ab177178			YX794:ATCCTAGTCCTAGTGC-1	5111	1158	0.22657	YX794	ab177178
YX794:ATCCTAGTCGCTTCAA-1	3370	YX794	TRUE	TRUE	ab177178			YX794:ATCCTAGTCGCTTCAA-1	19430	4775	0.245754	YX794	ab177178
YX794:ATCCTAGTCTCACTTC-1	4530	YX794	TRUE	Unknown	ab177178			YX794:ATCCTAGTCTCACTTC-1	26706	5450	0.204074	YX794	ab177178
YX794:ATCCTCAAGCAATAGC-1	6366	YX794	TRUE	TRUE	ab177178			YX794:ATCCTCAAGCAATAGC-1	36272	8172	0.225298	YX794	ab177178
YX794:ATCCTCAAGCCTGTCG-1	4239	YX794	TRUE	TRUE	ab177178			YX794:ATCCTCAAGCCTGTCG-1	23659	3933	0.166237	YX794	ab177178
YX794:ATCCTCAAGGGCTATG-1	69465	YX794	FALSE	Unknown	ab177178			YX794:ATCCTCAAGGGCTATG-1	408889	89638	0.219223	YX794	ab177178
YX794:ATCCTCAAGGTTGTAA-1	976	YX794	TRUE	TRUE	ab177178			YX794:ATCCTCAAGGTTGTAA-1	5937	1332	0.224356	YX794	ab177178
YX794:ATCCTCAAGTAAGCTA-1	1498	YX794	TRUE	Unknown	ab177178			YX794:ATCCTCAAGTAAGCTA-1	8922	2452	0.274826	YX794	ab177178
YX794:ATCCTTTGTCGCATAT-1	1969	YX794	TRUE	TRUE	ab177178			YX794:ATCCTTTGTCGCATAT-1	12146	3489	0.287255	YX794	ab177178
YX794:ATCCTTTGTTCCTCAC-1	5310	YX794	TRUE	Unknown	ab177178			YX794:ATCCTTTGTTCCTCAC-1	30914	7582	0.245261	YX794	ab177178
YX794:ATCCTTTGTTTGACTA-1	2423	YX794	TRUE	TRUE	ab177178			YX794:ATCCTTTGTTTGACTA-1	14593	3607	0.247173	YX794	ab177178
YX794:ATCGCCTAGCGAAGCC-1	1941	YX794	TRUE	Unknown	ab177178			YX794:ATCGCCTAGCGAAGCC-1	11225	2374	0.211492	YX794	ab177178
YX794:ATCGCCTAGGCATGGC-1	62911	YX794	TRUE	Unknown	ab177178			YX794:ATCGCCTAGGCATGGC-1	366559	73503	0.200522	YX794	ab177178
YX794:ATCGCCTAGTGGCGGT-1	480	YX794	TRUE	Unknown	ab177178			YX794:ATCGCCTAGTGGCGGT-1	2771	466	0.16817	YX794	ab177178
YX794:ATCGCCTAGTTAGCTT-1	7655	YX794	TRUE	Unknown	ab177178			YX794:ATCGCCTAGTTAGCTT-1	45037	11555	0.256567	YX794	ab177178
YX794:ATCGCGAAGCTTGAAA-1	6447	YX794	TRUE	Unknown	ab177178			YX794:ATCGCGAAGCTTGAAA-1	37214	8700	0.233783	YX794	ab177178
YX794:ATCGCGAAGGCCTTGT-1	2962	YX794	TRUE	TRUE	ab177178			YX794:ATCGCGAAGGCCTTGT-1	17781	4208	0.236657	YX794	ab177178
YX794:ATCGCGAAGGTGGATT-1	3792	YX794	TRUE	TRUE	ab177178			YX794:ATCGCGAAGGTGGATT-1	22150	3914	0.176704	YX794	ab177178
YX794:ATCGCGAAGTCAATTC-1	2999	YX794	TRUE	Unknown	ab177178			YX794:ATCGCGAAGTCAATTC-1	17784	3254	0.182973	YX794	ab177178
YX794:ATCGCGAAGTCTTGCA-1	2355	YX794	TRUE	TRUE	ab177178			YX794:ATCGCGAAGTCTTGCA-1	13998	3487	0.249107	YX794	ab177178
YX794:ATCGCGAAGTTATTGC-1	1332	YX794	TRUE	TRUE	ab177178			YX794:ATCGCGAAGTTATTGC-1	8396	2233	0.26596	YX794	ab177178
YX794:ATCGCTCAGTGTGGTG-1	1673	YX794	TRUE	TRUE	ab177178			YX794:ATCGCTCAGTGTGGTG-1	9537	1960	0.205515	YX794	ab177178
YX794:ATCGCTCAGTTAGTAG-1	1775	YX794	TRUE	Unknown	ab177178			YX794:ATCGCTCAGTTAGTAG-1	11957	2219	0.185582	YX794	ab177178
YX794:ATCGTGACATGACATG-1	566	YX794	TRUE	TRUE	ab177178			YX794:ATCGTGACATGACATG-1	3299	795	0.240982	YX794	ab177178
YX794:ATCGTTAGTCACGATT-1	7827	YX794	TRUE	Unknown	ab177178			YX794:ATCGTTAGTCACGATT-1	43945	8565	0.194903	YX794	ab177178
YX794:ATCGTTAGTGGTGAAC-1	1944	YX794	TRUE	TRUE	ab177178			YX794:ATCGTTAGTGGTGAAC-1	10951	2330	0.212766	YX794	ab177178
YX794:ATCGTTAGTTAAACGG-1	487	YX794	TRUE	TRUE	ab177178			YX794:ATCGTTAGTTAAACGG-1	2573	540	0.209872	YX794	ab177178
YX794:ATGAACCAGAAGGACA-1	9392	YX794	TRUE	Unknown	ab177178			YX794:ATGAACCAGAAGGACA-1	60137	9710	0.161465	YX794	ab177178
YX794:ATGAACCAGCTTTAAC-1	4907	YX794	TRUE	TRUE	ab177178			YX794:ATGAACCAGCTTTAAC-1	26685	5270	0.197489	YX794	ab177178
YX794:ATGAATCCACAATAAC-1	602	YX794	TRUE	TRUE	ab177178			YX794:ATGAATCCACAATAAC-1	3486	976	0.279977	YX794	ab177178
YX794:ATGAATCCAGGTGAGA-1	3787	YX794	TRUE	TRUE	ab177178			YX794:ATGAATCCAGGTGAGA-1	20930	4615	0.220497	YX794	ab177178
YX794:ATGAATCCAGTACCGG-1	436	YX794	TRUE	TRUE	ab177178			YX794:ATGAATCCAGTACCGG-1	2608	758	0.290644	YX794	ab177178
YX794:ATGAATCCATCCGCTA-1	998	YX794	TRUE	Unknown	ab177178			YX794:ATGAATCCATCCGCTA-1	5401	980	0.181448	YX794	ab177178
YX794:ATGACTAAGAAGGAAT-1	3644	YX794	TRUE	Unknown	ab177178			YX794:ATGACTAAGAAGGAAT-1	22065	5893	0.267075	YX794	ab177178
YX794:ATGACTAAGACACGCA-1	11840	YX794	TRUE	Unknown	ab177178			YX794:ATGACTAAGACACGCA-1	68352	12420	0.181706	YX794	ab177178
YX794:ATGACTAAGCTCCTAA-1	716	YX794	TRUE	TRUE	ab177178			YX794:ATGACTAAGCTCCTAA-1	4267	915	0.214436	YX794	ab177178
YX794:ATGACTAAGGGCTAAT-1	2808	YX794	TRUE	TRUE	ab177178			YX794:ATGACTAAGGGCTAAT-1	16842	3986	0.23667	YX794	ab177178
YX794:ATGACTAAGTGTCCAC-1	7367	YX794	TRUE	TRUE	ab177178			YX794:ATGACTAAGTGTCCAC-1	42871	9538	0.222481	YX794	ab177178
YX794:ATGCAAATCACTTGCA-1	610	YX794	TRUE	TRUE	ab177178			YX794:ATGCAAATCACTTGCA-1	3376	1013	0.300059	YX794	ab177178
YX794:ATGCAAATCCCTGTGG-1	3447	YX794	TRUE	Unknown	ab177178			YX794:ATGCAAATCCCTGTGG-1	19786	4408	0.222784	YX794	ab177178
YX794:ATGCAACAGAAACCGT-1	3569	YX794	TRUE	TRUE	ab177178			YX794:ATGCAACAGAAACCGT-1	21205	4891	0.230653	YX794	ab177178
YX794:ATGCAACAGCGCTACT-1	2311	YX794	TRUE	TRUE	ab177178			YX794:ATGCAACAGCGCTACT-1	14054	4154	0.295574	YX794	ab177178
YX794:ATGCAACAGCTTCCTT-1	933	YX794	TRUE	TRUE	ab177178			YX794:ATGCAACAGCTTCCTT-1	5478	1153	0.210478	YX794	ab177178
YX794:ATGCAACAGTAAAGGG-1	749	YX794	TRUE	Unknown	ab177178			YX794:ATGCAACAGTAAAGGG-1	4582	895	0.19533	YX794	ab177178
YX794:ATGCAACAGTGTGATA-1	429	YX794	TRUE	TRUE	ab177178			YX794:ATGCAACAGTGTGATA-1	2176	442	0.203125	YX794	ab177178
YX794:ATGCAACAGTGTGGTG-1	459	YX794	TRUE	TRUE	ab177178			YX794:ATGCAACAGTGTGGTG-1	2877	582	0.202294	YX794	ab177178
YX794:ATGCAAGGTGCGGTTC-1	3385	YX794	TRUE	TRUE	ab177178			YX794:ATGCAAGGTGCGGTTC-1	20513	3862	0.188271	YX794	ab177178
YX794:ATGCAAGGTGTGATGA-1	2076	YX794	TRUE	TRUE	ab177178			YX794:ATGCAAGGTGTGATGA-1	13006	3288	0.252806	YX794	ab177178
YX794:ATGCAATCAAGCCATA-1	2346	YX794	TRUE	Unknown	ab177178			YX794:ATGCAATCAAGCCATA-1	14592	3641	0.24952	YX794	ab177178
YX794:ATGCAATCACGGATTA-1	1155	YX794	TRUE	Unknown	ab177178			YX794:ATGCAATCACGGATTA-1	6695	1350	0.201643	YX794	ab177178
YX794:ATGCAATCAGCCTGAG-1	10580	YX794	TRUE	TRUE	ab177178			YX794:ATGCAATCAGCCTGAG-1	60921	12460	0.204527	YX794	ab177178
YX794:ATGCAATCATAATGCG-1	490	YX794	TRUE	TRUE	ab177178			YX794:ATGCAATCATAATGCG-1	2627	571	0.217358	YX794	ab177178
YX794:ATGCAATCATGATCGA-1	2704	YX794	TRUE	TRUE	ab177178			YX794:ATGCAATCATGATCGA-1	15645	2945	0.188239	YX794	ab177178
YX794:ATGCACCTCCTCTACT-1	3555	YX794	TRUE	Unknown	ab177178			YX794:ATGCACCTCCTCTACT-1	21623	4629	0.214078	YX794	ab177178
YX794:ATGCCCGTCAATACAG-1	4003	YX794	TRUE	TRUE	ab177178			YX794:ATGCCCGTCAATACAG-1	23014	5614	0.243938	YX794	ab177178
YX794:ATGCCCGTCACAGCAG-1	851	YX794	TRUE	Unknown	ab177178			YX794:ATGCCCGTCACAGCAG-1	5101	1218	0.238777	YX794	ab177178
YX794:ATGCCCGTCCCTGATA-1	6729	YX794	TRUE	TRUE	ab177178			YX794:ATGCCCGTCCCTGATA-1	40345	7762	0.192391	YX794	ab177178
YX794:ATGCCCGTCTAGCCTA-1	4527	YX794	TRUE	TRUE	ab177178			YX794:ATGCCCGTCTAGCCTA-1	25479	4508	0.17693	YX794	ab177178
YX794:ATGCGATAGATTCCGC-1	3455	YX794	TRUE	TRUE	ab177178			YX794:ATGCGATAGATTCCGC-1	19692	4319	0.219328	YX794	ab177178
YX794:ATGCGATAGCTACCTA-1	30445	YX794	TRUE	Unknown	ab177178			YX794:ATGCGATAGCTACCTA-1	184101	32657	0.177386	YX794	ab177178
YX794:ATGCGATAGGCCTTGT-1	2983	YX794	TRUE	TRUE	ab177178			YX794:ATGCGATAGGCCTTGT-1	16946	4429	0.26136	YX794	ab177178
YX794:ATGCGATAGTTACATC-1	1305	YX794	TRUE	TRUE	ab177178			YX794:ATGCGATAGTTACATC-1	8250	2212	0.268121	YX794	ab177178
YX794:ATGCGGATCAAACCGG-1	810	YX794	TRUE	Unknown	ab177178			YX794:ATGCGGATCAAACCGG-1	4572	930	0.203412	YX794	ab177178
YX794:ATGCGGATCAAGGGTT-1	3601	YX794	TRUE	Unknown	ab177178			YX794:ATGCGGATCAAGGGTT-1	21304	4387	0.205924	YX794	ab177178
YX794:ATGCGGATCCCACCCT-1	707	YX794	TRUE	TRUE	ab177178			YX794:ATGCGGATCCCACCCT-1	4020	1431	0.35597	YX794	ab177178
YX794:ATGCGGATCCTTCGGG-1	964	YX794	TRUE	Unknown	ab177178			YX794:ATGCGGATCCTTCGGG-1	6068	1418	0.233685	YX794	ab177178
YX794:ATGCTAAAGAGAGCAA-1	814	YX794	TRUE	TRUE	ab177178			YX794:ATGCTAAAGAGAGCAA-1	4553	1235	0.27125	YX794	ab177178
YX794:ATGCTAAAGAGCAATC-1	455	YX794	TRUE	TRUE	ab177178			YX794:ATGCTAAAGAGCAATC-1	2419	563	0.232741	YX794	ab177178
YX794:ATGCTAAAGGGTTATA-1	306	YX794	TRUE	Unknown	ab177178			YX794:ATGCTAAAGGGTTATA-1	1800	468	0.26	YX794	ab177178
YX794:ATGCTAAAGGTCATTT-1	376	YX794	FALSE	Unknown	ab177178			YX794:ATGCTAAAGGTCATTT-1	2389	547	0.228966	YX794	ab177178
YX794:ATGCTTAGTCAATTGC-1	852	YX794	TRUE	TRUE	ab177178			YX794:ATGCTTAGTCAATTGC-1	5405	969	0.179278	YX794	ab177178
YX794:ATGCTTAGTCGCAACC-1	14850	YX794	TRUE	Unknown	ab177178			YX794:ATGCTTAGTCGCAACC-1	84257	19300	0.229061	YX794	ab177178
YX794:ATGCTTAGTGCGATTT-1	953	YX794	TRUE	Unknown	ab177178			YX794:ATGCTTAGTGCGATTT-1	5519	1223	0.221598	YX794	ab177178
YX794:ATGGATTCAACGGGAA-1	4020	YX794	TRUE	TRUE	ab177178			YX794:ATGGATTCAACGGGAA-1	23333	5298	0.22706	YX794	ab177178
YX794:ATGGATTCAGCATTAG-1	26066	YX794	FALSE	Unknown	ab177178			YX794:ATGGATTCAGCATTAG-1	153353	34115	0.222461	YX794	ab177178
YX794:ATGGATTCATGCCTCA-1	2870	YX794	TRUE	Unknown	ab177178			YX794:ATGGATTCATGCCTCA-1	17707	3184	0.179816	YX794	ab177178
YX794:ATGGCCCGTAGGTTTC-1	2929	YX794	TRUE	TRUE	ab177178			YX794:ATGGCCCGTAGGTTTC-1	16377	3475	0.212188	YX794	ab177178
YX794:ATGGCCCGTAGTCATC-1	2633	YX794	TRUE	TRUE	ab177178			YX794:ATGGCCCGTAGTCATC-1	14902	3323	0.22299	YX794	ab177178
YX794:ATGGCCCGTCTAATCA-1	19719	YX794	FALSE	Unknown	ab177178			YX794:ATGGCCCGTCTAATCA-1	113499	20613	0.181614	YX794	ab177178
YX794:ATGGCCCGTCTAGCGC-1	609	YX794	TRUE	TRUE	ab177178			YX794:ATGGCCCGTCTAGCGC-1	3586	840	0.234244	YX794	ab177178
YX794:ATGGCCCGTGCAGTAA-1	368	YX794	TRUE	Unknown	ab177178			YX794:ATGGCCCGTGCAGTAA-1	2176	504	0.231618	YX794	ab177178
YX794:ATGGCCCGTGTGTTAC-1	4559	YX794	TRUE	TRUE	ab177178			YX794:ATGGCCCGTGTGTTAC-1	25444	5840	0.229524	YX794	ab177178
YX794:ATGGCCTTCAGCGATG-1	4658	YX794	TRUE	TRUE	ab177178			YX794:ATGGCCTTCAGCGATG-1	24471	4096	0.167382	YX794	ab177178
YX794:ATGGCCTTCGCTTCAA-1	6776	YX794	TRUE	Unknown	ab177178			YX794:ATGGCCTTCGCTTCAA-1	37264	10023	0.268973	YX794	ab177178
YX794:ATGGCCTTCGCTTTAG-1	12992	YX794	TRUE	FALSE	ab177178			YX794:ATGGCCTTCGCTTTAG-1	72627	13111	0.180525	YX794	ab177178
YX794:ATGGCCTTCTAAGTCT-1	2379	YX794	TRUE	Unknown	ab177178			YX794:ATGGCCTTCTAAGTCT-1	13666	2662	0.19479	YX794	ab177178
YX794:ATGGCGGGTAAGTCCT-1	2643	YX794	TRUE	TRUE	ab177178			YX794:ATGGCGGGTAAGTCCT-1	14791	3582	0.242174	YX794	ab177178
YX794:ATGGCGGGTACTTATG-1	4380	YX794	TRUE	TRUE	ab177178			YX794:ATGGCGGGTACTTATG-1	24646	6250	0.253591	YX794	ab177178
YX794:ATGGCGGGTCACGCAC-1	2127	YX794	TRUE	TRUE	ab177178			YX794:ATGGCGGGTCACGCAC-1	12569	2409	0.191662	YX794	ab177178
YX794:ATGGCGGGTCCAAGTT-1	5937	YX794	TRUE	TRUE	ab177178			YX794:ATGGCGGGTCCAAGTT-1	34626	10014	0.289205	YX794	ab177178
YX794:ATGGCGGGTTAGGCGG-1	4967	YX794	TRUE	TRUE	ab177178			YX794:ATGGCGGGTTAGGCGG-1	28071	5945	0.211784	YX794	ab177178
YX794:ATGGCGGGTTTAACCA-1	1679	YX794	TRUE	Unknown	ab177178			YX794:ATGGCGGGTTTAACCA-1	9582	1770	0.184721	YX794	ab177178
YX794:ATGGCTACAACCAACA-1	250	YX794	FALSE	Unknown	ab177178			YX794:ATGGCTACAACCAACA-1	1413	321	0.227176	YX794	ab177178
YX794:ATGGCTACACATAGCA-1	1248	YX794	TRUE	Unknown	ab177178			YX794:ATGGCTACACATAGCA-1	7239	1568	0.216605	YX794	ab177178
YX794:ATGGCTACACCATGCC-1	2554	YX794	TRUE	Unknown	ab177178			YX794:ATGGCTACACCATGCC-1	14584	4090	0.280444	YX794	ab177178
YX794:ATGGCTACACTATACC-1	8192	YX794	TRUE	TRUE	ab177178			YX794:ATGGCTACACTATACC-1	46756	9578	0.204851	YX794	ab177178
YX794:ATGGCTACATCCTGTG-1	8659	YX794	TRUE	Unknown	ab177178			YX794:ATGGCTACATCCTGTG-1	49822	9623	0.193148	YX794	ab177178
YX794:ATGGCTTGTAACAGGC-1	1654	YX794	TRUE	TRUE	ab177178			YX794:ATGGCTTGTAACAGGC-1	9936	2870	0.288849	YX794	ab177178
YX794:ATGGCTTGTACTTCGG-1	4099	YX794	TRUE	Unknown	ab177178			YX794:ATGGCTTGTACTTCGG-1	23882	6122	0.256344	YX794	ab177178
YX794:ATGGCTTGTATATTCG-1	3739	YX794	TRUE	TRUE	ab177178			YX794:ATGGCTTGTATATTCG-1	21993	4191	0.190561	YX794	ab177178
YX794:ATGGCTTGTCAATTGC-1	1074	YX794	TRUE	TRUE	ab177178			YX794:ATGGCTTGTCAATTGC-1	6418	1642	0.255843	YX794	ab177178
YX794:ATGGGCATCCAGGATG-1	4240	YX794	TRUE	TRUE	ab177178			YX794:ATGGGCATCCAGGATG-1	23455	4141	0.176551	YX794	ab177178
YX794:ATGGGCATCCTGATCA-1	672	YX794	TRUE	Unknown	ab177178			YX794:ATGGGCATCCTGATCA-1	3855	728	0.188846	YX794	ab177178
YX794:ATGGGCGGTATGTTTG-1	985	YX794	TRUE	TRUE	ab177178			YX794:ATGGGCGGTATGTTTG-1	5767	1628	0.282296	YX794	ab177178
YX794:ATGGGCGGTCACAGGG-1	1143	YX794	TRUE	Unknown	ab177178			YX794:ATGGGCGGTCACAGGG-1	6670	1375	0.206147	YX794	ab177178
YX794:ATGGGCGGTCATTATG-1	759	YX794	TRUE	Unknown	ab177178			YX794:ATGGGCGGTCATTATG-1	4358	781	0.179211	YX794	ab177178
YX794:ATGGGCGGTGAACGGT-1	10429	YX794	TRUE	Unknown	ab177178			YX794:ATGGGCGGTGAACGGT-1	61003	13367	0.21912	YX794	ab177178
YX794:ATGGGCGGTGCACGCT-1	548	YX794	TRUE	Unknown	ab177178			YX794:ATGGGCGGTGCACGCT-1	3164	831	0.262642	YX794	ab177178
YX794:ATGTAAGTCTGGATCC-1	7310	YX794	TRUE	Unknown	ab177178			YX794:ATGTAAGTCTGGATCC-1	43392	10238	0.235942	YX794	ab177178
YX794:ATGTCCCAGAGCTGCA-1	306	YX794	FALSE	TRUE	ab177178			YX794:ATGTCCCAGAGCTGCA-1	1895	447	0.235884	YX794	ab177178
YX794:ATGTCCCAGGTCGAGC-1	7336	YX794	TRUE	TRUE	ab177178			YX794:ATGTCCCAGGTCGAGC-1	43991	6910	0.157078	YX794	ab177178
YX794:ATGTCCCAGTCCCTGG-1	716	YX794	TRUE	Unknown	ab177178			YX794:ATGTCCCAGTCCCTGG-1	4259	1058	0.248415	YX794	ab177178
YX794:ATGTCCCAGTCCTCAA-1	615	YX794	TRUE	TRUE	ab177178			YX794:ATGTCCCAGTCCTCAA-1	3200	829	0.259062	YX794	ab177178
YX794:ATGTCCCAGTTACCGC-1	2083	YX794	TRUE	Unknown	ab177178			YX794:ATGTCCCAGTTACCGC-1	12629	3044	0.241033	YX794	ab177178
YX794:ATGTGAGGTCACAGGG-1	432	YX794	TRUE	Unknown	ab177178			YX794:ATGTGAGGTCACAGGG-1	2573	765	0.297318	YX794	ab177178
YX794:ATGTGAGGTGAGTCAA-1	3919	YX794	TRUE	TRUE	ab177178			YX794:ATGTGAGGTGAGTCAA-1	22443	4311	0.192087	YX794	ab177178
YX794:ATGTGAGGTGTTACTA-1	13819	YX794	TRUE	TRUE	ab177178			YX794:ATGTGAGGTGTTACTA-1	80303	16162	0.201263	YX794	ab177178
YX794:ATGTGAGGTTAATCCA-1	2622	YX794	TRUE	TRUE	ab177178			YX794:ATGTGAGGTTAATCCA-1	15657	4359	0.278406	YX794	ab177178
YX794:ATGTGAGGTTCAAGCT-1	403	YX794	TRUE	Unknown	ab177178			YX794:ATGTGAGGTTCAAGCT-1	2439	497	0.203772	YX794	ab177178
YX794:ATGTGAGGTTCCGGAC-1	2708	YX794	TRUE	TRUE	ab177178			YX794:ATGTGAGGTTCCGGAC-1	16239	3865	0.238007	YX794	ab177178
YX794:ATGTGAGGTTTGAGGA-1	384	YX794	FALSE	TRUE	ab177178			YX794:ATGTGAGGTTTGAGGA-1	1874	533	0.284418	YX794	ab177178
YX794:ATGTGATCAATTTGGG-1	2215	YX794	TRUE	TRUE	ab177178			YX794:ATGTGATCAATTTGGG-1	13349	3115	0.233351	YX794	ab177178
YX794:ATGTGATCAGGTCCCT-1	1980	YX794	TRUE	TRUE	ab177178			YX794:ATGTGATCAGGTCCCT-1	11888	2904	0.24428	YX794	ab177178
YX794:ATGTGATCATCAGGTA-1	5309	YX794	TRUE	TRUE	ab177178			YX794:ATGTGATCATCAGGTA-1	31692	5744	0.181244	YX794	ab177178
YX794:ATGTGCCTCAAATACG-1	1083	YX794	TRUE	Unknown	ab177178			YX794:ATGTGCCTCAAATACG-1	6376	1524	0.239021	YX794	ab177178
YX794:ATGTGCCTCACTATGT-1	528	YX794	TRUE	Unknown	ab177178			YX794:ATGTGCCTCACTATGT-1	2843	639	0.224763	YX794	ab177178
YX794:ATGTGCCTCATCCTCT-1	10719	YX794	TRUE	Unknown	ab177178			YX794:ATGTGCCTCATCCTCT-1	62734	14081	0.224456	YX794	ab177178
YX794:ATGTGCCTCATGCGGA-1	258	YX794	FALSE	Unknown	ab177178			YX794:ATGTGCCTCATGCGGA-1	1368	341	0.249269	YX794	ab177178
YX794:ATGTGCCTCGGCTATC-1	2549	YX794	TRUE	Unknown	ab177178			YX794:ATGTGCCTCGGCTATC-1	14476	3642	0.251589	YX794	ab177178
YX794:ATGTGGCCAAGGATTT-1	4001	YX794	TRUE	Unknown	ab177178			YX794:ATGTGGCCAAGGATTT-1	24463	5263	0.215141	YX794	ab177178
YX794:ATGTGGCCAATCATGG-1	733	YX794	TRUE	Unknown	ab177178			YX794:ATGTGGCCAATCATGG-1	4612	1212	0.262793	YX794	ab177178
YX794:ATGTGGCCATGACCAA-1	234	YX794	FALSE	Unknown	ab177178			YX794:ATGTGGCCATGACCAA-1	1316	306	0.232523	YX794	ab177178
YX794:ATGTTCCCAGCCTAAA-1	1045	YX794	TRUE	Unknown	ab177178			YX794:ATGTTCCCAGCCTAAA-1	5948	1206	0.202757	YX794	ab177178
YX794:ATGTTCCCATCCTTAA-1	9163	YX794	TRUE	Unknown	ab177178			YX794:ATGTTCCCATCCTTAA-1	54743	14009	0.255905	YX794	ab177178
YX794:ATGTTGCGTAACGTGA-1	3431	YX794	TRUE	TRUE	ab177178			YX794:ATGTTGCGTAACGTGA-1	19848	3643	0.183545	YX794	ab177178
YX794:ATGTTGCGTGCATTTA-1	870	YX794	TRUE	TRUE	ab177178			YX794:ATGTTGCGTGCATTTA-1	4324	935	0.216235	YX794	ab177178
YX794:ATGTTGCGTGTTACAC-1	4963	YX794	TRUE	Unknown	ab177178			YX794:ATGTTGCGTGTTACAC-1	27066	6644	0.245474	YX794	ab177178
YX794:ATGTTGCGTTACAGCT-1	6592	YX794	TRUE	Unknown	ab177178			YX794:ATGTTGCGTTACAGCT-1	35934	6148	0.171091	YX794	ab177178
YX794:ATGTTGTTCAGGAGCC-1	1610	YX794	TRUE	TRUE	ab177178			YX794:ATGTTGTTCAGGAGCC-1	9361	2688	0.287149	YX794	ab177178
YX794:ATGTTGTTCGAGGCGT-1	1058	YX794	TRUE	TRUE	ab177178			YX794:ATGTTGTTCGAGGCGT-1	5686	1268	0.223004	YX794	ab177178
YX794:ATGTTTCAGAGCCGGT-1	851	YX794	TRUE	TRUE	ab177178			YX794:ATGTTTCAGAGCCGGT-1	4596	942	0.204961	YX794	ab177178
YX794:ATGTTTCAGATAACTG-1	2745	YX794	TRUE	Unknown	ab177178			YX794:ATGTTTCAGATAACTG-1	15938	3244	0.203539	YX794	ab177178
YX794:ATGTTTCAGCATGAGT-1	5095	YX794	TRUE	Unknown	ab177178			YX794:ATGTTTCAGCATGAGT-1	30057	6513	0.216688	YX794	ab177178
YX794:ATGTTTCAGCTCAAGG-1	18744	YX794	FALSE	Unknown	ab177178			YX794:ATGTTTCAGCTCAAGG-1	101987	24051	0.235824	YX794	ab177178
YX794:ATGTTTCAGGTGAATC-1	371	YX794	TRUE	TRUE	ab177178			YX794:ATGTTTCAGGTGAATC-1	2320	569	0.245259	YX794	ab177178
YX794:ATGTTTGGTGAATCGA-1	345	YX794	TRUE	Unknown	ab177178			YX794:ATGTTTGGTGAATCGA-1	2050	452	0.220488	YX794	ab177178
YX794:ATGTTTGGTGCACGCT-1	4319	YX794	TRUE	Unknown	ab177178			YX794:ATGTTTGGTGCACGCT-1	24882	5661	0.227514	YX794	ab177178
YX794:ATGTTTGGTGGGTGAT-1	304	YX794	TRUE	Unknown	ab177178			YX794:ATGTTTGGTGGGTGAT-1	1530	295	0.19281	YX794	ab177178
YX794:ATGTTTGGTGTTCCTC-1	4767	YX794	TRUE	TRUE	ab177178			YX794:ATGTTTGGTGTTCCTC-1	27761	7664	0.276071	YX794	ab177178
YX794:ATGTTTGGTTGCGAGG-1	881	YX794	TRUE	Unknown	ab177178			YX794:ATGTTTGGTTGCGAGG-1	4484	976	0.217663	YX794	ab177178
YX794:ATTACGAAGCTTATCG-1	6382	YX794	TRUE	TRUE	ab177178			YX794:ATTACGAAGCTTATCG-1	36189	8099	0.223797	YX794	ab177178
YX794:ATTACGAAGGATGCGC-1	698	YX794	TRUE	TRUE	ab177178			YX794:ATTACGAAGGATGCGC-1	4123	808	0.195974	YX794	ab177178
YX794:ATTACGAAGGCATGGC-1	7776	YX794	TRUE	TRUE	ab177178			YX794:ATTACGAAGGCATGGC-1	45197	6566	0.145275	YX794	ab177178
YX794:ATTACGAAGGCTAAAC-1	14416	YX794	TRUE	Unknown	ab177178			YX794:ATTACGAAGGCTAAAC-1	81971	18721	0.228386	YX794	ab177178
YX794:ATTACGAAGGGCTAAT-1	508	YX794	TRUE	Unknown	ab177178			YX794:ATTACGAAGGGCTAAT-1	3172	692	0.218159	YX794	ab177178
YX794:ATTACGAAGTGGCGTA-1	3888	YX794	TRUE	TRUE	ab177178			YX794:ATTACGAAGTGGCGTA-1	21631	5016	0.231889	YX794	ab177178
YX794:ATTAGCTTCCATCATG-1	5174	YX794	TRUE	TRUE	ab177178			YX794:ATTAGCTTCCATCATG-1	29884	6384	0.213626	YX794	ab177178
YX794:ATTAGCTTCGCTATAT-1	691	YX794	TRUE	Unknown	ab177178			YX794:ATTAGCTTCGCTATAT-1	3623	818	0.22578	YX794	ab177178
YX794:ATTAGGATCCAAGTGG-1	3748	YX794	TRUE	TRUE	ab177178			YX794:ATTAGGATCCAAGTGG-1	21789	5107	0.234384	YX794	ab177178
YX794:ATTAGGATCCTGCAAC-1	2530	YX794	TRUE	TRUE	ab177178			YX794:ATTAGGATCCTGCAAC-1	15850	4557	0.287508	YX794	ab177178
YX794:ATTAGGATCCTTAGAT-1	3910	YX794	TRUE	TRUE	ab177178			YX794:ATTAGGATCCTTAGAT-1	22916	5557	0.242494	YX794	ab177178
YX794:ATTAGGATCTCAGCTA-1	1219	YX794	TRUE	TRUE	ab177178			YX794:ATTAGGATCTCAGCTA-1	7224	2256	0.312292	YX794	ab177178
YX794:ATTAGTCTCAATAGCA-1	4313	YX794	TRUE	Unknown	ab177178			YX794:ATTAGTCTCAATAGCA-1	24749	4578	0.184977	YX794	ab177178
YX794:ATTAGTCTCACGCCCA-1	11340	YX794	TRUE	TRUE	ab177178			YX794:ATTAGTCTCACGCCCA-1	64318	11495	0.178721	YX794	ab177178
YX794:ATTAGTCTCATGATGA-1	4200	YX794	TRUE	Unknown	ab177178			YX794:ATTAGTCTCATGATGA-1	24235	6297	0.259831	YX794	ab177178
YX794:ATTAGTCTCCAGCTAC-1	5203	YX794	TRUE	TRUE	ab177178			YX794:ATTAGTCTCCAGCTAC-1	30433	7782	0.255709	YX794	ab177178
YX794:ATTAGTCTCGCGAAGC-1	2796	YX794	TRUE	TRUE	ab177178			YX794:ATTAGTCTCGCGAAGC-1	15376	4366	0.283949	YX794	ab177178
YX794:ATTAGTCTCGTGATGG-1	1345	YX794	TRUE	Unknown	ab177178			YX794:ATTAGTCTCGTGATGG-1	7907	1557	0.196914	YX794	ab177178
YX794:ATTAGTCTCGTTATGT-1	3760	YX794	TRUE	Unknown	ab177178			YX794:ATTAGTCTCGTTATGT-1	21180	5156	0.243437	YX794	ab177178
YX794:ATTAGTGAGCTGCATC-1	2188	YX794	TRUE	TRUE	ab177178			YX794:ATTAGTGAGCTGCATC-1	13329	3125	0.234451	YX794	ab177178
YX794:ATTAGTGAGGCTTGTC-1	18919	YX794	TRUE	Unknown	ab177178			YX794:ATTAGTGAGGCTTGTC-1	110323	23076	0.209168	YX794	ab177178
YX794:ATTAGTGAGTCATGCC-1	17923	YX794	TRUE	Unknown	ab177178			YX794:ATTAGTGAGTCATGCC-1	105465	19733	0.187105	YX794	ab177178
YX794:ATTAGTGAGTTATGGA-1	4446	YX794	TRUE	TRUE	ab177178			YX794:ATTAGTGAGTTATGGA-1	26829	4000	0.149092	YX794	ab177178
YX794:ATTATGGAGCCGCTAT-1	1238	YX794	TRUE	TRUE	ab177178			YX794:ATTATGGAGCCGCTAT-1	6730	1743	0.25899	YX794	ab177178
YX794:ATTATGGAGCTAACTT-1	7025	YX794	TRUE	TRUE	ab177178			YX794:ATTATGGAGCTAACTT-1	38534	9011	0.233845	YX794	ab177178
YX794:ATTATGGAGGTGCTTC-1	16412	YX794	TRUE	Unknown	ab177178			YX794:ATTATGGAGGTGCTTC-1	95069	22419	0.235818	YX794	ab177178
YX794:ATTATGGAGTCTTGCA-1	8104	YX794	TRUE	TRUE	ab177178			YX794:ATTATGGAGTCTTGCA-1	45775	10070	0.219989	YX794	ab177178
YX794:ATTCAAGAGCGCAACA-1	3414	YX794	TRUE	TRUE	ab177178			YX794:ATTCAAGAGCGCAACA-1	19043	3448	0.181064	YX794	ab177178
YX794:ATTCAAGAGGAGCAGG-1	1944	YX794	TRUE	TRUE	ab177178			YX794:ATTCAAGAGGAGCAGG-1	11435	2177	0.19038	YX794	ab177178
YX794:ATTCAAGAGGTTGTAA-1	14970	YX794	TRUE	FALSE	ab177178			YX794:ATTCAAGAGGTTGTAA-1	90859	16022	0.176339	YX794	ab177178
YX794:ATTCAAGAGTTTACGT-1	1158	YX794	TRUE	TRUE	ab177178			YX794:ATTCAAGAGTTTACGT-1	6619	1781	0.269074	YX794	ab177178
YX794:ATTCAAGAGTTTGACT-1	2402	YX794	TRUE	TRUE	ab177178			YX794:ATTCAAGAGTTTGACT-1	13387	2807	0.209681	YX794	ab177178
YX794:ATTCATCAGACAAACC-1	453	YX794	TRUE	TRUE	ab177178			YX794:ATTCATCAGACAAACC-1	2916	902	0.309328	YX794	ab177178
YX794:ATTCATCAGCAATAGC-1	5320	YX794	TRUE	Unknown	ab177178			YX794:ATTCATCAGCAATAGC-1	31309	6768	0.216168	YX794	ab177178
YX794:ATTCATCAGCCTGGTT-1	3511	YX794	TRUE	Unknown	ab177178			YX794:ATTCATCAGCCTGGTT-1	20909	4887	0.233727	YX794	ab177178
YX794:ATTCATCAGCTATCGC-1	524	YX794	TRUE	TRUE	ab177178			YX794:ATTCATCAGCTATCGC-1	3258	724	0.222222	YX794	ab177178
YX794:ATTCCGGGTCAGTAAG-1	947	YX794	TRUE	TRUE	ab177178			YX794:ATTCCGGGTCAGTAAG-1	5192	976	0.187982	YX794	ab177178
YX794:ATTCCGGGTCCTTTAT-1	531	YX794	TRUE	TRUE	ab177178			YX794:ATTCCGGGTCCTTTAT-1	3046	796	0.261326	YX794	ab177178
YX794:ATTCCGGGTCTATCTT-1	2812	YX794	TRUE	TRUE	ab177178			YX794:ATTCCGGGTCTATCTT-1	16498	3947	0.239241	YX794	ab177178
YX794:ATTCCGGGTGAACGGT-1	6463	YX794	TRUE	TRUE	ab177178			YX794:ATTCCGGGTGAACGGT-1	36320	8435	0.232241	YX794	ab177178
YX794:ATTCCGGGTGAATCGA-1	3334	YX794	TRUE	Unknown	ab177178			YX794:ATTCCGGGTGAATCGA-1	19724	5185	0.262878	YX794	ab177178
YX794:ATTCCGGGTTGGGTTT-1	3313	YX794	TRUE	TRUE	ab177178			YX794:ATTCCGGGTTGGGTTT-1	18587	4571	0.245925	YX794	ab177178
YX794:ATTCCGGGTTGTGCGC-1	1441	YX794	TRUE	TRUE	ab177178			YX794:ATTCCGGGTTGTGCGC-1	8437	2387	0.28292	YX794	ab177178
YX794:ATTCCGGGTTTATGGC-1	448	YX794	TRUE	Unknown	ab177178			YX794:ATTCCGGGTTTATGGC-1	2339	472	0.201796	YX794	ab177178
YX794:ATTCCTCTCATTAAGG-1	3241	YX794	TRUE	TRUE	ab177178			YX794:ATTCCTCTCATTAAGG-1	18363	4895	0.266569	YX794	ab177178
YX794:ATTCCTCTCCACAATT-1	12865	YX794	TRUE	TRUE	ab177178			YX794:ATTCCTCTCCACAATT-1	75350	11996	0.159204	YX794	ab177178
YX794:ATTCCTCTCCGGCTAT-1	15712	YX794	TRUE	Unknown	ab177178			YX794:ATTCCTCTCCGGCTAT-1	88919	17850	0.200744	YX794	ab177178
YX794:ATTCGCTCAATTAGCG-1	33510	YX794	FALSE	Unknown	ab177178			YX794:ATTCGCTCAATTAGCG-1	188273	41277	0.21924	YX794	ab177178
YX794:ATTCGCTCACAAAGCC-1	3242	YX794	TRUE	TRUE	ab177178			YX794:ATTCGCTCACAAAGCC-1	17882	4353	0.243429	YX794	ab177178
YX794:ATTCGCTCACGGATTA-1	3345	YX794	TRUE	Unknown	ab177178			YX794:ATTCGCTCACGGATTA-1	18781	4087	0.217614	YX794	ab177178
YX794:ATTCGCTCACGGTCAG-1	1550	YX794	TRUE	TRUE	ab177178			YX794:ATTCGCTCACGGTCAG-1	8522	2319	0.272119	YX794	ab177178
YX794:ATTCGCTCACGTTACT-1	234	YX794	FALSE	Unknown	ab177178			YX794:ATTCGCTCACGTTACT-1	1630	393	0.241104	YX794	ab177178
YX794:ATTCGCTCATAAGCAT-1	6161	YX794	TRUE	TRUE	ab177178			YX794:ATTCGCTCATAAGCAT-1	34213	5579	0.163067	YX794	ab177178
YX794:ATTCGTCCATTTCTTC-1	2517	YX794	TRUE	TRUE	ab177178			YX794:ATTCGTCCATTTCTTC-1	15191	4133	0.272069	YX794	ab177178
YX794:ATTGAACCACCAAAGC-1	1180	YX794	TRUE	TRUE	ab177178			YX794:ATTGAACCACCAAAGC-1	6993	2059	0.294437	YX794	ab177178
YX794:ATTGAACCAGAATCTG-1	262	YX794	TRUE	Unknown	ab177178			YX794:ATTGAACCAGAATCTG-1	1556	312	0.200514	YX794	ab177178
YX794:ATTGAACCAGCTACCC-1	3740	YX794	TRUE	TRUE	ab177178			YX794:ATTGAACCAGCTACCC-1	21158	3750	0.177238	YX794	ab177178
YX794:ATTGAACCATAATCGG-1	4078	YX794	TRUE	TRUE	ab177178			YX794:ATTGAACCATAATCGG-1	23922	6587	0.275353	YX794	ab177178
YX794:ATTGAACCATATGGTG-1	1335	YX794	TRUE	TRUE	ab177178			YX794:ATTGAACCATATGGTG-1	7565	1604	0.212029	YX794	ab177178
YX794:ATTGACCGTGGATTGA-1	4835	YX794	TRUE	Unknown	ab177178			YX794:ATTGACCGTGGATTGA-1	28788	6573	0.228324	YX794	ab177178
YX794:ATTGAGGGTAACAGCA-1	11866	YX794	TRUE	Unknown	ab177178			YX794:ATTGAGGGTAACAGCA-1	71066	15404	0.216756	YX794	ab177178
YX794:ATTGAGGGTAAGTGCA-1	8044	YX794	TRUE	Unknown	ab177178			YX794:ATTGAGGGTAAGTGCA-1	48280	6374	0.132022	YX794	ab177178
YX794:ATTGAGGGTTCACCTC-1	2745	YX794	TRUE	TRUE	ab177178			YX794:ATTGAGGGTTCACCTC-1	16045	4305	0.268308	YX794	ab177178
YX794:ATTGAGGGTTGCGTGC-1	2201	YX794	TRUE	TRUE	ab177178			YX794:ATTGAGGGTTGCGTGC-1	12699	3103	0.24435	YX794	ab177178
YX794:ATTGAGGGTTTAACCA-1	514	YX794	TRUE	Unknown	ab177178			YX794:ATTGAGGGTTTAACCA-1	2809	731	0.260235	YX794	ab177178
YX794:ATTGAGGGTTTACCGG-1	2727	YX794	TRUE	TRUE	ab177178			YX794:ATTGAGGGTTTACCGG-1	15189	3685	0.24261	YX794	ab177178
YX794:ATTGCACGTAAGTGGC-1	521	YX794	TRUE	TRUE	ab177178			YX794:ATTGCACGTAAGTGGC-1	3030	823	0.271617	YX794	ab177178
YX794:ATTGCACGTATTGAGG-1	5807	YX794	TRUE	Unknown	ab177178			YX794:ATTGCACGTATTGAGG-1	33355	6164	0.1848	YX794	ab177178
YX794:ATTGCACGTGTTACTA-1	3047	YX794	TRUE	TRUE	ab177178			YX794:ATTGCACGTGTTACTA-1	17206	4086	0.237475	YX794	ab177178
YX794:ATTGCCGGTACAATGG-1	394	YX794	TRUE	TRUE	ab177178			YX794:ATTGCCGGTACAATGG-1	2166	587	0.271006	YX794	ab177178
YX794:ATTGCCGGTTATCCGG-1	3642	YX794	TRUE	TRUE	ab177178			YX794:ATTGCCGGTTATCCGG-1	21347	4751	0.222561	YX794	ab177178
YX794:ATTGCCTCAACAGGCT-1	1728	YX794	TRUE	TRUE	ab177178			YX794:ATTGCCTCAACAGGCT-1	10046	2654	0.264185	YX794	ab177178
YX794:ATTGCCTCAATCGTGA-1	397	YX794	TRUE	TRUE	ab177178			YX794:ATTGCCTCAATCGTGA-1	2351	884	0.37601	YX794	ab177178
YX794:ATTGCCTCATGACAGC-1	1650	YX794	TRUE	TRUE	ab177178			YX794:ATTGCCTCATGACAGC-1	9897	2498	0.2524	YX794	ab177178
YX794:ATTGCCTCATTGAGGC-1	592	YX794	TRUE	Unknown	ab177178			YX794:ATTGCCTCATTGAGGC-1	3664	612	0.167031	YX794	ab177178
YX794:ATTGCGGAGGCAGGTC-1	1993	YX794	TRUE	TRUE	ab177178			YX794:ATTGCGGAGGCAGGTC-1	11887	2520	0.211996	YX794	ab177178
YX794:ATTGCGGAGGCTCACT-1	3130	YX794	TRUE	TRUE	ab177178			YX794:ATTGCGGAGGCTCACT-1	18501	4658	0.25177	YX794	ab177178
YX794:ATTGCGGAGGCTTCAC-1	4034	YX794	TRUE	Unknown	ab177178			YX794:ATTGCGGAGGCTTCAC-1	23700	5330	0.224895	YX794	ab177178
YX794:ATTGCGGAGGGAGTAA-1	979	YX794	TRUE	TRUE	ab177178			YX794:ATTGCGGAGGGAGTAA-1	6041	1471	0.243503	YX794	ab177178
YX794:ATTGCGGAGTTGTCAT-1	1150	YX794	TRUE	TRUE	ab177178			YX794:ATTGCGGAGTTGTCAT-1	6760	1484	0.219527	YX794	ab177178
YX794:ATTGCGTGTAACCTTA-1	2003	YX794	TRUE	TRUE	ab177178			YX794:ATTGCGTGTAACCTTA-1	11764	2865	0.24354	YX794	ab177178
YX794:ATTGCGTGTACCTTAA-1	883	YX794	TRUE	TRUE	ab177178			YX794:ATTGCGTGTACCTTAA-1	5003	1367	0.273236	YX794	ab177178
YX794:ATTGCGTGTAGCGCTC-1	4830	YX794	TRUE	TRUE	ab177178			YX794:ATTGCGTGTAGCGCTC-1	28897	5724	0.198083	YX794	ab177178
YX794:ATTGCGTGTGACCTTG-1	1122	YX794	TRUE	Unknown	ab177178			YX794:ATTGCGTGTGACCTTG-1	6870	1718	0.250073	YX794	ab177178
YX794:ATTGCGTGTGCTCACA-1	7360	YX794	TRUE	Unknown	ab177178			YX794:ATTGCGTGTGCTCACA-1	44518	7878	0.176962	YX794	ab177178
YX794:ATTGCGTGTTGTCAGT-1	3261	YX794	TRUE	Unknown	ab177178			YX794:ATTGCGTGTTGTCAGT-1	19074	4781	0.250655	YX794	ab177178
YX794:ATTGGATCAAATGCGC-1	4223	YX794	TRUE	TRUE	ab177178			YX794:ATTGGATCAAATGCGC-1	23863	4903	0.205465	YX794	ab177178
YX794:ATTGGCGAGACTAATG-1	3596	YX794	TRUE	TRUE	ab177178			YX794:ATTGGCGAGACTAATG-1	19842	4600	0.231831	YX794	ab177178
YX794:ATTGGCGAGAGGAACA-1	4238	YX794	TRUE	TRUE	ab177178			YX794:ATTGGCGAGAGGAACA-1	22694	4472	0.197056	YX794	ab177178
YX794:ATTGGCGAGCAAATTG-1	1251	YX794	TRUE	TRUE	ab177178			YX794:ATTGGCGAGCAAATTG-1	6939	1823	0.262718	YX794	ab177178
YX794:ATTGGCGAGGAGTCAT-1	11601	YX794	TRUE	TRUE	ab177178			YX794:ATTGGCGAGGAGTCAT-1	64330	13741	0.213602	YX794	ab177178
YX794:ATTGTCAGTTATCCGG-1	1717	YX794	TRUE	TRUE	ab177178			YX794:ATTGTCAGTTATCCGG-1	10058	3015	0.299761	YX794	ab177178
YX794:ATTGTCCCAAATCCCT-1	3450	YX794	TRUE	TRUE	ab177178			YX794:ATTGTCCCAAATCCCT-1	19649	4486	0.228307	YX794	ab177178
YX794:ATTGTCCCACCTGTAT-1	490	YX794	TRUE	TRUE	ab177178			YX794:ATTGTCCCACCTGTAT-1	2744	714	0.260204	YX794	ab177178
YX794:ATTGTCCCAGTTCCCA-1	5734	YX794	TRUE	TRUE	ab177178			YX794:ATTGTCCCAGTTCCCA-1	33942	7385	0.217577	YX794	ab177178
YX794:ATTGTGGCAAAGGTAA-1	588	YX794	TRUE	TRUE	ab177178			YX794:ATTGTGGCAAAGGTAA-1	3715	1015	0.273217	YX794	ab177178
YX794:ATTGTGGCAAATGCGC-1	450	YX794	TRUE	TRUE	ab177178			YX794:ATTGTGGCAAATGCGC-1	2640	481	0.182197	YX794	ab177178
YX794:ATTGTGGCAAGGACGA-1	884	YX794	TRUE	TRUE	ab177178			YX794:ATTGTGGCAAGGACGA-1	5288	1307	0.247163	YX794	ab177178
YX794:ATTGTGGCAATTGACG-1	10887	YX794	TRUE	Unknown	ab177178			YX794:ATTGTGGCAATTGACG-1	65438	12788	0.195422	YX794	ab177178
YX794:ATTGTGGCATAACGAT-1	1220	YX794	TRUE	TRUE	ab177178			YX794:ATTGTGGCATAACGAT-1	6463	1477	0.228532	YX794	ab177178
YX794:ATTGTGGCATTGTCTA-1	5351	YX794	TRUE	Unknown	ab177178			YX794:ATTGTGGCATTGTCTA-1	29986	7982	0.266191	YX794	ab177178
YX794:ATTGTGTTCATGGTTT-1	722	YX794	TRUE	Unknown	ab177178			YX794:ATTGTGTTCATGGTTT-1	4529	1291	0.285052	YX794	ab177178
YX794:ATTGTGTTCCAAATTC-1	838	YX794	TRUE	Unknown	ab177178			YX794:ATTGTGTTCCAAATTC-1	4617	938	0.203162	YX794	ab177178
YX794:ATTGTGTTCGAAGCAT-1	3996	YX794	TRUE	TRUE	ab177178			YX794:ATTGTGTTCGAAGCAT-1	22897	5718	0.249727	YX794	ab177178
YX794:ATTTACCAGAAGGGTA-1	10698	YX794	TRUE	Unknown	ab177178			YX794:ATTTACCAGAAGGGTA-1	61303	14586	0.237933	YX794	ab177178
YX794:ATTTACCAGCTACCTA-1	3203	YX794	TRUE	TRUE	ab177178			YX794:ATTTACCAGCTACCTA-1	18997	6024	0.317103	YX794	ab177178
YX794:ATTTACGGTCAATTCA-1	1073	YX794	TRUE	TRUE	ab177178			YX794:ATTTACGGTCAATTCA-1	6389	1469	0.229926	YX794	ab177178
YX794:ATTTACGGTCCAATTA-1	3544	YX794	TRUE	TRUE	ab177178			YX794:ATTTACGGTCCAATTA-1	19570	3524	0.180072	YX794	ab177178
YX794:ATTTACGGTGACCTTG-1	244	YX794	TRUE	Unknown	ab177178			YX794:ATTTACGGTGACCTTG-1	1312	404	0.307927	YX794	ab177178
YX794:ATTTACGGTGCGCAAG-1	970	YX794	TRUE	Unknown	ab177178			YX794:ATTTACGGTGCGCAAG-1	5588	1314	0.235147	YX794	ab177178
YX794:ATTTACGGTGGTTCTG-1	788	YX794	TRUE	TRUE	ab177178			YX794:ATTTACGGTGGTTCTG-1	4316	1195	0.276877	YX794	ab177178
YX794:ATTTACGGTGTAATGG-1	8273	YX794	TRUE	Unknown	ab177178			YX794:ATTTACGGTGTAATGG-1	45402	12254	0.2699	YX794	ab177178
YX794:ATTTAGCTCAAAGGGA-1	463	YX794	TRUE	Unknown	ab177178			YX794:ATTTAGCTCAAAGGGA-1	2494	454	0.182037	YX794	ab177178
YX794:ATTTAGCTCAATGAGC-1	4006	YX794	TRUE	TRUE	ab177178			YX794:ATTTAGCTCAATGAGC-1	21252	5001	0.235319	YX794	ab177178
YX794:ATTTCGCCACCGTTCA-1	2140	YX794	TRUE	TRUE	ab177178			YX794:ATTTCGCCACCGTTCA-1	12245	2861	0.233646	YX794	ab177178
YX794:ATTTCGCCATAGCATG-1	1903	YX794	TRUE	TRUE	ab177178			YX794:ATTTCGCCATAGCATG-1	10972	2473	0.225392	YX794	ab177178
YX794:ATTTGCAGTAATTGGG-1	505	YX794	TRUE	TRUE	ab177178			YX794:ATTTGCAGTAATTGGG-1	2696	579	0.214763	YX794	ab177178
YX794:ATTTGCAGTACGTAAG-1	534	YX794	TRUE	Unknown	ab177178			YX794:ATTTGCAGTACGTAAG-1	2903	547	0.188426	YX794	ab177178
YX794:ATTTGCAGTAGGCGCA-1	2715	YX794	TRUE	TRUE	ab177178			YX794:ATTTGCAGTAGGCGCA-1	15553	4096	0.263358	YX794	ab177178
YX794:ATTTGCAGTAGTTGGA-1	445	YX794	TRUE	TRUE	ab177178			YX794:ATTTGCAGTAGTTGGA-1	2491	740	0.297069	YX794	ab177178
YX794:ATTTGCAGTCACGCAC-1	357	YX794	FALSE	TRUE	ab177178			YX794:ATTTGCAGTCACGCAC-1	2023	723	0.35739	YX794	ab177178
YX794:ATTTGCAGTTCTTAAG-1	4244	YX794	TRUE	TRUE	ab177178			YX794:ATTTGCAGTTCTTAAG-1	24467	6060	0.247681	YX794	ab177178
YX794:ATTTGCAGTTGGGCCT-1	1273	YX794	TRUE	TRUE	ab177178			YX794:ATTTGCAGTTGGGCCT-1	7295	2072	0.28403	YX794	ab177178
YX794:ATTTGGTTCACACAAA-1	567	YX794	TRUE	Unknown	ab177178			YX794:ATTTGGTTCACACAAA-1	2935	539	0.183646	YX794	ab177178
YX794:ATTTGGTTCATAACCT-1	2228	YX794	TRUE	TRUE	ab177178			YX794:ATTTGGTTCATAACCT-1	13153	2900	0.220482	YX794	ab177178
YX794:ATTTGGTTCCAAATAG-1	655	YX794	TRUE	Unknown	ab177178			YX794:ATTTGGTTCCAAATAG-1	3489	463	0.132703	YX794	ab177178
YX794:ATTTGGTTCGACCTTA-1	2902	YX794	TRUE	Unknown	ab177178			YX794:ATTTGGTTCGACCTTA-1	16649	3689	0.221575	YX794	ab177178
YX794:ATTTGGTTCGATCCGT-1	3285	YX794	TRUE	TRUE	ab177178			YX794:ATTTGGTTCGATCCGT-1	18878	5070	0.268567	YX794	ab177178
YX794:ATTTGGTTCGTGCTGT-1	7533	YX794	TRUE	TRUE	ab177178			YX794:ATTTGGTTCGTGCTGT-1	41778	9128	0.218488	YX794	ab177178
YX794:ATTTGTGGTAAGTACG-1	644	YX794	TRUE	Unknown	ab177178			YX794:ATTTGTGGTAAGTACG-1	3802	946	0.248816	YX794	ab177178
YX794:ATTTGTGGTCACCATG-1	3880	YX794	TRUE	TRUE	ab177178			YX794:ATTTGTGGTCACCATG-1	22088	4801	0.217358	YX794	ab177178
YX794:ATTTGTGGTTTGACTA-1	10150	YX794	TRUE	TRUE	ab177178			YX794:ATTTGTGGTTTGACTA-1	57520	11079	0.192611	YX794	ab177178
YX794:CAAACAATCAATACAG-1	1835	YX794	TRUE	TRUE	ab177178			YX794:CAAACAATCAATACAG-1	11271	2069	0.183568	YX794	ab177178
YX794:CAAACAATCACTAATC-1	2423	YX794	TRUE	TRUE	ab177178			YX794:CAAACAATCACTAATC-1	13121	3355	0.255697	YX794	ab177178
YX794:CAAACAATCATGCCTA-1	1232	YX794	TRUE	TRUE	ab177178			YX794:CAAACAATCATGCCTA-1	7205	2053	0.284941	YX794	ab177178
YX794:CAAACAATCCCGCTGA-1	1480	YX794	TRUE	Unknown	ab177178			YX794:CAAACAATCCCGCTGA-1	8406	1554	0.184868	YX794	ab177178
YX794:CAAACAATCGACAAAC-1	5026	YX794	TRUE	Unknown	ab177178			YX794:CAAACAATCGACAAAC-1	29586	8293	0.280301	YX794	ab177178
YX794:CAAACAATCTCAATCG-1	1546	YX794	TRUE	Unknown	ab177178			YX794:CAAACAATCTCAATCG-1	9419	2666	0.283045	YX794	ab177178
YX794:CAAACCCTCCATGCTA-1	504	YX794	TRUE	Unknown	ab177178			YX794:CAAACCCTCCATGCTA-1	2655	615	0.231638	YX794	ab177178
YX794:CAAACCCTCGTTGTCA-1	336	YX794	FALSE	Unknown	ab177178			YX794:CAAACCCTCGTTGTCA-1	1955	505	0.258312	YX794	ab177178
YX794:CAAACCCTCTAATCCG-1	5200	YX794	TRUE	TRUE	ab177178			YX794:CAAACCCTCTAATCCG-1	30689	7429	0.242074	YX794	ab177178
YX794:CAAACCCTCTCAAGAA-1	822	YX794	TRUE	Unknown	ab177178			YX794:CAAACCCTCTCAAGAA-1	4910	1006	0.204888	YX794	ab177178
YX794:CAAACCTGTAATAAGC-1	2539	YX794	TRUE	TRUE	ab177178			YX794:CAAACCTGTAATAAGC-1	15377	4357	0.283345	YX794	ab177178
YX794:CAAACCTGTATCGGCC-1	1986	YX794	TRUE	TRUE	ab177178			YX794:CAAACCTGTATCGGCC-1	11745	2270	0.193274	YX794	ab177178
YX794:CAAACCTGTCCTAACG-1	3963	YX794	TRUE	Unknown	ab177178			YX794:CAAACCTGTCCTAACG-1	23363	6283	0.26893	YX794	ab177178
YX794:CAAAGGAAGAATGACC-1	10249	YX794	TRUE	Unknown	ab177178			YX794:CAAAGGAAGAATGACC-1	62669	13037	0.208029	YX794	ab177178
YX794:CAAAGGAAGCATAGCG-1	3508	YX794	TRUE	TRUE	ab177178			YX794:CAAAGGAAGCATAGCG-1	20797	4717	0.226812	YX794	ab177178
YX794:CAAAGGAAGCTAAGCG-1	1044	YX794	TRUE	TRUE	ab177178			YX794:CAAAGGAAGCTAAGCG-1	6503	1852	0.284792	YX794	ab177178
YX794:CAAAGGAAGGATAACC-1	492	YX794	TRUE	Unknown	ab177178			YX794:CAAAGGAAGGATAACC-1	2923	816	0.279165	YX794	ab177178
YX794:CAAAGGAAGGTTATAG-1	1041	YX794	TRUE	Unknown	ab177178			YX794:CAAAGGAAGGTTATAG-1	5989	1194	0.199366	YX794	ab177178
YX794:CAAAGGCGTCACTATA-1	976	YX794	TRUE	TRUE	ab177178			YX794:CAAAGGCGTCACTATA-1	5514	1510	0.273848	YX794	ab177178
YX794:CAAAGGCGTCATCACG-1	9261	YX794	TRUE	Unknown	ab177178			YX794:CAAAGGCGTCATCACG-1	54887	7685	0.140015	YX794	ab177178
YX794:CAAAGGCGTTATATCG-1	1100	YX794	TRUE	TRUE	ab177178			YX794:CAAAGGCGTTATATCG-1	6064	1399	0.230706	YX794	ab177178
YX794:CAAAGGTTCAAGCTTT-1	268	YX794	FALSE	Unknown	ab177178			YX794:CAAAGGTTCAAGCTTT-1	1636	283	0.172983	YX794	ab177178
YX794:CAAAGGTTCCCGCAAT-1	996	YX794	TRUE	TRUE	ab177178			YX794:CAAAGGTTCCCGCAAT-1	5248	1476	0.28125	YX794	ab177178
YX794:CAAAGGTTCCTAATCG-1	5088	YX794	TRUE	TRUE	ab177178			YX794:CAAAGGTTCCTAATCG-1	30909	8882	0.28736	YX794	ab177178
YX794:CAAAGGTTCGAAGTTA-1	1128	YX794	TRUE	TRUE	ab177178			YX794:CAAAGGTTCGAAGTTA-1	6665	2146	0.32198	YX794	ab177178
YX794:CAAAGGTTCGCGAAGC-1	4301	YX794	TRUE	TRUE	ab177178			YX794:CAAAGGTTCGCGAAGC-1	24559	5607	0.228307	YX794	ab177178
YX794:CAAAGGTTCTTGCTCT-1	3784	YX794	TRUE	TRUE	ab177178			YX794:CAAAGGTTCTTGCTCT-1	22142	4909	0.221705	YX794	ab177178
YX794:CAAAGTCAGCCATAGG-1	2842	YX794	TRUE	TRUE	ab177178			YX794:CAAAGTCAGCCATAGG-1	16823	4200	0.249658	YX794	ab177178
YX794:CAAAGTCAGCCATCAC-1	7782	YX794	TRUE	TRUE	ab177178			YX794:CAAAGTCAGCCATCAC-1	46503	12382	0.266262	YX794	ab177178
YX794:CAAAGTCAGCTTGCCG-1	892	YX794	TRUE	TRUE	ab177178			YX794:CAAAGTCAGCTTGCCG-1	5077	1210	0.23833	YX794	ab177178
YX794:CAAAGTCAGTCCCTGG-1	3723	YX794	TRUE	TRUE	ab177178			YX794:CAAAGTCAGTCCCTGG-1	22454	4362	0.194264	YX794	ab177178
YX794:CAAAGTCAGTGGCGGT-1	3510	YX794	TRUE	Unknown	ab177178			YX794:CAAAGTCAGTGGCGGT-1	19671	4258	0.216461	YX794	ab177178
YX794:CAAATCAAGCTTTAAC-1	1417	YX794	TRUE	TRUE	ab177178			YX794:CAAATCAAGCTTTAAC-1	8160	1623	0.198897	YX794	ab177178
YX794:CAAATCAAGGCCTAAG-1	3323	YX794	TRUE	TRUE	ab177178			YX794:CAAATCAAGGCCTAAG-1	18746	4467	0.238291	YX794	ab177178
YX794:CAAATCAAGGTTGCGA-1	3419	YX794	TRUE	TRUE	ab177178			YX794:CAAATCAAGGTTGCGA-1	21482	5800	0.269993	YX794	ab177178
YX794:CAAATCAAGTGCTGGA-1	9268	YX794	TRUE	Unknown	ab177178			YX794:CAAATCAAGTGCTGGA-1	55296	11433	0.20676	YX794	ab177178
YX794:CAAATCCGTCCTGAGC-1	1565	YX794	TRUE	TRUE	ab177178			YX794:CAAATCCGTCCTGAGC-1	9481	3397	0.358296	YX794	ab177178
YX794:CAAATCCGTGCTAGCC-1	4716	YX794	TRUE	TRUE	ab177178			YX794:CAAATCCGTGCTAGCC-1	26346	5434	0.206255	YX794	ab177178
YX794:CAAATCCGTTAGCTAC-1	2927	YX794	TRUE	TRUE	ab177178			YX794:CAAATCCGTTAGCTAC-1	16807	3732	0.22205	YX794	ab177178
YX794:CAAATCCGTTGCTCAG-1	1507	YX794	TRUE	Unknown	ab177178			YX794:CAAATCCGTTGCTCAG-1	8935	1696	0.189815	YX794	ab177178
YX794:CAACAACAGAACAACC-1	2139	YX794	TRUE	TRUE	ab177178			YX794:CAACAACAGAACAACC-1	12925	2477	0.191644	YX794	ab177178
YX794:CAACAACAGAAGCAAG-1	312	YX794	FALSE	Unknown	ab177178			YX794:CAACAACAGAAGCAAG-1	1863	213	0.114332	YX794	ab177178
YX794:CAACAACAGACACGCA-1	513	YX794	FALSE	TRUE	ab177178			YX794:CAACAACAGACACGCA-1	3234	874	0.270254	YX794	ab177178
YX794:CAACAACAGATGGAGA-1	271	YX794	TRUE	Unknown	ab177178			YX794:CAACAACAGATGGAGA-1	1655	605	0.365559	YX794	ab177178
YX794:CAACAACAGCAGCTCT-1	2560	YX794	TRUE	TRUE	ab177178			YX794:CAACAACAGCAGCTCT-1	15988	3979	0.248874	YX794	ab177178
YX794:CAACAACAGGAGGTAA-1	5531	YX794	TRUE	TRUE	ab177178			YX794:CAACAACAGGAGGTAA-1	33539	6687	0.19938	YX794	ab177178
YX794:CAACAACAGTCATGAA-1	11266	YX794	TRUE	Unknown	ab177178			YX794:CAACAACAGTCATGAA-1	68307	18419	0.26965	YX794	ab177178
YX794:CAACAACAGTGCTCCG-1	16566	YX794	TRUE	Unknown	ab177178			YX794:CAACAACAGTGCTCCG-1	98843	20167	0.204031	YX794	ab177178
YX794:CAACAAGGTACAATGG-1	1244	YX794	TRUE	Unknown	ab177178			YX794:CAACAAGGTACAATGG-1	7226	1314	0.181843	YX794	ab177178
YX794:CAACAAGGTGATGAAT-1	241	YX794	FALSE	Unknown	ab177178			YX794:CAACAAGGTGATGAAT-1	1203	244	0.202826	YX794	ab177178
YX794:CAACAAGGTGGTTAAG-1	2343	YX794	TRUE	TRUE	ab177178			YX794:CAACAAGGTGGTTAAG-1	13442	2908	0.216337	YX794	ab177178
YX794:CAACAGCCAACCGTTT-1	2126	YX794	TRUE	TRUE	ab177178			YX794:CAACAGCCAACCGTTT-1	13130	3781	0.287966	YX794	ab177178
YX794:CAACAGCCACTAAGCA-1	1310	YX794	TRUE	Unknown	ab177178			YX794:CAACAGCCACTAAGCA-1	8248	1760	0.213385	YX794	ab177178
YX794:CAACAGCCACTATGGA-1	2215	YX794	TRUE	TRUE	ab177178			YX794:CAACAGCCACTATGGA-1	12878	2514	0.195217	YX794	ab177178
YX794:CAACATAAGACTCCTA-1	1948	YX794	TRUE	TRUE	ab177178			YX794:CAACATAAGACTCCTA-1	11911	2807	0.235665	YX794	ab177178
YX794:CAACATAAGACTTAGA-1	2498	YX794	TRUE	TRUE	ab177178			YX794:CAACATAAGACTTAGA-1	16419	4284	0.260917	YX794	ab177178
YX794:CAACATAAGCGTATTT-1	4873	YX794	TRUE	TRUE	ab177178			YX794:CAACATAAGCGTATTT-1	29338	6519	0.222203	YX794	ab177178
YX794:CAACATAAGCTTAGTT-1	3616	YX794	TRUE	TRUE	ab177178			YX794:CAACATAAGCTTAGTT-1	21745	4329	0.19908	YX794	ab177178
YX794:CAACATAAGGTATTTC-1	4483	YX794	TRUE	TRUE	ab177178			YX794:CAACATAAGGTATTTC-1	25699	5940	0.231137	YX794	ab177178
YX794:CAACATAAGTGCTGGA-1	509	YX794	TRUE	Unknown	ab177178			YX794:CAACATAAGTGCTGGA-1	3374	582	0.172496	YX794	ab177178
YX794:CAACATGCAATAGAAG-1	965	YX794	TRUE	TRUE	ab177178			YX794:CAACATGCAATAGAAG-1	5459	1008	0.184649	YX794	ab177178
YX794:CAACATGCAATTAGCG-1	1304	YX794	TRUE	Unknown	ab177178			YX794:CAACATGCAATTAGCG-1	7679	1867	0.243131	YX794	ab177178
YX794:CAACATGCACGTAGGT-1	1225	YX794	TRUE	TRUE	ab177178			YX794:CAACATGCACGTAGGT-1	7384	2173	0.294285	YX794	ab177178
YX794:CAACATGCAGCAAATT-1	328	YX794	FALSE	Unknown	ab177178			YX794:CAACATGCAGCAAATT-1	2038	547	0.2684	YX794	ab177178
YX794:CAACATGCAGGAGGGT-1	4196	YX794	TRUE	TRUE	ab177178			YX794:CAACATGCAGGAGGGT-1	26001	6002	0.230837	YX794	ab177178
YX794:CAACCGTTCAATCGGG-1	2200	YX794	TRUE	Unknown	ab177178			YX794:CAACCGTTCAATCGGG-1	12416	3070	0.247262	YX794	ab177178
YX794:CAACCGTTCAGGATCG-1	1525	YX794	TRUE	TRUE	ab177178			YX794:CAACCGTTCAGGATCG-1	8643	1837	0.212542	YX794	ab177178
YX794:CAACCGTTCCATGCTA-1	7253	YX794	TRUE	TRUE	ab177178			YX794:CAACCGTTCCATGCTA-1	40315	7277	0.180504	YX794	ab177178
YX794:CAACCGTTCCTAAGCC-1	1640	YX794	TRUE	TRUE	ab177178			YX794:CAACCGTTCCTAAGCC-1	10042	2782	0.277036	YX794	ab177178
YX794:CAACCGTTCCTTTGAG-1	1563	YX794	TRUE	TRUE	ab177178			YX794:CAACCGTTCCTTTGAG-1	8786	2297	0.261439	YX794	ab177178
YX794:CAACCGTTCGAAGTTA-1	2499	YX794	TRUE	TRUE	ab177178			YX794:CAACCGTTCGAAGTTA-1	14143	2914	0.206038	YX794	ab177178
YX794:CAACCTCAGCAATTGA-1	20971	YX794	TRUE	Unknown	ab177178			YX794:CAACCTCAGCAATTGA-1	125613	24721	0.196803	YX794	ab177178
YX794:CAACCTCAGCGCTAAG-1	3516	YX794	TRUE	Unknown	ab177178			YX794:CAACCTCAGCGCTAAG-1	20716	3723	0.179716	YX794	ab177178
YX794:CAACCTCAGCTAATCT-1	651	YX794	TRUE	Unknown	ab177178			YX794:CAACCTCAGCTAATCT-1	4001	835	0.208698	YX794	ab177178
YX794:CAACCTGGTCATTATG-1	4833	YX794	TRUE	TRUE	ab177178			YX794:CAACCTGGTCATTATG-1	29228	6861	0.234741	YX794	ab177178
YX794:CAACGGTCAAGGTGGA-1	510	YX794	TRUE	TRUE	ab177178			YX794:CAACGGTCAAGGTGGA-1	3114	766	0.245986	YX794	ab177178
YX794:CAACGGTCAATCTGGA-1	13544	YX794	TRUE	Unknown	ab177178			YX794:CAACGGTCAATCTGGA-1	80799	16798	0.207899	YX794	ab177178
YX794:CAACGGTCACAAAGCC-1	3186	YX794	TRUE	TRUE	ab177178			YX794:CAACGGTCACAAAGCC-1	18763	4470	0.238235	YX794	ab177178
YX794:CAACGGTCAGCTAGAC-1	1996	YX794	TRUE	Unknown	ab177178			YX794:CAACGGTCAGCTAGAC-1	12457	2517	0.202055	YX794	ab177178
YX794:CAACGGTCATTGTGAG-1	572	YX794	TRUE	Unknown	ab177178			YX794:CAACGGTCATTGTGAG-1	3555	786	0.221097	YX794	ab177178
YX794:CAACTACGTAAAGCAT-1	1010	YX794	TRUE	TRUE	ab177178			YX794:CAACTACGTAAAGCAT-1	5700	1700	0.298246	YX794	ab177178
YX794:CAACTACGTAGCTTTA-1	674	YX794	TRUE	TRUE	ab177178			YX794:CAACTACGTAGCTTTA-1	3818	1210	0.31692	YX794	ab177178
YX794:CAACTACGTGGCTTAT-1	1289	YX794	TRUE	Unknown	ab177178			YX794:CAACTACGTGGCTTAT-1	7835	1767	0.225526	YX794	ab177178
YX794:CAACTACGTTATTTGG-1	4163	YX794	TRUE	TRUE	ab177178			YX794:CAACTACGTTATTTGG-1	24777	5664	0.228599	YX794	ab177178
YX794:CAAGCCTTCACAGCAG-1	3234	YX794	TRUE	TRUE	ab177178			YX794:CAAGCCTTCACAGCAG-1	19461	4140	0.212733	YX794	ab177178
YX794:CAAGCCTTCCTAATCG-1	3314	YX794	TRUE	TRUE	ab177178			YX794:CAAGCCTTCCTAATCG-1	18703	4472	0.239106	YX794	ab177178
YX794:CAAGCCTTCCTAATGT-1	4637	YX794	TRUE	FALSE	ab177178			YX794:CAAGCCTTCCTAATGT-1	28110	4388	0.156101	YX794	ab177178
YX794:CAAGCCTTCTAGTTGT-1	3269	YX794	TRUE	TRUE	ab177178			YX794:CAAGCCTTCTAGTTGT-1	19140	3566	0.186311	YX794	ab177178
YX794:CAAGGCTCAATCGCCC-1	3023	YX794	TRUE	TRUE	ab177178			YX794:CAAGGCTCAATCGCCC-1	17342	3030	0.17472	YX794	ab177178
YX794:CAAGGCTCACAGCACG-1	5700	YX794	TRUE	Unknown	ab177178			YX794:CAAGGCTCACAGCACG-1	33236	8356	0.251414	YX794	ab177178
YX794:CAAGGCTCACCAAAGC-1	1264	YX794	TRUE	TRUE	ab177178			YX794:CAAGGCTCACCAAAGC-1	7785	1944	0.249711	YX794	ab177178
YX794:CAAGGCTCACCTAACT-1	3781	YX794	TRUE	TRUE	ab177178			YX794:CAAGGCTCACCTAACT-1	22168	5629	0.253925	YX794	ab177178
YX794:CAAGGCTCATGCCTGC-1	507	YX794	TRUE	TRUE	ab177178			YX794:CAAGGCTCATGCCTGC-1	2990	1048	0.350502	YX794	ab177178
YX794:CAAGGTCCAACAAAGA-1	325	YX794	TRUE	TRUE	ab177178			YX794:CAAGGTCCAACAAAGA-1	1989	591	0.297134	YX794	ab177178
YX794:CAAGGTCCATGCCTGC-1	3888	YX794	TRUE	Unknown	ab177178			YX794:CAAGGTCCATGCCTGC-1	24474	5075	0.207363	YX794	ab177178
YX794:CAAGGTGTCAAAGGGA-1	7103	YX794	TRUE	TRUE	ab177178			YX794:CAAGGTGTCAAAGGGA-1	42302	8498	0.200889	YX794	ab177178
YX794:CAAGGTGTCAGTGAAC-1	956	YX794	TRUE	TRUE	ab177178			YX794:CAAGGTGTCAGTGAAC-1	6371	2167	0.340135	YX794	ab177178
YX794:CAAGGTGTCCTAAGCC-1	1611	YX794	TRUE	TRUE	ab177178			YX794:CAAGGTGTCCTAAGCC-1	9450	2341	0.247725	YX794	ab177178
YX794:CAAGGTGTCGCGTTAC-1	12388	YX794	TRUE	Unknown	ab177178			YX794:CAAGGTGTCGCGTTAC-1	72475	18645	0.257261	YX794	ab177178
YX794:CAAGGTGTCGCTTGAC-1	10140	YX794	TRUE	Unknown	ab177178			YX794:CAAGGTGTCGCTTGAC-1	59658	13079	0.219233	YX794	ab177178
YX794:CAAGGTGTCGTACCTA-1	20023	YX794	FALSE	Unknown	ab177178			YX794:CAAGGTGTCGTACCTA-1	119916	27433	0.228768	YX794	ab177178
YX794:CAAGGTTAGAAACCTA-1	4312	YX794	TRUE	TRUE	ab177178			YX794:CAAGGTTAGAAACCTA-1	26807	6957	0.259522	YX794	ab177178
YX794:CAAGGTTAGGCCTAAG-1	4093	YX794	TRUE	TRUE	ab177178			YX794:CAAGGTTAGGCCTAAG-1	24197	5810	0.240112	YX794	ab177178
YX794:CAAGGTTAGGTGTTAA-1	1981	YX794	TRUE	TRUE	ab177178			YX794:CAAGGTTAGGTGTTAA-1	12207	2375	0.19456	YX794	ab177178
YX794:CAAGGTTAGTCCTCCC-1	1841	YX794	TRUE	TRUE	ab177178			YX794:CAAGGTTAGTCCTCCC-1	11538	2466	0.213729	YX794	ab177178
YX794:CAAGGTTAGTGGCTAG-1	55468	YX794	TRUE	Unknown	ab177178			YX794:CAAGGTTAGTGGCTAG-1	347336	74038	0.21316	YX794	ab177178
YX794:CAAGGTTAGTTGCAAA-1	16369	YX794	TRUE	Unknown	ab177178			YX794:CAAGGTTAGTTGCAAA-1	101983	17429	0.170901	YX794	ab177178
YX794:CAAGTAATCCCGGAAA-1	2328	YX794	TRUE	TRUE	ab177178			YX794:CAAGTAATCCCGGAAA-1	14494	3750	0.258728	YX794	ab177178
YX794:CAAGTAATCCTTAACG-1	2852	YX794	TRUE	TRUE	ab177178			YX794:CAAGTAATCCTTAACG-1	17497	5341	0.305252	YX794	ab177178
YX794:CAAGTAATCGCATTAT-1	2013	YX794	TRUE	TRUE	ab177178			YX794:CAAGTAATCGCATTAT-1	11800	3140	0.266102	YX794	ab177178
YX794:CAAGTAATCGGTCAAG-1	379	YX794	TRUE	TRUE	ab177178			YX794:CAAGTAATCGGTCAAG-1	2264	650	0.287102	YX794	ab177178
YX794:CAAGTCCTCAGGGCTA-1	1756	YX794	TRUE	TRUE	ab177178			YX794:CAAGTCCTCAGGGCTA-1	10079	2183	0.216589	YX794	ab177178
YX794:CAAGTCCTCATAACCT-1	2845	YX794	TRUE	TRUE	ab177178			YX794:CAAGTCCTCATAACCT-1	17629	3986	0.226105	YX794	ab177178
YX794:CAAGTCCTCATGGATA-1	716	YX794	FALSE	TRUE	ab177178			YX794:CAAGTCCTCATGGATA-1	4781	641	0.134072	YX794	ab177178
YX794:CAAGTCCTCCTAAATC-1	1666	YX794	FALSE	TRUE	ab177178			YX794:CAAGTCCTCCTAAATC-1	9494	1941	0.204445	YX794	ab177178
YX794:CAAGTGAGTCCTTGAG-1	4852	YX794	TRUE	TRUE	ab177178			YX794:CAAGTGAGTCCTTGAG-1	29061	4883	0.168026	YX794	ab177178
YX794:CAAGTGAGTCGCAATT-1	4735	YX794	TRUE	TRUE	ab177178			YX794:CAAGTGAGTCGCAATT-1	27694	6221	0.224633	YX794	ab177178
YX794:CAAGTGAGTTCTCACC-1	1194	YX794	TRUE	TRUE	ab177178			YX794:CAAGTGAGTTCTCACC-1	7095	1830	0.257928	YX794	ab177178
YX794:CAATAAGTCCGGCTAT-1	854	YX794	TRUE	Unknown	ab177178			YX794:CAATAAGTCCGGCTAT-1	4967	1058	0.213006	YX794	ab177178
YX794:CAATAAGTCCGGTTTA-1	3591	YX794	TRUE	TRUE	ab177178			YX794:CAATAAGTCCGGTTTA-1	21069	4423	0.209929	YX794	ab177178
YX794:CAATAGCAGACAGGTT-1	803	YX794	TRUE	TRUE	ab177178			YX794:CAATAGCAGACAGGTT-1	4624	846	0.182958	YX794	ab177178
YX794:CAATAGCAGCAGCTCT-1	392	YX794	TRUE	Unknown	ab177178			YX794:CAATAGCAGCAGCTCT-1	2418	542	0.224152	YX794	ab177178
YX794:CAATAGCAGCTCAAGG-1	15942	YX794	TRUE	TRUE	ab177178			YX794:CAATAGCAGCTCAAGG-1	91435	12404	0.135659	YX794	ab177178
YX794:CAATAGCAGCTTGCCG-1	2088	YX794	TRUE	Unknown	ab177178			YX794:CAATAGCAGCTTGCCG-1	12046	2916	0.242072	YX794	ab177178
YX794:CAATAGCAGGCTTAGG-1	270	YX794	TRUE	Unknown	ab177178			YX794:CAATAGCAGGCTTAGG-1	1435	630	0.439024	YX794	ab177178
YX794:CAATAGCAGGTAAGCT-1	3023	YX794	TRUE	TRUE	ab177178			YX794:CAATAGCAGGTAAGCT-1	18076	3934	0.217637	YX794	ab177178
YX794:CAATGAATCAAACCAA-1	2616	YX794	TRUE	TRUE	ab177178			YX794:CAATGAATCAAACCAA-1	14797	2392	0.161654	YX794	ab177178
YX794:CAATGAATCCCAAAGG-1	16983	YX794	TRUE	Unknown	ab177178			YX794:CAATGAATCCCAAAGG-1	101432	22677	0.223568	YX794	ab177178
YX794:CAATGAATCCTTCGGG-1	1600	YX794	TRUE	TRUE	ab177178			YX794:CAATGAATCCTTCGGG-1	8952	1609	0.179736	YX794	ab177178
YX794:CAATGAGGTACGCACC-1	526	YX794	TRUE	Unknown	ab177178			YX794:CAATGAGGTACGCACC-1	3327	894	0.268711	YX794	ab177178
YX794:CAATGAGGTCCTCACT-1	3243	YX794	TRUE	TRUE	ab177178			YX794:CAATGAGGTCCTCACT-1	18259	4957	0.271483	YX794	ab177178
YX794:CAATGAGGTGCACCAC-1	1743	YX794	TRUE	TRUE	ab177178			YX794:CAATGAGGTGCACCAC-1	10647	3014	0.283084	YX794	ab177178
YX794:CAATGAGGTTACGCCA-1	2915	YX794	TRUE	TRUE	ab177178			YX794:CAATGAGGTTACGCCA-1	15832	3137	0.198143	YX794	ab177178
YX794:CAATGAGGTTTACCGG-1	1132	YX794	TRUE	TRUE	ab177178			YX794:CAATGAGGTTTACCGG-1	6867	1814	0.264162	YX794	ab177178
[truncated: 16,077 more rows]

## Sheet: Ext Fig6F
	UMAP_1	UMAP_2	Dataset
YX794:AAACAAGCAAGGATTT-1	6.64013	5.67862	DPT
YX794:AAACAAGCACATAACG-1	2.81083	5.97986	DPT
YX794:AAACCAGGTTAATCCA-1	-4.97274	7.84883	DPT
YX794:AAACCGCCACATAGCA-1	-3.9663	2.51628	DPT
YX794:AAACCGCCAGCTCGAG-1	-0.459205	-5.94184	DPT
YX794:AAACCGCCAGGACTAC-1	7.55972	-4.02296	DPT
YX794:AAACCGGTCAGTACCC-1	-0.269175	-10.2585	DPT
YX794:AAACCGGTCCCTGATA-1	-0.323766	-4.70869	DPT
YX794:AAACCGGTCCTCAGTA-1	5.39841	6.88132	DPT
YX794:AAACCGGTCGCTTGTA-1	3.05911	-5.88111	DPT
YX794:AAACCGGTCTGGGAAT-1	-0.956674	-4.7038	DPT
YX794:AAACGAACAAACCTAG-1	0.0423729	-5.90184	DPT
YX794:AAACGAACAACAAGTT-1	2.30502	6.82781	DPT
YX794:AAACGAACAGATAGAA-1	7.04346	5.25414	DPT
YX794:AAACGAACATAAACCG-1	-1.13658	-4.93753	DPT
YX794:AAACGGGCATTAGCGA-1	5.43173	7.45587	DPT
YX794:AAACGGTTCAATGTGA-1	2.26173	-5.03159	DPT
YX794:AAACGGTTCAGGTCGA-1	0.167769	-5.6127	DPT
YX794:AAACGGTTCCAGGATG-1	-5.58489	-2.26345	DPT
YX794:AAACGGTTCTGTAACT-1	1.41382	-5.98395	DPT
YX794:AAACTAGTCATAATGG-1	-1.63433	-6.91502	DPT
YX794:AAACTAGTCTAGCCAC-1	5.3556	7.4649	DPT
YX794:AAACTCGCATGGCTAA-1	9.50277	-2.31087	DPT
YX794:AAAGCCTAGAACAAGG-1	5.15677	7.68289	DPT
YX794:AAAGCCTAGCCAAACG-1	-6.5957	-3.0847	DPT
YX794:AAAGCCTAGGTAGCTG-1	-1.50222	-8.53957	DPT
YX794:AAAGCGAAGCGAAGCC-1	0.120562	-4.50362	DPT
YX794:AAAGCGAAGCTCAAGG-1	2.23201	-4.91836	DPT
YX794:AAAGCGAAGGCTTGTC-1	5.0241	-5.3781	DPT
YX794:AAAGCGAAGTAGGATC-1	4.83568	7.27315	DPT
YX794:AAAGGAAGTAAACCGA-1	3.58991	6.72377	DPT
YX794:AAAGGAAGTCGGTTCA-1	-0.480767	-4.68329	DPT
YX794:AAAGGAAGTTGCTGGC-1	0.410889	-9.91981	DPT
YX794:AAAGGCAAGCCGATAG-1	1.12332	-4.99553	DPT
YX794:AAAGGCAAGTGTGAGT-1	-4.95803	-2.25644	DPT
YX794:AAAGGCGCATAAAGGA-1	-0.990309	-8.68994	DPT
YX794:AAAGGCTTCAAACATG-1	0.210598	-9.50319	DPT
YX794:AAAGGCTTCAAATACG-1	3.24325	7.28575	DPT
YX794:AAAGGCTTCCTCTCGC-1	0.433576	-5.39923	DPT
YX794:AAAGGCTTCCTTAGTG-1	6.8878	5.21965	DPT
YX794:AAAGGGATCAGAAAGG-1	-0.947374	1.64828	DPT
YX794:AAAGGGATCTCCATGA-1	5.49093	7.31532	DPT
YX794:AAAGGGATCTGGATCC-1	-1.24445	-7.38772	DPT
YX794:AAAGGTACAGGCGAAA-1	-1.40847	-8.25141	DPT
YX794:AAAGGTACATGAGCTA-1	3.54314	-8.79964	DPT
YX794:AAATAGGCAGTGAACC-1	3.67884	-8.61927	DPT
YX794:AAATCCTTCATTACAC-1	5.01664	6.51967	DPT
YX794:AAATCCTTCCAACCTA-1	7.57593	-4.18613	DPT
YX794:AAATCCTTCCGTTATG-1	5.85118	-2.42039	DPT
YX794:AAATCCTTCGCTAGAG-1	1.54468	-6.12852	DPT
YX794:AAATCCTTCTTGACCA-1	1.21032	-4.7978	DPT
YX794:AAATCCTTCTTGCTCT-1	1.42292	-5.18059	DPT
YX794:AAATCGATCTAGGCGA-1	-1.55757	2.05382	DPT
YX794:AAATGGACAGGTCCCT-1	-9.04173	-3.41937	DPT
YX794:AAATGGACATCTATGC-1	9.33664	-2.35061	DPT
YX794:AAATTGCCAACCGTAA-1	-9.54379	-3.56272	DPT
YX794:AAATTGCCAATGAAGA-1	-6.067	-3.04982	DPT
YX794:AAATTGCCATTATCTG-1	3.37047	-5.19007	DPT
YX794:AACAACATCATGCGGA-1	2.49891	6.67314	DPT
YX794:AACAACATCCGTCCAG-1	2.66159	-0.301917	DPT
YX794:AACAAGTGTCGGTTAT-1	7.55211	-4.1061	DPT
YX794:AACAAGTGTTACTAGC-1	2.40048	-5.02421	DPT
YX794:AACAAGTGTTAGCTAC-1	5.37359	7.34778	DPT
YX794:AACAAGTGTTCCTCAC-1	3.71992	-8.742	DPT
YX794:AACACTAAGACTAATG-1	2.68009	-5.09187	DPT
YX794:AACACTAAGCTAAATG-1	0.486357	-9.75369	DPT
YX794:AACACTAAGCTTAGGG-1	1.62942	-5.20308	DPT
YX794:AACACTAAGGCTCAAG-1	-0.621024	-5.49675	DPT
YX794:AACATAGTCGACAAAC-1	5.2184	-2.05972	DPT
YX794:AACATCAAGTTAGGAC-1	-1.37213	-4.1614	DPT
YX794:AACATGATCCGAAACG-1	3.99415	-8.44467	DPT
YX794:AACATGATCGCCCGTA-1	-0.389397	-5.66338	DPT
YX794:AACCACACAAGCCTGG-1	0.157663	-9.96821	DPT
YX794:AACCACACAATTTGGG-1	-0.418741	-5.90056	DPT
YX794:AACCACACAGAAACCC-1	-1.69829	-7.64034	DPT
YX794:AACCACACAGGTGGAA-1	4.67832	7.44157	DPT
YX794:AACCAGGTCAACCGGA-1	1.25566	-6.47318	DPT
YX794:AACCAGGTCCGTAAGG-1	-5.4756	-2.43946	DPT
YX794:AACCCGGCAACGGTTA-1	7.51907	-3.94403	DPT
YX794:AACCCGGCACGATTCT-1	-1.69183	-7.65702	DPT
YX794:AACCCGGCAGCTCGAG-1	-10.0438	-3.32011	DPT
YX794:AACCGCGCAAGGACGA-1	-1.38692	-6.31096	DPT
YX794:AACCGCGCAATGAAGA-1	2.85504	-5.81143	DPT
YX794:AACCGCGCACGGATCG-1	-0.198692	-9.87117	DPT
YX794:AACCGCGCAGGTTGCG-1	5.35892	-2.12159	DPT
YX794:AACCGCGCATTATCTG-1	7.58244	-3.92337	DPT
YX794:AACCTGCTCAATGAGC-1	2.25052	-5.27014	DPT
YX794:AACCTGCTCTTAGCTG-1	5.11644	6.9476	DPT
YX794:AACCTTAGTCACTATA-1	0.0232093	-10.2883	DPT
YX794:AACCTTTAGAGGAACA-1	-9.13403	-3.52807	DPT
YX794:AACCTTTAGTATTGCT-1	4.8422	6.89525	DPT
YX794:AACCTTTAGTTTCTCC-1	0.500361	-7.79305	DPT
YX794:AACGATTCATTTGGCT-1	6.75567	5.44264	DPT
YX794:AACGCCCGTCCCAGAC-1	0.758673	-4.65775	DPT
YX794:AACGCCCGTGAGGGTT-1	6.89992	5.13846	DPT
YX794:AACGCCCGTTCTGGCA-1	-5.30712	-1.97717	DPT
YX794:AACGCGCAGCATCCTA-1	-4.14128	1.81666	DPT
YX794:AACGCGCAGGATTGGT-1	1.58268	-6.70853	DPT
YX794:AACGCTTGTATCGGCC-1	4.87366	6.96795	DPT
YX794:AACGCTTGTCAGTGCC-1	4.2928	-5.26028	DPT
YX794:AACGCTTGTGAGGGTT-1	-0.066586	-9.57975	DPT
YX794:AACGCTTGTTAAACGG-1	0.124996	-5.42579	DPT
YX794:AACGCTTGTTACAGCT-1	0.573785	-4.69482	DPT
YX794:AACGGATTCACACCGT-1	4.1227	6.65929	DPT
YX794:AACGGATTCCACCTGG-1	-0.566885	-9.09635	DPT
YX794:AACGGTGTCTGGGAAT-1	6.71497	5.37423	DPT
YX794:AACGGTTAGCAGGTAT-1	-5.13845	-2.55059	DPT
YX794:AACGGTTAGTGGCTAG-1	5.40648	7.30665	DPT
YX794:AACGGTTAGTTAACGA-1	5.70693	-2.18575	DPT
YX794:AACGTAATCAAGCTCC-1	-1.12731	-5.96281	DPT
YX794:AACGTAATCATTGAGA-1	4.76779	7.50951	DPT
YX794:AACGTAATCCATCACA-1	-1.36096	-8.07567	DPT
YX794:AACGTAATCGTTTCTC-1	-0.20427	-10.2772	DPT
YX794:AACGTAATCTACTAAC-1	0.949325	-4.87205	DPT
YX794:AACGTACAGGCATGGC-1	0.873327	-4.69296	DPT
YX794:AACGTACAGTACTGAA-1	8.17001	-3.5952	DPT
YX794:AACGTACAGTGTCCAC-1	4.38883	7.0735	DPT
YX794:AACGTACAGTTGCAGG-1	-0.226862	-5.55866	DPT
YX794:AACGTTAAGCATTAAG-1	3.54016	-6.0702	DPT
YX794:AACGTTAAGTAAAGGG-1	-3.72964	1.9279	DPT
YX794:AACGTTAAGTATTGGA-1	5.11777	6.6078	DPT
YX794:AACTAACCACCTGTAT-1	0.552998	-5.92768	DPT
YX794:AACTAACCACTAATCC-1	-0.271508	-9.64977	DPT
YX794:AACTAACCATATTGCC-1	0.0892656	-8.079	DPT
YX794:AACTAACCATCAATCC-1	-1.58294	-7.4436	DPT
YX794:AACTAACCATCAGTAG-1	-5.92059	-2.69075	DPT
YX794:AACTAAGTCCTTAACG-1	2.10521	-5.28101	DPT
YX794:AACTAAGTCTTGACCA-1	6.74937	5.47287	DPT
YX794:AACTGAGGTAAGGGCT-1	0.384974	-4.72328	DPT
YX794:AACTGAGGTTTGCTGG-1	1.37906	-5.34086	DPT
YX794:AACTGGCCAATTAGCG-1	4.43492	7.18713	DPT
YX794:AACTGGCCAGGATCAC-1	5.50509	-2.01252	DPT
YX794:AACTGGCCATGAGGGA-1	4.84012	7.20212	DPT
YX794:AACTTGTTCAATAACG-1	-5.0216	-2.02571	DPT
YX794:AACTTGTTCGAAGCAT-1	-4.17755	1.96304	DPT
YX794:AAGAATCGTTCCGGAC-1	3.6688	-8.83293	DPT
YX794:AAGACCAGTAGGTGAC-1	5.17445	-2.32941	DPT
YX794:AAGACCAGTTAGTTTG-1	-0.615617	-10.0869	DPT
YX794:AAGACTCAGAAAGGCA-1	-1.19857	-8.3178	DPT
YX794:AAGACTCAGCCATCAC-1	2.51553	-5.13033	DPT
YX794:AAGACTCAGGCCTAAG-1	3.66133	-6.32025	DPT
YX794:AAGACTCAGGGAGCAG-1	7.64106	-3.69504	DPT
YX794:AAGCCTCTCAATTAGG-1	0.911743	-5.48927	DPT
YX794:AAGCCTCTCCACAATT-1	0.894779	-4.836	DPT
YX794:AAGCCTCTCCTCTACT-1	1.55446	-5.00389	DPT
YX794:AAGCCTCTCGCGAGTA-1	8.05355	-3.47649	DPT
YX794:AAGCCTCTCTTTGGGC-1	5.04763	-4.85193	DPT
YX794:AAGCGATTCTAATCCG-1	5.04034	6.40548	DPT
YX794:AAGCGCTCAATTGACG-1	9.39517	-2.27436	DPT
YX794:AAGCGCTCACTCAATC-1	2.37565	6.91506	DPT
YX794:AAGCGCTCATCCTGGC-1	3.6863	-8.65669	DPT
YX794:AAGCGGGAGAAGCAAG-1	0.327107	-4.78707	DPT
YX794:AAGCGGGAGTCGCGAA-1	0.178055	-9.79928	DPT
YX794:AAGCGGGAGTTAACCT-1	5.6878	-2.45298	DPT
YX794:AAGCGGGAGTTTACGT-1	3.68547	-4.9101	DPT
YX794:AAGCGGGAGTTTCTGG-1	1.22953	-5.0443	DPT
YX794:AAGCTAATCAGGTCGA-1	0.432379	-9.15503	DPT
YX794:AAGCTAATCATTAGCT-1	0.13479	-9.25252	DPT
YX794:AAGCTAATCGCTTCGG-1	-0.639088	-9.88281	DPT
YX794:AAGCTAATCGGTTAGG-1	-5.92007	-2.01087	DPT
YX794:AAGCTAGGTATAGCGA-1	7.9531	-3.78389	DPT
YX794:AAGCTAGGTTTGCTCC-1	0.459334	-9.25405	DPT
YX794:AAGCTCGAGCAACCCT-1	0.956238	-5.07051	DPT
YX794:AAGCTCGAGGAAGTAG-1	3.45558	-8.66741	DPT
YX794:AAGCTTGCAAACATGT-1	-8.86155	-3.38853	DPT
YX794:AAGCTTGCAAATGCTG-1	2.73453	-5.68777	DPT
YX794:AAGCTTGCACCACAAA-1	-5.25881	-2.12333	DPT
YX794:AAGCTTGCACCGTTAT-1	0.303436	-7.33732	DPT
YX794:AAGCTTGCACTAGTAG-1	-0.896522	-8.80643	DPT
YX794:AAGCTTGCAGGATGGA-1	1.92068	-5.10383	DPT
YX794:AAGCTTGCATTGTTTG-1	1.78983	-5.0762	DPT
YX794:AAGGAACCACATTGTC-1	5.01285	6.57675	DPT
YX794:AAGGAACCAGTTAAAC-1	0.0735384	-4.36476	DPT
YX794:AAGGAACCATTGTCTA-1	-4.8857	-2.37092	DPT
YX794:AAGGAGGGTAAAGGTT-1	-6.00052	-2.24681	DPT
YX794:AAGGAGGGTAATGGTG-1	0.473509	-5.5742	DPT
YX794:AAGGCCGGTTGGGTAA-1	-5.806	-2.6616	DPT
YX794:AAGGCCGGTTTCACCC-1	0.786611	-8.33397	DPT
YX794:AAGGCTAGTGCGTAAA-1	3.03184	-5.46183	DPT
YX794:AAGGCTAGTTAGTTTG-1	2.14677	-5.06602	DPT
YX794:AAGGCTAGTTATGGGA-1	-1.37254	-7.58383	DPT
YX794:AAGGCTGTCAATCGGG-1	2.31527	-4.86501	DPT
YX794:AAGGCTGTCCTTATGG-1	4.8999	-4.96046	DPT
YX794:AAGGCTGTCGCGAGGT-1	2.09174	-5.14188	DPT
YX794:AAGGCTGTCTAGCCTA-1	0.443404	-8.24514	DPT
YX794:AAGGCTGTCTATATGC-1	0.546856	-7.96599	DPT
YX794:AAGGCTTAGACAAACC-1	-0.0749999	-9.1985	DPT
YX794:AAGGCTTAGGACGAAA-1	3.64156	7.10065	DPT
YX794:AAGGGAGGTACAATGG-1	7.41419	-3.61631	DPT
YX794:AAGGGAGGTCATTACA-1	-4.04075	2.36026	DPT
YX794:AAGGGAGGTGGGTAAC-1	0.368588	-4.59777	DPT
YX794:AAGGGCCTCAATTGCT-1	4.82761	6.85037	DPT
YX794:AAGGTATGTCTGTGCA-1	-1.97211	-7.74346	DPT
YX794:AAGGTATGTGCACCAC-1	5.0915	-1.95467	DPT
YX794:AAGGTATGTGCTTCTC-1	3.24253	-5.43585	DPT
YX794:AAGGTTATCACAGCAG-1	2.71396	-7.33914	DPT
YX794:AAGGTTATCATGAGGT-1	0.581183	-9.48535	DPT
YX794:AAGGTTATCCCTGATA-1	0.18208	-9.57566	DPT
YX794:AAGGTTATCCGAAACG-1	-0.283836	-5.65663	DPT
YX794:AAGGTTATCGCGACTT-1	0.136327	-9.43034	DPT
YX794:AAGTAACGTAGCTTAC-1	-0.622725	-8.75271	DPT
YX794:AAGTAACGTCATAGAG-1	-6.21128	-2.88005	DPT
YX794:AAGTAACGTCCATTAA-1	4.01376	5.76333	DPT
YX794:AAGTAACGTCTTGACG-1	-0.603712	-9.01282	DPT
YX794:AAGTAACGTGGCTTAT-1	5.04118	6.82752	DPT
YX794:AAGTAACGTTAATCCA-1	0.95074	-5.00343	DPT
YX794:AAGTAACGTTAGTGCT-1	7.80245	-4.26908	DPT
YX794:AAGTAACGTTGTTGTA-1	5.55115	7.37782	DPT
YX794:AAGTAGGAGCTCCTAA-1	4.26411	7.14418	DPT
YX794:AAGTCATCACCTGGTC-1	-5.03982	-2.29584	DPT
YX794:AAGTCATCAGGAATAA-1	-0.146536	-5.21003	DPT
YX794:AAGTCATCAGGTATTG-1	-1.5586	1.84751	DPT
YX794:AAGTCATCATCATCAC-1	7.64367	-3.97324	DPT
YX794:AAGTCCCTCCCAGTAC-1	5.124	6.79351	DPT
YX794:AAGTCCCTCCCTGTGG-1	-5.57019	-2.78598	DPT
YX794:AAGTCCCTCGTGATGG-1	-5.74347	-2.68527	DPT
YX794:AAGTGAACACCTCACA-1	-1.59799	-7.32724	DPT
YX794:AAGTGAACAGTAATCG-1	0.491736	-4.39859	DPT
YX794:AAGTTTGAGCAACAAC-1	-5.42797	-2.65119	DPT
YX794:AAGTTTGAGTAACACA-1	-5.64264	8.84961	DPT
YX794:AAGTTTGAGTAGGTTA-1	2.15043	-5.05689	DPT
YX794:AATACCCGTATTACTG-1	-1.75071	-7.57576	DPT
YX794:AATACCCGTCATCACG-1	1.30757	-5.35149	DPT
YX794:AATACCCGTGACCTTG-1	4.98233	7.01492	DPT
YX794:AATACCCGTTTAACCA-1	-1.13303	1.90763	DPT
YX794:AATACTGAGCAAGTGT-1	6.82	5.10194	DPT
YX794:AATACTGAGCATATAG-1	4.21298	-5.18333	DPT
YX794:AATACTGAGGCAACAT-1	-0.0630026	-10.2799	DPT
YX794:AATACTGAGTATCCGC-1	-1.92847	-9.23408	DPT
YX794:AATAGCCAGCAAGTCG-1	-0.0595205	-10.0304	DPT
YX794:AATAGCCAGCGATATA-1	-0.0348492	-4.80639	DPT
YX794:AATAGCCAGCGGTTAG-1	4.98384	-5.18562	DPT
YX794:AATAGCTCAACGGTGT-1	3.08924	-8.00901	DPT
YX794:AATAGCTCATACTTGC-1	-0.421299	-5.62276	DPT
YX794:AATATCCTCAGCAATA-1	-1.46622	1.33727	DPT
YX794:AATATCCTCGACAAGT-1	1.37249	-6.13017	DPT
YX794:AATATCCTCGAGGAGG-1	-1.52224	1.99027	DPT
YX794:AATATCCTCTAGTTCG-1	0.821755	-7.5424	DPT
YX794:AATATCGAGAAGGAAT-1	-2.5342	1.95544	DPT
YX794:AATATCGAGGTGCTTC-1	7.73924	-3.72805	DPT
YX794:AATATGGTCCTCCCAC-1	-0.721173	-5.61646	DPT
YX794:AATATGGTCTAAGTCT-1	9.20443	-2.74636	DPT
YX794:AATCACGCAGGAGCTT-1	7.51888	-3.96491	DPT
YX794:AATCACTTCAATCGTT-1	-1.14701	1.57337	DPT
YX794:AATCATGAGAAACCTA-1	3.70548	-8.75622	DPT
YX794:AATCATGAGCCAGTAG-1	5.80353	-2.40129	DPT
YX794:AATCATGAGGATAACC-1	3.56806	-8.91019	DPT
YX794:AATCCTTAGGTAGCTG-1	6.67353	5.44673	DPT
YX794:AATCGCACACCTGGCT-1	-5.02872	-2.10892	DPT
YX794:AATCGCACACGGTCAG-1	-1.22261	1.88824	DPT
YX794:AATCGTTTCACGGATG-1	0.65397	-8.70452	DPT
YX794:AATCGTTTCGCAATTT-1	-4.1556	1.88703	DPT
YX794:AATCTCTAGAATGACC-1	3.38749	-6.23587	DPT
YX794:AATCTCTAGCGCTTGT-1	0.395417	-4.55138	DPT
YX794:AATCTCTAGCGGGAAG-1	-5.3786	-2.41072	DPT
YX794:AATCTGTTCAGGATTA-1	-1.90721	-7.99904	DPT
YX794:AATCTGTTCCTCATGA-1	-0.216319	-7.54591	DPT
YX794:AATCTGTTCCTTAGTG-1	2.54055	-0.566385	DPT
YX794:AATCTGTTCTAGGCGA-1	-0.22451	-7.65753	DPT
YX794:AATCTGTTCTGTAACT-1	0.397224	-5.8286	DPT
YX794:AATGACCAGCATGTTT-1	1.53655	-5.53443	DPT
YX794:AATGACCAGGTAGCTG-1	-4.05331	2.29603	DPT
YX794:AATGACTCAATAAAGG-1	1.09469	-5.49967	DPT
YX794:AATGACTCAGCTAGCG-1	-4.28869	2.86384	DPT
YX794:AATGAGGAGTTACTAC-1	-1.38813	-8.31956	DPT
YX794:AATGCAATCAGTGAAC-1	-0.106946	-6.37319	DPT
YX794:AATGCAATCCCAGTAC-1	-4.13656	1.87816	DPT
YX794:AATGCAATCGAAGCAT-1	-0.720157	-6.38349	DPT
YX794:AATGCCTGTGTAATGG-1	0.245946	-8.70434	DPT
YX794:AATGGAACACCTTCCT-1	0.214892	-9.90871	DPT
YX794:AATGGAACACGCCCAT-1	-1.69369	-7.30594	DPT
YX794:AATGGAACAGCTCATT-1	0.690965	-4.66592	DPT
YX794:AATGGAACATAGACGC-1	5.14906	7.07047	DPT
YX794:AATGGAACATGGTTAG-1	-1.40737	2.08859	DPT
YX794:AATGGCCCAATAAAGG-1	-9.59557	-3.31221	DPT
YX794:AATGGCCCATGCTCCA-1	-4.89741	-2.48631	DPT
YX794:AATGGTCAGCAACCCT-1	3.45101	-5.81842	DPT
YX794:AATGGTCAGCCTTTCT-1	0.0436006	-4.77191	DPT
YX794:AATGTCGCAAATACCG-1	-1.65548	-7.83267	DPT
YX794:AATGTCGCACCACAAA-1	2.76347	-5.66681	DPT
YX794:AATGTCGCAGCTCGCT-1	0.490952	-9.10789	DPT
YX794:AATGTGATCATAAGCA-1	-4.01595	1.96601	DPT
YX794:AATGTGATCGCTCAAC-1	1.39165	-5.27479	DPT
YX794:AATGTGGGTAAGGCCG-1	3.05271	-5.88581	DPT
YX794:AATGTGGGTAGTTGGA-1	-4.25574	2.1567	DPT
YX794:AATGTGGGTCCTAAGT-1	3.50398	-6.32269	DPT
YX794:AATTACCTCAGCCTGT-1	1.98537	-6.25178	DPT
YX794:AATTACCTCATAACGA-1	0.330679	-8.68425	DPT
YX794:AATTACCTCCCGCACA-1	-4.63696	8.27474	DPT
YX794:AATTACCTCGCTTCAA-1	3.42928	-6.23675	DPT
YX794:AATTAGCCAGCAAATT-1	0.0371724	-10.1371	DPT
YX794:AATTAGCCATAGCTTC-1	0.346863	-4.32845	DPT
YX794:AATTCGTTCAAACTGA-1	5.83681	-2.41835	DPT
YX794:AATTGAGTCCGCCTCT-1	-0.560441	-6.05759	DPT
YX794:AATTGAGTCCTCACGG-1	0.733124	-4.62385	DPT
YX794:AATTGAGTCGCTAGAG-1	-5.18227	-2.07888	DPT
YX794:AATTGAGTCTCAATCG-1	-5.26427	-2.45114	DPT
YX794:AATTGGATCATAAGCA-1	-0.221284	-5.70362	DPT
YX794:AATTGGATCTAACCGC-1	-4.20077	8.23642	DPT
YX794:AATTGGATCTGTTGGC-1	5.1245	0.924266	DPT
YX794:ACAAACGGTGGATGCG-1	4.54151	-4.43695	DPT
YX794:ACAAAGCTCAAACTGA-1	4.06865	7.34126	DPT
YX794:ACAAAGCTCAGAAAGG-1	-0.0464332	-9.95223	DPT
YX794:ACAAAGCTCGTGATAA-1	-1.5552	1.67394	DPT
YX794:ACAAAGCTCTTAGCCA-1	7.39394	-3.96687	DPT
YX794:ACAAAGGAGAAGGGTA-1	2.00385	6.21967	DPT
YX794:ACAAAGGAGGAACCTG-1	-1.69512	-7.31343	DPT
YX794:ACAAAGGAGGCTAATA-1	-1.54909	-7.67024	DPT
YX794:ACAAAGGAGTGGCCAA-1	5.84165	-2.41646	DPT
YX794:ACAACATCACTTAGCT-1	-1.0625	1.40988	DPT
YX794:ACAACATCAGGTGACT-1	0.714292	-4.47826	DPT
YX794:ACAACATCAGTAATCG-1	9.12442	-2.53259	DPT
YX794:ACAACATCATAGACGC-1	3.46246	6.27064	DPT
YX794:ACAACCTGTCAATGAG-1	4.21678	-5.33793	DPT
YX794:ACAACCTGTTATATCG-1	7.28274	-3.92438	DPT
YX794:ACAACGGTCACACAAA-1	-0.718562	-5.9518	DPT
YX794:ACAACGGTCCTCATGA-1	-4.12714	1.85955	DPT
YX794:ACAACGGTCCTTAACG-1	5.50632	7.13414	DPT
YX794:ACAACGGTCCTTAGAT-1	-1.34872	-7.6807	DPT
YX794:ACAACGGTCGTCCTTT-1	1.66918	-5.8697	DPT
YX794:ACAACGGTCTAAGCTT-1	2.07376	6.65985	DPT
YX794:ACAACTAAGGGTTATA-1	1.47493	-5.42569	DPT
YX794:ACAACTAAGGTCATGG-1	-1.84285	-8.87273	DPT
YX794:ACAAGGTTCCACCTGG-1	3.86185	-8.437	DPT
YX794:ACAAGTATCACACCGT-1	-6.37023	-2.58804	DPT
YX794:ACAAGTATCCTTCGGG-1	-9.54604	-3.58545	DPT
YX794:ACAAGTATCTAACTGT-1	1.24544	-4.92189	DPT
YX794:ACAATGTCAAGCCTCC-1	-1.61594	-7.91625	DPT
YX794:ACAATGTCACATAACG-1	7.55603	-3.83788	DPT
YX794:ACAATGTCAGGAATAA-1	-5.32839	-2.13112	DPT
YX794:ACACAATCAGCCTAAA-1	3.58218	-8.59296	DPT
YX794:ACACAATCATGAGCCG-1	0.596229	-8.10441	DPT
YX794:ACACCGGCAAGGTGTC-1	4.36865	7.38647	DPT
YX794:ACACCGGCAGTTGGGT-1	3.62807	-8.50458	DPT
YX794:ACACCGGCATGGTTAG-1	2.94891	-5.90901	DPT
YX794:ACACCGTTCCGGTTTA-1	-1.2853	-5.78412	DPT
YX794:ACACCGTTCCTTCGGG-1	-5.68736	-2.32856	DPT
YX794:ACACGCAAGAGATTCA-1	4.45517	-5.00119	DPT
YX794:ACACTTGTCAAATACG-1	0.435087	-7.62121	DPT
YX794:ACAGCACCAGGGAGTA-1	1.79679	-6.06248	DPT
YX794:ACAGCCTTCACTAAGA-1	3.42961	-6.23524	DPT
YX794:ACAGCCTTCATAATGG-1	0.768868	-8.73954	DPT
YX794:ACAGCCTTCTGTCAGC-1	5.2886	7.30256	DPT
YX794:ACAGCCTTCTTTAGGT-1	-2.175	-7.93311	DPT
YX794:ACAGCGGGTTAACTGC-1	-5.13851	-2.09322	DPT
YX794:ACAGCGGGTTACTTCT-1	4.58772	-8.4542	DPT
YX794:ACAGCGGGTTGTGACT-1	1.04862	-5.25794	DPT
YX794:ACAGGCGGTGTCACGC-1	-0.130552	-4.93816	DPT
YX794:ACAGGCTCAAAGTCAT-1	3.93092	-8.72367	DPT
YX794:ACAGGCTCAAGTTAGT-1	1.37035	-6.12729	DPT
YX794:ACAGGCTCACATGCCC-1	3.74722	-5.49568	DPT
YX794:ACAGGCTCACTGTCAT-1	3.29037	-6.19103	DPT
YX794:ACAGGCTCAGGACTAC-1	-1.68121	-7.84093	DPT
YX794:ACAGGTTAGCAAGTGT-1	-3.37334	2.31489	DPT
YX794:ACAGGTTAGCTTAGTT-1	0.499617	-8.88599	DPT
YX794:ACAGGTTAGGACCATG-1	2.9537	-5.6911	DPT
YX794:ACAGTGAGTCCTAACG-1	4.87274	6.79818	DPT
YX794:ACAGTGAGTGAATCGA-1	5.6364	-2.15453	DPT
YX794:ACATAGCAGATTAGGC-1	-1.35487	-9.47252	DPT
YX794:ACATAGCAGTTAGGCG-1	4.69992	6.99646	DPT
YX794:ACATAGCAGTTATGAG-1	-0.595451	-4.95802	DPT
YX794:ACATAGCAGTTTCACG-1	1.74633	-5.98452	DPT
YX794:ACATAGTCATCACAGA-1	-9.20918	-3.41832	DPT
YX794:ACATGAATCACTTGCA-1	-4.19002	1.79632	DPT
YX794:ACATGAATCTAACCCA-1	5.02371	-4.19997	DPT
YX794:ACATGCCTCTAACCCA-1	3.62702	6.49731	DPT
YX794:ACATTACTCATTTAGC-1	-4.78983	8.69863	DPT
YX794:ACATTACTCCACAATT-1	4.35806	7.44585	DPT
YX794:ACATTACTCGATCCGT-1	4.04704	7.61232	DPT
YX794:ACATTCAGTTACGCCA-1	-9.49689	-3.40822	DPT
YX794:ACATTCAGTTGCAATC-1	-1.48568	-8.04116	DPT
YX794:ACATTCAGTTTGAGTC-1	1.51039	-4.9209	DPT
YX794:ACATTGCGTTGCTCTC-1	-4.17272	2.08205	DPT
YX794:ACATTGCGTTTATTCC-1	2.74806	-5.02851	DPT
YX794:ACATTGTTCACAATAG-1	3.6295	7.15962	DPT
YX794:ACCAAATCAAATACCG-1	0.423795	-9.18528	DPT
YX794:ACCAAATCACCAACAA-1	0.527034	-9.4191	DPT
YX794:ACCAAATCAGCTCGCT-1	-0.265	-5.63991	DPT
YX794:ACCAAATCATGAGCTA-1	-1.53801	-8.88648	DPT
YX794:ACCAACCTCCACAATT-1	4.84244	7.01487	DPT
YX794:ACCAACCTCCATCAGC-1	-9.7947	-3.50519	DPT
YX794:ACCAACCTCGGTTAGG-1	0.460525	-8.51933	DPT
YX794:ACCAACCTCTGTCAGC-1	8.54544	-3.14455	DPT
YX794:ACCACAACAAGCTCAA-1	4.89124	6.60235	DPT
YX794:ACCACAACACTAGTAG-1	-0.124223	-5.31544	DPT
YX794:ACCACAACACTCAGTT-1	7.91074	-4.06867	DPT
YX794:ACCACAACAGTTTCTA-1	1.00467	-6.39528	DPT
YX794:ACCAGCAAGGCAATGT-1	-1.08565	-7.56843	DPT
YX794:ACCAGCAAGGTGCTTC-1	-1.2963	1.55885	DPT
YX794:ACCAGCAAGTTATGGA-1	-5.96927	-2.11189	DPT
YX794:ACCAGGTCAAACATGT-1	0.435626	-9.27324	DPT
YX794:ACCATATTCAGTATAG-1	4.76516	6.87821	DPT
YX794:ACCATATTCCGGATTC-1	-1.16496	-6.50672	DPT
YX794:ACCATATTCGCTTTAG-1	-1.51604	-7.6286	DPT
YX794:ACCATATTCGGCTATC-1	-0.585504	-5.72053	DPT
YX794:ACCATGCTCCAGGATG-1	-0.197834	-4.72607	DPT
YX794:ACCCGTAGTTCTGGCA-1	-4.25377	8.36681	DPT
YX794:ACCCGTAGTTGCTCCT-1	0.502956	-4.98007	DPT
YX794:ACCCTCCTCCTTGCAA-1	-1.75277	1.89449	DPT
YX794:ACCCTCCTCGATATTC-1	3.70964	-8.80586	DPT
YX794:ACCCTGGTCCACTATG-1	1.05967	-5.16549	DPT
YX794:ACCCTGGTCTTGTTGG-1	5.21438	7.12466	DPT
YX794:ACCCTTAAGTGCGGTA-1	5.37067	7.33359	DPT
YX794:ACCCTTGCAAGGATGG-1	0.266992	-4.95271	DPT
YX794:ACCCTTGCACTGTCAT-1	-0.624213	-6.55669	DPT
YX794:ACCGAAGTCATGGTCC-1	-0.0221831	-4.07879	DPT
YX794:ACCGAAGTCCAAATAG-1	6.77775	5.41803	DPT
YX794:ACCGAAGTCGTGCTTA-1	-9.68746	-3.52897	DPT
YX794:ACCGCGTGTGCCGGAA-1	4.53354	7.28524	DPT
YX794:ACCGCGTGTGCTCATG-1	-1.74508	-7.97068	DPT
YX794:ACCGCGTGTTCATTCT-1	5.70219	-2.32945	DPT
YX794:ACCGCTAGTAGTCATC-1	-1.71459	-7.59281	DPT
YX794:ACCGCTAGTCCTGAGC-1	9.50033	-2.41603	DPT
YX794:ACCGGCTGTCCTAAGT-1	-5.79671	-2.97887	DPT
YX794:ACCGGCTGTGAAACAT-1	9.46337	-2.57322	DPT
YX794:ACCGGCTGTTAGTACC-1	1.30207	-6.53221	DPT
YX794:ACCGGTTTCAAGGAAG-1	-1.014	1.51192	DPT
YX794:ACCGGTTTCCAACCTA-1	-2.83147	1.96513	DPT
YX794:ACCGTTATCAAACATG-1	3.19757	-8.7221	DPT
YX794:ACCGTTATCCAAACTT-1	9.41452	-2.24854	DPT
YX794:ACCGTTATCCTTGAGC-1	-5.84846	-2.33682	DPT
YX794:ACCTAAGCAAGCCTCC-1	1.78917	-5.28575	DPT
YX794:ACCTAAGCAAGGCTGT-1	1.42316	-5.397	DPT
YX794:ACCTAAGCAGAGAGCA-1	0.00589203	-4.07655	DPT
YX794:ACCTAGCTCGGTCCAT-1	-6.57032	-2.85005	DPT
YX794:ACCTAGCTCGTTAGTT-1	9.32119	-2.5057	DPT
YX794:ACCTCAATCAGAAAGG-1	-1.36107	2.19205	DPT
YX794:ACCTCAATCCGCCTAG-1	2.24688	-5.10712	DPT
YX794:ACCTCAATCGCTCAAC-1	-1.87643	-7.56713	DPT
YX794:ACCTCCCTCATGCCTA-1	3.49184	-8.34626	DPT
YX794:ACCTCCCTCCTGAAGG-1	5.38599	-2.10456	DPT
YX794:ACCTCCCTCGTTATGT-1	4.166	-4.55603	DPT
YX794:ACCTCCCTCTATTGAC-1	-1.13249	1.52297	DPT
YX794:ACCTCTAAGCAGGTAT-1	-9.26655	-3.66535	DPT
YX794:ACCTCTAAGCTTTAGT-1	-0.755177	-6.23305	DPT
YX794:ACCTCTAAGTCAAGAC-1	4.71957	-5.18741	DPT
YX794:ACCTGGAAGCTAACTT-1	3.17248	-5.97888	DPT
YX794:ACCTGGAAGTCAATTC-1	4.92568	-4.8743	DPT
YX794:ACCTGGTTCGATCCGT-1	2.80582	-5.80675	DPT
YX794:ACCTGTTCAGGTGAGA-1	5.06418	-4.73955	DPT
YX794:ACCTGTTCATCCGGGA-1	-0.703311	-6.26753	DPT
YX794:ACCTTAAGTACCGTTG-1	-6.00975	-2.46673	DPT
YX794:ACCTTAAGTCAATTGC-1	1.26802	-5.23263	DPT
YX794:ACCTTAAGTCATAGAG-1	-1.04173	-8.66603	DPT
YX794:ACCTTAAGTGTGATTC-1	-1.36363	-7.93702	DPT
YX794:ACCTTACCAAGCGCAT-1	-1.30021	1.74327	DPT
YX794:ACCTTACCAGGTTACA-1	1.87172	-5.01866	DPT
YX794:ACCTTAGTCACAAAGC-1	-4.3158	2.03038	DPT
YX794:ACCTTAGTCCTAGTGC-1	0.317358	-9.39487	DPT
YX794:ACCTTGCAGATGAACC-1	1.68022	-5.33323	DPT
YX794:ACCTTGCAGCAGCCAA-1	5.40785	-2.4927	DPT
YX794:ACCTTGCAGTAAAGCC-1	-1.48283	-8.4929	DPT
YX794:ACCTTTGAGCAACAAC-1	5.01946	7.38679	DPT
YX794:ACGAATATCAAATCAG-1	1.77739	-5.98928	DPT
YX794:ACGAATATCAACAACA-1	0.665556	-8.01647	DPT
YX794:ACGATTGCAAGTGGCT-1	-6.85907	-2.86761	DPT
YX794:ACGATTGCACCAAAGC-1	4.21345	7.13066	DPT
YX794:ACGCACGCATTACAGG-1	0.53297	-9.75871	DPT
YX794:ACGCATGAGCCAATCC-1	-1.59436	2.19396	DPT
YX794:ACGCATGAGCCATCAC-1	1.34964	-5.83377	DPT
YX794:ACGCCACGTAAACCGA-1	-0.765476	-8.73896	DPT
YX794:ACGCCACGTATGGTCT-1	9.47994	-2.4546	DPT
YX794:ACGCCCATCAAACCGG-1	0.300666	-9.59924	DPT
YX794:ACGCCTAGTACCGGCT-1	5.76279	-2.41828	DPT
YX794:ACGCCTAGTAGCGCTC-1	-9.29826	-3.60576	DPT
YX794:ACGCCTAGTCTAATCA-1	0.419127	-4.49731	DPT
YX794:ACGCCTAGTGTCCTGA-1	6.83624	5.60161	DPT
YX794:ACGCGCACAACCCTTG-1	1.05352	-5.64294	DPT
YX794:ACGCGCACAGTTTCCG-1	-1.51425	1.70351	DPT
YX794:ACGCGCACATGACCAA-1	4.36297	6.75455	DPT
YX794:ACGCTAACAAGCTCAA-1	-9.16958	-3.61311	DPT
YX794:ACGCTAACATATTGCC-1	4.62529	6.69486	DPT
YX794:ACGCTTGGTCATGCCA-1	-4.16094	1.90907	DPT
YX794:ACGCTTGGTGCACCAC-1	4.50391	7.23626	DPT
YX794:ACGGACCAGCCATCAC-1	-1.11992	-5.73769	DPT
YX794:ACGGACCAGCCGGTAA-1	-1.5021	-8.87439	DPT
YX794:ACGGACCAGGTAAGTC-1	-1.34027	-7.58945	DPT
YX794:ACGGATCCAATACCCT-1	-1.48809	1.44505	DPT
YX794:ACGGGAACAAATAAGG-1	-0.0502719	-4.63685	DPT
YX794:ACGGGAACAAATGCGC-1	0.0193611	-4.51435	DPT
YX794:ACGGGAACAGGATGGA-1	-0.730208	-5.38318	DPT
YX794:ACGGTAAGTAGTTACC-1	-1.46289	-6.6841	DPT
YX794:ACGGTTCTCACGGATG-1	-1.88774	-7.64147	DPT
YX794:ACGGTTCTCGAAGTTA-1	0.666697	-8.10801	DPT
YX794:ACGGTTGAGATAGACC-1	1.51997	-5.23558	DPT
YX794:ACGGTTGAGCTAATCT-1	1.17312	-5.0611	DPT
YX794:ACGGTTGAGCTCGACT-1	6.67176	4.06648	DPT
YX794:ACGGTTGAGGCGCAGT-1	-0.38003	-5.2546	DPT
YX794:ACGGTTTGTAACGTGA-1	4.67379	-4.95845	DPT
YX794:ACGTAAGGTAGAGGGA-1	3.77792	7.18433	DPT
YX794:ACGTAAGGTCATTACA-1	7.68699	-4.01961	DPT
YX794:ACGTAAGGTTGTGACT-1	-4.45004	2.13334	DPT
YX794:ACGTAATCATAACCAG-1	-1.88372	-7.56845	DPT
YX794:ACGTAGTAGGGAGCAG-1	4.86085	-5.01511	DPT
YX794:ACGTATTTCAAGCGCA-1	-1.05635	-7.02458	DPT
YX794:ACGTATTTCGTACAAA-1	-3.91411	2.25306	DPT
YX794:ACGTATTTCTAGCCTA-1	2.84587	-5.8539	DPT
YX794:ACGTATTTCTTTGTGG-1	-1.38773	1.47039	DPT
YX794:ACGTCAACACTAGCTT-1	1.58421	-5.77201	DPT
YX794:ACGTCACTCACCTATG-1	3.32674	-6.28049	DPT
YX794:ACGTCACTCGCAATTT-1	4.83885	7.34425	DPT
YX794:ACGTTAAAGCGCTACT-1	5.2297	7.05853	DPT
YX794:ACGTTAAAGCTGCTAC-1	-5.71214	-2.99055	DPT
YX794:ACGTTACGTACTAACC-1	5.62899	-2.4582	DPT
YX794:ACGTTACGTCCTGACA-1	3.71494	-8.48049	DPT
YX794:ACGTTATTCCTTAACG-1	2.30373	-4.89635	DPT
YX794:ACGTTATTCGATTAAG-1	8.9721	-1.96473	DPT
YX794:ACGTTATTCGATTATC-1	-2.84342	2.22583	DPT
YX794:ACGTTATTCGATTCAT-1	3.49702	-6.00583	DPT
YX794:ACGTTTCCAACCGCTC-1	1.12523	-4.80279	DPT
YX794:ACGTTTCCAAGCCTGG-1	-1.52516	-7.95072	DPT
YX794:ACGTTTCCAATCGTGA-1	-0.787703	-6.01119	DPT
YX794:ACGTTTCCACAAAGCC-1	-1.84062	-8.1556	DPT
YX794:ACTAACCGTGGATTGA-1	-3.98003	2.76877	DPT
YX794:ACTAGCCTCAAACTGA-1	2.06	-6.2255	DPT
YX794:ACTAGCCTCCAGCTCG-1	2.437	-5.22193	DPT
YX794:ACTAGCCTCTTGAATC-1	-3.51055	2.3262	DPT
YX794:ACTAGGTAGCTCATGC-1	-4.20649	1.9331	DPT
YX794:ACTAGTCGTAACCGGG-1	-5.75039	-2.45205	DPT
YX794:ACTAGTCGTGATGAAT-1	5.48088	7.46122	DPT
YX794:ACTAGTCGTGCAACAA-1	-1.1711	-8.05041	DPT
YX794:ACTAGTCGTGTTACAC-1	-6.57576	-1.47593	DPT
YX794:ACTCACTCACCGTTGC-1	0.329209	-9.04604	DPT
YX794:ACTCAGGAGTGATTCT-1	6.65829	5.63153	DPT
YX794:ACTCCTAAGATTCAAG-1	-3.59924	2.06944	DPT
YX794:ACTCCTAAGATTGACA-1	-4.87949	-2.19954	DPT
YX794:ACTCCTAAGCCTAATT-1	-0.576848	-5.94629	DPT
YX794:ACTCCTAAGTATAGCA-1	-0.867867	-7.22447	DPT
YX794:ACTCGCTAGCGATGCA-1	-0.0949302	-9.39038	DPT
YX794:ACTCGCTAGGTCATTT-1	-1.43423	-8.45957	DPT
YX794:ACTGAATCAAACCTAG-1	-1.92545	-7.41281	DPT
YX794:ACTGAATCAGCAAGCT-1	5.42347	6.81317	DPT
YX794:ACTGAATCATTGTGAG-1	-1.16174	1.96554	DPT
YX794:ACTGAGGTCCGGATTC-1	-0.657685	-5.064	DPT
YX794:ACTGCAACAGGCTCCT-1	1.83758	-4.91356	DPT
YX794:ACTGGCTTCCGGCTAT-1	3.50849	-8.87751	DPT
YX794:ACTTACTAGCAAGTCG-1	-0.145665	-4.9442	DPT
YX794:ACTTACTAGCCAAACG-1	3.44112	-6.21412	DPT
YX794:ACTTACTAGCGGGACT-1	7.62897	-3.72197	DPT
YX794:ACTTACTAGTAAGTCA-1	-5.05452	8.89484	DPT
YX794:ACTTACTAGTCGCGAA-1	3.61341	-8.36398	DPT
YX794:ACTTAGCGTACAAACG-1	4.91659	6.24949	DPT
YX794:ACTTAGTTCAAATACG-1	0.975286	-4.7867	DPT
YX794:ACTTAGTTCGCTAGCT-1	-5.78043	-1.79499	DPT
YX794:ACTTAGTTCTGGATCC-1	3.36156	-5.70566	DPT
YX794:ACTTCACCAGTAATCG-1	8.79928	-2.65278	DPT
YX794:ACTTCACCAGTTGGCG-1	-1.01657	2.08555	DPT
YX794:ACTTCCCGTTAGCGTT-1	-5.81191	-2.75354	DPT
YX794:ACTTCCCGTTTCCGGA-1	1.47994	-5.1084	DPT
YX794:ACTTCGTCAATTTGGG-1	-1.03519	-6.09031	DPT
YX794:ACTTCGTCAGAAATGA-1	7.88621	-3.8957	DPT
YX794:ACTTCGTCATCCTGCA-1	7.67755	-3.88865	DPT
YX794:ACTTGCATCCAGGACA-1	0.679962	-7.81371	DPT
YX794:ACTTGCTCAGGATGTC-1	-0.237425	-4.45543	DPT
YX794:ACTTTGTAGGCGTAAT-1	-0.639255	-5.36959	DPT
YX794:ACTTTGTAGTTACCCA-1	1.94196	6.52451	DPT
YX794:AGAAAGCCACATTGTC-1	0.899564	-5.27683	DPT
YX794:AGAACAACACCTTCAG-1	0.382765	-9.95807	DPT
YX794:AGAACAACAGTCTATC-1	5.45318	-2.13764	DPT
YX794:AGAACAACATTACGTC-1	2.41872	6.71165	DPT
YX794:AGAACAACATTGACTC-1	-4.224	1.96993	DPT
YX794:AGAACCTAGCCGCAAA-1	1.043	-5.06323	DPT
YX794:AGAACCTAGTCAACAA-1	-0.366488	-5.82912	DPT
YX794:AGAATCTCACCAACAA-1	0.789729	-5.76312	DPT
YX794:AGAATCTCAGATAATC-1	4.7973	7.13566	DPT
YX794:AGACAAACACTTAGCT-1	-1.45275	-8.26019	DPT
YX794:AGACTAGGTGGATGCG-1	7.71341	-3.8393	DPT
YX794:AGACTGAGTAGGCGCA-1	-1.75169	2.03647	DPT
YX794:AGACTGAGTTGTGGTT-1	-1.70695	-7.66547	DPT
YX794:AGAGCAAAGGACTTAA-1	1.69463	-6.37452	DPT
YX794:AGAGCCGGTTGCTCTC-1	1.61311	-5.11796	DPT
YX794:AGAGGAGGTCCCGGAT-1	0.128582	-5.57242	DPT
YX794:AGAGGAGGTCCGTTAG-1	2.03871	7.26154	DPT
YX794:AGAGGAGGTTCCCGTT-1	-8.75781	-3.27586	DPT
YX794:AGAGGAGGTTCCGGAC-1	5.19869	7.24109	DPT
YX794:AGAGGAGGTTTAACCA-1	9.43873	-2.5515	DPT
YX794:AGAGGGAGTCAGTAAG-1	6.66895	5.41373	DPT
YX794:AGATGCCCATAAGCAT-1	1.0808	-5.02795	DPT
YX794:AGATTCAAGGATTATG-1	1.46963	-5.38835	DPT
YX794:AGATTCAAGTCAACAA-1	0.494703	-9.60567	DPT
YX794:AGATTGATCCAAATTC-1	0.49104	-7.65733	DPT
YX794:AGATTGATCCGTCCAG-1	3.41982	-5.11187	DPT
YX794:AGATTGATCCTGGATC-1	-5.17393	-1.99401	DPT
YX794:AGATTGATCGCATTTG-1	5.43988	7.28593	DPT
YX794:AGATTGCAGCTTATCG-1	-6.82945	-3.15244	DPT
YX794:AGATTGCAGGTGCTGA-1	-1.14686	-8.54214	DPT
YX794:AGATTGCAGTTGCAGG-1	0.96712	-4.81353	DPT
YX794:AGCAAACTCTTGCTGA-1	5.70841	-2.43531	DPT
YX794:AGCAAGCGTACGTTTA-1	1.21741	-4.91072	DPT
YX794:AGCAAGCGTGCTTCGA-1	-1.25521	1.53232	DPT
YX794:AGCAAGCGTGTGCGAG-1	5.05344	7.01613	DPT
YX794:AGCAAGCGTTTACCGG-1	4.34519	7.36495	DPT
YX794:AGCACCTTCAAGGTTA-1	5.52746	-2.13835	DPT
YX794:AGCACCTTCAATATCC-1	2.66434	6.8891	DPT
YX794:AGCACCTTCAATCCAT-1	-2.58933	-8.08225	DPT
YX794:AGCACCTTCCGGGTTT-1	0.777266	-4.65422	DPT
YX794:AGCAGCCAGATATTCC-1	-5.94802	-2.93691	DPT
YX794:AGCAGCCAGATTCCGC-1	5.40455	7.20384	DPT
YX794:AGCAGCCAGCTTAGCC-1	7.57085	-3.93654	DPT
YX794:AGCAGCCAGTAACCGG-1	9.26235	-2.61637	DPT
YX794:AGCATCCTCAAACCGG-1	-6.2193	-3.1468	DPT
YX794:AGCATGAGTTACGAAG-1	-6.0385	-3.00199	DPT
YX794:AGCATGAGTTGCAATC-1	-2.48279	-7.28721	DPT
YX794:AGCCAATAGAGGAATG-1	0.0734857	-9.77566	DPT
YX794:AGCCAATAGGCTAGCA-1	2.23346	6.59762	DPT
YX794:AGCCAATAGTGGCGGT-1	-1.41334	-7.64454	DPT
YX794:AGCCTAGAGATAGCCG-1	0.777529	-8.20517	DPT
YX794:AGCCTAGAGCAAGTGT-1	-2.05667	-7.93291	DPT
YX794:AGCCTAGAGGTCCGTT-1	-5.37688	-2.42015	DPT
YX794:AGCCTAGAGTAAGTCA-1	0.102772	-8.00649	DPT
YX794:AGCCTCTAGAATCTAG-1	1.37685	6.33941	DPT
YX794:AGCCTCTAGCGCTACT-1	-9.03771	-3.39798	DPT
YX794:AGCCTCTAGTTTCACG-1	9.13374	-2.5221	DPT
YX794:AGCCTGTTCAGGGCTA-1	7.03833	5.00056	DPT
YX794:AGCCTGTTCCAATTGT-1	1.48641	-6.22419	DPT
YX794:AGCCTGTTCCCAATAT-1	-1.75006	-9.83835	DPT
YX794:AGCCTGTTCGTTAGTT-1	6.53894	3.90651	DPT
YX794:AGCCTTCAGAACCTAA-1	5.19477	-2.52607	DPT
YX794:AGCGCAATCAGCCTGT-1	4.59322	-5.20182	DPT
YX794:AGCGCAATCATGGTCC-1	5.59645	-2.16798	DPT
YX794:AGCGCAATCGACAAGT-1	7.53857	-3.6494	DPT
YX794:AGCGCCTGTAAGGGCT-1	2.94545	-5.14726	DPT
YX794:AGCGCCTGTATCGGCC-1	1.92091	-5.13593	DPT
YX794:AGCGCCTGTCAGTGAA-1	-1.34633	1.82336	DPT
YX794:AGCGCCTGTGGGTGTG-1	5.31716	-2.34019	DPT
YX794:AGCGCTAAGCTTATCG-1	4.2084	6.79643	DPT
YX794:AGCGCTAAGCTTCCTT-1	5.67964	-2.28501	DPT
YX794:AGCGGTCAGCAACCCT-1	-1.86097	1.82052	DPT
YX794:AGCGGTCAGCCTTGCG-1	-5.39103	-2.27304	DPT
YX794:AGCGGTCAGCTAACTT-1	3.67321	7.20364	DPT
YX794:AGCGGTCAGTTACGAA-1	-4.89762	-2.41441	DPT
YX794:AGCGGTTCACCTGGCT-1	3.6245	-9.01155	DPT
YX794:AGCGGTTCAGAGAGCA-1	4.78732	-4.75156	DPT
YX794:AGCGGTTCAGTATGTG-1	-6.22045	8.46242	DPT
YX794:AGCGTTTGTTTACCGG-1	-1.15295	1.65865	DPT
YX794:AGCTAACAGAAGCTAC-1	-3.87882	2.35819	DPT
YX794:AGCTAACAGTAACACA-1	-9.53703	-3.62154	DPT
YX794:AGCTAATCACGGATCG-1	4.58707	-4.96878	DPT
YX794:AGCTAGGTCAAGCGCA-1	-0.758698	-5.93916	DPT
YX794:AGCTAGTAGCACCTAC-1	0.81162	-7.80106	DPT
YX794:AGCTAGTAGTAGGATC-1	-5.71731	-2.17196	DPT
YX794:AGCTCAACAGCCTGAG-1	-1.56567	-7.49871	DPT
YX794:AGCTGGCAGCAAACAC-1	6.72839	5.64741	DPT
YX794:AGCTGGCAGCACCTAC-1	2.82752	6.42734	DPT
YX794:AGCTGGCAGGTGCGTA-1	-1.39414	-7.77366	DPT
YX794:AGCTGTTGTGTAACCT-1	4.24783	6.9437	DPT
YX794:AGCTTCCAGTGTGGTG-1	4.58446	6.87045	DPT
YX794:AGCTTCTCAGGTTTCT-1	1.7824	-5.9067	DPT
YX794:AGCTTGTGTATGTTGC-1	5.17948	-1.99732	DPT
YX794:AGCTTGTGTGCGGTTC-1	9.56942	-2.56051	DPT
YX794:AGCTTGTGTGGTGCAG-1	4.96837	-2.34704	DPT
YX794:AGCTTTAGTACGTAAG-1	-5.70061	-2.77484	DPT
YX794:AGCTTTAGTCATTGAC-1	4.92795	6.10283	DPT
YX794:AGCTTTAGTTATGGGA-1	8.03089	-3.61195	DPT
YX794:AGCTTTAGTTCCATTT-1	4.157	6.84963	DPT
YX794:AGCTTTGTCACATAGA-1	-1.21799	1.68206	DPT
YX794:AGCTTTGTCACGAATA-1	0.339748	-9.2806	DPT
YX794:AGCTTTGTCCCAATTG-1	0.712802	-4.94549	DPT
YX794:AGCTTTGTCGTGATAA-1	1.02441	-7.00604	DPT
YX794:AGGAATCTCACAAGCG-1	-1.50218	-8.07251	DPT
YX794:AGGAATCTCAGAAAGG-1	3.67334	-8.9635	DPT
YX794:AGGAATCTCCGTCAAC-1	3.03635	-5.5642	DPT
YX794:AGGAATCTCGATTCAT-1	5.05529	6.67784	DPT
YX794:AGGAATCTCTAGGCGA-1	-9.48358	-3.51373	DPT
YX794:AGGACTAGTGCAAGGT-1	0.475531	-7.55524	DPT
YX794:AGGACTAGTTACGAAG-1	-5.79392	-1.71628	DPT
YX794:AGGACTAGTTCTGGCA-1	7.75848	-3.62769	DPT
YX794:AGGACTAGTTTGTTGA-1	2.28042	-5.34112	DPT
YX794:AGGACTTAGCCCTTGG-1	6.78817	5.52156	DPT
YX794:AGGACTTAGTCGCGAA-1	4.89531	7.30121	DPT
YX794:AGGAGGTAGCATGGAT-1	2.47396	-5.08569	DPT
YX794:AGGATTATCATGCAAA-1	-3.6963	2.60927	DPT
YX794:AGGATTATCCTTAGAT-1	2.61834	-5.1623	DPT
YX794:AGGCAAGCAACCGCCT-1	-0.632785	-5.65424	DPT
YX794:AGGCAAGCATAAGCAT-1	3.56183	-8.82487	DPT
YX794:AGGCAAGCATGACCTT-1	-0.826485	-8.68016	DPT
YX794:AGGCATTAGGTCGAGC-1	-5.75188	-2.37729	DPT
YX794:AGGCATTAGTCAACAA-1	3.58759	-8.7293	DPT
YX794:AGGCCATCAACAGAGG-1	-4.80569	8.28831	DPT
YX794:AGGCCATCACAATAAC-1	4.24455	7.26572	DPT
YX794:AGGCCATCATGACCTT-1	-0.810354	-5.79591	DPT
YX794:AGGCCTAAGAGGGACG-1	6.74081	5.61078	DPT
YX794:AGGCCTAAGGTTATCT-1	-0.406898	-5.14784	DPT
YX794:AGGCCTGCAAACCCAA-1	-0.422977	-4.30278	DPT
YX794:AGGCCTGCAATCCTAC-1	-5.17529	-2.43341	DPT
YX794:AGGCCTTTCGCTAATT-1	0.76782	-8.94626	DPT
YX794:AGGCCTTTCTAACTGT-1	-5.59399	-2.57945	DPT
YX794:AGGCCTTTCTAAGCTT-1	-1.10941	-10.2826	DPT
YX794:AGGCCTTTCTATCGGC-1	4.87981	-4.84115	DPT
YX794:AGGCTGATCCAATATC-1	-0.230333	-5.11653	DPT
YX794:AGGCTGTCATGGATAT-1	-4.03494	1.80679	DPT
YX794:AGGCTTGAGATTCTGT-1	4.61259	6.67447	DPT
YX794:AGGCTTGAGTCCTTGA-1	-4.02559	1.95874	DPT
YX794:AGGGAGTAGATTGACA-1	6.58704	4.00382	DPT
YX794:AGGGAGTAGGATTTGA-1	5.62423	-2.41914	DPT
YX794:AGGGAGTAGGGTCTAG-1	-5.33893	-2.4468	DPT
YX794:AGGGATGCATCCTGCA-1	4.79028	7.44965	DPT
YX794:AGGGATGCATTGTCCG-1	5.32934	7.39769	DPT
YX794:AGGGCCTAGAAGCTAC-1	-1.18686	-9.47266	DPT
YX794:AGGGCCTAGCACTTGC-1	-4.02669	2.10548	DPT
YX794:AGGGCCTAGTCACTAT-1	4.49298	6.34163	DPT
YX794:AGGGCTTCAATAGAAG-1	-5.59761	-2.17273	DPT
YX794:AGGGCTTCAGGTTTCT-1	-5.64202	-2.34811	DPT
YX794:AGGGCTTCAGTATTGG-1	1.3842	-5.93344	DPT
YX794:AGGGTCCAGCAAGACT-1	-0.601599	-8.10086	DPT
YX794:AGGGTCCAGCATGGAT-1	0.265111	-9.87688	DPT
YX794:AGGGTCCAGTCAATAG-1	9.17371	-2.55231	DPT
YX794:AGGGTCCAGTGTGGTG-1	2.0676	-5.05265	DPT
YX794:AGGGTGGAGAAGGACA-1	1.54499	-5.5145	DPT
YX794:AGGGTGGAGCCTAATT-1	9.02022	-2.0636	DPT
YX794:AGGGTGGAGTATCCGC-1	5.25472	6.94292	DPT
YX794:AGGGTTAGTAACCTTA-1	-5.62555	9.10046	DPT
YX794:AGGGTTTAGAACCTAA-1	-9.43814	-3.38543	DPT
YX794:AGGGTTTAGGCGTAAT-1	3.58171	-8.32617	DPT
YX794:AGGTAATGTACTGACT-1	3.45048	-8.87988	DPT
YX794:AGGTAATGTATTCAGC-1	-8.92992	-3.39948	DPT
YX794:AGGTAATGTGAGTCAA-1	-5.43363	-2.53075	DPT
YX794:AGGTAATGTTAGCTAC-1	1.14036	-5.45946	DPT
YX794:AGGTAATGTTGGTGAA-1	-2.33973	-7.94449	DPT
YX794:AGGTATGGTTCCATTT-1	5.2635	7.57602	DPT
YX794:AGGTATGGTTTCACCC-1	5.22984	6.88211	DPT
YX794:AGGTCAAGTAATAAGC-1	3.40053	-8.66755	DPT
YX794:AGGTCAAGTTAAACGG-1	7.64442	-3.81439	DPT
YX794:AGGTGAGCAAACCAGC-1	-0.405914	-5.99597	DPT
YX794:AGGTGAGCATGACAGC-1	0.698169	-4.35553	DPT
YX794:AGGTGGCTCTGGTCTA-1	-0.458419	-5.21069	DPT
YX794:AGGTGGCTCTTGAATC-1	-0.855014	-9.05209	DPT
YX794:AGGTGTTAGGACTTAA-1	3.47412	-6.3038	DPT
YX794:AGGTGTTAGTGATTCT-1	1.45239	-5.46666	DPT
YX794:AGGTGTTAGTTGCAAA-1	4.91236	7.52776	DPT
YX794:AGGTGTTAGTTGCAGG-1	4.71571	-8.28947	DPT
YX794:AGGTTAGGTAGGATCA-1	3.31656	6.87065	DPT
YX794:AGGTTAGGTATTACTG-1	9.49401	-2.46741	DPT
YX794:AGGTTAGGTCTTAGCG-1	1.44779	-5.22408	DPT
YX794:AGGTTAGGTGCAAGGT-1	-4.25986	1.8652	DPT
YX794:AGGTTCCTCAGGTTCC-1	-5.71236	-2.97737	DPT
YX794:AGGTTCCTCGAGGCGT-1	2.76835	-5.68368	DPT
YX794:AGGTTTGCATCAGTAG-1	3.64052	-8.93493	DPT
YX794:AGTAAACGTCAATTCA-1	-1.43041	-7.17685	DPT
YX794:AGTAAACGTCCTTTAT-1	6.86691	5.14259	DPT
YX794:AGTAAACGTTAGCGTT-1	-9.74027	-3.4389	DPT
YX794:AGTAACGGTGACGTAA-1	1.45162	-5.82287	DPT
YX794:AGTAACTCAAGGATTT-1	4.21087	-5.18641	DPT
YX794:AGTAACTCAAGTGCCG-1	-6.54384	-2.98463	DPT
YX794:AGTAACTCAGGTAGCT-1	-4.24875	1.82633	DPT
YX794:AGTAACTCAGTGAGAG-1	-1.34502	1.81819	DPT
YX794:AGTAACTCAGTGCAAC-1	4.01025	-8.72982	DPT
YX794:AGTAAGCTCAGAAAGG-1	2.95531	-5.76761	DPT
YX794:AGTAAGCTCAGGACCA-1	-5.90805	-2.17576	DPT
YX794:AGTAAGCTCCTGATAT-1	-1.56461	1.73572	DPT
YX794:AGTAAGTGTACTTCGG-1	3.54979	-6.11429	DPT
YX794:AGTAAGTGTGCAACGG-1	3.53497	-6.33731	DPT
YX794:AGTAATCCAAGTATCG-1	4.86243	-5.23029	DPT
YX794:AGTAATCCAAGTGGCT-1	-1.31881	1.51678	DPT
YX794:AGTAATGTCGACAAGT-1	-0.335414	-9.08777	DPT
YX794:AGTAATGTCGATTAAG-1	-0.339897	-4.83724	DPT
YX794:AGTAGCTAGCCGCTAT-1	-1.07538	1.31914	DPT
YX794:AGTAGGCGTCACAGGG-1	1.09898	-5.7203	DPT
YX794:AGTAGGCGTCTTAGCG-1	0.0627207	-9.02459	DPT
YX794:AGTAGGCGTGTGTTAC-1	6.7462	5.59359	DPT
YX794:AGTAGGCGTTAAACGG-1	5.20357	-2.37449	DPT
YX794:AGTAGGCGTTCACTTT-1	1.64164	-6.25449	DPT
YX794:AGTAGGTTCAAGCGCA-1	0.615718	-9.28691	DPT
YX794:AGTATTGAGCATTAAG-1	4.99286	7.39081	DPT
YX794:AGTATTGAGCTAACTT-1	4.7404	-4.45239	DPT
YX794:AGTCAATCAGTTGGCG-1	5.81069	-2.38448	DPT
YX794:AGTCACACAAATACGT-1	3.72751	-8.46884	DPT
YX794:AGTCATTTCAAATACG-1	4.34765	7.44507	DPT
YX794:AGTCATTTCACAAATG-1	3.34269	-5.96088	DPT
YX794:AGTCATTTCGTGATAA-1	-1.76153	-7.83376	DPT
YX794:AGTCATTTCTAGGCGA-1	8.15831	-3.41356	DPT
YX794:AGTCATTTCTGGAAAC-1	-5.52731	-1.98799	DPT
YX794:AGTCCTTCAAACCCAA-1	3.24955	-6.03115	DPT
YX794:AGTCCTTCAGTTTCTA-1	-0.413649	-5.40172	DPT
YX794:AGTCCTTCATCATGCT-1	-3.68072	2.34728	DPT
YX794:AGTCTAGCAATAGCAT-1	7.55001	-4.09173	DPT
YX794:AGTCTAGCACGCGCAA-1	-1.6503	1.9395	DPT
YX794:AGTCTAGCATAACCGA-1	-1.28156	1.61071	DPT
YX794:AGTGAGAAGCAACAAC-1	4.93745	6.21662	DPT
YX794:AGTGAGAAGGCTTAAA-1	-0.928897	-5.84741	DPT
YX794:AGTGAGAAGGGAGTAA-1	-0.57533	-5.86766	DPT
YX794:AGTGAGGCAAGCGCAT-1	-4.2003	2.60135	DPT
YX794:AGTGAGGCACGGATCG-1	-0.781813	-8.49125	DPT
YX794:AGTGATCAGCGAAGCC-1	4.96468	7.47548	DPT
YX794:AGTGATCAGCTTTACG-1	4.0314	6.7238	DPT
YX794:AGTGATCAGGAGCTAT-1	-4.84158	-2.2406	DPT
YX794:AGTGATCAGGTGGCTA-1	7.40471	-3.69437	DPT
YX794:AGTGATCAGTATTGCT-1	5.49239	-2.51475	DPT
YX794:AGTGATTCATGACAAT-1	3.26974	-6.00175	DPT
YX794:AGTGCAAGTAAGGTGC-1	2.85403	-5.49385	DPT
YX794:AGTGCAAGTTACGTAC-1	3.79687	-8.63598	DPT
YX794:AGTGCACCAATGACCA-1	5.12197	7.29823	DPT
YX794:AGTGCCCGTAAAGGTT-1	2.55968	-5.26775	DPT
YX794:AGTGCCCGTACCTTAA-1	-1.34205	-6.65579	DPT
YX794:AGTGCCCGTAGGTGAC-1	-0.412378	-8.85988	DPT
YX794:AGTGCCCGTCACACTG-1	5.7101	-2.30185	DPT
YX794:AGTGCCCGTTGCTCAG-1	4.34066	-4.43291	DPT
YX794:AGTGGCCAGTAACGTA-1	3.25984	-6.1011	DPT
YX794:AGTGGCCAGTAAGTCA-1	-0.486641	-5.72978	DPT
YX794:AGTGGCCAGTATAGCA-1	1.58859	-6.11967	DPT
YX794:AGTGGCCAGTTTGAGA-1	5.03953	7.07452	DPT
YX794:AGTGGCGGTGAGTCAA-1	-3.53481	2.17537	DPT
YX794:AGTGGCTCAGGCCTAG-1	1.28587	-5.14762	DPT
YX794:AGTGGCTCATCAGGAC-1	4.48726	7.02884	DPT
YX794:AGTGTGAGTCGCATAT-1	5.18619	7.52567	DPT
YX794:AGTGTGAGTGTTACTA-1	6.93543	5.37873	DPT
YX794:AGTGTGAGTTAATCCA-1	-1.20614	1.60914	DPT
YX794:AGTTACCGTCATGGTT-1	3.73413	-6.41236	DPT
YX794:AGTTACCGTCCTGCAA-1	-1.3192	-8.54175	DPT
YX794:AGTTACCGTTCAAGCT-1	5.70747	-2.28301	DPT
YX794:AGTTACCGTTGACTAC-1	-0.558229	-5.14729	DPT
YX794:AGTTACGCAATAGAAG-1	8.17953	-3.83237	DPT
YX794:AGTTACGCAATATCCC-1	0.209291	-4.28692	DPT
YX794:AGTTACGCAGTTGGCG-1	0.643861	-9.02275	DPT
YX794:AGTTACGCATCAGTAG-1	-5.52082	-3.00696	DPT
YX794:AGTTACGCATTGACTC-1	1.6398	-6.06406	DPT
YX794:AGTTATGAGACTAATG-1	3.56697	-6.31855	DPT
YX794:AGTTATGAGAGGAATG-1	3.62965	-6.34122	DPT
YX794:AGTTATGAGCAAACAC-1	-1.73894	-8.83036	DPT
YX794:AGTTATGAGCTATTGT-1	-0.656842	-8.74506	DPT
YX794:AGTTCCTCACGCCCAT-1	3.4742	-6.27234	DPT
YX794:AGTTCCTCATAGGTGC-1	-0.884085	-6.68612	DPT
YX794:AGTTCCTCATTTCTTC-1	-0.951432	-8.55196	DPT
YX794:AGTTCGCTCATCACAT-1	-1.67254	-7.62855	DPT
YX794:AGTTCGCTCATGAGGT-1	-1.39241	1.48193	DPT
YX794:AGTTCGCTCCTGATCA-1	4.94512	7.09884	DPT
YX794:AGTTTCTAGTTACTAC-1	5.42916	7.36174	DPT
YX794:ATAAAGGCAGGTTGTA-1	0.010844	-9.39974	DPT
YX794:ATAAAGGCATACTGAG-1	0.588149	-8.2991	DPT
YX794:ATAAAGGCATTAGCCT-1	-1.37086	-8.16632	DPT
YX794:ATAACCAAGAAAGGCA-1	4.98317	-2.46589	DPT
YX794:ATAACCAAGAGCTGGC-1	0.332383	-9.08362	DPT
YX794:ATAACCAAGCCGCTAT-1	2.03894	-4.94263	DPT
YX794:ATAACCAAGGACCATG-1	-0.242486	-5.73723	DPT
YX794:ATAACCAAGTCAATTC-1	-0.0558858	-4.40576	DPT
YX794:ATAACCCGTGCAAGGT-1	4.00582	-8.90875	DPT
YX794:ATAACCCGTTTCCAGG-1	5.74055	-2.41642	DPT
YX794:ATAACTGAGATATTCC-1	-6.19049	-2.40569	DPT
YX794:ATAACTGAGCTAACTT-1	3.57244	-8.65614	DPT
YX794:ATAACTGAGGTTGTAA-1	9.32694	-2.43498	DPT
YX794:ATAAGCATCAGGATTA-1	-6.08429	-2.95446	DPT
YX794:ATAAGCATCATGATGA-1	4.05788	-9.07333	DPT
YX794:ATAAGCATCCCAGTAC-1	-1.29509	1.49028	DPT
YX794:ATAAGCATCTAACTGT-1	4.74702	7.17073	DPT
YX794:ATAAGCATCTTTAAGC-1	3.87026	-8.88964	DPT
YX794:ATAAGGACAAATGAAG-1	-0.198886	-9.97878	DPT
YX794:ATAAGGACAACCTGCC-1	-5.84449	-2.70592	DPT
YX794:ATAAGGACAAGCCATA-1	-2.99202	2.27736	DPT
YX794:ATAAGGACAATTGCTC-1	4.72113	-5.16481	DPT
YX794:ATAAGGACATAAAGGA-1	-0.025229	-4.80953	DPT
YX794:ATACCCGGTAAGTGCA-1	4.00807	-4.72301	DPT
YX794:ATACCCGGTGGTTACT-1	5.69989	-2.2755	DPT
YX794:ATACCCGGTTGGGCCT-1	-0.000162715	-5.40308	DPT
YX794:ATACCTAGTGAGACTA-1	0.772756	-8.09552	DPT
YX794:ATACCTAGTGTCACGC-1	0.230858	-5.4133	DPT
YX794:ATACCTGTCCAAACTT-1	0.658195	-4.57331	DPT
YX794:ATACCTGTCTTTAGCG-1	3.8393	7.02404	DPT
YX794:ATACTGGCACATGCAA-1	-1.02787	-9.0095	DPT
YX794:ATACTGGCATAGTCAG-1	2.57812	-4.66199	DPT
YX794:ATACTGTTCCTGCCAG-1	-5.3417	7.89413	DPT
YX794:ATACTGTTCTAACCCA-1	0.198766	-4.46122	DPT
YX794:ATAGACCAGAGAGGCG-1	-0.00935967	-7.46568	DPT
YX794:ATAGCAATCGTTAACT-1	-0.55746	-5.41316	DPT
YX794:ATAGCCACAAGGGCTT-1	0.108041	-5.04369	DPT
YX794:ATAGCTAAGACAACGT-1	1.45884	-5.40636	DPT
YX794:ATAGCTAAGTGCTCAC-1	-4.86759	8.96249	DPT
YX794:ATAGGCGTCGCTAGAG-1	9.21381	-2.39426	DPT
YX794:ATAGGTTCAAATGAAG-1	6.86388	5.30053	DPT
YX794:ATAGGTTCAATAGCAT-1	-0.562241	-4.44963	DPT
YX794:ATAGTCAAGGTACCGA-1	-5.82368	-1.83173	DPT
YX794:ATATAGCCAACAGGCT-1	3.51967	-6.28024	DPT
YX794:ATATAGCCACAAGGCT-1	4.51842	-8.41774	DPT
YX794:ATATGCAAGGCTAATA-1	1.48596	-6.66676	DPT
YX794:ATATGCAAGTTACATC-1	3.54758	-6.15265	DPT
YX794:ATCACAAAGCTGCATC-1	-5.3397	-2.24041	DPT
YX794:ATCACAAAGGTTACTT-1	-4.24422	2.01694	DPT
YX794:ATCACAGCAACGTGGT-1	-4.12398	2.00708	DPT
YX794:ATCACAGCACCTTGCA-1	-0.435197	-5.46386	DPT
YX794:ATCACAGCACTTAGGA-1	-1.24689	1.39014	DPT
YX794:ATCACTAGTAGCCTTG-1	-3.9899	2.27238	DPT
YX794:ATCACTAGTGCGCAAG-1	1.18938	-5.62473	DPT
YX794:ATCACTAGTGTGCGGA-1	0.0886477	-10.1601	DPT
YX794:ATCAGCACAAGTAAAG-1	-0.683166	-5.76039	DPT
YX794:ATCAGCACAGGATAAA-1	-1.91657	-7.69607	DPT
YX794:ATCAGGCCACTAATCC-1	3.55603	-5.01421	DPT
YX794:ATCAGGTAGTATTTGC-1	4.74912	7.05406	DPT
YX794:ATCAGGTAGTGATTCT-1	-3.93936	1.90207	DPT
YX794:ATCATCAGTAGGTTCT-1	7.65195	-3.69373	DPT
YX794:ATCATCAGTCAATACC-1	3.35127	-6.17008	DPT
YX794:ATCATCAGTCATAGAG-1	0.238719	-7.68332	DPT
YX794:ATCATCAGTGCAGTAA-1	-6.25181	-2.2703	DPT
YX794:ATCATCAGTGCCGGAA-1	4.12933	-8.46352	DPT
YX794:ATCATCAGTTCCGGAC-1	-1.52325	-7.33636	DPT
YX794:ATCATCAGTTGCGAGG-1	0.617035	-4.56534	DPT
YX794:ATCATCCCATTGCCCA-1	5.22962	6.6873	DPT
YX794:ATCATGAAGTTATGAG-1	3.37775	-6.11495	DPT
YX794:ATCATGCGTAGTAGCA-1	1.39639	-5.11898	DPT
YX794:ATCATGCGTCAGTAAG-1	0.236533	-9.19835	DPT
YX794:ATCATGCGTTGTCAGT-1	0.8437	-7.81512	DPT
YX794:ATCCATAGTATTGTCA-1	-5.53129	-2.82831	DPT
YX794:ATCCATAGTTATGTCA-1	1.48676	-5.0931	DPT
YX794:ATCCCGCCAATGTCAG-1	3.33181	-6.29873	DPT
YX794:ATCCCTCGTAAAGGTT-1	2.20027	-5.66261	DPT
YX794:ATCCCTCGTCCCAGAC-1	4.51489	7.31359	DPT
YX794:ATCCGCTAGAAGGACA-1	4.81828	6.78177	DPT
YX794:ATCCGCTAGCCAGTAG-1	0.462842	-7.77481	DPT
YX794:ATCCGCTAGCTTTAAC-1	5.20368	7.39076	DPT
YX794:ATCCTAAGTGCTTCCT-1	-5.71599	-2.42677	DPT
YX794:ATCCTAAGTGTGATTC-1	-9.59628	-3.44242	DPT
YX794:ATCCTAAGTTATTTGG-1	3.9811	-4.54012	DPT
YX794:ATCCTAAGTTTACCGG-1	5.48624	7.34364	DPT
YX794:ATCCTAGTCACTAAGA-1	0.53373	-9.41408	DPT
YX794:ATCCTAGTCAGTGAAC-1	-0.144068	-5.22318	DPT
YX794:ATCCTAGTCCTAGTGC-1	-3.70819	2.10315	DPT
YX794:ATCCTAGTCGCTTCAA-1	-3.13287	2.22385	DPT
YX794:ATCCTCAAGCAATAGC-1	-1.11507	-7.28819	DPT
YX794:ATCCTCAAGCCTGTCG-1	1.22779	-5.30988	DPT
YX794:ATCCTCAAGGTTGTAA-1	5.78215	-2.37874	DPT
YX794:ATCCTTTGTCGCATAT-1	-1.3061	-6.78477	DPT
YX794:ATCCTTTGTTTGACTA-1	5.17741	-4.91146	DPT
YX794:ATCGCGAAGGCCTTGT-1	0.960915	-4.89363	DPT
YX794:ATCGCGAAGGTGGATT-1	6.6894	5.51389	DPT
YX794:ATCGCGAAGTCTTGCA-1	-1.61416	1.93958	DPT
YX794:ATCGCGAAGTTATTGC-1	4.44467	-8.35213	DPT
YX794:ATCGCTCAGTGTGGTG-1	5.46525	7.25611	DPT
YX794:ATCGTGACATGACATG-1	4.89137	-2.355	DPT
YX794:ATCGTTAGTGGTGAAC-1	1.69797	-5.9751	DPT
YX794:ATCGTTAGTTAAACGG-1	5.61085	-2.44909	DPT
YX794:ATGAACCAGCTTTAAC-1	5.26079	7.29834	DPT
YX794:ATGAATCCACAATAAC-1	4.25677	5.63703	DPT
YX794:ATGAATCCAGGTGAGA-1	-3.58135	2.26362	DPT
YX794:ATGAATCCAGTACCGG-1	0.71372	-4.64627	DPT
YX794:ATGACTAAGCTCCTAA-1	3.7971	7.31546	DPT
YX794:ATGACTAAGGGCTAAT-1	-6.02613	8.92271	DPT
YX794:ATGACTAAGTGTCCAC-1	2.63973	-5.7305	DPT
YX794:ATGCAAATCACTTGCA-1	-5.53044	-1.86455	DPT
YX794:ATGCAACAGAAACCGT-1	1.18581	-8.20678	DPT
YX794:ATGCAACAGCGCTACT-1	0.563537	-9.56175	DPT
YX794:ATGCAACAGCTTCCTT-1	-9.35625	-3.40262	DPT
YX794:ATGCAACAGTGTGATA-1	0.601785	-5.03419	DPT
YX794:ATGCAACAGTGTGGTG-1	3.2846	7.22627	DPT
YX794:ATGCAAGGTGCGGTTC-1	-3.45868	2.0412	DPT
YX794:ATGCAAGGTGTGATGA-1	7.77898	-4.27181	DPT
YX794:ATGCAATCAGCCTGAG-1	4.58735	-4.87381	DPT
YX794:ATGCAATCATAATGCG-1	7.81641	-3.67402	DPT
YX794:ATGCAATCATGATCGA-1	4.75996	-5.21235	DPT
YX794:ATGCCCGTCAATACAG-1	1.4809	-5.56356	DPT
YX794:ATGCCCGTCCCTGATA-1	-3.80229	2.07542	DPT
YX794:ATGCCCGTCTAGCCTA-1	1.25453	-5.13978	DPT
YX794:ATGCGATAGATTCCGC-1	1.32545	-5.18954	DPT
YX794:ATGCGATAGGCCTTGT-1	4.58553	6.05597	DPT
YX794:ATGCGATAGTTACATC-1	4.43546	7.2362	DPT
YX794:ATGCGGATCCCACCCT-1	-0.313089	-10.3707	DPT
YX794:ATGCTAAAGAGAGCAA-1	-0.180305	-5.04351	DPT
YX794:ATGCTAAAGAGCAATC-1	-9.93156	-3.43696	DPT
YX794:ATGCTTAGTCAATTGC-1	4.9056	6.87471	DPT
YX794:ATGGATTCAACGGGAA-1	-1.60198	1.62337	DPT
YX794:ATGGCCCGTAGGTTTC-1	-1.70278	1.6728	DPT
YX794:ATGGCCCGTAGTCATC-1	-3.71306	2.07439	DPT
YX794:ATGGCCCGTCTAGCGC-1	3.48703	-4.85652	DPT
YX794:ATGGCCCGTGTGTTAC-1	0.0566086	-4.81225	DPT
YX794:ATGGCCTTCAGCGATG-1	1.40642	-5.6521	DPT
YX794:ATGGCGGGTAAGTCCT-1	-0.547429	-7.91649	DPT
YX794:ATGGCGGGTACTTATG-1	4.11827	-8.48402	DPT
YX794:ATGGCGGGTCACGCAC-1	-9.43492	-3.62652	DPT
YX794:ATGGCGGGTCCAAGTT-1	-0.300628	-5.26222	DPT
YX794:ATGGCGGGTTAGGCGG-1	-0.561748	-8.54908	DPT
YX794:ATGGCTACACTATACC-1	2.97999	-5.83604	DPT
YX794:ATGGCTTGTAACAGGC-1	3.50754	-4.61929	DPT
YX794:ATGGCTTGTATATTCG-1	5.17166	7.44631	DPT
YX794:ATGGCTTGTCAATTGC-1	3.3319	7.06978	DPT
YX794:ATGGGCATCCAGGATG-1	2.6104	-5.43322	DPT
YX794:ATGGGCGGTATGTTTG-1	-10.1714	-3.3785	DPT
YX794:ATGTCCCAGGTCGAGC-1	2.0385	-5.47474	DPT
YX794:ATGTCCCAGTCCTCAA-1	-9.67435	-3.43995	DPT
YX794:ATGTGAGGTGAGTCAA-1	1.07836	-4.97975	DPT
YX794:ATGTGAGGTGTTACTA-1	4.16452	6.2956	DPT
YX794:ATGTGAGGTTAATCCA-1	2.27294	-6.77468	DPT
YX794:ATGTGAGGTTCCGGAC-1	5.04729	6.98679	DPT
YX794:ATGTGATCAATTTGGG-1	7.13125	4.9528	DPT
YX794:ATGTGATCAGGTCCCT-1	-6.20197	-2.76849	DPT
YX794:ATGTGATCATCAGGTA-1	2.98144	9.52422	DPT
YX794:ATGTTGCGTAACGTGA-1	5.01591	6.78101	DPT
YX794:ATGTTGCGTGCATTTA-1	5.15017	7.24417	DPT
YX794:ATGTTGTTCAGGAGCC-1	-5.62584	9.24535	DPT
YX794:ATGTTGTTCGAGGCGT-1	3.49245	-6.237	DPT
YX794:ATGTTTCAGAGCCGGT-1	7.5486	-3.60017	DPT
YX794:ATGTTTCAGGTGAATC-1	4.78906	7.22081	DPT
YX794:ATGTTTGGTGTTCCTC-1	0.0749207	-5.38024	DPT
YX794:ATTACGAAGCTTATCG-1	-4.23959	1.92272	DPT
YX794:ATTACGAAGGATGCGC-1	4.33405	7.12033	DPT
YX794:ATTACGAAGGCATGGC-1	5.49987	7.13969	DPT
YX794:ATTACGAAGTGGCGTA-1	-5.04573	-2.30796	DPT
YX794:ATTAGCTTCCATCATG-1	4.88887	-4.99511	DPT
YX794:ATTAGGATCCAAGTGG-1	1.84474	-5.35006	DPT
YX794:ATTAGGATCCTGCAAC-1	-1.94604	-7.66834	DPT
YX794:ATTAGGATCCTTAGAT-1	3.26167	-6.09263	DPT
YX794:ATTAGGATCTCAGCTA-1	0.106917	-8.09717	DPT
YX794:ATTAGTCTCACGCCCA-1	2.415	-4.38833	DPT
YX794:ATTAGTCTCCAGCTAC-1	-0.278825	-4.48682	DPT
YX794:ATTAGTCTCGCGAAGC-1	-1.90767	-7.67074	DPT
YX794:ATTAGTGAGCTGCATC-1	3.67528	-9.09741	DPT
YX794:ATTAGTGAGTTATGGA-1	2.47891	-5.12932	DPT
YX794:ATTATGGAGCCGCTAT-1	4.40625	7.33889	DPT
YX794:ATTATGGAGCTAACTT-1	5.02484	6.89863	DPT
YX794:ATTATGGAGTCTTGCA-1	5.04883	6.54617	DPT
YX794:ATTCAAGAGCGCAACA-1	1.80759	-5.62392	DPT
YX794:ATTCAAGAGGAGCAGG-1	-9.63235	-3.55364	DPT
YX794:ATTCAAGAGTTTACGT-1	4.82749	7.31541	DPT
YX794:ATTCAAGAGTTTGACT-1	3.36712	-5.31112	DPT
YX794:ATTCATCAGACAAACC-1	0.280051	-5.46918	DPT
YX794:ATTCATCAGCTATCGC-1	4.95539	7.31192	DPT
YX794:ATTCCGGGTCAGTAAG-1	5.08986	7.45807	DPT
YX794:ATTCCGGGTCCTTTAT-1	5.00964	7.37999	DPT
YX794:ATTCCGGGTCTATCTT-1	-1.49768	-7.39319	DPT
YX794:ATTCCGGGTGAACGGT-1	0.983012	-5.62051	DPT
YX794:ATTCCGGGTTGGGTTT-1	-1.20335	1.76935	DPT
YX794:ATTCCGGGTTGTGCGC-1	-0.192741	-10.1045	DPT
YX794:ATTCCTCTCATTAAGG-1	-0.0810484	-5.09793	DPT
YX794:ATTCCTCTCCACAATT-1	2.53448	-5.41783	DPT
YX794:ATTCGCTCACAAAGCC-1	9.19845	-1.92937	DPT
YX794:ATTCGCTCACGGTCAG-1	-0.971007	1.79546	DPT
YX794:ATTCGCTCATAAGCAT-1	1.07094	-4.97111	DPT
YX794:ATTCGTCCATTTCTTC-1	3.57703	7.15871	DPT
YX794:ATTGAACCACCAAAGC-1	-5.61543	-2.57853	DPT
YX794:ATTGAACCAGCTACCC-1	6.67219	5.52962	DPT
YX794:ATTGAACCATAATCGG-1	-1.63088	-7.64651	DPT
YX794:ATTGAACCATATGGTG-1	5.74352	-2.41202	DPT
YX794:ATTGAGGGTTCACCTC-1	0.365457	-9.48405	DPT
YX794:ATTGAGGGTTGCGTGC-1	-4.19311	1.90554	DPT
YX794:ATTGAGGGTTTACCGG-1	9.32224	-2.29271	DPT
YX794:ATTGCACGTAAGTGGC-1	0.309307	-8.03348	DPT
YX794:ATTGCACGTGTTACTA-1	0.0727138	-8.39037	DPT
YX794:ATTGCCGGTACAATGG-1	7.93857	-3.58936	DPT
YX794:ATTGCCGGTTATCCGG-1	-1.25428	-8.04726	DPT
YX794:ATTGCCTCAACAGGCT-1	-5.91311	-2.11471	DPT
YX794:ATTGCCTCAATCGTGA-1	-1.26078	-4.49927	DPT
YX794:ATTGCCTCATGACAGC-1	3.77691	-8.76726	DPT
YX794:ATTGCGGAGGCAGGTC-1	9.55081	-2.40752	DPT
YX794:ATTGCGGAGGCTCACT-1	-0.738304	-6.1863	DPT
YX794:ATTGCGGAGGGAGTAA-1	0.0452223	-9.87012	DPT
YX794:ATTGCGGAGTTGTCAT-1	7.37626	-3.73337	DPT
YX794:ATTGCGTGTAACCTTA-1	5.12156	6.70654	DPT
YX794:ATTGCGTGTACCTTAA-1	-3.49438	2.06288	DPT
YX794:ATTGCGTGTAGCGCTC-1	-1.11245	1.46708	DPT
YX794:ATTGGATCAAATGCGC-1	-5.55125	-2.68757	DPT
YX794:ATTGGCGAGACTAATG-1	1.38376	-5.77189	DPT
YX794:ATTGGCGAGAGGAACA-1	-9.30086	-3.54643	DPT
YX794:ATTGGCGAGCAAATTG-1	5.03295	7.35603	DPT
YX794:ATTGGCGAGGAGTCAT-1	5.07348	6.95881	DPT
YX794:ATTGTCAGTTATCCGG-1	-1.9374	-7.86293	DPT
YX794:ATTGTCCCAAATCCCT-1	5.35688	-2.39344	DPT
YX794:ATTGTCCCACCTGTAT-1	4.23863	7.38084	DPT
YX794:ATTGTCCCAGTTCCCA-1	5.23253	6.78935	DPT
YX794:ATTGTGGCAAAGGTAA-1	7.19169	4.82067	DPT
YX794:ATTGTGGCAAATGCGC-1	5.38778	7.51002	DPT
YX794:ATTGTGGCAAGGACGA-1	7.81972	-3.65676	DPT
YX794:ATTGTGGCATAACGAT-1	2.8018	-4.72735	DPT
YX794:ATTGTGTTCGAAGCAT-1	-5.59243	-2.63578	DPT
YX794:ATTTACCAGCTACCTA-1	-1.81237	-7.58716	DPT
YX794:ATTTACGGTCAATTCA-1	-6.02503	-2.97841	DPT
YX794:ATTTACGGTCCAATTA-1	9.37786	-2.60617	DPT
YX794:ATTTACGGTGGTTCTG-1	-9.54651	-3.42217	DPT
YX794:ATTTAGCTCAATGAGC-1	-1.37067	-8.4396	DPT
YX794:ATTTCGCCACCGTTCA-1	-9.53476	-3.51443	DPT
YX794:ATTTCGCCATAGCATG-1	3.43423	-6.1257	DPT
YX794:ATTTGCAGTAATTGGG-1	5.40177	7.44147	DPT
YX794:ATTTGCAGTAGGCGCA-1	0.413192	-8.28099	DPT
YX794:ATTTGCAGTAGTTGGA-1	0.209466	-8.707	DPT
YX794:ATTTGCAGTTCTTAAG-1	-0.246514	-5.48523	DPT
YX794:ATTTGCAGTTGGGCCT-1	-5.40941	-2.13508	DPT
YX794:ATTTGGTTCATAACCT-1	-9.27579	-3.44196	DPT
YX794:ATTTGGTTCGATCCGT-1	-0.335116	-5.9165	DPT
YX794:ATTTGGTTCGTGCTGT-1	-1.14474	-8.56072	DPT
YX794:ATTTGTGGTCACCATG-1	3.57832	-8.8699	DPT
YX794:ATTTGTGGTTTGACTA-1	5.3303	-2.02227	DPT
YX794:CAAACAATCAATACAG-1	-4.37483	2.1818	DPT
YX794:CAAACAATCACTAATC-1	0.0675299	-9.94426	DPT
YX794:CAAACAATCATGCCTA-1	0.889374	-5.49629	DPT
YX794:CAAACCCTCTAATCCG-1	-1.21295	-8.26516	DPT
YX794:CAAACCTGTAATAAGC-1	3.45395	-8.02299	DPT
YX794:CAAACCTGTATCGGCC-1	5.72047	-2.38292	DPT
YX794:CAAAGGAAGCATAGCG-1	7.08096	4.76713	DPT
YX794:CAAAGGAAGCTAAGCG-1	0.126094	-8.94434	DPT
YX794:CAAAGGCGTCACTATA-1	0.361774	-9.93008	DPT
YX794:CAAAGGCGTTATATCG-1	-1.47912	1.74082	DPT
YX794:CAAAGGTTCCCGCAAT-1	-5.60782	-1.65758	DPT
YX794:CAAAGGTTCCTAATCG-1	0.134604	-10.2039	DPT
YX794:CAAAGGTTCGAAGTTA-1	1.15444	-4.84106	DPT
YX794:CAAAGGTTCGCGAAGC-1	-1.76154	1.83712	DPT
YX794:CAAAGGTTCTTGCTCT-1	9.45171	-2.33455	DPT
YX794:CAAAGTCAGCCATAGG-1	0.618114	-4.81875	DPT
YX794:CAAAGTCAGCCATCAC-1	0.0872449	-5.32658	DPT
YX794:CAAAGTCAGCTTGCCG-1	-5.6047	-2.39928	DPT
YX794:CAAAGTCAGTCCCTGG-1	-4.05581	1.8271	DPT
YX794:CAAATCAAGCTTTAAC-1	5.29793	7.38502	DPT
YX794:CAAATCAAGGCCTAAG-1	-5.52189	-2.53947	DPT
YX794:CAAATCAAGGTTGCGA-1	0.177367	-10.0689	DPT
YX794:CAAATCCGTCCTGAGC-1	-1.29933	-8.34551	DPT
YX794:CAAATCCGTGCTAGCC-1	3.60421	-8.76596	DPT
YX794:CAAATCCGTTAGCTAC-1	-5.00704	-2.20638	DPT
YX794:CAACAACAGAACAACC-1	5.27666	6.96821	DPT
YX794:CAACAACAGCAGCTCT-1	1.32416	-5.52315	DPT
YX794:CAACAACAGGAGGTAA-1	3.30277	-6.18878	DPT
YX794:CAACAAGGTGGTTAAG-1	3.09148	-5.91768	DPT
YX794:CAACAGCCAACCGTTT-1	0.526125	-7.79499	DPT
YX794:CAACAGCCACTATGGA-1	-1.33984	2.09599	DPT
YX794:CAACATAAGACTCCTA-1	5.72718	-2.43815	DPT
YX794:CAACATAAGACTTAGA-1	-3.14024	2.16986	DPT
YX794:CAACATAAGCGTATTT-1	0.571573	-7.78051	DPT
YX794:CAACATAAGCTTAGTT-1	3.57189	-6.33783	DPT
YX794:CAACATAAGGTATTTC-1	-0.0836044	-5.37285	DPT
YX794:CAACATGCAATAGAAG-1	-4.12698	2.41291	DPT
YX794:CAACATGCACGTAGGT-1	0.785071	-8.32412	DPT
YX794:CAACATGCAGGAGGGT-1	3.44994	-6.13572	DPT
YX794:CAACCGTTCAGGATCG-1	-5.51094	-2.53186	DPT
YX794:CAACCGTTCCATGCTA-1	9.04774	-2.60451	DPT
YX794:CAACCGTTCCTAAGCC-1	0.107833	-10.1498	DPT
YX794:CAACCGTTCCTTTGAG-1	-5.23631	-2.15336	DPT
YX794:CAACCGTTCGAAGTTA-1	2.55573	-0.451573	DPT
YX794:CAACCTGGTCATTATG-1	0.560146	-9.66035	DPT
YX794:CAACGGTCAAGGTGGA-1	-1.49253	1.79785	DPT
YX794:CAACGGTCACAAAGCC-1	3.40635	-6.14382	DPT
YX794:CAACTACGTAAAGCAT-1	-0.85473	-6.17706	DPT
YX794:CAACTACGTAGCTTTA-1	8.08098	-3.63818	DPT
YX794:CAACTACGTTATTTGG-1	0.477756	-9.32204	DPT
YX794:CAAGCCTTCACAGCAG-1	7.40641	-4.09739	DPT
YX794:CAAGCCTTCCTAATCG-1	-5.70608	-2.47318	DPT
YX794:CAAGCCTTCTAGTTGT-1	-1.7572	1.9458	DPT
YX794:CAAGGCTCAATCGCCC-1	0.864876	-4.8479	DPT
YX794:CAAGGCTCACCAAAGC-1	3.49033	-6.25122	DPT
YX794:CAAGGCTCACCTAACT-1	8.92854	-2.71187	DPT
YX794:CAAGGCTCATGCCTGC-1	-2.82589	-9.41223	DPT
YX794:CAAGGTCCAACAAAGA-1	-6.51842	-1.94348	DPT
YX794:CAAGGTGTCAAAGGGA-1	0.876376	-5.76067	DPT
YX794:CAAGGTGTCAGTGAAC-1	-4.26629	2.37183	DPT
YX794:CAAGGTGTCCTAAGCC-1	4.98439	7.05764	DPT
YX794:CAAGGTTAGAAACCTA-1	-4.21626	1.84885	DPT
YX794:CAAGGTTAGGCCTAAG-1	0.71877	-7.67648	DPT
YX794:CAAGGTTAGGTGTTAA-1	-1.73972	1.83795	DPT
YX794:CAAGGTTAGTCCTCCC-1	7.21497	4.94396	DPT
YX794:CAAGTAATCCCGGAAA-1	0.546076	-9.50528	DPT
YX794:CAAGTAATCCTTAACG-1	-1.74444	-8.26955	DPT
YX794:CAAGTAATCGCATTAT-1	-1.20203	2.13246	DPT
YX794:CAAGTAATCGGTCAAG-1	-0.289226	-7.55937	DPT
YX794:CAAGTCCTCAGGGCTA-1	9.30076	-2.34692	DPT
YX794:CAAGTCCTCATAACCT-1	5.06338	-4.11452	DPT
YX794:CAAGTGAGTCCTTGAG-1	1.85772	-5.13693	DPT
YX794:CAAGTGAGTCGCAATT-1	-1.03924	1.45109	DPT
YX794:CAAGTGAGTTCTCACC-1	7.8111	-3.70195	DPT
YX794:CAATAAGTCCGGTTTA-1	-1.47311	-7.40551	DPT
YX794:CAATAGCAGACAGGTT-1	1.86824	-5.00441	DPT
YX794:CAATAGCAGCTCAAGG-1	3.12286	-8.01644	DPT
YX794:CAATAGCAGGTAAGCT-1	-1.37586	-7.20047	DPT
YX794:CAATGAATCAAACCAA-1	3.37242	-5.19931	DPT
YX794:CAATGAATCCTTCGGG-1	6.81985	5.35669	DPT
YX794:CAATGAGGTCCTCACT-1	-0.0501077	-4.92578	DPT
YX794:CAATGAGGTGCACCAC-1	-0.0516166	-9.98799	DPT
YX794:CAATGAGGTTACGCCA-1	2.66126	-5.56148	DPT
YX794:CAATGAGGTTTACCGG-1	4.47487	7.24547	DPT
YX794:CAATGGCCAAGCGAAG-1	5.21763	6.90509	DPT
YX794:CAATGGCCAAGGTGTC-1	-1.10034	1.66522	DPT
YX794:CAATGTTTCATGATGA-1	1.03884	-4.93547	DPT
YX794:CAATGTTTCCCGCTGA-1	0.238441	-5.45073	DPT
YX794:CAATGTTTCCGCTAAC-1	0.224435	-4.72624	DPT
YX794:CAATGTTTCCGTTATG-1	4.73186	6.7163	DPT
YX794:CAATGTTTCTCAATAC-1	1.22929	-5.15843	DPT
YX794:CAATGTTTCTTGACCA-1	-1.65269	-7.61849	DPT
YX794:CAATTACTCAGGAGGG-1	-0.69313	-5.32548	DPT
YX794:CAATTACTCATTTGGT-1	2.15054	-5.33855	DPT
YX794:CAATTACTCCACTATG-1	-1.6842	1.74144	DPT
YX794:CAATTACTCGTGCTTA-1	3.29028	-6.11347	DPT
YX794:CAATTACTCTAACTAC-1	-0.336663	-8.11556	DPT
YX794:CAATTGCGTAGGTTTC-1	-0.0550018	-7.60758	DPT
YX794:CAATTGCGTCAATACC-1	-1.63955	-7.3861	DPT
YX794:CAATTGCGTTACTTCT-1	0.405044	-7.25485	DPT
YX794:CAATTGCGTTCTCACC-1	-1.72807	1.66764	DPT
YX794:CAATTGCGTTTGAGGA-1	0.228024	-10.0738	DPT
YX794:CAATTGCGTTTGCTGG-1	5.01155	7.38461	DPT
YX794:CACAACCTCGGTTAGG-1	0.222421	-7.52767	DPT
YX794:CACAAGGTCCCGGAAA-1	4.29236	6.70536	DPT
YX794:CACAAGGTCCTAATCG-1	4.23659	6.38405	DPT
YX794:CACAATTTCATTTGGT-1	-3.75481	2.21389	DPT
YX794:CACAGATAGAGGCTAT-1	-5.9631	-2.9226	DPT
YX794:CACAGGATCAAACCGG-1	0.187823	-10.0725	DPT
YX794:CACAGGATCAGGGATT-1	0.239177	-9.94715	DPT
YX794:CACAGGATCCGCTAAC-1	5.57866	-2.28308	DPT
YX794:CACAGGATCTGGGAAT-1	5.58946	-2.32062	DPT
YX794:CACAGGATCTTAGCTG-1	0.724835	-5.02694	DPT
YX794:CACAGTGAGCTAGTTT-1	-5.74318	-2.71033	DPT
YX794:CACATAGCACTGTCAT-1	-4.31735	2.40378	DPT
YX794:CACCAAACAAGCTATG-1	1.47854	-5.53629	DPT
YX794:CACCAAACATCCCAAT-1	-9.25342	-3.60018	DPT
YX794:CACCGTTAGTTTCACG-1	2.02548	-5.03169	DPT
YX794:CACCTAATCAATAGGC-1	-0.470223	-4.83942	DPT
YX794:CACCTAATCAATGAGC-1	-1.29938	1.46441	DPT
YX794:CACCTAATCCAACCTA-1	-0.973481	-6.57641	DPT
YX794:CACCTAATCCCGCAAT-1	5.5981	-2.43777	DPT
YX794:CACCTAATCTAACTCG-1	-1.64205	-7.47438	DPT
YX794:CACCTTAAGGTTATAG-1	-2.92204	1.93821	DPT
YX794:CACGGTTTCAAGGTTA-1	0.575536	-9.02574	DPT
YX794:CACGGTTTCATTACAC-1	-6.62809	-2.60666	DPT
YX794:CACGGTTTCCACAATT-1	0.608334	-7.1632	DPT
YX794:CACGGTTTCCCACCTC-1	-3.79814	2.05036	DPT
YX794:CACGGTTTCCGCTGTG-1	-0.563524	-4.75617	DPT
YX794:CACGGTTTCTCACAGC-1	7.62622	-3.71983	DPT
YX794:CACGTTATCTAGTTGT-1	-6.25742	-2.57494	DPT
YX794:CACTATGTCATGGTCC-1	-0.702024	-8.80061	DPT
YX794:CACTATGTCCAATTGT-1	3.56027	-8.55282	DPT
YX794:CACTATGTCGGTCAAG-1	3.2953	-6.06174	DPT
YX794:CACTATGTCGTACCTA-1	7.5285	-3.66043	DPT
YX794:CACTCAATCAGGACCA-1	0.698221	-8.26361	DPT
YX794:CACTCGCCATCCTAGT-1	3.3776	-6.10121	DPT
YX794:CACTGTCAGATTCCTG-1	-5.44698	-1.35766	DPT
YX794:CACTTGCAGAACAACC-1	1.46915	-6.01495	DPT
YX794:CAGAATCAGGTGTTAA-1	0.404393	-4.85821	DPT
YX794:CAGAGAGCAATCGTGA-1	2.98939	-0.89336	DPT
YX794:CAGAGAGCACCTAACT-1	1.3468	-5.1266	DPT
YX794:CAGAGAGCACTGTCAT-1	-5.78083	-3.02125	DPT
YX794:CAGAGAGCATGCGCCT-1	4.98798	7.07754	DPT
YX794:CAGAGGGAGCATTATC-1	4.58841	7.29563	DPT
YX794:CAGAGGGAGGGATTTA-1	5.77381	-2.28186	DPT
YX794:CAGAGGGAGTAAAGCC-1	3.5035	-6.33064	DPT
YX794:CAGAGGGAGTAACGTA-1	-3.67276	1.9196	DPT
YX794:CAGCAAGTCCAAATAG-1	-9.37644	-3.48443	DPT
YX794:CAGCAAGTCCTACTAG-1	0.926122	-4.81427	DPT
YX794:CAGCAAGTCGCCTAAC-1	-1.30351	1.87948	DPT
YX794:CAGCAAGTCGCGACTT-1	1.81556	-5.10562	DPT
YX794:CAGCAAGTCTCGACTA-1	-1.41517	-7.96821	DPT
YX794:CAGCAAGTCTGTTGGC-1	-1.87765	-6.94316	DPT
YX794:CAGCATGAGCAACAAC-1	0.226403	-7.43721	DPT
YX794:CAGCATGAGCGGGAAG-1	2.59828	-5.085	DPT
YX794:CAGCATGAGTAGGATC-1	0.402384	-4.46289	DPT
YX794:CAGCCTAGTTCCATTT-1	0.646583	-9.52446	DPT
YX794:CAGCCTGTCAATCGTT-1	-1.10056	-8.83737	DPT
YX794:CAGCCTGTCAGGGCTA-1	4.94376	7.35965	DPT
YX794:CAGCCTGTCATTGTAC-1	3.6559	-6.37428	DPT
YX794:CAGCCTGTCCCACCTC-1	0.953275	-8.16745	DPT
YX794:CAGCCTGTCTAAATCC-1	-2.14903	1.85115	DPT
YX794:CAGCTAACACATGCTT-1	-0.2342	-4.24816	DPT
YX794:CAGCTAACACCTTCTC-1	-0.282637	-10.1149	DPT
YX794:CAGCTACTCACCCTCC-1	3.31945	-6.04889	DPT
YX794:CAGCTACTCGTTAGCC-1	0.491945	-4.70929	DPT
YX794:CAGCTACTCTAACCAT-1	-5.697	-2.77283	DPT
YX794:CAGCTAGAGCTATCGC-1	-0.963645	-6.14373	DPT
YX794:CAGCTAGAGGGCTAAT-1	0.0617676	-8.35567	DPT
YX794:CAGCTTATCACAATAG-1	4.62936	-5.04397	DPT
YX794:CAGGAAGCACAAGGCT-1	-0.104757	-5.16888	DPT
YX794:CAGGAAGCAGGTGAGA-1	4.33206	-5.23232	DPT
YX794:CAGGATAGTGCTTCTC-1	0.743175	-7.95189	DPT
YX794:CAGGATAGTGGCTTCA-1	5.05948	6.59705	DPT
YX794:CAGGATAGTTTGGTTA-1	1.09559	-5.24296	DPT
YX794:CAGGATGTCCAGCTCG-1	5.09515	7.48331	DPT
YX794:CAGGATGTCCTAAGAA-1	-5.65715	-1.35024	DPT
YX794:CAGGATGTCTATCGGC-1	-5.17587	8.70413	DPT
YX794:CAGGATTAGAACCTGG-1	-1.08394	-8.18014	DPT
YX794:CAGGATTAGAAGCTAC-1	-0.862031	-6.20087	DPT
YX794:CAGGATTAGCCTTTCT-1	0.532311	-4.62046	DPT
YX794:CAGGATTAGCTTAGGG-1	0.504318	-9.71967	DPT
YX794:CAGGATTAGTCACTAT-1	1.46216	-4.89951	DPT
YX794:CAGGCAATCTCAATAC-1	-0.412439	-5.39578	DPT
YX794:CAGGCAATCTTCAAGT-1	-7.10335	-2.42323	DPT
YX794:CAGGGACTCAGTATAG-1	-5.59862	-2.70246	DPT
YX794:CAGGGACTCCACTAAT-1	5.44865	7.50126	DPT
YX794:CAGGGACTCGGTTCAC-1	-4.03276	2.25834	DPT
YX794:CAGGTATAGACTTACT-1	2.11532	-4.91518	DPT
YX794:CAGGTATAGGAGCTAT-1	4.35405	-8.23944	DPT
YX794:CAGGTATAGGTTACTT-1	0.6	-8.80852	DPT
YX794:CAGGTATAGTACCGGA-1	3.32614	-6.27867	DPT
YX794:CAGGTATAGTTACGAA-1	3.03164	-5.00407	DPT
YX794:CAGGTCAAGCAATACA-1	-1.24037	-5.68829	DPT
YX794:CAGGTCAAGTTTCTCC-1	2.63505	6.59701	DPT
YX794:CAGGTTACAAGGTGTC-1	5.35511	7.37674	DPT
YX794:CAGGTTACATGACAAT-1	0.651943	-7.58802	DPT
YX794:CAGTAAGGTGTCCTGA-1	-4.01422	2.38705	DPT
YX794:CAGTCTATCCCGCAAT-1	-5.37142	-1.84324	DPT
YX794:CAGTGTGAGAAATGCC-1	3.20537	-5.94384	DPT
YX794:CAGTGTGAGCAATTGA-1	9.47939	-2.52286	DPT
YX794:CAGTGTGAGGTCATTT-1	1.80037	-5.77379	DPT
YX794:CAGTTTCCAATGAAGA-1	-5.90871	-2.9224	DPT
YX794:CAGTTTCCACAGCAAC-1	-5.29337	8.66759	DPT
YX794:CAGTTTCCATAGACTG-1	3.38489	-5.41948	DPT
YX794:CAGTTTCCATGAGGAG-1	0.419989	-5.21212	DPT
YX794:CAGTTTGTCTATCGGC-1	4.64146	6.4927	DPT
YX794:CATAAACCAGTATTGG-1	0.585135	-7.23394	DPT
YX794:CATAAACCATTACAGG-1	-4.86578	-2.26578	DPT
YX794:CATAACAAGTCTAGCC-1	-1.14913	1.81778	DPT
YX794:CATAACCGTAATCGCT-1	2.37233	-5.19512	DPT
YX794:CATAACCGTAGCGCTC-1	-0.400483	-4.5064	DPT
YX794:CATAACCGTTTACCAA-1	-1.42458	1.84498	DPT
YX794:CATAACTTCCGAAACG-1	-5.35602	-2.36007	DPT
YX794:CATAACTTCGGCTATC-1	5.00389	7.32092	DPT
YX794:CATAATCTCAGGCTAG-1	-1.1179	1.45214	DPT
YX794:CATAATCTCGATATGA-1	1.51846	-6.15255	DPT
YX794:CATACCGGTAAATAGC-1	5.39084	7.30998	DPT
YX794:CATACCGGTCGCATAT-1	7.43242	-3.72459	DPT
YX794:CATACTTAGAGCAATC-1	4.84061	7.46586	DPT
YX794:CATACTTAGCATGAGT-1	5.0888	-4.90436	DPT
YX794:CATACTTAGGATTTGA-1	-1.29184	1.49631	DPT
YX794:CATAGCTGTCCTCACT-1	4.72986	6.72673	DPT
YX794:CATAGCTGTGAGGAAG-1	-1.21533	-8.36932	DPT
YX794:CATAGCTGTGGACATA-1	-3.93	1.94678	DPT
YX794:CATAGCTGTGTAATGG-1	-3.75438	1.97735	DPT
YX794:CATAGCTGTTCTTAAG-1	3.64947	-9.0226	DPT
YX794:CATAGGTAGGTTGCGA-1	3.40476	-6.18915	DPT
YX794:CATATAGAGGTACCGA-1	3.49341	-8.99815	DPT
YX794:CATCACTCACTAGCTT-1	0.662177	-8.99731	DPT
YX794:CATCCAGGTACCTTGG-1	4.40497	6.85278	DPT
YX794:CATCCAGGTCATAGAG-1	3.80609	-5.36963	DPT
YX794:CATCCGTAGAAGCTAC-1	-6.74504	-2.59117	DPT
YX794:CATCCGTAGGCTTGTC-1	-1.08271	1.85999	DPT
YX794:CATCCGTAGTCCTGCG-1	0.693959	-7.59344	DPT
YX794:CATCCTTTCAGGAGCC-1	6.89749	5.31161	DPT
YX794:CATCCTTTCCTGGATC-1	1.47844	-5.25639	DPT
YX794:CATCCTTTCTAACTGT-1	-0.832137	-5.90444	DPT
YX794:CATCCTTTCTAAGCGG-1	-1.49582	-8.2694	DPT
YX794:CATGAATCAATAGCCA-1	-9.21586	-3.48137	DPT
YX794:CATGAATCACTTCAAC-1	-1.3758	1.53634	DPT
YX794:CATGAATCATCATGCT-1	2.73791	-5.25956	DPT
YX794:CATGAATCATTCCTGG-1	-0.0958428	-10.1899	DPT
YX794:CATGAGGTCCCAAAGG-1	4.69659	6.14841	DPT
YX794:CATGAGGTCTGGATCC-1	-5.5227	-2.8315	DPT
YX794:CATGATTTCACAATAG-1	-6.13352	-2.98892	DPT
YX794:CATGATTTCCCGCAAT-1	5.68357	-2.27003	DPT
YX794:CATGATTTCTATTGAC-1	-0.889995	-9.34567	DPT
YX794:CATGCAACACAGCACG-1	-0.106614	-9.77522	DPT
YX794:CATGCAACACATTACC-1	-1.30993	1.8102	DPT
YX794:CATGCAACATAGCTTC-1	-5.56748	-2.28954	DPT
YX794:CATGCCAGTTACGTAC-1	-4.06644	2.13331	DPT
YX794:CATGCCAGTTCATTCT-1	4.90825	-4.99086	DPT
YX794:CATGCCAGTTCCAGAT-1	4.33901	6.93513	DPT
YX794:CATGTCATCAAACCTT-1	2.33907	-5.16526	DPT
YX794:CATGTCATCCTTGAGC-1	-1.50095	1.91646	DPT
YX794:CATGTTGTCATTAGTC-1	-5.59267	-2.11544	DPT
YX794:CATGTTGTCCAATATC-1	0.268326	-9.90312	DPT
YX794:CATGTTGTCCTTCAAG-1	0.447846	-4.68046	DPT
YX794:CATGTTGTCGTGATAA-1	0.535192	-9.24904	DPT
YX794:CATTACCCAATCCTAC-1	4.0469	-4.66099	DPT
YX794:CATTACCCAGCTCAAA-1	1.05777	-5.13642	DPT
YX794:CATTACCCAGCTCATT-1	0.996014	-4.74852	DPT
YX794:CATTACGTCAGGATCG-1	-5.47265	-2.05552	DPT
YX794:CATTAGCGTGGACATA-1	4.71565	-8.60005	DPT
YX794:CATTAGCGTTAGTACC-1	6.70055	5.26663	DPT
YX794:CATTAGGCAATTTGGG-1	0.432198	-9.73408	DPT
YX794:CATTAGTTCATGCGGA-1	6.86394	5.22246	DPT
YX794:CATTAGTTCGATAAGC-1	-5.54895	-2.47253	DPT
YX794:CATTATCAGGAAGTAG-1	0.0276087	-9.96204	DPT
YX794:CATTATGGTAGGTGAC-1	-4.90418	7.80269	DPT
YX794:CATTATGGTTGCGAGG-1	-5.87714	-2.67985	DPT
YX794:CATTCCTTCAGGATTA-1	7.88706	-3.66427	DPT
YX794:CATTCCTTCGGCTATC-1	-1.29219	1.66874	DPT
YX794:CATTGACGTAGCTAAG-1	0.386723	-8.58398	DPT
YX794:CATTGACGTCACCAGC-1	-5.09051	-2.00748	DPT
YX794:CATTGACGTCCTAACG-1	4.98113	-2.22094	DPT
YX794:CATTGCCAGATTCACT-1	0.850387	-8.83255	DPT
YX794:CATTGCCAGGTTCCCG-1	0.642694	-8.47211	DPT
YX794:CATTGCCAGTTACAAG-1	0.403125	-9.33705	DPT
YX794:CATTGCGGTAAAGCAT-1	2.66848	-4.89624	DPT
YX794:CATTGCGGTTGCTCAG-1	0.180702	-9.33295	DPT
YX794:CATTGTGTCACTTGCA-1	3.61887	-8.9847	DPT
YX794:CATTGTGTCAGGTAAC-1	-1.02532	1.95726	DPT
YX794:CATTGTGTCCCGCTGA-1	0.538235	-9.27611	DPT
YX794:CATTTAGGTAACCTAC-1	1.62479	-5.75766	DPT
YX794:CATTTAGGTACTGACT-1	1.33457	-4.99505	DPT
YX794:CATTTAGGTCACCAAT-1	5.1139	6.82755	DPT
YX794:CATTTGCCACAAGGCT-1	-5.74121	-3.03402	DPT
YX794:CATTTGCCAGGTCCCT-1	4.99026	7.00623	DPT
YX794:CATTTGGTCACAGATA-1	3.71772	-8.65514	DPT
YX794:CATTTGGTCAGGATCG-1	3.34048	-6.08641	DPT
YX794:CATTTGGTCATCACAT-1	7.45745	4.6885	DPT
YX794:CCAAACCTCCTTAACG-1	-5.45098	-2.41442	DPT
YX794:CCAAACCTCGTCCTAA-1	3.55549	-8.89914	DPT
YX794:CCAAACCTCGTTGTCA-1	0.276349	-9.03232	DPT
YX794:CCAAAGCCAACCTGCC-1	1.52228	-4.95844	DPT
YX794:CCAAAGCCAAGCTCAA-1	4.59042	6.77186	DPT
YX794:CCAAAGCCAATCCTAC-1	-0.2038	-10.1301	DPT
YX794:CCAAAGCCAATGAGCC-1	-1.42482	-7.90945	DPT
YX794:CCAAAGCCATCAATCC-1	-1.6407	-7.52691	DPT
YX794:CCAAAGCCATGTTGGA-1	-0.222568	-5.45181	DPT
YX794:CCAAAGGTCACTAATC-1	0.160395	-4.90578	DPT
YX794:CCAAAGGTCTGGGAAT-1	-9.6284	-3.53919	DPT
YX794:CCAAAGGTCTTAGCCA-1	1.72825	-4.87379	DPT
YX794:CCAAATGCAAACCTAG-1	-0.842117	-6.13219	DPT
YX794:CCAAATGCAAGTGCAC-1	0.159684	-9.61606	DPT
YX794:CCAAATGCAGAAATGA-1	4.88947	6.36416	DPT
YX794:CCAAATGCAGTACCGG-1	-0.0896083	-4.88892	DPT
YX794:CCAAATGCATCAGTAG-1	4.04015	7.39286	DPT
YX794:CCAACAACAAACCCAA-1	0.725436	-4.52802	DPT
YX794:CCAACAACAACAGGGA-1	7.44379	-3.7902	DPT
YX794:CCAACAACAATAAAGG-1	5.45473	-2.07527	DPT
YX794:CCAACAACAGTGTGCG-1	1.14329	-4.94869	DPT
YX794:CCAACCGTCAAGGTTA-1	7.46064	-3.92859	DPT
YX794:CCAACCGTCACTAATC-1	3.45895	-6.08587	DPT
YX794:CCAACCGTCATGCCTA-1	3.31389	-6.27292	DPT
YX794:CCAACCGTCCAATACT-1	-3.84173	2.1792	DPT
YX794:CCAACCTAGCGCAAAT-1	-1.79064	-7.47549	DPT
YX794:CCAACCTAGGTCCGTT-1	-1.51767	-7.82315	DPT
YX794:CCAAGCTTCATAACGA-1	3.58642	-8.98601	DPT
YX794:CCAAGCTTCTAATCAC-1	0.851414	-8.73092	DPT
YX794:CCAAGCTTCTCAATAC-1	3.35157	-6.01704	DPT
YX794:CCAAGGATCGCTTGAC-1	3.28385	-8.00565	DPT
YX794:CCAAGGATCTAAGCAA-1	-9.19514	-3.53231	DPT
YX794:CCAAGGTCACCTTGCA-1	2.80019	6.03772	DPT
YX794:CCAAGGTCACGATTCT-1	0.477902	-7.90944	DPT
YX794:CCAAGGTCACGGATTA-1	-0.780532	-8.95071	DPT
YX794:CCAAGGTCAGATAGAA-1	-1.39042	-7.30767	DPT
YX794:CCAAGGTCAGTAGGAG-1	-0.747191	-5.29292	DPT
YX794:CCAAGGTCATAGACTG-1	1.62924	-5.88974	DPT
YX794:CCAAGTGAGCATATAG-1	3.50755	-8.57062	DPT
YX794:CCAAGTGAGGCAGGTC-1	9.2412	-2.02386	DPT
YX794:CCAATTAGTGCTTCGA-1	0.45098	-9.35126	DPT
YX794:CCAATTAGTTCACGCA-1	-5.28488	-1.82294	DPT
YX794:CCACAAACAAATACCG-1	0.504078	-8.98333	DPT
YX794:CCACAAACACTAGTAG-1	7.45818	-3.71733	DPT
YX794:CCACAAACATGACAGC-1	3.31878	-6.07257	DPT
YX794:CCACACCCAGTATTGG-1	-4.85297	-2.40943	DPT
YX794:CCACACCCATATGGTG-1	5.32891	6.91292	DPT
YX794:CCACACCCATCCCTCT-1	0.851762	-5.20593	DPT
YX794:CCACACCCATCCTAGT-1	-5.45426	-2.04348	DPT
YX794:CCACACTAGTGTGGTG-1	5.69415	-2.45012	DPT
YX794:CCACTAATCAAACATG-1	0.509067	-9.63352	DPT
YX794:CCACTAATCCAAACCC-1	6.40223	5.51961	DPT
YX794:CCAGAACCATGAGGGA-1	-4.892	-2.22134	DPT
YX794:CCAGCACGTTATGTTG-1	5.62728	-2.63237	DPT
YX794:CCAGCACGTTCACGCA-1	0.607992	-7.28005	DPT
YX794:CCAGCTAGTACGTAAG-1	-5.0428	-2.28294	DPT
YX794:CCAGCTAGTATTCAGC-1	-0.147727	-5.4622	DPT
YX794:CCAGCTAGTCTTGAAC-1	-0.557514	-9.00312	DPT
YX794:CCAGCTAGTGGATGCG-1	-5.70228	-2.25646	DPT
YX794:CCAGCTAGTTACTAGC-1	4.49831	7.58386	DPT
YX794:CCAGCTAGTTACTTCT-1	-4.82982	8.26565	DPT
YX794:CCAGCTAGTTGTGCGC-1	-3.27736	-9.15118	DPT
YX794:CCAGCTAGTTTACCAA-1	5.34985	-1.9845	DPT
YX794:CCAGGAATCCTAACCA-1	5.67853	-2.38569	DPT
YX794:CCAGGAATCTTTGTGG-1	4.9131	-5.08054	DPT
YX794:CCAGGCTGTAGGCGCA-1	4.88098	7.2528	DPT
YX794:CCAGGGAGTAACCTAC-1	5.42178	7.44366	DPT
YX794:CCAGGGAGTTAATCCA-1	3.4385	-4.60011	DPT
YX794:CCAGTATGTAGCAGGT-1	5.48602	7.26437	DPT
YX794:CCAGTATGTCCCAGAC-1	-1.41808	1.69978	DPT
YX794:CCAGTATGTTAAGTCC-1	-0.439907	-5.75938	DPT
YX794:CCAGTTTCACATTGTC-1	4.82533	7.13001	DPT
YX794:CCAGTTTCAGAAACCC-1	-1.0858	1.65091	DPT
YX794:CCAGTTTCAGCTAGCG-1	-1.29603	1.73717	DPT
YX794:CCAGTTTCATGACTTC-1	1.79043	-6.1459	DPT
YX794:CCATAACGTAACCTTA-1	-5.72022	-1.8729	DPT
YX794:CCATAACGTCTGTGCA-1	-0.519477	-6.37819	DPT
YX794:CCATAACGTGGACATA-1	3.28497	-5.30654	DPT
YX794:CCATAACGTTCATTCT-1	0.803163	-4.56939	DPT
YX794:CCATAAGCACCGTTAT-1	3.51324	-9.01428	DPT
YX794:CCATAAGCATTGAGGC-1	-9.48793	-3.53781	DPT
YX794:CCATAGCTCCCATAGC-1	0.297381	-9.6111	DPT
YX794:CCATAGCTCCGCCTCT-1	-0.671677	-6.15692	DPT
YX794:CCATATTAGCACCTTA-1	0.172446	-9.50708	DPT
YX794:CCATATTAGTTACGAA-1	-4.15621	1.98352	DPT
YX794:CCATCATCACGATTCT-1	4.68733	7.26052	DPT
YX794:CCATGACTCAGCTAAA-1	-6.02167	-2.35092	DPT
YX794:CCATGACTCCACCTGG-1	3.50833	-6.28131	DPT
YX794:CCATGATGTCATCACG-1	-6.37524	-2.83981	DPT
YX794:CCATGCCCAATGAGCC-1	-5.13836	-2.45353	DPT
YX794:CCATTAAGTGCACGCT-1	3.61689	-5.99179	DPT
YX794:CCATTAAGTTAAGTGG-1	-0.203591	-10.4295	DPT
YX794:CCATTAAGTTTACCAA-1	-1.58555	-9.50018	DPT
YX794:CCATTGTCACCTAACT-1	-5.9223	-2.01879	DPT
YX794:CCATTGTCAGTTGGCG-1	-4.15178	2.16536	DPT
YX794:CCATTGTCATTAGTGG-1	1.94728	-5.03746	DPT
YX794:CCCAAACTCAGGTTCC-1	7.01172	5.12161	DPT
YX794:CCCAAACTCGAGGCGT-1	0.547504	-9.72303	DPT
YX794:CCCAACTAGAGGCTTG-1	-0.369925	-8.24973	DPT
YX794:CCCAACTAGCGCAAAT-1	-1.6966	1.67874	DPT
YX794:CCCAACTAGGTAAGCT-1	3.36585	-6.17406	DPT
YX794:CCCAACTAGGTTCCCG-1	3.10747	6.93099	DPT
YX794:CCCAAGCGTATCGGCC-1	-0.534131	-9.90152	DPT
YX794:CCCAAGCGTGAGCATA-1	-1.61916	-7.50769	DPT
YX794:CCCAAGCGTGTGATGA-1	4.04842	6.9341	DPT
YX794:CCCAATATCACACAAA-1	-4.86368	8.00977	DPT
YX794:CCCAATATCTGGAAAC-1	-5.20782	-2.2457	DPT
YX794:CCCACATAGCGCTAGA-1	9.43006	-2.54219	DPT
YX794:CCCACATAGGTTGTAA-1	0.615679	-4.57169	DPT
YX794:CCCACTTGTTAGGTTC-1	-9.30811	-3.41206	DPT
YX794:CCCAGCTCACCTCGAC-1	5.86024	-2.42721	DPT
YX794:CCCAGCTCACCTGGCT-1	-1.49707	-7.30478	DPT
YX794:CCCAGCTCAGAAATGA-1	-1.00369	-7.41998	DPT
YX794:CCCAGCTCAGTGCACG-1	5.13838	7.59608	DPT
YX794:CCCATAATCGCAATCC-1	4.01353	-8.75264	DPT
YX794:CCCGATTAGAAGGAAT-1	3.47855	-6.31752	DPT
YX794:CCCGATTAGGTAAGTC-1	-0.553029	-5.49888	DPT
YX794:CCCGATTAGTCAACAA-1	5.4721	7.40305	DPT
YX794:CCCGATTAGTCCCTGG-1	-5.94819	-2.65363	DPT
YX794:CCCGATTAGTTACAAG-1	-0.944563	-4.722	DPT
YX794:CCCGCTAAGCCTAGTC-1	9.44367	-2.39565	DPT
YX794:CCCGCTAAGGCCAACA-1	-0.0537464	-5.46736	DPT
YX794:CCCGCTAAGTAGGTTA-1	-3.71347	2.17421	DPT
YX794:CCCGCTAAGTCAATCT-1	6.78566	5.53548	DPT
YX794:CCCGTTACACAGCAAC-1	5.0621	-2.48753	DPT
YX794:CCCGTTTGTAAGGTGC-1	4.51667	-4.50375	DPT
YX794:CCCGTTTGTTATGGCT-1	9.51008	-2.54378	DPT
YX794:CCCTAATCATTTCGCG-1	-0.0149744	-10.032	DPT
YX794:CCCTCAACAAGCCATA-1	2.46439	6.50078	DPT
YX794:CCCTCAACACCAACAA-1	0.329551	-4.39416	DPT
YX794:CCCTCACTCATAGCGG-1	0.747402	-7.77859	DPT
YX794:CCCTCACTCATTAACC-1	1.11027	-5.3854	DPT
YX794:CCCTCACTCTAACTAC-1	-3.86324	1.87707	DPT
YX794:CCCTCACTCTCACAGC-1	5.35231	7.45019	DPT
YX794:CCCTCACTCTCCATGA-1	0.19585	-4.7841	DPT
YX794:CCCTGGATCCCACCCT-1	4.96264	7.4609	DPT
YX794:CCCTGGATCCTACTAG-1	5.33204	-2.04371	DPT
YX794:CCCTGGATCGTTAACT-1	7.86203	2.07845	DPT
YX794:CCCTGGTCATGCCTGC-1	3.7344	-8.74702	DPT
YX794:CCCTTCTCACTAGCGG-1	4.67554	-5.1522	DPT
YX794:CCCTTCTCATTAGCAG-1	-1.63345	-7.55002	DPT
YX794:CCCTTGCTCCATCACA-1	0.165364	-4.56001	DPT
YX794:CCCTTTAGTACTGACT-1	3.16703	-6.07863	DPT
YX794:CCCTTTAGTATATTCG-1	-1.50534	-8.79845	DPT
YX794:CCCTTTAGTCAATGAG-1	1.13377	-5.02871	DPT
YX794:CCCTTTAGTGTGAGTA-1	0.7042	-4.81025	DPT
YX794:CCCTTTAGTTACTCCC-1	-3.53576	2.13363	DPT
YX794:CCCTTTAGTTCCTCAC-1	4.94836	7.05213	DPT
YX794:CCCTTTGTCATGGTTT-1	-3.50217	2.60317	DPT
YX794:CCCTTTGTCGAGCAAT-1	6.96144	5.23938	DPT
YX794:CCGAAGTCAAGGCCTG-1	5.03453	-4.21929	DPT
YX794:CCGAAGTCACCATGCC-1	0.382631	-9.57329	DPT
YX794:CCGAAGTCACCTAAAG-1	0.710229	-4.55667	DPT
YX794:CCGAAGTCATTACGTC-1	2.7608	-7.91462	DPT
YX794:CCGCAAGCAAACCCAA-1	4.41206	7.30932	DPT
YX794:CCGCACTCAGCCAATA-1	-0.995926	-8.07502	DPT
YX794:CCGCACTCAGCCAGTG-1	3.0004	-5.25205	DPT
YX794:CCGCACTCATTGTTTG-1	0.668533	-4.80636	DPT
YX794:CCGCCAATCCGCAATC-1	3.5928	-6.38098	DPT
YX794:CCGCCAATCTAACTGT-1	3.73282	-8.69402	DPT
YX794:CCGCCATCAATGACCA-1	-5.0969	-2.18333	DPT
YX794:CCGCCATCACGGATTA-1	-0.23227	-5.22637	DPT
YX794:CCGCCATCAGGTCCCT-1	0.52591	-4.73466	DPT
YX794:CCGCCATCATGAATCG-1	0.435472	-9.91118	DPT
YX794:CCGCCTAAGGTTCCGT-1	3.55599	-8.27748	DPT
YX794:CCGCTTACAAAGTCAT-1	-1.59527	-5.22273	DPT
YX794:CCGCTTACAACGGTGT-1	3.70274	-8.9019	DPT
YX794:CCGCTTACATTACGGA-1	0.561175	-7.81021	DPT
YX794:CCGGTTAGTATAGCGA-1	-0.694175	-6.12299	DPT
YX794:CCGGTTAGTGTAATGG-1	3.57157	7.27188	DPT
YX794:CCGGTTAGTGTCCGTA-1	4.18857	7.47057	DPT
YX794:CCGGTTAGTTAAAGGT-1	9.07753	-2.16127	DPT
YX794:CCGTAAACAACAAAGA-1	-4.09553	1.90349	DPT
YX794:CCGTAAACAACGGTGT-1	-4.03606	1.99475	DPT
YX794:CCGTAAACAAGTATCG-1	1.65391	-5.62754	DPT
YX794:CCGTAAACAATTGACG-1	-5.69281	-2.80145	DPT
YX794:CCGTAAACACGGTAAC-1	9.40927	-2.33935	DPT
YX794:CCGTAAACATGAAGCC-1	-0.0362142	-4.43385	DPT
YX794:CCGTAAACATGAGCTA-1	1.60933	-5.72	DPT
YX794:CCGTAAACATTGACTC-1	-4.92522	-2.12505	DPT
YX794:CCGTAATGTTCACGCA-1	-5.36182	-2.45719	DPT
YX794:CCGTAATGTTGTGACT-1	-4.83346	-2.27165	DPT
YX794:CCGTAATGTTTGAGGA-1	-1.49385	2.29996	DPT
YX794:CCGTCAAGTACAAACG-1	1.37939	-5.55579	DPT
YX794:CCGTCAAGTGACCTTG-1	-5.69933	-1.81293	DPT
YX794:CCGTCAAGTGCTGTTG-1	-4.94204	8.56895	DPT
YX794:CCGTCAAGTTGAGTCT-1	5.45496	-2.37914	DPT
YX794:CCGTTACAGCCTTAAT-1	0.117932	-9.38968	DPT
YX794:CCGTTACAGTAGGATC-1	3.28533	-6.28378	DPT
YX794:CCGTTAGGTGCGGTAG-1	4.60323	6.93794	DPT
YX794:CCGTTAGGTTGGTGAA-1	-9.76664	-3.39556	DPT
YX794:CCGTTAGGTTTGTAGC-1	0.110645	-8.71558	DPT
YX794:CCGTTCCTCAGGTTCC-1	0.683952	-8.15988	DPT
YX794:CCGTTCCTCTTGGACC-1	2.84913	-5.69323	DPT
YX794:CCTAAAGCAATTGCCT-1	-1.20417	2.01676	DPT
YX794:CCTAACCAGCTCGACT-1	4.37967	7.3197	DPT
YX794:CCTAACCAGGAACAAG-1	1.80818	-5.99346	DPT
YX794:CCTAACCAGTTATTGC-1	-4.8635	-2.33783	DPT
YX794:CCTAACTCAAGGTCAC-1	-1.23048	1.75348	DPT
YX794:CCTAACTCAGCTCAAA-1	0.0198884	-10.1095	DPT
YX794:CCTAAGCTCAATATCC-1	-1.24059	1.67042	DPT
YX794:CCTAAGCTCATGCCTA-1	1.32746	-6.56446	DPT
YX794:CCTAAGTGTAGGAGGA-1	-0.901909	-5.79426	DPT
YX794:CCTAAGTGTAGGTTTC-1	-1.13284	1.62254	DPT
YX794:CCTAAGTGTCAACCGC-1	-6.04944	-2.28385	DPT
YX794:CCTAAGTGTTTATCCT-1	0.0954471	-5.25701	DPT
YX794:CCTAATAGTAGTAGCA-1	-4.31061	2.48873	DPT
YX794:CCTAATAGTTACGCCA-1	5.62285	-2.42796	DPT
YX794:CCTAATCCAATCTGGA-1	-1.21967	1.97858	DPT
YX794:CCTAGAGAGCAAGACT-1	-1.44743	-7.34417	DPT
YX794:CCTAGGTTCAAGGTTA-1	0.569059	-4.73296	DPT
YX794:CCTAGGTTCACCAACC-1	-0.875389	-4.51523	DPT
YX794:CCTAGGTTCAGGTTGG-1	-5.19289	-2.1332	DPT
YX794:CCTAGGTTCGGTTAGG-1	-9.7566	-3.23614	DPT
YX794:CCTAGGTTCGTCCTTT-1	0.285392	-9.58895	DPT
YX794:CCTATTTGTAAACCCT-1	-5.81125	-3.0191	DPT
YX794:CCTATTTGTAAGTACG-1	0.107212	-9.39178	DPT
YX794:CCTATTTGTACTGATC-1	7.38004	-3.73092	DPT
YX794:CCTATTTGTCGGTTTG-1	4.31516	6.14311	DPT
YX794:CCTCAAATCACTTGCA-1	0.887885	-4.90984	DPT
YX794:CCTCAAATCCTGCAAC-1	-5.02246	-2.3246	DPT
YX794:CCTCAAATCGAGGAGG-1	1.10339	-5.21229	DPT
YX794:CCTCAAATCTAAGCAA-1	0.324776	-7.60121	DPT
YX794:CCTCAAGGTGCGATTT-1	-5.7595	-2.30543	DPT
YX794:CCTCACCTCAGCCTGT-1	1.90387	-5.15804	DPT
YX794:CCTCACCTCCCAGTAC-1	3.81873	-8.94688	DPT
YX794:CCTCAGCCAAAGGACG-1	-0.534199	-7.05936	DPT
YX794:CCTCAGCCAAGGGCTT-1	0.988145	-4.77993	DPT
YX794:CCTCAGCCACCAGCTC-1	5.51606	7.33233	DPT
YX794:CCTCAGTAGAGCAATC-1	9.21884	-2.36545	DPT
YX794:CCTCAGTAGGTCCCTG-1	-1.60482	-7.62426	DPT
YX794:CCTCATGCAAGCCTCC-1	-0.216409	-9.70295	DPT
YX794:CCTCATTTCTAGGATA-1	-0.953491	-6.11568	DPT
YX794:CCTCCAACATAAGTCG-1	5.21352	7.46772	DPT
YX794:CCTCCAACATAGACGC-1	4.89699	6.74775	DPT
YX794:CCTCCTCAGGGACTTG-1	-0.128466	-5.2691	DPT
YX794:CCTCCTCAGTACCGGA-1	0.44317	-4.64554	DPT
YX794:CCTGAAACATTACTGC-1	5.68901	-2.31205	DPT
YX794:CCTGAAACATTTGGCT-1	4.42492	7.26084	DPT
YX794:CCTGAATGTTATTGTG-1	-0.721383	-7.76708	DPT
YX794:CCTGAATGTTCTTAAG-1	0.323093	-9.80454	DPT
YX794:CCTGACAGTGCTTCGA-1	-0.704806	-5.77079	DPT
YX794:CCTGACAGTTAAAGAC-1	-0.385128	-7.41719	DPT
YX794:CCTGATTCAAGTATCG-1	1.64157	-5.9055	DPT
YX794:CCTGATTCAGAAACCC-1	0.862894	-6.30188	DPT
YX794:CCTGATTCAGATAGAA-1	1.74689	-5.34556	DPT
YX794:CCTGGTCCAAAGAAGC-1	-0.674181	-7.87687	DPT
YX794:CCTGGTCCAAGTTAGT-1	0.282006	-9.17239	DPT
YX794:CCTGGTCCACCTTGCA-1	-0.425945	-5.36005	DPT
YX794:CCTGGTCCATTTGTGC-1	0.209814	-9.25135	DPT
YX794:CCTGTGAGTAGGATCA-1	-2.23109	-9.58045	DPT
YX794:CCTGTGAGTTTCCAAA-1	3.59027	-8.7995	DPT
YX794:CCTGTTAAGCAATAGC-1	-1.2	-7.03284	DPT
YX794:CCTGTTAAGCCAATCC-1	-4.81269	-2.29329	DPT
YX794:CCTGTTCGTAGGTGAC-1	5.54638	-2.3523	DPT
YX794:CCTGTTCGTCCTGACA-1	2.13332	-5.47142	DPT
YX794:CCTTAAAGTTTGCTCC-1	3.18707	5.62801	DPT
YX794:CCTTACCGTGAGACTA-1	4.16253	7.24501	DPT
YX794:CCTTACCGTGCAATAG-1	5.2633	7.21919	DPT
YX794:CCTTACCGTTGCGAGG-1	7.63315	-3.81186	DPT
YX794:CCTTACTTCCTCAAGC-1	1.33604	-5.12916	DPT
YX794:CCTTACTTCCTGATCA-1	5.23377	6.97855	DPT
YX794:CCTTACTTCTTGTCGA-1	1.54107	-5.27719	DPT
YX794:CCTTAGGGTTAGTGCT-1	3.37788	-5.39872	DPT
YX794:CCTTAGGGTTATGTCA-1	-1.84484	2.06524	DPT
YX794:CCTTAGGGTTCAATTG-1	5.79522	-2.38339	DPT
YX794:CCTTAGTCAGCTCATT-1	-0.813797	-5.90315	DPT
YX794:CCTTAGTCATACTTGC-1	7.48504	-3.92776	DPT
YX794:CCTTATGAGCGATGCA-1	8.93865	-2.68144	DPT
YX794:CCTTATGAGGATCCAG-1	4.48471	6.72054	DPT
YX794:CCTTATGAGGTTGGTG-1	2.12227	-5.07619	DPT
YX794:CCTTATGAGTAGGATC-1	-1.04119	1.66232	DPT
YX794:CCTTCCTCAATAAAGG-1	-9.33446	-3.60359	DPT
YX794:CCTTCTAGTACCGTGC-1	-6.09127	-2.85156	DPT
YX794:CCTTGCACAATGGACC-1	-5.7129	-3.07791	DPT
YX794:CCTTGCACACTTGCTG-1	3.57671	7.34495	DPT
YX794:CCTTGCACAGTTTCCG-1	3.63973	-6.22599	DPT
YX794:CCTTTATGTAGTTACC-1	-9.45601	-3.34856	DPT
YX794:CCTTTATGTCAGTGAA-1	9.02911	-2.70136	DPT
YX794:CCTTTATGTCCTGCAA-1	-5.41987	-1.74376	DPT
YX794:CCTTTATGTGCCGGAA-1	-5.20649	-2.02928	DPT
YX794:CCTTTATGTTCGGTAT-1	-5.30277	-1.91964	DPT
YX794:CCTTTATGTTTACTGA-1	0.436465	-9.50038	DPT
YX794:CCTTTGTTCTAGTTCG-1	-4.35591	2.35242	DPT
YX794:CGAAATATCCGTTAGC-1	4.65778	7.58677	DPT
YX794:CGAAGAAAGATTAGGC-1	5.36316	6.86663	DPT
YX794:CGAAGAAAGCATTAAG-1	0.454476	-9.30169	DPT
YX794:CGAAGAAAGTGTTTGT-1	-0.794345	-9.6053	DPT
YX794:CGAAGAAAGTTAACGA-1	-0.484019	-5.71163	DPT
YX794:CGAAGTTAGCTAATCT-1	1.14891	-5.56061	DPT
YX794:CGAATAATCAGCTAAA-1	1.58056	-5.22443	DPT
YX794:CGAATAATCGGTTCAC-1	3.25073	-5.7997	DPT
YX794:CGAATAATCGTTTCTC-1	0.321719	-4.80313	DPT
YX794:CGAATATCAATGTTCC-1	2.8215	-5.9045	DPT
YX794:CGAATATCAGGAATAA-1	-5.58221	-2.22349	DPT
YX794:CGAATCTGTATTGAGG-1	4.08646	7.49754	DPT
YX794:CGAATCTGTCCTAACG-1	-5.79839	-2.87774	DPT
YX794:CGAATCTGTGTGAGTA-1	2.25135	-6.81149	DPT
YX794:CGAATTAAGTAGGTTA-1	-6.13338	-2.88655	DPT
YX794:CGACATTGTATTGCGT-1	-0.715845	-5.74693	DPT
YX794:CGACATTGTATTTACG-1	-1.14114	2.09713	DPT
YX794:CGACATTGTATTTGGC-1	-3.3832	2.41201	DPT
YX794:CGACATTGTCAACCGC-1	0.280612	-9.50154	DPT
YX794:CGACATTGTCATTACA-1	0.641186	-7.48583	DPT
YX794:CGACATTGTGTAACAG-1	3.6421	-8.80463	DPT
YX794:CGACATTGTTAAAGGT-1	4.61149	7.34087	DPT
YX794:CGACATTGTTTATGGC-1	0.154125	-4.96585	DPT
YX794:CGACCTTAGGACAACT-1	-5.78729	-2.28053	DPT
YX794:CGACTTGGTAATGGTG-1	0.724704	-4.82173	DPT
YX794:CGACTTGGTCAATTGC-1	3.64188	-8.71891	DPT
YX794:CGACTTGGTGTGATGA-1	-1.63415	-8.67021	DPT
YX794:CGACTTGGTGTTACTA-1	-1.77967	1.94396	DPT
YX794:CGACTTGGTTACAACC-1	4.12253	-4.98946	DPT
YX794:CGACTTGGTTTAACCA-1	3.90112	7.14182	DPT
YX794:CGAGAGGAGGCTTAAA-1	5.12961	7.55864	DPT
YX794:CGAGAGGAGTGGCGTA-1	3.7796	-4.58867	DPT
YX794:CGAGCAATCACGGATG-1	5.8295	-2.29759	DPT
YX794:CGAGCAATCCCTCATT-1	1.99142	6.22591	DPT
YX794:CGAGCAATCTAATCAC-1	7.47867	-3.94314	DPT
YX794:CGAGCAATCTAGGATA-1	0.787478	-7.78177	DPT
YX794:CGAGCGAGTCACAGGG-1	3.16963	-5.83215	DPT
YX794:CGAGCGAGTGCGTACC-1	-5.70244	-2.10744	DPT
YX794:CGAGCTAAGCACCTTA-1	-5.31817	8.11349	DPT
YX794:CGAGCTGCAAAGGAAC-1	1.26925	-5.60256	DPT
YX794:CGAGCTGCAGTGCACG-1	0.279237	-4.52269	DPT
YX794:CGAGCTGCATCAATCC-1	7.76326	-3.78874	DPT
YX794:CGAGGAACAAACATGT-1	4.82716	6.86344	DPT
YX794:CGAGGAACAAGCCATA-1	-1.02772	2.36202	DPT
YX794:CGAGGAACACATTGTC-1	5.02513	6.35995	DPT
YX794:CGAGGAACACTAATCC-1	-1.73556	-7.88583	DPT
YX794:CGAGGAACAGTTCCTG-1	-5.7154	-0.881008	DPT
YX794:CGAGGAACATTGTGGA-1	-3.6613	1.96389	DPT
YX794:CGAGTAAGTGCAACGG-1	1.09939	-5.11998	DPT
YX794:CGAGTAAGTGGGTGTG-1	3.27738	-5.30023	DPT
YX794:CGAGTTTGTCCAAATC-1	3.20616	-6.05535	DPT
YX794:CGATATGCACCACAAA-1	0.765414	-7.8609	DPT
YX794:CGATATGCACTAGTAG-1	-1.25042	-9.17626	DPT
YX794:CGATATGCAGCTACCC-1	-6.47176	-2.86931	DPT
YX794:CGATATTTCCCTCGTC-1	-1.59444	-7.46164	DPT
YX794:CGATATTTCGACAAGT-1	6.83445	5.53077	DPT
YX794:CGATCATGTCACGCAC-1	5.22046	7.55204	DPT
YX794:CGATCATGTCAGTGAA-1	-0.911555	-8.18477	DPT
YX794:CGATCATGTCTGTGCA-1	2.5233	-5.66081	DPT
YX794:CGATCATGTGTTACTA-1	-0.428995	-5.29488	DPT
YX794:CGATCATGTTTGTTGA-1	5.72257	-2.27699	DPT
YX794:CGATGAAGTAACCTTA-1	-1.24325	1.53911	DPT
YX794:CGATGAAGTCAATGAG-1	2.35964	6.37249	DPT
YX794:CGATGAAGTTACGCCA-1	0.466421	-8.07973	DPT
YX794:CGATGAAGTTAGTACC-1	5.70509	-2.42938	DPT
YX794:CGATGAAGTTGTAACC-1	-9.62467	-3.5264	DPT
YX794:CGATGCGCAAGGCTGT-1	-0.164405	-9.89322	DPT
YX794:CGATGCGCATCAGTAG-1	2.06462	-6.25853	DPT
YX794:CGATGCGCATTAGTGG-1	-0.527495	-4.35828	DPT
YX794:CGATTACGTGGTTCTG-1	-1.68247	-7.46095	DPT
YX794:CGATTATTCTTGACCA-1	-1.87898	-7.2454	DPT
YX794:CGATTGCTCATGAAGC-1	5.78983	-2.26659	DPT
YX794:CGATTTAGTGCAAGTA-1	5.30788	6.96045	DPT
YX794:CGCAACAAGAGCTGGC-1	-1.17904	1.48108	DPT
YX794:CGCAACAAGATAACCA-1	4.98029	6.48989	DPT
YX794:CGCAACAAGCTTACTG-1	0.493603	-4.42602	DPT
YX794:CGCAACAAGGAACCTG-1	5.72701	-2.27531	DPT
YX794:CGCAACAAGTGCTCCG-1	-1.21587	1.68444	DPT
YX794:CGCAATGAGACTTAGA-1	-1.08301	1.73328	DPT
YX794:CGCAATGAGGTTATAG-1	1.53416	-5.84443	DPT
YX794:CGCAATTGTAACCTCG-1	4.52813	6.87881	DPT
YX794:CGCAATTGTACGCACC-1	-1.68171	-9.176	DPT
YX794:CGCAATTGTATCGGCC-1	-0.883527	-5.03274	DPT
YX794:CGCAATTGTTGACCGC-1	0.523451	-7.6514	DPT
YX794:CGCAATTGTTGCTCTC-1	-5.4249	-2.59786	DPT
YX794:CGCACTAGTGAGTTTC-1	0.0454121	-7.76288	DPT
YX794:CGCATGAAGACTTACT-1	2.90186	-5.69694	DPT
YX794:CGCATGAAGCTATCGC-1	-5.5727	-2.4846	DPT
YX794:CGCATGAAGGATCCAG-1	3.47575	-8.40371	DPT
YX794:CGCATGAAGTAAGCTA-1	2.96034	5.98498	DPT
YX794:CGCATTTCAATCCTAC-1	-1.14397	-5.8032	DPT
YX794:CGCCTAAGTCAATGAG-1	-0.504024	-9.13336	DPT
YX794:CGCCTAAGTGGTTAAG-1	5.12547	7.11253	DPT
YX794:CGCCTAGTCAAGGTCG-1	5.28562	7.20618	DPT
YX794:CGCCTAGTCTAATCGT-1	-5.86243	-2.95526	DPT
YX794:CGCCTAGTCTGGTCTA-1	7.80478	-3.86554	DPT
YX794:CGCCTCAAGATAACCA-1	-1.47943	1.70421	DPT
YX794:CGCCTCAAGCAGGTTG-1	-0.391163	-5.09353	DPT
YX794:CGCCTTTGTGCGATTT-1	7.74578	-3.86151	DPT
YX794:CGCCTTTGTTCAATTG-1	-5.14629	-2.29854	DPT
YX794:CGCCTTTGTTGTCAGT-1	-5.17888	8.56546	DPT
YX794:CGCGATAAGCAGGTTG-1	-2.96124	-8.98911	DPT
YX794:CGCGATAAGCGGTTAG-1	-0.13957	-4.8047	DPT
YX794:CGCGATAAGCTTAAAG-1	5.815	-2.37872	DPT
YX794:CGCGATAAGCTTGTTG-1	0.193004	-5.31064	DPT
YX794:CGCGATTTCCTCTCGC-1	0.15274	-7.59228	DPT
YX794:CGCGATTTCTTTAGCG-1	1.88151	-5.67872	DPT
YX794:CGCGTGACAACAGGCT-1	1.18042	-5.77886	DPT
YX794:CGCTAAACATCCTTAA-1	3.52741	-8.97313	DPT
YX794:CGCTAACTCCTTCAAG-1	4.53607	6.66233	DPT
YX794:CGCTAACTCTCAAGAA-1	-5.55594	-2.9074	DPT
YX794:CGCTAACTCTTGCTCT-1	3.27521	-8.08134	DPT
YX794:CGCTAATGTAACCGCC-1	-5.50549	-2.25965	DPT
YX794:CGCTAATGTATTGTCA-1	-6.26724	-1.83702	DPT
YX794:CGCTAATGTGTGATTC-1	3.79133	7.42019	DPT
YX794:CGCTAATGTTGGTGAA-1	3.25618	-6.10813	DPT
YX794:CGCTACTAGGGACTTG-1	3.0337	-5.8786	DPT
YX794:CGCTACTAGGTTGTAA-1	-5.3368	-2.23504	DPT
YX794:CGCTACTAGTTGCAGG-1	0.608785	-9.28795	DPT
YX794:CGCTCACCATGACAAT-1	-1.25173	1.75885	DPT
YX794:CGCTCAGTCCAGGATG-1	0.154699	-5.51862	DPT
YX794:CGCTGGACAACGGTAC-1	3.42938	9.96613	DPT
YX794:CGCTGGACAAGGAAGT-1	-1.50882	2.18117	DPT
YX794:CGCTTAATCGCGAAGC-1	-5.43089	-2.18074	DPT
YX794:CGCTTAGGTCTGTGCA-1	-0.921341	2.03878	DPT
YX794:CGCTTAGGTGCAAGTA-1	0.671031	-6.94587	DPT
YX794:CGCTTAGGTTTGAGTC-1	-0.255537	-7.66141	DPT
YX794:CGCTTTAAGAGAGCAA-1	5.08435	-4.00912	DPT
YX794:CGCTTTAAGGACAACT-1	5.05801	7.33974	DPT
YX794:CGCTTTAAGTGGCGTA-1	-1.57738	1.90042	DPT
YX794:CGGAAACGTACACCGC-1	-1.05561	-6.28205	DPT
YX794:CGGAAACGTAGGAGGA-1	-5.48087	-2.41341	DPT
YX794:CGGAAACGTGTGAGTA-1	5.27806	6.84435	DPT
YX794:CGGAAACGTGTTAACC-1	-1.51908	-7.01044	DPT
YX794:CGGAAACGTTTAATCG-1	-1.42777	-7.32603	DPT
YX794:CGGAACCAGTACCGGA-1	5.56429	-2.44586	DPT
YX794:CGGAACCAGTATTGGA-1	-5.27404	-2.15436	DPT
YX794:CGGAACCAGTTTGTCG-1	3.65218	7.41908	DPT
YX794:CGGAACGGTACCGTTG-1	5.21719	7.49071	DPT
YX794:CGGAACGGTGCAACGG-1	5.28989	7.23724	DPT
YX794:CGGAACGGTTAACACC-1	-5.23	-2.17382	DPT
YX794:CGGCCAACAGAAACCC-1	-1.60264	-8.27998	DPT
YX794:CGGCCAACATGCTCCA-1	1.62571	-5.31718	DPT
YX794:CGGCCTTCACCTAAAG-1	-5.29547	-2.72516	DPT
YX794:CGGCCTTCAGGATGGA-1	6.80503	5.45598	DPT
YX794:CGGCTAGCAAATCCCT-1	2.4464	-4.72871	DPT
YX794:CGGCTAGCAAGTAAAG-1	-5.46576	-2.57406	DPT
YX794:CGGCTAGCACCTCGAC-1	0.636979	-9.39408	DPT
YX794:CGGCTCTCAAGTATCG-1	6.92153	4.958	DPT
YX794:CGGCTCTCATTACTGC-1	2.67195	-5.77218	DPT
YX794:CGGCTTTAGAAACCTA-1	-5.52067	-2.6062	DPT
YX794:CGGCTTTAGAGGGACG-1	5.80398	-2.23955	DPT
YX794:CGGCTTTAGGTTACTT-1	1.71428	-6.27777	DPT
YX794:CGGCTTTAGTATAGTG-1	4.91718	-4.93801	DPT
YX794:CGGGACTAGCCATAGG-1	-0.410722	-5.15204	DPT
YX794:CGGGACTAGTAATGCA-1	-1.44966	2.09553	DPT
YX794:CGGGACTAGTACCGGA-1	6.62407	5.60059	DPT
YX794:CGGGACTAGTTATGGA-1	-5.74523	-2.31354	DPT
YX794:CGGGCTACATTTGGCT-1	7.92251	-4.05102	DPT
YX794:CGGGTCACAAAGGTAA-1	5.1232	6.7387	DPT
YX794:CGGGTCACAGGTTTCT-1	-1.10026	-4.36209	DPT
YX794:CGGGTCACATCCTGGC-1	-0.911833	-5.34456	DPT
YX794:CGGGTTGCAAGCTATG-1	-5.38825	-2.31104	DPT
YX794:CGGTAATAGGCACAAT-1	5.53881	-2.51087	DPT
YX794:CGGTAATAGTACTGGG-1	-0.465165	-9.672	DPT
YX794:CGGTAATAGTTAACCT-1	7.15293	4.93848	DPT
YX794:CGGTATTGTAAGGGCT-1	-1.48622	-6.03667	DPT
YX794:CGGTATTGTAGCGGAT-1	0.556722	-8.28921	DPT
YX794:CGGTATTGTGGATTGA-1	3.26726	6.82177	DPT
YX794:CGGTATTGTGGGTAAC-1	4.92382	6.85392	DPT
YX794:CGGTCAAAGCAATTGA-1	9.28644	-2.06914	DPT
YX794:CGGTCAAAGTGTTGTT-1	-3.87796	2.14604	DPT
YX794:CGGTCATTCAGGACCA-1	-5.43188	-2.07866	DPT
YX794:CGGTCATTCCATGCTA-1	-0.338771	-5.73837	DPT
YX794:CGGTCATTCTTTGTGG-1	0.432052	-9.23451	DPT
YX794:CGGTCCATCATGCCTA-1	-6.35151	-2.35179	DPT
YX794:CGGTCCATCCTGGATC-1	-4.32894	2.51756	DPT
YX794:CGGTCCATCTCGACTA-1	9.34282	-2.47029	DPT
YX794:CGGTGAATCATGCCTA-1	-6.48074	-2.40044	DPT
YX794:CGGTGAATCTCCATGA-1	-0.30713	-4.38436	DPT
YX794:CGGTGCACAAACCCAA-1	3.38669	-6.23936	DPT
YX794:CGGTGCACAAACCTAG-1	3.47734	-6.18466	DPT
YX794:CGGTGCACAATCCTAC-1	-0.252919	-6.31138	DPT
YX794:CGGTGCACACCTAAAG-1	4.84179	6.20944	DPT
YX794:CGGTGTGCAATGGACC-1	-0.975912	-6.26817	DPT
YX794:CGGTGTGCAGAGAGCA-1	1.55728	-6.43049	DPT
YX794:CGGTGTGCAGCTCATT-1	5.72017	-2.35127	DPT
YX794:CGGTGTGCAGGTAAGG-1	-1.30482	1.52088	DPT
YX794:CGGTGTGCAGTAATCG-1	7.3384	4.88539	DPT
YX794:CGGTGTGCATTTGTCA-1	4.65754	-4.50986	DPT
YX794:CGGTTGAAGCAAGACT-1	-6.20917	-2.12505	DPT
YX794:CGGTTGAAGTGCGGTA-1	-0.527776	-5.7499	DPT
YX794:CGGTTGAAGTTACTAC-1	4.5627	-5.266	DPT
YX794:CGTAAACAGAAGCAAG-1	-1.19047	-7.28073	DPT
YX794:CGTAAACAGGTGTTAA-1	4.91225	7.00511	DPT
YX794:CGTAAAGGTATCGGCC-1	-0.880171	-4.73766	DPT
YX794:CGTAACCTCACAGCCT-1	-1.30578	-8.18636	DPT
YX794:CGTAACCTCCTTGCAA-1	-6.6312	-3.01895	DPT
YX794:CGTAAGGTCCATGCTA-1	1.47565	-8.34462	DPT
YX794:CGTAAGGTCTCAATCG-1	-9.25757	-3.50682	DPT
YX794:CGTAAGGTCTTTGTGG-1	4.7219	-5.14444	DPT
YX794:CGTAATAAGATTCCGC-1	2.27283	-5.21796	DPT
YX794:CGTAATAAGCTCCCTC-1	-6.39831	-2.39706	DPT
YX794:CGTAATAAGGGAGCAG-1	-1.10887	1.67519	DPT
YX794:CGTAATAAGTAGAGGA-1	8.71956	-2.77381	DPT
YX794:CGTAATCGTAGTTACC-1	5.29373	7.32775	DPT
YX794:CGTAATCGTCATAGAG-1	4.24507	1.00394	DPT
YX794:CGTAATTTCCTGTGAC-1	0.734622	-5.04772	DPT
YX794:CGTAATTTCGACAAGT-1	0.507612	-8.98351	DPT
YX794:CGTAATTTCTAACTAC-1	-0.189054	-5.76942	DPT
YX794:CGTAATTTCTGTTGGC-1	-4.12295	2.07733	DPT
YX794:CGTAATTTCTTGAATC-1	-0.77823	-5.78643	DPT
YX794:CGTACCTAGTCCCGCA-1	-6.59314	-1.57252	DPT
YX794:CGTACTTCAGGATCAC-1	0.531577	-6.25253	DPT
YX794:CGTAGTTGTGAGGTAC-1	5.73276	-2.34792	DPT
YX794:CGTATTGTCACCTGGT-1	-0.10155	-9.94094	DPT
YX794:CGTATTGTCTGTTGCA-1	-6.37818	-2.87372	DPT
YX794:CGTATTTAGGTGCACA-1	0.496922	-9.28217	DPT
YX794:CGTATTTAGGTTCCGT-1	1.61423	-5.56857	DPT
YX794:CGTATTTAGTGCGGTA-1	1.1301	-6.01949	DPT
YX794:CGTCAAGAGAACAAGG-1	-1.00622	-5.98452	DPT
YX794:CGTCAAGAGCCTTTCT-1	1.63004	-5.81324	DPT
YX794:CGTCAATGTAACGTGA-1	4.88696	7.32605	DPT
YX794:CGTCAATGTCACTCAG-1	-0.109113	-7.01451	DPT
YX794:CGTCAATGTGAGGTAC-1	-5.83111	-2.87094	DPT
YX794:CGTCAATGTGTAACCT-1	4.82984	-5.10294	DPT
YX794:CGTCAATGTTGTCAGT-1	-0.924251	-8.55267	DPT
YX794:CGTCCAAGTAATCCAC-1	3.92222	-8.36775	DPT
YX794:CGTCCAAGTACGTAAG-1	2.76232	-5.61936	DPT
YX794:CGTCCAAGTACTGACT-1	-1.43395	-7.78582	DPT
YX794:CGTCCAAGTATTTGGC-1	-1.47908	2.00664	DPT
YX794:CGTCCAAGTTACGCCA-1	4.92884	-2.37729	DPT
YX794:CGTCCAAGTTCCCGTT-1	3.52013	6.52606	DPT
YX794:CGTCCAAGTTGCTGGC-1	-2.21874	-9.18514	DPT
YX794:CGTCCATAGCATATTC-1	3.55283	-6.36496	DPT
YX794:CGTCCATAGTATCGCC-1	5.70464	-2.39505	DPT
YX794:CGTGAGGGTGCTTTAA-1	4.89749	7.4202	DPT
YX794:CGTGAGGGTTCTTAAG-1	3.7675	6.28937	DPT
YX794:CGTGAGGGTTGTAACC-1	-1.5099	-10.3246	DPT
YX794:CGTGAGTCAAATGCGC-1	-9.59393	-3.52989	DPT
YX794:CGTGAGTCAACCAAAT-1	0.641946	-7.69753	DPT
YX794:CGTGAGTCAAGCCATA-1	-5.97963	-2.83129	DPT
YX794:CGTGAGTCAGGTAACC-1	-6.7146	-1.52285	DPT
YX794:CGTGAGTCATAGCGAC-1	1.04175	-5.10959	DPT
YX794:CGTGATGAGATGCAAC-1	-1.56465	-8.01711	DPT
YX794:CGTGATGAGCCTTCAA-1	5.64678	-2.49722	DPT
YX794:CGTGATGAGCTTCCTT-1	4.88886	-4.93214	DPT
YX794:CGTGCTTAGACAAGCT-1	-5.98338	-2.82575	DPT
YX794:CGTGCTTAGGTATGGT-1	-2.03712	-7.88577	DPT
YX794:CGTGTGTTCCACTATG-1	-1.81183	2.17914	DPT
YX794:CGTGTGTTCCCAATAT-1	-0.188312	-9.44056	DPT
YX794:CGTGTTTCAATATCCC-1	4.33927	6.58827	DPT
YX794:CGTGTTTCACAATAAC-1	0.234887	-8.17615	DPT
YX794:CGTGTTTCATAAGCAT-1	-4.1392	1.92099	DPT
YX794:CGTTAAGCACATAACG-1	1.59684	-5.74555	DPT
YX794:CGTTACATCAGGTTCC-1	-5.3939	-2.29175	DPT
YX794:CGTTACATCATGAAGC-1	3.70672	-8.41124	DPT
YX794:CGTTACTCAAACGCGT-1	1.98408	-5.07149	DPT
YX794:CGTTACTCATAAGTCG-1	-1.42607	1.92596	DPT
YX794:CGTTAGCTCACATTAC-1	-9.24391	-3.60679	DPT
YX794:CGTTAGCTCAGCTAAA-1	0.431171	-9.51164	DPT
YX794:CGTTAGCTCGTGCTTA-1	-0.320667	-4.97518	DPT
YX794:CGTTATAGTCCTCACT-1	2.61947	5.89164	DPT
YX794:CGTTATAGTTAGTACC-1	3.78147	-4.9816	DPT
YX794:CGTTATGTCAATAACG-1	3.83878	6.86791	DPT
YX794:CGTTATGTCACATTAC-1	-1.57367	-8.23101	DPT
YX794:CGTTATGTCGCTATGC-1	0.257016	-7.83878	DPT
YX794:CGTTATGTCTTAGCTG-1	3.71144	-6.41414	DPT
YX794:CGTTCCTGTCAATGAG-1	4.06147	-8.27243	DPT
YX794:CGTTCCTGTGAACCGG-1	0.614078	-8.88276	DPT
YX794:CGTTTCGCAAAGTGAA-1	4.709	7.3502	DPT
YX794:CGTTTCGCACACAAGC-1	-5.63858	-2.50795	DPT
YX794:CGTTTCGCAGCAAGTC-1	0.346208	-9.11695	DPT
YX794:CTAAACCGTTGAAGCA-1	5.14672	7.12205	DPT
YX794:CTAACAGCAACAAAGA-1	0.325167	-4.56257	DPT
YX794:CTAACAGCAGTTGGGT-1	-0.1005	-5.43822	DPT
YX794:CTAACAGCATTAGCGA-1	1.82314	-5.05241	DPT
YX794:CTAACCGGTAGCTAAG-1	3.86222	6.755	DPT
YX794:CTAACCGGTTATGGAG-1	-5.01105	-2.31356	DPT
YX794:CTAACCTCAACATAGT-1	0.370947	-9.9238	DPT
YX794:CTAACCTCAGCTCGAG-1	1.90198	-5.08287	DPT
YX794:CTAACGACAAGGACGA-1	-1.14357	1.56099	DPT
YX794:CTAACGACAAGGATGG-1	-1.41496	-8.81475	DPT
YX794:CTAACGACAAGGCTTA-1	5.62985	-2.52822	DPT
YX794:CTAACGACATGACATG-1	4.87744	6.95912	DPT
YX794:CTAAGATCATAGCTAG-1	-1.18552	-8.20697	DPT
YX794:CTAAGTGCACTTGCTG-1	-1.14858	1.39585	DPT
YX794:CTAATGAAGCAGGTAT-1	-0.352712	-6.17388	DPT
YX794:CTAATGAAGTCACCTA-1	-5.99194	-2.17291	DPT
YX794:CTAATGAAGTCTAGCC-1	3.63917	-8.6173	DPT
YX794:CTACAACGTAATCCAC-1	3.36732	-6.25477	DPT
YX794:CTACAACGTCACTCAG-1	4.93081	6.70135	DPT
YX794:CTACAACGTGTAACAG-1	5.00424	-1.92213	DPT
YX794:CTACAACGTTACAACC-1	5.57972	-2.59825	DPT
YX794:CTACAACGTTACGCCA-1	3.35267	-6.23504	DPT
YX794:CTACATCCAAGTCCTT-1	2.08801	6.56279	DPT
YX794:CTACCTAAGATTCGTT-1	-1.07373	-8.38022	DPT
YX794:CTACCTAAGCAGCCAA-1	3.97226	-4.64276	DPT
YX794:CTACCTAAGCGCTAGA-1	-0.385225	-4.85142	DPT
YX794:CTACCTAAGGAGTCGC-1	9.21094	-2.22865	DPT
YX794:CTACCTAAGGATTGCG-1	-9.48551	-3.49469	DPT
YX794:CTACCTAAGGGATTTA-1	0.743896	-7.86884	DPT
YX794:CTACCTAAGTCACTAT-1	-0.734944	-9.04551	DPT
YX794:CTACCTAAGTCACTCA-1	-5.47598	-2.2597	DPT
YX794:CTACGGGCAGTATTGG-1	3.28825	-5.95181	DPT
YX794:CTACTAAGTCGCAATT-1	1.2045	-5.30645	DPT
YX794:CTACTAAGTCTTGAAC-1	4.80334	7.5754	DPT
YX794:CTACTAAGTTAGTACC-1	-4.85323	8.72785	DPT
YX794:CTACTAGTCACTAATC-1	-0.329585	-6.07864	DPT
YX794:CTACTAGTCCCTCACC-1	0.28621	-8.03482	DPT
YX794:CTACTAGTCCTCAAGC-1	5.59234	-2.49235	DPT
YX794:CTACTGATCAAGCGCA-1	0.450323	-7.03067	DPT
YX794:CTACTGATCCTGCAAC-1	-6.06799	-3.03912	DPT
YX794:CTACTGATCGTTAAAG-1	0.282173	-9.4737	DPT
YX794:CTACTGATCTCAAACT-1	2.48234	-5.00993	DPT
YX794:CTAGAAGGTCCTAAGT-1	0.363884	-9.37274	DPT
YX794:CTAGAAGGTGATGCAA-1	-0.364309	-8.83893	DPT
YX794:CTAGAAGGTTTGGTGT-1	5.45471	7.37006	DPT
YX794:CTAGCCTAGCTAATCT-1	0.436301	-4.54058	DPT
YX794:CTAGCCTAGGTGGCTA-1	2.13278	-6.24783	DPT
YX794:CTAGCTATCAGTTTAC-1	-4.99929	8.60947	DPT
YX794:CTAGCTATCATTGACT-1	5.13255	7.38117	DPT
YX794:CTAGCTATCCTTAGAT-1	0.8841	-7.22909	DPT
YX794:CTAGCTATCGCATTTG-1	5.07576	-2.46408	DPT
YX794:CTAGCTATCTACCTGA-1	3.51356	-8.7915	DPT
YX794:CTAGGACCAATGTCAG-1	-5.49659	-2.57959	DPT
YX794:CTAGGACCATGCGCCT-1	1.22723	-5.07085	DPT
YX794:CTAGGATAGCCGCAAA-1	3.15691	-5.32011	DPT
YX794:CTAGGATAGCGCTAAG-1	-4.16081	2.39553	DPT
YX794:CTAGGATAGCTACCTA-1	0.627893	-8.15177	DPT
YX794:CTAGGATAGGGAGCAG-1	1.87667	-5.19819	DPT
YX794:CTAGGATAGTAGGATC-1	4.4654	-8.44623	DPT
YX794:CTAGGATAGTCCTTGA-1	-5.04082	8.26728	DPT
YX794:CTAGGTTGTAACCTTA-1	1.10904	-5.05633	DPT
YX794:CTAGGTTGTCACCAGC-1	1.56697	-4.95986	DPT
YX794:CTAGGTTGTTAACACC-1	-1.18941	-8.05392	DPT
YX794:CTAGTAAAGTATTGGA-1	5.28016	7.44631	DPT
YX794:CTAGTAGCACGTAGCG-1	0.075705	-8.79385	DPT
YX794:CTAGTAGCACTGTCAT-1	-5.79534	-2.96438	DPT
YX794:CTAGTAGCAGGTAGCT-1	-5.29509	-2.088	DPT
YX794:CTAGTAGCAGTATGTG-1	-0.71663	-5.56704	DPT
YX794:CTAGTTGTCAATAGGC-1	-0.946937	-5.33957	DPT
YX794:CTAGTTGTCACAGCAG-1	-0.957938	-8.71769	DPT
YX794:CTAGTTGTCCTTTAGG-1	2.56526	-4.68082	DPT
YX794:CTAGTTGTCTTAGCTG-1	-5.90564	-3.11567	DPT
[truncated: 26,400 more rows]

## Sheet: Ext Fig6G
	BR_InNeu_CGE	BR_InNeu_Pvalb	BR_InNeu_Sst	BR_NonNeu_Astro_Myoc	BR_NonNeu_Astro_Nnat	BR_NonNeu_Endothelial	BR_NonNeu_Microglia	BR_NonNeu_Oligo_MFOL	BR_NonNeu_Oligo_MOL	BR_NonNeu_OPC	FC_ExNeu_CT	FC_ExNeu_L23	FC_ExNeu_L4	FC_ExNeu_L5	FC_ExNeu_L6	FC_ExNeu_NP	FC_ExNeu_PT	HC_ExNeu_CA1	HC_ExNeu_CA23	HC_ExNeu_DG	HC_ExNeu_Subiculum	HC_NonNeu_Ependymal
D12MSN	0.032076	0.0281424	0.0230971	0.00352113	0.0152838	0.030888	0.030888	0.0198493	0.015444	0.0242424	0.0194981	0.0194766	0.0229885	0.025545	0.0248337	0.0227273	0.0169133	0.00877193	0.0206718	0.0111902	0.00438596	0.015444
VIPGA	0.812337	0.0130171	0.12974	0.00314221	0.00393701	0.00393701	0.00914534	0.00393701	0.00393701	0.00696731	0.00528836	0.00515429	0.00872628	0.00730401	0.00863184	0.00393701	0.00605117	0.00393701	0.00393701	0.0059716	0.00832297	0.00937179
PVGA	0.0326075	0.886633	0.11305	0.006396	0.00607287	0.00404858	0.00607287	0.00607287	0.00202429	0.0121335	0.00877558	0.0103334	0.0156514	0.00607287	0.00842029	0.013779	0.00607287	0.00826586	0.00865685	0.00607287	0.00404858	0.00202429
OBGA	0.0296912	0.022317	0.0379226	0.0143973	0.0149254	0.00981995	0.0201337	0.010661	0.00852878	0.0197519	0.0120123	0.0137042	0.0223717	0.014028	0.0151406	0.0142106	0.0127571	0.0150469	0.010661	0.0126956	0.0193113	0.0203602
SSTGA	0.142922	0.236135	0.806793	0.0114318	0.0230305	0.05	0.0914102	0.0461299	0.0417246	0.0416783	0.0326692	0.0308647	0.0381303	0.042015	0.0459036	0.0424358	0.0273724	0.0193098	0.0314031	0.0215697	0.0171169	0.0273024
ASC	0.0336918	0.0318372	0.0274265	0.970657	0.957168	0.06042	0.0295554	0.01838	0.00956938	0.0548644	0.0217315	0.0247854	0.0287265	0.0247504	0.0283487	0.0191388	0.018026	0.0109649	0.0243067	0.0162767	0.00877193	0.0258737
VLMC	0.0566196	0.0412698	0.0569909	0.132354	0.138577	0.192553	0.0416667	0.0682351	0.0638298	0.0606061	0.0790397	0.0219111	0.0363985	0.0415264	0.0539906	0.0496857	0.0232558	0.00877193	0.0180879	0.0152594	0.0131579	0.0380435
MGL	0.018711	0.0285714	0.0280612	0.00469484	0.00545852	0.0166667	0.927083	0.00440529	0	0.0151515	0.0162162	0.0103469	0.0124521	0.010101	0.00938967	0.0170455	0.00634249	0.00657895	0.0103359	0.00508647	0	0
OGC	0.014553	0.0126984	0.00765306	0.00117371	0.00982533	0.0288914	0.0208333	0.960352	0.935622	0.0132348	0.00516764	0.00973828	0.0124521	0.020202	0.0234742	0.0113636	0.0105708	0.00438596	0.0103359	0.00610376	0.00438596	0.0163043
OPC	0.0460144	0.0475487	0.037458	0.0121977	0.0237964	0.0467651	0.0502373	0.0436207	0.0402293	0.930572	0.0297982	0.0306748	0.0315243	0.0399991	0.0438878	0.0461018	0.0306487	0.0272874	0.0295849	0.0205712	0.015101	0.0226335
CTGL	0.0391127	0.0431671	0.0382351	0.00788756	0.0161292	0.0564009	0.0512644	0.0348364	0.0304311	0.035024	0.895112	0.026645	0.0327371	0.0451846	0.0518317	0.0493065	0.0257917	0.0118102	0.0223625	0.0138981	0.00607658	0.017995
ITL23GL	0.0641505	0.0396684	0.0628278	0.0240809	0.0405835	0.0257336	0.0305947	0.041611	0.0698998	0.031427	0.0774561	0.966999	0.409442	0.325223	0.413675	0.060379	0.0588629	0.0259032	0.0488855	0.0349273	0.057611	0.0597826
OBGL	0.0924786	0.0673016	0.0917574	0.0305164	0.0469432	0.0455556	0.0459722	0.050837	0.075794	0.0533333	0.0952853	0.824459	0.465556	0.361796	0.444476	0.0837374	0.112206	0.050731	0.0790698	0.0471708	0.0923977	0.0597826
CLAGL	0.117373	0.0920635	0.109694	0.117473	0.134991	0.135749	0.0955616	0.0569814	0.0775331	0.0909091	0.142989	0.31327	0.699942	0.683697	0.696979	0.0909091	0.144345	0.0524409	0.0863386	0.0633229	0.0963005	0.076087
STRGA	0.12397	0.0819355	0.130252	0.0258216	0.0458515	0.0436178	0.0502271	0.047193	0.0722634	0.0580057	0.0938979	0.362003	0.372996	0.32164	0.367026	0.0854829	0.0695772	0.031969	0.0594315	0.0437436	0.0683239	0.0652174
ITL45GL	0.0320166	0.0308802	0.0244363	0.0165583	0.023112	0.0300311	0.0319493	0.0370629	0.0370629	0.0289044	0.0343508	0.0547651	0.588546	0.701407	0.60084	0.0352273	0.0358107	0.0197706	0.0262066	0.0200898	0.0204699	0.0302904
ITL5GL	0.0398108	0.0423631	0.0308319	0.0229068	0.0296929	0.0287344	0.0286286	0.0347682	0.031457	0.0369255	0.0464561	0.0641282	0.600422	0.706402	0.60146	0.0485024	0.0488288	0.0259091	0.0327874	0.0269886	0.0259091	0.031457
ITL6GL	0.056703	0.0375731	0.0586735	0.0199531	0.0382096	0.0165205	0.0213816	0.0329913	0.0624671	0.0261164	0.0797297	0.118509	0.65177	0.756579	0.653293	0.0608054	0.0614684	0.0219298	0.0465116	0.0325534	0.0614035	0.0544432
NPGL	0.0622173	0.0645385	0.0608211	0.0257013	0.0342804	0.034484	0.0408779	0.0422672	0.0442184	0.054181	0.353145	0.048236	0.0573774	0.0580289	0.0656702	0.698788	0.051983	0.0373149	0.039646	0.0344792	0.0310436	0.0378619
PTGL	0.0788927	0.0516676	0.0713459	0.0269953	0.0444416	0.0475484	0.0352986	0.0483422	0.0737694	0.0434425	0.0952511	0.102062	0.128341	0.116005	0.111336	0.07667	0.923569	0.0421727	0.0667545	0.0416885	0.0863698	0.0597826
	ASC	CLAGL	CTGL	D12MSN	ITL23GL	ITL45GL	ITL5GL	ITL6GL	MGL	NPGL	OBGA	OBGL	OGC	OPC	PTGL	PVGA	SSTGA	STRGA	VIPGA	VLMC
Astrocytes	0.894315	0.129937	0.0353331	0.017078	0.0264134	0.0291421	0.0214583	0.0142329	0.00490196	0.0371232	0.0124343	0.0314379	0.0819959	0.0550281	0.0320711	0.00895054	0.0475992	0.0321992	0.00393701	0.207829
mOL	0.0193945	0.0472817	0.0310029	0.0160158	0.0224433	0.0260632	0.0177594	0.0132519	0.000571755	0.031812	0.00655141	0.0273032	0.949084	0.0565368	0.0308435	0.00462034	0.0431926	0.0304811	0.00393701	0.0872718
OPC	0.00956938	0.0652174	0.032967	0.015444	0.021365	0.0258741	0.0165563	0.0109649	0.0422535	0.0356347	0.0486501	0.0533333	0.084507	0.382228	0.0222672	0.00607287	0.0472879	0.229105	0.0019685	0.0944961
OEC	0.00956938	0.0202334	0.0103896	0.0103896	0.0115766	0.0103896	0.0103896	0.0103896	0	0.0103896	0.0021322	0.0103896	0.0103896	0.0135542	0.0103896	0	0.0103896	0.0103896	0.0019685	0.0768168
VLMC	0.0233426	0.083009	0.0420717	0.02379	0.0239041	0.0266329	0.0206263	0.0117236	0.0159332	0.0320371	0.0168748	0.0411364	0.0754687	0.0515021	0.0331474	0.0101215	0.0563926	0.043523	0.00272723	0.718061

## Sheet: Ext Fig6H
	UMAP_1	UMAP_2	Dataset
YX795:AAACAAGCATGAATCG-1	-0.203978	5.72895	DPT
YX795:AAACAAGCATGACATG-1	-1.49896	8.95265	DPT
YX795:AAACAAGCATTTCTTC-1	-6.25571	6.06163	DPT
YX795:AAACCAGGTAATCCAC-1	7.85107	4.22055	DPT
YX795:AAACCAGGTAGGTGAC-1	-2.50806	2.45959	DPT
YX795:AAACCAGGTGCTTCTC-1	-6.58392	7.05272	DPT
YX795:AAACCAGGTTATGGAG-1	-1.11282	6.38825	DPT
YX795:AAACCGCCAAGCCTCC-1	-2.1501	9.30067	DPT
YX795:AAACCGCCACCGTTCA-1	4.25125	2.37764	DPT
YX795:AAACCGCCACGGATCG-1	-0.773602	8.63118	DPT
YX795:AAACCGGTCAGCCATC-1	1.54713	-3.41381	DPT
YX795:AAACCGGTCAGCGGGT-1	-0.754612	3.48446	DPT
YX795:AAACCGGTCTGTGATT-1	-3.23288	6.04133	DPT
YX795:AAACGAACAATAGAAG-1	6.48303	-0.49998	DPT
YX795:AAACGGGCAAAGGCCT-1	1.44588	5.68548	DPT
YX795:AAACGGGCACATGCTT-1	0.291407	7.79752	DPT
YX795:AAACGGGCACTTAGGA-1	0.433184	8.88059	DPT
YX795:AAACGGGCAGCAAGTC-1	3.10646	8.20613	DPT
YX795:AAACGGGCATTGAGAT-1	1.76904	3.05729	DPT
YX795:AAACGGTTCATTAAGG-1	-5.86217	5.24035	DPT
YX795:AAACGGTTCCACCCTC-1	-1.39629	5.95801	DPT
YX795:AAACGGTTCCTGATCA-1	-2.3375	6.62027	DPT
YX795:AAACGGTTCGAAGTAC-1	-0.140818	0.249482	DPT
YX795:AAACTAGTCACGCCCA-1	-1.36706	0.014045	DPT
YX795:AAACTAGTCGGCTATC-1	-0.490738	6.48104	DPT
YX795:AAACTAGTCGTGATGG-1	-3.16443	6.40236	DPT
YX795:AAACTCGCAAACTGAT-1	2.01571	9.8007	DPT
YX795:AAACTCGCAAGGGAGC-1	-2.82192	3.33758	DPT
YX795:AAACTCGCAATTGCTC-1	0.268224	0.865105	DPT
YX795:AAACTCGCAGCTCGAG-1	-2.34116	6.32207	DPT
YX795:AAACTCGCAGGCTCCT-1	-0.152788	7.64395	DPT
YX795:AAACTCGCATGAGGAG-1	3.80233	2.18147	DPT
YX795:AAAGCCAGTATCGGCC-1	0.0563924	5.01809	DPT
YX795:AAAGCCAGTCATGCCA-1	3.03732	8.8171	DPT
YX795:AAAGCCAGTCCAAGTT-1	-4.36357	2.50466	DPT
YX795:AAAGCCAGTCTATCTT-1	2.91629	2.68073	DPT
YX795:AAAGCCAGTCTTGGAT-1	-0.344236	9.2746	DPT
YX795:AAAGCCAGTGCTCATG-1	-0.020611	7.93694	DPT
YX795:AAAGCCAGTGGGTGAT-1	1.59155	3.12243	DPT
YX795:AAAGCCTAGAACCTAA-1	1.56005	9.76044	DPT
YX795:AAAGCCTAGTTTGTCG-1	-7.07841	6.43356	DPT
YX795:AAAGCGAAGAGGAATG-1	0.678827	6.08747	DPT
YX795:AAAGCGAAGCATGAGT-1	-3.86404	3.31289	DPT
YX795:AAAGCGAAGCCTAGTC-1	3.06826	3.60446	DPT
YX795:AAAGCGAAGCGCAACA-1	-3.07967	2.21372	DPT
YX795:AAAGCGAAGGAACCTG-1	3.19292	2.21429	DPT
YX795:AAAGCGAAGGCTAGCA-1	3.17251	2.0752	DPT
YX795:AAAGCGAAGGCTTTCA-1	3.65659	2.31121	DPT
YX795:AAAGCGAAGTAAGTCA-1	1.70396	-3.47663	DPT
YX795:AAAGCGAAGTCACTCA-1	-4.63715	2.62382	DPT
YX795:AAAGGAAGTCCGTTAG-1	3.99472	2.88775	DPT
YX795:AAAGGAAGTGCTTTAA-1	-0.802147	0.469643	DPT
YX795:AAAGGAAGTTATGGAG-1	-0.893393	-0.154778	DPT
YX795:AAAGGCGCAATTAGCG-1	1.29573	8.67585	DPT
YX795:AAAGGCGCACATGCCC-1	3.06449	7.98717	DPT
YX795:AAAGGCGCAGGTCAAC-1	-6.17438	6.43839	DPT
YX795:AAAGGCGCATTAACCC-1	2.14317	6.0781	DPT
YX795:AAAGGCTTCCACCTGG-1	3.12234	2.09179	DPT
YX795:AAAGGCTTCGACATTT-1	-2.31416	6.08277	DPT
YX795:AAAGGCTTCGAGCAAT-1	1.39048	-0.0568579	DPT
YX795:AAAGGCTTCGCTTTAG-1	-6.01283	6.16329	DPT
YX795:AAAGGCTTCGTTAAAG-1	-2.03727	9.05606	DPT
YX795:AAAGGGATCATTAACC-1	-2.13819	3.9875	DPT
YX795:AAAGGGATCTACTACG-1	-3.88688	3.02212	DPT
YX795:AAAGGGATCTGGGAAT-1	-2.46337	3.53379	DPT
YX795:AAAGGTACAAACGCGT-1	1.20704	5.83664	DPT
YX795:AAAGGTACAAGTGCCG-1	3.97862	2.25074	DPT
YX795:AAAGTCATCCCGCACA-1	-1.02296	7.58054	DPT
YX795:AAAGTCATCCTTAGAT-1	4.28698	3.26684	DPT
YX795:AAAGTCATCTAATCCG-1	-0.281896	8.40957	DPT
YX795:AAAGTCATCTCACTTC-1	2.05574	7.34002	DPT
YX795:AAAGTCATCTTGTCGA-1	1.25166	0.214148	DPT
YX795:AAATAGGCAAGGTCAC-1	0.679361	5.97423	DPT
YX795:AAATAGGCAATCCTAC-1	-2.55261	6.29252	DPT
YX795:AAATAGGCACGCGCAA-1	2.25423	7.35103	DPT
YX795:AAATCCTTCACGAATA-1	-7.09548	6.60382	DPT
YX795:AAATCCTTCGCGTTAC-1	-3.73499	2.81311	DPT
YX795:AAATCGATCAGGAATC-1	-6.35824	7.14234	DPT
YX795:AAATCGATCGATTCAT-1	2.40634	8.18512	DPT
YX795:AAATGGACAACCCTTG-1	-1.4194	0.00723989	DPT
YX795:AAATGGACAATAGAGA-1	0.820073	5.28261	DPT
YX795:AAATGGACAATCTGGA-1	-0.196939	8.56773	DPT
YX795:AAATGGACAATGTCAG-1	-6.42542	5.9738	DPT
YX795:AAATGGACACCACAAA-1	0.351283	5.85062	DPT
YX795:AAATGGACACTCGCTA-1	-3.16283	2.68201	DPT
YX795:AAATGGACAGCAAATT-1	-0.261345	9.20957	DPT
YX795:AAATTGCCAATAGCAT-1	-4.58552	2.4955	DPT
YX795:AAATTGCCAATGTCAG-1	1.09331	8.69384	DPT
YX795:AAATTGCCATAAGTCG-1	1.19162	-1.66702	DPT
YX795:AAATTGCCATAGCGAC-1	-6.69744	6.74385	DPT
YX795:AAATTGCCATATGGTG-1	3.23862	2.19966	DPT
YX795:AACAACATCATAATGG-1	-3.70602	2.94329	DPT
YX795:AACAACATCATTAACC-1	2.09667	9.65052	DPT
YX795:AACAACATCCTACTAG-1	-2.37381	2.72407	DPT
YX795:AACAACATCGATTATC-1	-1.24217	0.186333	DPT
YX795:AACAACATCGCTTCGG-1	2.2112	9.76962	DPT
YX795:AACAACATCTCCATGA-1	-2.04133	8.07629	DPT
YX795:AACAAGTGTAAACCCT-1	-3.46813	2.87859	DPT
YX795:AACAAGTGTAACCTTA-1	-3.42217	3.06368	DPT
YX795:AACAAGTGTACTGGCC-1	-1.69206	5.87741	DPT
YX795:AACACTAAGACAGGTT-1	-0.965986	0.199677	DPT
YX795:AACACTAAGTAAGCTA-1	7.19554	2.53375	DPT
YX795:AACATAGTCAATTGCT-1	4.16331	3.77901	DPT
YX795:AACATAGTCACAAATG-1	-2.53467	5.82724	DPT
YX795:AACATAGTCGCTATGC-1	-1.54881	6.6015	DPT
YX795:AACATCAAGCAAGTCG-1	8.25208	4.85967	DPT
YX795:AACATCAAGCTTGGTC-1	1.91264	-8.36948	DPT
YX795:AACATCAAGGCTTCAC-1	1.52384	9.71101	DPT
YX795:AACATCAAGTCACCAC-1	-2.4263	8.51032	DPT
YX795:AACATCAAGTTGTCAT-1	-6.40945	5.71893	DPT
YX795:AACATGATCAAACATG-1	0.463366	0.752317	DPT
YX795:AACATGATCCCAATTG-1	-1.61763	3.85457	DPT
YX795:AACATGATCCCGCTGA-1	-0.541918	0.279505	DPT
YX795:AACATGATCGGTAATA-1	1.2451	-2.81456	DPT
YX795:AACCACACAAGGTGCT-1	-0.0312183	10.2858	DPT
YX795:AACCACACAAGTGCCG-1	0.699435	-0.229847	DPT
YX795:AACCACACACATGCTT-1	0.388871	7.47981	DPT
YX795:AACCACACAGCAAATT-1	-3.75397	2.99524	DPT
YX795:AACCACACATTGCCCA-1	3.33163	3.51489	DPT
YX795:AACCAGGTCCACCTGG-1	0.239343	5.19319	DPT
YX795:AACCAGGTCGATATGA-1	3.52933	2.17199	DPT
YX795:AACCAGGTCTATGCAT-1	-2.57049	2.03964	DPT
YX795:AACCCGGCAAATAAGG-1	-1.01949	3.41339	DPT
YX795:AACCCGGCAAGCGCTG-1	-1.95566	6.16533	DPT
YX795:AACCCGGCATGGTGCG-1	0.994462	-0.800997	DPT
YX795:AACCCGGCATTAGCCT-1	-3.0796	2.54533	DPT
YX795:AACCGCGCAAATAGCT-1	1.03011	0.297392	DPT
YX795:AACCGCGCAATTACCC-1	0.770529	5.61102	DPT
YX795:AACCGCGCAGGTTCCC-1	-0.406178	3.11749	DPT
YX795:AACCTGCTCCATGACC-1	2.18142	7.98198	DPT
YX795:AACCTGCTCCCGCTGA-1	-5.74708	5.80497	DPT
YX795:AACCTGCTCTAAATCC-1	0.548101	5.8731	DPT
YX795:AACCTTAGTAACAGCA-1	-2.96246	3.61722	DPT
YX795:AACCTTAGTAATAAGC-1	-6.63913	6.92543	DPT
YX795:AACCTTAGTACTTCGG-1	1.23773	5.24079	DPT
YX795:AACCTTAGTATTTACG-1	-2.97493	2.37387	DPT
YX795:AACCTTAGTGCCTTTC-1	-6.13062	5.22865	DPT
YX795:AACCTTAGTGCGGTTC-1	-3.06533	2.19261	DPT
YX795:AACCTTAGTTAATCCA-1	0.75391	0.552728	DPT
YX795:AACCTTAGTTAGGTTC-1	1.38294	-0.190013	DPT
YX795:AACCTTTAGAACCTAA-1	-0.906945	8.48536	DPT
YX795:AACCTTTAGACTTACT-1	-2.0993	8.18423	DPT
YX795:AACCTTTAGCGAAGTT-1	-3.15939	2.25758	DPT
YX795:AACCTTTAGGGATTTA-1	1.43933	9.80347	DPT
YX795:AACGATTCAATACCCT-1	1.0965	3.40586	DPT
YX795:AACGATTCACATGCTT-1	-3.48135	2.74674	DPT
YX795:AACGATTCACCAACAA-1	-2.5293	5.83864	DPT
YX795:AACGATTCACCTGGTC-1	-6.84452	6.46136	DPT
YX795:AACGATTCAGGTTCCC-1	0.831655	5.50165	DPT
YX795:AACGATTCATAGCTAG-1	1.55029	6.62691	DPT
YX795:AACGATTCATTACGTC-1	-5.73889	5.2532	DPT
YX795:AACGCCCGTAGGTTAG-1	2.31606	5.36907	DPT
YX795:AACGCCCGTGAATCGA-1	-2.53634	3.59877	DPT
YX795:AACGCCCGTGTTAACC-1	-1.66081	3.62768	DPT
YX795:AACGCCCGTTAAACGG-1	-2.4963	2.26603	DPT
YX795:AACGCGCAGATTCAAG-1	-0.405929	3.33029	DPT
YX795:AACGCGCAGCTCCCTC-1	-1.48947	3.69927	DPT
YX795:AACGCTTGTTTCTAAG-1	2.09498	7.85142	DPT
YX795:AACGGATTCATAACCT-1	0.657345	0.189036	DPT
YX795:AACGGATTCATAGCGG-1	-3.71061	3.49926	DPT
YX795:AACGGATTCATGCCTA-1	3.53353	2.08563	DPT
YX795:AACGGATTCATGGATA-1	1.23981	9.88967	DPT
YX795:AACGGATTCCTACTAG-1	-3.86191	3.38261	DPT
YX795:AACGGTGTCCCTCGTC-1	0.753197	8.16554	DPT
YX795:AACGGTGTCCTTGAGC-1	-2.48917	5.71667	DPT
YX795:AACGGTGTCTAATCCG-1	1.09245	-0.335307	DPT
YX795:AACGGTTAGATTCAAG-1	-0.175303	10.1907	DPT
YX795:AACGGTTAGTCACACC-1	-2.99261	6.65252	DPT
YX795:AACGTAATCAAGGGTT-1	-5.23057	5.04625	DPT
YX795:AACGTAATCTAGCCAC-1	0.936299	9.06575	DPT
YX795:AACGTAATCTGTTGGC-1	-3.33786	3.47372	DPT
YX795:AACGTACAGAACCTTT-1	-3.53897	2.17409	DPT
YX795:AACGTACAGCAAACAC-1	-1.85679	7.36303	DPT
YX795:AACGTACAGTCCCTGG-1	-2.27387	8.9223	DPT
YX795:AACGTACAGTTACGAA-1	2.04306	7.48033	DPT
YX795:AACGTACAGTTACTAC-1	-1.45665	4.11744	DPT
YX795:AACGTTAAGAATCTAG-1	0.862822	5.85083	DPT
YX795:AACGTTAAGGCAATGT-1	2.08873	2.70685	DPT
YX795:AACTAACCAACGGTGT-1	-6.43486	5.52548	DPT
YX795:AACTAACCAAGGAAGT-1	8.12192	4.88034	DPT
YX795:AACTAACCAATAGAAG-1	0.577712	8.96874	DPT
YX795:AACTAACCACCTTCAG-1	1.53985	-0.898131	DPT
YX795:AACTAACCAGTCTATC-1	1.11079	9.77383	DPT
YX795:AACTAACCAGTTAAAC-1	-2.20794	6.02441	DPT
YX795:AACTAACCATAAGCCA-1	3.3328	2.12855	DPT
YX795:AACTAAGTCAATGAGC-1	-7.03581	6.42738	DPT
YX795:AACTAAGTCTAGGATA-1	-0.745793	8.94142	DPT
YX795:AACTGAGGTCCTGAGC-1	1.23885	9.32648	DPT
YX795:AACTGAGGTTACGAAG-1	-3.38518	3.69328	DPT
YX795:AACTGAGGTTGCTCCT-1	0.38985	5.98925	DPT
YX795:AACTGGCCAAAGTCAT-1	-3.45393	2.58689	DPT
YX795:AACTGGCCAACCAACA-1	1.59951	5.11869	DPT
YX795:AACTGGCCAGGATCAC-1	-3.22745	6.20401	DPT
YX795:AACTGGCCAGTTGGGT-1	-0.247113	6.10542	DPT
YX795:AACTGGCCATCCCAAT-1	4.14015	2.9174	DPT
YX795:AACTGGCCATGACAAT-1	-0.328334	5.00639	DPT
YX795:AACTGGCCATGAGCTA-1	2.3674	6.31587	DPT
YX795:AACTGGCCATTGTGAG-1	-7.42724	7.13927	DPT
YX795:AACTTGTTCCTAAGAA-1	8.08554	4.54826	DPT
YX795:AACTTGTTCCTTATGG-1	4.05634	2.57283	DPT
YX795:AAGAATCGTCACGATT-1	3.61128	2.36974	DPT
YX795:AAGAATCGTCAGTGAA-1	6.40929	-0.666412	DPT
YX795:AAGAATCGTCCCGGAT-1	-5.89285	5.30589	DPT
YX795:AAGAATCGTTGCAAGA-1	-6.25971	6.57106	DPT
YX795:AAGACCAGTAAGGGCT-1	0.4676	8.63235	DPT
YX795:AAGACCAGTACCGTTG-1	3.78732	2.48697	DPT
YX795:AAGACCAGTATGGTCT-1	-1.28073	3.7376	DPT
YX795:AAGACCAGTGATGGAC-1	-0.0178604	5.59273	DPT
YX795:AAGACCAGTTGTGCGC-1	4.14072	2.61127	DPT
YX795:AAGACCAGTTTACTAG-1	0.25517	8.26056	DPT
YX795:AAGACCAGTTTACTGA-1	0.795424	8.91134	DPT
YX795:AAGACCAGTTTGTTGA-1	-2.21347	6.48635	DPT
YX795:AAGACTCAGACAGGTT-1	-6.25065	5.90123	DPT
YX795:AAGACTCAGCGTATTT-1	1.02661	8.51494	DPT
YX795:AAGACTCAGCTTAGAA-1	6.65588	3.88205	DPT
YX795:AAGACTCAGGAAGTAG-1	1.37616	7.30052	DPT
YX795:AAGACTCAGGAGCAAA-1	-6.19797	5.67888	DPT
YX795:AAGACTCAGGCTCACT-1	0.990368	8.47553	DPT
YX795:AAGACTCAGGGTCCAA-1	3.14131	2.1232	DPT
YX795:AAGACTCAGTCACACC-1	8.20751	5.05139	DPT
YX795:AAGCCATAGTTGCAGG-1	-3.94389	3.11805	DPT
YX795:AAGCCTCTCAGCTAGG-1	-1.32204	7.96236	DPT
YX795:AAGCCTCTCCTCATGA-1	-5.96818	5.16383	DPT
YX795:AAGCCTCTCTGTCAGC-1	-0.447729	0.213649	DPT
YX795:AAGCGATTCAATCCAT-1	-1.84692	7.97312	DPT
YX795:AAGCGATTCACAATAG-1	0.119229	0.892752	DPT
YX795:AAGCGATTCAGGTTGG-1	-0.852669	3.54405	DPT
YX795:AAGCGATTCATGATGA-1	-6.69207	6.26003	DPT
YX795:AAGCGATTCCAATATC-1	-7.16127	7.21971	DPT
YX795:AAGCGATTCCTAAATC-1	-2.52079	3.14904	DPT
YX795:AAGCGATTCGATAAGC-1	-0.447312	1.08612	DPT
YX795:AAGCGATTCGTCCTTT-1	0.45849	8.70863	DPT
YX795:AAGCGATTCTAACTAC-1	0.605833	0.237715	DPT
YX795:AAGCGCTCACTCCCTT-1	3.4839	3.51518	DPT
YX795:AAGCGCTCAGGACCTG-1	0.264868	5.43031	DPT
YX795:AAGCGCTCAGGTGGAA-1	-1.31617	8.86414	DPT
YX795:AAGCGCTCAGGTTCTT-1	-1.40956	0.13958	DPT
YX795:AAGCGCTCAGTGCCTC-1	3.65676	3.25977	DPT
YX795:AAGCGCTCATCCTAGT-1	0.483695	0.758247	DPT
YX795:AAGCGGGAGAACAAGG-1	1.3888	6.73775	DPT
YX795:AAGCGGGAGCCAGGAC-1	1.4958	-0.349573	DPT
YX795:AAGCGGGAGCTAAGCG-1	-6.54614	5.1625	DPT
YX795:AAGCGGGAGGTGCTGA-1	-4.13899	3.12161	DPT
YX795:AAGCGGGAGTCCTCAA-1	0.805692	6.43139	DPT
YX795:AAGCGGGAGTGGACCA-1	-3.31826	3.40617	DPT
YX795:AAGCTAATCACACAAA-1	4.19434	2.85368	DPT
YX795:AAGCTAGGTCACGATT-1	-3.72652	2.90278	DPT
YX795:AAGCTAGGTGCACGCT-1	-2.81833	5.76232	DPT
YX795:AAGCTAGGTGGTTACT-1	-1.08752	8.58484	DPT
YX795:AAGCTAGGTTCCAGAT-1	-2.4544	5.83108	DPT
YX795:AAGCTAGGTTGACCAT-1	0.344173	9.13797	DPT
YX795:AAGCTCGAGAATCGAC-1	-7.21429	6.23479	DPT
YX795:AAGCTCGAGCAAATCA-1	-2.43636	2.19763	DPT
YX795:AAGCTCGAGTAACACA-1	-1.92685	6.24123	DPT
YX795:AAGCTCGAGTACTGAA-1	-2.20328	3.78392	DPT
YX795:AAGCTTGCAAGGTGTC-1	8.03532	4.47459	DPT
YX795:AAGGAACCAGCCTGAG-1	-0.3379	3.42557	DPT
YX795:AAGGAACCAGGACCTG-1	-0.8753	6.10672	DPT
YX795:AAGGAACCAGGATAAA-1	-0.459196	6.46227	DPT
YX795:AAGGAACCAGGTAAGG-1	1.06843	-1.58116	DPT
YX795:AAGGAGGGTACTGACT-1	1.20925	-3.32523	DPT
YX795:AAGGAGGGTCATCACG-1	2.10497	6.07498	DPT
YX795:AAGGAGGGTTATTGTG-1	-0.672881	3.34148	DPT
YX795:AAGGCACGTATGTTGC-1	3.30922	2.26524	DPT
YX795:AAGGCACGTCCAAGTT-1	-1.0811	7.66155	DPT
YX795:AAGGCACGTGCAAGGT-1	1.56401	-0.268151	DPT
YX795:AAGGCACGTTCATTGA-1	-0.158799	7.02759	DPT
YX795:AAGGCACGTTTACCAA-1	2.97808	8.26767	DPT
YX795:AAGGCCGGTACCTTGG-1	-5.91824	5.28733	DPT
YX795:AAGGCCGGTAGTCCTG-1	-3.05339	3.744	DPT
YX795:AAGGCTAGTTGTTCTT-1	-6.34978	5.94902	DPT
YX795:AAGGCTGTCCTGCCAG-1	-0.859927	9.08177	DPT
YX795:AAGGCTTAGATGGAGA-1	-6.62807	6.29064	DPT
YX795:AAGGCTTAGCGGTTCT-1	1.00903	8.75247	DPT
YX795:AAGGCTTAGTCATGCC-1	-1.28989	3.82944	DPT
YX795:AAGGCTTAGTTAGGCG-1	1.21687	9.37887	DPT
YX795:AAGGGAGGTACAAACG-1	0.286998	0.206585	DPT
YX795:AAGGGAGGTTCCTCAC-1	-2.15681	4.08793	DPT
YX795:AAGGGAGGTTCGCTTC-1	-0.966689	7.28027	DPT
YX795:AAGGGAGGTTTCTCAT-1	2.76812	3.71035	DPT
YX795:AAGGGCCTCAGGCTAG-1	0.550364	0.188942	DPT
YX795:AAGGGCCTCATAGCGG-1	-1.15052	7.43122	DPT
YX795:AAGGGCCTCCAATTGT-1	-0.217474	0.741446	DPT
YX795:AAGGGCCTCCATTACG-1	-2.13919	8.37204	DPT
YX795:AAGGGCCTCTCCATGA-1	3.19066	7.50288	DPT
YX795:AAGGTATGTAATCACC-1	1.11996	8.62919	DPT
YX795:AAGGTATGTAGAGGGA-1	-0.850957	3.41092	DPT
YX795:AAGGTATGTAGGATCA-1	-4.17378	3.31936	DPT
YX795:AAGGTTATCTTAGCTG-1	-0.0991386	0.520934	DPT
YX795:AAGTAACGTAACCGTT-1	-3.21325	6.2772	DPT
YX795:AAGTAACGTAAGGTGC-1	1.12991	9.29906	DPT
YX795:AAGTAACGTAATTGGG-1	1.93341	8.07151	DPT
YX795:AAGTAACGTCCAGCAC-1	-0.700361	9.07512	DPT
YX795:AAGTAACGTCCTCCCA-1	2.67882	7.10546	DPT
YX795:AAGTAACGTCCTTAGG-1	0.666172	5.8184	DPT
YX795:AAGTAACGTGCGTACC-1	0.520919	8.37071	DPT
YX795:AAGTAGGAGAACAACC-1	-1.16976	8.21739	DPT
YX795:AAGTAGGAGCGTGCTT-1	4.18441	2.85546	DPT
YX795:AAGTAGGAGCTAACGG-1	-0.289345	0.467381	DPT
YX795:AAGTAGGAGGAGTCAT-1	0.857028	5.75396	DPT
YX795:AAGTAGGAGGCTATAA-1	-3.58109	3.21247	DPT
YX795:AAGTAGGAGTAGTTAG-1	4.32163	2.64916	DPT
YX795:AAGTAGGAGTGGCGTA-1	0.268729	0.688202	DPT
YX795:AAGTAGGAGTGTTGTT-1	-3.03207	5.97067	DPT
YX795:AAGTAGGAGTTAACCT-1	0.686419	9.11911	DPT
YX795:AAGTCATCATTAACCC-1	-0.697142	9.44545	DPT
YX795:AAGTCCCTCATTAACC-1	-2.17615	3.50847	DPT
YX795:AAGTCCCTCCTGAAGG-1	-0.302806	5.73206	DPT
YX795:AAGTCCCTCCTTTGAG-1	1.73808	7.55151	DPT
YX795:AAGTGAACAGTTCCTG-1	-2.08608	3.59085	DPT
YX795:AAGTGAACATCCCTCT-1	0.679323	5.78954	DPT
YX795:AAGTGGCGTCAACCGC-1	3.75067	2.90551	DPT
YX795:AAGTGGCGTCAATTGC-1	-6.06612	5.66064	DPT
YX795:AAGTGGCGTCGGTTCA-1	-0.483821	7.64365	DPT
YX795:AAGTTTGAGATGAACC-1	3.17567	6.49998	DPT
YX795:AAGTTTGAGCGCAACA-1	0.64972	9.27276	DPT
YX795:AAGTTTGAGGTTGGTG-1	0.0754186	3.29866	DPT
YX795:AATACCCGTAGACAAT-1	-3.55119	6.28343	DPT
YX795:AATACCCGTATTTACG-1	-3.79253	3.18567	DPT
YX795:AATACCCGTCATGGTT-1	3.77643	2.5396	DPT
YX795:AATACCCGTGACCTTG-1	-0.191709	9.28345	DPT
YX795:AATACCCGTGCCTTTC-1	-3.31848	6.22306	DPT
YX795:AATACCCGTGCTTCGA-1	-6.1397	8.10699	DPT
YX795:AATACCCGTTGACTAC-1	0.421789	0.86685	DPT
YX795:AATACTGAGGGTTATA-1	-7.04151	7.24042	DPT
YX795:AATACTGAGTCATGCC-1	-2.33795	3.72405	DPT
YX795:AATAGCCAGTGGCTAG-1	-0.556372	3.31621	DPT
YX795:AATAGCTCAAAGTCAT-1	-6.51949	6.21928	DPT
YX795:AATAGCTCAACCAAAT-1	-0.490086	7.85049	DPT
YX795:AATAGCTCAATCATGG-1	-0.175667	5.52632	DPT
YX795:AATAGCTCATTGTGGA-1	8.22653	5.00855	DPT
YX795:AATATCCTCAGAAAGG-1	1.40814	-3.26564	DPT
YX795:AATATCCTCCGTCAAC-1	0.0977421	0.845631	DPT
YX795:AATATCCTCGCTTGCG-1	-2.01112	6.06849	DPT
YX795:AATATCCTCTAGCCAC-1	3.5864	2.20143	DPT
YX795:AATATCCTCTGGTCTA-1	8.20735	4.80089	DPT
YX795:AATATCCTCTGTTGGC-1	-3.87814	3.02541	DPT
YX795:AATATCGAGCCAAACG-1	1.6368	7.97214	DPT
YX795:AATATCGAGCCATAGG-1	-0.46178	6.09954	DPT
YX795:AATATCGAGCCTTCAA-1	-6.65948	6.94414	DPT
YX795:AATATCGAGGCTTGTC-1	1.28947	8.82252	DPT
YX795:AATATCGAGGTGCACA-1	-0.320856	8.82946	DPT
YX795:AATATGGTCAGTTTAC-1	-2.40616	2.51733	DPT
YX795:AATATGGTCATGCAAA-1	-6.97427	6.29458	DPT
YX795:AATATGGTCGCATTGC-1	-0.715588	0.238825	DPT
YX795:AATATGGTCTAGCCAC-1	-3.53283	3.64015	DPT
YX795:AATCACGCAAGGAATA-1	1.55089	6.46529	DPT
YX795:AATCACGCAGATAATC-1	-0.842917	6.1974	DPT
YX795:AATCACTTCAAGGGTT-1	-0.0991779	6.41667	DPT
YX795:AATCACTTCACCCTCC-1	-2.75331	2.52829	DPT
YX795:AATCACTTCCATCAGC-1	3.56318	2.21245	DPT
YX795:AATCACTTCCTAAGCC-1	-0.244791	1.05623	DPT
YX795:AATCACTTCGCAACCT-1	0.581597	-0.0149016	DPT
YX795:AATCACTTCTAAGCTT-1	-2.4882	3.29972	DPT
YX795:AATCATGAGCTCCCTC-1	-0.799906	5.96793	DPT
YX795:AATCATGAGGATAACC-1	2.03826	8.01369	DPT
YX795:AATCCTAGTCGCATAT-1	-3.67001	3.68939	DPT
YX795:AATCCTAGTGGATGCG-1	-2.36567	3.48277	DPT
YX795:AATCCTAGTTAATCGC-1	2.33778	6.32878	DPT
YX795:AATCCTTAGCATGAGT-1	0.0607319	0.169318	DPT
YX795:AATCCTTAGGATTATG-1	-6.87208	6.2724	DPT
YX795:AATCCTTAGTCACTAT-1	0.603725	5.45751	DPT
YX795:AATCCTTAGTCCCTGG-1	1.15087	8.82894	DPT
YX795:AATCGCACAAAGGAAC-1	1.69213	9.93307	DPT
YX795:AATCGCACAAAGTGAA-1	-5.04656	2.06243	DPT
YX795:AATCGCACACTAGTAG-1	-1.11312	5.16272	DPT
YX795:AATCGCACAGGATGTC-1	-3.08002	5.99786	DPT
YX795:AATCGCACAGTGCACG-1	-6.38858	6.415	DPT
YX795:AATCGCACATCACAGA-1	-0.808311	5.69807	DPT
YX795:AATCGCACATGGTTAG-1	0.834866	5.71064	DPT
YX795:AATCGTTTCATGAGGT-1	-2.42759	3.84783	DPT
YX795:AATCGTTTCGAAGTAC-1	1.84976	6.18751	DPT
YX795:AATCGTTTCGCTTCGG-1	-0.547358	8.24519	DPT
YX795:AATCGTTTCTAAGCTT-1	-6.80408	6.26607	DPT
YX795:AATCTCTAGAACCTAA-1	0.427992	8.27944	DPT
YX795:AATCTCTAGATATTCC-1	2.71252	7.63045	DPT
YX795:AATCTCTAGATTGACA-1	-0.96979	6.90944	DPT
YX795:AATCTCTAGGCTTGTC-1	-0.319107	6.81797	DPT
YX795:AATCTGTTCCTTTGAG-1	-0.0482507	3.82157	DPT
YX795:AATCTGTTCGTGCTTA-1	0.0832983	0.723168	DPT
YX795:AATCTGTTCTTGACCA-1	1.26681	9.99529	DPT
YX795:AATGAAGCAATTGCCT-1	0.048649	10.335	DPT
YX795:AATGAAGCACGTAGCG-1	8.09383	4.99393	DPT
YX795:AATGAAGCAGGTAGCT-1	-0.368122	3.13728	DPT
YX795:AATGAAGCAGGTTACA-1	3.27112	2.05953	DPT
YX795:AATGACCAGAACCTTT-1	-0.789034	8.91614	DPT
YX795:AATGACCAGATTCCGC-1	3.51114	6.87545	DPT
YX795:AATGACCAGCGAAGTT-1	-0.609713	3.4219	DPT
YX795:AATGACCAGGGAGCAG-1	-2.38551	9.31106	DPT
YX795:AATGACTCAAACGCGT-1	-6.46076	6.01189	DPT
YX795:AATGACTCACAGCAAC-1	3.02012	8.07593	DPT
YX795:AATGACTCAGGACCTG-1	0.474496	6.38767	DPT
YX795:AATGACTCATTACTGC-1	3.40584	6.66729	DPT
YX795:AATGAGGAGGTTGTAA-1	0.46789	0.169722	DPT
YX795:AATGAGGAGTTATGAG-1	-4.03757	3.36553	DPT
YX795:AATGCAATCATTGTAC-1	0.696157	0.719822	DPT
YX795:AATGCCTGTAAAGCAT-1	-1.35294	10.3514	DPT
YX795:AATGCCTGTAGGAGGA-1	-0.648565	3.34144	DPT
YX795:AATGCCTGTAGTCCTG-1	2.21983	6.94761	DPT
YX795:AATGCCTGTCGGTTCA-1	-1.56652	8.05557	DPT
YX795:AATGCCTGTTACTTAG-1	-3.49574	2.96651	DPT
YX795:AATGCCTGTTGCAAGA-1	-0.512564	1.65981	DPT
YX795:AATGGAACAAAGAAGC-1	1.23004	-0.9047	DPT
YX795:AATGGAACAAGGACGA-1	-0.324198	8.83719	DPT
YX795:AATGGAACACGATTCT-1	2.5136	7.35069	DPT
YX795:AATGGAACAGTCTATC-1	1.25926	8.5052	DPT
YX795:AATGGCCCAACCCTTG-1	-4.12038	3.06633	DPT
YX795:AATGGCCCAAGGATTT-1	3.16048	2.06385	DPT
YX795:AATGGTCAGCCAATCC-1	-6.47984	6.41047	DPT
YX795:AATGGTCAGTCCTTGA-1	-6.64304	6.56933	DPT
YX795:AATGTCGCACTCAATC-1	1.10002	0.432531	DPT
YX795:AATGTCGCACTGGCAG-1	3.68215	2.15151	DPT
YX795:AATGTGATCGAAGTAC-1	7.93388	4.90856	DPT
YX795:AATGTGATCGCGCAAA-1	-2.13001	9.51248	DPT
YX795:AATGTGATCGGGATGC-1	-2.3936	8.75952	DPT
YX795:AATGTGGGTAACGTGA-1	-0.0729555	5.82632	DPT
YX795:AATGTGGGTAATAAGC-1	-1.77338	9.90349	DPT
YX795:AATGTGGGTCCCTCTG-1	1.23029	6.83089	DPT
YX795:AATGTGGGTGAATCGA-1	-1.02419	5.39903	DPT
YX795:AATGTGGGTTACGAAG-1	-7.29253	6.42424	DPT
YX795:AATGTGGGTTACTCCC-1	0.598427	7.34374	DPT
YX795:AATTACCTCCCAGTAC-1	0.0108127	0.411462	DPT
YX795:AATTACCTCCGCAATC-1	-6.32209	6.44932	DPT
YX795:AATTACCTCCGTCCCT-1	2.62533	9.0036	DPT
YX795:AATTAGCCATTACCCG-1	-5.84687	5.538	DPT
YX795:AATTAGCCATTAGCAG-1	0.61953	0.559284	DPT
YX795:AATTCGTTCATGCGCT-1	2.47798	2.67566	DPT
YX795:AATTCGTTCCTAAGCC-1	-0.372839	7.91173	DPT
YX795:AATTCGTTCTTGTTGG-1	-2.5936	2.34573	DPT
YX795:AATTGAGTCAGGCTAG-1	-2.39577	5.84941	DPT
YX795:AATTGAGTCGGTTCAC-1	-2.31446	9.55353	DPT
YX795:AATTGGATCACATTAC-1	6.29749	-0.533824	DPT
YX795:AATTGGATCAGCCTGT-1	8.13703	5.08364	DPT
YX795:AATTGGATCATGAAGC-1	0.698388	5.23566	DPT
YX795:AATTGGATCCGGGTTT-1	1.11472	6.28123	DPT
YX795:AATTGGATCGGTCAAG-1	-0.230134	0.676493	DPT
YX795:ACAAACGGTGATTCTA-1	-0.316171	-0.0975029	DPT
YX795:ACAAACGGTGCAACAA-1	-0.657953	0.445845	DPT
YX795:ACAAACGGTGCTTCTC-1	-2.62684	2.88833	DPT
YX795:ACAAACGGTTCCGGGT-1	-6.27713	7.24134	DPT
YX795:ACAAACGGTTGCGTGC-1	0.529644	0.783852	DPT
YX795:ACAAACGGTTGGCCAC-1	-6.12349	6.43576	DPT
YX795:ACAAAGCTCAGCGATG-1	-0.652315	1.6687	DPT
YX795:ACAAAGCTCCACGTTA-1	0.529992	8.79608	DPT
YX795:ACAAAGCTCCCACCCT-1	0.457547	0.771657	DPT
YX795:ACAAAGCTCGTACAAA-1	-1.16031	9.12233	DPT
YX795:ACAAAGGAGCCGCAAA-1	2.61581	8.19415	DPT
YX795:ACAACATCAACCGCCT-1	-0.0673254	7.91129	DPT
YX795:ACAACATCACCACAAA-1	-2.65996	2.42847	DPT
YX795:ACAACATCAGGTTGTA-1	0.264916	5.53749	DPT
YX795:ACAACATCAGTTCCTG-1	1.43705	10.0236	DPT
YX795:ACAACATCATGCATCT-1	-3.2707	2.97472	DPT
YX795:ACAACATCATGGTTAG-1	1.01416	5.49557	DPT
YX795:ACAACCTGTATGGTCT-1	1.48239	9.86051	DPT
YX795:ACAACCTGTATTCGGT-1	-2.45659	2.55915	DPT
YX795:ACAACCTGTCATGGTT-1	3.66558	3.09359	DPT
YX795:ACAACCTGTTCCTGGA-1	1.08133	9.62305	DPT
YX795:ACAACCTGTTGTTCCC-1	0.98008	7.92713	DPT
YX795:ACAACCTGTTTACCAA-1	-2.11768	3.76263	DPT
YX795:ACAACGGTCCCAATAT-1	1.20016	7.04066	DPT
YX795:ACAACGGTCGCCTGTG-1	-0.505073	5.73628	DPT
YX795:ACAACGGTCGCTTCAA-1	-3.85993	3.21977	DPT
YX795:ACAACTAAGACATAGC-1	-2.46372	6.04508	DPT
YX795:ACAACTAAGGACAACT-1	0.651644	5.3678	DPT
YX795:ACAACTAAGGTGTTAA-1	0.375046	8.55479	DPT
YX795:ACAAGGTTCAATCCAT-1	7.79727	4.5483	DPT
YX795:ACAAGGTTCCGCTGTG-1	0.0760704	0.498082	DPT
YX795:ACAAGGTTCTAACTGT-1	4.47258	2.64127	DPT
YX795:ACAAGTATCTAATCAC-1	1.22965	5.24073	DPT
YX795:ACAAGTATCTCAAATC-1	1.83599	6.11873	DPT
YX795:ACAAGTATCTTAGCCA-1	0.890763	8.3567	DPT
YX795:ACAATGTCAAGCGCAT-1	1.11046	0.409478	DPT
YX795:ACAATGTCAATTTGGG-1	8.18321	4.80436	DPT
YX795:ACAATGTCACCTCGAC-1	2.81022	8.37438	DPT
YX795:ACAATGTCAGCTAACA-1	-0.062879	5.71371	DPT
YX795:ACAATGTCAGGCTCCT-1	-1.27907	8.16704	DPT
YX795:ACAATGTCATGCTTTA-1	2.84342	6.68005	DPT
YX795:ACACAATCAAGCGCAT-1	0.205048	4.71777	DPT
YX795:ACACAATCACCTTCTC-1	-5.38862	5.1882	DPT
YX795:ACACAATCAGGATGTC-1	3.58908	3.12584	DPT
YX795:ACACAATCATCCCAAT-1	-0.554319	5.60442	DPT
YX795:ACACAATCATCCTGCA-1	-1.92694	9.48993	DPT
YX795:ACACAATCATGTCATC-1	-0.061833	-0.0161996	DPT
YX795:ACACCGGCAAGGGCTT-1	-2.05765	9.96379	DPT
YX795:ACACCGGCACTTAGGA-1	-4.15466	2.95264	DPT
YX795:ACACCGGCAGCAAATT-1	-3.12034	6.55713	DPT
YX795:ACACCGGCAGCTAGAC-1	1.16345	-0.0826194	DPT
YX795:ACACCGGCAGTGCAAC-1	-0.138338	7.26135	DPT
YX795:ACACCGGCATAAGCCA-1	-1.18526	8.55955	DPT
YX795:ACACCGTTCAAGGGTT-1	8.2525	5.05658	DPT
YX795:ACACCGTTCGAGGAGG-1	-0.434198	8.94936	DPT
YX795:ACACCGTTCGCTTGAC-1	-4.15386	3.12826	DPT
YX795:ACACCGTTCGCTTTAG-1	3.95735	2.94791	DPT
YX795:ACACCGTTCTTAGCCA-1	0.47386	5.8055	DPT
YX795:ACACGCAAGGTGTTAA-1	0.973683	8.24282	DPT
YX795:ACACGCAAGTAGGTTA-1	-0.598621	5.08044	DPT
YX795:ACACGCAAGTTAGTAG-1	1.35491	6.17032	DPT
YX795:ACACTTAGTAGGTGAC-1	-0.827942	7.39352	DPT
YX795:ACACTTAGTATGTTTG-1	-0.610242	6.08456	DPT
YX795:ACACTTAGTCTTGGAT-1	0.288272	7.09021	DPT
YX795:ACACTTGTCAAACTTC-1	0.276799	5.74381	DPT
YX795:ACACTTGTCCAACCTA-1	-3.23308	3.37988	DPT
YX795:ACACTTGTCGATCCGT-1	-2.06673	9.55347	DPT
YX795:ACAGCACCACCTGGTC-1	-3.10359	2.52997	DPT
YX795:ACAGCACCAGTTAAAC-1	-4.32779	2.74705	DPT
YX795:ACAGCACCATTGAGAT-1	4.6325	2.84024	DPT
YX795:ACAGCCTTCAAATCAG-1	0.137486	5.04664	DPT
YX795:ACAGCCTTCAAGGTGT-1	-3.85759	3.21444	DPT
YX795:ACAGCCTTCCCTCACC-1	6.03504	-0.29234	DPT
YX795:ACAGCCTTCCTAAATC-1	-0.987525	7.48892	DPT
YX795:ACAGCCTTCGATAAGC-1	-5.55844	5.1777	DPT
YX795:ACAGCCTTCTCAGCTA-1	1.12618	-0.38438	DPT
YX795:ACAGCGGGTACTTACA-1	-0.691851	8.39539	DPT
YX795:ACAGCGGGTATTGAGG-1	-0.824472	1.59018	DPT
YX795:ACAGCGGGTCCTAACG-1	2.91084	8.85069	DPT
YX795:ACAGCGGGTCGAGGCA-1	1.41133	9.34895	DPT
YX795:ACAGCGGGTGCTTCGA-1	-0.552019	3.38522	DPT
YX795:ACAGCGGGTGTCCACA-1	3.7254	2.54669	DPT
YX795:ACAGCGGGTTAGTTGC-1	0.350564	8.36438	DPT
YX795:ACAGCGGGTTCTTAAG-1	-6.19017	6.15297	DPT
YX795:ACAGCGGGTTGCAATC-1	-3.49464	6.47715	DPT
YX795:ACAGGCTCAAACCAGC-1	-7.07846	6.75609	DPT
YX795:ACAGGCTCAAATAAGG-1	-3.45133	2.55727	DPT
YX795:ACAGGCTCAACAAGTT-1	0.313723	8.09397	DPT
YX795:ACAGGCTCAACCCTTG-1	-0.208217	9.65876	DPT
YX795:ACAGGCTCACATGCTT-1	4.3881	3.09437	DPT
YX795:ACAGGCTCAGGTCAAC-1	1.65343	7.62207	DPT
YX795:ACAGGCTCATGCGCCT-1	-2.76532	5.84247	DPT
YX795:ACAGGTTAGAAAGGCA-1	1.03531	-0.197652	DPT
YX795:ACAGGTTAGAATGACC-1	-2.17873	9.58107	DPT
YX795:ACAGGTTAGATGAAGG-1	4.98756	-0.124969	DPT
YX795:ACAGGTTAGCTTGTTG-1	1.18136	0.0990145	DPT
YX795:ACAGGTTAGTAAGCTA-1	-0.639667	8.82718	DPT
YX795:ACAGTAATCCCGCACA-1	-2.84674	5.93549	DPT
YX795:ACAGTAATCCCTCATT-1	1.7088	6.72128	DPT
YX795:ACAGTAATCCGGTTTA-1	-1.37281	6.91312	DPT
YX795:ACAGTAATCCTGCAAC-1	1.40186	9.57653	DPT
YX795:ACAGTAATCTCAATAC-1	1.58019	6.4892	DPT
YX795:ACAGTAATCTGTCAGC-1	-3.4796	3.56363	DPT
YX795:ACAGTGAGTCCTCACT-1	-0.654716	8.10479	DPT
YX795:ACAGTGAGTGCGGTTC-1	1.46177	-0.143681	DPT
YX795:ACATAGCAGGTGCTGA-1	4.02948	2.54135	DPT
YX795:ACATAGCAGTTAGGAC-1	-2.21051	6.24635	DPT
YX795:ACATAGTCAGGCTCCT-1	-0.0223733	10.3107	DPT
YX795:ACATAGTCAGTTGGGT-1	-1.86977	6.2841	DPT
YX795:ACATAGTCATAAACCG-1	0.551438	8.54133	DPT
YX795:ACATAGTCATAATGCG-1	0.0492958	5.601	DPT
YX795:ACATAGTCATCCCAAT-1	0.893901	9.18737	DPT
YX795:ACATGAATCAAACTTC-1	-2.35987	3.68638	DPT
YX795:ACATGAATCATTAACC-1	-2.73879	3.72563	DPT
YX795:ACATGAATCGCGAGGT-1	-1.06299	6.1621	DPT
YX795:ACATGAATCTAACCAT-1	-2.50586	3.10527	DPT
YX795:ACATGCCTCCCGCTGA-1	1.07451	9.62527	DPT
YX795:ACATGCCTCCTTCGGG-1	-6.30715	7.34841	DPT
YX795:ACATGCCTCTTTAAGC-1	-6.42865	6.32248	DPT
YX795:ACATTACTCCAGCTAC-1	-1.91376	6.07367	DPT
YX795:ACATTACTCCAGGACA-1	1.09894	8.47634	DPT
YX795:ACATTACTCCTACTAG-1	1.35038	-1.57519	DPT
YX795:ACATTACTCCTGCAAC-1	0.685295	5.33426	DPT
YX795:ACATTACTCTAAGTCT-1	0.389285	5.23525	DPT
YX795:ACATTCAGTAGCTAAG-1	-0.621764	0.52516	DPT
YX795:ACATTCAGTCACTATA-1	2.83669	2.45333	DPT
YX795:ACATTGCGTACTTATG-1	-0.57612	0.405389	DPT
YX795:ACATTGCGTCCTCCTG-1	3.17025	3.42168	DPT
YX795:ACATTGCGTGAACCGG-1	-0.326567	6.3801	DPT
YX795:ACATTGCGTTTCCAGG-1	1.32367	-0.581583	DPT
YX795:ACATTGTTCATGGTTT-1	-0.555938	5.27019	DPT
YX795:ACATTGTTCGTTATGT-1	-0.756024	7.9903	DPT
YX795:ACCAAATCACATAACG-1	-3.19194	2.6203	DPT
YX795:ACCAAATCACTCGCAC-1	-4.90475	2.2667	DPT
YX795:ACCAAATCATATGGTG-1	-0.526191	5.36284	DPT
YX795:ACCAAATCATCAATCC-1	-1.72627	3.27123	DPT
YX795:ACCAACCTCCACAATT-1	-3.31913	3.60863	DPT
YX795:ACCAACCTCCTGCAAC-1	0.773421	8.38989	DPT
YX795:ACCACAACAAGCCATA-1	0.480292	7.88783	DPT
YX795:ACCACAACAAGCGCAT-1	-7.63947	7.1192	DPT
YX795:ACCACAACAGGGAGTA-1	3.73686	2.52238	DPT
YX795:ACCACAACATAGCATG-1	-0.505315	5.65695	DPT
YX795:ACCACAACATCATGCT-1	3.30021	2.27839	DPT
YX795:ACCACAACATTTGTGC-1	0.846504	9.34191	DPT
YX795:ACCAGCAAGCCCTTGG-1	-1.08951	5.26683	DPT
YX795:ACCAGCAAGCGATATA-1	1.49318	9.92914	DPT
YX795:ACCAGCAAGGCAGGTC-1	-5.97882	6.09393	DPT
YX795:ACCAGCAAGTGGCGTA-1	-2.19719	8.10142	DPT
YX795:ACCAGGTCAAATAAGG-1	1.63494	7.05098	DPT
YX795:ACCAGGTCAGGCCAAT-1	-0.312278	3.34745	DPT
YX795:ACCAGGTCAGTTTGCT-1	3.6665	2.82467	DPT
YX795:ACCAGGTCATTACTGC-1	2.57069	2.11761	DPT
YX795:ACCATATTCCACTATG-1	-5.78097	5.47589	DPT
YX795:ACCATATTCGTTAGCC-1	-1.95023	4.95206	DPT
YX795:ACCATATTCTGGATCC-1	-0.200657	6.09948	DPT
YX795:ACCATATTCTTTGTGG-1	-1.74874	3.72661	DPT
YX795:ACCATGCTCAAATCCT-1	1.53593	-0.0896808	DPT
YX795:ACCATGCTCAATAGGC-1	-1.48907	3.77467	DPT
YX795:ACCATGCTCGTGCTGT-1	-2.59662	6.12586	DPT
YX795:ACCATGCTCTTAGGTT-1	4.47498	2.93323	DPT
YX795:ACCCGTAGTCAATTGC-1	-3.65664	3.52605	DPT
YX795:ACCCGTAGTCATTACA-1	-0.744272	5.51996	DPT
YX795:ACCCTCCTCATAACCT-1	0.966522	8.55125	DPT
YX795:ACCCTCCTCGCATTGC-1	1.48611	9.8346	DPT
YX795:ACCCTGGTCACCTGGT-1	0.788223	0.28975	DPT
YX795:ACCCTGGTCGCGAAGC-1	0.959143	0.183672	DPT
YX795:ACCCTGGTCGTCCTTT-1	-6.28696	7.26151	DPT
YX795:ACCCTTAAGATATTGG-1	-6.19151	7.02045	DPT
YX795:ACCCTTAAGATTCACT-1	7.97391	4.42045	DPT
YX795:ACCCTTAAGGCCCTTG-1	-3.55857	2.83918	DPT
YX795:ACCCTTAAGGCTTGTC-1	0.697821	-0.0449088	DPT
YX795:ACCCTTAAGGTGCTGA-1	-0.594798	1.30574	DPT
YX795:ACCCTTGCAACCGTAA-1	3.57946	2.71061	DPT
YX795:ACCCTTGCAATTTGGG-1	-0.109589	0.0740489	DPT
YX795:ACCCTTGCAGCTACCC-1	-6.57713	6.51304	DPT
YX795:ACCCTTGCAGGCTCCT-1	-0.217998	3.28119	DPT
YX795:ACCCTTGCATTAACCC-1	0.263836	8.12488	DPT
YX795:ACCGCGTGTAACCTTA-1	-0.407825	5.81	DPT
YX795:ACCGCGTGTAGAGGGA-1	-0.132864	6.62189	DPT
YX795:ACCGCGTGTAGCAGGT-1	1.49879	6.03462	DPT
YX795:ACCGCGTGTAGGTTCT-1	0.88298	8.46505	DPT
YX795:ACCGCGTGTAGTCCTG-1	0.684344	5.19014	DPT
YX795:ACCGCGTGTATAGCTC-1	0.0186923	5.46847	DPT
YX795:ACCGCGTGTCTTGAAC-1	4.23438	2.61493	DPT
YX795:ACCGCGTGTGCGCGAA-1	1.62957	6.80444	DPT
YX795:ACCGCGTGTGGATTGA-1	-0.415104	0.452552	DPT
YX795:ACCGCGTGTTATGGAG-1	-6.38314	8.28667	DPT
YX795:ACCGCTAGTGCTAGCC-1	-2.62179	2.46312	DPT
YX795:ACCGCTAGTGGTGCAG-1	-0.593907	3.41853	DPT
YX795:ACCGCTAGTTTCTAAG-1	0.912323	-0.613978	DPT
YX795:ACCGGCTGTAGACTAG-1	-1.68976	3.81407	DPT
YX795:ACCGGCTGTGTGATTC-1	1.57389	6.36941	DPT
YX795:ACCGGCTGTTTATGTG-1	-2.42111	3.85974	DPT
YX795:ACCGGTTTCAAACTGA-1	-0.594116	7.80117	DPT
YX795:ACCGGTTTCAATAACG-1	0.879352	-0.0949975	DPT
YX795:ACCGGTTTCACTTGCA-1	3.11454	3.59641	DPT
YX795:ACCGGTTTCCGGATTC-1	-6.09464	6.04177	DPT
YX795:ACCGGTTTCCTTAGTG-1	-1.68412	7.79195	DPT
YX795:ACCGGTTTCTAAATCC-1	8.13503	4.78063	DPT
YX795:ACCGTTATCGAAGTAC-1	-0.547019	5.7723	DPT
YX795:ACCGTTATCTAAGCTT-1	-7.30851	6.61525	DPT
YX795:ACCGTTATCTAGTTCG-1	0.490978	7.7388	DPT
YX795:ACCTAAGCACGATTCT-1	-3.32591	3.32704	DPT
YX795:ACCTAAGCAGGCTCCT-1	-3.28307	2.47682	DPT
YX795:ACCTAAGCAGTACCGG-1	-6.08336	5.19072	DPT
YX795:ACCTAATTCCACGTTA-1	-0.858425	5.18256	DPT
YX795:ACCTAGCTCATAATGG-1	1.55237	-3.30407	DPT
YX795:ACCTAGCTCCCAAAGG-1	-6.16409	5.9726	DPT
YX795:ACCTAGCTCCCGGAAA-1	-0.549291	7.97007	DPT
YX795:ACCTAGCTCCTCAGTA-1	1.9399	9.8588	DPT
YX795:ACCTCAATCAATAGCA-1	2.97253	6.80611	DPT
YX795:ACCTCAATCAGGATCG-1	0.81843	9.36203	DPT
YX795:ACCTCAATCATAGCCC-1	-2.08604	9.1942	DPT
YX795:ACCTCAATCTCAAATC-1	-0.501998	3.38008	DPT
YX795:ACCTCATCAATAAACC-1	3.8239	2.18471	DPT
YX795:ACCTCATCAGCCAGTG-1	-2.88021	2.10712	DPT
YX795:ACCTCATCATTTGTGC-1	3.08412	3.67232	DPT
YX795:ACCTCCCTCCCACCCT-1	-2.47222	3.95366	DPT
YX795:ACCTCCCTCTTGCTCT-1	0.623777	0.14385	DPT
YX795:ACCTCTAAGCTAAGCG-1	-0.825206	3.42812	DPT
YX795:ACCTCTAAGGCACGTA-1	4.04452	2.35988	DPT
YX795:ACCTGGAAGAAGCAAG-1	2.45441	7.95863	DPT
YX795:ACCTGGAAGACTTACT-1	0.520007	5.29055	DPT
YX795:ACCTGGAAGCAAATCA-1	1.21747	-0.108081	DPT
YX795:ACCTGGAAGCAGGTTG-1	-2.14854	3.67577	DPT
YX795:ACCTGGAAGCGCTAAG-1	-2.59805	2.46913	DPT
YX795:ACCTGGAAGCTGCATC-1	-0.243064	5.70347	DPT
YX795:ACCTGGAAGGCTATAA-1	-2.49593	3.10065	DPT
YX795:ACCTGGAAGTTACTAC-1	-6.81145	7.87164	DPT
YX795:ACCTGGTTCAAACTTC-1	-0.794754	10.2853	DPT
YX795:ACCTGGTTCCAATTGT-1	-0.0846764	5.59125	DPT
YX795:ACCTGGTTCGCGAAGC-1	-0.362225	9.07043	DPT
YX795:ACCTGGTTCTTGTTCC-1	-0.45536	5.2903	DPT
YX795:ACCTGTTCAGTCTATC-1	-1.20917	5.34123	DPT
YX795:ACCTTAAGTATCGCTG-1	1.40266	5.82238	DPT
YX795:ACCTTAAGTATCGGCC-1	-4.05521	3.30715	DPT
YX795:ACCTTAAGTCGCAATT-1	-0.478937	5.3895	DPT
YX795:ACCTTAAGTGAGACTA-1	1.52865	-1.2687	DPT
YX795:ACCTTAAGTGATGGAC-1	3.37304	2.25883	DPT
YX795:ACCTTAAGTGCACCAC-1	-6.7136	6.61624	DPT
YX795:ACCTTAAGTTGCTCCT-1	0.817565	5.98833	DPT
YX795:ACCTTAAGTTGGTGAA-1	-6.64426	7.16875	DPT
YX795:ACCTTAAGTTGTCATA-1	-0.214561	4.91684	DPT
YX795:ACCTTAAGTTTGGTGT-1	1.06924	6.67597	DPT
YX795:ACCTTACCAAAGGTAA-1	0.998422	6.26224	DPT
YX795:ACCTTACCAATTTGGG-1	3.17183	7.253	DPT
YX795:ACCTTAGTCAAACCGG-1	-7.0064	6.33627	DPT
YX795:ACCTTAGTCAAATACG-1	1.75582	9.08389	DPT
YX795:ACCTTAGTCAGCAATA-1	0.972773	9.54863	DPT
[truncated: 25,514 more rows]

## Sheet: Ext Fig6I
	ASC	CLAGL	CTGL	D12MSN	ITL23GL	ITL45GL	ITL5GL	ITL6GL	MGL	NPGL	OBGA	OBGL	OGC	OPC	PTGL	PVGA	SSTGA	STRGA	VIPGA	VLMC
[truncated: 31 more rows]
