# Supplementary material for: Droplet-based single-cell joint profiling of histone modifications and transcriptomes
Source: Nat Struct Mol Biol. 2023 Aug 10;30(10):1428–33. doi: 10.1038/s41594-023-01060-1 (PMC10584685; doi:10.1038/s41594-023-01060-1)
Supplement: Supplementary file 12 — Statistical source data for Extended Data Fig. 7. [file 41594_2023_1060_MOESM12_ESM.xls]

## Sheet: Ext Fig7C
	OBGL	ITL5GL	CTGL	OBGA	VIPGA	OPC	D12MSN	ASC	ITL23GL	ITL45GL	NPGL	OGC	SSTGA	PVGA	MGL	ITL6GL	PTGL	STRGA	CLAGL	VLMC
chr14-63625001-63630000	63.4376	4.85067	2.01615	24.5896	0	0	0	0	2.0386	9.24107	0	0	5.08475	0	2.71821	3.8698	1.02925	13.508	0	0
chr13-41775001-41780000	42.2917	0.606334	0	3.0737	2.87689	0	9.62267	0	2.0386	0.288783	0	0	1.69492	0	0	1.9349	0	0	4.84863	0
chr2-135800001-135805000	57.3959	13.3393	0.672048	0	0	0	26.4623	0	3.20351	9.52985	1.94468	0	0	0	1.35911	3.8698	1.02925	0	0	0
chr14-63720001-63725000	72.5001	10.3077	0	30.737	0	7.59844	2.40567	0	2.91228	19.3485	0	0.962681	3.38984	0	10.8728	19.349	7.20472	13.508	0	0
chr14-63725001-63730000	51.3542	3.03167	1.3441	18.4422	0	15.1969	0	3.95335	3.20351	8.08593	3.88936	0.962681	1.69492	0	9.51374	9.67451	0	6.75402	24.2431	0
chr3-103485001-103490000	42.2917	8.48867	0	0	0	7.59844	0	3.95335	18.9298	11.5513	1.94468	6.73877	1.69492	2.27325	1.35911	5.80471	7.20472	0	14.5459	0
chr14-63715001-63720000	60.4168	10.914	2.68819	55.3266	0	0	2.40567	3.95335	8.15439	15.8831	3.88936	1.92536	1.69492	0	5.43642	11.6094	2.05849	6.75402	14.5459	0
chr2-135715001-135720000	51.3542	17.5837	0.672048	0	2.87689	7.59844	21.651	0	3.78597	16.4606	1.94468	0	0	0	6.79553	10.642	5.14623	13.508	4.84863	0
chr2-135740001-135745000	60.4168	24.8597	0	0	0	0	9.62267	0	6.98948	12.9952	5.83404	0.962681	1.69492	2.27325	2.71821	9.67451	7.20472	6.75402	33.9404	0
chr5-104330001-104335000	18.125	150.977	53.7639	36.8844	46.0303	37.9922	40.8964	55.3469	83.5825	144.103	58.3404	94.3427	40.678	4.5465	74.7508	89.973	38.0821	0	106.67	33.4213
chr5-136395001-136400000	18.125	30.3167	8.06458	0	14.3845	0	0	0	0.291228	10.1074	0	0.962681	1.69492	0	0	8.70706	20.5849	0	0	0
chr5-136510001-136515000	9.06251	23.0407	14.7851	0	8.63068	0	0	0	0.291228	7.50837	3.88936	0	1.69492	0	0	9.67451	18.5264	0	4.84863	0
chr8-25065001-25070000	3.02084	64.8777	3.36024	3.0737	20.1383	0	28.868	15.8134	25.9193	54.2913	29.1702	1.92536	16.9492	4.5465	0	2.90235	32.9359	0	0	0
chr9-61380001-61385000	0	2.42533	51.7477	0	2.87689	0	9.62267	0	0	0.577567	46.6724	0	5.08475	0	0	0.967451	0	0	4.84863	0
chr4-134600001-134605000	3.02084	0	44.3552	0	0	0	7.217	0	0	0	23.3362	0.962681	0	0	0	0.967451	5.14623	0	4.84863	0
chr4-134605001-134610000	0	3.638	46.3713	21.5159	0	0	12.0283	0	0	0	23.3362	1.92536	1.69492	0	0	0	1.02925	0	4.84863	0
chr2-59830001-59835000	0	2.42533	61.8285	18.4422	2.87689	0	2.40567	0	12.2316	7.50837	17.5021	0.962681	1.69492	2.27325	2.71821	0.967451	1.02925	0	14.5459	0
chr9-61385001-61390000	0	1.819	40.995	0	0	0	12.0283	3.95335	1.16491	0.577567	38.8936	0	0	0	0	0.967451	1.02925	0	4.84863	0
chr5-122060001-122065000	3.02084	13.3393	53.7639	27.6633	2.87689	0	0	11.8601	0.873685	1.7327	36.949	0.962681	0	0	1.35911	13.5443	31.9066	0	0	33.4213
chr9-61370001-61375000	0	0	42.3391	3.0737	0	0	12.0283	0	0.291228	1.15513	35.0043	0.962681	0	2.27325	0	2.90235	0	6.75402	0	0
chr5-122070001-122075000	9.06251	27.8913	54.4359	12.2948	5.75379	0	2.40567	3.95335	1.45614	3.17662	42.783	1.92536	1.69492	0	0	27.0886	32.9359	27.0161	0	0
chr9-61395001-61400000	3.02084	1.819	43.0111	0	0	0	14.434	0	0.291228	1.44392	33.0596	0	1.69492	2.27325	0	1.9349	2.05849	6.75402	4.84863	0
chr5-122000001-122005000	9.06251	35.7737	49.0595	12.2948	11.5076	0	4.81134	3.95335	0	6.06445	29.1702	0	1.69492	0	10.8728	47.4051	46.3161	6.75402	19.3945	0
chr9-107485001-107490000	12.0834	29.104	15.4571	55.3266	23.0152	37.9922	4.81134	3.95335	30.579	41.8736	7.77873	14.4402	18.6441	0	20.3866	32.8933	7.20472	20.2621	14.5459	0
chr7-141985001-141990000	3.02084	0	0.672048	150.611	0	0	0	3.95335	0	0.577567	1.94468	1.92536	6.77967	0	17.6684	0.967451	1.02925	13.508	4.84863	0
chr7-141970001-141975000	0	0	0	89.1372	0	15.1969	0	3.95335	0.291228	0	0	0	3.38984	0	12.232	0	0	0	0	0
chr7-141990001-141995000	0	0.606334	0	64.5477	0	0	0	0	0	0.288783	3.88936	0.962681	0	0	5.43642	0.967451	0	0	0	0
chr7-141995001-142000000	0	0	0.672048	76.8425	0	7.59844	0	0	0	0.288783	0	0	3.38984	0	2.71821	0.967451	1.02925	0	0	0
chr7-141950001-141955000	0	0	0.672048	55.3266	0	15.1969	0	3.95335	0.291228	0	0	0	1.69492	0	29.9003	0	1.02925	0	0	0
chr7-141965001-141970000	0	0	2.68819	46.1055	0	7.59844	0	0	0.291228	0	0	0	3.38984	2.27325	12.232	0	0	0	4.84863	33.4213
chr2-49670001-49675000	3.02084	0	0.672048	55.3266	0	0	2.40567	0	0	0	3.88936	0	0	0	1.35911	0	0	0	0	0
chr4-136775001-136780000	12.0834	0	2.01615	86.0635	0	7.59844	4.81134	7.9067	0.291228	1.15513	0	9.62681	5.08475	2.27325	16.3093	0	0	13.508	0	0
chr7-142000001-142005000	0	0.606334	0.672048	55.3266	0	0	0	0	0.291228	0	1.94468	0	1.69492	0	5.43642	0	0	0	0	0
chr2-49635001-49640000	0	0	0	36.8844	0	0	0	0	0	0.288783	0	0	0	0	0	0.967451	0	0	0	0
chr14-63730001-63735000	39.2709	4.24434	1.3441	61.474	0	7.59844	0	3.95335	4.36842	10.9738	1.94468	0.962681	1.69492	0	16.3093	7.73961	1.02925	6.75402	14.5459	0
chr17-25950001-25955000	24.1667	12.733	16.1292	24.5896	51.7841	15.1969	9.62267	43.4869	12.2316	15.5943	33.0596	0	49.1526	38.6452	17.6684	19.349	19.5557	33.7701	14.5459	0
chr17-29945001-29950000	6.04168	17.5837	5.37639	6.1474	83.4299	7.59844	7.217	0	11.9404	7.21958	5.83404	12.5148	23.7289	15.9127	6.79553	7.73961	5.14623	13.508	9.69725	0
chr14-118765001-118770000	9.06251	7.88234	3.36024	36.8844	71.9224	7.59844	4.81134	0	6.98948	10.3962	7.77873	15.4029	15.2543	18.186	4.07732	2.90235	13.3802	13.508	4.84863	0
chr14-118810001-118815000	15.1042	12.733	2.68819	9.22109	97.8144	7.59844	0	15.8134	5.24211	11.8401	15.5575	52.9474	30.5085	2.27325	14.9502	4.83726	12.351	0	4.84863	0
chr17-47905001-47910000	6.04168	9.70134	2.68819	55.3266	92.0606	0	4.81134	11.8601	9.3193	11.5513	7.77873	3.85072	45.7628	65.9242	2.71821	6.77216	5.14623	6.75402	19.3945	66.8427
chr1-59480001-59485000	6.04168	12.1267	26.2099	9.22109	86.3068	7.59844	14.434	0	5.53334	12.9952	35.0043	0.962681	35.5933	25.0057	5.43642	0.967451	19.5557	13.508	14.5459	0
chr3-87970001-87975000	36.2501	17.5837	40.3229	9.22109	80.5531	7.59844	16.8397	15.8134	12.5228	8.37472	19.4468	8.66413	32.2034	31.8255	2.71821	14.5118	26.7604	40.5241	33.9404	0
chr17-85550001-85555000	6.04168	14.552	8.06458	9.22109	60.4148	7.59844	4.81134	3.95335	8.73685	10.9738	1.94468	8.66413	20.339	15.9127	4.07732	12.5769	12.351	6.75402	24.2431	33.4213
chr9-69810001-69815000	27.1875	14.552	26.8819	30.737	103.568	0	12.0283	55.3469	21.8421	30.611	29.1702	36.5819	25.4238	34.0987	13.5911	16.4467	24.7019	13.508	19.3945	33.4213
chr4-45475001-45480000	24.1667	4.85067	1.3441	0	0	53.1891	0	15.8134	32.9088	20.7924	1.94468	0	1.69492	0	2.71821	13.5443	8.23397	0	4.84863	0
chr4-45455001-45460000	24.1667	12.1267	0.672048	0	2.87689	106.378	2.40567	67.207	41.9369	30.611	1.94468	0.962681	3.38984	0	0	21.2839	6.17548	6.75402	33.9404	0
chr4-45425001-45430000	9.06251	12.1267	1.3441	0	0	45.5906	2.40567	39.5335	31.7439	28.3008	1.94468	0	1.69492	0	1.35911	15.4792	6.17548	0	19.3945	0
chr8-111735001-111740000	3.02084	0	4.03229	21.5159	0	68.3859	0	0	0.291228	0	0	0	3.38984	0	55.7233	0	1.02925	6.75402	0	0
chr7-96210001-96215000	0	0	4.03229	0	2.87689	60.7875	0	15.8134	0.873685	0	0	60.6489	11.8644	0	20.3866	1.9349	1.02925	0	0	0
chr8-122670001-122675000	0	0	1.3441	6.1474	0	121.575	14.434	90.9271	2.0386	1.44392	5.83404	62.5742	6.77967	2.27325	1.35911	0	2.05849	6.75402	4.84863	33.4213
chr5-144890001-144895000	0	0	0	3.0737	0	83.5828	0	0	0	0	0	0	0	0	0	0	0	0	0	0
chr2-32740001-32745000	0	0	0	0	2.87689	98.7797	0	23.7201	0	0.577567	3.88936	9.62681	0	0	0	0	0	0	0	0
chr4-154440001-154445000	3.02084	3.03167	5.37639	3.0737	34.5227	136.772	7.217	0	2.62105	4.90932	25.2809	52.9474	30.5085	2.27325	5.43642	3.8698	6.17548	6.75402	0	66.8427
chr2-31280001-31285000	0	0	1.3441	0	0	106.378	0	0	0.582456	0	0	5.77608	3.38984	2.27325	0	0	0	0	0	0
chr2-31265001-31270000	0	0	0.672048	0	0	83.5828	0	0	0.291228	0	1.94468	8.66413	6.77967	0	1.35911	0	0	0	4.84863	0
chr5-144875001-144880000	0	1.21267	0	3.0737	0	83.5828	0	0	0	0	0	0.962681	0	0	0	0	0	0	0	0
chr5-144870001-144875000	0	0	0	3.0737	0	68.3859	0	0	0	0.86635	1.94468	1.92536	0	0	1.35911	0	0	0	0	0
chr2-31255001-31260000	0	0	0	0	0	75.9844	2.40567	3.95335	0.291228	0.577567	0	9.62681	3.38984	0	0	0	0	13.508	0	0
chr3-84245001-84250000	0	0	0	0	0	91.1813	0	0	0	0	0	0	0	0	0	0	0	0	0	33.4213
chr8-120240001-120245000	6.04168	5.457	0	0	0	83.5828	0	0	2.0386	6.06445	0	0.962681	0	0	5.43642	1.9349	0	0	0	0
chr7-45175001-45180000	0	0.606334	4.70434	67.6214	92.0606	121.575	62.5474	94.8804	2.32983	1.15513	11.6681	61.6116	83.051	90.93	43.4914	1.9349	0	47.2781	9.69725	0
chr5-110615001-110620000	3.02084	0	0.672048	0	5.75379	0	62.5474	3.95335	1.74737	0.288783	0	10.5895	1.69492	0	9.51374	0	0	0	14.5459	0
chr5-110620001-110625000	6.04168	1.21267	1.3441	0	25.8921	15.1969	67.3587	7.9067	2.0386	0.577567	1.94468	16.3656	0	0	2.71821	0	0	6.75402	4.84863	0
chr7-98160001-98165000	3.02084	0	0.672048	9.22109	0	0	43.302	0	0	0.288783	1.94468	0	0	0	4.07732	0	2.05849	0	0	0
chr7-98150001-98155000	3.02084	0	1.3441	9.22109	0	0	40.8964	7.9067	0.873685	0	0	0	3.38984	0	2.71821	0	1.02925	6.75402	4.84863	0
chr1-189885001-189890000	9.06251	2.42533	2.68819	0	0	0	62.5474	11.8601	2.62105	0	0	0.962681	0	0	4.07732	9.67451	0	0	0	0
chr7-98155001-98160000	0	0.606334	0	12.2948	0	0	33.6793	0	0	0	0	0	0	0	0	0	1.02925	0	0	0
chr7-98140001-98145000	3.02084	0.606334	2.01615	3.0737	0	7.59844	40.8964	0	0.291228	0	0	0	1.69492	2.27325	17.6684	0	6.17548	6.75402	0	33.4213
chr16-94840001-94845000	0	0	0	3.0737	0	15.1969	62.5474	0	0	0.577567	1.94468	8.66413	5.08475	0	6.79553	0	2.05849	13.508	0	33.4213
chr7-98145001-98150000	3.02084	0	0.672048	0	0	7.59844	38.4907	0	0	0	0	0	0	0	19.0275	0	2.05849	0	0	0
chr5-110605001-110610000	0	0	0.672048	6.1474	2.87689	7.59844	52.9247	0	1.74737	0.577567	0	26.9551	3.38984	0	1.35911	0.967451	0	0	9.69725	0
chr9-21035001-21040000	0	0.606334	2.01615	0	2.87689	0	0	110.694	0	0.577567	1.94468	10.5895	0	0	17.6684	0.967451	0	0	0	66.8427
chr9-122645001-122650000	0	0.606334	0.672048	0	5.75379	53.1891	2.40567	75.1137	0	0	1.94468	0	0	0	8.15463	0	0	0	0	33.4213
chr9-122625001-122630000	0	0	0.672048	0	2.87689	22.7953	0	94.8804	0.291228	0.288783	1.94468	0.962681	3.38984	0	9.51374	0	0	0	0	33.4213
chr4-124890001-124895000	0	0	2.68819	3.0737	0	68.3859	4.81134	98.8338	0.582456	0.288783	1.94468	5.77608	1.69492	2.27325	13.5911	0	1.02925	0	14.5459	33.4213
chr12-12680001-12685000	12.0834	0	1.3441	3.0737	5.75379	0	0	79.067	0	0.577567	1.94468	0.962681	1.69492	0	1.35911	0.967451	0	6.75402	4.84863	33.4213
chr19-48205001-48210000	3.02084	0.606334	0.672048	12.2948	0	0	0	90.9271	0	0.577567	11.6681	1.92536	22.0339	9.093	8.15463	0	3.08774	13.508	19.3945	33.4213
chr9-27305001-27310000	0	0	0.672048	0	0	0	0	71.1603	0.582456	0	0	0	0	2.27325	5.43642	0	0	0	0	66.8427
chr15-98805001-98810000	0	0.606334	0.672048	3.0737	0	15.1969	4.81134	75.1137	0.582456	0.288783	0	19.2536	5.08475	2.27325	14.9502	0	0	0	0	33.4213
chr2-131650001-131655000	0	0	0.672048	0	0	0	9.62267	79.067	0.291228	0	0	8.66413	1.69492	0	9.51374	0.967451	0	0	9.69725	0
chr5-36865001-36870000	0	0	0.672048	0	0	7.59844	0	83.0204	0.291228	0.288783	0	0	6.77967	0	9.51374	0	0	0	0	66.8427
chr4-125640001-125645000	27.1875	1.21267	1.3441	3.0737	34.5227	0	19.2453	39.5335	38.4421	25.4129	0	0.962681	5.08475	2.27325	4.07732	0	3.08774	13.508	0	33.4213
chr11-98315001-98320000	3.02084	1.21267	2.68819	33.8107	48.9072	113.977	21.651	114.647	0.873685	0	3.88936	35.6192	79.6612	61.3777	23.1048	0	0	20.2621	0	100.264
chr9-58200001-58205000	3.02084	0.606334	2.01615	9.22109	40.2765	45.5906	0	90.9271	1.45614	0.86635	7.77873	36.5819	55.9323	50.0115	24.4639	1.9349	36.0236	0	9.69725	66.8427
chr6-126160001-126165000	12.0834	14.552	20.8335	46.1055	63.2917	75.9844	21.651	83.0204	5.53334	16.4606	50.5617	57.7608	69.4916	40.9185	12.232	11.6094	22.6434	33.7701	9.69725	66.8427
chr8-94990001-94995000	18.125	16.371	4.70434	0	2.87689	7.59844	0	0	32.0351	19.0597	0	0.962681	0	2.27325	1.35911	20.3165	2.05849	0	9.69725	0
chr8-95005001-95010000	18.125	11.5203	0	0	0	7.59844	0	3.95335	33.4912	15.5943	0	0.962681	0	2.27325	0	29.0235	1.02925	6.75402	4.84863	33.4213
chr4-125675001-125680000	9.06251	0.606334	1.3441	3.0737	17.2614	7.59844	9.62267	27.6735	37.8597	23.969	0	0	3.38984	0	5.43642	0	0	20.2621	9.69725	0
chr4-45450001-45455000	6.04168	12.733	0	0	0	22.7953	0	27.6735	30.579	10.1074	1.94468	0	0	0	2.71821	13.5443	8.23397	0	9.69725	0
chr4-125635001-125640000	24.1667	2.42533	0	6.1474	20.1383	0	12.0283	23.7201	33.4912	17.6158	0	0	5.08475	2.27325	1.35911	1.9349	2.05849	6.75402	4.84863	0
chr4-135565001-135570000	3.02084	9.095	6.72048	0	2.87689	0	2.40567	7.9067	38.1509	25.1241	3.88936	2.88804	0	0	16.3093	7.73961	13.3802	0	19.3945	0
chr4-47230001-47235000	3.02084	1.21267	0.672048	3.0737	0	0	4.81134	3.95335	24.1719	2.59905	0	0.962681	0	2.27325	0	0.967451	2.05849	0	0	0
chr9-45695001-45700000	0	13.3393	1.3441	3.0737	2.87689	0	0	3.95335	0.291228	22.8139	11.6681	0	0	2.27325	9.51374	0.967451	0	0	0	0
chr9-45690001-45695000	3.02084	14.552	0.672048	12.2948	5.75379	0	0	3.95335	0.291228	21.6587	9.72341	1.92536	1.69492	0	16.3093	1.9349	0	0	0	0
chr10-85560001-85565000	6.04168	11.5203	15.4571	0	0	0	2.40567	7.9067	4.65965	21.6587	7.77873	5.77608	3.38984	0	4.07732	8.70706	11.3217	6.75402	0	0
chr9-107505001-107510000	0	21.828	9.40868	12.2948	34.5227	7.59844	0	7.9067	17.1825	35.8091	5.83404	15.4029	10.1695	2.27325	21.7457	6.77216	3.08774	0	24.2431	0
chr9-61215001-61220000	3.02084	10.3077	69.893	0	8.63068	15.1969	9.62267	0	2.62105	4.04297	71.9532	22.1417	6.77967	15.9127	1.35911	1.9349	15.4387	13.508	9.69725	0
chr5-121980001-121985000	6.04168	27.285	26.8819	3.0737	2.87689	0	0	3.95335	0	6.9308	31.1149	0	1.69492	2.27325	5.43642	29.991	29.8481	0	24.2431	0
chr4-63235001-63240000	9.06251	13.9457	19.4894	3.0737	0	30.3938	9.62267	0	4.36842	5.48688	68.0639	0.962681	3.38984	0	0	5.80471	11.3217	13.508	24.2431	0
chr9-61410001-61415000	6.04168	0.606334	32.2583	0	0	7.59844	9.62267	0	0.291228	0	52.5064	0.962681	0	4.5465	0	0	2.05849	0	0	0
chr4-124650001-124655000	9.06251	16.371	29.5701	12.2948	20.1383	22.7953	0	3.95335	1.74737	5.77567	58.3404	0.962681	18.6441	9.093	16.3093	6.77216	1.02925	20.2621	14.5459	33.4213
chr9-61185001-61190000	0	1.819	13.441	0	2.87689	0	2.40567	3.95335	2.32983	2.02148	46.6724	6.73877	3.38984	2.27325	0	0.967451	1.02925	0	9.69725	0
chr9-61375001-61380000	0	0.606334	36.2906	3.0737	0	0	12.0283	0	0.873685	0	50.5617	0.962681	0	0	0	4.83726	0	0	0	0
chr17-39840001-39845000	721.98	351.674	1317.21	562.487	1311.86	653.466	825.144	1356	196.87	301.201	1798.83	806.726	1055.93	554.673	877.982	325.064	487.863	905.038	581.835	1336.85
chr9-61205001-61210000	0	8.48867	34.2745	0	5.75379	22.7953	4.81134	0	4.65965	6.64202	64.1745	21.179	8.47459	2.27325	1.35911	3.8698	12.351	13.508	0	0
chr17-34690001-34695000	9.06251	5.457	15.4571	12.2948	17.2614	7.59844	24.0567	3.95335	6.11579	7.21958	52.5064	25.9924	30.5085	25.0057	19.0275	9.67451	10.2925	6.75402	14.5459	0
chr3-66740001-66745000	9.06251	10.914	23.5217	30.737	28.7689	0	9.62267	27.6735	8.73685	7.50837	68.0639	3.85072	18.6441	4.5465	5.43642	18.3816	12.351	13.508	19.3945	0
chr2-31825001-31830000	12.0834	9.095	39.6509	0	2.87689	0	9.62267	7.9067	4.95088	3.75418	62.2298	7.70145	3.38984	4.5465	14.9502	6.77216	25.7312	13.508	9.69725	0
chr15-28010001-28015000	0	0	5.37639	3.0737	0	7.59844	0	0	1.74737	0.288783	1.94468	62.5742	3.38984	0	0	0	1.02925	0	0	0
chr3-107455001-107460000	3.02084	1.21267	3.36024	9.22109	5.75379	0	7.217	3.95335	0.873685	0.288783	3.88936	66.425	10.1695	6.81975	29.9003	0.967451	4.11698	0	0	33.4213
chr4-140635001-140640000	0	0.606334	2.01615	6.1474	0	15.1969	2.40567	3.95335	2.0386	1.15513	0	77.0145	5.08475	0	5.43642	1.9349	1.02925	6.75402	4.84863	0
chr1-136060001-136065000	0	0	2.01615	6.1474	0	15.1969	9.62267	3.95335	0.873685	0.86635	1.94468	51.9848	5.08475	4.5465	12.232	0	1.02925	0	0	0
chr15-27995001-28000000	0	0.606334	2.01615	0	0	0	0	0	0.582456	0.577567	1.94468	41.3953	1.69492	2.27325	0	1.9349	0	0	0	0
chr7-139125001-139130000	0	0.606334	1.3441	0	2.87689	15.1969	2.40567	3.95335	0.582456	0.577567	15.5575	51.0221	1.69492	2.27325	1.35911	0	2.05849	0	0	0
chr11-76570001-76575000	0	0	0	0	0	0	0	0	1.74737	0.288783	1.94468	54.8728	3.38984	0	1.35911	0	0	0	0	0
chr11-5150001-5155000	9.06251	6.06334	11.4248	12.2948	25.8921	7.59844	21.651	0	8.15439	6.06445	15.5575	6.73877	66.1018	56.8312	16.3093	7.73961	21.6142	6.75402	9.69725	0
chr7-144940001-144945000	3.02084	2.42533	6.72048	9.22109	11.5076	15.1969	33.6793	0	2.91228	9.52985	35.0043	16.3656	52.5425	38.6452	1.35911	4.83726	13.3802	27.0161	14.5459	0
chr18-80360001-80365000	48.3334	11.5203	20.1615	3.0737	48.9072	53.1891	21.651	39.5335	4.65965	6.9308	36.949	50.0594	74.5764	45.465	36.6959	7.73961	3.08774	33.7701	9.69725	33.4213
chr6-103645001-103650000	90.6251	235.864	76.6135	76.8425	25.8921	7.59844	19.2453	7.9067	26.2105	125.621	138.072	3.85072	81.3561	516.028	16.3093	31.9259	201.732	364.717	67.8808	0
chr2-98665001-98670000	190.313	448.081	158.603	172.127	54.661	45.5906	60.1417	23.7201	64.6527	260.483	250.864	8.66413	171.187	918.393	39.4141	79.331	424.049	634.878	169.702	33.4213
chr2-98660001-98665000	54.3751	133.393	40.3229	55.3266	5.75379	0	21.651	3.95335	16.6	75.6612	62.2298	2.88804	50.8475	311.435	4.07732	24.1863	111.159	256.653	53.3349	0
chr6-103645001-103650000	90.6251	235.864	76.6135	76.8425	25.8921	7.59844	19.2453	7.9067	26.2105	125.621	138.072	3.85072	81.3561	516.028	16.3093	31.9259	201.732	364.717	67.8808	0
chr4-118545001-118550000	66.4584	90.95	108.872	86.0635	304.951	121.575	0	63.2536	20.9684	59.2006	221.694	149.216	322.034	390.999	44.8505	39.6655	67.9302	236.391	24.2431	267.371
chr9-54065001-54070000	0	0.606334	2.68819	3.0737	0	53.1891	2.40567	3.95335	1.16491	1.15513	17.5021	23.1043	50.8475	86.3835	24.4639	0.967451	3.08774	0	0	0
chr7-107505001-107510000	3.02084	5.457	0.672048	24.5896	23.0152	0	2.40567	3.95335	3.20351	2.59905	0	0.962681	30.5085	56.8312	8.15463	0.967451	1.02925	6.75402	0	0
chr7-107495001-107500000	0	0	1.3441	12.2948	23.0152	0	0	0	1.16491	4.33175	3.88936	0.962681	20.339	54.558	9.51374	0.967451	2.05849	0	0	0
chr5-15990001-15995000	0	1.21267	0	0	0	0	2.40567	0	0	0	0	0	18.6441	47.7382	0	0	0	0	0	0
chr7-107545001-107550000	0	3.638	0.672048	46.1055	40.2765	0	0	3.95335	5.24211	7.79715	1.94468	0.962681	40.678	68.1975	10.8728	0.967451	2.05849	33.7701	9.69725	0
chr11-3185001-3190000	9.06251	26.0723	24.1937	9.22109	5.75379	0	12.0283	0	3.78597	17.327	31.1149	0.962681	42.373	161.401	24.4639	9.67451	32.9359	27.0161	19.3945	0
chr7-107500001-107505000	3.02084	4.85067	2.01615	21.5159	23.0152	0	0	0	1.45614	5.48688	0	1.92536	37.2882	81.837	13.5911	0.967451	1.02925	0	0	0
chr2-127480001-127485000	0	0	0.672048	39.9581	60.4148	0	9.62267	3.95335	2.32983	1.7327	1.94468	22.1417	44.0679	70.4707	0	0.967451	1.02925	6.75402	24.2431	0
chr17-3025001-3030000	6.04168	13.3393	9.40868	24.5896	31.6458	0	14.434	0	2.62105	8.6635	9.72341	0.962681	35.5933	111.389	2.71821	2.90235	9.26321	33.7701	4.84863	0
chr8-84785001-84790000	15.1042	0.606334	0	49.1792	5.75379	7.59844	43.302	0	0	0	0	0	67.7967	75.0172	9.51374	0.967451	0	47.2781	0	0
chr4-118545001-118550000	66.4584	90.95	108.872	86.0635	304.951	121.575	0	63.2536	20.9684	59.2006	221.694	149.216	322.034	390.999	44.8505	39.6655	67.9302	236.391	24.2431	267.371
chr7-45415001-45420000	21.1459	4.24434	32.2583	18.4422	57.5379	53.1891	45.7077	59.3003	1.74737	0.86635	50.5617	28.8804	77.9662	79.5637	31.2594	3.8698	20.5849	40.5241	4.84863	0
chr4-118545001-118550000	66.4584	90.95	108.872	86.0635	304.951	121.575	0	63.2536	20.9684	59.2006	221.694	149.216	322.034	390.999	44.8505	39.6655	67.9302	236.391	24.2431	267.371
chr13-49130001-49135000	0	0	1.3441	0	0	0	2.40567	0	0.291228	0.577567	0	0	5.08475	0	62.5189	0.967451	1.02925	0	0	33.4213
chr16-32675001-32680000	0	0.606334	2.01615	0	0	22.7953	2.40567	0	0	0.288783	0	0	5.08475	0	46.2096	0	0	0	0	0
chr16-32525001-32530000	0	1.21267	0	0	5.75379	7.59844	4.81134	0	0.582456	1.44392	0	0.962681	0	0	38.055	0.967451	3.08774	0	0	0
chr8-111715001-111720000	6.04168	0	1.3441	6.1474	0	30.3938	0	0	0	0.577567	0	0.962681	6.77967	0	46.2096	1.9349	1.02925	0	0	0
chr8-111705001-111710000	6.04168	0.606334	5.37639	24.5896	0	7.59844	0	0	0.291228	1.7327	0	0	10.1695	2.27325	44.8505	0	2.05849	0	0	0
chr2-181310001-181315000	0	0	4.03229	3.0737	0	15.1969	0	0	0.291228	0.288783	0	0	5.08475	0	43.4914	0	1.02925	0	0	0
chr6-29745001-29750000	3.02084	53.3574	14.7851	18.4422	31.6458	0	4.81134	0	30.579	58.623	17.5021	7.70145	16.9492	40.9185	4.07732	78.3635	19.5557	60.7862	24.2431	33.4213
chr5-136305001-136310000	6.04168	25.466	6.72048	0	0	0	0	0	0.582456	7.50837	0	0.962681	0	0	0	28.0561	16.4679	0	4.84863	0
chr5-121960001-121965000	15.1042	36.38	35.6186	24.5896	5.75379	0	14.434	7.9067	0.873685	2.88783	25.2809	0	1.69492	0	2.71821	36.7631	27.7896	6.75402	0	33.4213
chr2-6400001-6405000	0	4.24434	0.672048	0	0	0	14.434	0	16.3088	2.02148	0	0.962681	0	0	0	30.9584	9.26321	0	14.5459	0
chr17-86980001-86985000	3.02084	14.552	2.68819	0	0	0	0	0	6.11579	10.685	1.94468	0	0	0	0	39.6655	2.05849	0	29.0918	0
chr17-5915001-5920000	3.02084	12.1267	3.36024	0	0	7.59844	0	0	0.873685	1.44392	3.88936	0	0	0	0	27.0886	12.351	6.75402	14.5459	0
chr14-51910001-51915000	24.1667	18.19	4.70434	0	0	7.59844	2.40567	0	19.2211	11.2625	0	0	1.69492	0	2.71821	35.7957	1.02925	0	14.5459	0
chr18-11985001-11990000	15.1042	4.24434	6.72048	3.0737	0	0	2.40567	0	8.15439	2.59905	3.88936	0.962681	0	0	0	30.9584	3.08774	0	0	0
chr2-6405001-6410000	21.1459	6.06334	2.01615	0	0	0	4.81134	0	18.6386	1.15513	1.94468	0	0	0	0	30.9584	10.2925	0	4.84863	0
chr5-122030001-122035000	9.06251	26.6787	35.6186	18.4422	0	0	2.40567	7.9067	0.291228	4.04297	27.2255	0.962681	1.69492	0	2.71821	41.6004	21.6142	0	19.3945	0
chr5-121990001-121995000	9.06251	27.8913	26.2099	18.4422	2.87689	0	4.81134	0	0	2.02148	19.4468	0	1.69492	0	14.9502	33.8608	27.7896	13.508	0	0
chr5-136460001-136465000	9.06251	26.0723	9.40868	3.0737	8.63068	0	0	0	0.291228	7.79715	1.94468	0	6.77967	0	0	12.5769	32.9359	6.75402	4.84863	0
chr5-122040001-122045000	9.06251	21.828	31.5863	33.8107	0	0	7.217	3.95335	0.582456	3.17662	27.2255	0	1.69492	0	1.35911	26.1212	36.0236	6.75402	0	33.4213
chr6-55475001-55480000	6.04168	0	16.1292	0	0	0	0	0	0	2.02148	0	11.5522	3.38984	0	27.1821	0.967451	46.3161	13.508	0	33.4213
chr6-55495001-55500000	12.0834	0.606334	8.73663	0	0	0	9.62267	0	0.291228	0.577567	0	9.62681	1.69492	2.27325	12.232	1.9349	41.1698	6.75402	4.84863	0
chr6-55500001-55505000	3.02084	1.21267	16.1292	3.0737	0	0	2.40567	3.95335	0.291228	0.288783	1.94468	11.5522	5.08475	0	5.43642	1.9349	45.2868	0	4.84863	0
chr6-55455001-55460000	0	0	12.7689	0	0	0	4.81134	0	0.873685	0.577567	3.88936	26.9551	8.47459	0	23.1048	0	44.2576	13.508	0	0
chr6-114145001-114150000	6.04168	12.1267	12.0969	3.0737	0	15.1969	0	0	2.91228	9.24107	3.88936	11.5522	1.69492	9.093	9.51374	0.967451	42.1991	6.75402	0	33.4213
chr16-35465001-35470000	0	6.06334	0.672048	9.22109	0	0	0	3.95335	2.91228	5.48688	3.88936	3.85072	6.77967	2.27325	0	1.9349	37.0529	0	0	0
chr4-63225001-63230000	15.1042	9.70134	24.1937	3.0737	0	7.59844	12.0283	0	7.86316	11.2625	44.7277	0	3.38984	2.27325	4.07732	0.967451	45.2868	33.7701	0	0
chr10-94135001-94140000	6.04168	6.06334	5.37639	0	2.87689	0	0	0	0.291228	1.44392	3.88936	0	0	0	0	0.967451	26.7604	0	4.84863	0
chr1-119180001-119185000	3.02084	1.21267	21.5055	3.0737	2.87689	0	7.217	0	4.36842	0.577567	9.72341	6.73877	5.08475	2.27325	1.35911	3.8698	34.9944	6.75402	9.69725	0
chr4-118210001-118215000	3.02084	0.606334	0.672048	6.1474	5.75379	0	0	0	2.0386	6.64202	1.94468	0	0	0	1.35911	10.642	0	6.75402	58.1835	0
chr4-142405001-142410000	3.02084	2.42533	0.672048	0	0	0	2.40567	3.95335	2.0386	0.86635	0	0.962681	3.38984	0	2.71821	0	1.02925	0	33.9404	0
chr8-84420001-84425000	3.02084	0	0	0	0	0	2.40567	7.9067	0	0	0	1.92536	5.08475	0	6.79553	0	0	0	33.9404	33.4213
chr1-89120001-89125000	0	9.70134	2.01615	21.5159	23.0152	15.1969	19.2453	7.9067	8.44562	27.7232	9.72341	11.5522	18.6441	9.093	5.43642	7.73961	5.14623	0	29.0918	0
chr7-48970001-48975000	6.04168	18.19	0	3.0737	2.87689	0	2.40567	0	7.57193	22.8139	7.77873	2.88804	1.69492	4.5465	0	7.73961	4.11698	6.75402	33.9404	66.8427
chr19-6500001-6505000	0	0.606334	0.672048	0	0	7.59844	21.651	7.9067	0.873685	0.288783	0	0	3.38984	2.27325	32.6185	0	1.02925	0	0	33.4213
chr11-97570001-97575000	0	0	1.3441	0	0	15.1969	0	0	0.291228	1.15513	0	0.962681	6.77967	0	38.055	0.967451	0	0	0	66.8427
chr11-97565001-97570000	0	0	0.672048	3.0737	0	15.1969	0	3.95335	0	0.577567	0	0	6.77967	0	47.5687	0	1.02925	0	4.84863	66.8427
chr7-139150001-139155000	0	0.606334	2.01615	0	0	30.3938	0	23.7201	2.0386	0.288783	9.72341	70.2757	1.69492	0	6.79553	0	0	13.508	4.84863	133.685
chr11-97545001-97550000	0	0	0	3.0737	0	22.7953	0	15.8134	0	0	0	0	1.69492	0	9.51374	0	1.02925	0	0	167.107
chr13-57535001-57540000	6.04168	0	0	0	0	0	0	3.95335	0.291228	0	0	1.92536	1.69492	0	0	0	0	0	4.84863	167.107
chr4-117990001-117995000	0	0	1.3441	0	0	0	0	3.95335	0	0.288783	0	0	0	0	0	0	0	0	0	100.264
chr6-113825001-113830000	0	0	2.01615	0	0	7.59844	2.40567	3.95335	0	0	0	0.962681	0	0	10.8728	0	0	0	0	133.685
chr2-178270001-178275000	0	0	0.672048	0	0	0	2.40567	0	0.582456	0	0	0	1.69492	0	4.07732	0	0	6.75402	0	100.264

## Sheet: Ext Fig7D
	OBGL	ITL5GL	CTGL	OBGA	VIPGA	OPC	D12MSN	ASC	ITL23GL	ITL45GL	NPGL	OGC	SSTGA	PVGA	MGL	ITL6GL	PTGL	STRGA	CLAGL	VLMC
OBGL	-0.433945	-0.416604	-0.39905	-0.245629	-0.312998	-0.0697095	-0.317517	-0.0806369	-0.441767	-0.462903	-0.42009	-0.187873	-0.146818	-0.214394	0.0389244	-0.461567	-0.452741	-0.326413	-0.236011	0.235153
ITL5GL	-0.402361	-0.535467	-0.506782	-0.235887	-0.38089	-0.039963	-0.303852	0.00829768	-0.460173	-0.5223	-0.511566	-0.181099	-0.168326	-0.253533	0.0193643	-0.527343	-0.506487	-0.32256	-0.252785	0.273403
CTGL	-0.325124	-0.409497	-0.514802	-0.18963	-0.305431	0.0307991	-0.288818	0.00943766	-0.335196	-0.37811	-0.479078	-0.162602	-0.132098	-0.195952	0.0308702	-0.449851	-0.462092	-0.28813	-0.244198	0.262356
OBGA	-0.299088	-0.204453	-0.333114	-0.420396	-0.310545	-0.0358691	-0.328437	-0.0764105	-0.28192	-0.249007	-0.426941	-0.199625	-0.231473	-0.278351	-0.0418047	-0.273544	-0.351077	-0.313428	-0.211628	0.252758
VIPGA	-0.288325	-0.337553	-0.379112	-0.2405	-0.498159	-0.0835129	-0.362112	-0.100331	-0.426818	-0.370429	-0.406812	-0.234834	-0.19293	-0.24949	0.0283101	-0.357948	-0.390193	-0.261167	-0.251926	0.188971
OPC	-0.132335	-0.0565695	-0.141163	-0.0788621	-0.183234	-0.175254	-0.266317	-0.31109	-0.168213	-0.0960434	-0.24658	-0.369605	-0.126005	-0.162684	-0.0303257	-0.127721	-0.167345	-0.0887334	-0.0144512	0.051238
D12MSN	-0.350962	-0.31602	-0.372581	-0.276573	-0.37476	-0.0737036	-0.513911	-0.0935531	-0.378206	-0.361426	-0.471351	-0.287926	-0.210035	-0.326846	-0.0765128	-0.365034	-0.410838	-0.328897	-0.216321	0.236087
ASC	-0.0450902	-0.0172286	-0.0528198	-0.117945	-0.138312	-0.126742	-0.312544	-0.448957	-0.0680962	-0.0547906	-0.268103	-0.168339	-0.109244	-0.214489	-0.0966317	0.00957824	-0.0448644	-0.105596	-0.0411134	0.0237689
ITL23GL	-0.360771	-0.390473	-0.362133	-0.191498	-0.327251	-0.0246463	-0.303285	-0.0374591	-0.549655	-0.488901	-0.390604	-0.203803	-0.12994	-0.231463	0.0570521	-0.435372	-0.419333	-0.237881	-0.222276	0.251611
ITL45GL	-0.355111	-0.481318	-0.426372	-0.207381	-0.36481	-0.0609042	-0.28922	-0.0222486	-0.513856	-0.545922	-0.482827	-0.188783	-0.15061	-0.25429	0.0392637	-0.451073	-0.481035	-0.271963	-0.223363	0.246957
NPGL	-0.256839	-0.400352	-0.462114	-0.209835	-0.390999	-0.0630517	-0.339182	-0.059499	-0.342882	-0.377857	-0.536334	-0.209724	-0.195794	-0.252905	0.0220587	-0.409915	-0.410638	-0.262478	-0.213452	0.269578
OGC	-0.114753	-0.103317	-0.250649	-0.154755	-0.238878	-0.108127	-0.31088	-0.265293	-0.282089	-0.206885	-0.335477	-0.621532	-0.220946	-0.261398	-0.0987144	-0.169695	-0.303319	-0.180627	-0.133927	0.00734717
SSTGA	-0.199616	-0.295643	-0.25728	-0.267844	-0.406322	-0.0771098	-0.313841	-0.0922679	-0.309822	-0.27104	-0.4019	-0.246731	-0.291824	-0.40152	0.0405299	-0.292419	-0.318986	-0.213325	-0.172252	0.193486
PVGA	-0.254066	-0.356006	-0.218451	-0.343609	-0.477377	-0.0573397	-0.388735	-0.110293	-0.34057	-0.292986	-0.413286	-0.232907	-0.395823	-0.557652	-0.0281901	-0.256414	-0.371298	-0.290714	-0.199399	0.176797
MGL	-0.252156	-0.100152	-0.213173	-0.359267	-0.287742	-0.128083	-0.321226	-0.285296	-0.187923	-0.153207	-0.280628	-0.233682	-0.286422	-0.290359	-0.395475	-0.122895	-0.229433	-0.280645	-0.0974721	-0.0249155
ITL6GL	-0.425968	-0.510748	-0.440522	-0.231463	-0.373987	-0.0220057	-0.311112	-0.00949786	-0.52035	-0.522266	-0.420766	-0.168479	-0.14389	-0.213522	0.0158205	-0.578629	-0.475989	-0.300831	-0.31963	0.291724
PTGL	-0.364389	-0.403486	-0.415181	-0.183496	-0.304246	0.0182545	-0.262175	-0.0103455	-0.353724	-0.411218	-0.417696	-0.20028	-0.13814	-0.209047	0.0430498	-0.44222	-0.580353	-0.268914	-0.188477	0.229952
STRGA	-0.298843	-0.314817	-0.340285	-0.223627	-0.32528	-0.00997911	-0.376605	-0.0945143	-0.334513	-0.320459	-0.423672	-0.226865	-0.172728	-0.289732	0.0264822	-0.332531	-0.401545	-0.253126	-0.168328	0.185763
CLAGL	-0.323064	-0.339445	-0.334735	-0.21054	-0.308383	-0.019867	-0.356051	-0.0888157	-0.441986	-0.420828	-0.395365	-0.187154	-0.109989	-0.224791	-0.00159679	-0.421584	-0.340157	-0.28899	-0.273189	0.203048
VLMC	-0.0773781	-0.0443981	-0.062265	-0.101279	-0.137789	-0.107002	-0.192555	-0.280417	-0.059149	-0.0200652	-0.182401	-0.154786	-0.0740018	-0.111331	-0.129717	-0.0639734	-0.066057	-0.134282	-0.032871	-0.0553319
