# Supplementary material for: Droplet-based single-cell joint profiling of histone modifications and transcriptomes
Source: Nat Struct Mol Biol. 2023 Aug 10;30(10):1428–33. doi: 10.1038/s41594-023-01060-1 (PMC10584685; doi:10.1038/s41594-023-01060-1)
Supplement: Supplementary file 13 — Statistical source data for Extended Data Fig. 8. [file 41594_2023_1060_MOESM13_ESM.xls]

## Sheet: Ext Fig8B
OBGL	ITL23GL	ITL45GL	ITL5GL	ITL6GL	PTGL	NPGL	CTGL	CLAGL	ASC	MGL	OGC	OPC	D12MSN	STRGA	OBGA	VIPGA	PVGA	SSTGA
EHF(ETS)/LoVo-EHF-ChIP-Seq(GSE49402)/Homer	0	0	0	0	0	0	0	3	0	0	100	0	0	0	0	0	0	0	0
ELF1(ETS)/Jurkat-ELF1-ChIP-Seq(SRA014231)/Homer	0	0	0	0	0	0	0	0	0	0	62	0	0	0	0	0	0	0	0
ELF3(ETS)/PDAC-ELF3-ChIP-Seq(GSE64557)/Homer	0	0	0	0	0	0	0	2	0	0	100	0	0	0	0	0	0	0	0
Elf4(ETS)/BMDM-Elf4-ChIP-Seq(GSE88699)/Homer	0	0	0	0	0	0	0	2	0	0	100	0	0	0	0	0	0	0	0
ELF5(ETS)/T47D-ELF5-ChIP-Seq(GSE30407)/Homer	0	0	0	0	0	0	0	0	0	0	100	0	0	0	0	0	0	0	0
ERG(ETS)/VCaP-ERG-ChIP-Seq(GSE14097)/Homer	0	0	0	0	0	0	22	2	0	0	100	0	0	0	0	0	0	0	0
Ets1-distal(ETS)/CD4+-PolII-ChIP-Seq(Barski_et_al.)/Homer	0	0	0	0	0	0	0	3	0	0	91	0	0	0	0	0	0	0	0
ETS1(ETS)/Jurkat-ETS1-ChIP-Seq(GSE17954)/Homer	0	0	0	0	0	14	0	0	0	0	100	0	0	0	0	0	0	0	0
ETV1(ETS)/GIST48-ETV1-ChIP-Seq(GSE22441)/Homer	0	0	0	0	0	0	0	0	0	0	100	0	0	0	0	0	0	0	0
Etv2(ETS)/ES-ER71-ChIP-Seq(GSE59402)/Homer	0	0	0	0	0	15	0	0	0	0	100	0	0	0	0	0	0	0	0
ETV4(ETS)/HepG2-ETV4-ChIP-Seq(ENCODE)/Homer	0	0	0	0	0	0	0	0	0	0	100	0	0	0	0	0	0	0	0
EWS:ERG-fusion(ETS)/CADO_ES1-EWS:ERG-ChIP-Seq(SRA014231)/Homer	0	0	0	0	0	0	0	0	0	0	98	0	0	0	0	0	0	0	0
EWS:FLI1-fusion(ETS)/SK_N_MC-EWS:FLI1-ChIP-Seq(SRA014231)/Homer	0	0	0	0	0	0	0	0	0	0	64	0	0	0	0	0	0	0	0
Fli1(ETS)/CD8-FLI-ChIP-Seq(GSE20898)/Homer	0	0	0	0	0	0	0	0	0	0	100	0	0	0	0	0	0	0	0
GABPA(ETS)/Jurkat-GABPa-ChIP-Seq(GSE17954)/Homer	0	0	0	0	0	0	0	0	0	0	100	0	0	0	0	0	0	0	0
IRF8(IRF)/BMDM-IRF8-ChIP-Seq(GSE77884)/Homer	0	0	0	0	0	0	0	0	0	0	74	0	0	0	0	0	0	0	0
PU.1-IRF(ETS:IRF)/Bcell-PU.1-ChIP-Seq(GSE21512)/Homer	0	0	0	0	0	0	0	0	0	0	68	0	0	0	0	0	0	0	0
PU.1:IRF8(ETS:IRF)/pDC-Irf8-ChIP-Seq(GSE66899)/Homer	0	0	0	0	0	0	0	0	0	0	62	0	0	0	0	0	0	0	0
PU.1(ETS)/ThioMac-PU.1-ChIP-Seq(GSE21512)/Homer	0	0	0	0	0	0	0	0	0	0	100	0	0	0	0	0	0	0	0
SpiB(ETS)/OCILY3-SPIB-ChIP-Seq(GSE56857)/Homer	0	0	0	0	0	0	0	2	0	0	100	0	0	0	0	0	0	0	0
Atoh1(bHLH)/Cerebellum-Atoh1-ChIP-Seq(GSE22111)/Homer	8	73	66	80	44	20	100	13	100	44	29	66	90	42	14	83	100	100	91
BHLHA15(bHLH)/NIH3T3-BHLHB8.HA-ChIP-Seq(GSE119782)/Homer	10	74	62	92	40	18	100	12	100	48	31	76	100	40	15	88	100	100	100
NeuroD1(bHLH)/Islet-NeuroD1-ChIP-Seq(GSE30298)/Homer	11	74	79	81	38	22	100	12	90	0	0	48	60	0	10	63	82	73	52
NeuroG2(bHLH)/Fibroblast-NeuroG2-ChIP-Seq(GSE75910)/Homer	7	100	77	93	45	25	100	18	100	51	26	60	80	35	16	74	89	100	74
Olig2(bHLH)/Neuron-Olig2-ChIP-Seq(GSE30882)/Homer	11	100	72	83	51	27	100	13	100	51	0	57	64	0	10	71	77	74	59
TCF4(bHLH)/SHSY5Y-TCF4-ChIP-Seq(GSE96915)/Homer	10	69	63	90	42	17	100	16	100	47	33	65	90	35	14	74	82	100	91
Twist2(bHLH)/Myoblast-Twist2.Ty1-ChIP-Seq(GSE127998)/Homer	11	76	58	84	39	21	100	16	100	45	30	74	100	37	17	87	97	100	100
Bach2(bZIP)/OCILy7-Bach2-ChIP-Seq(GSE44420)/Homer	0	48	5	20	28	27	0	2	41	0	28	0	0	50	0	55	0	48	0
Egr1(Zf)/K562-Egr1-ChIP-Seq(GSE32465)/Homer	7	100	19	39	47	18	0	4	49	0	0	0	0	100	14	31	0	0	0
WT1(Zf)/Kidney-WT1-ChIP-Seq(GSE90016)/Homer	0	100	16	27	28	19	0	4	49	0	0	0	0	80	0	29	0	0	0
DLX1(Homeobox)/BasalGanglia-Dlx1-ChIP-seq(GSE124936)/Homer	7	33	0	0	0	14	18	0	52	100	0	39	72	93	25	100	100	87	30
DLX2(Homeobox)/BasalGanglia-Dlx2-ChIP-seq(GSE124936)/Homer	6	36	0	0	0	22	23	0	55	100	0	41	76	93	24	100	100	95	31
Dlx3(Homeobox)/Kerainocytes-Dlx3-ChIP-Seq(GSE89884)/Homer	6	34	0	0	0	0	0	0	42	100	0	30	63	79	20	100	94	67	19
DLX5(Homeobox)/BasalGanglia-Dlx5-ChIP-seq(GSE124936)/Homer	6	41	0	0	0	19	0	0	48	100	0	39	68	96	25	100	100	78	26
En1(Homeobox)/SUM149-EN1-ChIP-Seq(GSE120957)/Homer	5	27	0	0	0	16	19	0	46	100	0	42	77	99	25	100	100	87	29
Lhx1(Homeobox)/EmbryoCarcinoma-Lhx1-ChIP-Seq(GSE70957)/Homer	7	0	0	0	0	23	19	0	46	100	0	29	78	77	20	100	90	65	21
Lhx2(Homeobox)/HFSC-Lhx2-ChIP-Seq(GSE48068)/Homer	5	32	0	0	0	23	0	0	42	100	0	39	74	90	24	100	100	78	18
Lhx3(Homeobox)/Neuron-Lhx3-ChIP-Seq(GSE31456)/Homer	5	0	0	10	0	20	0	0	45	100	0	32	77	77	21	100	93	74	23
LHX9(Homeobox)/Hct116-LHX9.V5-ChIP-Seq(GSE116822)/Homer	5	0	0	0	0	17	0	0	41	100	0	32	74	91	21	100	98	71	17
Nkx6.1(Homeobox)/Islet-Nkx6.1-ChIP-Seq(GSE40975)/Homer	6	0	0	0	0	14	0	0	38	100	0	31	65	79	22	100	77	57	24
Ascl2(bHLH)/ESC-Ascl2-ChIP-Seq(GSE97712)/Homer	0	0	5	0	0	0	32	0	0	0	0	0	47	0	11	34	47	80	82
E2A(bHLH)/proBcell-E2A-ChIP-Seq(GSE21978)/Homer	0	0	5	0	0	0	34	0	0	0	0	0	48	0	9	39	48	69	76
HEB(bHLH)/mES-Heb-ChIP-Seq(GSE53233)/Homer	6	0	18	14	0	0	60	2	44	0	0	33	60	33	10	48	61	82	77
Myf5(bHLH)/GM-Myf5-ChIP-Seq(GSE24852)/Homer	0	0	0	0	0	0	23	0	44	0	0	46	47	0	10	42	54	87	82
MyoD(bHLH)/Myotube-MyoD-ChIP-Seq(GSE21614)/Homer	0	0	0	14	0	0	25	0	41	0	0	37	50	0	9	45	50	97	76
MyoG(bHLH)/C2C12-MyoG-ChIP-Seq(GSE36024)/Homer	0	0	6	0	0	0	30	0	42	0	0	50	54	0	12	49	58	98	77
Tcf12(bHLH)/GM12878-Tcf12-ChIP-Seq(GSE32465)/Homer	0	0	6	10	0	0	49	0	48	0	0	48	75	0	14	69	71	100	83
Mef2a(MADS)/HL1-Mef2a.biotin-ChIP-Seq(GSE21529)/Homer	5	86	18	30	15	22	42	0	41	0	37	0	0	64	0	34	49	100	0
Mef2b(MADS)/HEK293-Mef2b.V5-ChIP-Seq(GSE67450)/Homer	5	100	32	40	24	33	74	0	81	30	48	0	0	63	13	64	68	100	0
Mef2c(MADS)/GM12878-Mef2c-ChIP-Seq(GSE32465)/Homer	8	100	29	39	25	28	61	0	63	0	55	0	0	71	15	51	56	100	0
Mef2d(MADS)/Retina-Mef2d-ChIP-Seq(GSE61391)/Homer	8	73	14	24	21	22	45	0	42	0	39	0	0	69	16	49	61	100	0
Isl1(Homeobox)/Neuron-Isl1-ChIP-Seq(GSE31456)/Homer	0	0	0	0	0	0	0	0	0	68	0	0	30	35	11	81	39	34	16
Nanog(Homeobox)/mES-Nanog-ChIP-Seq(GSE11724)/Homer	0	0	0	0	0	0	0	0	0	47	0	0	32	0	0	58	39	33	20
AP-1(bZIP)/ThioMac-PU.1-ChIP-Seq(GSE21512)/Homer	4	100	11	42	69	56	32	3	84	0	34	31	32	100	17	100	31	100	27
Atf3(bZIP)/GBM-ATF3-ChIP-Seq(GSE33912)/Homer	6	100	13	46	72	63	30	3	92	30	40	31	34	100	16	100	35	100	23
BATF(bZIP)/Th17-BATF-ChIP-Seq(GSE39756)/Homer	6	100	10	40	68	57	30	4	88	0	38	31	30	100	13	100	0	100	21
Fos(bZIP)/TSC-Fos-ChIP-Seq(GSE110950)/Homer	7	100	14	51	78	62	34	3	96	0	44	28	34	100	19	100	38	100	25
Fosl2(bZIP)/3T3L1-Fosl2-ChIP-Seq(GSE56872)/Homer	0	100	11	44	72	55	38	3	86	0	42	0	0	99	9	100	0	92	0
Fra1(bZIP)/BT549-Fra1-ChIP-Seq(GSE46166)/Homer	7	100	11	52	67	54	35	3	98	30	41	30	35	100	17	100	36	100	22
Fra2(bZIP)/Striatum-Fra2-ChIP-Seq(GSE43429)/Homer	5	100	13	53	77	60	39	6	94	0	42	28	29	100	17	100	0	100	22
Jun-AP1(bZIP)/K562-cJun-ChIP-Seq(GSE31477)/Homer	0	100	9	44	73	49	33	3	84	0	39	0	0	87	0	100	0	86	0
JunB(bZIP)/DendriticCells-Junb-ChIP-Seq(GSE36099)/Homer	5	100	10	43	71	62	32	4	84	0	40	27	28	100	12	100	29	100	21
Sox10(HMG)/SciaticNerve-Sox3-ChIP-Seq(GSE35132)/Homer	0	0	0	0	0	0	0	0	0	38	0	100	36	0	0	0	0	0	0
Sox15(HMG)/CPA-Sox15-ChIP-Seq(GSE62909)/Homer	0	0	0	0	0	0	0	0	0	0	0	100	0	0	0	0	0	0	0
Sox17(HMG)/Endoderm-Sox17-ChIP-Seq(GSE61475)/Homer	0	0	0	0	0	0	0	0	0	0	0	100	0	0	0	0	0	0	0
Sox2(HMG)/mES-Sox2-ChIP-Seq(GSE11431)/Homer	0	0	0	0	0	0	0	0	0	33	0	100	0	0	0	0	0	0	0
Sox21(HMG)/ESC-SOX21-ChIP-Seq(GSE110505)/Homer	0	0	0	0	0	0	0	0	0	33	0	100	29	0	0	0	0	0	0
Sox3(HMG)/NPC-Sox3-ChIP-Seq(GSE33059)/Homer	0	0	0	0	0	0	0	0	0	36	0	100	30	0	0	0	0	0	0
Sox4(HMG)/proB-Sox4-ChIP-Seq(GSE50066)/Homer	0	0	0	0	0	0	0	0	0	30	0	94	0	0	0	0	0	0	0
Sox6(HMG)/Myotubes-Sox6-ChIP-Seq(GSE32627)/Homer	0	0	0	0	0	0	0	0	0	38	0	100	0	0	0	0	0	0	0
Sox7(HMG)/ESC-Sox7-ChIP-Seq(GSE133899)/Homer	0	0	0	0	0	0	0	0	0	0	0	70	0	0	0	0	0	0	0
Sox9(HMG)/Limb-SOX9-ChIP-Seq(GSE73225)/Homer	0	0	0	0	0	0	0	0	0	36	0	94	36	0	0	0	0	0	0
Egr2(Zf)/Thymocytes-Egr2-ChIP-Seq(GSE34254)/Homer	0	84	9	11	18	0	0	3	0	0	0	0	0	51	0	0	0	0	0
KLF14(Zf)/HEK293-KLF14.GFP-ChIP-Seq(GSE58341)/Homer	0	89	7	16	28	0	0	0	0	0	0	0	0	43	0	0	0	0	0
RFX(HTH)/K562-RFX3-ChIP-Seq(SRA012198)/Homer	8	100	0	10	16	0	34	0	33	0	0	0	0	36	19	0	0	0	0
Rfx1(HTH)/NPC-H3K4me1-ChIP-Seq(GSE16256)/Homer	4	100	0	0	0	0	0	0	0	0	0	0	0	0	15	0	0	0	0
Rfx2(HTH)/LoVo-RFX2-ChIP-Seq(GSE49402)/Homer	10	100	5	10	14	0	29	0	0	0	0	0	0	38	19	0	0	0	0
Rfx5(HTH)/GM12878-Rfx5-ChIP-Seq(GSE31477)/Homer	6	81	0	0	0	0	0	0	0	0	0	0	0	0	11	0	0	0	0
X-box(HTH)/NPC-H3K4me1-ChIP-Seq(GSE16256)/Homer	4	100	7	0	0	0	0	0	0	0	0	0	0	41	16	0	0	0	0
Elk1(ETS)/Hela-Elk1-ChIP-Seq(GSE31477)/Homer	0	0	0	0	0	0	0	0	0	0	36	0	0	0	0	0	0	0	0
Elk4(ETS)/Hela-Elk4-ChIP-Seq(GSE31477)/Homer	0	0	0	0	0	0	0	0	0	0	30	0	0	0	0	0	0	0	0
Eomes(T-box)/H9-Eomes-ChIP-Seq(GSE26097)/Homer	0	0	0	18	16	0	0	7	0	0	0	0	0	0	0	0	0	0	0
ETS:RUNX(ETS,Runt)/Jurkat-RUNX1-ChIP-Seq(GSE17954)/Homer	0	0	0	0	0	0	0	0	0	0	25	0	0	0	0	0	0	0	0
ETS(ETS)/Promoter/Homer	0	0	0	0	0	0	0	0	0	0	50	0	0	0	0	0	0	0	0
GLIS3(Zf)/Thyroid-Glis3.GFP-ChIP-Seq(GSE103297)/Homer	0	30	0	0	0	0	0	0	0	0	0	0	0	0	0	0	0	0	0
IRF1(IRF)/PBMC-IRF1-ChIP-Seq(GSE43036)/Homer	0	0	0	0	0	0	0	0	0	0	30	0	0	0	0	0	0	0	0
IRF2(IRF)/Erythroblas-IRF2-ChIP-Seq(GSE36985)/Homer	0	0	0	0	0	0	0	0	0	0	25	0	0	0	0	0	0	0	0
IRF3(IRF)/BMDM-Irf3-ChIP-Seq(GSE67343)/Homer	0	0	0	0	0	0	0	0	0	0	36	0	0	0	0	0	0	0	0
MafA(bZIP)/Islet-MafA-ChIP-Seq(GSE30298)/Homer	0	0	0	0	10	0	0	0	0	0	0	0	0	0	0	0	0	32	0
MafB(bZIP)/BMM-Mafb-ChIP-Seq(GSE75722)/Homer	0	0	0	0	0	0	0	0	0	0	28	0	0	0	0	0	0	0	0
Oct11(POU,Homeobox)/NCIH1048-POU2F3-ChIP-seq(GSE115123)/Homer	0	0	0	0	0	19	0	0	0	0	0	0	0	0	0	0	0	0	20
Pitx1:Ebox(Homeobox,bHLH)/Hindlimb-Pitx1-ChIP-Seq(GSE41591)/Homer	0	0	0	11	0	0	0	0	0	0	0	0	0	0	0	0	0	0	15
PR(NR)/T47D-PR-ChIP-Seq(GSE31130)/Homer	0	0	0	0	0	0	0	0	0	0	0	0	0	0	9	0	0	0	0
Rbpj1(?)/Panc1-Rbpj1-ChIP-Seq(GSE47459)/Homer	0	0	0	0	0	0	19	2	0	0	0	0	0	0	0	0	0	0	0
Smad2(MAD)/ES-SMAD2-ChIP-Seq(GSE29422)/Homer	4	0	7	11	9	0	0	2	0	0	0	0	0	0	0	0	0	0	20
Smad4(MAD)/ESC-SMAD4-ChIP-Seq(GSE29422)/Homer	4	0	6	12	9	0	0	2	0	0	0	0	0	0	0	0	0	0	16
Sp5(Zf)/mES-Sp5.Flag-ChIP-Seq(GSE72989)/Homer	0	30	0	0	12	0	0	0	0	0	0	0	0	0	0	0	0	0	0
SPDEF(ETS)/VCaP-SPDEF-ChIP-Seq(SRA014231)/Homer	0	0	0	0	0	0	0	0	0	0	33	0	0	0	0	0	0	0	0
Tbr1(T-box)/Cortex-Tbr1-ChIP-Seq(GSE71384)/Homer	0	0	5	24	15	0	19	7	37	0	0	0	0	0	0	0	0	0	0
Tbx21(T-box)/GM12878-TBX21-ChIP-Seq(Encode)/Homer	0	0	0	11	9	0	0	4	0	0	0	0	0	0	0	0	0	0	0
Tbx5(T-box)/HL1-Tbx5.biotin-ChIP-Seq(GSE21529)/Homer	4	27	0	12	13	0	26	7	0	0	0	0	0	0	0	0	0	0	0
ZBTB18(Zf)/HEK293-ZBTB18.GFP-ChIP-Seq(GSE58341)/Homer	4	0	0	0	0	0	0	2	0	0	0	27	33	0	0	0	0	60	62
AR-halfsite(NR)/LNCaP-AR-ChIP-Seq(GSE27824)/Homer	0	35	7	0	0	0	21	3	0	35	0	0	0	0	0	0	28	0	0
Fox:Ebox(Forkhead,bHLH)/Panc1-Foxa2-ChIP-Seq(GSE47459)/Homer	0	0	0	0	0	0	0	0	0	34	0	0	0	0	0	0	0	0	0
Foxf1(Forkhead)/Lung-Foxf1-ChIP-Seq(GSE77951)/Homer	0	0	0	0	0	0	0	0	0	32	0	27	0	0	0	0	0	0	0
Foxo1(Forkhead)/RAW-Foxo1-ChIP-Seq(Fan_et_al.)/Homer	0	0	5	0	0	0	0	0	0	37	29	0	0	0	0	0	0	0	15
Hoxd13(Homeobox)/ChickenMSG-Hoxd13.Flag-ChIP-Seq(GSE86088)/Homer	4	0	0	0	0	0	0	0	0	30	0	0	0	0	0	0	0	0	0
OCT4-SOX2-TCF-NANOG(POU,Homeobox,HMG)/mES-Oct4-ChIP-Seq(GSE11431)/Homer	4	0	0	0	0	0	0	0	0	34	0	0	0	0	0	0	0	0	0
Rfx6(HTH)/Min6b1-Rfx6.HA-ChIP-Seq(GSE62844)/Homer	0	43	0	0	0	0	0	0	0	32	0	0	0	0	0	0	0	0	0
RORa(NR)/Liver-Rora-ChIP-Seq(GSE101115)/Homer	0	0	17	0	0	0	0	0	0	42	0	0	0	0	0	0	0	0	0
RORg(NR)/Liver-Rorc-ChIP-Seq(GSE101115)/Homer	0	0	12	0	0	0	0	0	0	39	0	0	0	0	0	0	0	0	0
RORgt(NR)/EL4-RORgt.Flag-ChIP-Seq(GSE56019)/Homer	0	0	12	0	0	0	0	0	0	39	0	0	0	0	0	0	0	0	0
Unknown(Homeobox)/Limb-p300-ChIP-Seq/Homer	4	0	0	0	0	0	0	0	0	30	0	0	0	0	0	29	0	0	0
Brn1(POU,Homeobox)/NPC-Brn1-ChIP-Seq(GSE35496)/Homer	0	0	0	0	0	38	0	0	0	42	0	0	0	0	0	0	43	0	22
Oct4(POU,Homeobox)/mES-Oct4-ChIP-Seq(GSE11431)/Homer	0	0	0	0	0	30	0	0	0	33	0	0	0	0	0	0	33	0	21
Oct6(POU,Homeobox)/NPC-Pou3f1-ChIP-Seq(GSE35496)/Homer	0	0	0	0	0	31	0	0	0	42	0	0	35	0	10	0	47	0	28
Smad3(MAD)/NPC-Smad3-ChIP-Seq(GSE36673)/Homer	5	0	5	10	9	0	19	0	33	32	0	0	28	0	0	0	33	0	0
Tlx?(NR)/NPC-H3K4me1-ChIP-Seq(GSE16256)/Homer	0	0	0	13	10	15	22	0	0	57	0	0	43	0	0	0	35	0	0
Ap4(bHLH)/AML-Tfap4-ChIP-Seq(GSE45738)/Homer	4	0	14	21	10	0	46	0	61	42	0	66	70	37	16	73	70	100	100
Ascl1(bHLH)/NeuralTubes-Ascl1-ChIP-Seq(GSE55840)/Homer	6	38	35	34	15	0	81	4	78	0	0	52	83	39	11	74	85	100	97
Ptf1a(bHLH)/Panc1-Ptf1a-ChIP-Seq(GSE47459)/Homer	6	31	25	25	9	0	66	7	55	0	0	38	56	40	10	50	64	95	86
SCL(bHLH)/HPC7-Scl-ChIP-Seq(GSE13511)/Homer	10	81	24	30	28	14	56	6	68	45	29	52	65	55	14	64	69	77	54
Tcf21(bHLH)/ArterySmoothMuscle-Tcf21-ChIP-Seq(GSE61369)/Homer	5	0	14	24	0	0	75	2	67	38	0	70	90	33	18	77	78	100	100
HLF(bZIP)/HSC-HLF.Flag-ChIP-Seq(GSE69817)/Homer	0	43	0	0	0	0	18	3	0	0	0	0	0	40	9	0	0	0	0
Meis1(Homeobox)/MastCells-Meis1-ChIP-Seq(GSE48085)/Homer	0	0	0	0	9	0	0	3	0	0	0	0	0	51	0	0	0	0	0
NFIL3(bZIP)/HepG2-NFIL3-ChIP-Seq(Encode)/Homer	0	42	0	11	0	0	0	3	0	0	0	0	0	35	0	0	0	0	0
Tgif1(Homeobox)/mES-Tgif1-ChIP-Seq(GSE55404)/Homer	0	0	0	0	13	0	0	5	0	0	0	0	0	47	0	0	0	0	0
Tgif2(Homeobox)/mES-Tgif2-ChIP-Seq(GSE55404)/Homer	0	27	0	12	14	14	0	7	0	0	0	27	0	60	0	0	0	0	0
HIC1(Zf)/Treg-ZBTB29-ChIP-Seq(GSE99889)/Homer	5	35	6	17	23	27	29	5	48	61	0	28	35	0	0	0	50	0	0
NF1-halfsite(CTF)/LNCaP-NF1-ChIP-Seq(Unpublished)/Homer	8	42	7	25	34	41	40	13	73	100	0	40	54	36	9	51	100	32	18
NF1(CTF)/LNCAP-NF1-ChIP-Seq(Unpublished)/Homer	6	30	0	14	20	23	25	0	37	100	0	34	65	0	10	31	45	0	0
BORIS(Zf)/K562-CTCFL-ChIP-Seq(GSE32465)/Homer	5	33	0	21	22	25	98	0	89	42	25	31	68	50	20	0	0	42	19
CTCF(Zf)/CD4+-CTCF-ChIP-Seq(Barski_et_al.)/Homer	5	45	0	27	31	30	100	2	100	44	33	44	91	72	26	36	32	51	24

## Sheet: Ext Fig8C
k27ac	gene	peaks				k27me3	gene	peaks
0.456274	Cdh19	chr1-111017298-111018749				0.0164614	Cdh20	chr1-104771845-104772582
0.167473	Rasal2	chr1-157472190-157473210				-0.318299	Spp2	chr1-88660467-88661132
-0.0618059	Dact1	chr12-71376116-71377474				-0.18587	Spp2	chr1-88720085-88721399
0.380839	9630002D21Rik	chr12-71656521-71657072				-0.194652	Pld1	chr3-28224261-28225991
-0.0661055	9630002D21Rik	chr12-71703439-71704001				0.409564	Lrrc34	chr3-30649962-30651484
0.241992	9630002D21Rik	chr12-71880101-71881450				-0.183902	Gpr160	chr3-31247858-31248816
0.293519	9630002D21Rik	chr12-71896706-71897476				0.128261	Spp2	chr1-88745134-88746185
0.129438	9630002D21Rik	chr12-71900175-71900734				-0.027667	Prkci	chr3-31165296-31167570
0.662147	9630002D21Rik	chr12-71919052-71919892				-0.199227	Cldn11	chr3-31165296-31167570
-0.0216739	9630002D21Rik	chr12-71933577-71934939				-0.300079	Slc7a14	chr3-31499000-31499874
0.311176	9630002D21Rik	chr12-71973452-71974480				-0.0267219	Spp2	chr1-88411403-88412898
0.150282	9630002D21Rik	chr12-71974528-71975334				-0.324174	Kcnmb2	chr3-32028245-32028925
0.290525	Daam1	chr12-71888283-71888814				-0.0644963	Kcnmb2	chr3-32029325-32030127
-0.103998	Daam1	chr12-71926052-71926785				-0.129669	Kcnmb2	chr3-32057349-32058299
0.417947	Daam1	chr12-71956708-71958033				-0.344674	Kcnmb2	chr3-32185562-32186604
-0.0729293	Cryzl2	chr1-157723660-157724826				-0.42096	Kcnmb2	chr3-32226365-32227397
0.196813	Daam1	chr12-71987808-71988649				-0.139269	Kcnmb2	chr3-31904787-31905288
0.0483967	Daam1	chr12-72020808-72022025				-0.129669	Kcnmb2	chr3-32057349-32058299
-0.182658	Gpr135	chr12-72104422-72105262				-0.220705	Spp2	chr1-88738846-88740057
0.0307782	Gpr135	chr12-72234830-72235390				-0.388379	Gnb4	chr3-32708183-32709465
-0.069305	Gpr135	chr12-72331813-72332899				0.422318	Gm43077	chr3-34218986-34219575
0.529366	Lrrc9	chr12-72482011-72482877				-0.352341	Fxr1	chr3-34218986-34219575
0.420264	Trmt5	chr12-73415990-73416680				-0.156475	Gm43077	chr3-34313688-34314616
-0.211603	Slc38a6	chr12-73415990-73416680				-0.121418	Fxr1	chr3-34313688-34314616
-0.409162	Trmt5	chr12-73479946-73480733				-0.0807204	Gm43077	chr3-34328760-34329364
-0.134615	Slc38a6	chr12-73479946-73480733				-0.402187	Fxr1	chr3-34328760-34329364
0.66539	Prkch	chr12-73592958-73593890				0.609704	Gm43077	chr3-34440379-34440993
0.451901	Prkch	chr12-73609958-73610469				-0.0677841	Fxr1	chr3-34440379-34440993
0.449807	Prkch	chr12-73610755-73611396				0.227471	Gm43077	chr3-34441135-34442299
0.214484	Prkch	chr12-73663186-73663913				-0.488648	Fxr1	chr3-34441135-34442299
0.331713	Prkch	chr12-73670355-73671233				-0.336964	Sox2ot	chr3-34219765-34220687
0.353997	Prkch	chr12-73731704-73733676				-0.347409	Sox2ot	chr3-34330801-34332238
-0.060687	Prkch	chr12-73769424-73769981				-0.301232	Sox2ot	chr3-34456285-34457732
0.158855	Prkch	chr12-73779114-73780906				-0.388147	Sox2ot	chr3-34464839-34466049
0.451901	Prkch	chr12-73609958-73610469				0.474214	Gm29538	chr1-88482290-88483172
0.214484	Prkch	chr12-73663186-73663913				0.328679	Gm29538	chr1-88539104-88540681
-0.060687	Prkch	chr12-73769424-73769981				-0.174018	Gm20515	chr3-34561505-34562119
-0.0583289	Gm8075	chr12-73846595-73848267				-0.434728	Gm20515	chr3-34629325-34630770
-0.0349552	Gm8075	chr12-74173583-74174722				-0.0606283	Gm20515	chr3-34669889-34670390
0.0378602	Sec16b	chr1-157517722-157519921				0.259179	Gm20515	chr3-34691467-34692877
0.0550687	Gm15283	chr12-74034311-74035784				0.248668	Gm29538	chr1-88630002-88630811
0.665207	Syt16	chr12-74121877-74122636				0.176301	Gm29538	chr1-88660467-88661132
0.0451285	Sec16b	chr1-157654554-157656524				0.644565	Gm29538	chr1-88465167-88466220
0.554254	Rhoj	chr12-75309780-75310281				-0.201654	Gm42695	chr3-34607262-34608531
0.192076	Rhoj	chr12-75557388-75558335				0.15865	Gm42695	chr3-34646607-34647175
0.100789	Sec16b	chr1-157746193-157747317				-0.113371	Gm42695	chr3-34898140-34899563
0.189185	Mthfd1	chr12-76268205-76269108				-0.0125245	Sox2	chr3-34659006-34659507
0.0590857	Mthfd1	chr12-76297506-76298347				-0.207617	Sox2	chr3-34659679-34660272
0.147891	Mthfd1	chr12-76614773-76615932				-0.307513	Sox2	chr3-34811151-34811652
-0.309579	Mthfd1	chr12-76647829-76648380				-0.0757452	Gm19589	chr1-88556356-88556878
0.0873146	Mthfd1	chr12-76678832-76679385				0.10646	Gm21388	chr3-35065701-35066252
0.15717	Gm15486	chr1-157645262-157645948				0.351804	Gm21388	chr3-35079709-35080958
0.343327	Mthfd1	chr12-76689331-76689856				0.199176	Gm19589	chr1-88600455-88601139
0.624559	Cdh19	chr1-111020033-111021140				0.273537	Acad9	chr3-36329618-36330158
-0.0622263	Gm34868	chr12-76496240-76496805				-0.299872	Acad9	chr3-36400439-36401485
0.399578	Akap5	chr12-76687406-76688320				0.0447119	Qrfpr	chr3-36359952-36361474
0.492379	Zbtb25	chr12-76496240-76496805				0.22356	Qrfpr	chr3-36403939-36404476
-0.0991842	Zbtb1	chr12-76496240-76496805				-0.157431	Bbs7	chr3-36817340-36817875
0.157716	4930426I24Rik	chr12-76430641-76431889				0.438144	Gm12532	chr3-37203832-37205045
0.198269	Hspa2	chr12-76430641-76431889				0.0942623	Cetn4	chr3-37344341-37344922
-0.0146206	Ppp1r36	chr12-76479746-76480566				-0.0364292	Bbs12	chr3-37344341-37344922
0.684825	AI463170	chr12-76549528-76550034				0.31938	Cetn4	chr3-37728370-37728897
0.669841	AI463170	chr12-76552253-76552792				0.166993	Bbs12	chr3-37728370-37728897
0.107856	AI463170	chr12-76566302-76566979				0.56161	Cetn4	chr3-37729023-37729663
0.141657	AI463170	chr12-76604381-76605006				0.185406	Bbs12	chr3-37729023-37729663
-0.268403	AI463170	chr12-76981551-76982323				0.172503	Fgf2os	chr3-37686915-37688061
0.209684	Fntb	chr12-76820596-76821476				-0.313934	Fgf2	chr3-37686915-37688061
0	Fntb	chr12-76894615-76895294				-0.205085	Spata5	chr3-37686915-37688061
0.340068	Gm37679	chr1-158596164-158597571				-0.331077	Nudt6	chr3-37686915-37688061
0.188697	Fntb	chr12-77063924-77064522				0.156864	Spry1	chr3-37779972-37780862
0.445481	Gpx2	chr12-76915742-76916366				0.558419	Gm5148	chr3-37729023-37729663
0.137786	4930562F17Rik	chr1-159406208-159407619				-0.384723	Ankrd50	chr3-38617210-38619038
0.260793	Atp6v1d	chr12-79063810-79064311				-0.215544	Fat4	chr3-38892211-38893450
-0.304665	Eif2s1	chr12-79063810-79064311				0.237356	Fat4	chr3-39043517-39044638
-0.132836	Tmem229b	chr12-79492095-79493016				0.285161	C230034O21Rik	chr3-39109425-39110504
0.32711	Plekhh1	chr12-79035181-79035912				0.105492	Fat4	chr3-39109425-39110504
0.408937	Plekhh1	chr12-79059605-79061829				0.248597	C230034O21Rik	chr3-39159411-39160031
-0.0169984	Vti1b	chr12-79480936-79482094				0.344871	Fat4	chr3-39159411-39160031
-0.153265	Zfyve26	chr12-79506238-79507823				0.0380214	C230034O21Rik	chr3-39213694-39214307
-0.0212447	Rad51b	chr12-79506238-79507823				0.468119	Fat4	chr3-39213694-39214307
0.301599	Zfyve26	chr12-79611979-79613762				-0.156475	1700017G19Rik	chr3-40654716-40656026
0.278517	Rad51b	chr12-79611979-79613762				-0.182756	Pgrmc2	chr3-41368238-41368913
-0.381701	Zfyve26	chr12-79715405-79716496				0.645763	Gm40038	chr3-41284593-41285811
-0.381701	Rad51b	chr12-79715405-79716496				0.541959	Gm40038	chr3-41360179-41360994
0.19991	Zfyve26	chr12-79718933-79719719				0.181977	Gm6209	chr3-50992573-50993135
0.25731	Rad51b	chr12-79718933-79719719				0.181977	Gm6209	chr3-50992573-50993135
0.198881	Cop1	chr1-159499704-159500845				-0.157099	Noct	chr3-51366955-51367464
-0.0315313	9430078K24Rik	chr12-79969329-79970796				-0.0342981	Gm5103	chr3-51388846-51389484
0.0386602	9430078K24Rik	chr12-80001573-80003245				-0.138787	Pm20d1	chr1-131819988-131821477
0.123943	9430078K24Rik	chr12-80034058-80034775				-0.174018	Gm5103	chr3-51573847-51574409
0	9430078K24Rik	chr12-80062206-80063516				0.44412	Mgarp	chr3-51400485-51401306
0.018499	9430078K24Rik	chr12-80064257-80064784				-0.501086	Maml3	chr3-52357254-52358216
0.462499	9430078K24Rik	chr12-80067041-80068425				0.38798	Maml3	chr3-52480669-52481503
0.082608	9430078K24Rik	chr12-80070490-80071384				-0.227353	2700069I18Rik	chr3-5223633-5224183
0.459346	9430078K24Rik	chr12-80123139-80123961				-0.0460918	Zfhx4	chr3-5223633-5224183
0.489668	Tnr	chr1-159537451-159538710				0.0598298	2700069I18Rik	chr3-5224721-5225390
0.708637	Tnr	chr1-159550636-159552698				-0.256797	Zfhx4	chr3-5224721-5225390
-0.141119	Zfp36l1	chr12-80123139-80123961				0.372645	2700069I18Rik	chr3-5355630-5356736
-0.0201599	Zfp36l1	chr12-80130488-80131058				-0.278056	Zfhx4	chr3-5355630-5356736
-0.0199681	Zfp36l1	chr12-80202811-80203908				-0.131171	2700069I18Rik	chr3-5388470-5389840
0.021255	Zfp36l1	chr12-80229906-80230812				-0.265753	Zfhx4	chr3-5388470-5389840
0.309254	Tnr	chr1-159702365-159703301				0.530667	Gm37170	chr3-52415071-52415894
-0.147153	Zfp36l1	chr12-80318535-80319531				-0.151093	2700069I18Rik	chr3-5236112-5237182
-0.389348	1300014J16Rik	chr12-80146029-80147242				0.244378	Gm20750	chr3-52937471-52938173
-0.0414079	1300014J16Rik	chr12-80293589-80294892				0.257421	Gm20750	chr3-52940013-52941555
-0.366667	2310015A10Rik	chr12-80202811-80203908				0.277575	Gm20750	chr3-53212197-53212982
0.00531344	2310015A10Rik	chr12-80227634-80228434				-0.130247	Trpc4	chr3-54226864-54227402
0.303752	2310015A10Rik	chr12-80293589-80294892				-0.21007	Trpc4	chr3-54357384-54358147
0.518946	Tnr	chr1-159812646-159814003				-0.412803	Sertm1	chr3-55031485-55032539
0.349317	Actn1	chr12-80300464-80301572				-0.213198	Sertm1	chr3-55065681-55066574
0.33477	Gm47766	chr12-80300464-80301572				-0.197307	Ccna1	chr3-55247953-55248954
0.0346516	Actn1	chr12-80379398-80380751				-0.33044	4931419H13Rik	chr3-55247953-55248954
0.031836	Gm47766	chr12-80379398-80380751				-0.0861041	Dclk1	chr3-55341008-55341566
0.328687	Actn1	chr12-80395163-80395795				0.134346	Dclk1	chr3-55461461-55462688
0.138413	Gm47766	chr12-80395163-80395795				0.10679	Wwtr1	chr3-57972014-57973023
-0.210811	Actn1	chr12-80525304-80526906				0.0793285	Arhgef26	chr3-62409454-62411099
-0.502913	Gm47766	chr12-80525304-80526906				-0.218799	Arhgef26	chr3-62437457-62438435
0.28775	Exd2	chr12-80533095-80534373				-0.230124	Kcnab1	chr3-65214343-65215150
0.0263765	Exd2	chr12-80689396-80690527				-0.503497	A330015K06Rik	chr3-65351635-65354114
0.500875	2310002D06Rik	chr12-80730057-80731028				-0.218088	Arl4c	chr1-88705437-88706266
0.324601	Gm26777	chr12-80813761-80814308				0.0939994	Gfm1	chr3-67576208-67576734
-0.0157646	Galnt16	chr12-80813761-80814308				-0.138787	Gm35299	chr3-67949506-67950650
0.0739515	Tnr	chr1-159872773-159873338				0.565217	4930402C01Rik	chr3-67828003-67828885
0.0036998	Gm26777	chr12-80828882-80829383				0.167252	Schip1	chr3-68065913-68067264
-0.138563	Galnt16	chr12-80828882-80829383				0.452355	Ift80	chr3-69193357-69194985
0.23002	4933406B15Rik	chr12-80599908-80600581				0.00561048	Smc4	chr3-69193357-69194985
-0.187266	4933406B15Rik	chr12-80843593-80844923				-0.57824	Pkia	chr3-7424263-7425741
0.300662	4933406B15Rik	chr12-80925709-80926514				0.0739117	Rapgef2	chr3-79702903-79703648
0.369348	Plekhd1os	chr12-80813761-80814308				0.0735683	6430573P05Rik	chr3-79702903-79703648
-0.393618	Plekhd1	chr12-80813761-80814308				0.422318	1700067G17Rik	chr1-89103984-89104850
-0.032779	Tnr	chr1-159879673-159880397				-0.388787	Fnip2	chr3-79922347-79923333
0.015355	Gm26796	chr12-80818884-80820498				-0.284745	4930589L23Rik	chr3-79922347-79923333
0.210798	Gm26796	chr12-80827233-80828527				0.10646	Gm9989	chr3-82046760-82047804
-0.163393	Gm20337	chr12-81173188-81174320				0.258653	Gucy1b1	chr3-82448411-82449120
0.107795	Srsf5	chr12-81173188-81174320				0.361295	Npy2r	chr3-82995293-82995862
-0.31975	Smoc1	chr12-81244339-81245898				0.609704	1700067G17Rik	chr1-89193369-89194103
0.375499	Smoc1	chr12-81255809-81256329				-0.120662	Rbm46	chr3-82883153-82883706
0.194526	Slc8a3	chr12-81409793-81410519				-0.138787	Rbm46os	chr3-82883153-82883706
0.281656	Synj2bp	chr12-81769371-81770058				0.373649	Rbm46	chr3-82998921-82999536
0.0146239	6530401F13Rik	chr12-81769371-81770058				0.358964	Rbm46os	chr3-82998921-82999536
0.0627824	Ttc9	chr12-81910978-81911782				-0.0320256	Plrg1	chr3-83110105-83110779
0.253363	Map3k9	chr12-82079692-82081354				0.199271	Plrg1	chr3-83286778-83287550
0.408052	4930423D22Rik	chr12-82079692-82081354				0.417268	1700067G17Rik	chr1-89332404-89333660
0.00975327	Map3k9	chr12-82209675-82210234				0.0307729	Fhdc1	chr3-84625467-84626376
-0.16515	4930423D22Rik	chr12-82209675-82210234				1	1700067G17Rik	chr1-89392530-89393298
-0.251145	Pcnx	chr12-82096531-82098101				-0.093629	Stmn2	chr3-8684769-8685891
-0.158161	Sipa1l1	chr12-82256901-82257428				-0.093629	Stmn2	chr3-8684769-8685891
0.462466	Sipa1l1	chr12-82372098-82372813				0.598593	Cd1d1	chr3-87130926-87131941
0.435748	A830018L16Rik	chr1-11545617-11546643				0.250942	Cd1d1	chr3-87168193-87169201
-0.0903076	Gdf7	chr12-8422244-8423766				0.0497308	Gm37855	chr3-87178628-87179129
0.554851	Hs1bp3	chr12-8319798-8320701				-0.0764355	Kirrel	chr3-87196302-87197236
0.163296	Gm48071	chr12-8344390-8345942				-0.101617	1700067G17Rik	chr1-89442818-89444420
0.0437114	Gm48071	chr12-8495785-8496917				-0.0413793	Fcrl1	chr3-87486999-87488735
0.528847	Dcaf4	chr12-83923400-83924266				0.185301	Etv3	chr3-87763569-87764991
0.286428	Numb	chr12-83927754-83928491				0.356978	Etv3	chr3-87978319-87978906
-0.034328	Riox1	chr12-84163111-84164838				-0.0564615	Arhgef11	chr3-87981323-87983264
0.0539866	Gm26571	chr12-84163111-84164838				0.177535	Ntrk1	chr3-87997089-87997688
-0.0985499	Acot2	chr12-84030856-84031515				0.452056	Insrr	chr3-87997089-87997688
0.527982	4732463B04Rik	chr12-84265093-84265740				-0.139246	Insrr	chr3-87949921-87950523
0.095291	Acot3	chr12-84265093-84265740				0.0722407	Insrr	chr3-87978319-87978906
0.248507	Acot6	chr12-84344709-84345951				0.339649	Insrr	chr3-87986744-87988115
-0.069723	Dnal1	chr12-84165568-84166499				-0.108216	Insrr	chr3-87994379-87995928
-0.0613885	Dnal1	chr12-84384476-84386280				-0.141998	Crabp2	chr3-87952302-87952912
0.151419	Gm47447	chr12-84220346-84221019				0.026131	Nes	chr3-87997089-87997688
0.210764	Gm10530	chr1-159730935-159732035				-0.0697217	Sh3bp4	chr1-89078921-89080228
0.247279	Elmsan1	chr12-84342148-84343673				0.193669	Bcan	chr3-88198706-88199209
0.473453	Elmsan1	chr12-84384476-84386280				0.302675	Bcan	chr3-88229477-88231840
0.320103	Ptgr2	chr12-84532023-84533471				-0.154941	Bcan	chr3-88436408-88437381
0.0896965	Gm47484	chr12-84532023-84533471				-0.0594779	Rusc1	chr3-89484695-89485763
0.325498	Zfp410	chr12-84532023-84533471				-0.392308	Mrps28	chr3-9127998-9128885
0.219836	Fam161b	chr12-84525405-84526270				-0.157004	Mrps28	chr3-9192425-9193535
0.0038927	Coq6	chr12-84525405-84526270				0.225813	Sh3bp4	chr1-89080607-89081372
0.426373	Entpd5	chr12-84511651-84512626				-0.111055	Efna3	chr3-89492051-89493086
0.114554	Bbof1	chr12-84511651-84512626				0.0454941	Gm15417	chr3-89600792-89601451
0.187932	Entpd5	chr12-84532023-84533471				0.128724	Gm15417	chr3-89613749-89614593
0.0663427	Bbof1	chr12-84532023-84533471				0.0974127	Gm15417	chr3-89646635-89648076
-0.213027	Rnf113a2	chr12-84511651-84512626				0.318459	Pygo2	chr3-89587958-89588773
0.449193	Aldh6a1	chr12-84533926-84534745				-0.254166	Sh3bp4	chr1-89130990-89133975
0.34885	Lin52	chr12-84533926-84534745				0.347325	Kcnn3	chr3-89796280-89796789
0.0677715	Abcd4	chr12-84764650-84765233				0.235726	Kcnn3	chr3-89863558-89864590
-0.207172	Npc2	chr12-84823391-84825025				0.0564414	Kcnn3	chr3-89904963-89905487
-0.123707	Isca2	chr12-84823391-84825025				0.103893	Kcnn3	chr3-89534377-89535260
0.175518	Arel1	chr12-85168974-85170687				0.687745	4930537H20Rik	chr3-90627718-90628276
0.3656	Fcf1	chr12-85168974-85170687				0.0493841	Gatad2b	chr3-90627718-90628276
0.198917	Rhob	chr12-8535736-8536704				0.0947373	Sh3bp4	chr1-89135782-89137866
0.267725	Ylpm1	chr12-85115648-85116245				-0.00835917	Sh3bp4	chr1-89193369-89194103
0.144419	Rps6kl1	chr12-85155806-85157066				0.150987	C030034L19Rik	chr3-9654120-9655393
-0.346903	Rps6kl1	chr12-85346275-85346849				0.289655	Them5	chr3-94648677-94649689
0.503884	Acyp1	chr12-85617752-85618319				0.123115	Rorc	chr3-94375087-94375728
0.0737648	Nek9	chr12-85350444-85351375				0.33309	Rorc	chr3-94613404-94613962
0.392213	Nek9	chr12-85365822-85366762				0.202887	Car14	chr3-95906050-95906610
0.191428	Nek9	chr12-85496665-85498309				-0.294741	Car14	chr3-95984888-95986863
0.538367	A830018L16Rik	chr1-11577550-11578557				0.283717	Fcgr1	chr3-96435358-96436395
0.61277	Fos	chr12-85485258-85487238				-0.130247	Sh3bp4	chr1-89305059-89305765
-0.0614847	Fos	chr12-85613722-85614554				0.0204051	Gpr89	chr3-97036835-97037902
0.0616574	Gm47863	chr12-85603663-85605100				-0.100493	Gja5	chr3-97036835-97037902
0.276421	Jdp2	chr12-85603663-85605100				0.080839	Bcl9	chr3-97521686-97524604
-0.0599042	Gm47863	chr12-85618338-85620753				-0.00996024	Notch2	chr3-98254587-98255343
-0.149242	Jdp2	chr12-85618338-85620753				-0.122843	Notch2	chr3-98273574-98274403
-0.163513	Gm26531	chr12-86021406-86022121				0.0763618	Notch2	chr3-98337606-98338184
-0.00840626	Gm26531	chr12-86101238-86101794				-0.412803	Tbx15	chr3-99335274-99336018
0.0172148	Ift43	chr12-86220546-86221214				0.0487158	Ror1	chr4-100108837-100110568
0.0192879	Ift43	chr12-86492597-86493405				0.134989	Ror1	chr4-100407012-100408566
-0.113822	Gm37294	chr1-160233747-160234473				0.48013	Ube2uos	chr4-100852270-100853016
0.175416	4930523C07Rik	chr1-160233747-160234473				-0.101617	Ube2uos	chr4-100920364-100921990
0.382459	Vash1	chr12-86682223-86682842				-0.25399	Cachd1	chr4-100863606-100865113
0.115254	Vash1	chr12-86712600-86713552				-0.258312	Cachd1	chr4-100887584-100888761
0.295181	Vash1	chr12-86896211-86897712				-0.216116	Raver2	chr4-101145914-101146788
0.00302344	Vash1	chr12-86806952-86808166				-0.0807204	BB031773	chr4-103492309-103493282
0.0471042	Angel1	chr12-86786069-86787706				0.366883	Dab1	chr4-103796265-103797944
0.425598	Irf2bpl	chr12-86896211-86897712				-0.12052	Plpp3	chr4-105169690-105171949
0.306122	Irf2bpl	chr12-86913394-86914293				0.368573	Plpp3	chr4-105201078-105201606
0.114899	Irf2bpl	chr12-86931207-86933062				-0.0807204	Gm12728	chr4-105979001-105979889
-0.117388	Gm36975	chr1-160286280-160287718				0.295293	Gm12728	chr4-106053394-106054070
0.404225	Zdhhc22	chr12-86991535-86992437				0	Gm12729	chr4-106278282-106279264
0.310949	Zdhhc22	chr12-87009139-87009949				-0.284111	Lrrc42	chr4-107299883-107300414
0.262826	Zdhhc22	chr12-87025961-87027321				-0.245916	Hspb11	chr4-107299883-107300414
0.0562466	Gm4755	chr12-8858382-8860782				0.300588	Lrrc42	chr4-107652473-107653402
0.478996	Sdc1	chr12-8858382-8860782				0.0921462	Hspb11	chr4-107652473-107653402
0.445255	Gm4755	chr12-9020368-9020955				0	Glis1	chr4-107636207-107636995
0.367238	Sdc1	chr12-9020368-9020955				-0.271554	Glis1	chr4-107680050-107681240
-0.157824	Adck1	chr12-88407922-88409260				0.0874187	Rab3b	chr4-108909875-108910692
0.430839	Nrxn3	chr12-88752488-88753347				0.0617153	Rab3b	chr4-108919131-108920102
0.13439	Nrxn3	chr12-88768201-88769322				-0.218154	Nrd1	chr4-109144999-109146055
0.0746715	Wdr35	chr12-9053207-9053885				-0.138787	Ttc39aos1	chr4-109409140-109409663
-0.150361	Ttc32	chr12-9031915-9032437				0.353046	Ttc39a	chr4-109409140-109409663
0.524712	Dio2	chr12-90740378-90740966				0.382716	Dmrta2os	chr4-110077182-110077683
0.551186	Gm26512	chr12-90740378-90740966				-0.0805909	Dmrta2	chr4-110077182-110077683
0.479474	Dio2	chr12-90892880-90893628				-0.117284	Dmrta2os	chr4-110133253-110134562
0.52208	Gm26512	chr12-90892880-90893628				0.0512851	Dmrta2	chr4-110133253-110134562
0.448352	Dio2	chr12-90903363-90904425				-0.147647	Dmrta2os	chr4-110153614-110154641
0.666513	Gm26512	chr12-90903363-90904425				-0.141421	Dmrta2	chr4-110153614-110154641
0.553471	Dio2	chr12-90915552-90916784				-0.0504943	Spata6	chr4-111880413-111881028
0.73055	Gm26512	chr12-90915552-90916784				0.366895	Trabd2b	chr4-114467704-114469087
0.524712	Dio2	chr12-90740378-90740966				0.116509	Trabd2b	chr4-114656360-114656861
0.551186	Gm26512	chr12-90740378-90740966				0.358964	Gm12829	chr4-114732049-114732647
0.479474	Dio2	chr12-90892880-90893628				0.620961	Gm12829	chr4-114842580-114844020
0.52208	Gm26512	chr12-90892880-90893628				-0.141421	Gm12829	chr4-114932609-114933248
0.448352	Dio2	chr12-90903363-90904425				0.541959	Gm12829	chr4-114937313-114938166
0.666513	Gm26512	chr12-90903363-90904425				0.447394	Gm12830	chr4-114941800-114943363
0.553471	Dio2	chr12-90915552-90916784				0.0372581	9130410C08Rik	chr4-115062524-115063765
0.73055	Gm26512	chr12-90915552-90916784				-0.205341	9130410C08Rik	chr4-115095333-115097625
0.529366	Dio2	chr12-90928334-90929316				-0.169227	Tal1	chr4-115085467-115086091
0.556661	Gm26512	chr12-90928334-90929316				-0.147647	6430628N08Rik	chr4-115902695-115903312
-0.298384	Gtf2a1	chr12-91640572-91641266				-0.117284	6430628N08Rik	chr4-115924194-115924781
0.366932	Gm8378	chr12-91747987-91748989				-0.0555556	Gem	chr4-11853705-11854423
0.165766	Gm16876	chr12-91747987-91748989				-0.0555556	Gem	chr4-11881639-11882229
0.0841421	Gm8378	chr12-91763776-91766084				-0.0109517	Ptch2	chr4-117354562-117355197
0.00164853	Gm16876	chr12-91763776-91766084				-0.278405	Ptch2	chr4-117379640-117380672
0.353193	Flrt2	chr12-95719146-95720318				-0.193991	Ptch2	chr4-117098203-117098740
0.0596786	Cntnap5a	chr1-115762969-115763550				0.514731	Ptch2	chr4-117345859-117346482
0.213346	Gm40552	chr12-97455025-97456310				0.322364	Ptch2	chr4-117393142-117393706
-0.0289986	Gm40552	chr12-97515205-97517231				0.0710111	Ptch2	chr4-117409481-117410196
0.228643	Gm35274	chr12-97964278-97965126				-0.177783	Rnf220	chr4-117518173-117518786
0.507966	Gm35274	chr12-97983269-97984021				0.156864	Gm12827	chr4-117518173-117518786
0.498968	Gm35326	chr12-97938349-97939849				0.0327517	Elovl1	chr4-118587311-118588097
0.406237	Gm47415	chr12-98339383-98340306				-0.117284	Olfr1342	chr4-118710552-118711535
-0.159252	Gpr65	chr12-98573248-98575709				0.388605	Lao1	chr4-119014894-119015474
0.246982	Gm47566	chr12-98282608-98283928				-0.120662	Gm12862	chr4-119007969-119008979
-0.147153	Gm47566	chr12-98366475-98367348				0.365109	Gm28342	chr1-89368384-89368929
-0.130722	Gm47566	chr12-98548901-98549779				-0.191612	Gm12862	chr4-119010801-119011924
-0.0763659	Gm47566	chr12-98549881-98550485				0.0958058	Ppcs	chr4-119465606-119466144
-0.0959982	Gm47566	chr12-98560020-98561295				0.268272	Zmynd12	chr4-119465606-119466144
0.26423	Gm47566	chr12-98573248-98575709				0.347325	Pdp1	chr4-12006712-12007226
0.339877	Gm47566	chr12-98606539-98607386				0.357696	1700123M08Rik	chr4-12006712-12007226
0.258743	Kcnk10	chr12-98964953-98966238				-0.260309	Gm28342	chr1-89566435-89567525
-0.156729	Ptpn21	chr12-98995808-98997178				-0.0304172	Foxo6os	chr4-120387379-120388429
0.468566	Ttc8	chr12-98935175-98936031				-0.295815	Ctps	chr4-120649342-120650795
0.400294	Rpl7	chr1-16122657-16123323				0.0874187	Ctps	chr4-120711308-120711893
0.246665	Rdh10	chr1-16122657-16123323				0.157099	Ctps	chr4-120712128-120712645
0.321255	Ttc8	chr12-98967371-98968465				0.262256	Ctps	chr4-120859739-120860756
0.0367632	Gm47109	chr12-99019383-99020025				0.283329	Ctps	chr4-120893433-120894548
-0.00372758	Gm37634	chr1-161444696-161445408				-0.156475	Gm8439	chr4-120850860-120851406
-0.43462	Dars2	chr1-161273352-161273955				0.260792	Gm8439	chr4-120869704-120871081
-0.0766644	Cenpl	chr1-161273352-161273955				-0.203443	Kcnq4	chr4-120892377-120893058
0.373322	3300002A11Rik	chr12-99351564-99352584				-0.30391	Rims3	chr4-120884782-120885283
0.0172342	3300002A11Rik	chr12-99445580-99446656				-0.441571	Rims3	chr4-121051231-121051831
-0.321619	3300002A11Rik	chr12-99529465-99530570				-0.4329	Mfsd2a	chr4-123219648-123220446
0.273751	3300002A11Rik	chr12-99743452-99744054				-0.278405	4933421A08Rik	chr4-123219648-123220446
-0.182248	Dars2	chr1-161286625-161287383				-0.167849	Mfsd2a	chr4-123235714-123237177
-0.0602553	Cenpl	chr1-161286625-161287383				0.0239319	4933421A08Rik	chr4-123235714-123237177
-0.137662	1700064M15Rik	chr12-99711576-99712630				0.342724	Mycl	chr4-122996988-122997505
0.438715	1700064M15Rik	chr12-99743452-99744054				0.0861041	Agap1	chr1-89520075-89520744
0.0479593	1700064M15Rik	chr12-99929097-99930510				0.152393	Gm12905	chr4-124209954-124210722
-0.0292891	Efcab11	chr12-99952526-99953464				-0.0694808	Rragc	chr4-124209954-124210722
0.407184	Tdp1	chr12-99952526-99953464				0.0160917	Gm12905	chr4-124236308-124237429
0.498945	Kcnk13	chr12-99966900-99967714				0.0890513	Rragc	chr4-124236308-124237429
0.357003	Kcnk13	chr12-99970295-99970870				0.177633	Agap1	chr1-89566435-89567525
0.728138	Kcnk13	chr12-99993092-99993966				-0.147647	Gm12916	chr4-124393527-124394065
-0.0494826	Mccc2	chr13-99765789-99766451				-0.0146529	Gm12916	chr4-124400064-124401450
0.119374	BC001981	chr13-99940189-99941475				0.199531	Gm12916	chr4-124535922-124536865
0.172892	Serf1	chr13-99940189-99941475				0.742796	Gm12916	chr4-124540104-124540862
0.107638	Ocln	chr13-100780069-100780609				-0.0304172	Gm12916	chr4-124662915-124663538
-0.329706	Rad17	chr13-100780069-100780609				-0.407131	Slc45a3	chr1-132157278-132158063
-0.270346	Ak6	chr13-100780069-100780609				-0.0232513	Agap1	chr1-89688378-89690411
-0.203502	Taf9	chr13-100780069-100780609				0.140555	1700057H15Rik	chr4-124497857-124498971
-0.0990967	Rad17	chr13-100864727-100865300				0.344501	1700057H15Rik	chr4-124535922-124536865
0.125709	Ak6	chr13-100864727-100865300				0.370554	1700057H15Rik	chr4-124618602-124619147
-0.250549	Taf9	chr13-100864727-100865300				-0.165928	Gm2164	chr4-124662915-124663538
0.413061	Rad17	chr13-100890296-100890970				-0.171976	Pou3f1	chr4-124662915-124663538
0.120568	Ak6	chr13-100890296-100890970				0.329478	Fhl3	chr4-124882220-124882993
0.243653	Taf9	chr13-100890296-100890970				0.2169	Inpp5b	chr4-124890652-124891608
0.481482	Gm47405	chr13-10162827-10163864				0.148369	Maneal	chr4-125219088-125219904
-0.0268117	Cdk7	chr13-100962668-100963610				0.197511	Epha10	chr4-124882220-124882993
0.0146239	Gm29502	chr13-101174125-101174647				0.295487	Epha10	chr4-124960802-124961566
0.119207	Gm29502	chr13-101241211-101241712				0.1373	Epha10	chr4-125219088-125219904
0.0459455	Tsn	chr1-118429617-118430510				0.147398	Gm12930	chr4-125008378-125009224
0.457072	Gm47533	chr13-101690950-101691497				0.144407	Rspo1	chr4-125008378-125009224
0.278408	Gm47533	chr13-101691505-101693550				0.0894348	Zc3h12a	chr4-125160236-125161054
0.330646	Prdx6	chr1-161269279-161269985				0.0239319	Zc3h12a	chr4-125172635-125173251
0.573999	Pik3r1	chr13-101800072-101800576				0.410832	Zc3h12a	chr4-125430206-125431410
0.751032	Pik3r1	chr13-101810585-101811188				-0.0958153	Zc3h12a	chr4-125496605-125498066
0.40389	Pik3r1	chr13-101813139-101813712				-0.138144	Grik3	chr4-125498734-125499717
-0.0140028	Pik3r1	chr13-101813777-101814284				0.112883	Grik3	chr4-125514594-125515292
0.215609	Pik3r1	chr13-101839134-101839654				-0.387108	Grik3	chr4-125527844-125528704
0.267206	Pik3r1	chr13-101901802-101902924				-0.461148	Grik3	chr4-125571189-125571903
0.433468	Pik3r1	chr13-101967452-101968001				-0.248467	Grik3	chr4-125572096-125573537
0.651174	Prdx6	chr1-161273352-161273955				-0.506218	Grik3	chr4-125702084-125703895
0.247399	Pik3r1	chr13-102027601-102028476				0.293478	D130058E05Rik	chr1-90009191-90009861
0.35399	Gm29927	chr13-102593217-102594123				-0.147647	Gbx2	chr1-90009191-90009861
0.302877	Gm29927	chr13-102790429-102791189				0.0301172	2610028E06Rik	chr4-125924846-125925585
0.124303	Prdx6	chr1-161704503-161705462				0.00710111	2610028E06Rik	chr4-125931880-125932765
0.219946	Gm29927	chr13-102803388-102803959				0.380975	2610028E06Rik	chr4-125944969-125945550
0.0246203	Gm29927	chr13-102809939-102812646				0.449635	Clspn	chr4-126647891-126649082
-0.137016	Gm29927	chr13-102813795-102814583				0.210367	Clspn	chr4-126741358-126742216
0.440417	Gm29927	chr13-102865813-102866813				0.572091	Gjb3	chr4-127441840-127443895
-0.047608	Gm29927	chr13-102927264-102927804				0.5	Gjb3	chr4-127600766-127601524
0.317299	Gm29927	chr13-102933119-102934191				0.0173702	Mfsd4a	chr1-132186208-132186790
0.0450888	Gm29927	chr13-102939679-102941017				-0.0807204	Gjb3	chr4-127616977-127617611
-0.0223628	Gm29927	chr13-102943673-102944921				0.123115	Gjb3	chr4-127480139-127481662
-0.238432	Tnfsf18	chr1-161500660-161501374				-0.0807204	Gjb4	chr4-127389527-127390161
0.137102	Chrm3	chr13-10720492-10721124				0.123115	Gjb4	chr4-127480139-127481662
0.811851	Erbin	chr13-104030679-104033369				0.110367	CK137956	chr4-128002427-128003383
0.305055	Gm47849	chr13-104013261-104016249				-0.147647	Tlr12	chr4-128877420-128878194
0.180025	Gm47849	chr13-104030679-104033369				-0.0807204	Tlr12	chr4-128872808-128873828
-0.182851	Gm47849	chr13-104036380-104038888				0.149072	Azin2	chr4-129124651-129126671
0.210586	Gm47849	chr13-104039753-104041540				0.129036	Fndc5	chr4-129241516-129242852
-0.109571	Gm47849	chr13-104061896-104063803				0.25559	Hdac1	chr4-129966972-129968209
-0.290483	Gm47851	chr13-104030679-104033369				0.309882	Adgrb2	chr4-130022960-130024779
-0.279009	Gm47851	chr13-104039753-104041540				-0.146123	Iqca	chr1-90156805-90157342
0.104379	Gm47851	chr13-104058681-104059406				0.277575	4930434B07Rik	chr1-90156805-90157342
-0.0597685	Nln	chr13-104151376-104152185				0.199578	Adgrb2	chr4-130001578-130002870
0.219151	Sgtb	chr13-104151376-104152185				0.110352	Hcrtr1	chr4-130163382-130163971
0.615383	Adamts6	chr13-104516645-104517405				0.341607	Tinagl1	chr4-130188658-130189431
0.386957	Adamts6	chr13-104517755-104519736				-0.0856711	Gm12970	chr4-130814625-130815521
0.48853	Adamts6	chr13-104652791-104653361				0.311141	Gm12970	chr4-131159523-131160470
-0.0930274	Cwc27	chr13-104886146-104887111				0.0923186	Laptm5	chr4-131161449-131161999
0.261059	2810442N19Rik	chr1-162349253-162350955				-0.191612	Iqca	chr1-90237921-90238898
-0.0594944	Cwc27	chr13-104968176-104969097				-0.0555556	4930434B07Rik	chr1-90237921-90238898
0.183149	Cwc27	chr13-105001576-105003745				-0.101617	Gm831	chr4-131688488-131689426
-0.0569426	Shisal2b	chr13-105015603-105017626				-0.147647	Gm831	chr4-131540311-131541049
0.0814193	Shisal2b	chr13-105107908-105108537				-0.191612	Iqca	chr1-90258092-90259049
-0.192884	Rgs7bp	chr13-105450861-105452056				-0.0555556	4930434B07Rik	chr1-90258092-90259049
0.159146	Nifk	chr1-118548674-118549713				-0.390232	Ptpru	chr4-131915069-131916902
0.359355	2810442N19Rik	chr1-162354811-162355313				-0.245916	Ptpru	chr4-131925646-131926147
0.0411033	Htr1a	chr13-105647881-105649336				0.254021	Gm12992	chr4-131977142-131977688
0.33748	Htr1a	chr13-105651986-105652509				0.0939336	Gm12992	chr4-132078297-132078804
0.129947	Gm30411	chr13-106812915-106813973				-0.0442646	Gm12992	chr4-131927169-131928144
-0.064	Gm30411	chr13-106835963-106837129				0	Gm12992	chr4-132062054-132062663
0.22144	Gm30411	chr13-106994384-106995291				0.192731	Iqca	chr1-90406597-90407160
-0.0537025	Gm30411	chr13-107055762-107056792				0.277575	4930434B07Rik	chr1-90406597-90407160
0.232048	Gm30411	chr13-107064900-107065973				-0.201654	Gm13063	chr4-132088839-132089445
0.251938	Gm30411	chr13-107118040-107119494				0.0534806	Oprd1	chr4-132488154-132489427
0.465986	Gm30411	chr13-107166046-107167681				0.402576	Xkr8	chr4-132944659-132947087
0.493694	Gm28989	chr13-106806347-106807698				0.392162	Tent5b	chr4-133484097-133485153
0.198705	AI197445	chr13-107641881-107642948				-0.175318	Crybg2	chr4-134081412-134082568
-0.0856802	AI197445	chr13-107644681-107646670				0.0454941	Ackr3	chr1-90341855-90342855
0.217079	AI197445	chr13-107649816-107650388				-0.509999	Sh3bgrl3	chr4-134250707-134252302
0.173179	Zswim6	chr13-107922635-107924286				0.0013932	Pdik1l	chr4-134652501-134653513
0.173179	Zswim6	chr13-107922635-107924286				0.0454941	Ackr3	chr1-90423874-90424987
0.341051	Elovl7	chr13-108297169-108298253				-0.438709	Clic4	chr4-135575226-135575896
0.460092	Elovl7	chr13-108300229-108301021				-0.323221	Srrm1	chr4-135382228-135382825
0.424295	Elovl7	chr13-108301328-108301872				-0.250213	Srrm1	chr4-135439158-135439681
0.281899	Elovl7	chr13-108428757-108430005				-0.234915	Srrm1	chr4-135480335-135481222
0.749028	Pde4d	chr13-108512812-108513337				0.0427995	Srrm1	chr4-135721734-135722373
0.396704	Pde4d	chr13-108636071-108637056				0.0131691	Srrm1	chr4-135730089-135730662
0.515668	Rab3c	chr13-110398494-110399231				0.172208	Srrm1	chr4-135730876-135731444
0.211138	Plk2	chr13-110574645-110575513				-0.111367	Rcan3	chr4-135439158-135439681
0.331473	Plk2	chr13-110637695-110638211				-0.109086	Rcan3	chr4-135566479-135567999
0.475416	Gm33045	chr13-110629293-110629826				-0.00486355	Rcan3	chr4-135708933-135710081
0.417705	Gm33045	chr13-110670807-110673060				-0.234193	Nipal3	chr4-135526178-135526815
0.509565	Gm33045	chr13-110673431-110674116				-0.307471	Stpg1	chr4-135526178-135526815
0.55114	Gm33045	chr13-110680602-110681150				0	Nipal3	chr4-135730876-135731444
0.311921	Gm33045	chr13-110987766-110989223				0	Stpg1	chr4-135730876-135731444
0.262998	Gm33045	chr13-110990289-110991968				0.130247	Mfsd4a	chr1-132370609-132372799
0.31472	Gm33172	chr13-110967046-110969059				0.1644	Ifnlr1	chr4-135708933-135710081
0.102924	Clasp1	chr1-118492706-118493283				-0.0284102	Rpl11	chr4-136106909-136107454
0.407928	Map3k1	chr13-111869594-111870912				-0.128848	Tcea3	chr4-136441190-136442407
-0.271319	Gm15327	chr13-111869594-111870912				0.431126	Tcea3	chr4-136696331-136697053
0.433993	Map3k1	chr13-111895032-111895874				-0.0506214	Zfp46	chr4-136730888-136732287
-0.16515	Gm15327	chr13-111895032-111895874				0.490872	Htr1d	chr4-136430480-136431765
0.311757	Map3k1	chr13-112119508-112120833				0.0426067	Htr1d	chr4-136637014-136638419
-0.131635	Gm15327	chr13-112119508-112120833				0	Htr1d	chr4-136722320-136723328
0.306123	Map3k1	chr13-112152524-112154186				-0.0476219	Htr1d	chr4-136730888-136732287
-0.0780492	Gm15327	chr13-112152524-112154186				-0.220705	C1qc	chr4-137121553-137122226
0.574991	Map3k1	chr13-112165735-112167015				-0.120662	C1qa	chr4-136982766-136984144
-0.284353	Gm15327	chr13-112165735-112167015				0.400754	C1qa	chr4-137196294-137197023
0.259585	Map3k1	chr13-112210944-112211625				0.0630247	Epha8	chr4-137235242-137235850
-0.0763659	Gm15327	chr13-112210944-112211625				0.059555	Zbtb40	chr4-137121553-137122226
0.3177	Gm15326	chr13-111977613-111980821				-0.330507	Wnt4	chr4-137476073-137477350
-0.09044	Gm15326	chr13-111996313-111998423				-0.204494	Runx1t1	chr4-13750322-13752102
-0.17523	Gm15326	chr13-112165735-112167015				-0.344871	Runx1t1	chr4-13766891-13768237
0.370328	Ankrd55	chr13-112343532-112345033				-0.344871	Runx1t1	chr4-13772048-13772549
0.22798	Ankrd55	chr13-112529892-112530488				-0.408088	Runx1t1	chr4-13778570-13779335
0.281844	Il6st	chr13-112479031-112479765				0.00586905	Runx1t1	chr4-13784578-13788451
-0.129257	Il6st	chr13-112666561-112667071				-0.204494	Runx1t1	chr4-13750322-13752102
0.500683	Dnm3	chr1-162509211-162510173				-0.344871	Runx1t1	chr4-13754825-13755562
-0.0565483	Dhx29	chr13-112941638-112942438				-0.344871	Runx1t1	chr4-13772048-13772549
-0.338688	Dhx29	chr13-112953993-112954795				-0.408088	Runx1t1	chr4-13778570-13779335
0.155133	Ccno	chr13-113031181-113032727				0.00586905	Runx1t1	chr4-13784578-13788451
-0.298023	Mcidas	chr13-113227016-113227517				-0.344871	Runx1t1	chr4-13790086-13790888
0.284666	Gzmk	chr13-113439972-113441469				-0.365942	Usp48	chr4-137727597-137728486
0.108242	Dnm3	chr1-162529575-162530340				-0.30391	Rap1gap	chr4-137708338-137709464
0.451546	Hspb3	chr13-113699268-113700402				-0.441571	Rap1gap	chr4-137736141-137736708
0.283831	Hspb3	chr13-113811765-113813070				-0.264784	Rap1gapos	chr4-137727597-137728486
0.573339	Hspb3	chr13-113821643-113823008				-0.384723	Rap1gapos	chr4-137728538-137729327
0.322077	Hspb3	chr13-113828969-113829602				-0.201654	Fam43b	chr4-138695477-138695978
-0.139289	Hspb3	chr13-113829641-113830459				-0.278405	AB041806	chr4-138695477-138695978
0.0120553	Arl15	chr13-113799976-113800701				-0.201654	Fam43b	chr4-138734798-138735358
0.478501	Dnm3	chr1-162530496-162531180				-0.278405	AB041806	chr4-138734798-138735358
0.683109	Arl15	chr13-113854823-113856032				-0.0487063	Vwa5b1	chr4-138638755-138639475
0.0839801	Arl15	chr13-113895159-113896158				-0.330507	Vwa5b1	chr4-138695477-138695978
-0.220802	Arl15	chr13-113917277-113919440				-0.0145989	Vwa5b1	chr4-138755305-138756605
0.208649	Arl15	chr13-113930264-113931565				0.341918	Pla2g2c	chr4-138800033-138801453
0.286524	Arl15	chr13-114049300-114050491				0.0853583	Pla2g2c	chr4-138858346-138860220
0.1023	Arl15	chr13-114094080-114094973				-0.157099	Igsf21	chr4-140350583-140351221
0.0846544	Gm7568	chr1-16258030-16258871				0.311832	Cops8	chr1-90866574-90867580
0.174154	Fst	chr13-114460483-114461072				-0.0986806	Igsf21	chr4-140376403-140377437
0.402574	Gm47040	chr13-114460483-114461072				0.0233978	Igsf21	chr4-140461096-140461843
0.00866957	Emb	chr13-117230103-117230646				0.308925	Mfsd4a	chr1-132376389-132377929
0.00243732	Emb	chr13-117230660-117231228				0	Arhgef10l	chr4-140733643-140734194
0.529562	Gm17509	chr13-117466908-117467884				-0.476628	Padi2	chr4-141247521-141248470
0.637628	Hcn1	chr13-117658391-117660057				0.308915	Spata21	chr4-141454352-141456071
0.318691	Nnt	chr13-119731299-119732394				-0.14125	Arhgef19	chr4-141363064-141363625
0.318691	Nnt	chr13-119731299-119732394				0.165217	Gm13056	chr4-141334618-141335740
0.61101	Nnt	chr13-119736632-119737412				0.456674	Epha2	chr4-141598076-141600276
0.61101	Nnt	chr13-119736632-119737412				0.549784	Hspb7	chr4-141598076-141600276
0.293126	Nnt	chr13-119741459-119742387				-0.120662	Tmem82	chr4-141899831-141900945
0.293126	Nnt	chr13-119741459-119742387				-0.156475	Tmem82	chr4-141913073-141914565
-0.172166	4833420G17Rik	chr13-119631412-119632224				-0.0260374	Slc25a34	chr4-141941021-141941772
0.046708	Gm48342	chr13-119751654-119752207				-0.138787	Fhad1os2	chr4-141892883-141893700
0.108239	Ryr2	chr13-12125994-12126519				-0.0856711	Fhad1os2	chr4-141895412-141896383
0.20115	Ryr2	chr13-12439477-12440106				0.10292	Fhad1os2	chr4-141897117-141898295
-0.0129257	Lyst	chr13-13791863-13792456				0.268831	Fhad1os2	chr4-141957667-141960480
0.152484	Clasp1	chr1-118581129-118581710				0.266532	Fhad1os2	chr4-142069167-142069803
-0.145923	Gng4	chr13-13798718-13800371				0.382716	Fhad1os1	chr4-142054352-142055010
-0.147153	Gm47884	chr13-14095172-14096482				0.123115	Fhad1os1	chr4-142102829-142103790
0.0334216	B3galnt2	chr13-14095172-14096482				0.248668	Fhad1os1	chr4-142213033-142213824
-0.0726312	Tbce	chr13-14453389-14454168				-0.0807204	Fhad1os1	chr4-142209639-142210809
-0.207607	Gm6556	chr13-15504674-15505849				0.040617	Fhad1	chr4-142113149-142113769
0.210117	Gm26645	chr13-15504674-15505849				0.156864	Gm9991	chr1-90896561-90897768
0.592449	Gli3	chr13-15504674-15505849				0	Tmem51	chr4-142291936-142293242
-0.0267064	Gm6556	chr13-15537103-15538426				-0.0807204	Tmem51os1	chr4-142291936-142293242
0.207497	Gm26645	chr13-15537103-15538426				0.0359017	Tmem51	chr4-142446511-142447082
0.165259	Gli3	chr13-15537103-15538426				-0.117284	Tmem51os1	chr4-142446511-142447082
0.113019	Gm6556	chr13-15541984-15542622				-0.0324825	Tmem51	chr4-142451537-142452106
0.158869	Gm26645	chr13-15541984-15542622				-0.117284	Tmem51os1	chr4-142451537-142452106
0.203229	Gli3	chr13-15541984-15542622				-0.156475	Gm13062	chr4-142381026-142381771
-0.11978	Gm6556	chr13-15543107-15544836				0.0137159	Gm13062	chr4-142181647-142182643
0.323769	Gm26645	chr13-15543107-15544836				-0.172394	Gm13052	chr4-142390190-142391902
0.341611	Gli3	chr13-15543107-15544836				0.00548221	6330411D24Rik	chr4-143296840-143298166
-0.0692308	Gm6556	chr13-15544959-15546581				-0.193686	Lrrc38	chr4-143379902-143380568
0.410272	Gm26645	chr13-15544959-15546581				0.389008	Dhrs3	chr4-144929618-144930849
0.334671	Gli3	chr13-15544959-15546581				0.422576	Slc26a7	chr4-14965686-14966354
-0.0259003	Gm6556	chr13-15549980-15550652				0.365835	Draxin	chr4-148139664-148141178
0.397172	Gm26645	chr13-15549980-15550652				0.249365	Mad2l2	chr4-148139664-148141178
0.185054	Gli3	chr13-15549980-15550652				0.162012	Draxin	chr4-148270234-148270881
0.0400277	Gm6556	chr13-15551463-15552588				0.105271	Mad2l2	chr4-148270234-148270881
0.259485	Gm26645	chr13-15551463-15552588				0.298906	Draxin	chr4-148314145-148314979
0.318888	Gli3	chr13-15551463-15552588				0.195712	Mad2l2	chr4-148314145-148314979
-0.282701	Gm6556	chr13-15552912-15553605				-0.277431	Otud6b	chr4-15136552-15138216
0.146238	Gm26645	chr13-15552912-15553605				0.122298	Disp3	chr4-148360507-148361628
0.468177	Gli3	chr13-15552912-15553605				-0.158238	Tardbp	chr4-148940511-148941297
-0.0815482	Gm6556	chr13-15556241-15557241				-0.122298	Casz1	chr4-148940511-148941297
0.336995	Gm26645	chr13-15556241-15557241				-0.14264	Gm15969	chr4-148950730-148953237
0.152599	Gli3	chr13-15556241-15557241				0.477252	Clstn1	chr4-149889707-149890359
-0.16515	Gm6556	chr13-15562304-15562842				0.319981	Col6a3	chr1-90844974-90845748
0.3459	Gm26645	chr13-15562304-15562842				0.377537	Spsb1	chr4-150029598-150031250
0.520061	Gli3	chr13-15562304-15562842				0.550516	Gm13090	chr4-151372798-151373830
0.137903	Gm6556	chr13-15570825-15571647				0.0957278	4930589P08Rik	chr4-151401216-151402122
0.363835	Gm26645	chr13-15570825-15571647				0.22356	Tfcp2l1	chr1-118694313-118695169
0.0925832	Gli3	chr13-15570825-15571647				0	Col6a3	chr1-90849775-90850338
-0.16515	Gm6556	chr13-15588798-15589398				0.131626	4930589P08Rik	chr4-151539843-151540402
0.396973	Gm26645	chr13-15588798-15589398				0.167524	4930589P08Rik	chr4-151540467-151541042
0.522958	Gli3	chr13-15588798-15589398				-0.18883	Tnfrsf25	chr4-152493925-152495080
0.253018	Gm6556	chr13-15599275-15600162				0.103409	Espn	chr4-152456477-152457615
0.438715	Gm26645	chr13-15599275-15600162				0.237739	Hes3	chr4-152454075-152454596
0.41263	Gli3	chr13-15599275-15600162				-0.0709709	Col6a3	chr1-90883343-90884405
0.112759	Gm6556	chr13-15602370-15603397				0.291916	Hes3	chr4-152567879-152569898
0.575681	Gm26645	chr13-15602370-15603397				0.161323	Hes3	chr4-152345080-152346216
0.50799	Gli3	chr13-15602370-15603397				0.471191	Hes3	chr4-152364809-152366530
-0.282701	Gm6556	chr13-15605696-15606244				0.348275	Hes3	chr4-152636927-152637533
0.0413282	Gm26645	chr13-15605696-15606244				-0.138787	Hes3	chr4-152666774-152667839
0.234088	Gli3	chr13-15605696-15606244				0.148623	Chd5	chr4-152349193-152351896
-0.207607	Gm6556	chr13-15620481-15621530				-0.0432231	Chd5	chr4-152597487-152598279
0.252918	Gm26645	chr13-15620481-15621530				0.13032	Col6a3	chr1-90943272-90943951
0.202744	Gli3	chr13-15620481-15621530				0.376221	Kcnab2	chr4-152533579-152534409
-0.282701	Gm6556	chr13-15624454-15625240				0.366158	Nphp4	chr4-152533579-152534409
0.146238	Gm26645	chr13-15624454-15625240				0.259339	Kcnab2	chr4-152548290-152548852
0.285667	Gli3	chr13-15624454-15625240				0.344871	Nphp4	chr4-152548290-152548852
-0.16515	Gm6556	chr13-15659368-15660135				-0.216116	Ajap1	chr4-153548627-153549428
0.396973	Gm26645	chr13-15659368-15660135				0.208634	Trp73os	chr4-154105215-154106050
0.440386	Gli3	chr13-15659368-15660135				0.645763	Trp73os	chr4-154248841-154250100
-0.16515	Gm6556	chr13-15676976-15677553				0.422318	Trp73os	chr4-154331199-154331819
0.3459	Gm26645	chr13-15676976-15677553				-0.156475	Trp73os	chr4-154487897-154488549
0.520061	Gli3	chr13-15676976-15677553				0.0549443	Wrap73	chr4-154331199-154331819
0.0284615	Gm6556	chr13-15686960-15688919				-0.38156	Wrap73	chr4-154499575-154500428
0.494798	Gm26645	chr13-15686960-15688919				0.40564	Megf6	chr4-154252449-154253396
0.333591	Gli3	chr13-15686960-15688919				0.264391	Megf6	chr4-154328778-154330195
-0.0218507	Gm6556	chr13-15741606-15742291				-0.274592	Megf6	chr4-154406679-154408149
0.0477789	Gm26645	chr13-15741606-15742291				-0.416069	Megf6	chr4-154438428-154440136
0.363314	Gli3	chr13-15741606-15742291				0.348961	Megf6	chr4-154463727-154465656
0.509157	Inhba	chr13-16016374-16017264				0.111765	Megf6	chr4-154499575-154500428
0.162554	Inhba	chr13-16020588-16021655				0.0338477	Arhgef16	chr4-154312806-154314043
-0.0698963	Inhba	chr13-16110831-16111590				0.38226	Arhgef16	chr4-154543099-154544265
0.371708	Inhba	chr13-16199550-16200682				-0.251932	B230104I21Rik	chr4-154409073-154410277
0.793528	Inhba	chr13-16304154-16305073				-0.0560763	B230104I21Rik	chr4-154504355-154505125
0.414202	Inhba	chr13-16342390-16343200				0.0958484	B230104I21Rik	chr4-154545309-154545928
0.766272	Inhba	chr13-16348744-16349792				-0.0807204	Erfe	chr1-91565742-91566371
0.368036	Inhba	chr13-16349964-16350586				-0.0660899	B230104I21Rik	chr4-154378768-154379459
-0.00433479	Yae1d1	chr13-18207138-18207962				-0.251932	B230104I21Rik	chr4-154409073-154410277
0.268301	Vps41	chr13-18767779-18769397				0.0735683	Gm13133	chr4-154787875-154788733
-0.281174	Epdr1	chr13-19700707-19701916				0.14447	Asb1	chr1-91600568-91601435
0.262227	Elmo1	chr13-20108875-20111725				0	Prdm16	chr4-154699082-154699778
0.556918	Elmo1	chr13-20124490-20125350				-0.2991	Prdm16	chr4-154800425-154801217
0.478813	Elmo1	chr13-20151055-20152091				0.277575	Gm13110	chr4-154754399-154755027
0.701655	Elmo1	chr13-20204924-20206241				0.277575	Gm13110	chr4-154886644-154887603
0.725709	Elmo1	chr13-20207928-20209225				0.0849067	Gm13110	chr4-154946155-154947083
0.39986	Elmo1	chr13-20225885-20227222				0.0538795	Prkcz	chr4-155381866-155383324
0.0344295	Elmo1	chr13-20320127-20321603				-0.372548	Dvl1	chr4-156077393-156078540
0.071392	Prrx1	chr1-163391244-163391833				-0.120662	Gm29100	chr1-91888702-91889336
-0.453563	Gm32036	chr13-20538138-20540662				-0.227471	Twist2	chr1-91888702-91889336
-0.227367	Gm32036	chr13-20555528-20556667				-0.525304	Rmdn1	chr4-19905595-19906378
-0.164282	Gm32036	chr13-20563801-20565226				-0.431883	Pou3f2	chr4-22493882-22495593
-0.229728	Gm32036	chr13-20597262-20598286				-0.388554	Gm30731	chr4-22493882-22495593
-0.217235	Gm32036	chr13-20598422-20599515				-0.175277	Pou3f2	chr4-22497199-22499211
-0.227738	Gm32036	chr13-20600726-20601928				-0.206281	Gm30731	chr4-22497199-22499211
0.213271	Prrx1	chr1-163704163-163705975				-0.206281	Gm30731	chr4-22497199-22499211
0.4371	Gm11292	chr13-22028518-22029539				-0.388554	Gm30731	chr4-22493882-22495593
-0.156098	Zfp322a	chr13-23395535-23397399				-0.206281	Gm30731	chr4-22497199-22499211
0.108686	Abt1	chr13-23449129-23449656				-0.350479	Gm30731	chr4-22499765-22500665
0.0503084	Abt1	chr13-23526271-23527075				0.114032	Cfap206	chr4-34991785-34992458
0.489613	C230035I16Rik	chr13-23584800-23586319				-0.156475	Mos	chr4-3929236-3930339
0.457968	C230035I16Rik	chr13-23700722-23701646				-0.133405	Ddx58	chr4-40317056-40318007
0.143057	C230035I16Rik	chr13-23732047-23732952				0.038572	B4galt1	chr4-40886521-40887517
0.108547	Btn1a1	chr13-23554722-23555608				0.354309	B4galt1	chr4-41076908-41077762
0.790593	Cdh20	chr1-104771845-104772582				0.0183161	Bag1	chr4-41076908-41077762
0.155706	4930558J22Rik	chr13-23942787-23943317				0.225765	Chmp5	chr4-41076908-41077762
0.240951	4930558J22Rik	chr13-24081251-24083364				0.104041	Aqp7	chr4-41497443-41498238
-0.139289	4930558J22Rik	chr13-24108167-24109129				0.115652	Fam219a	chr4-41648051-41648627
0.363161	4930558J22Rik	chr13-24135204-24136847				0.0176563	Dnaic1	chr4-41648051-41648627
0.168247	Gm29500	chr1-163893730-163894715				0.136896	Gpc1	chr1-93216266-93218065
0.253624	Slc17a2	chr13-24238165-24239353				-0.120662	Gm12454	chr4-43522142-43522702
0.540899	Gm29500	chr1-163960454-163961895				0.0755043	Car9	chr4-43522142-43522702
0.424112	Carmil1	chr13-24656607-24657700				0.203424	Tpm2	chr4-43968617-43969170
0.0677059	Carmil1	chr13-24723937-24725765				0.0595508	Zbtb5	chr4-45448419-45449751
0.378099	BC005537	chr13-24991981-24994242				0.19466	1700055D18Rik	chr4-45448419-45449751
-0.109889	D130043K22Rik	chr13-25122647-25123357				-0.186957	Gpc1	chr1-93047929-93049536
-0.00418718	D130043K22Rik	chr13-25167551-25168477				0.0598298	Tomm5	chr4-45251111-45252280
0.176865	Ccdc181	chr1-164316195-164317768				0.105612	Tomm5	chr4-45492426-45493633
0.167875	Aldh5a1	chr13-24945478-24946097				-0.0874187	Frmpd1	chr4-45468607-45469505
0.177789	9330162012Rik	chr13-24945478-24946097				0.0380214	Frmpd1os	chr4-45253826-45255015
0.613636	Aldh5a1	chr13-24985319-24985939				0.169789	Frmpd1os	chr4-45458144-45459164
0.0725165	9330162012Rik	chr13-24985319-24985939				0.370849	Frmpd1os	chr4-45459215-45459892
0.181444	Aldh5a1	chr13-24988080-24988882				0.0627754	Exosc3	chr4-45582445-45583009
-0.0631282	9330162012Rik	chr13-24988080-24988882				-0.0863454	Dcaf10	chr4-45582445-45583009
0.167875	Aldh5a1	chr13-24945478-24946097				-0.209395	Gm29480	chr1-93021840-93022341
0.177789	9330162012Rik	chr13-24945478-24946097				0.0969035	Exosc3	chr4-45654133-45655240
0.613636	Aldh5a1	chr13-24985319-24985939				0.173781	Dcaf10	chr4-45654133-45655240
0.0725165	9330162012Rik	chr13-24985319-24985939				0.438272	Gm28086	chr1-93125154-93125792
0.650039	Gpld1	chr13-24985319-24985939				-0.513662	Shb	chr4-45723803-45724830
0.21503	Gpld1	chr13-24988080-24988882				-0.0496292	Shb	chr4-45909149-45909755
0.0637613	Dcdc2a	chr13-25361597-25363076				-0.45266	Shb	chr4-45588027-45588995
-0.147037	Dcdc2a	chr13-25451135-25452698				-0.0645179	Shb	chr4-45736138-45737118
0.00101469	Ccdc181	chr1-164389324-164390225				-0.0730417	Shb	chr4-45796166-45796716
0.545549	Nrsn1	chr13-25272066-25272777				-0.173663	Shb	chr4-45947663-45948666
0.377487	Nrsn1	chr13-25392193-25393395				-0.175318	Gm28086	chr1-93210137-93210779
0.345531	Nrsn1	chr13-25558766-25559452				0.423096	Gm12408	chr4-45654133-45655240
0.518763	Nrsn1	chr13-25677846-25678994				0.108416	Gm12408	chr4-45655373-45656291
-0.03458	Ccdc181	chr1-164433998-164436728				0.360579	Gm12408	chr4-45767705-45768633
-0.338688	2610307P16Rik	chr13-29180416-29180971				0.0318012	Gm12408	chr4-45896253-45897241
-0.105399	2610307P16Rik	chr13-29195614-29197309				0.438272	Gm28086	chr1-93245855-93246913
-0.338688	2610307P16Rik	chr13-29180416-29180971				0.128261	Gm12408	chr4-45949006-45950079
0.299868	Ccdc181	chr1-164689157-164689997				0.248668	Gm12408	chr4-45730818-45731587
0.648479	Cdkal1	chr13-29857311-29857883				0.435602	Gm12408	chr4-45755755-45756443
-0.246189	E2f3	chr13-30012937-30014071				0.248668	Gm12408	chr4-45774531-45775426
-0.262879	E2f3	chr13-30068447-30069445				0.389175	Gm829	chr4-45728447-45729739
0.395719	Dusp22	chr13-30666314-30667175				0.0239319	Gm829	chr4-45730818-45731587
0.643296	Dusp22	chr13-30667863-30668760				0.346409	Gm829	chr4-45738472-45740229
0.643296	Dusp22	chr13-30667863-30668760				0.249629	Gm829	chr4-45740626-45741461
0.217648	Dusp22	chr13-30697585-30698334				0.342833	Gm829	chr4-45755755-45756443
0.167022	Dusp22	chr13-30724441-30725520				0.339852	Gm829	chr4-45812482-45813053
0.371377	Dusp22	chr13-30968240-30968821				0.208634	Gm829	chr4-45860979-45861774
0.0476864	Irf4	chr13-30839776-30840713				-0.186752	Hdlbp	chr1-93576985-93578500
-0.403703	Irf4	chr13-30858079-30859319				0.335052	Aldh1b1	chr4-45830056-45830981
0.619899	Hus1b	chr13-30977670-30978679				0.291232	Aldh1b1	chr4-45855662-45856459
0.253546	Gm11378	chr13-31819550-31820363				0.191612	Stra6l	chr4-45860979-45861774
0.2883	Gm11378	chr13-31820375-31821168				-0.26422	Tmod1	chr4-46040342-46041486
0.396973	Gm11378	chr13-31955015-31955757				-0.00988985	Tmod1	chr4-46310669-46311343
0.725476	Gm11378	chr13-31956511-31957030				-0.291045	Anp32b	chr4-46558086-46559099
0.450443	Gm11378	chr13-31958251-31959407				0.127697	Trim14	chr4-46726969-46727683
0.234919	1700018A04Rik	chr13-31807805-31809042				0.609704	Gm16731	chr4-46726969-46727683
0.396973	Foxf2	chr13-31807805-31809042				0.215754	Trim14	chr4-46957256-46958696
0.188685	1700018A04Rik	chr13-31818261-31818832				-0.138787	Gm16731	chr4-46957256-46958696
0.396973	Foxf2	chr13-31818261-31818832				-0.0786947	Tbc1d2	chr4-46953636-46954245
0.3103	1700018A04Rik	chr13-31819550-31820363				-0.245916	2610203C22Rik	chr1-9770465-9771031
0.253546	Foxf2	chr13-31819550-31820363				0.161321	Gabbr2	chr4-47093517-47094059
-0.11026	1700018A04Rik	chr13-31820375-31821168				0.0465322	Gm568	chr4-47123973-47125051
0.2883	Foxf2	chr13-31820375-31821168				0.365109	Gm568	chr4-47111806-47113874
0.441694	1700018A04Rik	chr13-31821381-31822701				0.726483	Gm568	chr4-47244010-47245435
0.333397	Foxf2	chr13-31821381-31822701				0.609704	Gm568	chr4-47247355-47248750
0.122458	1700018A04Rik	chr13-31955015-31955757				1	Gm568	chr4-47336569-47337085
0.793946	Foxf2	chr13-31955015-31955757				0.312951	Gm568	chr4-47341113-47343112
0.390497	1700018A04Rik	chr13-31956511-31957030				0.645763	Gm568	chr4-47357332-47358234
0.725476	Foxf2	chr13-31956511-31957030				0.645763	Gm568	chr4-47362971-47364215
-0.0774767	1700018A04Rik	chr13-31958251-31959407				-0.0867132	Galnt12	chr4-47121999-47122827
0.225221	Foxf2	chr13-31958251-31959407				-0.0624061	Galnt12	chr4-47316212-47317015
0.481604	1700018A04Rik	chr13-31974555-31975539				0.118678	Tgfbr1	chr4-47357332-47358234
0.5	Foxf2	chr13-31974555-31975539				-0.0864463	Kitl	chr10-99951201-99952208
0.478379	Gm11379	chr13-31819550-31820363				-0.0791188	Tgfbr1	chr4-47362971-47364215
0.166411	Gm11379	chr13-31820375-31821168				-0.342848	Tgfbr1	chr4-47557828-47559042
0.189934	Gm11379	chr13-31955015-31955757				-0.172435	Tgfbr1	chr4-47651228-47652335
0.390497	Gm11379	chr13-31956511-31957030				-0.307584	Fktn	chr4-53799149-53800449
0.141657	Foxc1	chr13-31818261-31818832				0.0649415	Tmem38b	chr4-53935117-53935864
0.0914286	Foxc1	chr13-31819550-31820363				-0.513184	Kitl	chr10-100019762-100020891
0.445894	Foxc1	chr13-31820375-31821168				-0.0807204	Gm12480	chr4-54877178-54877905
0.42348	Foxc1	chr13-31955015-31955757				0.157651	Zfp462	chr4-54946991-54950065
0.0193463	Gm32391	chr1-164475814-164476398				-0.190058	Rad23b	chr4-55539598-55541111
0.465986	Foxc1	chr13-31956511-31957030				-0.250357	Rad23b	chr4-55711588-55712514
0.593882	Foxc1	chr13-31958251-31959407				-0.307398	Rad23b	chr4-55723080-55723718
0.253546	Foxc1	chr13-32161495-32162211				-0.0369402	Kitl	chr10-100096549-100098144
0.253546	Foxc1	chr13-32210219-32210820				0.740823	Gm12506	chr4-55748259-55748835
0.135723	Serpinb6c	chr13-34205006-34206564				0.474214	Gm12506	chr4-55973144-55973733
0.254022	Nqo2	chr13-34051595-34052111				0.217078	Ptpn3	chr4-57451509-57452345
0.599736	Gm32391	chr1-164543037-164544014				0.431126	Gm12536	chr4-57451509-57452345
-0.0813516	Nqo2	chr13-34071262-34071879				-0.30391	Ptpn3	chr4-57640001-57640906
-0.236429	Nqo2	chr13-34125256-34126369				-0.191612	Gm12536	chr4-57640001-57640906
0.0866926	Nqo2	chr13-34148105-34149801				0.120671	Pakap	chr4-57442291-57443254
-0.151332	Nqo2	chr13-34150113-34151182				-0.190058	Pakap	chr4-57488791-57490519
0.0501905	Nqo2	chr13-34248075-34250016				0.0330536	Pakap	chr4-57493033-57493567
-0.270111	Serpinb6a	chr13-34248075-34250016				0.0297482	Pakap	chr4-57501022-57501639
0.270724	Ripk1	chr13-34248075-34250016				-0.118993	Pakap	chr4-57913745-57914639
0.188154	Bphl	chr13-34046301-34047036				0.116747	Nts	chr10-102497087-102498012
0.243671	Bphl	chr13-34153561-34154725				0.0882614	Svep1	chr4-58271396-58272328
-0.0732575	Bphl	chr13-34286773-34288258				-0.0771441	Lpar1	chr4-58748929-58749970
0.3397	4930447K03Rik	chr13-34148105-34149801				-0.309474	Tmtc2	chr10-105738875-105739686
0.197276	4930447K03Rik	chr13-34282122-34282710				-0.187182	Gm15663	chr10-105738875-105739686
0.531011	Tubb2b	chr13-34148105-34149801				0.337931	Gm11209	chr4-62677015-62677629
0.501597	Tubb2b	chr13-34248075-34250016				0.449154	Gm11209	chr4-62678714-62679712
0.354788	Tubb2b	chr13-34266563-34267081				0.286046	Gm11209	chr4-62698969-62700323
0.36085	Gm36500	chr13-34150113-34151182				0.433666	Gm11209	chr4-62808845-62809877
0.27306	Gm36500	chr13-34136447-34138002				-0.357307	Pawr	chr10-108366148-108367300
0.209989	Gm36500	chr13-34153561-34154725				0.104341	Gm11209	chr4-62873701-62874524
-0.0528926	Psmg4	chr13-34286773-34288258				0.286046	Gm11209	chr4-62975358-62976046
0.0823491	Slc22a23	chr13-34407936-34409300				0.248654	Gm11210	chr4-62774893-62775532
0.277885	Gm40909	chr13-34644224-34645025				0.208634	Gm11211	chr4-62767431-62769370
0.5766	Gm40909	chr13-34766203-34767071				0.474214	Gm11211	chr4-62837092-62837904
0.224133	Gm40909	chr13-34826942-34827789				0.0467774	Nav3	chr10-110569996-110571891
-0.00499827	Pxdc1	chr13-34761776-34762598				-0.352554	Col27a1	chr4-63219063-63220129
0.793946	Gm15908	chr13-34761776-34762598				-0.395638	Col27a1	chr4-63221070-63222722
0.118428	Pxdc1	chr13-34766203-34767071				-0.208886	Col27a1	chr4-63225353-63225971
0.5766	Gm15908	chr13-34766203-34767071				-0.372052	Col27a1	chr4-63226257-63227349
0.551302	Pxdc1	chr13-34800674-34801509				0.0255618	Col27a1	chr4-63228832-63229497
0.248469	Gm15908	chr13-34800674-34801509				-0.338951	Col27a1	chr4-63229784-63230775
0.189694	Pxdc1	chr13-34826942-34827789				-0.107599	Col27a1	chr4-63275045-63276965
0.224133	Gm15908	chr13-34826942-34827789				-0.321947	Col27a1	chr4-63281614-63282211
-0.453887	Gm48708	chr13-35976700-35978072				-0.0408101	Col27a1	chr4-63288421-63288999
-0.45288	Gm48708	chr13-36129297-36130153				-0.0170412	Col27a1	chr4-63315901-63317010
-0.357315	Gm48708	chr13-36149083-36149677				-0.105492	Col27a1	chr4-63401581-63402084
0.103595	Rpp40	chr13-35946739-35948124				-0.466189	Col27a1	chr4-63409170-63409716
0.472853	Gm48746	chr13-35946739-35948124				-0.253858	Gm40761	chr10-111531892-111532622
-0.231126	Rpp40	chr13-35967578-35970817				0.0102025	Col27a1	chr4-63416916-63417960
0.087904	Gm48746	chr13-35967578-35970817				-0.195052	Col27a1	chr4-63486459-63487812
-0.163307	Rpp40	chr13-35980093-35981506				-0.236926	Col27a1	chr4-63493289-63494353
0.105899	Gm48746	chr13-35980093-35981506				-0.260025	Gm28592	chr10-111542673-111544428
0.0826493	Rpp40	chr13-35986418-35987009				-0.18587	Orm1	chr4-63741041-63741542
0.471902	Gm48746	chr13-35986418-35987009				0.0755043	Gm30262	chr10-111759798-111760430
0.145128	Rpp40	chr13-36099852-36100761				0.313788	Akna	chr4-63416916-63417960
0.366136	Gm48746	chr13-36099852-36100761				-0.174018	Akna	chr4-63491247-63491791
-0.298023	Rpp40	chr13-36143644-36144449				0.145987	Akna	chr4-63739384-63740074
0.299203	Gm48746	chr13-36143644-36144449				0.0425922	Gm30262	chr10-111801085-111802656
-0.0777826	2900060B14Rik	chr1-118485229-118486351				-0.147647	Tnfsf15	chr4-63977249-63978132
-0.0305312	Gm48770	chr13-36070863-36071408				0.40269	Gm30262	chr10-111825984-111826864
0.177891	Gm48770	chr13-36129297-36130153				-0.147647	Tnfsf15	chr4-63993393-63994518
0.373868	Gm48770	chr13-36130927-36131819				0.0835634	Pappa	chr4-65153321-65154181
0.620958	Gm48770	chr13-36134113-36134623				-0.319775	Pappa	chr4-65195533-65196524
0.309352	Gm48770	chr13-36149083-36149677				-0.130359	Pappa	chr4-65353962-65355106
0.177891	Gm48770	chr13-36129297-36130153				0.474214	Gm30262	chr10-111913385-111914688
0.373868	Gm48770	chr13-36130927-36131819				0.141568	Astn2	chr4-66691591-66692937
0.620958	Gm48770	chr13-36134113-36134623				-0.158029	Astn2	chr4-66406167-66406673
0.287748	Gm48770	chr13-36142529-36143456				0.520652	Gm30262	chr10-111924779-111925351
0.497633	Gm48770	chr13-36143644-36144449				-0.129156	Astn2	chr4-66433712-66434659
0.309352	Gm48770	chr13-36149083-36149677				0.141568	Astn2	chr4-66691591-66692937
0.121265	Gm48770	chr13-36152781-36153850				-0.0350655	Tlr4	chr4-66947601-66948513
0.544209	Lyrm4	chr13-36129297-36130153				-0.262781	Gm11802	chr4-6979107-6980737
0.267118	Fars2	chr13-36129297-36130153				-0.284781	Tox	chr4-7153798-7154703
0.278336	Lyrm4	chr13-36152781-36153850				0.378611	Tle1	chr4-72211868-72212865
0.0501453	Fars2	chr13-36152781-36153850				0.527504	C630043F03Rik	chr4-72211868-72212865
0.0673036	Asb13	chr13-3654302-3655173				0.036215	Tle1	chr4-72315865-72317389
-0.128867	Gm46409	chr13-36730121-36730847				-0.0219793	C630043F03Rik	chr4-72315865-72317389
0	Gm30177	chr13-36766631-36767391				0.224419	Lurap1l	chr4-81006431-81007097
-0.110036	Gm30177	chr13-36958894-36959739				0.0334254	Lurap1l	chr4-81116232-81117126
0.0126802	Nrn1	chr13-36971518-36972727				0.166226	Gm11266	chr4-82531674-82533722
0.167269	Nrn1	chr13-36751303-36752384				-0.00674952	Gm11266	chr4-82635806-82636366
0.00414402	Nrn1	chr13-36766631-36767391				0.0441307	Gm11266	chr4-82675754-82676612
-0.09787	Nrn1	chr13-36958894-36959739				-0.142657	Nfib	chr4-82709838-82710658
0.169231	Gm37754	chr1-164786181-164788413				-0.501274	Nfib	chr4-82915469-82917476
-0.0616574	Gm47709	chr13-37388108-37389828				-0.0773315	Nfib	chr4-82982904-82984463
0.257684	Gm47711	chr13-37332620-37334149				-0.161962	Frem1	chr4-83090618-83091526
0.575962	Gm47711	chr13-37347713-37348667				0.254536	Bnc2	chr4-84769336-84769886
0.178817	Gm47711	chr13-37356504-37357021				-0.258312	Adamtsl1	chr4-85598196-85599037
0.168247	Gm47711	chr13-37595139-37595667				0.0957378	Haus6	chr4-86689274-86689918
-0.0763659	Gm47711	chr13-37600099-37600603				0.28348	Acer2	chr4-87054153-87054708
0.343759	Gm47711	chr13-37642377-37643187				-0.422747	Chd7	chr4-8773811-8774328
0.376043	Ly86	chr13-37347713-37348667				-0.609081	Chd7	chr4-8796293-8797518
0.098073	Ly86	chr13-37356504-37357021				0.1868	Focad	chr4-88440278-88440810
0.17881	Ly86	chr13-37595139-37595667				-0.264833	Hacd4	chr4-88440278-88440810
0.380839	Ly86	chr13-37600099-37600603				0.36609	4930553M12Rik	chr4-88955361-88955951
0.325355	Ly86	chr13-37642377-37643187				-0.101617	4930553M12Rik	chr4-89140761-89141347
-0.104805	Ly86	chr13-37373054-37374148				0.0741109	Cdkn2a	chr4-89441278-89441825
-0.360436	Ly86	chr13-37392267-37393436				-0.113722	Cdkn2a	chr4-89515633-89516689
0.206512	Ly86	chr13-37749367-37750405				-0.0957378	Cdkn2a	chr4-89627302-89627849
0.0200139	Gm29459	chr13-37467625-37469290				-0.126511	Cdkn2a	chr4-89647898-89648960
0.280668	Gm29458	chr13-37467625-37469290				0.239801	Dmrta1	chr4-89687754-89689123
0.16501	Gm29459	chr13-37477292-37478941				0.303455	Clvs1	chr4-9374285-9376240
-0.211177	Gm29458	chr13-37477292-37478941				-0.187182	Clvs1	chr4-9615957-9616711
-0.0934066	Gm29459	chr13-37513476-37514872				0.427123	Jun	chr4-95078480-95079471
-0.205136	Gm29458	chr13-37513476-37514872				0.0785031	Junos	chr4-95078480-95079471
0.0570921	Gm29459	chr13-37537641-37538149				0.10401	Jun	chr4-95185207-95186284
0.175097	Gm29458	chr13-37537641-37538149				0.126116	Junos	chr4-95185207-95186284
0.650592	Gm37184	chr1-164683521-164684323				-0.0877516	Gm12708	chr4-95215111-95215651
0.342501	Gm47732	chr13-37513476-37514872				0.603093	Gm12708	chr4-95317689-95319040
-0.113822	Gm47734	chr13-37619657-37620357				0.311475	Gm12708	chr4-95289708-95290812
0.230098	Gm29590	chr13-37619657-37620357				0.364167	4930412C18Rik	chr4-9874121-9875318
-0.0664348	Gm31600	chr13-37833451-37834453				-0.243628	Nfia	chr4-98166182-98167732
0.555049	Gm37184	chr1-164706146-164706691				0.204782	E130114P18Rik	chr4-97936799-97937601
0.382767	Rreb1	chr13-37824922-37826302				0.131128	E130114P18Rik	chr4-98054581-98056196
0.0793494	Bmp6	chr13-38347041-38347616				0.25069	E130114P18Rik	chr4-98079135-98079636
0.0464438	Txndc5	chr13-38545030-38545932				0.0894239	4930473D10Rik	chr10-114803506-114804035
-0.0678483	Gm31834	chr13-38545030-38545932				0.361987	L1td1	chr4-98767520-98768193
0.444316	Gm46392	chr13-38714757-38715304				-0.0671169	Kank4	chr4-98835302-98836575
0.267153	2900060B14Rik	chr1-118589519-118590596				-0.110246	Kank4	chr4-99111533-99112743
-0.260625	Gm37184	chr1-164767402-164768075				-0.264784	Kank4	chr4-99127473-99128034
0.129691	Gm47039	chr13-40650856-40652097				-0.0807204	I0C0044D17Rik	chr4-99099653-99101641
0.357003	A730081D07Rik	chr13-41492013-41492934				0.277575	I0C0044D17Rik	chr4-99111533-99112743
0.13762	Pak1ip1	chr13-41492013-41492934				-0.0555556	I0C0044D17Rik	chr4-99127473-99128034
-0.0886087	Tmem14c	chr13-41200663-41201823				0	Cops4	chr5-100981806-100982767
-0.0388352	Tmem14c	chr13-41203201-41204106				0.103194	Hpse	chr5-100825899-100826454
-0.106594	Tmem14c	chr13-41327515-41329250				0.0996353	Hpse	chr5-100826457-100827403
-0.0188529	Tmem14c	chr13-41352162-41353330				-0.0137931	4930458D05Rik	chr5-100952039-100952599
0.314634	Mak	chr13-41449129-41450031				-0.00132979	Gpat3	chr5-100952039-100952599
-0.0727823	Gm26877	chr13-41659356-41660838				-0.262069	4930458D05Rik	chr5-101020678-101021515
-0.185512	Gm26877	chr13-41737531-41738380				0.147607	Gpat3	chr5-101020678-101021515
0.384465	Nedd9	chr13-41492013-41492934				0.158238	Trhde	chr10-114839947-114842448
0.373724	Gm32401	chr13-41492013-41492934				-0.14174	Gm15723	chr10-114839947-114842448
0.379706	Nedd9	chr13-41644517-41645403				-0.0876137	Nkx6-1	chr5-101816555-101817630
0.103017	Gm32401	chr13-41644517-41645403				0.386207	1700013M08Rik	chr5-102513054-102513668
-0.247518	Tmem170b	chr13-41638940-41639589				0.05435	Arhgap24	chr5-102513054-102513668
0.561209	Tmem170b	chr13-41659356-41660838				-0.167252	Mapk10	chr5-103376478-103377829
0.492906	Tmem170b	chr13-41806762-41808482				-0.23406	Trhde	chr10-115095317-115096683
0.350463	1700061E18Rik	chr13-41806762-41808482				-0.232858	Gm15723	chr10-115095317-115096683
0.61703	1700061E18Rik	chr13-41997803-41998499				0.0641325	Slc10a6	chr5-103659483-103660026
0.249521	1700061E18Rik	chr13-42158137-42159883				0.0425922	1700016H13Rik	chr5-103916976-103918152
0.177716	Gm28707	chr13-42060709-42062565				-0.310045	Aff1	chr5-103936766-103937924
0.191003	Gm28707	chr13-42095633-42097062				-0.30391	Gm26703	chr5-104123333-104123850
-0.153597	Gm28707	chr13-42130952-42131492				-0.441571	Gm26703	chr5-104124067-104124796
0.185788	Gm28707	chr13-42158137-42159883				0.387468	Sparcl1	chr5-104131463-104132011
0.533951	Gm28707	chr13-42374051-42375329				-0.348981	Sparcl1	chr5-104301295-104301862
-0.124807	Gm28707	chr13-42401409-42402075				0.387468	Sparcl1	chr5-104374224-104374787
0.16641	Gm28707	chr13-42407235-42408307				-0.316058	Sparcl1	chr5-104158199-104159249
0.250843	Gm28707	chr13-42415177-42415988				0.735643	Ibsp	chr5-104301295-104301862
0.360633	Hivep1	chr13-42060709-42062565				0.248668	4930458A03Rik	chr5-106710525-106711056
0.2111	Hivep1	chr13-42095633-42097062				-0.297775	Thap2	chr10-115691525-115693290
-0.101789	Hivep1	chr13-42149142-42150944				-0.334652	Zfc3h1	chr10-115691525-115693290
0.233833	Hivep1	chr13-42158137-42159883				-0.235509	Barhl2	chr5-106559503-106561641
0.0985073	Hivep1	chr13-42374051-42375329				-0.18536	Gm28050	chr5-106791086-106791644
0.2396	Hivep1	chr13-42401409-42402075				-0.174018	Gm29464	chr5-106791086-106791644
0.0324867	Edn1	chr13-42401409-42402075				-0.0268398	Gm28050	chr5-106802050-106802905
-0.109394	Edn1	chr13-42407235-42408307				-0.191612	Gm29464	chr5-106802050-106802905
0.350608	Phactr1	chr13-42785057-42786182				-0.122986	Hfm1	chr5-107242907-107243857
0.659512	Phactr1	chr13-42683510-42684695				-0.0670189	Cdc7	chr5-107195511-107196573
0.664173	Phactr1	chr13-42690064-42691238				-0.253858	Gfi1	chr5-107853649-107854406
0.703523	Phactr1	chr13-42696230-42697459				-0.147647	A430072P03Rik	chr5-107853649-107854406
0.547443	Phactr1	chr13-42731620-42732356				-0.165092	Tmed5	chr5-108372774-108373282
0.483176	Phactr1	chr13-42738017-42738697				-0.00975237	Ccdc18	chr5-108372774-108373282
0.345837	Phactr1	chr13-42742523-42743192				-0.101617	P2rx2	chr5-110497240-110498076
0.77396	Phactr1	chr13-42758561-42759638				-0.0753694	A630023P12Rik	chr5-110597825-110599251
0.729425	Phactr1	chr13-42760520-42761676				0.155113	A630023P12Rik	chr5-110602902-110604244
0.350608	Phactr1	chr13-42785057-42786182				0.0974127	A630023P12Rik	chr5-110948946-110949554
0.704724	Phactr1	chr13-42792183-42793138				0.128724	A930009A15Rik	chr10-115789098-115789691
0.490524	Phactr1	chr13-42793959-42794517				0.0330911	A930009A15Rik	chr10-115581904-115582424
0.768705	Phactr1	chr13-42823633-42824938				0.0963529	Mn1	chr5-111420150-111420690
0.718141	Phactr1	chr13-42830125-42831203				0.532291	Mn1	chr5-111465863-111466823
0.774605	Phactr1	chr13-42839070-42839893				0.182089	Mn1	chr5-111511848-111512618
0.676695	Phactr1	chr13-42873966-42874985				0.61366	Mn1	chr5-111646369-111646876
0.493464	Phactr1	chr13-42951955-42953277				0.20022	Mn1	chr5-111708778-111709975
0.220626	Dpt	chr1-165041721-165042823				0.11871	C130026L21Rik	chr5-111777118-111777619
0.427249	Phactr1	chr13-42961436-42962200				0.371374	C130026L21Rik	chr5-111845367-111845895
0.684041	Gm15810	chr13-42800249-42800984				0.239328	Lgr5	chr10-115606763-115607266
0.842687	Gm15810	chr13-42798607-42799648				-0.209395	C130026L21Rik	chr5-111975387-111976369
0.670583	Gm15810	chr13-42803043-42804905				0.411865	Gm42489	chr5-111602091-111602783
0.713781	Gm15810	chr13-42823633-42824938				0.30797	Gm42489	chr5-111863854-111865103
0.234623	Gm15810	chr13-42826516-42827093				0.165217	Gm16019	chr5-111777118-111777619
0.446369	Gm15810	chr13-42847514-42848034				-0.101617	Gm16019	chr5-111935220-111936342
0.408111	Gm15810	chr13-42851680-42853623				-0.167239	Gm16019	chr5-111843103-111844338
0.171674	Gm15810	chr13-43054073-43054600				0.257421	Gm16019	chr5-111866397-111867680
0.244841	Gm15810	chr13-43196996-43198680				-0.18587	Gm16019	chr5-111898420-111899026
-0.110697	Gm15813	chr13-43295161-43296518				-0.182259	Lgr5	chr10-115664158-115665143
0.0541848	Gm20743	chr1-164867027-164867981				0.115673	Gm16019	chr5-111917521-111918423
0.418073	Gfod1	chr13-43516620-43518129				-0.0641026	E130006D01Rik	chr5-111843103-111844338
-0.0695507	Gfod1	chr13-43546210-43547411				-0.187828	E130006D01Rik	chr5-111866397-111867680
0.289769	Gm47683	chr13-43687054-43688051				0.380749	E130006D01Rik	chr5-112012430-112013374
0.122078	Gm32939	chr13-43537382-43537899				0.154054	Gm36535	chr5-111843103-111844338
0.157894	Mcur1	chr13-43566554-43568317				0.363203	Gm36535	chr5-111863854-111865103
0.521773	Mcur1	chr13-43577724-43578641				-0.0370329	Gm36535	chr5-111866397-111867680
0.0568418	Mcur1	chr13-43579538-43580225				0.665793	Gm36535	chr5-111917521-111918423
0.188034	Mcur1	chr13-43584570-43585159				-0.156475	Gm36535	chr5-112042092-112042786
0.364468	Gm20743	chr1-165184974-165185796				0.136383	Lemd1	chr1-132211813-132212798
0.293344	Mcur1	chr13-43587694-43589289				-0.0100893	Lgr5	chr10-115668890-115670055
0.0519891	Mcur1	chr13-43647394-43648115				0.0954037	Gm36535	chr5-112179178-112180192
0.518883	Mcur1	chr13-43703012-43703880				-0.129232	Gm26953	chr5-112476744-112478806
0.124709	Mcur1	chr13-43711548-43712229				0.156864	Crybb1	chr5-112320302-112321853
0.247399	Mcur1	chr13-43726943-43727565				-0.0291274	Tpst2	chr5-112428403-112429445
0.547501	Mcur1	chr13-43987179-43987989				0.195603	Sez6l	chr5-112627906-112630128
0.0939662	Mcur1	chr13-43565245-43565855				-0.248566	Sez6l	chr5-112747957-112748814
0.157894	Mcur1	chr13-43566554-43568317				0.645763	Gm42864	chr5-112660287-112661425
0.0568418	Mcur1	chr13-43579538-43580225				-0.105642	Crybb3	chr5-113288105-113289488
0.071255	Mcur1	chr13-43700330-43700868				-0.0335051	Crybb3	chr5-113421391-113422509
0.462269	Gm20743	chr1-165186311-165188573				0.0429062	Sgsm1	chr5-113379322-113380594
0.124709	Mcur1	chr13-43711548-43712229				0.0981848	Sgsm1	chr5-113382578-113383552
0.11419	Mcur1	chr13-43907453-43908141				-0.173663	Sgsm1	chr5-113393697-113394518
0.37097	Rnf182	chr13-43700330-43700868				0.270309	Sgsm1	chr5-113466217-113468430
0.258048	Rnf182	chr13-43711548-43712229				-0.0975237	Sgsm1	chr5-113479884-113480727
0.0318806	Rnf182	chr13-43726943-43727565				-0.30391	Sgsm1	chr5-113516441-113517509
0.466784	Gm20743	chr1-165246628-165247473				0.0167183	Sgsm1	chr5-113703203-113705136
0.112261	Gm47728	chr13-43714651-43715298				-0.284111	Wscd2	chr5-113516441-113517509
0.145009	Gm20751	chr13-43806256-43807821				-0.298758	Wscd2	chr5-113539768-113540415
-0.146052	Gm20751	chr13-43847002-43847781				0.0540221	Wscd2	chr5-113648785-113649293
-0.256929	Cd83	chr13-43788889-43789750				-0.0161301	Wscd2	chr5-113703203-113705136
0.201968	Cd83	chr13-44086266-44087783				0.0626043	Tmem119	chr5-113881953-113884036
-0.102888	Gm33195	chr13-44218048-44218797				0.00436129	Selplg	chr5-113881953-113884036
0.289895	Gm2233	chr13-44247532-44249005				0.0654782	Selplg	chr5-113890783-113892466
-0.117963	Gm33489	chr13-44218048-44218797				-0.30391	Cnot2	chr10-116802151-116802814
0.0232281	Gm33489	chr13-44360834-44361451				0.146123	Gm42797	chr5-114175474-114176379
0.0968314	Gm32569	chr1-164987518-164988722				0.217078	Svop	chr5-114134006-114134677
0.322277	Gm33489	chr13-44480019-44480650				0.41501	Svop	chr5-114153325-114154054
0.0812985	Gm33630	chr13-44228375-44229905				-0.133999	Svop	chr5-114318109-114319260
0.170978	Gm47781	chr13-44304561-44305576				0.454107	Svop	chr5-114323718-114324579
0.64047	Gm47781	chr13-44330395-44331628				0.00566456	Acacb	chr5-114431075-114431650
0.323234	Gm47781	chr13-44360834-44361451				-0.117284	1700030O20Rik	chr10-116769972-116770926
0.544625	Gm47781	chr13-44484730-44485431				0.344509	4930579P08Rik	chr10-116769972-116770926
0.0338166	Gm32569	chr1-164988829-164989482				0.0432231	Myo1h	chr5-114456937-114457883
0.41694	Gm34276	chr13-44769785-44770342				-0.0807204	1700030O20Rik	chr10-116837428-116838372
0.510871	Jarid2	chr13-44733280-44734308				-0.101617	4930579P08Rik	chr10-116837428-116838372
0.398944	Jarid2	chr13-44751648-44752550				-0.0826339	Fam222a	chr5-114698003-114699965
0.227722	Jarid2	chr13-44988325-44989472				0.0864463	Fam222a	chr5-114935752-114936320
0.0198425	Gm32569	chr1-165032808-165033644				0.0286028	Lemd1	chr1-132231476-132232440
0.647082	Gm40932	chr13-45118318-45118898				0.438272	1700030O20Rik	chr10-116853359-116853966
0.0400277	Gm34466	chr13-45555779-45556458				0.292703	4930579P08Rik	chr10-116853359-116853966
0.440377	Gm34466	chr13-45571579-45572515				0.0273537	Ccdc60	chr5-116448425-116449410
-0.0732454	Mylip	chr13-45513495-45514127				-0.147647	Gm13839	chr5-116490288-116491459
-0.0805259	Mylip	chr13-45547502-45548009				-0.0805909	Gm13839	chr5-116491723-116492761
0.437327	Gmpr	chr13-45609413-45610724				-0.117284	Gm13839	chr5-116694038-116694539
-0.124456	Gm32569	chr1-165036434-165037396				0.248668	4930562A09Rik	chr5-116419168-116419692
0.124474	Gmpr	chr13-45766242-45766849				0.567477	4930562A09Rik	chr5-116442947-116444108
0.0476016	Gmpr	chr13-45903472-45905403				0.330787	4930562A09Rik	chr5-116654298-116655561
0.152656	Gm47460	chr13-45756667-45757354				0.128261	Gm42854	chr5-116691562-116692329
0.103713	Gm47460	chr13-45970675-45971553				-0.147647	Gm42854	chr5-116708373-116709426
-0.140137	Gm32569	chr1-165041721-165042823				0.0735683	Gm42854	chr5-116886102-116887245
0.345303	Gm47460	chr13-45861682-45862797				0.33011	Srrm4	chr5-116602656-116603202
0.348056	Gm47460	chr13-45913907-45914591				-0.0495803	Srrm4	chr5-116708373-116709426
0.389162	Gm47460	chr13-45836196-45837149				0.0518795	Srrm4	chr5-116886102-116887245
0.287591	Gm47460	chr13-46039984-46040535				-0.191612	Gm9754	chr5-118392884-118393426
0.426593	Gm47460	chr13-46097911-46099116				-0.14511	Gm9754	chr5-118411915-118412791
-0.0614046	Gm47460	chr13-46172992-46173574				-0.125228	Gm9754	chr5-118464838-118465940
0.315911	Gm47460	chr13-46209291-46210040				0.0072059	Rnft2	chr5-118326720-118327752
0.178945	Gm47460	chr13-46217705-46219623				0.358751	2410131K14Rik	chr5-118326720-118327752
0.221759	Gm47460	chr13-46241329-46242491				-0.0758188	Med13l	chr5-118778221-118778763
0.161084	Gm32569	chr1-165071615-165072708				0.128639	Gm43782	chr5-118939246-118940174
0.0955067	Atxn1	chr13-46019301-46020338				-0.353126	Tbx3os1	chr5-119730363-119731372
-0.108722	5033430I15Rik	chr13-46019301-46020338				0.132613	Tbx3	chr5-119730363-119731372
0.0518691	Stmnd1	chr13-46570765-46571649				0.0588774	Tbx3os1	chr5-119989823-119990661
0.367245	Rbm24	chr13-46439218-46439807				-0.0157361	Tbx3	chr5-119989823-119990661
0.337738	Gm40658	chr13-4675886-4677052				-0.142344	Gm27199	chr5-120708918-120709419
-0.304325	Gm35110	chr13-46652212-46653007				0.239269	Lhx5	chr5-120708918-120709419
0.110103	Cap2	chr13-46652212-46653007				-0.191612	Gm27199	chr5-120714220-120714759
-0.0966504	Gm32569	chr1-165083848-165084692				0.357696	Lhx5	chr5-120714220-120714759
0.112759	Gm35110	chr13-46943158-46944005				0.311374	Gm27199	chr5-120725267-120725830
0.131262	Cap2	chr13-46943158-46944005				0.123091	Lhx5	chr5-120725267-120725830
0.11467	Gm47523	chr13-46798060-46798642				-0.257224	Gm27199	chr5-120728879-120730059
0.435375	Nup153	chr13-46779655-46780649				0.168484	Lhx5	chr5-120728879-120730059
0.0521248	Nup153	chr13-46974832-46975731				-0.147647	Sds	chr5-120566619-120568926
0.220064	Tpmt	chr13-47253669-47254530				0.249633	Rita1	chr5-120728879-120730059
0.139797	Kdm1b	chr13-47253669-47254530				0.20822	Ddx54	chr5-120728879-120730059
0.639653	Rnf144b	chr13-47193241-47195924				0.138458	Rph3a	chr5-121011910-121012459
0.430229	Rnf144b	chr13-47345742-47346697				0.332182	Lrrc10	chr10-117284895-117286045
0.367815	Rnf144b	chr13-47347775-47348340				0.0483534	Frs2	chr10-117149697-117150485
0.24651	A930002C04Rik	chr13-47223209-47225377				0.265813	Gm15637	chr5-122058936-122060091
-0.16515	Gm48612	chr13-47345742-47346697				0.256975	Gm15637	chr5-122060763-122061367
-0.207607	Gm48612	chr13-47347775-47348340				-0.251358	Cux2	chr5-122062452-122064118
0.00230769	Gm48612	chr13-47648395-47649023				0.605962	Gm15637	chr5-122062452-122064118
0.361334	4930471G24Rik	chr13-47707550-47708790				0.145252	Cux2	chr5-122080825-122081399
0.339877	4930471G24Rik	chr13-47837157-47837886				0.47038	Gm15637	chr5-122080825-122081399
0.0631243	G630093K05Rik	chr13-47916397-47917186				-0.108788	Cux2	chr5-122085197-122085903
-0.0313882	G630093K05Rik	chr13-47948038-47948953				0.282068	Gm15637	chr5-122085197-122085903
0.370381	G630093K05Rik	chr13-48022674-48023673				-0.419075	Cux2	chr5-122058936-122060091
-0.0847653	G630093K05Rik	chr13-48126534-48127075				0.281432	Hcar1	chr5-124010682-124012508
0.156991	G630093K05Rik	chr13-48130337-48131505				0.0732209	Frs2	chr10-117259844-117261151
0.0409534	G630093K05Rik	chr13-48131636-48132178				-0.0269981	Rflna	chr5-125243773-125244512
-0.088624	G630093K05Rik	chr13-48153146-48154491				0.267826	Lemd1	chr1-132266681-132269133
-0.0115323	G630093K05Rik	chr13-48158978-48159771				-0.186013	Frs2	chr10-117284895-117286045
0.0806578	G630093K05Rik	chr13-48227575-48228574				0.0989169	Tmem132c	chr5-127483781-127484431
0.638824	G630093K05Rik	chr13-48230920-48231977				0.287639	Gm42495	chr5-128659625-128661085
0.055765	4930568G15Rik	chr1-165123639-165124384				0.124818	Gm42495	chr5-128703652-128704618
0.103823	4930568G15Rik	chr1-165301426-165302124				0.534651	Gm42495	chr5-128733841-128734445
0.274175	Gm36346	chr13-48422224-48423233				0.0875223	Yeats4	chr10-117259844-117261151
0.338986	A330033J07Rik	chr13-48447751-48449023				-0.101617	Gm48772	chr10-117259844-117261151
0.525829	Gm49291	chr13-48447751-48449023				0.201288	Gm42495	chr5-128745643-128747247
0.258239	Id4	chr13-48447751-48449023				0.569209	Gm42495	chr5-128524198-128524946
0.310176	A330033J07Rik	chr13-48356830-48358177				0.124818	Gm42495	chr5-128703652-128704618
0.373724	Gm49291	chr13-48356830-48358177				0.33309	Gm42495	chr5-128710628-128711303
0.109376	A330033J07Rik	chr13-48422224-48423233				-0.0447119	4930573I07Rik	chr5-128550699-128553073
0.161245	Gm49291	chr13-48422224-48423233				-0.0267219	Fzd10	chr5-128620138-128621637
0.0155497	A330033J07Rik	chr13-48528339-48528994				0.301626	Fzd10	chr5-128745643-128747247
-0.119539	Gm49291	chr13-48528339-48528994				0.0650466	Fzd10	chr5-128782274-128783099
-0.100562	6720427I07Rik	chr13-48977779-48980003				0.277575	Fzd10	chr5-128715175-128715743
0.0769812	6720427I07Rik	chr13-48983866-48984543				-0.0668508	Gm42875	chr5-128813096-128814069
-0.0132391	Gm36550	chr13-48613239-48613925				-0.156439	Rimbp2	chr5-129048685-129049886
0.23036	Gm36550	chr13-48811447-48811977				0.156864	Gm40770	chr10-117434711-117436252
0.0976786	4930568G15Rik	chr1-165344224-165345458				0.0917391	A330070K13Rik	chr5-130671955-130673569
0.253995	Phf2	chr13-49143258-49143854				-0.395247	Eln	chr5-134861348-134862501
0.211267	Phf2os1	chr13-49143258-49143854				-0.198843	Gm30003	chr5-134861348-134862501
0.502387	Phf2	chr13-49213141-49214103				-0.0824421	Eln	chr5-134867322-134868110
0.110477	Phf2os1	chr13-49213141-49214103				0.143111	Gm30003	chr5-134867322-134868110
-0.144905	Fam120a	chr13-48983866-48984543				-0.195538	Eln	chr5-134873811-134874967
-0.318833	Fam120a	chr13-49153503-49154329				-0.203443	Gm30003	chr5-134873811-134874967
-0.168044	Fam120a	chr13-49171675-49173922				0	Eln	chr5-134992449-134992991
0.0477018	Wnk2	chr13-49345406-49346137				-0.0447119	Gm30003	chr5-134992449-134992991
0.212598	Wnk2	chr13-49348415-49348944				-0.138787	Gm32235	chr10-117563798-117565242
0.0824265	Wnk2	chr13-49362258-49363482				0.281432	Cldn4	chr5-135133719-135135027
0.014854	Wnk2	chr13-49466356-49467178				0.145987	Wbscr25	chr5-135280035-135280976
-0.158708	Wnk2	chr13-49479956-49481085				-0.147647	Abhd11	chr5-135286124-135286695
-0.199894	Ninj1	chr13-49419080-49419714				0.0864463	Cpm	chr10-117952798-117953548
0.229478	Fgd3	chr13-49427912-49429270				0.318885	Srrm3	chr5-135903106-135904830
-0.130341	Fgd3	chr13-49452533-49453709				0.202719	Hspb1	chr5-136094151-136095171
0.0323317	Ippk	chr13-49431269-49432830				0.174837	Orai2	chr5-136357108-136357963
0.063522	Ippk	chr13-49466356-49467178				-0.217265	Sh2b2	chr5-136380262-136380806
-0.358206	Ippk	chr13-49613525-49614067				-0.011221	Sh2b2	chr5-136410576-136411347
0.420555	Spin1	chr13-51274565-51275498				-0.284111	Sh2b2	chr5-136416289-136416944
0.133601	Sft2d2	chr1-165432556-165433364				-0.284111	Sh2b2	chr5-136424644-136425556
0.239037	Spin1	chr13-51279471-51280740				-0.379028	Cux1	chr5-136568723-136569284
0.0748092	S1pr3	chr13-51413479-51414883				0.124698	Cux1	chr5-136603026-136603639
0.0102611	Gm32834	chr13-51505380-51506213				-0.0977847	Col26a1	chr5-137101950-137102541
-0.500887	Tiprl	chr1-165285999-165286988				-0.0369101	Mdm2	chr10-117904980-117907029
0.569715	Shc3	chr13-51731336-51733510				0.497486	Serpine1	chr5-137463963-137465540
0.119141	Shc3	chr13-51735928-51737125				0.2598	Gm42456	chr5-137373334-137373835
-0.157267	Shc3	chr13-51742449-51743313				0.0962094	Ache	chr5-137373334-137373835
0.138966	Shc3	chr13-51747986-51749234				0.233833	Ints1	chr5-140013564-140014273
0.0720101	Shc3	chr13-51771150-51772241				0.0337476	Mdm1	chr10-118442871-118443445
-0.124226	Shc3	chr13-51772388-51772903				0.187945	Gm42423	chr5-139918364-139919806
0.00309628	Shc3	chr13-51868214-51869620				0.32136	Gm42423	chr5-140216307-140216864
0.311646	Shc3	chr13-51929504-51931437				-0.340514	Elfn1	chr5-139916582-139917175
0.370904	Cks2	chr13-51739540-51740176				-0.267367	Elfn1	chr5-139930724-139931467
0.0971859	Cks2	chr13-51742449-51743313				0.0313331	Elfn1	chr5-140249319-140250168
-0.0279171	Secisbp2	chr13-51747986-51749234				0.298999	Tfcp2l1	chr1-118894958-118895846
0.483967	Sema4d	chr13-52165089-52165644				0.357402	Gm16122	chr5-140081987-140082923
0.197701	Sema4d	chr13-52235733-52236701				0.109291	Gm16122	chr5-140091183-140092404
-0.313312	Dcaf6	chr1-165589149-165590096				0.298317	Gm16122	chr5-140193662-140194838
0.238238	Mpc2	chr1-165589149-165590096				0.414826	Gm16122	chr5-140212093-140213498
0.513205	Gadd45g	chr13-51848594-51849675				-0.174018	Gm16122	chr5-140254164-140255059
0.315198	Gadd45g	chr13-51868214-51869620				0.298317	Gm16122	chr5-140313408-140314244
-0.00282794	Gadd45g	chr13-51916487-51918118				0.0380214	Gm16122	chr5-140356864-140357444
0.0150823	Gadd45g	chr13-52024233-52026004				0.0724648	Gm16122	chr5-140374145-140374884
0.269335	Gadd45g	chr13-52047850-52049842				0.148087	Sema3e	chr5-14048553-14049355
0.331074	Gadd45g	chr13-52153492-52156358				-0.138787	Gm38403	chr10-119131612-119132794
-0.26335	Gm26651	chr13-52047850-52049842				-0.0544135	Snx8	chr5-140596303-140597713
-0.422048	Dcaf6	chr1-165616631-165617713				-0.524124	Gna12	chr5-141202038-141202750
-0.320915	Mpc2	chr1-165616631-165617713				0.186129	Slc29a4	chr5-142722379-142724239
0.479199	Diras2	chr13-52602712-52604465				0.244314	Zfp316	chr5-143372447-143373430
0.339457	Diras2	chr13-52623959-52624515				0.345222	BC030343	chr5-143372447-143373430
0.111788	Diras2	chr13-52821443-52823379				0.245514	Zfp853	chr5-143369760-143370363
0.0199681	Diras2	chr13-52945738-52946456				-0.0807204	Bhlha15	chr5-144365900-144366582
0.262665	Syk	chr13-52875361-52876486				-0.391084	Baiap2l1	chr5-144456784-144458454
0.164164	Gm48548	chr13-53850001-53850709				0.325116	Dmrt1i	chr5-144456784-144458454
0.246127	Drd1	chr13-54291578-54292110				-0.174018	Nptx2	chr5-144707335-144708213
0.664576	Sfxn1	chr13-54143158-54145162				0.215544	Wasf3	chr5-146591535-146592380
-0.0564885	Sfxn1	chr13-54372409-54373294				-0.139534	Grip1	chr10-119693124-119693697
-0.0348299	Sfxn1	chr13-54375967-54376468				-0.141421	Grip1os3	chr10-119693124-119693697
0.344657	Hrh2	chr13-54193464-54194050				0.123115	Rasl11a	chr5-146883771-146884402
0.373358	Hrh2	chr13-54197840-54198439				-0.0923052	Lnx2	chr5-147369277-147370724
0.640246	Gm16578	chr13-54308544-54309856				-0.0303728	Polr1d	chr5-147369277-147370724
0.37897	Gm16578	chr13-54312426-54313239				-0.206236	Flt1	chr5-147751517-147752327
0.181253	Gm16578	chr13-54349702-54350237				-0.061598	Flt1	chr5-147786521-147787530
0.644495	Gm16578	chr13-54384132-54386005				0.202174	Gm43156	chr5-147747903-147748870
0.3817	Gm48615	chr13-54347868-54348516				0.00334254	Gm47027	chr10-119993080-119993859
0.276314	Gm48615	chr13-54312426-54313239				0.00756698	Slc7a1	chr5-148640456-148640991
0.180397	Gm48615	chr13-54372409-54373294				-0.0995005	Gm15409	chr5-149245324-149246586
0.173413	Creg1	chr1-165966158-165967720				0.474214	Gm19719	chr5-149576611-149578360
-0.582576	Gm48623	chr13-54437948-54438512				0.179275	Gm20005	chr5-149867404-149868569
-0.310989	Gm48623	chr13-54742427-54743038				0.178848	Kl	chr5-151022844-151024170
0.355792	Gm48622	chr13-54331534-54332855				0.0615457	Kl	chr5-151247107-151248026
0.285609	Gm48622	chr13-54372409-54373294				-0.173951	Gm3510	chr5-15960125-15960858
0.435161	Gm48622	chr13-54373975-54374567				-0.440971	Cacna2d1	chr5-15960125-15960858
0.429586	Gm48622	chr13-54556677-54558295				0.0139161	Gm3510	chr5-15993386-15993952
0.022352	Gm48622	chr13-54580861-54581881				0.00329083	Cacna2d1	chr5-15993386-15993952
-0.00953728	Gm16565	chr1-165930183-165930992				-0.0203575	Gm3510	chr5-16003938-16006135
0.229327	Gm48622	chr13-54705263-54705764				-0.118578	Cacna2d1	chr5-16003938-16006135
-0.0349812	Cplx2	chr13-54372409-54373294				0.215219	4921504A21Rik	chr5-19247963-19248566
0.196358	Cplx2	chr13-54373975-54374567				0.0483322	Magi2	chr5-19247963-19248566
0.106046	Cplx2	chr13-54439312-54440594				-0.247246	Gsap	chr5-21380490-21381140
0.152055	Cplx2	chr13-54454564-54455207				-0.183628	Napepld	chr5-21995657-21996541
0.252785	Gm16565	chr1-165934630-165936134				0.44911	Slc26a5	chr5-21900629-21902486
-0.169389	Simc1	chr13-54505843-54506409				-0.371027	Reln	chr5-22346180-22346689
-0.0244459	Simc1	chr13-54799508-54800678				-0.351158	Helb	chr10-120431371-120431904
0.253918	Simc1	chr13-54978562-54979536				0.0691505	Fam126a	chr5-24202259-24203068
-0.260075	4833439L19Rik	chr13-54737448-54738889				-0.171625	Cdk5	chr5-24733053-24733970
0.0369373	Nop16	chr13-54836994-54839657				0.248325	Slc4a2	chr5-24733053-24733970
-0.240015	Higd2a	chr13-54836994-54839657				0.406891	Gbx1	chr5-24733053-24733970
-0.0563201	Pou2f1	chr1-166260089-166260968				-0.134983	Smarcd3	chr5-24964323-24965311
0.197218	Gm26665	chr1-166260089-166260968				0.219987	Actr3b	chr5-26210053-26211911
0.410669	Gprin1	chr13-54752456-54753192				0.409449	Dpp6	chr5-26903670-26905758
0.516393	Gprin1	chr13-55004476-55005216				0.266557	Dpp6	chr5-27048034-27048624
0.430878	Sncb	chr13-54924613-54925966				0.158238	Paxip1	chr5-28060386-28061639
0.0991561	Sncb	chr13-54936028-54936703				0.588733	Gm26608	chr5-28288726-28289648
0.167878	Tspan17	chr13-54793874-54794700				-0.182509	Insig1	chr5-28288726-28289648
0.0386195	Tspan17	chr13-55000252-55001088				-0.12822	Irak3	chr10-120247331-120247895
-0.328057	Pou2f1	chr1-166384559-166385069				-0.402256	Tmbim4	chr10-120247331-120247895
0.0195078	Gm26665	chr1-166384559-166385069				-0.163691	Lmbr1	chr5-29467694-29468469
0.522073	5330429C05Rik	chr13-54955275-54956647				-0.158462	4632411P08Rik	chr5-29467694-29468469
0.0655521	5330429C05Rik	chr13-55168784-55169565				-0.0555556	3110082J24Rik	chr5-30201287-30202246
0.182988	5330429C05Rik	chr13-54924613-54925966				0.726483	Garem2	chr5-30201287-30202246
0.0164835	5330429C05Rik	chr13-54937658-54939068				-0.0555556	3110082J24Rik	chr5-30391348-30391954
-0.0791209	5330429C05Rik	chr13-54958865-54960105				-0.0807204	Garem2	chr5-30391348-30391954
0.0425189	5330429C05Rik	chr13-55178484-55179065				-0.101617	3110082J24Rik	chr5-30400762-30401652
0.382006	Unc5a	chr13-54957191-54957752				0.248668	Garem2	chr5-30400762-30401652
0.0936034	Hk3	chr13-55389600-55390121				-0.068403	Irak3	chr10-120391402-120391966
-0.0842413	Hk3	chr13-55485980-55486493				-0.320767	Tmbim4	chr10-120391402-120391966
0.455596	Rgs14	chr13-55482984-55484111				0.0909883	Otof	chr5-30591122-30591874
-0.134344	Grk6	chr13-55470213-55470855				0.195019	Otof	chr5-30732392-30733472
-0.145071	Ube2w	chr1-16810927-16811497				0.250719	Otof	chr5-30749623-30750599
0.545473	Dbn1	chr13-55556885-55557975				0.250719	Otof	chr5-30749623-30750599
0	Ddx46	chr13-55899436-55900292				0.234521	Irak3	chr10-120401667-120402309
0.279207	Ddx46	chr13-55922678-55923945				0.0852951	Tmbim4	chr10-120401667-120402309
0.200981	Ildr2	chr1-166304112-166305462				0.372342	Gm9899	chr5-30754938-30755695
0.483436	Ildr2	chr1-166307249-166307945				0.168739	Kcnk3	chr5-30754938-30755695
-0.213513	Neurog1	chr13-56475230-56475837				0.534567	Gm9899	chr5-30755747-30756479
0.56537	Cxcl14	chr13-56429016-56429630				0.600467	Kcnk3	chr5-30755747-30756479
0.16533	Cxcl14	chr13-56614935-56616313				-0.389589	Dpysl5	chr5-30732392-30733472
0.435078	5330438I03Rik	chr1-166311326-166311857				-0.308767	Dpysl5	chr5-30770187-30770872
-0.0671007	2010203P06Rik	chr13-56621583-56622923				-0.0696427	Dpysl5	chr5-30737934-30739189
-0.00953728	2010203P06Rik	chr13-56697060-56697678				-0.296524	Dpysl5	chr5-30749623-30750599
0.0761732	Gm45623	chr13-56758346-56758940				0.537471	Llph	chr10-120401667-120402309
0.154303	Gm45623	chr13-56759962-56761324				-0.308767	Dpysl5	chr5-30770187-30770872
0.00826136	Gm45623	chr13-56765693-56767148				-0.130247	Dpysl5	chr5-30780341-30781785
0.324439	Gm45623	chr13-56770052-56770903				-0.0249663	Mapre3	chr5-30929963-30931800
0.222115	Gm45623	chr13-56785938-56786583				0.0652762	Gm19409	chr5-30929963-30931800
-0.0907774	5330438I03Rik	chr1-166403731-166404426				0.0352764	Cad	chr5-31086332-31087712
0.0988485	Tfcp2l1	chr1-118672040-118672672				-0.177466	Ctbp1	chr5-33442801-33443796
0.277131	Gm15853	chr1-166401517-166402777				-0.34325	Ctbp1	chr5-33543263-33543824
0.266796	Tada1	chr1-166401517-166402777				-0.414236	Maea	chr5-33442801-33443796
0.584261	Spock1	chr13-58042966-58043774				-0.188405	Maea	chr5-33474197-33474762
0.589889	Spock1	chr13-58072931-58074116				-0.0445823	Cdk6	chr5-3343587-3344840
0.26507	Klhl3	chr13-58115150-58115709				0.0755043	Nkx1-1	chr5-33496026-33496620
0.399202	Klhl3	chr13-58202718-58203695				0.244107	Gm43851	chr5-33539846-33540934
0.168247	Gm15853	chr1-166668996-166669982				-0.128103	Gm43851	chr5-33694763-33695997
0.210608	Tada1	chr1-166668996-166669982				0.0239319	Gm43851	chr5-33728798-33729539
0.232093	Hnrnpa0	chr13-58189274-58189973				-0.24514	Fam53a	chr5-33705095-33705907
-0.012398	Klf6	chr13-5940525-5941767				0.293588	Gm9903	chr5-33705095-33705907
-0.0403544	Klf6	chr13-6188641-6190481				0.00696598	Hmga2	chr10-120587109-120588690
-0.0140346	Klf6	chr13-5937266-5937981				0.0399719	Slbp	chr5-33689036-33690241
-0.220775	Klf6	chr13-6242852-6243374				0.0583152	Slbp	chr5-33698014-33698579
0.606771	4930455J16Rik	chr13-59213842-59214920				-0.126012	Rgs12	chr5-35245165-35246628
0.230025	Gm47947	chr13-59213842-59214920				-0.227353	Gm43791	chr5-35168732-35169610
0.644629	Ntrk2	chr13-58831726-58832479				-0.156475	Gm43791	chr5-35304873-35305932
0.644753	Ntrk2	chr13-58966275-58967319				-0.227353	Gm43791	chr5-35331626-35332505
0.586454	Ntrk2	chr13-58971277-58972626				-0.156475	Gm43791	chr5-35359185-35360087
0.00727078	Eloc	chr1-16979652-16980691				0.120655	Hmga2	chr10-120697326-120698087
0.186582	D030040B21Rik	chr1-16979652-16980691				-0.101617	Cpz	chr5-35539513-35540058
0.247549	Ntrk2	chr13-59092367-59093623				-0.101617	Cpz	chr5-35621053-35621588
0.64992	Ntrk2	chr13-59142905-59143775				-0.101617	Cpz	chr5-35647419-35648057
0.177869	Ntrk2	chr13-59172007-59172668				-0.147647	Cpz	chr5-35702475-35703277
0.125564	Gm47423	chr13-58831726-58832479				0.164027	Htra3	chr5-35850730-35851899
0.0122022	Gm47423	chr13-58833584-58834552				0.581554	Htra3	chr5-35935323-35935898
0.203507	Gm47423	chr13-58840688-58841550				0.208634	Htra3	chr5-35940547-35941501
0.111635	Gm47423	chr13-59079939-59080921				-0.156475	Sh3tc1	chr5-35942009-35942525
0.128268	Gm47423	chr13-59092367-59093623				-0.172893	Afap1	chr5-35894542-35895301
0.270462	4930415C11Rik	chr13-59413790-59414405				-0.298263	Afap1	chr5-35921429-35922855
0.306538	Gm34307	chr13-59173373-59174180				-0.237164	Afap1	chr5-35934442-35934943
0.532311	Gm34354	chr13-59173373-59174180				-0.302631	Afap1	chr5-35938079-35939419
0.184936	Gm34307	chr13-59176467-59177532				-0.155352	Afap1	chr5-35981108-35981832
0.34992	Gm34354	chr13-59176467-59177532				-0.158657	Afap1	chr5-35985156-35986372
0.219855	Gm47359	chr13-59252398-59253385				0.138825	Afap1	chr5-36040826-36041420
0.154233	Gm34721	chr13-59704302-59705385				-0.0432231	Afap1	chr5-36113185-36114560
-0.17927	Agtpbp1	chr13-59596695-59597376				-0.155352	Afap1	chr5-36135861-36136615
-0.325362	Naa35	chr13-59596695-59597376				-0.247045	Afap1	chr5-36194329-36195088
0.578505	Gm46419	chr13-59886905-59887841				-0.317117	Afap1	chr5-36213057-36213900
-0.14872	Isca1	chr13-59925580-59926723				0.857651	Psapl1	chr5-36303793-36305153
0.0600414	Etohd2	chr13-59925580-59926723				-0.253858	Psapl1	chr5-36347759-36349590
-0.322523	Isca1	chr13-59971048-59972657				-0.0318012	Psapl1	chr5-36356554-36358069
-0.500241	Etohd2	chr13-59971048-59972657				0.258653	Sorcs2	chr5-36730342-36731145
-0.207089	Isca1	chr13-60047647-60048609				-0.560209	Ppp2r2c	chr5-36893888-36895073
-0.281185	Etohd2	chr13-60047647-60048609				-0.301364	Ppp2r2c	chr5-36923333-36924805
-0.183657	Isca1	chr13-60105165-60106629				-0.301364	Ppp2r2c	chr5-36951884-36952776
-0.138819	Etohd2	chr13-60105165-60106629				-0.385049	Ppp2r2c	chr5-37035799-37037008
-0.431775	Isca1	chr13-60125309-60126403				-0.129863	Ppp2r2c	chr5-37162782-37163855
-0.312016	Etohd2	chr13-60125309-60126403				0.105809	Ppp2r2c	chr5-37175191-37175692
-0.183657	Isca1	chr13-60105165-60106629				-0.464736	Ppp2r2c	chr5-37227826-37229329
0.204988	Tut7	chr13-59925580-59926723				-0.240336	Ppp2r2c	chr5-37238506-37239153
0.484963	Gm34961	chr13-59925580-59926723				-0.142763	Jakmip1	chr5-37196421-37199003
0.0675897	Tut7	chr13-59971048-59972657				0.43825	Jakmip1	chr5-37327383-37328424
0.435596	Gm34961	chr13-59971048-59972657				0.371849	Jakmip1	chr5-37364508-37365036
-0.164802	Tut7	chr13-60109977-60111008				0.130416	Gm1043	chr5-37468889-37469533
0.0659341	Gm34961	chr13-60109977-60111008				0.299995	Crmp1	chr5-37368671-37369717
0.2883	Gas1	chr13-60282218-60283061				0.183999	Evc	chr5-37468889-37469533
0.0961717	Gm48488	chr13-60282218-60283061				0.420563	Evc	chr5-37551597-37552531
0.5965	Gas1	chr13-60417325-60417963				0.059706	Evc2	chr5-37355731-37356595
0.293907	Gm48488	chr13-60417325-60417963				0.130247	Stk32b	chr5-37766810-37767710
0.589432	Gas1	chr13-60420219-60420912				-0.00278639	Stk32b	chr5-37773441-37774502
0.356133	Gm48488	chr13-60420219-60420912				-0.128068	Stk32b	chr5-37901380-37902407
0.208638	Gas1	chr13-60368209-60368752				-0.195047	Stk32b	chr5-37941080-37941674
0.266684	A530001N23Rik	chr13-60686756-60687425				0.294531	Msx1	chr5-37835773-37836723
0.693959	Cdh20	chr1-104772988-104773699				0.129438	Msx1	chr5-37848936-37849710
0.401099	Tfcp2l1	chr1-118756032-118756999				-0.161239	Msx1	chr5-37901380-37902407
0.317398	Platr25	chr13-63064365-63065233				0.00685794	Msx1	chr5-38005433-38006471
0.177031	Gm48812	chr13-63242273-63242850				-0.128103	Gm20052	chr5-37900269-37900847
0.0869065	Uck2	chr1-167369796-167370658				0.146077	Otop1	chr5-38307424-38308435
0.196607	Gm2453	chr1-167369796-167370658				0.15355	Otop1	chr5-38308830-38309380
0.0741887	Uck2	chr1-167388501-167389119				0.208634	Otop1	chr5-38633815-38634790
0.470467	Gm2453	chr1-167388501-167389119				-0.227353	Otop1	chr5-38728896-38729755
-0.004565	Gm30409	chr13-63245369-63246429				-0.0555556	Gm26560	chr5-38388176-38389360
0.300516	Rxrg	chr1-167969365-167970505				-0.0807204	Drd5	chr5-38388176-38389360
0.00631576	Fancc	chr13-63549059-63549784				-0.344871	Cyp51	chr5-4365787-4366556
0.0354235	Lmx1a	chr1-167929600-167930718				-0.316787	Cyp51	chr5-4470595-4471494
0.0865896	Ptch1	chr13-63642462-63643148				-0.024303	Gm16223	chr5-42434235-42435903
-0.0684464	Gm30655	chr13-63642462-63643148				0.277575	C1qtnf7	chr5-43581113-43581778
0.611315	Gm31218	chr13-64480730-64481372				0.1592	C1qtnf7	chr5-43945662-43946209
0.463795	Gm31218	chr13-64526405-64527837				0.0601657	Prom1	chr5-44118663-44119629
0.13629	Fam240b	chr13-64526405-64527837				0.792629	Gm16401	chr5-44118663-44119629
0.143463	Pfkp	chr13-6664450-6664986				0.07243	Lcorl	chr5-45925722-45926673
-0.0765555	Uqcrb	chr13-66946873-66947986				-0.522893	Lcorl	chr5-45957642-45958352
0.263145	Gm10767	chr13-66946873-66947986				-0.181291	Slit2	chr5-47984867-47985804
0.0714168	Mterf3	chr13-66954382-66955274				-0.0421848	Sepsecs	chr5-52720826-52721373
0.142834	Ptdss1	chr13-66954382-66955274				0.159364	Sepsecs	chr5-52884358-52884891
0.0392465	Zfp712	chr13-67080850-67081880				0.477887	Pi4k2b	chr5-52906754-52907427
0.0825448	Gm46440	chr13-67080850-67081880				0.402408	Pi4k2b	chr5-52957187-52957848
0.273487	Zfp493	chr13-67865931-67867046				-0.0807204	Gm17182	chr5-53354952-53355721
-0.0009919	1700001L19Rik	chr13-68624632-68625184				-0.0555556	Gm17182	chr5-53251830-53252606
0.253274	1700001L19Rik	chr13-68707084-68708442				0.132004	Gm15910	chr10-121204235-121204770
0.250091	1700001L19Rik	chr13-68845447-68845948				0.389008	Sel1l3	chr5-53251830-53252606
0.52603	1700001L19Rik	chr13-68963976-68964899				0.572091	Cckar	chr5-53784402-53786064
0.323769	Tfcp2l1	chr1-118904349-118905823				-0.127016	Cldn12	chr5-5710682-5711800
0.0771929	Tent4a	chr13-69767549-69768667				0.117741	Nwd2	chr5-63766627-63768272
0.1148	Nsun2	chr13-69767549-69768667				-0.285861	Nwd2	chr5-63839025-63840479
-0.0918919	A530095I07Rik	chr13-69684843-69686403				0.112153	Wif1	chr10-121055236-121056797
-0.0154515	A530095I07Rik	chr13-69783950-69785212				-0.147647	Gm3716	chr5-64650978-64651852
0.362246	Gm35618	chr13-69707888-69708763				-0.0807204	Gm3716	chr5-64652190-64652799
0.459068	Gm48819	chr13-69707888-69708763				0.607083	Gm3716	chr5-64737619-64738886
0.281999	Gm35618	chr13-69720076-69720628				0.0580135	Wif1	chr10-121128857-121129425
0.336525	Gm48819	chr13-69720076-69720628				-0.0807204	Gm3716	chr5-64815558-64816059
0.457824	Gm35618	chr13-69720893-69721699				0.384639	Gm3716	chr5-64861192-64862914
0.382202	Gm48819	chr13-69720893-69721699				0.504812	Wif1	chr10-121173198-121174517
0.23102	Gm35618	chr13-69823643-69824932				0.223828	Rhoh	chr5-65920996-65921893
0.10559	Gm48819	chr13-69823643-69824932				0.211124	Wif1	chr10-121204235-121204770
0.564477	Gm35618	chr13-69951582-69952708				0.0882614	Nsun7	chr5-66339837-66341181
0.15901	Gm48819	chr13-69951582-69952708				0.07087	Nsun7	chr5-66712473-66713284
0.44809	Ube2ql1	chr13-69778993-69779522				0.0169937	Wif1	chr10-121205756-121206921
0.748358	4930547H16Rik	chr13-69813217-69814205				0.481875	Uchl1os	chr5-66918206-66919156
-0.118706	Ice1	chr13-70909931-70911454				0.523938	Uchl1	chr5-66918206-66919156
0.38865	Adamts16	chr13-70844792-70845558				0.177965	Uchl1os	chr5-66998270-66998805
0.148242	Gm36529	chr13-70844792-70845558				-0.227167	Limch1	chr5-66805492-66806138
0.440386	Adamts16	chr13-70846880-70847397				-0.258312	Limch1	chr5-66865067-66865929
0.468767	Gm36529	chr13-70846880-70847397				-0.457626	Limch1	chr5-66933074-66933595
-0.139289	8030423J24Rik	chr13-70891233-70892761				0.089383	Wif1	chr10-121289833-121291638
0.270372	Lpcat1	chr13-73488637-73489632				0.208634	Phox2b	chr5-67487691-67488601
0.054365	Tert	chr13-73838387-73839890				0.170472	Bend4	chr5-67466433-67467844
0.229709	Tert	chr13-73872056-73872835				0.311374	Gm26756	chr5-67466433-67467844
0.2813	Tert	chr13-73875636-73876408				0.184618	Bend4	chr5-67472889-67474749
0.108876	Gm15912	chr13-74022159-74022674				0.457234	Gm26756	chr5-67472889-67474749
0.596768	Tppp	chr13-74022159-74022674				0.255481	Corin	chr5-72712094-72712840
-0.141119	Gm15912	chr13-74028055-74030266				0.13139	Corin	chr5-72776108-72777068
0.291512	Tppp	chr13-74028055-74030266				-0.330507	Corin	chr5-72857682-72858234
0.021255	Gm15912	chr13-74033944-74034516				0.212467	Zar1	chr5-72757039-72757839
0.467457	Tppp	chr13-74033944-74034516				-0.147647	Zar1	chr5-72759236-72759985
0.521382	1700037F03Rik	chr13-75710103-75710630				-0.175318	Zar1	chr5-72995150-72995954
-0.00107714	Ell2	chr13-75710103-75710630				0.0953971	Nipal1	chr5-72808026-72809534
0.350458	1700037F03Rik	chr13-75741151-75742179				-0.0715478	Nipal1	chr5-72817309-72819040
0.707219	Ell2	chr13-75741151-75742179				-0.108531	Txk	chr5-72755817-72756667
0.55085	1700037F03Rik	chr13-75941342-75941959				0.0465322	Txk	chr5-72896652-72897334
0.506076	Ell2	chr13-75941342-75941959				0.109762	Cwh43	chr5-73419320-73419821
0.139331	Gm48302	chr13-75797229-75798322				0.0874187	Sgcb	chr5-73686063-73686645
0.127256	Gm48302	chr13-75908106-75909154				0.0750402	Sgcb	chr5-73690008-73690699
0.336126	Gm48302	chr13-75920121-75920700				0.293478	Spata18	chr5-73690008-73690699
0.365493	Gm48302	chr13-75932691-75933795				0.206522	Spata18	chr5-73701100-73701906
-0.0575077	Glrx	chr13-76104884-76105859				0.129327	Lnx1	chr5-74755081-74755892
0.556638	Gpr150	chr13-76264257-76265182				0.609704	Gm15984	chr5-74755081-74755892
0.414881	Gpr150	chr13-76104884-76105859				0.0822369	Lnx1	chr5-74791692-74793810
0.0193463	Gm31219	chr13-76309961-76310530				0.679676	Gm15984	chr5-74791692-74793810
-0.0625108	Fam81b	chr13-76433260-76433938				-0.101617	Gm15985	chr5-74795992-74796900
0.173659	Fam81b	chr13-76443527-76444541				-0.0807204	Gm15985	chr5-74864418-74864969
0.461673	3110006O06Rik	chr13-78175689-78176730				-0.0807204	Gm15985	chr5-74874485-74875393
0.111031	3110006O06Rik	chr13-78201219-78202251				-0.138787	Gm15985	chr5-74974174-74975569
0.245921	3110006O06Rik	chr13-78202928-78204455				0.0579234	Gm6116	chr5-75148150-75148689
0.232981	Gm38604	chr13-78184996-78185498				-0.389337	Chic2	chr5-75069980-75071541
0.232981	Gm38604	chr13-78184996-78185498				0.38667	Chic2	chr5-75148150-75148689
-0.0776568	Gm38604	chr13-78186213-78186752				0.299558	Chic2	chr5-75148760-75149281
0.20238	Gm38604	chr13-78189696-78190250				0.0665768	Chic2	chr5-75209817-75211464
-0.00743522	Gm38604	chr13-78192951-78193690				-0.363413	Chic2	chr5-75336314-75337038
-0.457295	Gm38604	chr13-78201219-78202251				-0.091498	Chic2	chr5-75337239-75339049
0.0412772	Gm38604	chr13-78448082-78448636				-0.0333511	Chic2	chr5-75377211-75378263
0.408734	Gm37839	chr1-169421651-169423246				-0.0413793	Gsx2	chr5-75238288-75239652
-0.189685	Nr2f1	chr13-78201219-78202251				0.156864	Gsx2	chr5-75249631-75250160
0.213183	A830082K12Rik	chr13-78201219-78202251				0.0425922	Gsx2	chr5-75331780-75333464
0.300121	Nr2f1	chr13-78202928-78204455				0.206027	Gsx2	chr5-75352861-75353696
0.364184	A830082K12Rik	chr13-78202928-78204455				0.156864	Gsx2	chr5-75466760-75467494
0.218049	Nr2f1	chr13-78236589-78238293				-0.460627	Pdgfra	chr5-75184551-75186231
0.589178	A830082K12Rik	chr13-78236589-78238293				0.132392	Pdgfra	chr5-75323718-75324273
0.239111	Nr2f1	chr13-78406518-78407877				-0.258788	Pdgfra	chr5-75337239-75339049
0.10675	Tfcp2l1	chr1-118910496-118911788				-0.370709	Pdgfra	chr5-75401618-75402214
0.255599	Gm31946	chr13-78451132-78451970				-0.0495649	Pdgfra	chr5-75449831-75450772
0.460773	Gm31946	chr13-78580755-78581844				-0.133117	Pdgfra	chr5-75480026-75480648
0.821357	Gm31946	chr13-78591113-78591886				-0.133117	Pdgfra	chr5-75209817-75211464
0.418546	Gm31946	chr13-78643978-78645070				-0.258788	Pdgfra	chr5-75337239-75339049
0.488246	Gm31946	chr13-78697808-78698713				-0.39654	Pdgfra	chr5-75388575-75389990
0.284675	Arrdc3	chr13-80973343-80973926				-0.522711	Pdgfra	chr5-75162835-75163977
0.247533	Arrdc3	chr13-81132669-81134736				-0.149902	Gm42802	chr5-75162835-75163977
0.405054	Arrdc3	chr13-81142424-81143163				-0.384723	Pdgfra	chr5-75189277-75190096
-0.0639098	1700023H06Rik	chr13-80957356-80958264				-0.201654	Gm42802	chr5-75189277-75190096
0.247105	5430425K12Rik	chr13-80947539-80948249				-0.133117	Pdgfra	chr5-75209817-75211464
0.10875	5430425K12Rik	chr13-80952803-80953305				0.0338477	Gm42802	chr5-75209817-75211464
0.133034	5430425K12Rik	chr13-80973343-80973926				-0.419892	Pdgfra	chr5-75336314-75337038
0.0304721	5430425K12Rik	chr13-80976176-80976905				-0.268028	Gm42802	chr5-75336314-75337038
0.232833	5430425K12Rik	chr13-80989687-80990402				-0.258788	Pdgfra	chr5-75337239-75339049
0.439469	5430425K12Rik	chr13-81079693-81080230				-0.346715	Gm42802	chr5-75337239-75339049
0.161139	5430425K12Rik	chr13-81109659-81110213				-0.267651	Pdgfra	chr5-75394150-75394718
-0.13872	5430425K12Rik	chr13-81132669-81134736				-0.253858	Gm42802	chr5-75394150-75394718
0.0564312	5430425K12Rik	chr13-81135764-81137348				-0.351371	Xpot	chr10-121967775-121969551
0.0607521	5430425K12Rik	chr13-81142424-81143163				0.254744	Gm28865	chr5-75976607-75977380
-0.0475416	5430425K12Rik	chr13-81143922-81145133				0.099298	D930020B18Rik	chr10-121930870-121932867
0.247105	5430425K12Rik	chr13-80947539-80948249				0.173377	C530008M17Rik	chr5-76747738-76749317
0.436789	5430425K12Rik	chr13-80948905-80949885				0.0132214	C530008M17Rik	chr5-76811264-76812189
0.10875	5430425K12Rik	chr13-80952803-80953305				-0.102518	C530008M17Rik	chr5-76855746-76857847
0.0304721	5430425K12Rik	chr13-80976176-80976905				-0.172893	C530008M17Rik	chr5-76858368-76858902
0.232833	5430425K12Rik	chr13-80989687-80990402				-0.278405	Thegl	chr5-77150775-77151623
0.439469	5430425K12Rik	chr13-81079693-81080230				-0.201654	Hopxos	chr5-77137425-77138473
-0.13872	5430425K12Rik	chr13-81132669-81134736				-0.175318	Hopxos	chr5-77459770-77461264
0.0564312	5430425K12Rik	chr13-81135764-81137348				0.251231	Hopx	chr5-77142981-77143595
0.0607521	5430425K12Rik	chr13-81142424-81143163				-0.141854	D930020B18Rik	chr10-121987698-121988444
-0.0271924	Gm4211	chr13-80989687-80990402				0.136482	Hopx	chr5-77177584-77178568
0.457688	9330111N05Rik	chr13-80989687-80990402				0.33309	Gm15831	chr5-77192297-77192839
-0.313501	Gm4211	chr13-81132669-81134736				0.0664016	Grsf1	chr5-88829567-88831429
0.272362	9330111N05Rik	chr13-81132669-81134736				-0.0502341	Grsf1	chr5-88933389-88934817
0.0165216	Gm4211	chr13-81135764-81137348				-0.176845	Slc4a4	chr5-89095494-89096069
0.407366	9330111N05Rik	chr13-81135764-81137348				-0.180688	Slc4a4	chr5-89102300-89104808
0.181529	Gm4211	chr13-81142424-81143163				-0.0427995	Adamts3	chr5-90126391-90127140
0.382464	9330111N05Rik	chr13-81142424-81143163				-0.172208	Adamts3	chr5-90165204-90165766
-0.174888	Lysmd3	chr13-81965076-81965892				0.252372	Rassf6	chr5-90645534-90647241
0.262134	Polr3g	chr13-81839633-81841234				0.464362	Rassf6	chr5-90655775-90657177
0.138256	Mblac2	chr13-81839633-81841234				0.361987	Cxcl5	chr5-90810053-90810633
0.527538	Polr3g	chr13-81867861-81869196				0.361987	Cxcl5	chr5-91082968-91083543
0.0365814	Mblac2	chr13-81867861-81869196				0.645763	Cxcl3	chr5-90987217-90988224
0.111268	Gm17259	chr13-81850174-81851184				0.165217	Areg	chr5-91307607-91309074
0.360355	Cetn3	chr13-81850174-81851184				-0.15872	Btc	chr5-91518759-91520300
0.133034	Gm17259	chr13-82129943-82130892				0.645763	1700063O14Rik	chr5-91769600-91770789
0.114387	Cetn3	chr13-82129943-82130892				-0.0555556	1700063O14Rik	chr5-91853047-91854045
0.367011	Adarb2	chr13-8207202-8207872				0.277575	1700063O14Rik	chr5-91868703-91870354
0.276686	Adarb2	chr13-8213362-8214211				0.208634	1700063O14Rik	chr5-92218786-92220226
-0.0274204	Adarb2	chr13-8285563-8286240				0.129483	Cdkl2	chr5-92112164-92113370
0.0652188	Adarb2	chr13-8334512-8335655				-0.319671	Cdkl2	chr5-92390403-92391272
0.438727	Adarb2	chr13-8343876-8344693				-0.0545161	Sdad1	chr5-92353319-92354394
0.0322655	Adarb2	chr13-8346983-8347851				-0.0807204	Stbd1	chr5-92604763-92605303
0.529745	Adarb2	chr13-8351785-8353177				0.204814	Shroom3	chr5-92698051-92699595
0.377964	Adarb2	chr13-8481222-8481859				-0.043052	Shroom3	chr5-92869630-92870291
0.504409	2310067P03Rik	chr13-83073767-83075030				-0.0511165	Shroom3	chr5-92948898-92950149
0.30527	2310067P03Rik	chr13-83112228-83113266				-0.287639	Sowahb	chr5-93048379-93048936
0.581382	2310067P03Rik	chr13-83451730-83452461				0.129156	Srgap1	chr10-122222884-122223664
0.207682	2310067P03Rik	chr13-83458781-83459581				0.0608731	Anxa3	chr5-96964410-96965542
0.207682	2310067P03Rik	chr13-83463647-83464195				0.248088	Anxa3	chr5-96834277-96835294
0.566632	Mef2c	chr13-83523427-83525077				0.0191666	Anxa3	chr5-97012729-97013241
0.433597	Mef2c	chr13-83614286-83614806				0.237739	Gm42601	chr5-96953649-96954936
0.441627	Rgs4	chr1-169878917-169879600				0.287417	Gm33370	chr5-96964410-96965542
-0.109003	C130071C03Rik	chr13-83741441-83742195				0.112112	Gm8013	chr5-96964410-96965542
0.230351	C130071C03Rik	chr13-83749384-83750228				-0.178933	Paqr3	chr5-97128163-97129026
0.353896	C130071C03Rik	chr13-83772759-83773887				0.188617	Antxr2	chr5-98247435-98248045
0.196007	C130071C03Rik	chr13-83935327-83936068				-0.0282185	Prdm8	chr5-98189318-98190244
0.0799449	Gm26803	chr13-83753137-83753987				-0.109044	Prdm8	chr5-98281926-98283118
0.378534	Gm26803	chr13-83781674-83782752				0.0527669	Prdm8	chr5-98180262-98181617
0.506025	Gm26803	chr13-83732052-83734330				-0.0282185	Prdm8	chr5-98189318-98190244
0.369331	Gm26803	chr13-83826630-83827280				-0.109044	Prdm8	chr5-98281926-98283118
0.371613	Gm26803	chr13-83872022-83872523				-0.083139	A730035I17Rik	chr5-98189318-98190244
-0.0356239	Gm4241	chr13-84023506-84024067				0.28438	A730035I17Rik	chr5-98245033-98245793
-0.0367632	Gm4241	chr13-84045367-84046546				0.0301172	Fgf5	chr5-98283618-98284400
0.39425	Gm4241	chr13-84056224-84057476				-0.245916	Bmp3	chr5-98989818-98990368
0.156714	Gm4241	chr13-84058659-84060396				-0.412803	Prkg2	chr5-99451830-99452987
0.0948057	Gm4241	chr13-84238055-84238768				0.44385	Gm35394	chr5-99486172-99487834
0.404426	Tfcp2l1	chr1-118940305-118940880				-0.0870349	Avpr1a	chr10-122543486-122544778
0.244593	Gm17750	chr13-84346986-84348986				0.248668	Avpr1a	chr10-122563745-122565166
-0.193276	Gm17750	chr13-84355810-84356462				-0.284111	Lrig3	chr10-126102487-126103379
0.283799	Gm17750	chr13-84448412-84449893				0.0404971	Shq1	chr6-100685580-100686408
0.20371	Gm17750	chr13-84067397-84067930				-0.110246	Shq1	chr6-100720806-100721831
0.244593	Gm17750	chr13-84346986-84348986				0.0693909	Shq1	chr6-100722018-100722633
0.321133	Gm17750	chr13-84402812-84403375				-0.265796	Gxylt2	chr6-100722018-100722633
0.283799	Gm17750	chr13-84448412-84449893				-0.187182	Gxylt2	chr6-100723893-100724504
0.558736	Edil3	chr13-88823086-88824352				-0.387228	Gxylt2	chr6-100937298-100937832
0.188177	Edil3	chr13-88876057-88876909				-0.392754	Gxylt2	chr6-100938327-100939678
0.185337	Idi1	chr13-9181800-9182340				-0.412803	Gxylt2	chr6-100952142-100953409
0.390497	Vcan	chr13-89779154-89779721				-0.412803	Gxylt2	chr6-100954299-100955119
0.386182	Gm4117	chr13-89779154-89779721				-0.303537	Gxylt2	chr6-100975570-100976937
0.390497	Vcan	chr13-89779154-89779721				-0.589772	Cyp27b1	chr10-127177511-127178821
0.0999653	Vcan	chr13-89789969-89790973				0.443346	Gm43950	chr6-101033121-101034776
0.456075	Atp6ap1l	chr13-91178094-91180492				-0.120662	Gm43950	chr6-101227185-101228140
0.51228	Ccdc190	chr1-169929862-169930363				-0.120662	Gm43950	chr6-101323158-101323694
0.399875	A830009L08Rik	chr13-91432120-91433745				-0.175318	Gm43950	chr6-101329884-101330955
0.21809	A830009L08Rik	chr13-91660251-91661851				0.0387551	Gm43950	chr6-101331653-101332890
0.572209	Ssbp2	chr13-91614178-91614929				-0.262069	Gm43950	chr6-101384401-101386498
0.396264	Ccdc190	chr1-170034486-170034987				-0.120662	Gm43950	chr6-101420883-101421539
-0.195755	4833422C13Rik	chr13-91914793-91916870				-0.120662	Gm43950	chr6-101426073-101426826
-0.336022	Acot12	chr13-91914793-91916870				0.159453	B4galnt1	chr10-127339750-127340341
0.427069	Ckmt2	chr13-91939674-91940892				0.474214	Gli1	chr10-127631552-127632353
0.299866	Rasgrf2	chr13-92263447-92264172				-0.307398	Chl1	chr6-103512941-103513442
0.0199228	Rasgrf2	chr13-92276661-92277787				-0.227892	Chl1	chr6-103809360-103811378
0.0532223	Msh3	chr13-92696209-92697420				0.235297	Setmar	chr6-108192410-108193408
0.246889	Dhfr	chr13-92696209-92697420				0.099157	0610040F04Rik	chr6-108991895-108992682
-0.0672501	C030017D09Rik	chr13-92736478-92738059				0.129483	Bhlhe40	chr6-108991895-108992682
-0.0615198	Ankrd34b	chr13-92736478-92738059				0.0902142	Oxtr	chr6-112728615-112729459
-0.283547	Zfyve16	chr13-92647583-92648194				0.279843	Atp2b2	chr6-114300651-114301210
-0.125152	Zfyve16	chr13-92652400-92653898				0.185125	Atp2b2	chr6-114314044-114314729
0.347367	Zfyve16	chr13-92656409-92658202				-0.224003	Slc6a11	chr6-114141340-114141973
0.154685	Zfyve16	chr13-92672892-92673401				-0.0864463	Slc6a11	chr6-114204359-114205211
0.288043	Zfyve16	chr13-92673668-92674191				-0.00661071	Slc6a11	chr6-114417908-114419093
-0.160853	Zfyve16	chr13-92736478-92738059				-0.204736	Slc6a1	chr6-114285364-114286210
0.221891	Zfyve16	chr13-92856488-92857416				-0.0862177	Slc6a1	chr6-114303371-114303927
0.0230996	Dip2c	chr13-9293485-9294085				-0.440628	Slc6a1	chr6-114308913-114310261
0.422055	Thbs4	chr13-92879179-92881444				0.0263266	Vgll4	chr6-115005364-115006084
0.196605	Thbs4	chr13-92972784-92973459				0.388605	Ndufa4l2	chr10-127652802-127653821
0.550518	Mtx3	chr13-92856488-92857416				0.398132	Cand2	chr6-116005568-116006434
0.424593	Mtx3	chr13-92973696-92974431				-0.289641	Rassf4	chr6-116821070-116821982
0.686409	Gm4814	chr13-93248422-93249158				-0.0437094	Rassf4	chr6-116959511-116960179
-0.241925	Cmya5	chr13-93153073-93153882				-0.278405	Cxcl12	chr6-117206688-117207737
0.587765	Ddr2	chr1-170477519-170479019				-0.05497	Zfp9	chr6-118593114-118594490
0.299324	Cmya5	chr13-93162384-93163709				-0.279484	Zfp9	chr6-118676214-118678629
0.0915263	Cmya5	chr13-93434264-93434801				0.0658165	Adipor2	chr6-119521346-119523179
0.154386	Jmy	chr13-93510583-93511338				-0.245916	B4galnt3	chr6-120591860-120593216
0.27275	Jmy	chr13-93816662-93817357				0.369274	Tmem121b	chr6-120716366-120717090
-0.0415654	Uhmk1	chr1-170442378-170443352				-0.2198	Mical3	chr6-121338021-121338957
0.357122	4930500M09Rik	chr1-170442378-170443352				-0.195291	Mical3	chr6-121374820-121375437
-0.229552	Arsb	chr13-94109987-94111023				-0.383374	Mical3	chr6-121408312-121409149
-0.0838002	Gm47216	chr13-94062478-94063617				0.0319101	Mical3	chr6-121462549-121464141
0.41295	Tfcp2l1	chr1-118973543-118974131				-0.172208	Mical3	chr6-121467730-121469067
0.518883	Lhfpl2	chr13-94072239-94073458				0.28656	Tuba8	chr6-121277770-121278271
-0.00659412	Lhfpl2	chr13-94398300-94399565				-0.0602871	Nxph4	chr10-127729111-127729662
0.124266	Gm15907	chr13-94143206-94143804				-0.226312	Tuba8	chr6-121316692-121317300
0.270372	Scamp1	chr13-94441138-94441669				0.569343	Tuba8	chr6-121352172-121352736
0.347299	Gm9776	chr13-94398300-94399565				0.28656	Tuba8	chr6-121277770-121278271
0.158259	Ap3b1	chr13-94398300-94399565				0.569343	Tuba8	chr6-121352172-121352736
0.0874028	Gm9776	chr13-94440246-94440970				-0.344896	Gm44148	chr6-121316692-121317300
0.126638	Ap3b1	chr13-94440246-94440970				-0.0320256	Gm44148	chr6-121485991-121486524
0.140555	Gm9776	chr13-94522610-94523975				0.112877	Stat6	chr10-127838440-127839139
-0.417769	Ap3b1	chr13-94522610-94523975				-0.110949	Slc6a12	chr6-121352172-121352736
-0.0813332	Gm9776	chr13-94559481-94560531				0.0284672	Slc6a12	chr6-121374820-121375437
0.496353	Ap3b1	chr13-94559481-94560531				-0.372716	Stat6	chr10-127728086-127728877
0.0567926	Tbca	chr13-95017622-95020186				-0.153681	Slc6a12	chr6-121402019-121403298
0.0604925	F2rl1	chr13-95949166-95949813				0.176364	Slc6a12	chr6-121408312-121409149
0.0580514	Gm48730	chr13-95598124-95598954				0.174192	Slc6a12	chr6-121462549-121464141
0.187697	F2rl2	chr13-95743069-95744039				-0.138787	Slc6a12	chr6-121467730-121469067
0.740002	F2rl2	chr13-95822644-95823620				0.209503	Iqsec3	chr6-121494186-121495114
-0.130447	F2rl2	chr13-95953296-95954059				0.0437094	Iqsec3	chr6-121498270-121499731
0.192396	F2rl2	chr13-95826109-95827132				-0.239221	Stat6	chr10-127729111-127729662
0.577483	F2rl2	chr13-95908711-95910034				0.422318	1700063H04Rik	chr6-122513104-122513865
-0.107795	Iqgap2	chr13-95953296-95954059				-0.18587	Aicda	chr6-122560025-122560941
0.600602	Iqgap2	chr13-95966459-95967653				-0.253858	Aicda	chr6-122862799-122863847
0.519131	Sv2c	chr13-96405154-96406356				-0.0555556	Gm16556	chr6-122715794-122716396
0.543206	Olfml2b	chr1-170647297-170648459				0.0421665	Pianp	chr6-124997963-124999090
0.506233	Gcnt4	chr13-96930700-96931251				-0.183404	Iffo1	chr6-125418680-125419412
0.33383	Gcnt4	chr13-96943270-96944462				-0.559756	Iffo1	chr6-125422278-125423023
0.0911119	Gm6169	chr13-97438612-97439993				-0.25591	Iffo1	chr6-125467164-125469050
-0.0526367	Olfml2b	chr1-170650943-170651572				0.123431	Vamp1	chr6-125412802-125413954
-0.260625	Gm33447	chr13-97617329-97618063				0.218547	Vamp1	chr6-125424088-125424639
-0.586176	Olfml2b	chr1-170664507-170666053				0.556139	Klhdc8a	chr1-132317328-132317860
-0.278615	Lncenc1	chr13-97440745-97443327				0.0227106	Nab2	chr10-127721460-127722590
-0.164802	Lncenc1	chr13-97444998-97445499				0.171362	Nemp1	chr10-127721460-127722590
-0.0282742	Lncenc1	chr13-97451002-97451824				-0.0587006	Ltbr	chr6-125322445-125323302
-0.15404	Lncenc1	chr13-97468788-97469822				0.156864	Ltbr	chr6-125340104-125340757
-0.04047	Lncenc1	chr13-97604392-97604899				-0.174018	Scnn1a	chr6-125550724-125551239
-0.0190626	Olfml2b	chr1-170678558-170680256				0.156864	Tac2	chr10-127734349-127734895
-0.0794018	Gm2379	chr13-97576918-97577783				0.361355	Tnfrsf1a	chr6-125376970-125377950
0.489351	Gm41030	chr13-97604392-97604899				0.607571	Tnfrsf1a	chr6-125378030-125378580
0.0396545	Gm5086	chr13-97651087-97652841				0.644565	Tnfrsf1a	chr6-125412802-125413954
-0.22983	Gm5086	chr13-97676264-97677282				0.691206	Tnfrsf1a	chr6-125418680-125419412
0.213696	Gm5086	chr13-97677723-97678912				0.609704	Tnfrsf1a	chr6-125424088-125424639
-0.19124	Gm5086	chr13-97902987-97904357				-0.147647	Tnfrsf1a	chr6-125529430-125530052
-0.137148	Gm5086	chr13-97922889-97923560				0.126458	Tac2	chr10-127838440-127839139
0.254762	Zmynd11	chr13-9795701-9796828				-0.174018	Plekhg6	chr6-125430461-125431458
0.45045	5330416C01Rik	chr13-97778461-97779378				-0.264784	Cd9	chr6-125550724-125551239
0.126336	5330416C01Rik	chr13-97856087-97856686				-0.120662	Gm26728	chr6-125550724-125551239
0.21087	5330416C01Rik	chr13-97902987-97904357				-0.149205	Kcna1	chr6-126731576-126733247
0.325129	5330416C01Rik	chr13-97922889-97923560				0.00987681	Cs	chr10-128642722-128643233
0.0125589	Gm41031	chr13-97857076-97858311				-0.0874187	Gm26673	chr6-126752537-126753095
0.0565403	Gm41031	chr13-97989434-97990164				-0.426238	Kcna6	chr6-126782885-126784658
-0.137312	Gm41031	chr13-97990868-97991461				-0.121766	Dyrk4	chr6-127011722-127012486
-0.166677	Gm41031	chr13-98170860-98172843				-0.187218	Tigar	chr6-127177410-127177945
-0.0793249	Gm41031	chr13-97954876-97956420				-0.27252	Ccnd2	chr6-127329098-127331085
0.353167	Jph1	chr1-17162744-17164177				-0.189328	9330179D12Rik	chr6-127329098-127331085
-0.0485413	Arhgef28	chr13-98239922-98240699				-0.129327	Ccnd2	chr6-127348878-127350019
-0.209569	Arhgef28	chr13-98300250-98301209				0.216116	9330179D12Rik	chr6-127348878-127350019
-0.19379	Utp15	chr13-98294962-98295552				0.225194	Ccnd2	chr6-127404007-127405253
-0.109973	Ankra2	chr13-98294962-98295552				0.497788	9330179D12Rik	chr6-127404007-127405253
0.107286	Utp15	chr13-98596650-98597393				0.215544	Ccnd2	chr6-127416481-127417213
-0.107692	Ankra2	chr13-98596650-98597393				-0.0432231	9330179D12Rik	chr6-127416481-127417213
-0.095911	Tmem171	chr13-98976327-98976837				0.27422	Prmt8	chr6-127853122-127854736
0.147777	Fcho2	chr13-98966470-98967065				0.465427	Gm42738	chr6-127853122-127854736
0.0547109	Fcho2	chr13-99107826-99108350				0.181859	Prmt8	chr6-127933699-127934531
0.408811	Fcho2	chr13-99127239-99128882				0.0966673	Gm42738	chr6-127933699-127934531
-0.00473682	Sdhc	chr1-171192834-171194404				0.0982466	Prmt8	chr6-128157595-128159623
-0.0987598	Mpz	chr1-171192834-171194404				0.280515	Gm42738	chr6-128157595-128159623
0.0982968	Tnpo1	chr13-99086007-99086511				-0.379215	Prmt8	chr6-127925643-127926507
-0.280892	Tnpo1	chr13-99091566-99092782				0.295293	Gm38901	chr6-128069962-128071754
-0.219149	Tnpo1	chr13-99092875-99094001				0.0575345	Tspan11	chr6-127980808-127982847
0.423667	Gm35215	chr13-99055467-99056570				-0.176815	Tspan11	chr6-128004445-128005814
0.337474	Gm35215	chr13-99083644-99084487				0.228781	Tspan11	chr6-128157595-128159623
0.0388352	Gm35215	chr13-99137970-99138886				0.131128	Gm10010	chr6-128465884-128466551
-0.0142176	A930014D07Rik	chr13-99399271-99399815				0.0172414	Clec2d	chr6-129182544-129183212
-0.226443	2310020H05Rik	chr13-99397026-99398830				0.239909	Clec2d	chr6-129333229-129334293
0.266277	Gm807	chr13-99124720-99125367				-0.120662	2310001H17Rik	chr6-129399853-129400694
0.200642	Gm807	chr13-99191206-99192390				-0.0807204	Gm47861	chr6-129399853-129400694
0.0902787	Gm807	chr13-99246412-99247030				0.153891	Gm44275	chr6-135363965-135365454
0.42762	Gm807	chr13-99316748-99317757				0.188442	Wbp11	chr6-137178946-137179635
0.578688	Gm807	chr13-99441594-99442187				0.328551	BC049715	chr6-137178946-137179635
0.0291677	Gm28783	chr1-17337345-17338448				0.0849067	Smco3	chr6-136887695-136888421
0.621979	Fcer1g	chr1-171439918-171440751				0.294831	Smco3	chr6-136920226-136921128
0.793309	Map1b	chr13-99590629-99592032				0.152304	Smco3	chr6-137069730-137070564
-0.0121421	Gm26559	chr13-99590629-99592032				0.474364	Smco3	chr6-137125312-137125986
-0.0475033	Map1b	chr13-99644467-99645262				0.467414	Smco3	chr6-137142124-137143377
-0.294721	Gm26559	chr13-99644467-99645262				0.436226	Smco3	chr6-137187304-137187928
0.698018	Map1b	chr13-99769764-99770748				0.239909	Art4	chr6-136946815-136947507
-0.0426694	Gm26559	chr13-99769764-99770748				0.422318	Art4	chr6-136980090-136981361
0.530213	Map1b	chr13-99837215-99838472				0.361987	Art4	chr6-137087796-137088833
-0.0283315	Gm26559	chr13-99837215-99838472				0.65975	Art4	chr6-137135300-137136272
0.62809	Map1b	chr13-99966928-99967732				0.393103	Erp27	chr6-137104581-137105564
-0.0215614	Gm26559	chr13-99966928-99967732				0.0319888	Utrn	chr10-12911334-12912697
0.383985	Map1b	chr13-99537491-99538556				-0.190196	Utrn	chr10-12993125-12993856
-0.207101	Gm26559	chr13-99537491-99538556				-0.0593353	Rerg	chr6-137187304-137187928
-0.0613969	Map1b	chr13-99723646-99724981				0.164272	Rerg	chr6-137195109-137195610
0.0151718	Gm26559	chr13-99723646-99724981				0.234576	Rerg	chr6-137205693-137206732
0.504852	Map1b	chr13-99739039-99740379				-0.0472466	Rerg	chr6-137245021-137245591
-0.190686	Gm26559	chr13-99739039-99740379				-0.115574	Rerg	chr6-137245689-137246328
0.367622	Map1b	chr13-99842341-99843392				0.229532	Rerg	chr6-137266048-137267619
-0.0248785	Gm26559	chr13-99842341-99843392				0.196844	Rerg	chr6-137267743-137269117
-0.0950067	Ndufs2	chr1-171256019-171256540				0.0441307	Rerg	chr6-137273505-137274146
-0.0327327	Adamts4	chr1-171256019-171256540				0.29725	Rerg	chr6-137297709-137298495
0.0412132	Map1b	chr13-99858989-99860074				0.176523	Rerg	chr6-137326594-137327570
-0.359909	Gm26559	chr13-99858989-99860074				0.0877817	B230208H11Rik	chr10-13114469-13115499
0.362995	Map1b	chr13-99938784-99939912				0.0283484	Rerg	chr6-137376796-137378158
-0.233507	Gm26559	chr13-99938784-99939912				0.174837	Ptpro	chr6-137262035-137262566
0.077554	Ndufs2	chr1-171613641-171614411				0.122414	Ptpro	chr6-137266048-137267619
-0.33683	Adamts4	chr1-171613641-171614411				-0.051214	Ptpro	chr6-137277376-137278886
0.380889	4930517O19Rik	chr14-100226299-100226859				-0.164808	Ptpro	chr6-137281077-137282616
0.123134	4930517O19Rik	chr14-100232453-100232994				0.0247122	Ptpro	chr6-137405611-137406523
0.224413	Klf12	chr14-100361289-100362417				0.0420786	Ptpro	chr6-137440247-137441167
0.429052	Gm41231	chr14-100361289-100362417				0.104751	Ptpro	chr6-137470653-137472697
0.510735	Klf12	chr14-100460900-100462284				0.237043	Ptpro	chr6-137519603-137521299
0.393925	Gm41231	chr14-100460900-100462284				-0.138229	Ptpro	chr6-137647401-137650051
-0.223792	Klf12	chr14-100634035-100634984				0.242427	Ptpro	chr6-137690446-137691361
-0.106593	Gm41231	chr14-100634035-100634984				-0.0129131	Plagl1	chr10-13424263-13424974
-0.215285	B4galt3	chr1-171449642-171450201				-0.444614	Aebp2	chr6-140807266-140808130
0.396771	6330576A10Rik	chr14-100460900-100462284				0.167554	Gm30524	chr6-140993558-140994653
0.233903	6330576A10Rik	chr14-100724510-100725451				0.556139	Nuak2	chr1-132317328-132317860
0.0971625	Tbc1d4	chr14-101661253-101662522				-0.147647	Gm28523	chr6-141260047-141261126
-0.35304	Cln5	chr14-103349302-103350458				-0.38355	Pde3a	chr6-141260047-141261126
0.358286	Cln5	chr14-103474437-103475094				-0.147647	Gm28523	chr6-141474115-141475160
0.255757	Cln5	chr14-103478809-103479911				-0.0592609	Pde3a	chr6-141474115-141475160
-0.265945	Fbxl3	chr14-103258583-103259132				-0.0318012	Kcnj8	chr6-142705553-142706408
-0.146303	Mycbp2	chr14-103448974-103450214				0.268304	Kcnj8	chr6-142753603-142754111
0.0578249	4930432J09Rik	chr14-104029529-104030069				-0.286211	Kcnj8	chr6-142793130-142794204
0.0121404	Ndfip2	chr14-105295778-105296652				-0.18299	Kcnj8	chr6-142870192-142870794
0.140828	Ndfip2	chr14-105353471-105354023				-0.177854	Abcc9	chr6-142787925-142789281
0.157717	Ndfip2	chr14-105708144-105709781				0.00573917	Abcc9	chr6-142793130-142794204
0.433426	4930449E01Rik	chr14-105562733-105563756				-0.258496	Abcc9	chr6-142870192-142870794
0.4897	4930449E01Rik	chr14-105565664-105566888				-0.126511	Abcc9	chr6-142732471-142733304
0.652679	F11r	chr1-171439918-171440751				-0.177854	Abcc9	chr6-142787925-142789281
0.56309	4930449E01Rik	chr14-105720588-105722152				-0.241499	Abcc9	chr6-142792160-142793122
0.12807	F11r	chr1-171617447-171618006				0.00573917	Abcc9	chr6-142793130-142794204
0.321952	Gm35909	chr14-105674744-105678034				0.00172411	Cmas	chr6-142800656-142802193
-0.0773643	Gm35909	chr14-105730649-105733909				0.0905577	St8sia1	chr6-142982923-142983485
-0.0238303	Gm35909	chr14-105859447-105860703				-0.252843	Sox5os5	chr6-144875825-144877475
0.688262	9330188P03Rik	chr14-105590973-105591579				0.182262	Gm26666	chr6-145175614-145176189
-0.117555	9330188P03Rik	chr14-105620953-105622286				0.201549	Gm26666	chr6-145432499-145434342
0.174466	9330188P03Rik	chr14-105645228-105645729				-0.0868313	Bcat1	chr6-145488206-145488755
0.138821	9330188P03Rik	chr14-105674744-105678034				0.528793	Lrmp	chr6-145350998-145353125
0.37283	F11r	chr1-171618738-171619471				0.175835	Lrmp	chr6-145359436-145360521
0.31344	9330188P03Rik	chr14-105697176-105698012				0.616034	Lrmp	chr6-145423059-145424182
0.129812	9330188P03Rik	chr14-105730649-105733909				0.164276	Lrmp	chr6-145445175-145446728
0.0221315	9330188P03Rik	chr14-105799319-105799869				0.0172873	Abracl	chr10-18391544-18392102
0.0310464	9330188P03Rik	chr14-105818341-105819384				0.455008	Lrmp	chr6-145450173-145451549
0.165615	Gdap1	chr1-17162744-17164177				-0.0102025	Kras	chr6-145577390-145579191
-0.0967704	Gm6145	chr14-105645228-105645729				0.369087	Gm15706	chr6-145577390-145579191
0.339457	Gm6145	chr14-105653897-105654971				-0.175318	2010013B24Rik	chr6-145669112-145670061
0.193554	Gm6145	chr14-105664411-105665569				0.356509	Ect2l	chr10-18334478-18335101
0.407284	Gm6145	chr14-105674744-105678034				0.815584	Gm15499	chr6-145445175-145446728
0.0753844	Gm6145	chr14-105697176-105698012				0.856381	Gm15499	chr6-145456874-145457610
0.310191	Gm6145	chr14-105730649-105733909				0.350397	Gm15499	chr6-145545770-145546906
0.179751	Gm6145	chr14-105799319-105799869				0.0722407	Gm15499	chr6-145604023-145604567
0.483186	Gm6145	chr14-105859447-105860703				0.284301	Gm15499	chr6-145704299-145704966
0.278129	Gm6145	chr14-105979331-105980499				0.747382	Gm15499	chr6-145731726-145732879
-0.0129501	B930036N10Rik	chr1-171618738-171619471				0.298317	Gm15499	chr6-145522705-145523518
-0.137998	Alyref2	chr1-171618738-171619471				0.385412	Ect2l	chr10-18366387-18367783
0.544278	Gpc5	chr14-115195828-115197044				0.287985	Gm15499	chr6-145730626-145731513
0.586689	Gpc5	chr14-115444465-115445527				0.133009	Lmntd1	chr6-145725708-145726363
0.361919	Gpc5	chr14-115473537-115474105				-0.120662	Tuba3b	chr6-145758170-145759483
0.12692	Ptprg	chr14-11761246-11762227				0.540853	Ect2l	chr10-18471530-18472989
0.0451887	Ptprg	chr14-11997376-11998228				0.651724	Gm15704	chr6-145755725-145757136
0.268489	Gpc6	chr14-116928311-116929286				0.317846	Rassf8	chr6-145755725-145757136
0.463722	Gpc6	chr14-117238741-117239963				0.198386	Gm15704	chr6-145757302-145757803
-0.0594522	Dct	chr14-118230218-118231390				0.178017	Rassf8	chr6-145757302-145757803
-0.0728543	Gpr180	chr14-118179832-118181304				-0.120662	Gm15704	chr6-145828845-145829720
0.303444	Gm32093	chr14-118436703-118438063				-0.129327	Rassf8	chr6-145828845-145829720
-0.398474	Vangl2	chr1-172397279-172397861				-0.263231	Ccdc28a	chr10-18400180-18400768
0.18684	Gm27198	chr14-118737033-118737914				-0.126511	Gm10827	chr10-18400180-18400768
-0.332871	Gm27198	chr14-118767926-118768701				0.208634	Sspnos	chr6-145977571-145978396
-0.192697	Gm27198	chr14-118828467-118829004				0.53448	Sspnos	chr6-146154611-146155144
-0.174935	Gm27198	chr14-118860073-118861113				0.312951	Sspnos	chr6-146167856-146168465
-0.0498332	Gm49179	chr14-118891115-118891946				0.42257	Sspnos	chr6-146207153-146208010
-0.168425	Gm49179	chr14-118922119-118922672				-0.201654	Nuak2	chr1-132556699-132558783
0.144489	Dnajc3	chr14-118941965-118942646				-0.0263729	Nhsl1	chr10-18400936-18401508
-0.276656	Dnajc3	chr14-119247693-119249919				-0.284111	Arntl2	chr6-146833385-146833956
0.329706	Hs6st3	chr14-119215550-119219103				-0.00624561	Arntl2	chr6-147218929-147220161
0.304508	Hs6st3	chr14-119247693-119249919				-0.0434157	Ppfibp1	chr6-147121163-147121821
0.278596	Hs6st3	chr14-119250234-119250875				0.173663	Ppfibp1	chr6-147240089-147240655
0.294474	Hs6st3	chr14-119463427-119465931				-0.191612	Mansc4	chr6-147209907-147210985
0.274524	Hs6st3	chr14-119488838-119489802				0.541959	1700049E15Rik	chr6-147929967-147930801
-0.162356	Nhlh1	chr1-172116053-172116636				0.0903388	Far2os2	chr6-148051894-148053128
0.2629	4930404K13Rik	chr14-119799985-119800896				-0.0250775	Far2	chr6-148051894-148053128
0.274366	4930404K13Rik	chr14-119851945-119853073				-0.0214988	Tmtc1	chr6-148467221-148468508
0.340644	4930404K13Rik	chr14-119856739-119858322				0.0441307	Mdfic	chr6-15727646-15728460
0.351607	4930404K13Rik	chr14-120154379-120155283				0.116124	Mdfic	chr6-15737204-15737950
0.340644	4930404K13Rik	chr14-119856739-119858322				0.171752	Mdfic	chr6-15910382-15911318
0.570798	4930404K13Rik	chr14-120172598-120173378				-0.322048	Tes	chr6-17087288-17087991
-0.225733	Nhlh1	chr1-172288722-172289364				-0.043161	Tes	chr6-17211175-17211901
-0.188248	Mbnl2	chr14-120441145-120442482				0.0763618	Tes	chr6-17263839-17264798
-0.0602763	Mbnl2	chr14-120534722-120535294				0.115847	Gm4876	chr6-17198790-17199441
-0.122578	Mbnl2	chr14-120587843-120588499				-0.109563	Gm4876	chr6-17309188-17309780
0.142335	Gm26679	chr14-120434917-120435502				0.312991	D830026I12Rik	chr6-17214701-17215300
0.294168	Gm26679	chr14-120435697-120436339				-0.339852	D830026I12Rik	chr6-17409656-17410494
0.374752	Nhlh1	chr1-172158841-172159384				0.160983	D830026I12Rik	chr6-17464848-17465568
0.0679812	Gm26679	chr14-120496131-120497335				0.160983	D830026I12Rik	chr6-17475854-17476536
-0.024446	Gm49008	chr14-120823408-120823960				-0.0476219	Cav1	chr6-17515843-17516765
0.320572	Gm49008	chr14-120840771-120841777				0.502571	Gm3289	chr6-22215900-22217010
0.197432	Gm49008	chr14-120869110-120869689				0.365109	Wnt16	chr6-22423193-22424021
0.104821	Gm49008	chr14-120892228-120892843				-0.351371	Ptprz1	chr6-22887119-22887659
0.544956	Gm41253	chr14-120892228-120892843				-0.118678	Ptprz1	chr6-22887813-22888764
0.51688	Nhlh1	chr1-172324599-172325554				0.136482	Aass	chr6-23291078-23292086
0.51358	Farp1	chr14-121081905-121083266				0.0454941	Aass	chr6-23314172-23314856
0.479355	Farp1	chr14-121130243-121131009				-0.101617	Perp	chr10-19043395-19044560
0.144905	Pex19	chr1-172140726-172141382				-0.00323973	Fezf1	chr6-23259959-23261085
0.599997	Farp1	chr14-121219093-121220164				-0.156475	Fezf1	chr6-23314172-23314856
0.395297	Farp1	chr14-121253925-121255350				-0.0318012	Fezf1	chr6-23353401-23355082
0.354296	Farp1	chr14-121291784-121292893				-0.286211	Fezf1	chr6-23410218-23412045
-0.423162	Pex19	chr1-172200622-172201810				-0.286211	Fezf1	chr6-23294281-23295147
-0.186477	Stk24	chr14-121602508-121603091				0.301749	Fezf1	chr6-23305525-23306605
-0.152338	Pex19	chr1-172270249-172272617				-0.156475	Fezf1	chr6-23457659-23458252
0.0806942	Dock9	chr14-121946085-121947576				-0.00996024	Zfp800	chr6-28460465-28461352
0.283811	Gpr183	chr14-121969458-121970492				0.250455	Tnfaip3	chr10-19470665-19472925
0.182567	Gpr183	chr14-121996801-121997306				0.524102	Gm3294	chr6-29011242-29012167
0.35476	Pex19	chr1-172357321-172358021				-0.589772	Prrt4	chr6-29434788-29435726
0.467786	Clybl	chr14-122223391-122225137				-0.0957378	Impdh1	chr6-29382383-29383134
0.306821	Clybl	chr14-122229901-122231221				-0.0137931	Fam71f1	chr6-29513143-29513807
0.40457	Clybl	chr14-122447500-122448026				-0.186548	Calu	chr6-29430621-29431986
0.0241378	Clybl	chr14-122454800-122455688				0.0874187	Ccdc136	chr6-29399884-29400417
0.17022	Clybl	chr14-122481010-122481582				0.424168	Flnc	chr6-29685097-29686424
0.362263	Clybl	chr14-122482134-122483142				-0.148937	Atp6v1f	chr6-29716872-29719831
0.174946	Clybl	chr14-122484914-122485695				-0.0153375	Irf5	chr6-29528754-29529803
-0.00461631	Dcaf8	chr1-172200622-172201810				0.248597	Irf5	chr6-29696492-29697321
-0.295181	Dcaf8	chr1-172202208-172203622				0.109291	Irf5	chr6-29745121-29746072
-0.219254	Dcaf8	chr1-172286555-172287403				-0.322048	Smo	chr6-29993628-29994638
0.0225615	Dcaf8	chr1-172295578-172296699				-0.263231	Strip2	chr6-29993628-29994638
-0.0457893	Dcaf8	chr1-172299379-172300803				-0.284111	Podxl	chr6-31970288-31970847
0.507324	Gm5089	chr14-122447500-122448026				0.0849067	Nuak2	chr1-132602088-132602657
0.325402	Gm5089	chr14-122452937-122454420				0.239909	Gm33104	chr10-19691725-19692254
0.0799693	Gm5089	chr14-122454800-122455688				-0.101617	Gm13848	chr6-31879080-31879619
0.31811	Gm5089	chr14-122482134-122483142				0.488277	Plxna4os1	chr6-32727713-32729295
0.214925	Gm5089	chr14-122484030-122484570				0.279193	Plxna4os1	chr6-32711623-32712181
0.350924	Gm5089	chr14-122484914-122485695				0.219818	Gm14546	chr6-34291978-34293527
0.155707	Dcaf8	chr1-172306086-172307543				0.0261322	Gm14546	chr6-34603654-34604155
0.0362374	Gm5089	chr14-122607322-122608126				0.443346	Akr1b8	chr6-34603654-34604155
0.507324	Gm5089	chr14-122447500-122448026				0.110352	Gm33104	chr10-19704345-19705099
0.325402	Gm5089	chr14-122452937-122454420				-0.0864463	Cald1	chr6-34717127-34717702
0.0799693	Gm5089	chr14-122454800-122455688				-0.264391	9330158H04Rik	chr6-36672273-36673950
0.240939	Gm5089	chr14-122481010-122481582				-0.383606	Chrm2	chr6-36672273-36673950
0.31811	Gm5089	chr14-122482134-122483142				-0.21614	Ptn	chr6-36867496-36868714
0.214925	Gm5089	chr14-122484030-122484570				-0.174414	Dgki	chr6-37425753-37426757
0.350924	Gm5089	chr14-122484914-122485695				0.54298	Gm33104	chr10-19740061-19741076
0.0362374	Gm5089	chr14-122607322-122608126				-0.258199	Dgki	chr6-37618914-37619641
0.378722	Gm5089	chr14-122714803-122715385				0.422318	Calcr	chr6-3855520-3856303
0.341996	Dcaf8	chr1-172349485-172350817				-0.149996	Tmem178b	chr6-39896349-39896982
-0.014293	Gm5089	chr14-122715970-122716850				-0.0383637	Gm26833	chr6-39896349-39896982
0.325402	Gm5089	chr14-122452937-122454420				0.337855	Tmem178b	chr6-39916424-39919693
0.0799693	Gm5089	chr14-122454800-122455688				-0.038331	Gm26833	chr6-39916424-39919693
0.240939	Gm5089	chr14-122481010-122481582				0.172133	Tmem178b	chr6-40152048-40153462
0.31811	Gm5089	chr14-122482134-122483142				-0.120662	Gm26833	chr6-40152048-40153462
0.214925	Gm5089	chr14-122484030-122484570				0.277575	Gng11	chr6-4404932-4405808
0.280851	Dcaf8	chr1-172357321-172358021				0.152304	Gng11	chr6-4418803-4419691
0.350924	Gm5089	chr14-122484914-122485695				0.0246886	Gng11	chr6-4415169-4415712
0.385905	Zic5	chr14-122481010-122481582				0.152304	Gng11	chr6-4418803-4419691
0.54668	Zic5	chr14-122482134-122483142				-0.111055	Wee2	chr6-40443137-40444501
0.384962	Zic5	chr14-122484030-122484570				-0.0910731	Bet1	chr6-4449974-4451316
0.54668	Zic5	chr14-122484914-122485695				-0.0587087	Fam131b	chr6-42378988-42379564
0.474777	Dcaf8	chr1-172358299-172359639				0.288547	Fam131b	chr6-42692002-42693400
-0.0204767	Zic5	chr14-122607322-122608126				-0.156475	Arhgef5	chr6-43295730-43298055
0.417	Zic5	chr14-122714803-122715385				0.0868313	Zfp956	chr6-48201207-48202118
-0.111533	Zic5	chr14-122715970-122716850				0.0163759	AI854703	chr6-48628750-48630100
0.00366196	Zic5	chr14-122719841-122720379				0.0657103	AI854703	chr6-48855342-48856193
0.172997	2610035F20Rik	chr14-122481010-122481582				0.179851	AI854703	chr6-48982226-48982797
0.385905	Zic2	chr14-122481010-122481582				-0.101617	Gimap5	chr6-48869665-48870847
0.230591	2610035F20Rik	chr14-122482134-122483142				-0.172907	Gm44764	chr6-49021016-49022698
0.54668	Zic2	chr14-122482134-122483142				0.558237	Gm44764	chr6-49055386-49056305
0.0760474	2610035F20Rik	chr14-122484030-122484570				0.142557	Gm44764	chr6-49228213-49228792
0.384962	Zic2	chr14-122484030-122484570				0.260792	Gm44764	chr6-48869665-48870847
0.238205	2610035F20Rik	chr14-122484914-122485695				-0.120662	Il20ra	chr10-19839652-19840410
0.294749	Zic2	chr14-122484914-122485695				0.0395073	Tra2a	chr6-49586409-49586984
-0.0447338	2610035F20Rik	chr14-122607322-122608126				-0.129156	Tra2a	chr6-49749562-49750743
0.554235	Zic2	chr14-122607322-122608126				0.0442043	Ccdc126	chr6-49654439-49655164
0.0491429	2610035F20Rik	chr14-122719841-122720379				-0.00502125	Npy	chr6-49967875-49968434
0.00366196	Zic2	chr14-122719841-122720379				-0.101359	Il20ra	chr10-19714940-19715978
-0.0409534	Gm10837	chr14-122607322-122608126				-0.0318012	Npy	chr6-49968477-49969000
0.522031	Gm10837	chr14-122662506-122664472				-0.286353	Osbpl3	chr6-50526400-50527206
0.49713	Cdh20	chr1-104827676-104829076				0.300354	4921507P07Rik	chr6-50636931-50637450
-0.572422	3830406C13Rik	chr14-12350716-12351218				0.0934653	4921507P07Rik	chr6-50976566-50977910
-0.293344	3830406C13Rik	chr14-12689869-12690793				0.338458	4921507P07Rik	chr6-50985187-50985965
0.309306	Ggact	chr14-122974502-122975369				-0.120662	Il20ra	chr10-19839652-19840410
0.422141	4930594M22Rik	chr14-122974502-122975369				0.253489	4921507P07Rik	chr6-50986246-50987103
0.339457	Tmtc4	chr14-123062893-123063408				-0.383007	C530044C16Rik	chr6-51005418-51006770
-0.162672	Tmtc4	chr14-123232525-123233411				-0.191191	C530044C16Rik	chr6-51076576-51079158
0.560573	Fezf2	chr14-12350716-12351218				0.138883	C530044C16Rik	chr6-50806229-50807278
0.44808	Fezf2	chr14-12454358-12455970				-0.108531	C530044C16Rik	chr6-50880694-50881496
0.502582	Fezf2	chr14-12459018-12460368				0.40269	Il20ra	chr10-19853104-19853605
0.628148	Fezf2	chr14-12465983-12466798				-0.238685	Skap2	chr6-52058050-52058599
0.320033	Fezf2	chr14-12506059-12506596				0.393453	Gm44077	chr6-52058050-52058599
0.295445	Fezf2	chr14-12506948-12507538				0.201775	Skap2	chr6-52303387-52303964
0.202966	Fezf2	chr14-12591711-12593656				0.19038	Gm44077	chr6-52303387-52303964
0.232283	Fezf2	chr14-12642998-12643649				-0.292359	Hoxa4	chr6-52197180-52197721
0.219649	Gm5087	chr14-13328462-13329050				-0.0910089	Hoxa3	chr6-52270366-52270976
0.338306	Synpr	chr14-13328462-13329050				0.0755043	Hoxa3	chr6-52442914-52444317
-0.112905	Gm5087	chr14-13335359-13337025				-0.245	Hoxa7	chr6-52305788-52306647
0.275861	Synpr	chr14-13335359-13337025				0.582759	Hoxa10	chr6-52471326-52471832
0.134607	Gm5087	chr14-13344071-13344845				-0.175318	Hoxa13	chr6-52678834-52679367
0.383035	Synpr	chr14-13344071-13344845				-0.0659323	Creb5	chr6-53314431-53314952
0.2928	Pea15a	chr1-172242171-172242931				-0.0527459	Creb5	chr6-53389880-53390948
-0.0332221	Gm5087	chr14-13356980-13357764				-0.581485	Creb5	chr6-53538894-53539426
0.109091	Synpr	chr14-13356980-13357764				-0.172435	Creb5	chr6-53675675-53676345
0.190547	Gm5087	chr14-13446687-13448024				-0.389964	Creb5	chr6-53698006-53698581
0.494924	Synpr	chr14-13446687-13448024				-0.457786	Creb5	chr6-53724537-53725138
0.0549055	Gm5087	chr14-13553552-13555127				-0.724251	Creb5	chr6-53735429-53736233
0.25418	Synpr	chr14-13553552-13555127				0.0626224	Gm16499	chr6-53840603-53841373
-0.230249	Gm5087	chr14-13578005-13579675				0.0626224	Gm16499	chr6-53840603-53841373
-0.110321	Synpr	chr14-13578005-13579675				0.0909883	Gm16499	chr6-53905400-53905901
-0.354417	Nek10	chr14-14842597-14843534				0.0909883	Gm16499	chr6-53905400-53905901
0.103998	Pea15a	chr1-172277063-172277582				-0.156863	Gm16499	chr6-53950346-53952352
0.334538	Gm31517	chr14-15416600-15417355				-0.156863	Gm16499	chr6-53950346-53952352
0.351442	Oxsm	chr14-16432740-16433826				0.0909883	Gm16499	chr6-53968426-53969614
0.0647365	Ngly1	chr14-16432740-16433826				0.0909883	Gm16499	chr6-53968426-53969614
0.322343	Oxsm	chr14-16599011-16599934				0.0909883	Gm16499	chr6-54030281-54031538
-0.0692382	Ngly1	chr14-16599011-16599934				0.0909883	Gm16499	chr6-54030281-54031538
0.0889579	Gm48163	chr14-16379741-16380923				0.0909883	Gm16499	chr6-54047358-54047927
-0.427112	Top2b	chr14-16379741-16380923				0.0909883	Gm16499	chr6-54047358-54047927
0.0871976	Pea15a	chr1-172303975-172304974				0.0627754	Gm16499	chr6-54079794-54081329
0.355002	Thrb	chr14-17912327-17913752				0.0627754	Gm16499	chr6-54079794-54081329
0	Thrb	chr14-17941165-17941730				0.156015	Gm16499	chr6-54141085-54142828
0.209491	Thrb	chr14-17951557-17953192				0.156015	Gm16499	chr6-54141085-54142828
0.355002	Thrb	chr14-17912327-17913752				-0.0323012	Gm16499	chr6-54160566-54161947
0	Thrb	chr14-17941165-17941730				-0.0323012	Gm16499	chr6-54160566-54161947
0.32692	Gm48321	chr14-18223123-18223666				0.340944	Gm16499	chr6-54166206-54167856
0.0531118	Nr1d2	chr14-18326744-18327768				0.340944	Gm16499	chr6-54166206-54167856
0.380349	Rpl15	chr14-18585765-18587110				-0.111055	Slc35d3	chr10-19876545-19877403
-0.225641	Nkiras1	chr14-18585765-18587110				0.430668	Gm16499	chr6-54210771-54211272
0.380901	Pea15a	chr1-172306086-172307543				0.430668	Gm16499	chr6-54210771-54211272
0.596272	Ube2e2	chr14-18939463-18941078				0.0626224	Gm16499	chr6-53840603-53841373
-0.149428	Nid2	chr14-19768943-19770255				-0.0607457	Tril	chr6-53840603-53841373
0.0926217	Rtraf	chr14-19903838-19906215				0.0626224	Gm16499	chr6-53862849-53863469
0.320251	Rtraf	chr14-19919193-19921061				-0.0607457	Tril	chr6-53862849-53863469
0.541275	Gm48283	chr14-19944550-19946984				-0.00145989	Gm16499	chr6-53943687-53944732
0.492354	Pea15a	chr1-172358299-172359639				-0.174185	Tril	chr6-53943687-53944732
0.35964	Gng2	chr14-20047240-20049326				0.0909883	Gm16499	chr6-54030281-54031538
0.232281	Gm17224	chr1-172326067-172326619				-0.0882614	Tril	chr6-54030281-54031538
-0.292153	Kcnk16	chr14-20618702-20619864				0.226222	Gm16499	chr6-54067080-54068516
0.179177	Ecd	chr14-20473992-20475092				0.35817	Tril	chr6-54067080-54068516
0.320372	Fam149b	chr14-20473992-20475092				-0.0323012	Gm16499	chr6-54160566-54161947
0.14251	Ecd	chr14-20564608-20565148				0.0603453	Tril	chr6-54160566-54161947
0.107533	Fam149b	chr14-20564608-20565148				-0.0807204	4933406P04Rik	chr10-20398058-20399491
0.253711	Mrps16	chr14-20477184-20477710				-0.0197536	Bclaf1	chr10-20398058-20399491
0.379213	Mrps16	chr14-20564608-20565148				-0.242342	Cpvl	chr6-54020089-54020675
-0.272478	Mrps16	chr14-20616338-20616888				0.516304	4921529L05Rik	chr6-54020089-54020675
-0.0911231	Anxa7	chr14-20616338-20616888				-0.262286	Chn2	chr6-54132238-54133205
0.045011	Ppp3cb	chr14-20621767-20622647				-0.185648	Chn2	chr6-54253284-54254424
0.161491	1810062O18Rik	chr14-20621767-20622647				-0.291979	Gm15527	chr6-54432857-54433647
0.11082	Ppp3cb	chr14-20955062-20956481				-0.101617	Prr15	chr6-54435587-54436145
0.238515	1810062O18Rik	chr14-20955062-20956481				-0.120662	F730311O21Rik	chr1-132350630-132351849
-0.128812	Casq1	chr1-172278193-172279253				-0.0807204	Inmt	chr6-55410065-55411475
-0.406309	Usp54	chr14-20789507-20790060				-0.0555556	Inmt	chr6-55437423-55438456
0.017845	2810402E24Rik	chr14-20789507-20790060				0.572091	Ghrhr	chr6-55399788-55400549
-0.183396	Casq1	chr1-172349485-172350817				0.365109	6430584L05Rik	chr6-55744559-55746340
0.376495	Sec24c	chr14-20798676-20799250				0	Neurod6	chr6-55744559-55746340
0.56537	Sec24c	chr14-20884963-20885971				-0.611052	Pde1c	chr6-56810615-56811361
0.258876	Fut11	chr14-20737210-20737734				-0.0430921	Pde7b	chr10-20854490-20856082
0.205184	6230400D17Rik	chr14-20780092-20780874				0.061598	Slc25a13	chr6-6467182-6468188
0.217443	Chchd1	chr14-20780092-20780874				0.618227	Atoh1	chr6-64996782-64997329
0.185243	6230400D17Rik	chr14-20785010-20785693				0.0909883	Ndnf	chr6-65858814-65859675
0.141754	Chchd1	chr14-20785010-20785693				0.135682	Ndnf	chr6-65923410-65924167
-0.114739	Zswim8	chr14-20970046-20971534				0.0559425	Sem1	chr6-6801471-6802965
0.066418	Ndst2	chr14-20964186-20965043				-0.0748481	Sem1	chr6-6860231-6861128
0.166091	Ndst2	chr14-20997316-20998133				0.0193078	Sem1	chr6-6889665-6890704
0.169237	Camk2g	chr14-20819232-20820241				-0.195954	Gm20618	chr6-6873987-6876224
0.415371	Gm30108	chr14-20819232-20820241				0.295119	Gm20618	chr6-6816633-6817328
0.460548	Camk2g	chr14-20958697-20959399				-0.195954	Gm20618	chr6-6873987-6876224
0.12624	Gm30108	chr14-20958697-20959399				-0.0807204	Gadd45a	chr6-67074769-67075330
0.275801	Camk2g	chr14-20961010-20961952				-0.30391	E230016M11Rik	chr6-67074769-67075330
0.0223067	Gm30108	chr14-20961010-20961952				0.248668	Gadd45a	chr6-67075881-67076792
0.201226	Camk2g	chr14-20983792-20984362				-0.121208	E230016M11Rik	chr6-67075881-67076792
0.0647254	Gm30108	chr14-20983792-20984362				0.726483	Gadd45a	chr6-67130522-67131450
-0.00741863	Camk2g	chr14-21019965-21020912				0.260494	E230016M11Rik	chr6-67130522-67131450
0.00575451	Gm30108	chr14-21019965-21020912				-0.210133	A430010J10Rik	chr6-67481676-67482378
0.329098	Camk2g	chr14-21102111-21102687				-0.221965	Dlx6	chr6-6866952-6867586
0.197941	Gm30108	chr14-21102111-21102687				-0.457485	Dlx6	chr6-6873987-6876224
0.521822	Vcl	chr14-20955062-20956481				-0.0372219	Dlx6	chr6-6878716-6879792
0.0190102	Vcl	chr14-20968260-20969516				0.361987	Dlx6	chr6-6915036-6915620
0.598127	Vcl	chr14-20976601-20977310				-0.367091	Dlx6os1	chr6-6884653-6885412
0.112969	Vcl	chr14-20983792-20984362				-0.367091	Dlx6os1	chr6-6884653-6885412
0.265215	Vcl	chr14-20993234-20993806				-0.383007	Dlx6os1	chr6-7119203-7120622
0.17886	Vcl	chr14-21031427-21032684				-0.383007	Dlx6os1	chr6-7119203-7120622
0.338306	Vcl	chr14-21107216-21108009				-0.457185	Dlx6os1	chr6-6873987-6876224
0.16302	Vcl	chr14-21115891-21116455				-0.457185	Dlx6os1	chr6-6873987-6876224
-0.106175	Ap3m1	chr14-21368988-21369615				-0.165552	Dlx6os1	chr6-6878716-6879792
-0.107714	Adk	chr14-21368988-21369615				-0.165552	Dlx6os1	chr6-6878716-6879792
0.538289	4930519K11Rik	chr14-24008193-24008742				0.441173	Foxi3	chr6-71012566-71013665
0.489789	4930519K11Rik	chr14-24018401-24018922				0.0107603	Gm5420	chr10-21992391-21993517
0.620489	4930519K11Rik	chr14-24020674-24021577				-0.0232406	Reep1	chr6-71722483-71724121
0.155341	4930542C16Rik	chr14-24757203-24757744				0.383436	St3gal5	chr6-72216474-72217531
0.155508	4930428N03Rik	chr14-24757203-24757744				0.249099	Vamp5	chr6-72692349-72693429
0.121003	4930542C16Rik	chr14-24865359-24866469				0.123115	Vamp8	chr6-72678582-72679118
0.0173683	4930428N03Rik	chr14-24865359-24866469				0.00561048	Tcf7l1	chr6-72989738-72990978
0.396819	4930542C16Rik	chr14-24939374-24940490				-0.164808	Tcf7l1	chr6-73018591-73019786
-0.0915785	4930428N03Rik	chr14-24939374-24940490				-0.161137	Tcf7l1	chr6-73134260-73135260
0.244777	4930542C16Rik	chr14-24959871-24961924				0.5	Gm20560	chr6-73038211-73039138
0.53997	4930428N03Rik	chr14-24959871-24961924				0.239909	Gm20560	chr6-73134260-73135260
-0.019574	4930542C16Rik	chr14-24994931-24995717				0.156864	Gm20560	chr6-73153601-73154221
-0.328419	4930428N03Rik	chr14-24994931-24995717				-0.0807204	Gm20560	chr6-73045552-73046879
0.132631	Atp1a2	chr1-172299379-172300803				0.645763	Gm20560	chr6-73304036-73304563
0.355254	Atp1a2	chr1-172306086-172307543				0.341918	Gm20560	chr6-73482593-73483112
-0.0671053	Gm38408	chr14-25112740-25113301				-0.318299	Taar3	chr10-23978982-23979828
0.240951	Gm38408	chr14-25174290-25174849				0.0512851	1700065L07Rik	chr6-73485260-73486125
-0.357454	Gm32123	chr14-25261618-25262146				0.438272	4931417E11Rik	chr6-73485260-73486125
0.289276	Gm32123	chr14-25312105-25314118				0.348036	Gm20383	chr6-82032500-82033104
0.172973	Gm32123	chr14-25317478-25318573				-0.123594	Eva1a	chr6-82404226-82404794
0.191212	Gm32123	chr14-25320079-25320605				-0.0882614	Eva1a	chr6-82426214-82427119
0.0844646	Atp1a2	chr1-172307804-172308911				0.133683	Eva1a	chr6-82419959-82420734
-0.0648649	Gm32123	chr14-25340714-25341819				0.260984	Gm15864	chr6-82376030-82377940
0.387806	Gm32123	chr14-25353687-25354302				-0.0624061	Tacr1	chr6-82702582-82703170
0.113331	Gm32123	chr14-25354344-25354898				-0.147647	Gm40614	chr10-24458517-24459567
-0.110544	Gm32123	chr14-25359627-25360449				0.0454941	Hk2	chr6-82863186-82864136
0.33607	Gm32123	chr14-25362256-25363295				-0.14264	Hk2	chr6-83038049-83039179
0.0740008	Gm32123	chr14-25370588-25372401				-0.26716	Hk2	chr6-83233914-83234758
-0.257728	Gm32123	chr14-25487923-25488555				0.247826	Gm32591	chr6-83141606-83143499
-0.291658	Gm32123	chr14-25489184-25489911				-0.0728331	Loxl3	chr6-83185570-83187164
0.0689553	Gm32123	chr14-25497006-25498752				0.554912	Dqx1	chr6-83185570-83187164
0.284819	Atp1a2	chr1-172342638-172343327				0.128261	Gm40614	chr10-24209839-24210576
0.13055	Gm32224	chr14-25135074-25135957				0.0394862	Actg2	chr6-83597892-83599195
0.333256	Gm32224	chr14-25147681-25148232				0.0380214	Actg2	chr6-83612875-83613679
0.0642689	Gm32224	chr14-25185330-25187202				-0.136533	Dysf	chr6-84313674-84314409
0.302519	Atp1a2	chr1-172343769-172344305				0.260494	Dysf	chr6-84353351-84353852
-0.0836756	Gm26660	chr14-25509306-25510237				0.260494	Dysf	chr6-84476398-84477617
0.285573	Gm26660	chr14-25583767-25584547				-0.114875	Gm33024	chr6-84134471-84135800
0.364325	Gm26660	chr14-25662066-25662592				-0.461757	Moxd1	chr10-24224632-24225133
0.286428	Gm26660	chr14-25724776-25726154				-0.225754	Emx1	chr6-85193532-85194546
0.563716	Gm26660	chr14-25739986-25740799				0.154256	Emx1	chr6-85205902-85207378
0.285196	Zmiz1	chr14-25519402-25520222				-0.209395	Emx1	chr6-85232870-85233565
0.141774	Zmiz1os1	chr14-25519402-25520222				-0.383007	Emx1	chr6-85483674-85485220
-0.113899	Gm47920	chr14-25519402-25520222				-0.0432231	Fbxo41	chr6-85517853-85518873
0.729191	Atp1a2	chr1-172349485-172350817				-0.138787	Egr4	chr6-85836765-85837834
-0.0593471	Zmiz1	chr14-25527149-25527804				-0.120662	4930553P18Rik	chr6-86051851-86052909
0.187932	Zmiz1os1	chr14-25527149-25527804				0.369777	4930553P18Rik	chr6-86081227-86082181
0.324439	Gm47920	chr14-25527149-25527804				0.567477	4930553P18Rik	chr6-86102028-86103733
0.36403	Zmiz1	chr14-25565173-25566565				0.389008	Add2	chr6-86058066-86059907
-0.0229728	Zmiz1os1	chr14-25565173-25566565				0.493438	Gm44089	chr6-86322013-86322744
0.362581	Gm47920	chr14-25565173-25566565				-0.301364	Tgfa	chr6-86247633-86248247
0.123238	Zmiz1	chr14-25599519-25601566				-0.291907	Anxa4	chr6-87225376-87226846
0.378214	Zmiz1os1	chr14-25599519-25601566				-0.390851	Antxr1	chr6-87383815-87385413
0.509814	Gm47920	chr14-25599519-25601566				-0.0807204	Prokr1	chr6-87732531-87734555
0.309566	Zmiz1	chr14-25615484-25616578				0.332448	Ica1	chr6-8950842-8951874
-0.112293	Zmiz1os1	chr14-25615484-25616578				-0.149104	Ica1	chr6-9103052-9103633
0.228752	Gm47920	chr14-25615484-25616578				0.186129	Enpp1	chr10-24737141-24738170
0.168947	Zmiz1	chr14-25636092-25636929				0.247826	Gm44204	chr6-89354785-89356238
0.197367	Zmiz1os1	chr14-25636092-25636929				-0.147647	4930512J16Rik	chr6-89393727-89394421
0.128926	Gm47920	chr14-25636092-25636929				0.295293	Chst13	chr6-90336943-90337476
0.39235	Zmiz1	chr14-25662066-25662592				-0.344871	Klf15	chr6-90508004-90508713
0.125288	Zmiz1os1	chr14-25662066-25662592				0.40269	Arg1	chr10-24958137-24958651
0.163945	Gm47920	chr14-25662066-25662592				-0.202486	Nup210	chr6-91201665-91202613
0.156896	Zmiz1	chr14-25708421-25709333				0.482649	Arg1	chr10-25060878-25062284
0.0473472	Zmiz1os1	chr14-25708421-25709333				-0.125544	Wnt7a	chr6-91642760-91643660
0.102045	Gm47920	chr14-25708421-25709333				-0.093562	Slc6a6	chr6-91719166-91720801
0.433665	Zmiz1	chr14-25724776-25726154				-0.18201	Slc6a6	chr6-91838919-91840287
-0.158501	Zmiz1os1	chr14-25724776-25726154				0.388605	4930466I24Rik	chr6-92384077-92384934
0.258573	Gm47920	chr14-25724776-25726154				-0.0260731	Slc25a26	chr6-94665046-94666137
0.381701	Zmiz1	chr14-25739986-25740799				-0.134185	Slc25a26	chr6-94666370-94667219
0.141371	Zmiz1os1	chr14-25739986-25740799				-0.30799	Slc25a26	chr6-94676409-94677870
-0.036998	Gm47920	chr14-25739986-25740799				-0.206119	Slc25a26	chr6-94678718-94679263
0.697328	Zmiz1	chr14-25741105-25741653				-0.26422	Slc25a26	chr6-94680622-94681497
0.248928	Zmiz1os1	chr14-25741105-25741653				-0.136952	Slc25a26	chr6-94681557-94682565
0.136334	Gm47920	chr14-25741105-25741653				-0.344871	Slc25a26	chr6-94686164-94687420
0.443449	Atp1a2	chr1-172357321-172358021				-0.263729	Slc25a26	chr6-94795021-94795923
-0.102366	Gm47921	chr14-25739986-25740799				-0.179835	Slc25a26	chr6-94805335-94805901
0.649189	Gm47921	chr14-25556408-25557974				-0.263729	Slc25a26	chr6-94811764-94812498
-0.209941	Gm47921	chr14-25679576-25680312				-0.263729	Slc25a26	chr6-94898910-94899515
0.656115	Atp1a2	chr1-172358299-172359639				-0.237356	Slc25a26	chr6-94976475-94977245
0.453726	Atp1a2	chr1-172363462-172365354				0.0139161	Gm48893	chr10-26705819-26706400
0.0396823	Atp1a2	chr1-172550000-172551439				0.218547	Lrig1	chr6-94705715-94706377
0.611815	Zcchc24	chr14-25802363-25803043				0.0929622	Suclg2	chr6-95883660-95884453
-0.0705434	Zcchc24	chr14-25807068-25807656				-0.0441307	Rspo3	chr10-29897650-29898391
0.611815	Zcchc24	chr14-25802363-25803043				0.186129	Gm48159	chr10-29897650-29898391
-0.0602693	Anxa11	chr14-25872024-25873629				-0.0427799	Tmf1	chr6-97384799-97385418
0.449167	Slmap	chr14-26550656-26551229				-0.130247	Uba3	chr6-97315194-97315722
-0.248774	Gm36937	chr1-172562368-172563893				0.68911	Lmod3	chr6-97505889-97507428
0.326131	Gm45645	chr14-27877357-27877858				-0.292167	Hs3st5	chr10-36555430-36556526
0.593519	Gm45645	chr14-27891981-27892920				-0.309474	Frmd4b	chr6-97952721-97953382
0.394676	Gm45645	chr14-27975293-27976422				-0.226312	4930595L18Rik	chr6-98632043-98633148
0.357325	Gm45645	chr14-28154872-28155429				0.251285	Prok2	chr6-99760834-99761732
0.353342	Gm45645	chr14-28224665-28226037				-0.175318	Gm26748	chr6-99760834-99761732
0.499375	Kcnj9	chr1-172487779-172488340				-0.0870349	Prok2	chr6-99926972-99927618
0.111917	Gm2670	chr14-28949704-28950267				0.108416	Gm26748	chr6-99926972-99927618
0.348882	Kcnj10	chr1-172343769-172344305				0.0598298	Prok2	chr6-99935317-99935916
0.222178	Cacna2d3	chr14-29873716-29874300				-0.175318	Gm26748	chr6-99935317-99935916
0.709635	Cacna2d3	chr14-29881832-29883344				0.161323	Chrdl2	chr7-100214208-100214793
0.416309	Gm35281	chr14-29881832-29883344				-0.138787	Chrdl2	chr7-100287849-100289009
0.190226	Kcnj10	chr1-172347330-172347856				0.0447119	Relt	chr7-100960931-100961584
0.178358	Il17rb	chr14-30117094-30118035				-0.193679	Arhgef17	chr7-100970287-100971253
-0.314131	Chdh	chr14-30117094-30118035				-0.120662	P2ry2	chr7-101074763-101075314
0.320572	Il17rb	chr14-30139554-30140310				-0.0872576	P2ry2	chr7-101449774-101451773
0.0714168	Chdh	chr14-30139554-30140310				-0.00659323	Pde2a	chr7-101460254-101461105
0.685622	Kcnj10	chr1-172351306-172352082				0.132392	Tpp1	chr7-105777649-105779396
0.0221052	Tkt	chr14-30558883-30560765				-0.192565	Marcks	chr10-37170363-37171261
0.0930274	Tkt	chr14-30594210-30594785				-0.185781	Ppfibp2	chr7-107661098-107661674
0.20993	Tkt	chr14-30649649-30650227				-0.220705	Gm44773	chr7-107661098-107661674
0.419613	Tkt	chr14-30831667-30832168				-0.223874	Ppfibp2	chr7-107702824-107703389
0.287626	Tkt	chr14-30557701-30558206				0.740823	Gm44773	chr7-107702824-107703389
0.233558	Tkt	chr14-30593138-30594181				0.0954759	Ppfibp2	chr7-107751970-107752486
0.0930274	Tkt	chr14-30594210-30594785				-0.147647	Gm44773	chr7-107751970-107752486
0.459471	Tkt	chr14-30670995-30672431				-0.0247902	Tub	chr7-109000191-109001485
0.112022	Tkt	chr14-30828058-30828587				-0.0864463	Tub	chr7-109097128-109097693
0.55573	Kcnj10	chr1-172357321-172358021				-0.471013	Tub	chr7-109101080-109101652
0.0906691	Tkt	chr14-30828968-30829559				-0.321788	Tub	chr7-109129863-109130853
-0.0565483	Tkt	chr14-30888256-30889071				-0.27765	Tub	chr7-109154168-109155532
0.653171	Tkt	chr14-30913932-30914441				-0.190058	Tub	chr7-109155676-109156521
0.0408486	Tkt	chr14-30974075-30974894				-0.0209595	Tub	chr7-109169343-109170906
0.53322	Prkcd	chr14-30649649-30650227				-0.382308	Tub	chr7-109190543-109192297
0.79407	Prkcd	chr14-30670995-30672431				-0.240869	Tub	chr7-109202342-109203650
-0.204348	Prkcd	chr14-30828968-30829559				0.167829	Tub	chr7-109218063-109218612
0.174346	Prkcd	chr14-30888256-30889071				0.295293	Gm44781	chr7-109187122-109187867
0.48067	Prkcd	chr14-30916403-30917444				-0.101617	Gm44781	chr7-109189568-109190240
0.398568	Prkcd	chr14-30627279-30627866				0.156864	Gm26535	chr10-37568110-37568627
0.53322	Prkcd	chr14-30649649-30650227				-0.0807204	Gm28863	chr7-110940849-110942369
0.67296	Prkcd	chr14-30650872-30651463				0.320116	Mrvi1	chr7-111183394-111184455
0.79407	Prkcd	chr14-30670995-30672431				0.0868313	Dkk3	chr7-112183051-112183743
0.174346	Prkcd	chr14-30888256-30889071				0.0105264	Dkk3	chr7-112228844-112229673
0.0196698	Prkcd	chr14-30920882-30921383				0.209165	Dkk3	chr7-112282810-112284809
0.099562	Rft1	chr14-30699579-30700150				-0.0863781	Lama4	chr10-38984136-38985966
-0.118183	Rft1	chr14-30835362-30835932				-0.181671	Mical2	chr7-112268442-112269587
0.377254	Sfmbt1	chr14-30870053-30871417				0.308465	Mical2	chr7-112335939-112337317
0.103975	Itih3	chr14-31171066-31172262				-0.147647	Parvaos	chr7-112695432-112696325
0.352094	Spcs1	chr14-31322023-31322589				0.302562	Far1	chr7-113847401-113847961
0.144348	Glt8d1	chr14-31322023-31322589				0.0164831	Cntn2	chr1-132640978-132641901
-0.111896	Spcs1	chr14-31403437-31404616				0.290871	Far1	chr7-113857808-113858355
-0.34164	Glt8d1	chr14-31403437-31404616				-0.151093	Gm29507	chr7-113773900-113775423
0.0449844	Nt5dc2	chr14-31171066-31172262				0.323033	Gm29507	chr7-113820010-113821237
0.0847267	Stab1	chr14-31403437-31404616				0.391657	Gm29507	chr7-113960697-113962582
-0.139968	Phf7	chr14-31397218-31399783				-0.151093	Gm29507	chr7-113773900-113775423
-0.365563	Bap1	chr14-31397218-31399783				0.391657	Gm29507	chr7-113960697-113962582
0.35159	Gm35823	chr14-31728539-31729374				-0.151093	Gm29507	chr7-113773900-113775423
0.325213	Gm35823	chr14-31729460-31730328				0.391657	Gm29507	chr7-113960697-113962582
0.185861	Dnah1	chr14-31392211-31393810				0.0431088	Spon1	chr7-113791881-113792820
0.187674	Gm49217	chr14-31392211-31393810				-0.336255	Spon1	chr7-113798432-113799374
0.203496	Capn7	chr14-31694663-31695224				-0.129327	Spon1	chr7-113811434-113812222
-0.0793249	Igsf9	chr1-172484864-172485416				0.0689898	Spon1	chr7-113829381-113830229
0.0445209	Mettl6	chr14-31657363-31657879				0.0670079	Spon1	chr7-113845153-113847078
0.231624	Eaf1	chr14-31657363-31657879				-0.0263729	Spon1	chr7-113850229-113851442
0.118185	Mettl6	chr14-31661302-31663309				0.0431088	Spon1	chr7-113878714-113880254
0.201161	Eaf1	chr14-31661302-31663309				-0.158238	Spon1	chr7-113883751-113884509
0.0970339	Tagln2	chr1-172501465-172502223				0.133436	Calca	chr7-114719650-114720195
0.264369	Ankrd28	chr14-32170032-32170619				-0.152904	Sox6os	chr7-116258368-116259000
-0.268798	Dph3	chr14-32327272-32327942				-0.0306107	Sox6os	chr7-116268096-116268962
0.308079	Oxnad1	chr14-32327272-32327942				-0.0455427	Sox6os	chr7-116286127-116287549
0.527424	Ncoa4	chr14-32168151-32169182				0.190842	Sox6os	chr7-116301598-116302171
0.0622263	Ncoa4	chr14-32269319-32270069				-0.311534	Sox6	chr7-116241340-116242121
-0.0476906	Gm46447	chr14-32309765-32310338				-0.413779	1110004F10Rik	chr7-116241340-116242121
-0.02596	Gm46447	chr14-32323083-32323663				0.200829	Sox6	chr7-116208747-116209392
-0.30374	Gm46447	chr14-32681329-32682092				0.262286	1110004F10Rik	chr7-116208747-116209392
-0.0625656	Tmem273	chr14-33229074-33231750				-0.516	Sox6	chr7-116268096-116268962
0.0700987	Tmem273	chr14-33232797-33233364				-0.0780189	1110004F10Rik	chr7-116268096-116268962
0.49184	Tmem273	chr14-33240377-33240894				-0.172893	Plekha7	chr7-116596857-116597374
0.050215	Tmem273	chr14-33249572-33251252				-0.0198321	Plekha7	chr7-116607051-116608050
0.329165	Arhgap22	chr14-33296312-33297831				-0.153432	Itpripl2	chr7-118502112-118503019
0.195275	Gm15512	chr14-33575837-33576354				0.00380214	Itpripl2	chr7-118604806-118605414
0.136471	Mapk8	chr14-33498775-33499385				0.358339	Tmc5	chr7-118922305-118923227
-0.0863177	Cfap45	chr1-172522417-172522983				0.403027	Gm48486	chr10-39596956-39598363
-0.502212	Anxa8	chr14-34331542-34332942				-0.183052	Gprc5b	chr7-119026914-119027415
-0.139289	Npy4r	chr14-34339015-34339924				-0.574567	Gprc5b	chr7-119048400-119049091
0.169944	Shld2	chr14-34331542-34332942				-0.172208	Gprc5b	chr7-119065975-119066476
0.472555	Glud1	chr14-34331542-34332942				-0.475245	Gprc5b	chr7-119070061-119070630
-0.214884	Shld2	chr14-34339015-34339924				-0.172208	Gprc5b	chr7-119123953-119124682
0.24468	Glud1	chr14-34339015-34339924				-0.129768	Gprc5b	chr7-119229173-119229845
-0.315408	Shld2	chr14-34483302-34484212				-0.138787	Gpr139	chr7-119217470-119217971
-0.0933578	Glud1	chr14-34483302-34484212				-0.201654	Gpr139	chr7-119290125-119291159
-0.215259	Cfap45	chr1-172524973-172525831				0.250942	Gm48486	chr10-39595332-39596808
0.160444	Fam25c	chr14-34466211-34466854				0.0301435	Gpr139	chr7-119379397-119380570
0.45225	Fam25c	chr14-34483302-34484212				0.201654	Gpr139	chr7-119492831-119493369
0.204732	Sncg	chr14-34378268-34379412				-0.0882195	Tmem159	chr7-120195075-120195713
0.164198	Mmrn2	chr14-34378268-34379412				-0.385246	Tmem159	chr7-120205528-120206646
0.244002	Gm49012	chr14-34595715-34596334				-0.230182	Zp2	chr7-120205528-120206646
0.0138897	Gm49012	chr14-34684661-34685352				0.403027	Gm48486	chr10-39596956-39598363
0.243054	5830448L01Rik	chr14-34793339-34794099				0.0219454	4930505K13Rik	chr7-120180265-120181371
0.0371351	Wapl	chr14-34793339-34794099				0.00729946	Cdr2	chr7-121020179-121020957
0.18527	Grid1	chr14-34827260-34827797				0.099298	Mfsd13b	chr7-121020179-121020957
0.360709	Grid1	chr14-35044561-35046018				-0.253858	Gm45079	chr7-121516947-121517803
0.461068	Ccser2	chr14-37002853-37003401				-0.264784	Gm36736	chr7-121446229-121446833
0.0554206	Ghitm	chr14-37164554-37165756				-0.324174	Hs3st2	chr7-121446229-121446833
0.334838	Fmn2	chr1-174522141-174523858				-0.346145	Cntn2	chr1-132818209-132818786
0.65474	Nrg3	chr14-39474526-39475484				0.537092	Gm48486	chr10-39625446-39626492
0.255947	Fmn2	chr1-174536342-174537933				0.198386	Chp2	chr7-122380089-122382028
-0.269186	Tspan14	chr14-41005667-41006276				0.101289	Cacng3	chr7-122674985-122675710
0.254383	Tspan14	chr14-41015740-41016270				-0.0870349	Gm27040	chr7-123998455-123999073
-0.0169676	Dydc2	chr14-41070810-41071487				-0.214419	Hs3st4	chr7-123998455-123999073
0.23304	Fmn2	chr1-174550277-174550921				0.212596	Gm45092	chr7-125186933-125188317
0.00635421	Ero1l	chr14-45590576-45591395				0.516914	Gm30717	chr7-125574757-125575600
0.0944364	Ero1l	chr14-45690409-45691777				-0.147647	Gm30717	chr7-125555425-125555948
0.466216	Styx	chr14-45388184-45389684				0.0909883	Il4ra	chr7-125553640-125554914
0.0527749	Gnpnat1	chr14-45539601-45540696				0.616385	Gm44876	chr7-125989078-125990413
0.104847	Fmn2	chr1-174553204-174554077				0.0379327	Il21r	chr7-125933193-125934899
0.243923	Fermt2	chr14-45539601-45540696				0.130657	Il21r	chr7-125955984-125956893
0.571443	Fermt2	chr14-45540744-45541590				-0.0430774	Gsg1l	chr7-126344577-126345538
0.3566	Fmn2	chr1-174564520-174565321				0.0715336	1700123J17Rik	chr7-126287633-126288283
0.305369	Fermt2	chr14-45583987-45584843				0.149072	Sbk1	chr7-126287633-126288283
0.371293	Fermt2	chr14-45588178-45588723				0.292765	Gm30928	chr7-126603534-126604058
0.153936	Fermt2	chr14-45601893-45602483				0.149158	Gm30928	chr7-126605270-126605893
0.266829	Fermt2	chr14-45611600-45612595				0.149158	Gm30928	chr7-126627899-126628657
-0.0454194	Fermt2	chr14-45647518-45648102				0.149158	Gm30928	chr7-126605270-126605893
0.328548	Fermt2	chr14-45648351-45649875				0.239909	Gm16364	chr10-39640651-39641444
0.0100458	Fermt2	chr14-45654869-45655370				-0.00570322	Traf3ip2	chr10-39640651-39641444
0.229884	Fmn2	chr1-174655888-174656511				0.149158	Gm30928	chr7-126627899-126628657
0.0248069	Gm49123	chr14-45590576-45591395				0.163784	Spns1	chr7-126603534-126604058
0.270056	Fmn2	chr1-174759010-174759920				0.160703	Nfatc2ip	chr7-126603534-126604058
0.0503084	Gm15601	chr14-45581154-45581845				0.153197	Nfatc2ip	chr7-126703611-126705311
-0.00387683	Gm15601	chr14-45654869-45655370				-0.336352	Asphd1	chr7-127008005-127009726
0.136312	Gm49124	chr14-45581154-45581845				0.0131767	Sez6l2	chr7-127008005-127009726
0.0503084	Gm15601	chr14-45581154-45581845				-0.165268	Asphd1	chr7-127036862-127037680
0.209664	Gm49124	chr14-45588178-45588723				0.274345	Sez6l2	chr7-127036862-127037680
-0.0891671	Gm15601	chr14-45588178-45588723				-0.00485456	Asphd1	chr7-127054550-127055717
0.559431	Gm49124	chr14-45593584-45594571				-0.0513196	Sez6l2	chr7-127054550-127055717
0.111268	Gm15601	chr14-45593584-45594571				-0.0554912	Fbrs	chr7-127651848-127652524
0.460857	Gm49124	chr14-45641907-45643249				0.408989	Stx1b	chr7-128208071-128208824
0.372176	Gm15601	chr14-45641907-45643249				-0.0811603	Stx4a	chr7-128208071-128208824
0.147966	Gm49124	chr14-45643395-45644688				-0.0267219	4931431B13Rik	chr7-128356856-128357398
0.0304325	Gm15601	chr14-45643395-45644688				0.573121	Cox6a2	chr7-128356856-128357398
0.492369	Gm49124	chr14-45647518-45648102				0.339036	Cox6a2	chr7-128392218-128393372
0.177465	Gm15601	chr14-45647518-45648102				-0.108753	Tgfb1i1	chr7-128311937-128313102
0.39146	Fmn2	chr1-174780873-174782033				0.199271	Bag3	chr7-128869117-128870055
0.114976	Gm49124	chr14-45653370-45653884				0.14174	Plpp4	chr7-129380628-129381634
0.0865031	Gm15601	chr14-45653370-45653884				0.158608	Plpp4	chr7-129661694-129663089
0.439084	Gm49124	chr14-45654869-45655370				0.0152645	Plpp4	chr7-129663489-129664329
-0.00387683	Gm15601	chr14-45654869-45655370				0.225765	Nsmce4a	chr7-130948837-130950026
0.414097	Gm49124	chr14-45690409-45691777				0.443036	Nsmce4a	chr7-130637472-130638879
0.160649	Gm15601	chr14-45690409-45691777				-0.172644	Nsmce4a	chr7-130940643-130941170
0.136312	Gm49124	chr14-45581154-45581845				-0.173663	Tacc2	chr7-130626869-130627442
0.49415	Gm49124	chr14-45583987-45584843				-0.173663	Tacc2	chr7-130705929-130706713
0.209664	Gm49124	chr14-45588178-45588723				-0.267958	Ikzf5	chr7-131648129-131648721
0.38851	Gm49124	chr14-45590576-45591395				-0.0781509	Acadsb	chr7-131648129-131648721
0.310073	Gm49124	chr14-45600453-45601052				0.302489	Ikzf5	chr7-131727748-131728647
0.573178	Gm49124	chr14-45601893-45602483				0.131895	Acadsb	chr7-131727748-131728647
0.335262	Gm49124	chr14-45628498-45629077				-0.252024	Bub3	chr7-131892339-131893396
0.1924	Fmn2	chr1-174790493-174791784				0.121208	Gpr26	chr7-132143579-132144096
0.380351	Gm49124	chr14-45648351-45649875				-0.0996024	Gpr26	chr7-132213306-132213947
0.183908	Fmn2	chr1-174918166-174918672				0.514539	Cpxm2	chr7-132166753-132167920
0.230098	Gm15222	chr14-46583796-46584913				0.140557	Cpxm2	chr7-132208841-132210009
-0.00215428	Gmfb	chr14-46891635-46892150				-0.172644	Oat	chr7-132638592-132639178
0.544029	Gmfb	chr14-46916488-46917260				0.265753	Fam53b	chr7-133177449-133178378
-0.232028	Gmfb	chr14-46919975-46921071				-0.130247	1500002F19Rik	chr7-133028756-133029413
0.379153	Gmfb	chr14-46967669-46968515				0.0431088	Zranb1	chr7-133028756-133029413
-0.25505	Gmfb	chr14-46970548-46971195				-0.287472	1500002F19Rik	chr7-133205564-133206219
0.273871	Gmfb	chr14-46984293-46985789				-0.259878	Zranb1	chr7-133205564-133206219
0.108402	Gmfb	chr14-47009953-47010516				-0.292509	Fgfr2	chr7-133205564-133206219
0.0561146	Gm48949	chr14-46872179-46873155				-0.0914757	Ctbp2	chr7-133205564-133206219
-0.261635	Gm34934	chr14-46923885-46926340				-0.279843	Fgfr2	chr7-133232719-133233760
0.144427	Samd4	chr14-46923885-46926340				-0.345688	Ctbp2	chr7-133232719-133233760
-0.188457	Gm34934	chr14-46980274-46981605				-0.309474	Fgfr2	chr7-133470460-133470998
0.178212	Samd4	chr14-46980274-46981605				-0.316058	Ctbp2	chr7-133470460-133470998
-0.296087	Gm34934	chr14-46984293-46985789				-0.220705	Gm45671	chr7-133620333-133621178
0.459782	Samd4	chr14-46984293-46985789				0.474214	Gm45671	chr7-133911559-133912772
0	Gm34934	chr14-47064497-47065925				-0.147647	Gm36356	chr7-135546069-135547180
0.0811659	Samd4	chr14-47064497-47065925				0.00356292	Gm36356	chr7-135578608-135579439
-0.296087	Gm34934	chr14-46984293-46985789				-0.101617	Gm36356	chr7-135617579-135618606
0.459782	Samd4	chr14-46984293-46985789				-0.101617	Gm36356	chr7-135618861-135619362
-0.0940928	2810457G06Rik	chr14-46984293-46985789				-0.18587	Gm36356	chr7-135641426-135642552
0	Gm34934	chr14-47064497-47065925				-0.150299	Ptpre	chr7-135594496-135595161
0.0811659	Samd4	chr14-47064497-47065925				-0.173611	Ptpre	chr7-135847914-135849132
[truncated: 41,634 more rows]

## Sheet: Ext Fig8D
V1	V2	V3	V4	V5	V6	V7	V8	loop			V1	V2	V3	V4	V5	V6	V7	V8	loop
chr8	118339158	118340406	chr8	118282732	118284732	0.534639	distal_pair_1	TRUE			chr17	73724880	73726593	chr17	73709453	73711453	-0.655568	distal_pair_1	TRUE
chr8	118422049	118423498	chr8	118282732	118284732	0.584905	distal_pair_2	TRUE			chr17	75074280	75075721	chr17	75004567	75006567	-0.507722	distal_pair_2	TRUE
chr8	118502291	118504024	chr8	118282732	118284732	0.677741	distal_pair_3	TRUE			chr17	75161008	75162637	chr17	75004567	75006567	-0.787001	distal_pair_3	TRUE
chr8	118634639	118636208	chr8	118282732	118284732	0.751507	distal_pair_4	TRUE			chr17	75328031	75329725	chr17	75004567	75006567	-0.517877	distal_pair_4	TRUE
chr8	119465904	119466678	chr8	119445718	119447718	0.742081	distal_pair_5	FALSE			chr17	78286729	78287798	chr17	78199247	78201247	-0.656848	distal_pair_5	TRUE
chr8	119800988	119801896	chr8	119634680	119636680	0.531674	distal_pair_6	FALSE			chr17	79510249	79510757	chr17	79354091	79356091	-0.516354	distal_pair_6	FALSE
chr8	120124204	120124722	chr8	120113151	120115151	0.554344	distal_pair_7	FALSE			chr17	79739000	79739958	chr17	79714061	79716061	-0.53913	distal_pair_7	FALSE
chr8	120126335	120127972	chr8	120113151	120115151	0.568306	distal_pair_8	FALSE			chr17	80945933	80947522	chr17	80943631	80945631	-0.4842	distal_pair_8	TRUE
chr10	43944419	43945849	chr10	43900806	43902806	0.591702	distal_pair_9	FALSE			chr17	8800553	8802966	chr17	8524371	8526371	-0.519686	distal_pair_9	TRUE
chr8	120293216	120294513	chr8	120227455	120229455	0.6	distal_pair_10	FALSE			chr1	189786005	189787932	chr1	189727267	189729267	-0.668939	distal_pair_10	FALSE
chr8	120617956	120618714	chr8	120588304	120590304	0.71241	distal_pair_11	TRUE			chr17	85625789	85626313	chr17	85617398	85619398	-0.50407	distal_pair_11	TRUE
chr8	121687329	121688783	chr8	121673088	121675088	0.623409	distal_pair_12	TRUE			chr18	10331137	10331702	chr18	10324176	10326176	-0.477197	distal_pair_12	FALSE
chr8	121687329	121688783	chr8	121673088	121675088	0.623409	distal_pair_13	TRUE			chr18	10343559	10344628	chr18	10324176	10326176	-0.584993	distal_pair_13	FALSE
chr8	121697171	121699418	chr8	121673088	121675088	0.596898	distal_pair_14	TRUE			chr18	25723544	25726127	chr18	25712769	25714769	-0.601366	distal_pair_14	TRUE
chr8	121762936	121764096	chr8	121728622	121730622	0.546687	distal_pair_15	FALSE			chr18	38214367	38215537	chr18	38211053	38213053	-0.635631	distal_pair_15	TRUE
chr8	121808369	121810188	chr8	121805414	121807414	0.600475	distal_pair_16	FALSE			chr18	38214367	38215537	chr18	38208771	38210771	-0.589993	distal_pair_16	TRUE
chr8	122013785	122015401	chr8	121849193	121851193	0.55914	distal_pair_17	TRUE			chr18	38636492	38637582	chr18	38600533	38602533	-0.481623	distal_pair_17	TRUE
chr8	122019893	122023099	chr8	121849193	121851193	0.56155	distal_pair_18	TRUE			chr18	38952991	38953492	chr18	38600533	38602533	-0.548772	distal_pair_18	TRUE
chr8	122517407	122517969	chr8	122431930	122433930	0.599263	distal_pair_19	FALSE			chr18	39017422	39018160	chr18	38675717	38677717	-0.48481	distal_pair_19	FALSE
chr8	122665023	122667403	chr8	122550329	122552329	0.55723	distal_pair_20	FALSE			chr18	4922003	4922770	chr18	4919539	4921539	-0.568306	distal_pair_20	FALSE
chr8	123135106	123136623	chr8	123116373	123118373	0.615124	distal_pair_21	FALSE			chr18	4959612	4960212	chr18	4919539	4921539	-0.681263	distal_pair_21	FALSE
chr8	123137186	123138451	chr8	123116373	123118373	0.58443	distal_pair_22	FALSE			chr18	4993596	4995573	chr18	4919539	4921539	-0.514712	distal_pair_22	FALSE
chr10	44607134	44608160	chr10	44527501	44529501	0.551137	distal_pair_23	FALSE			chr18	4922003	4922770	chr18	4919539	4921539	-0.568306	distal_pair_23	FALSE
chr8	123670370	123671220	chr8	123253348	123255348	0.581752	distal_pair_24	FALSE			chr18	4946008	4946777	chr18	4919539	4921539	-0.749537	distal_pair_24	FALSE
chr8	123884466	123885663	chr8	123514463	123516463	0.593956	distal_pair_25	FALSE			chr18	4959612	4960212	chr18	4919539	4921539	-0.681263	distal_pair_25	FALSE
chr8	123891153	123893314	chr8	123514463	123516463	0.543955	distal_pair_26	FALSE			chr18	5037073	5037941	chr18	4919539	4921539	-0.477837	distal_pair_26	FALSE
chr8	123761462	123762016	chr8	123652928	123654928	0.569061	distal_pair_27	TRUE			chr18	52770038	52770603	chr18	52766708	52768708	-0.656405	distal_pair_27	TRUE
chr8	123848115	123849262	chr8	123839785	123841785	0.604688	distal_pair_28	TRUE			chr18	52795851	52797036	chr18	52766708	52768708	-0.505493	distal_pair_28	TRUE
chr8	123877792	123878519	chr8	123839785	123841785	0.742254	distal_pair_29	TRUE			chr18	52806140	52806906	chr18	52766708	52768708	-0.720597	distal_pair_29	TRUE
chr8	12387083	12388104	chr8	12384770	12386770	0.67872	distal_pair_30	FALSE			chr1	190231473	190232299	chr1	190169714	190171714	-0.545664	distal_pair_30	TRUE
chr8	12400448	12401810	chr8	12384770	12386770	0.797292	distal_pair_31	FALSE			chr18	57192158	57193358	chr18	57132089	57134089	-0.522591	distal_pair_31	FALSE
chr8	12402781	12403475	chr8	12384770	12386770	0.634581	distal_pair_32	FALSE			chr18	57270903	57271460	chr18	57132089	57134089	-0.619191	distal_pair_32	FALSE
chr8	12429911	12432099	chr8	12384770	12386770	0.540632	distal_pair_33	FALSE			chr18	57271524	57272082	chr18	57132089	57134089	-0.65682	distal_pair_33	FALSE
chr8	12445457	12446813	chr8	12384770	12386770	0.563309	distal_pair_34	FALSE			chr18	57472197	57473328	chr18	57467515	57469515	-0.498607	distal_pair_34	FALSE
chr8	12477225	12478620	chr8	12384770	12386770	0.617973	distal_pair_35	FALSE			chr18	57485873	57487027	chr18	57467515	57469515	-0.553324	distal_pair_35	FALSE
chr8	123873990	123874820	chr8	123859209	123861209	0.749059	distal_pair_36	FALSE			chr18	57609334	57610411	chr18	57467515	57469515	-0.481278	distal_pair_36	FALSE
chr8	123879783	123881525	chr8	123859209	123861209	0.763445	distal_pair_37	FALSE			chr18	58439336	58440332	chr18	58209487	58211487	-0.572293	distal_pair_37	TRUE
chr8	123883125	123883984	chr8	123859209	123861209	0.753667	distal_pair_38	FALSE			chr18	58464324	58465317	chr18	58209487	58211487	-0.522763	distal_pair_38	TRUE
chr8	123884466	123885663	chr8	123859209	123861209	0.707785	distal_pair_39	FALSE			chr1	190201151	190201670	chr1	190169714	190171714	-0.546419	distal_pair_39	TRUE
chr8	123891153	123893314	chr8	123859209	123861209	0.655886	distal_pair_40	FALSE			chr1	190201151	190201670	chr1	190169295	190171295	-0.509565	distal_pair_40	TRUE
chr8	124082231	124083140	chr8	123859209	123861209	0.824576	distal_pair_41	FALSE			chr1	190384466	190385354	chr1	190169714	190171714	-0.587174	distal_pair_41	TRUE
chr8	123907020	123908277	chr8	123893751	123895751	0.676125	distal_pair_42	TRUE			chr18	61048325	61048941	chr18	61044149	61046149	-0.552641	distal_pair_42	FALSE
chr8	12400448	12401810	chr8	12394294	12396294	0.798508	distal_pair_43	TRUE			chr18	61056272	61057684	chr18	61044149	61046149	-0.554411	distal_pair_43	FALSE
chr8	12402781	12403475	chr8	12394294	12396294	0.537437	distal_pair_44	TRUE			chr18	61481509	61482958	chr18	61399431	61401431	-0.492397	distal_pair_44	TRUE
chr8	12485931	12487681	chr8	12394294	12396294	0.550016	distal_pair_45	TRUE			chr18	61487012	61487725	chr18	61399431	61401431	-0.745771	distal_pair_45	TRUE
chr8	125066728	125068046	chr8	124862120	124864120	0.573589	distal_pair_46	TRUE			chr18	62333943	62334646	chr18	62323203	62325203	-0.506446	distal_pair_46	TRUE
chr10	5207018	5207744	chr10	5068191	5070191	0.59774	distal_pair_47	FALSE			chr18	62927388	62927959	chr18	62921230	62923230	-0.500099	distal_pair_47	FALSE
chr1	133054268	133055253	chr1	133044666	133046666	0.597892	distal_pair_48	TRUE			chr18	64350772	64351347	chr18	64339019	64341019	-0.495066	distal_pair_48	TRUE
chr8	125900634	125901585	chr8	125897317	125899317	0.606797	distal_pair_49	FALSE			chr18	7047866	7048625	chr18	7003780	7005780	-0.653481	distal_pair_49	TRUE
chr8	125997066	125998007	chr8	125994169	125996169	0.598496	distal_pair_50	TRUE			chr18	76058767	76060100	chr18	75819177	75821177	-0.48494	distal_pair_50	FALSE
chr8	126324385	126325345	chr8	126137994	126139994	0.790977	distal_pair_51	FALSE			chr18	83066898	83068827	chr18	82909662	82911662	-0.671688	distal_pair_51	TRUE
chr10	51528982	51529490	chr10	51525339	51527339	0.532714	distal_pair_52	FALSE			chr18	9798591	9799265	chr18	9706594	9708594	-0.589507	distal_pair_52	FALSE
chr8	126429563	126431488	chr8	126137994	126139994	0.581891	distal_pair_53	TRUE			chr19	10278373	10279246	chr19	10040568	10042568	-0.491421	distal_pair_53	FALSE
chr8	126665366	126669547	chr8	126565969	126567969	0.55188	distal_pair_54	TRUE			chr19	10126459	10127331	chr19	10100746	10102746	-0.494053	distal_pair_54	TRUE
chr8	126665366	126669547	chr8	126592986	126594986	0.586466	distal_pair_55	TRUE			chr19	10134599	10135187	chr19	10100746	10102746	-0.531338	distal_pair_55	TRUE
chr8	126696361	126697117	chr8	126592986	126594986	0.661654	distal_pair_56	TRUE			chr19	10288066	10288942	chr19	10100746	10102746	-0.62293	distal_pair_56	TRUE
chr8	126698559	126699810	chr8	126592986	126594986	0.67218	distal_pair_57	TRUE			chr19	10381292	10382548	chr19	10100746	10102746	-0.66058	distal_pair_57	TRUE
chr8	126824398	126825199	chr8	126592986	126594986	0.631064	distal_pair_58	TRUE			chr19	10413332	10414369	chr19	10100746	10102746	-0.49306	distal_pair_58	TRUE
chr8	126832215	126834507	chr8	126592986	126594986	0.6	distal_pair_59	TRUE			chr19	10422525	10423116	chr19	10388089	10390089	-0.499347	distal_pair_59	TRUE
chr8	126849500	126850543	chr8	126592986	126594986	0.66015	distal_pair_60	TRUE			chr19	10424085	10425140	chr19	10388089	10390089	-0.55581	distal_pair_60	TRUE
chr8	126913037	126914287	chr8	126592986	126594986	0.62406	distal_pair_61	TRUE			chr19	10435834	10436450	chr19	10388089	10390089	-0.515231	distal_pair_61	TRUE
chr10	53426206	53426906	chr10	53336666	53338666	0.748208	distal_pair_62	TRUE			chr19	10722710	10724243	chr19	10388089	10390089	-0.505315	distal_pair_62	TRUE
chr8	127214269	127215606	chr8	127062892	127064892	0.789018	distal_pair_63	TRUE			chr19	10459727	10460831	chr19	10456473	10458473	-0.56996	distal_pair_63	FALSE
chr8	127254481	127255250	chr8	127062892	127064892	0.544155	distal_pair_64	TRUE			chr19	10722710	10724243	chr19	10456473	10458473	-0.64574	distal_pair_64	FALSE
chr10	53426206	53426906	chr10	53378947	53380947	0.572293	distal_pair_65	TRUE			chr19	10459727	10460831	chr19	10456473	10458473	-0.56996	distal_pair_65	FALSE
chr8	13028137	13029014	chr8	12914758	12916758	0.542728	distal_pair_66	FALSE			chr19	10722710	10724243	chr19	10456473	10458473	-0.64574	distal_pair_66	FALSE
chr8	13687927	13688919	chr8	13676603	13678603	0.546985	distal_pair_67	FALSE			chr19	24456260	24457217	chr19	24030019	24032019	-0.481797	distal_pair_67	FALSE
chr8	14098853	14099390	chr8	14094864	14096864	0.563188	distal_pair_68	FALSE			chr19	24456260	24457217	chr19	24224030	24226030	-0.498084	distal_pair_68	FALSE
chr8	14112759	14114512	chr8	14094864	14096864	0.676692	distal_pair_69	FALSE			chr19	37689402	37690396	chr19	37519878	37521878	-0.520301	distal_pair_69	FALSE
chr8	14123921	14125362	chr8	14094864	14096864	0.540053	distal_pair_70	FALSE			chr1	191075188	191076056	chr1	190978296	190980296	-0.541575	distal_pair_70	TRUE
chr8	14248827	14249903	chr8	14094864	14096864	0.534343	distal_pair_71	FALSE			chr19	42290891	42292741	chr19	42246573	42248573	-0.510807	distal_pair_71	FALSE
chr8	14906575	14907657	chr8	14880334	14882334	0.63609	distal_pair_72	FALSE			chr19	42290891	42292741	chr19	42246573	42248573	-0.510807	distal_pair_72	FALSE
chr8	14916521	14917863	chr8	14910662	14912662	0.663158	distal_pair_73	FALSE			chr1	19234660	19235282	chr1	19207913	19209913	-0.51974	distal_pair_73	TRUE
chr8	14920070	14920852	chr8	14910662	14912662	0.555724	distal_pair_74	FALSE			chr1	19234660	19235282	chr1	19207913	19209913	-0.51974	distal_pair_74	TRUE
chr8	15036463	15037278	chr8	14910662	14912662	0.581422	distal_pair_75	FALSE			chr19	47342432	47343951	chr19	47013697	47015697	-0.768014	distal_pair_75	TRUE
chr8	14916521	14917863	chr8	14910662	14912662	0.663158	distal_pair_76	FALSE			chr19	47952361	47953726	chr19	47918287	47920287	-0.495468	distal_pair_76	FALSE
chr8	14920070	14920852	chr8	14910662	14912662	0.555724	distal_pair_77	FALSE			chr19	48207930	48208512	chr19	48205024	48207024	-0.798571	distal_pair_77	TRUE
chr8	15036463	15037278	chr8	14910662	14912662	0.581422	distal_pair_78	FALSE			chr19	48404612	48405829	chr19	48205024	48207024	-0.575446	distal_pair_78	TRUE
chr8	15599096	15600653	chr8	15583722	15585722	0.559641	distal_pair_79	TRUE			chr19	5057667	5059869	chr19	4989316	4991316	-0.579947	distal_pair_79	FALSE
chr8	22548342	22549883	chr8	22397597	22399597	0.545115	distal_pair_80	FALSE			chr19	54177311	54178026	chr19	54043150	54045150	-0.612011	distal_pair_80	TRUE
chr8	22507496	22509454	chr8	22475787	22477787	0.703759	distal_pair_81	TRUE			chr19	55749344	55751005	chr19	55740819	55742819	-0.574012	distal_pair_81	FALSE
chr8	22565183	22566991	chr8	22475882	22477882	0.619549	distal_pair_82	TRUE			chr19	55837238	55838498	chr19	55740819	55742819	-0.523697	distal_pair_82	FALSE
chr8	22961964	22963494	chr8	22858534	22860534	0.596386	distal_pair_83	FALSE			chr19	55914248	55915367	chr19	55740819	55742819	-0.503234	distal_pair_83	FALSE
chr8	23005986	23006728	chr8	22973843	22975843	0.617363	distal_pair_84	FALSE			chr19	57277416	57278450	chr19	57272959	57274959	-0.494028	distal_pair_84	FALSE
chr8	23022993	23023591	chr8	22973843	22975843	0.577707	distal_pair_85	FALSE			chr19	57582089	57582975	chr19	57272959	57274959	-0.710012	distal_pair_85	FALSE
chr8	23030593	23031353	chr8	22973843	22975843	0.651534	distal_pair_86	FALSE			chr19	57277416	57278450	chr19	57272959	57274959	-0.494028	distal_pair_86	FALSE
chr8	23051174	23052073	chr8	22973843	22975843	0.713657	distal_pair_87	FALSE			chr19	57582089	57582975	chr19	57313919	57315919	-0.641959	distal_pair_87	FALSE
chr8	23057781	23059113	chr8	22973843	22975843	0.649097	distal_pair_88	FALSE			chr19	5743397	5743902	chr19	5739903	5741903	-0.7063	distal_pair_88	TRUE
chr8	23061794	23062582	chr8	22973843	22975843	0.702159	distal_pair_89	FALSE			chr1	193296524	193297055	chr1	193263075	193265075	-0.554148	distal_pair_89	FALSE
chr8	23073336	23074646	chr8	22973843	22975843	0.738624	distal_pair_90	FALSE			chr19	59272623	59273635	chr19	59259895	59261895	-0.51129	distal_pair_90	FALSE
chr8	23075792	23076560	chr8	22973843	22975843	0.637897	distal_pair_91	TRUE			chr1	193326700	193328203	chr1	193263075	193265075	-0.576919	distal_pair_91	FALSE
chr8	23108111	23109728	chr8	22973843	22975843	0.646085	distal_pair_92	TRUE			chr19	6445725	6447420	chr19	6398339	6400339	-0.705597	distal_pair_92	TRUE
chr8	23131474	23132354	chr8	22973843	22975843	0.665284	distal_pair_93	FALSE			chr2	102463429	102464490	chr2	102451499	102453499	-0.480646	distal_pair_93	TRUE
chr8	23144432	23145061	chr8	22973843	22975843	0.562137	distal_pair_94	FALSE			chr2	102468243	102469117	chr2	102451499	102453499	-0.591099	distal_pair_94	TRUE
chr8	23428391	23429223	chr8	23236659	23238659	0.537759	distal_pair_95	TRUE			chr2	102598697	102600941	chr2	102451499	102453499	-0.478515	distal_pair_95	TRUE
chr8	23670998	23672171	chr8	23635018	23637018	0.66642	distal_pair_96	FALSE			chr2	102551730	102552883	chr2	102549011	102551011	-0.660874	distal_pair_96	FALSE
chr8	23673575	23674853	chr8	23635018	23637018	0.580669	distal_pair_97	FALSE			chr2	102703418	102704393	chr2	102549011	102551011	-0.511073	distal_pair_97	FALSE
chr8	24237705	24238572	chr8	24219509	24221509	0.649922	distal_pair_98	TRUE			chr2	102551730	102552883	chr2	102549011	102551011	-0.660874	distal_pair_98	FALSE
chr8	25051555	25053322	chr8	25015927	25017927	0.57594	distal_pair_99	FALSE			chr2	102703418	102704393	chr2	102657658	102659658	-0.60278	distal_pair_99	FALSE
chr8	25066237	25067230	chr8	25015927	25017927	0.708271	distal_pair_100	FALSE			chr2	103706136	103707852	chr2	103565309	103567309	-0.640128	distal_pair_100	TRUE
chr8	25066237	25067230	chr8	25016210	25018210	0.568421	distal_pair_101	FALSE			chr2	105432816	105433708	chr2	105398319	105400319	-0.540925	distal_pair_101	FALSE
chr8	25113929	25115849	chr8	25037962	25039962	0.600893	distal_pair_102	TRUE			chr2	105674935	105675848	chr2	105398319	105400319	-0.512975	distal_pair_102	FALSE
chr8	25144535	25145878	chr8	25037962	25039962	0.557557	distal_pair_103	TRUE			chr2	105674935	105675848	chr2	105667899	105669899	-0.558192	distal_pair_103	TRUE
chr8	25108227	25109584	chr8	25100215	25102215	0.630387	distal_pair_104	TRUE			chr2	105681976	105682586	chr2	105667899	105669899	-0.506215	distal_pair_104	TRUE
chr8	25132177	25133196	chr8	25100215	25102215	0.551413	distal_pair_105	FALSE			chr2	105682667	105683213	chr2	105667899	105669899	-0.585219	distal_pair_105	TRUE
chr8	25326143	25326728	chr8	25100215	25102215	0.582511	distal_pair_106	FALSE			chr2	105690154	105691201	chr2	105667899	105669899	-0.665441	distal_pair_106	TRUE
chr8	25326143	25326728	chr8	25100215	25102215	0.582511	distal_pair_107	FALSE			chr2	109690242	109690801	chr2	109673699	109675699	-0.55495	distal_pair_107	TRUE
chr8	25129054	25129727	chr8	25101376	25103376	0.596144	distal_pair_108	TRUE			chr2	109693189	109694157	chr2	109673699	109675699	-0.793676	distal_pair_108	TRUE
chr8	25129054	25129727	chr8	25100215	25102215	0.704756	distal_pair_109	TRUE			chr2	109693189	109694157	chr2	109675591	109677591	-0.546498	distal_pair_109	TRUE
chr8	25144535	25145878	chr8	25101376	25103376	0.53985	distal_pair_110	FALSE			chr1	194622550	194623150	chr1	194617217	194619217	-0.533457	distal_pair_110	TRUE
chr8	26009538	26010176	chr8	25753479	25755479	0.580394	distal_pair_111	TRUE			chr2	114018204	114018734	chr2	114012619	114014619	-0.637623	distal_pair_111	FALSE
chr8	26010641	26011289	chr8	25784287	25786287	0.607466	distal_pair_112	TRUE			chr2	114027397	114027942	chr2	114012619	114014619	-0.489796	distal_pair_112	FALSE
chr8	26107243	26108446	chr8	25784287	25786287	0.612835	distal_pair_113	TRUE			chr2	114028681	114029262	chr2	114012619	114014619	-0.526745	distal_pair_113	FALSE
chr8	26981576	26982160	chr8	26976324	26978324	0.569387	distal_pair_114	TRUE			chr2	114059613	114060489	chr2	114012619	114014619	-0.507272	distal_pair_114	FALSE
chr8	27262403	27262904	chr8	27259328	27261328	0.558934	distal_pair_115	FALSE			chr2	116071393	116073135	chr2	116064839	116066839	-0.60241	distal_pair_115	TRUE
chr8	31120555	31121809	chr8	31110819	31112819	0.606995	distal_pair_116	FALSE			chr2	116106171	116106959	chr2	116064839	116066839	-0.694188	distal_pair_116	TRUE
chr8	35597016	35597533	chr8	35374738	35376738	0.560271	distal_pair_117	TRUE			chr2	116071393	116073135	chr2	116064839	116066839	-0.60241	distal_pair_117	TRUE
chr8	35641955	35643790	chr8	35586797	35588797	0.679699	distal_pair_118	TRUE			chr2	116071393	116073135	chr2	116066224	116068224	-0.67194	distal_pair_118	TRUE
chr8	35777543	35778607	chr8	35764789	35766789	0.697343	distal_pair_119	FALSE			chr2	116106171	116106959	chr2	116064839	116066839	-0.694188	distal_pair_119	TRUE
chr8	36472335	36473700	chr8	36456547	36458547	0.571429	distal_pair_120	FALSE			chr2	116106171	116106959	chr2	116066224	116068224	-0.598092	distal_pair_120	TRUE
chr10	54103554	54104318	chr10	54074921	54076921	0.733384	distal_pair_121	TRUE			chr2	118673544	118674088	chr2	118662302	118664302	-0.511422	distal_pair_121	FALSE
chr8	41022833	41024979	chr8	41016467	41018467	0.593374	distal_pair_122	FALSE			chr2	118705567	118706113	chr2	118662302	118664302	-0.54889	distal_pair_122	FALSE
chr8	41043441	41043986	chr8	41016467	41018467	0.699728	distal_pair_123	TRUE			chr2	118713987	118714734	chr2	118662302	118664302	-0.476171	distal_pair_123	FALSE
chr8	41054317	41055378	chr8	41016467	41018467	0.654381	distal_pair_124	TRUE			chr2	118705567	118706113	chr2	118702963	118704963	-0.612172	distal_pair_124	FALSE
chr8	41022833	41024979	chr8	41016467	41018467	0.593374	distal_pair_125	FALSE			chr2	119743785	119744904	chr2	119741336	119743336	-0.480852	distal_pair_125	TRUE
chr8	41043441	41043986	chr8	41016467	41018467	0.699728	distal_pair_126	TRUE			chr2	119757401	119759405	chr2	119741336	119743336	-0.587174	distal_pair_126	TRUE
chr8	41054317	41055378	chr8	41016467	41018467	0.654381	distal_pair_127	TRUE			chr2	12326674	12327648	chr2	12299945	12301945	-0.508697	distal_pair_127	TRUE
chr8	41054317	41055378	chr8	41038755	41040755	0.531538	distal_pair_128	TRUE			chr2	125523812	125524842	chr2	125506993	125508993	-0.643159	distal_pair_128	TRUE
chr8	41075706	41076400	chr8	41038755	41040755	0.663245	distal_pair_129	TRUE			chr2	127537399	127538066	chr2	127521094	127523094	-0.701217	distal_pair_129	FALSE
chr8	4192145	4193727	chr8	4165566	4167566	0.572932	distal_pair_130	FALSE			chr2	128138861	128140339	chr2	128125037	128127037	-0.554561	distal_pair_130	FALSE
chr10	5554860	5555428	chr10	5550482	5552482	0.566378	distal_pair_131	TRUE			chr2	128155327	128156750	chr2	128125037	128127037	-0.700752	distal_pair_131	FALSE
chr8	41858095	41859322	chr8	41826266	41828266	0.549468	distal_pair_132	FALSE			chr2	128159020	128159572	chr2	128125037	128127037	-0.852653	distal_pair_132	FALSE
chr8	4264186	4265971	chr8	4258274	4260274	0.859722	distal_pair_133	FALSE			chr2	128373009	128374620	chr2	128125037	128127037	-0.581891	distal_pair_133	FALSE
chr8	44937807	44938976	chr8	44934446	44936446	0.56391	distal_pair_134	FALSE			chr2	128411905	128412891	chr2	128125037	128127037	-0.496275	distal_pair_134	FALSE
chr8	44978516	44980860	chr8	44934446	44936446	0.615038	distal_pair_135	TRUE			chr2	128427374	128430170	chr2	128125037	128127037	-0.572396	distal_pair_135	TRUE
chr8	45714602	45716267	chr8	45604140	45606140	0.564367	distal_pair_136	FALSE			chr2	128134344	128135378	chr2	128125037	128127037	-0.654529	distal_pair_136	FALSE
chr8	46216153	46217536	chr8	46210284	46212284	0.537044	distal_pair_137	FALSE			chr2	128138861	128140339	chr2	128125037	128127037	-0.554561	distal_pair_137	FALSE
chr8	46713807	46715110	chr8	46551027	46553027	0.583678	distal_pair_138	FALSE			chr2	128155327	128156750	chr2	128125037	128127037	-0.700752	distal_pair_138	FALSE
chr8	47979371	47980853	chr8	47712932	47714932	0.540238	distal_pair_139	FALSE			chr2	128159020	128159572	chr2	128125037	128127037	-0.852653	distal_pair_139	FALSE
chr8	54911732	54913360	chr8	54886184	54888184	0.790949	distal_pair_140	FALSE			chr2	128176592	128177953	chr2	128125037	128127037	-0.637049	distal_pair_140	FALSE
chr8	54922087	54923419	chr8	54886184	54888184	0.720301	distal_pair_141	FALSE			chr2	128179367	128180400	chr2	128125037	128127037	-0.524257	distal_pair_141	FALSE
chr8	57540091	57542556	chr8	57486860	57488860	0.632769	distal_pair_142	TRUE			chr2	128370658	128371645	chr2	128125037	128127037	-0.503045	distal_pair_142	FALSE
chr8	57540091	57542556	chr8	57487053	57489053	0.617887	distal_pair_143	TRUE			chr2	128373009	128374620	chr2	128125037	128127037	-0.581891	distal_pair_143	FALSE
chr8	62969722	62970760	chr8	62950008	62952008	0.70305	distal_pair_144	FALSE			chr2	128427374	128430170	chr2	128125037	128127037	-0.572396	distal_pair_144	TRUE
chr8	62982330	62983375	chr8	62950008	62952008	0.565195	distal_pair_145	FALSE			chr2	131066283	131066867	chr2	131062814	131064814	-0.518111	distal_pair_145	FALSE
chr8	63120363	63120997	chr8	62950008	62952008	0.727095	distal_pair_146	FALSE			chr1	37686714	37688193	chr1	37298864	37300864	-0.503708	distal_pair_146	FALSE
chr8	63128848	63129735	chr8	62950008	62952008	0.619118	distal_pair_147	FALSE			chr2	133567183	133568104	chr2	133551158	133553158	-0.542314	distal_pair_147	TRUE
chr8	64074859	64075689	chr8	63951248	63953248	0.64082	distal_pair_148	FALSE			chr2	135675822	135678112	chr2	135658010	135660010	-0.581055	distal_pair_148	FALSE
chr8	64841649	64842524	chr8	64837233	64839233	0.638586	distal_pair_149	TRUE			chr2	135711202	135712770	chr2	135658010	135660010	-0.706769	distal_pair_149	FALSE
chr8	64841649	64842524	chr8	64837233	64839233	0.638586	distal_pair_150	TRUE			chr2	135716688	135718210	chr2	135658010	135660010	-0.540832	distal_pair_150	FALSE
chr8	64878294	64879692	chr8	64837233	64839233	0.589633	distal_pair_151	TRUE			chr2	135723993	135724980	chr2	135658010	135660010	-0.678841	distal_pair_151	FALSE
chr8	66755680	66757157	chr8	66687128	66689128	0.544975	distal_pair_152	FALSE			chr2	135726771	135728959	chr2	135658010	135660010	-0.614912	distal_pair_152	FALSE
chr8	66876052	66877761	chr8	66696191	66698191	0.533412	distal_pair_153	TRUE			chr2	135737385	135738092	chr2	135658010	135660010	-0.622264	distal_pair_153	FALSE
chr8	68882709	68884128	chr8	68879490	68881490	0.698341	distal_pair_154	FALSE			chr2	135748394	135750381	chr2	135658010	135660010	-0.530562	distal_pair_154	FALSE
chr10	58829420	58830681	chr10	58812358	58814358	0.561513	distal_pair_155	TRUE			chr2	135764481	135765418	chr2	135658010	135660010	-0.55968	distal_pair_155	FALSE
chr10	58890411	58891602	chr10	58812358	58814358	0.535098	distal_pair_156	TRUE			chr2	135767830	135769295	chr2	135658010	135660010	-0.500266	distal_pair_156	FALSE
chr10	58928686	58929523	chr10	58812358	58814358	0.71925	distal_pair_157	TRUE			chr2	135769400	135770649	chr2	135658010	135660010	-0.841885	distal_pair_157	FALSE
chr10	58935450	58937114	chr10	58812358	58814358	0.783402	distal_pair_158	TRUE			chr2	135776032	135776537	chr2	135658010	135660010	-0.513348	distal_pair_158	FALSE
chr8	70696406	70696926	chr8	70281826	70283826	0.753013	distal_pair_159	FALSE			chr2	135783621	135784820	chr2	135658010	135660010	-0.802559	distal_pair_159	FALSE
chr10	58949590	58951532	chr10	58812358	58814358	0.765414	distal_pair_160	TRUE			chr2	135802652	135803530	chr2	135658010	135660010	-0.592788	distal_pair_160	FALSE
chr10	59077756	59078806	chr10	58812358	58814358	0.870677	distal_pair_161	TRUE			chr2	135805972	135806778	chr2	135658010	135660010	-0.531674	distal_pair_161	FALSE
chr10	59093005	59093962	chr10	58812358	58814358	0.72741	distal_pair_162	TRUE			chr2	135816885	135817672	chr2	135658010	135660010	-0.79942	distal_pair_162	FALSE
chr10	59264981	59265554	chr10	59220952	59222952	0.569997	distal_pair_163	FALSE			chr2	135824676	135825345	chr2	135658010	135660010	-0.511921	distal_pair_163	FALSE
chr8	70773788	70774341	chr8	70697948	70699948	0.796992	distal_pair_164	FALSE			chr2	135825351	135827457	chr2	135658010	135660010	-0.704724	distal_pair_164	FALSE
chr8	70806432	70806936	chr8	70804054	70806054	0.550144	distal_pair_165	FALSE			chr2	135833373	135834230	chr2	135658010	135660010	-0.702863	distal_pair_165	FALSE
chr8	70806432	70806936	chr8	70804054	70806054	0.550144	distal_pair_166	FALSE			chr2	135842960	135844283	chr2	135658010	135660010	-0.643774	distal_pair_166	TRUE
chr8	70865058	70866378	chr8	70862258	70864258	0.703314	distal_pair_167	FALSE			chr2	135851489	135852552	chr2	135658010	135660010	-0.55191	distal_pair_167	FALSE
chr8	70869406	70870266	chr8	70862258	70864258	0.576808	distal_pair_168	FALSE			chr2	135853654	135854490	chr2	135658010	135660010	-0.692491	distal_pair_168	FALSE
chr8	71572716	71573327	chr8	71567881	71569881	0.598496	distal_pair_169	FALSE			chr2	135854793	135855327	chr2	135658010	135660010	-0.769311	distal_pair_169	FALSE
chr8	71572716	71573327	chr8	71567881	71569881	0.598496	distal_pair_170	FALSE			chr2	135868597	135869288	chr2	135658010	135660010	-0.48876	distal_pair_170	FALSE
chr8	71713010	71713667	chr8	71670757	71672757	0.682269	distal_pair_171	TRUE			chr2	135891762	135892315	chr2	135658010	135660010	-0.486995	distal_pair_171	FALSE
chr8	71674066	71674602	chr8	71670757	71672757	0.563778	distal_pair_172	FALSE			chr2	135894882	135896150	chr2	135658010	135660010	-0.66679	distal_pair_172	FALSE
chr8	71719706	71720735	chr8	71670757	71672757	0.673684	distal_pair_173	TRUE			chr2	135902932	135903507	chr2	135658010	135660010	-0.772263	distal_pair_173	FALSE
chr8	75219785	75220854	chr8	75212943	75214943	0.57364	distal_pair_174	TRUE			chr2	135915778	135917440	chr2	135658010	135660010	-0.65233	distal_pair_174	FALSE
chr8	77050928	77053297	chr8	76898441	76900441	0.654135	distal_pair_175	TRUE			chr2	135917859	135918600	chr2	135658010	135660010	-0.570716	distal_pair_175	FALSE
chr8	77403550	77404855	chr8	77281860	77283860	0.563673	distal_pair_176	TRUE			chr2	135919657	135920412	chr2	135658010	135660010	-0.659914	distal_pair_176	FALSE
chr8	77423754	77424619	chr8	77281860	77283860	0.630876	distal_pair_177	TRUE			chr2	135957534	135959152	chr2	135658010	135660010	-0.555011	distal_pair_177	TRUE
chr8	77425554	77426125	chr8	77281860	77283860	0.626485	distal_pair_178	FALSE			chr2	135723993	135724980	chr2	135692154	135694154	-0.579292	distal_pair_178	FALSE
chr8	77534940	77536023	chr8	77281860	77283860	0.558547	distal_pair_179	TRUE			chr2	135726771	135728959	chr2	135692154	135694154	-0.482292	distal_pair_179	FALSE
chr8	77401612	77402457	chr8	77281860	77283860	0.548309	distal_pair_180	TRUE			chr2	135737385	135738092	chr2	135692154	135694154	-0.569345	distal_pair_180	FALSE
chr8	78629388	78631256	chr8	78508345	78510345	0.5434	distal_pair_181	FALSE			chr2	135764481	135765418	chr2	135692154	135694154	-0.492629	distal_pair_181	FALSE
chr8	79078282	79079865	chr8	79027436	79029436	0.552087	distal_pair_182	TRUE			chr2	135769400	135770649	chr2	135692154	135694154	-0.588945	distal_pair_182	FALSE
chr8	80852239	80854158	chr8	80738497	80740497	0.586419	distal_pair_183	FALSE			chr2	135783621	135784820	chr2	135692154	135694154	-0.658945	distal_pair_183	FALSE
chr10	59964125	59965717	chr10	59950834	59952834	0.729323	distal_pair_184	FALSE			chr2	135802652	135803530	chr2	135692154	135694154	-0.49105	distal_pair_184	FALSE
chr8	83214997	83215803	chr8	83164351	83166351	0.553966	distal_pair_185	TRUE			chr2	135816885	135817672	chr2	135692154	135694154	-0.620442	distal_pair_185	FALSE
chr8	84446615	84447879	chr8	84184217	84186217	0.638773	distal_pair_186	TRUE			chr2	135833373	135834230	chr2	135692154	135694154	-0.525881	distal_pair_186	FALSE
chr8	84373522	84374044	chr8	84337638	84339638	0.706349	distal_pair_187	FALSE			chr2	135915778	135917440	chr2	135692154	135694154	-0.515731	distal_pair_187	FALSE
chr8	84417744	84418302	chr8	84337638	84339638	0.625001	distal_pair_188	TRUE			chr2	135917859	135918600	chr2	135692154	135694154	-0.569997	distal_pair_188	FALSE
chr8	84420479	84421309	chr8	84337638	84339638	0.601532	distal_pair_189	FALSE			chr2	13575988	13576505	chr2	13572926	13574926	-0.486871	distal_pair_189	FALSE
chr8	84501406	84502548	chr8	84337638	84339638	0.676194	distal_pair_190	FALSE			chr2	145678454	145679109	chr2	145674214	145676214	-0.681965	distal_pair_190	FALSE
chr8	84519591	84520856	chr8	84337638	84339638	0.839413	distal_pair_191	TRUE			chr2	145699557	145700165	chr2	145674214	145676214	-0.580175	distal_pair_191	TRUE
chr8	84570187	84570831	chr8	84337638	84339638	0.823796	distal_pair_192	FALSE			chr2	145763747	145764769	chr2	145674214	145676214	-0.616118	distal_pair_192	FALSE
chr10	60108687	60109234	chr10	60105218	60107218	0.590977	distal_pair_193	FALSE			chr2	145773207	145774404	chr2	145674214	145676214	-0.660625	distal_pair_193	FALSE
chr8	8560361	8562752	chr8	8487301	8489301	0.648007	distal_pair_194	FALSE			chr2	145784150	145785004	chr2	145674214	145676214	-0.634723	distal_pair_194	FALSE
chr8	84984514	84985062	chr8	84977718	84979718	0.543061	distal_pair_195	FALSE			chr2	145785383	145786782	chr2	145674214	145676214	-0.69699	distal_pair_195	FALSE
chr8	84985212	84986741	chr8	84977718	84979718	0.83609	distal_pair_196	FALSE			chr2	147235565	147236409	chr2	147183082	147185082	-0.564468	distal_pair_196	TRUE
chr1	133079628	133080697	chr1	133067405	133069405	0.6979	distal_pair_197	FALSE			chr2	152092568	152094040	chr2	152080528	152082528	-0.498806	distal_pair_197	TRUE
chr8	88447256	88448319	chr8	88136854	88138854	0.540238	distal_pair_198	FALSE			chr2	152957637	152958192	chr2	152950698	152952698	-0.623561	distal_pair_198	FALSE
chr8	88948277	88948778	chr8	88635128	88637128	0.576721	distal_pair_199	TRUE			chr1	42697673	42698444	chr1	42260854	42262854	-0.626839	distal_pair_199	TRUE
chr8	89046294	89046795	chr8	89043162	89045162	0.607814	distal_pair_200	TRUE			chr2	156647918	156648582	chr2	156612704	156614704	-0.533457	distal_pair_200	TRUE
chr8	89072753	89074200	chr8	89043162	89045162	0.606681	distal_pair_201	TRUE			chr2	156648633	156649945	chr2	156612704	156614704	-0.500569	distal_pair_201	TRUE
chr8	89133688	89135712	chr8	89043162	89045162	0.647059	distal_pair_202	TRUE			chr2	156655569	156656575	chr2	156612704	156614704	-0.509892	distal_pair_202	TRUE
chr8	89246237	89246837	chr8	89043162	89045162	0.543031	distal_pair_203	TRUE			chr2	156663996	156667097	chr2	156612422	156614422	-0.513882	distal_pair_203	TRUE
chr8	89271200	89273253	chr8	89043162	89045162	0.593597	distal_pair_204	TRUE			chr2	157916867	157918054	chr2	157913652	157915652	-0.481255	distal_pair_204	TRUE
chr8	89308321	89309332	chr8	89043162	89045162	0.669208	distal_pair_205	TRUE			chr2	157918487	157919051	chr2	157913652	157915652	-0.503496	distal_pair_205	TRUE
chr8	89317266	89318413	chr8	89043162	89045162	0.869995	distal_pair_206	TRUE			chr2	157921431	157922046	chr2	157913652	157915652	-0.755006	distal_pair_206	TRUE
chr8	89382747	89384323	chr8	89043162	89045162	0.568525	distal_pair_207	TRUE			chr2	157923153	157923929	chr2	157913652	157915652	-0.716524	distal_pair_207	TRUE
chr8	90495733	90497518	chr8	90347343	90349343	0.610526	distal_pair_208	FALSE			chr2	157926352	157928057	chr2	157913652	157915652	-0.546433	distal_pair_208	TRUE
chr1	133097326	133098289	chr1	133067405	133069405	0.568334	distal_pair_209	FALSE			chr2	157938266	157938960	chr2	157913652	157915652	-0.593294	distal_pair_209	TRUE
chr8	91128327	91129062	chr8	90816393	90818393	0.562266	distal_pair_210	FALSE			chr2	157940627	157941345	chr2	157913652	157915652	-0.514144	distal_pair_210	TRUE
chr8	91328867	91331069	chr8	91069056	91071056	0.893233	distal_pair_211	TRUE			chr2	158616184	158617222	chr2	158374637	158376637	-0.492079	distal_pair_211	FALSE
chr8	92850030	92850817	chr8	92826290	92828290	0.547697	distal_pair_212	FALSE			chr2	158616184	158617222	chr2	158609723	158611723	-0.534893	distal_pair_212	FALSE
chr8	92850030	92850817	chr8	92826290	92828290	0.547697	distal_pair_213	FALSE			chr2	158616184	158617222	chr2	158609723	158611723	-0.534893	distal_pair_213	FALSE
chr10	60262066	60262933	chr10	60218260	60220260	0.56441	distal_pair_214	FALSE			chr2	162888555	162890307	chr2	162660162	162662162	-0.8436	distal_pair_214	TRUE
chr8	93830159	93831719	chr8	93808965	93810965	0.592481	distal_pair_215	TRUE			chr2	162913933	162915169	chr2	162660162	162662162	-0.504363	distal_pair_215	TRUE
chr8	93906013	93906572	chr8	93808965	93810965	0.564532	distal_pair_216	TRUE			chr2	163205643	163206163	chr2	163202124	163204124	-0.633967	distal_pair_216	FALSE
chr8	93818551	93819091	chr8	93812722	93814722	0.551587	distal_pair_217	TRUE			chr2	163221821	163222322	chr2	163202124	163204124	-0.506609	distal_pair_217	FALSE
chr8	93830159	93831719	chr8	93812722	93814722	0.652632	distal_pair_218	TRUE			chr2	163228977	163229505	chr2	163202124	163204124	-0.6442	distal_pair_218	FALSE
chr8	93835374	93836279	chr8	93812722	93814722	0.57594	distal_pair_219	TRUE			chr2	163231676	163232732	chr2	163202124	163204124	-0.766223	distal_pair_219	FALSE
chr8	93842435	93843033	chr8	93812722	93814722	0.555096	distal_pair_220	TRUE			chr2	163237768	163238719	chr2	163202124	163204124	-0.599517	distal_pair_220	FALSE
chr8	93906013	93906572	chr8	93812722	93814722	0.587174	distal_pair_221	TRUE			chr2	163277904	163279169	chr2	163202124	163204124	-0.606359	distal_pair_221	FALSE
chr8	93964899	93965558	chr8	93812722	93814722	0.585844	distal_pair_222	TRUE			chr2	163288676	163289559	chr2	163202124	163204124	-0.518312	distal_pair_222	FALSE
chr8	94127545	94128231	chr8	93812722	93814722	0.546098	distal_pair_223	TRUE			chr2	163300141	163301297	chr2	163202124	163204124	-0.479842	distal_pair_223	FALSE
chr8	94186434	94187062	chr8	94036031	94038031	0.549831	distal_pair_224	TRUE			chr2	163309180	163309945	chr2	163202124	163204124	-0.53105	distal_pair_224	FALSE
chr8	94187329	94188134	chr8	94036031	94038031	0.628808	distal_pair_225	TRUE			chr2	163317929	163319207	chr2	163202124	163204124	-0.536347	distal_pair_225	FALSE
chr8	94154325	94154959	chr8	94151606	94153606	0.718797	distal_pair_226	TRUE			chr2	163325422	163325923	chr2	163202124	163204124	-0.56248	distal_pair_226	FALSE
chr8	94188988	94190086	chr8	94151606	94153606	0.582926	distal_pair_227	TRUE			chr2	163924403	163925553	chr2	163917683	163919683	-0.711853	distal_pair_227	FALSE
chr8	94187329	94188134	chr8	94171663	94173663	0.558857	distal_pair_228	TRUE			chr2	164173318	164174350	chr2	164170113	164172113	-0.481809	distal_pair_228	TRUE
chr8	94566652	94567912	chr8	94531989	94533989	0.721805	distal_pair_229	FALSE			chr2	165068719	165069428	chr2	164856711	164858711	-0.501234	distal_pair_229	TRUE
chr8	94577830	94578652	chr8	94531989	94533989	0.798508	distal_pair_230	FALSE			chr2	164996840	164997800	chr2	164959801	164961801	-0.486176	distal_pair_230	TRUE
chr8	94677903	94679146	chr8	94531989	94533989	0.583459	distal_pair_231	TRUE			chr2	165152312	165154274	chr2	164959801	164961801	-0.487056	distal_pair_231	TRUE
chr8	94997879	94998380	chr8	94531989	94533989	0.643609	distal_pair_232	FALSE			chr2	165239508	165240853	chr2	165233853	165235853	-0.754251	distal_pair_232	TRUE
chr8	94986071	94987223	chr8	94695278	94697278	0.610526	distal_pair_233	TRUE			chr2	166290625	166291903	chr2	166154663	166156663	-0.696046	distal_pair_233	TRUE
chr8	94992326	94993030	chr8	94695278	94697278	0.670677	distal_pair_234	TRUE			chr2	166400923	166401424	chr2	166154663	166156663	-0.592099	distal_pair_234	TRUE
chr8	94803430	94804032	chr8	94771008	94773008	0.606015	distal_pair_235	FALSE			chr1	44553119	44553681	chr1	44550510	44552510	-0.564743	distal_pair_235	FALSE
chr8	94811681	94812361	chr8	94809452	94811452	0.551824	distal_pair_236	TRUE			chr2	168292272	168292827	chr2	168280736	168282736	-0.62662	distal_pair_236	FALSE
chr8	94812436	94813273	chr8	94809452	94811452	0.641814	distal_pair_237	TRUE			chr2	168299330	168300242	chr2	168280736	168282736	-0.737701	distal_pair_237	FALSE
chr8	95586716	95587226	chr8	95533084	95535084	0.653759	distal_pair_238	FALSE			chr2	168308533	168309760	chr2	168280736	168282736	-0.609688	distal_pair_238	FALSE
chr8	95587240	95588313	chr8	95533084	95535084	0.653243	distal_pair_239	FALSE			chr2	168312448	168313296	chr2	168280736	168282736	-0.614879	distal_pair_239	FALSE
chr8	95589637	95591101	chr8	95533084	95535084	0.765149	distal_pair_240	TRUE			chr2	168314179	168315013	chr2	168280736	168282736	-0.590879	distal_pair_240	FALSE
chr8	95687948	95689253	chr8	95533084	95535084	0.724477	distal_pair_241	FALSE			chr2	168319825	168321396	chr2	168280736	168282736	-0.63447	distal_pair_241	FALSE
chr8	95694306	95695395	chr8	95533084	95535084	0.569584	distal_pair_242	TRUE			chr2	168353706	168354845	chr2	168280736	168282736	-0.478409	distal_pair_242	FALSE
chr8	95696933	95697842	chr8	95533084	95535084	0.731863	distal_pair_243	TRUE			chr2	168402789	168403911	chr2	168280736	168282736	-0.539604	distal_pair_243	FALSE
chr8	95699003	95699588	chr8	95533084	95535084	0.678841	distal_pair_244	TRUE			chr2	168438790	168439926	chr2	168280736	168282736	-0.485835	distal_pair_244	FALSE
chr8	95699729	95700740	chr8	95533084	95535084	0.670004	distal_pair_245	TRUE			chr2	168292272	168292827	chr2	168280736	168282736	-0.62662	distal_pair_245	FALSE
chr8	95594594	95596050	chr8	95592421	95594421	0.592366	distal_pair_246	TRUE			chr2	168299330	168300242	chr2	168280736	168282736	-0.737701	distal_pair_246	FALSE
chr8	95687948	95689253	chr8	95675979	95677979	0.531833	distal_pair_247	FALSE			chr2	168308533	168309760	chr2	168280736	168282736	-0.609688	distal_pair_247	FALSE
chr8	95694306	95695395	chr8	95675979	95677979	0.565414	distal_pair_248	TRUE			chr2	168312448	168313296	chr2	168280736	168282736	-0.614879	distal_pair_248	FALSE
chr8	95696933	95697842	chr8	95675979	95677979	0.548872	distal_pair_249	TRUE			chr2	168314179	168315013	chr2	168280736	168282736	-0.590879	distal_pair_249	FALSE
chr8	95702396	95703419	chr8	95675979	95677979	0.559398	distal_pair_250	TRUE			chr2	168319825	168321396	chr2	168280736	168282736	-0.63447	distal_pair_250	FALSE
chr9	102527917	102528652	chr9	102504749	102506749	0.658744	distal_pair_251	FALSE			chr2	168353706	168354845	chr2	168280736	168282736	-0.478409	distal_pair_251	FALSE
chr9	102723566	102724569	chr9	102625295	102627295	0.572932	distal_pair_252	FALSE			chr2	168438790	168439926	chr2	168280736	168282736	-0.485835	distal_pair_252	FALSE
chr9	102723566	102724569	chr9	102715671	102717671	0.781955	distal_pair_253	TRUE			chr2	169846893	169847769	chr2	169632012	169634012	-0.678807	distal_pair_253	FALSE
chr9	102777406	102780029	chr9	102715671	102717671	0.665664	distal_pair_254	TRUE			chr2	172354497	172355776	chr2	172247491	172249491	-0.527912	distal_pair_254	TRUE
chr9	103144884	103147806	chr9	103110786	103112786	0.595489	distal_pair_255	FALSE			chr2	174156493	174157171	chr2	174075307	174077307	-0.570179	distal_pair_255	TRUE
chr9	103903080	103903926	chr9	103760837	103762837	0.551587	distal_pair_256	FALSE			chr2	174221287	174222193	chr2	174109348	174111348	-0.651456	distal_pair_256	TRUE
chr9	103941262	103942183	chr9	103760837	103762837	0.584155	distal_pair_257	FALSE			chr1	56979894	56980404	chr1	56970411	56972411	-0.706295	distal_pair_257	TRUE
chr9	106155932	106156933	chr9	106147686	106149686	0.653625	distal_pair_258	FALSE			chr2	180506208	180507233	chr2	180498975	180500975	-0.641085	distal_pair_258	FALSE
chr9	106318965	106320951	chr9	106202107	106204107	0.625564	distal_pair_259	FALSE			chr2	180816066	180817712	chr2	180498975	180500975	-0.490219	distal_pair_259	TRUE
chr9	106327062	106327991	chr9	106280060	106282060	0.628571	distal_pair_260	FALSE			chr1	56979894	56980404	chr1	56977650	56979650	-0.748253	distal_pair_260	TRUE
chr9	106643022	106643641	chr9	106639927	106641927	0.691398	distal_pair_261	FALSE			chr1	56988434	56988935	chr1	56977650	56979650	-0.524996	distal_pair_261	TRUE
chr9	106645575	106646618	chr9	106639927	106641927	0.594985	distal_pair_262	TRUE			chr2	181099505	181100966	chr2	180888660	180890660	-0.667699	distal_pair_262	FALSE
chr9	106652645	106653193	chr9	106639927	106641927	0.565498	distal_pair_263	FALSE			chr2	181112622	181113123	chr2	180888660	180890660	-0.483654	distal_pair_263	FALSE
chr9	106643022	106643641	chr9	106639927	106641927	0.691398	distal_pair_264	FALSE			chr2	181149923	181151067	chr2	180888660	180890660	-0.563379	distal_pair_264	FALSE
chr9	106645575	106646618	chr9	106639927	106641927	0.594985	distal_pair_265	TRUE			chr2	181099505	181100966	chr2	180893104	180895104	-0.749015	distal_pair_265	TRUE
chr9	106660729	106661543	chr9	106655082	106657082	0.72912	distal_pair_266	FALSE			chr2	181114814	181116000	chr2	180893104	180895104	-0.570385	distal_pair_266	TRUE
chr9	106664246	106665396	chr9	106655082	106657082	0.6693	distal_pair_267	FALSE			chr2	181149923	181151067	chr2	180893104	180895104	-0.716818	distal_pair_267	TRUE
chr9	106680922	106681505	chr9	106655082	106657082	0.58513	distal_pair_268	TRUE			chr2	181099505	181100966	chr2	180953463	180955463	-0.549611	distal_pair_268	FALSE
chr9	107307454	107308607	chr9	107295025	107297025	0.575774	distal_pair_269	FALSE			chr2	181114814	181116000	chr2	180953463	180955463	-0.48675	distal_pair_269	FALSE
chr9	107401967	107402501	chr9	107398611	107400611	0.656627	distal_pair_270	FALSE			chr2	181149923	181151067	chr2	180953463	180955463	-0.526351	distal_pair_270	FALSE
chr9	107407154	107407742	chr9	107398611	107400611	0.713385	distal_pair_271	FALSE			chr2	181136861	181137368	chr2	181134300	181136300	-0.496455	distal_pair_271	FALSE
chr9	107409421	107409958	chr9	107398611	107400611	0.644034	distal_pair_272	FALSE			chr2	181147128	181148491	chr2	181134300	181136300	-0.581216	distal_pair_272	FALSE
chr9	107410347	107410848	chr9	107398611	107400611	0.585715	distal_pair_273	FALSE			chr2	181149923	181151067	chr2	181134300	181136300	-0.61486	distal_pair_273	FALSE
chr9	107410858	107411366	chr9	107398611	107400611	0.581319	distal_pair_274	FALSE			chr2	181306990	181307649	chr2	181156014	181158014	-0.570092	distal_pair_274	FALSE
chr9	107415902	107416426	chr9	107398611	107400611	0.637869	distal_pair_275	FALSE			chr2	181487154	181488368	chr2	181241027	181243027	-0.553211	distal_pair_275	FALSE
chr9	107420782	107421356	chr9	107398611	107400611	0.709842	distal_pair_276	FALSE			chr2	22626957	22628650	chr2	22621204	22623204	-0.558495	distal_pair_276	FALSE
chr9	107425705	107426380	chr9	107398611	107400611	0.666821	distal_pair_277	FALSE			chr2	25373473	25374024	chr2	25179757	25181757	-0.515633	distal_pair_277	FALSE
chr9	107434310	107435991	chr9	107398611	107400611	0.782249	distal_pair_278	FALSE			chr2	25877137	25878688	chr2	25862733	25864733	-0.546875	distal_pair_278	FALSE
chr9	107464754	107465346	chr9	107398611	107400611	0.628791	distal_pair_279	TRUE			chr2	27019569	27020097	chr2	27008925	27010925	-0.563253	distal_pair_279	TRUE
chr9	107475081	107475582	chr9	107398611	107400611	0.572293	distal_pair_280	FALSE			chr2	27020609	27021548	chr2	27008925	27010925	-0.594194	distal_pair_280	TRUE
chr9	107484142	107485393	chr9	107398611	107400611	0.560622	distal_pair_281	FALSE			chr2	27024024	27024633	chr2	27008925	27010925	-0.513022	distal_pair_281	TRUE
chr9	107485961	107486595	chr9	107398611	107400611	0.617654	distal_pair_282	FALSE			chr2	27136391	27137272	chr2	27008925	27010925	-0.602247	distal_pair_282	FALSE
chr9	107506776	107507509	chr9	107398611	107400611	0.83735	distal_pair_283	FALSE			chr1	59484871	59485577	chr1	59481423	59483423	-0.668649	distal_pair_283	TRUE
chr9	107508158	107509072	chr9	107398611	107400611	0.672458	distal_pair_284	FALSE			chr1	59592211	59594180	chr1	59481423	59483423	-0.526688	distal_pair_284	TRUE
chr9	107439824	107440354	chr9	107429567	107431567	0.642317	distal_pair_285	FALSE			chr2	31448605	31449946	chr2	31244822	31246822	-0.485231	distal_pair_285	TRUE
chr9	107470169	107470966	chr9	107429567	107431567	0.535281	distal_pair_286	FALSE			chr2	31874316	31874851	chr2	31845005	31847005	-0.652004	distal_pair_286	FALSE
chr9	107475081	107475582	chr9	107429567	107431567	0.546212	distal_pair_287	FALSE			chr2	35577374	35578214	chr2	35557702	35559702	-0.562733	distal_pair_287	TRUE
chr10	61035722	61037498	chr10	60930990	60932990	0.55299	distal_pair_288	FALSE			chr2	35577374	35578214	chr2	35557265	35559265	-0.606689	distal_pair_288	TRUE
chr9	107626427	107627377	chr9	107532944	107534944	0.718797	distal_pair_289	TRUE			chr2	35578759	35579284	chr2	35557265	35559265	-0.597443	distal_pair_289	TRUE
chr9	107628657	107629537	chr9	107532944	107534944	0.547368	distal_pair_290	TRUE			chr2	35581341	35583157	chr2	35557702	35559702	-0.480096	distal_pair_290	TRUE
chr9	107630075	107631050	chr9	107532944	107534944	0.82406	distal_pair_291	TRUE			chr2	35581341	35583157	chr2	35557265	35559265	-0.865965	distal_pair_291	TRUE
chr9	107628657	107629537	chr9	107532944	107534944	0.547368	distal_pair_292	TRUE			chr2	35588193	35588905	chr2	35557265	35559265	-0.701826	distal_pair_292	TRUE
chr10	61035722	61037498	chr10	60930990	60932990	0.55299	distal_pair_293	FALSE			chr2	35613789	35614952	chr2	35557265	35559265	-0.490129	distal_pair_293	TRUE
chr9	107666599	107667681	chr9	107575926	107577926	0.666165	distal_pair_294	FALSE			chr2	35654874	35656568	chr2	35557265	35559265	-0.608744	distal_pair_294	TRUE
chr10	61423813	61425039	chr10	61146703	61148703	0.603826	distal_pair_295	TRUE			chr2	35727956	35730229	chr2	35557265	35559265	-0.532381	distal_pair_295	TRUE
chr9	107909985	107910486	chr9	107905872	107907872	0.573836	distal_pair_296	FALSE			chr1	61771092	61771918	chr1	61637823	61639823	-0.637066	distal_pair_296	TRUE
chr9	107959764	107960595	chr9	107934673	107936673	0.748402	distal_pair_297	TRUE			chr2	35824993	35825909	chr2	35557265	35559265	-0.624876	distal_pair_297	TRUE
chr9	107961133	107962393	chr9	107934673	107936673	0.721324	distal_pair_298	TRUE			chr2	35840648	35842017	chr2	35557702	35559702	-0.591331	distal_pair_298	TRUE
chr9	107961133	107962393	chr9	107934673	107936673	0.721324	distal_pair_299	TRUE			chr2	35840648	35842017	chr2	35557265	35559265	-0.548752	distal_pair_299	TRUE
chr9	108127668	108130073	chr9	107935394	107937394	0.742561	distal_pair_300	TRUE			chr2	36243519	36244535	chr2	36229425	36231425	-0.634734	distal_pair_300	FALSE
chr9	108136734	108138071	chr9	107935394	107937394	0.756423	distal_pair_301	TRUE			chr2	36244640	36245174	chr2	36229425	36231425	-0.63404	distal_pair_301	FALSE
chr9	108144237	108144987	chr9	107934673	107936673	0.70002	distal_pair_302	FALSE			chr2	38350332	38351869	chr2	38338280	38340280	-0.74088	distal_pair_302	FALSE
chr9	108148140	108149384	chr9	107935394	107937394	0.625684	distal_pair_303	FALSE			chr2	38356434	38358279	chr2	38338280	38340280	-0.492666	distal_pair_303	FALSE
chr9	108151737	108152308	chr9	107935394	107937394	0.76922	distal_pair_304	TRUE			chr2	38378943	38379727	chr2	38338280	38340280	-0.528882	distal_pair_304	TRUE
chr9	108157372	108158383	chr9	107935394	107937394	0.544827	distal_pair_305	FALSE			chr2	38350332	38351869	chr2	38347316	38349316	-0.611988	distal_pair_305	FALSE
chr9	108170599	108171523	chr9	107935394	107937394	0.551598	distal_pair_306	FALSE			chr2	38356434	38358279	chr2	38347316	38349316	-0.51765	distal_pair_306	FALSE
chr9	108180149	108180837	chr9	107935394	107937394	0.698612	distal_pair_307	TRUE			chr2	49626568	49627369	chr2	49618297	49620297	-0.552816	distal_pair_307	TRUE
chr9	108202915	108203537	chr9	107935394	107937394	0.704479	distal_pair_308	TRUE			chr2	49627428	49628822	chr2	49618297	49620297	-0.597902	distal_pair_308	TRUE
chr9	108204817	108206008	chr9	107935394	107937394	0.676621	distal_pair_309	TRUE			chr2	49648029	49649940	chr2	49618297	49620297	-0.538258	distal_pair_309	TRUE
chr9	108204817	108206008	chr9	107934673	107936673	0.564874	distal_pair_310	TRUE			chr2	49654543	49655315	chr2	49618297	49620297	-0.480247	distal_pair_310	TRUE
chr9	108204817	108206008	chr9	107949135	107951135	0.550414	distal_pair_311	TRUE			chr2	49694706	49696513	chr2	49618297	49620297	-0.643159	distal_pair_311	TRUE
chr9	108204817	108206008	chr9	108189384	108191384	0.585182	distal_pair_312	TRUE			chr2	49726106	49728207	chr2	49618297	49620297	-0.509795	distal_pair_312	TRUE
chr9	109955890	109956409	chr9	109536099	109538099	0.616529	distal_pair_313	FALSE			chr2	49924468	49925130	chr2	49786687	49788687	-0.502609	distal_pair_313	FALSE
chr9	109957540	109958577	chr9	109536099	109538099	0.652895	distal_pair_314	FALSE			chr2	49959654	49960225	chr2	49786687	49788687	-0.583058	distal_pair_314	FALSE
chr9	110062278	110062859	chr9	109831748	109833748	0.640061	distal_pair_315	TRUE			chr2	50109704	50110742	chr2	49786687	49788687	-0.631974	distal_pair_315	FALSE
chr9	110062278	110062859	chr9	109930459	109932459	0.578314	distal_pair_316	FALSE			chr2	50163619	50166843	chr2	49786687	49788687	-0.508318	distal_pair_316	FALSE
chr9	110249600	110251369	chr9	110242782	110244782	0.679699	distal_pair_317	TRUE			chr2	59648273	59648989	chr2	59611041	59613041	-0.829272	distal_pair_317	TRUE
chr9	110889571	110890334	chr9	110879113	110881113	0.583553	distal_pair_318	FALSE			chr2	60744586	60745300	chr2	60283488	60285488	-0.517356	distal_pair_318	FALSE
chr9	110944202	110944821	chr9	110879113	110881113	0.596117	distal_pair_319	FALSE			chr2	61810028	61810977	chr2	61801929	61803929	-0.532414	distal_pair_319	TRUE
chr9	111380925	111381899	chr9	111310738	111312738	0.773975	distal_pair_320	FALSE			chr2	61810028	61810977	chr2	61801929	61803929	-0.532414	distal_pair_320	TRUE
chr9	111454818	111455388	chr9	111438080	111440080	0.659507	distal_pair_321	FALSE			chr2	61811403	61812652	chr2	61801929	61803929	-0.63705	distal_pair_321	TRUE
chr9	112238045	112238941	chr9	112234938	112236938	0.787514	distal_pair_322	TRUE			chr1	62705563	62707478	chr1	62702284	62704284	-0.554561	distal_pair_322	TRUE
chr9	112250991	112251780	chr9	112234938	112236938	0.54547	distal_pair_323	TRUE			chr1	62707483	62708072	chr1	62702284	62704284	-0.532619	distal_pair_323	TRUE
chr9	112251792	112252321	chr9	112234938	112236938	0.568488	distal_pair_324	TRUE			chr1	62728261	62730377	chr1	62702284	62704284	-0.568488	distal_pair_324	TRUE
chr9	112261394	112263017	chr9	112234938	112236938	0.597892	distal_pair_325	TRUE			chr1	62742922	62744293	chr1	62702284	62704284	-0.542338	distal_pair_325	TRUE
chr9	112340165	112341015	chr9	112234938	112236938	0.750658	distal_pair_326	TRUE			chr2	6351834	6353634	chr2	6321666	6323666	-0.6054	distal_pair_326	TRUE
chr9	112361241	112362087	chr9	112234938	112236938	0.624055	distal_pair_327	TRUE			chr1	62758164	62759156	chr1	62702284	62704284	-0.584905	distal_pair_327	TRUE
chr9	112405476	112406489	chr9	112234938	112236938	0.591535	distal_pair_328	TRUE			chr2	7127221	7127857	chr2	6883269	6885269	-0.533761	distal_pair_328	TRUE
chr9	112435404	112436640	chr9	112234938	112236938	0.73985	distal_pair_329	TRUE			chr2	70565912	70566444	chr2	70562357	70564357	-0.572998	distal_pair_329	TRUE
chr9	112445171	112446352	chr9	112234938	112236938	0.803008	distal_pair_330	TRUE			chr2	70565912	70566444	chr2	70562357	70564357	-0.572998	distal_pair_330	TRUE
chr9	112454605	112455604	chr9	112234938	112236938	0.89056	distal_pair_331	TRUE			chr2	71542182	71543437	chr2	71527112	71529112	-0.543675	distal_pair_331	TRUE
chr9	112462978	112464008	chr9	112234938	112236938	0.694477	distal_pair_332	TRUE			chr1	62788392	62789295	chr1	62702284	62704284	-0.675518	distal_pair_332	TRUE
chr9	112473300	112473810	chr9	112234938	112236938	0.688048	distal_pair_333	TRUE			chr1	62789761	62791278	chr1	62702284	62704284	-0.640279	distal_pair_333	TRUE
chr9	112495823	112496829	chr9	112234938	112236938	0.606977	distal_pair_334	TRUE			chr1	62827096	62828395	chr1	62702284	62704284	-0.620727	distal_pair_334	TRUE
chr9	112462978	112464008	chr9	112460630	112462630	0.591179	distal_pair_335	FALSE			chr1	62907079	62907907	chr1	62702284	62704284	-0.689694	distal_pair_335	TRUE
chr9	113176750	113178069	chr9	113122029	113124029	0.664734	distal_pair_336	TRUE			chr2	72230325	72231107	chr2	71980239	71982239	-0.573455	distal_pair_336	TRUE
chr9	113195499	113196092	chr9	113122029	113124029	0.646649	distal_pair_337	FALSE			chr2	72478134	72478731	chr2	72475158	72477158	-0.477014	distal_pair_337	FALSE
chr9	113212277	113212895	chr9	113122029	113124029	0.672573	distal_pair_338	FALSE			chr2	79458972	79460511	chr2	79455785	79457785	-0.577707	distal_pair_338	FALSE
chr9	113221441	113222528	chr9	113122029	113124029	0.60365	distal_pair_339	FALSE			chr2	79458972	79460511	chr2	79455751	79457751	-0.596144	distal_pair_339	FALSE
chr9	113246998	113249519	chr9	113122029	113124029	0.668714	distal_pair_340	FALSE			chr2	82054346	82054995	chr2	82052221	82054221	-0.606009	distal_pair_340	TRUE
chr9	113263521	113264149	chr9	113122029	113124029	0.671616	distal_pair_341	FALSE			chr2	84864440	84865162	chr2	84837849	84839849	-0.590448	distal_pair_341	FALSE
chr9	113264707	113265536	chr9	113122029	113124029	0.585787	distal_pair_342	FALSE			chr2	84864440	84865162	chr2	84837849	84839849	-0.590448	distal_pair_342	FALSE
chr9	113265622	113266123	chr9	113122029	113124029	0.575182	distal_pair_343	FALSE			chr2	84874750	84875346	chr2	84837849	84839849	-0.544805	distal_pair_343	FALSE
chr9	113267257	113268597	chr9	113122029	113124029	0.630625	distal_pair_344	FALSE			chr2	84885042	84885682	chr2	84837849	84839849	-0.644029	distal_pair_344	FALSE
chr9	113293648	113294623	chr9	113122029	113124029	0.593681	distal_pair_345	FALSE			chr2	84888532	84889842	chr2	84885710	84887710	-0.7297	distal_pair_345	FALSE
chr9	113339962	113341389	chr9	113122029	113124029	0.589635	distal_pair_346	FALSE			chr2	84889856	84890408	chr2	84885710	84887710	-0.661397	distal_pair_346	TRUE
chr9	113341896	113342900	chr9	113122029	113124029	0.549471	distal_pair_347	FALSE			chr2	92711020	92711892	chr2	92598706	92600706	-0.506404	distal_pair_347	TRUE
chr9	113346088	113347453	chr9	113122029	113124029	0.657427	distal_pair_348	FALSE			chr2	92805634	92807868	chr2	92598706	92600706	-0.575219	distal_pair_348	TRUE
chr9	113379131	113379819	chr9	113122029	113124029	0.731322	distal_pair_349	FALSE			chr2	92947752	92949317	chr2	92598706	92600706	-0.551426	distal_pair_349	TRUE
chr9	113470642	113472297	chr9	113122029	113124029	0.686815	distal_pair_350	FALSE			chr2	93318678	93320012	chr2	93186547	93188547	-0.560833	distal_pair_350	FALSE
chr9	113488395	113489551	chr9	113122029	113124029	0.696312	distal_pair_351	FALSE			chr3	101112032	101112909	chr3	101109278	101111278	-0.698384	distal_pair_351	FALSE
chr9	113212277	113212895	chr9	113188815	113190815	0.65399	distal_pair_352	FALSE			chr3	101434240	101435086	chr3	101406792	101408792	-0.50547	distal_pair_352	FALSE
chr9	113246998	113249519	chr9	113188815	113190815	0.601944	distal_pair_353	FALSE			chr1	62827096	62828395	chr1	62717073	62719073	-0.535443	distal_pair_353	TRUE
chr9	113470642	113472297	chr9	113188815	113190815	0.705599	distal_pair_354	FALSE			chr3	107462061	107462624	chr3	107458552	107460552	-0.530213	distal_pair_354	TRUE
chr9	113339962	113341389	chr9	113286706	113288706	0.598827	distal_pair_355	FALSE			chr3	107536351	107537738	chr3	107517018	107519018	-0.757182	distal_pair_355	FALSE
chr9	113346088	113347453	chr9	113286706	113288706	0.561277	distal_pair_356	FALSE			chr3	116354907	116355826	chr3	116128688	116130688	-0.557365	distal_pair_356	FALSE
chr9	113514784	113515614	chr9	113286706	113288706	0.59973	distal_pair_357	FALSE			chr3	116384232	116384817	chr3	116128688	116130688	-0.541814	distal_pair_357	FALSE
chr9	113632274	113634116	chr9	113286706	113288706	0.591144	distal_pair_358	TRUE			chr3	126612667	126614188	chr3	126595301	126597301	-0.65233	distal_pair_358	TRUE
chr9	113371415	113372390	chr9	113351369	113353369	0.656594	distal_pair_359	FALSE			chr1	63472943	63474351	chr1	63444890	63446890	-0.642084	distal_pair_359	TRUE
chr9	113432405	113434146	chr9	113351369	113353369	0.559943	distal_pair_360	TRUE			chr3	129479906	129481037	chr3	129331720	129333720	-0.641427	distal_pair_360	FALSE
chr9	113443407	113444518	chr9	113351369	113353369	0.605735	distal_pair_361	TRUE			chr3	134201818	134202931	chr3	134198947	134200947	-0.661495	distal_pair_361	FALSE
chr9	113488395	113489551	chr9	113351369	113353369	0.627567	distal_pair_362	FALSE			chr3	137626406	137627077	chr3	137620611	137622611	-0.495503	distal_pair_362	FALSE
chr9	113506719	113509841	chr9	113351369	113353369	0.667594	distal_pair_363	FALSE			chr3	141600652	141601741	chr3	141464215	141466215	-0.509892	distal_pair_363	TRUE
chr9	113514784	113515614	chr9	113351369	113353369	0.538259	distal_pair_364	FALSE			chr3	145762590	145763110	chr3	145757674	145759674	-0.702261	distal_pair_364	FALSE
chr9	113518365	113519018	chr9	113351369	113353369	0.556522	distal_pair_365	FALSE			chr3	145890230	145891094	chr3	145757674	145759674	-0.476301	distal_pair_365	FALSE
chr9	113628213	113628741	chr9	113351369	113353369	0.708018	distal_pair_366	TRUE			chr3	14888450	14889051	chr3	14885272	14887272	-0.534644	distal_pair_366	FALSE
chr9	113629487	113630121	chr9	113351369	113353369	0.657953	distal_pair_367	TRUE			chr3	148998212	148999598	chr3	148989555	148991555	-0.63077	distal_pair_367	FALSE
chr9	113632274	113634116	chr9	113351369	113353369	0.626858	distal_pair_368	TRUE			chr3	149001380	149001931	chr3	148989555	148991555	-0.608948	distal_pair_368	FALSE
chr9	113432405	113434146	chr9	113419110	113421110	0.612733	distal_pair_369	TRUE			chr3	149007686	149008579	chr3	148989555	148991555	-0.535223	distal_pair_369	FALSE
chr9	113443407	113444518	chr9	113419110	113421110	0.558042	distal_pair_370	TRUE			chr3	149016920	149017949	chr3	148989555	148991555	-0.638667	distal_pair_370	FALSE
chr9	113506719	113509841	chr9	113419060	113421060	0.538165	distal_pair_371	FALSE			chr3	149016920	149017949	chr3	148988151	148990151	-0.494605	distal_pair_371	FALSE
chr9	113506719	113509841	chr9	113419110	113421110	0.548772	distal_pair_372	FALSE			chr3	149038622	149039455	chr3	148989555	148991555	-0.73797	distal_pair_372	FALSE
chr9	114788627	114789128	chr9	114779099	114781099	0.57023	distal_pair_373	FALSE			chr3	149038622	149039455	chr3	148988151	148990151	-0.481396	distal_pair_373	FALSE
chr9	114789502	114790063	chr9	114779099	114781099	0.673498	distal_pair_374	TRUE			chr3	149074532	149076779	chr3	148989555	148991555	-0.573097	distal_pair_374	FALSE
chr9	114924064	114925210	chr9	114780856	114782856	0.715199	distal_pair_375	FALSE			chr3	149080289	149080790	chr3	148989555	148991555	-0.499771	distal_pair_375	FALSE
chr9	115044429	115046046	chr9	114977568	114979568	0.639098	distal_pair_376	FALSE			chr3	149083357	149083998	chr3	148989555	148991555	-0.674262	distal_pair_376	FALSE
chr9	115189604	115190512	chr9	114977568	114979568	0.725541	distal_pair_377	FALSE			chr3	149084775	149085679	chr3	148989555	148991555	-0.681203	distal_pair_377	FALSE
chr9	115188402	115189150	chr9	115185058	115187058	0.597711	distal_pair_378	FALSE			chr3	149084775	149085679	chr3	148988151	148990151	-0.492278	distal_pair_378	FALSE
chr9	117550542	117553025	chr9	117251535	117253535	0.575623	distal_pair_379	TRUE			chr3	149085721	149087193	chr3	148989555	148991555	-0.778615	distal_pair_379	FALSE
chr9	117640927	117641980	chr9	117251535	117253535	0.602351	distal_pair_380	FALSE			chr3	149085721	149087193	chr3	148988151	148990151	-0.521975	distal_pair_380	FALSE
chr9	117692416	117693000	chr9	117251535	117253535	0.63351	distal_pair_381	FALSE			chr3	149087332	149087833	chr3	148989555	148991555	-0.524347	distal_pair_381	FALSE
chr9	117709556	117710538	chr9	117251535	117253535	0.612318	distal_pair_382	FALSE			chr3	149088316	149089270	chr3	148989555	148991555	-0.766689	distal_pair_382	FALSE
chr9	118632278	118633696	chr9	118605689	118607689	0.60241	distal_pair_383	FALSE			chr3	149092389	149093049	chr3	148989555	148991555	-0.659139	distal_pair_383	FALSE
chr9	118676679	118677180	chr9	118605689	118607689	0.534864	distal_pair_384	TRUE			chr3	149094540	149095061	chr3	148989555	148991555	-0.606899	distal_pair_384	FALSE
chr9	118821025	118822145	chr9	118605689	118607689	0.590977	distal_pair_385	FALSE			chr3	149101709	149102268	chr3	148989555	148991555	-0.67488	distal_pair_385	FALSE
chr9	118991954	118993096	chr9	118925452	118927452	0.554887	distal_pair_386	FALSE			chr3	149116520	149117890	chr3	148989555	148991555	-0.598502	distal_pair_386	FALSE
chr10	63135540	63136141	chr10	63098650	63100650	0.539528	distal_pair_387	FALSE			chr3	149174511	149175498	chr3	148989555	148991555	-0.584162	distal_pair_387	FALSE
chr10	63156672	63157789	chr10	63098650	63100650	0.77762	distal_pair_388	TRUE			chr3	149179497	149180518	chr3	148989555	148991555	-0.491888	distal_pair_388	FALSE
chr9	120444240	120445142	chr9	120178037	120180037	0.596369	distal_pair_389	TRUE			chr3	149183886	149184725	chr3	148989555	148991555	-0.639165	distal_pair_389	FALSE
chr9	120200772	120201358	chr9	120178037	120180037	0.590879	distal_pair_390	TRUE			chr3	149190451	149191686	chr3	148989555	148991555	-0.663748	distal_pair_390	FALSE
chr9	120212789	120213784	chr9	120178037	120180037	0.564263	distal_pair_391	TRUE			chr3	149192089	149193038	chr3	148989555	148991555	-0.700623	distal_pair_391	FALSE
chr10	63157987	63158825	chr10	63098650	63100650	0.654758	distal_pair_392	TRUE			chr3	149219065	149220796	chr3	148989555	148991555	-0.633779	distal_pair_392	FALSE
chr9	120302874	120305215	chr9	120178037	120180037	0.556077	distal_pair_393	TRUE			chr3	152089092	152089749	chr3	151836630	151838630	-0.478022	distal_pair_393	TRUE
chr9	120409392	120410867	chr9	120178037	120180037	0.746599	distal_pair_394	TRUE			chr3	153975036	153976257	chr3	153972435	153974435	-0.712086	distal_pair_394	FALSE
chr9	120444240	120445142	chr9	120178037	120180037	0.596369	distal_pair_395	TRUE			chr3	31911092	31912189	chr3	31901506	31903506	-0.552839	distal_pair_395	FALSE
chr9	120200772	120201358	chr9	120178037	120180037	0.590879	distal_pair_396	TRUE			chr3	31912205	31913089	chr3	31901506	31903506	-0.599698	distal_pair_396	FALSE
chr9	120212789	120213784	chr9	120178037	120180037	0.564263	distal_pair_397	TRUE			chr3	32213853	32214449	chr3	31901506	31903506	-0.669894	distal_pair_397	FALSE
chr9	120326597	120327906	chr9	120178037	120180037	0.581194	distal_pair_398	TRUE			chr3	32226365	32227397	chr3	31901506	31903506	-0.477699	distal_pair_398	FALSE
chr9	120409392	120410867	chr9	120178037	120180037	0.746599	distal_pair_399	TRUE			chr3	34330801	34332238	chr3	34103269	34105269	-0.571561	distal_pair_399	FALSE
chr9	120418144	120419063	chr9	120178037	120180037	0.559317	distal_pair_400	TRUE			chr3	34441135	34442299	chr3	34434097	34436097	-0.599233	distal_pair_400	TRUE
chr9	120797891	120799089	chr9	120619299	120621299	0.555159	distal_pair_401	FALSE			chr3	34444252	34445216	chr3	34434097	34436097	-0.507438	distal_pair_401	TRUE
chr9	120808309	120809220	chr9	120619299	120621299	0.672727	distal_pair_402	FALSE			chr3	34656991	34657567	chr3	34649404	34651404	-0.701777	distal_pair_402	TRUE
chr9	121387723	121388692	chr9	121276197	121278197	0.5739	distal_pair_403	TRUE			chr3	34669889	34670390	chr3	34649404	34651404	-0.550947	distal_pair_403	TRUE
chr9	121391776	121392930	chr9	121276197	121278197	0.696502	distal_pair_404	FALSE			chr3	34670879	34671861	chr3	34649404	34651404	-0.650019	distal_pair_404	TRUE
chr9	121391776	121392930	chr9	121276774	121278774	0.661151	distal_pair_405	FALSE			chr3	36721700	36722760	chr3	36612477	36614477	-0.506921	distal_pair_405	FALSE
chr9	121663424	121664531	chr9	121276197	121278197	0.697255	distal_pair_406	FALSE			chr3	38892211	38893450	chr3	38885939	38887939	-0.671611	distal_pair_406	TRUE
chr9	121663424	121664531	chr9	121276774	121278774	0.582174	distal_pair_407	FALSE			chr3	38899413	38899914	chr3	38885939	38887939	-0.592578	distal_pair_407	TRUE
chr9	121506372	121507353	chr9	121494694	121496694	0.70252	distal_pair_408	FALSE			chr3	38936489	38937719	chr3	38885939	38887939	-0.491657	distal_pair_408	TRUE
chr9	121556929	121557902	chr9	121494694	121496694	0.657143	distal_pair_409	FALSE			chr3	38892211	38893450	chr3	38885939	38887939	-0.671611	distal_pair_409	TRUE
chr9	121558098	121558655	chr9	121494694	121496694	0.80723	distal_pair_410	FALSE			chr3	38898719	38899281	chr3	38887259	38889259	-0.537091	distal_pair_410	TRUE
chr9	121599377	121599891	chr9	121494694	121496694	0.610004	distal_pair_411	FALSE			chr3	38899413	38899914	chr3	38887259	38889259	-0.508074	distal_pair_411	TRUE
chr9	121663424	121664531	chr9	121494694	121496694	0.616021	distal_pair_412	FALSE			chr3	38899413	38899914	chr3	38885939	38887939	-0.592578	distal_pair_412	TRUE
chr9	121666111	121666747	chr9	121494694	121496694	0.768307	distal_pair_413	FALSE			chr3	38936489	38937719	chr3	38885939	38887939	-0.491657	distal_pair_413	TRUE
chr9	121666879	121668687	chr9	121494694	121496694	0.565414	distal_pair_414	FALSE			chr3	38982921	38984009	chr3	38887259	38889259	-0.58573	distal_pair_414	TRUE
chr9	121505091	121506073	chr9	121494694	121496694	0.734863	distal_pair_415	FALSE			chr3	38982921	38984009	chr3	38885939	38887939	-0.658419	distal_pair_415	TRUE
chr9	121506372	121507353	chr9	121494694	121496694	0.70252	distal_pair_416	FALSE			chr3	5228828	5229635	chr3	5219841	5221841	-0.78688	distal_pair_416	TRUE
chr9	121555219	121556163	chr9	121494694	121496694	0.621989	distal_pair_417	FALSE			chr3	5228828	5229635	chr3	5217525	5219525	-0.684251	distal_pair_417	TRUE
chr9	121556929	121557902	chr9	121494694	121496694	0.657143	distal_pair_418	FALSE			chr3	5236112	5237182	chr3	5219841	5221841	-0.536931	distal_pair_418	TRUE
chr9	121558098	121558655	chr9	121494694	121496694	0.80723	distal_pair_419	FALSE			chr3	5236112	5237182	chr3	5217525	5219525	-0.575774	distal_pair_419	TRUE
chr9	121663424	121664531	chr9	121494694	121496694	0.616021	distal_pair_420	FALSE			chr3	5237321	5239035	chr3	5217525	5219525	-0.613283	distal_pair_420	TRUE
chr9	121666879	121668687	chr9	121494694	121496694	0.565414	distal_pair_421	FALSE			chr3	5388470	5389840	chr3	5219841	5221841	-0.496094	distal_pair_421	TRUE
chr9	121505091	121506073	chr9	121494694	121496694	0.734863	distal_pair_422	FALSE			chr3	5388470	5389840	chr3	5217525	5219525	-0.643105	distal_pair_422	TRUE
chr9	121506372	121507353	chr9	121494694	121496694	0.70252	distal_pair_423	FALSE			chr3	53053934	53055896	chr3	53040527	53042527	-0.557557	distal_pair_423	FALSE
chr9	121555219	121556163	chr9	121494694	121496694	0.621989	distal_pair_424	FALSE			chr3	53056361	53056915	chr3	53040527	53042527	-0.570387	distal_pair_424	FALSE
chr9	121556929	121557902	chr9	121494694	121496694	0.657143	distal_pair_425	FALSE			chr3	53058343	53059226	chr3	53040527	53042527	-0.594897	distal_pair_425	FALSE
chr9	121558098	121558655	chr9	121494694	121496694	0.80723	distal_pair_426	FALSE			chr3	53065353	53066710	chr3	53040527	53042527	-0.567173	distal_pair_426	FALSE
chr9	121599377	121599891	chr9	121494694	121496694	0.610004	distal_pair_427	FALSE			chr3	53101694	53102913	chr3	53040527	53042527	-0.488592	distal_pair_427	FALSE
chr9	121663424	121664531	chr9	121494694	121496694	0.616021	distal_pair_428	FALSE			chr3	53102937	53103670	chr3	53040527	53042527	-0.492212	distal_pair_428	FALSE
chr9	121666111	121666747	chr9	121494694	121496694	0.768307	distal_pair_429	FALSE			chr3	53164300	53165905	chr3	53040527	53042527	-0.576983	distal_pair_429	FALSE
chr9	121666879	121668687	chr9	121494694	121496694	0.565414	distal_pair_430	FALSE			chr3	53165969	53166486	chr3	53040527	53042527	-0.620567	distal_pair_430	FALSE
chr9	121663424	121664531	chr9	121641096	121643096	0.590448	distal_pair_431	TRUE			chr3	53252501	53253687	chr3	53040755	53042755	-0.502212	distal_pair_431	FALSE
chr9	121663424	121664531	chr9	121641715	121643715	0.755079	distal_pair_432	TRUE			chr3	53252501	53253687	chr3	53040527	53042527	-0.712847	distal_pair_432	FALSE
chr9	121666111	121666747	chr9	121641096	121643096	0.58491	distal_pair_433	TRUE			chr3	53258522	53259552	chr3	53040527	53042527	-0.600803	distal_pair_433	FALSE
chr9	121666111	121666747	chr9	121641715	121643715	0.816162	distal_pair_434	TRUE			chr3	53415875	53416744	chr3	53040527	53042527	-0.643238	distal_pair_434	FALSE
chr9	121666879	121668687	chr9	121641096	121643096	0.618045	distal_pair_435	TRUE			chr3	55034051	55034879	chr3	54914887	54916887	-0.646038	distal_pair_435	TRUE
chr9	121666879	121668687	chr9	121641715	121643715	0.761941	distal_pair_436	TRUE			chr3	55286900	55287401	chr3	55241363	55243363	-0.545064	distal_pair_436	TRUE
chr9	121880689	121881850	chr9	121641715	121643715	0.605893	distal_pair_437	TRUE			chr3	55358401	55358929	chr3	55241363	55243363	-0.506404	distal_pair_437	TRUE
chr9	121890037	121891126	chr9	121641715	121643715	0.593303	distal_pair_438	TRUE			chr3	55360567	55362305	chr3	55241363	55243363	-0.571946	distal_pair_438	TRUE
chr9	121905077	121906897	chr9	121641715	121643715	0.676448	distal_pair_439	TRUE			chr3	58148396	58149812	chr3	58116052	58118052	-0.508228	distal_pair_439	TRUE
chr9	121785819	121787032	chr9	121776606	121778606	0.585556	distal_pair_440	TRUE			chr1	72877747	72878863	chr1	72823502	72825502	-0.59905	distal_pair_440	TRUE
chr9	121785819	121787032	chr9	121776606	121778606	0.585556	distal_pair_441	TRUE			chr1	72965956	72967006	chr1	72823502	72825502	-0.576985	distal_pair_441	FALSE
chr9	121794864	121795743	chr9	121791507	121793507	0.661385	distal_pair_442	FALSE			chr1	72967503	72968138	chr1	72823502	72825502	-0.626391	distal_pair_442	FALSE
chr9	121822257	121823590	chr9	121791507	121793507	0.539074	distal_pair_443	FALSE			chr3	83843469	83844015	chr3	83840767	83842767	-0.51377	distal_pair_443	FALSE
chr10	66931164	66932029	chr10	66919258	66921258	0.633333	distal_pair_444	TRUE			chr3	8562855	8564605	chr3	8508359	8510359	-0.578748	distal_pair_444	TRUE
chr9	121973879	121974817	chr9	121791507	121793507	0.556658	distal_pair_445	FALSE			chr3	8623236	8624341	chr3	8508359	8510359	-0.548134	distal_pair_445	TRUE
chr9	122067542	122068356	chr9	121791507	121793507	0.53825	distal_pair_446	FALSE			chr1	72877747	72878863	chr1	72873884	72875884	-0.499092	distal_pair_446	TRUE
chr9	122568855	122569853	chr9	122534020	122536020	0.539421	distal_pair_447	TRUE			chr1	73219029	73219662	chr1	72873884	72875884	-0.483938	distal_pair_447	TRUE
chr9	122642713	122644664	chr9	122571498	122573498	0.553592	distal_pair_448	FALSE			chr3	89603177	89604069	chr3	89519163	89521163	-0.521047	distal_pair_448	FALSE
chr9	13435416	13436346	chr9	13245954	13247954	0.711093	distal_pair_449	FALSE			chr3	89646635	89648076	chr3	89519163	89521163	-0.491284	distal_pair_449	FALSE
chr9	13427429	13427969	chr9	13296956	13298956	0.686795	distal_pair_450	FALSE			chr3	89603177	89604069	chr3	89519163	89521163	-0.521047	distal_pair_450	FALSE
chr9	13435416	13436346	chr9	13296956	13298956	0.658419	distal_pair_451	FALSE			chr3	89646635	89648076	chr3	89519163	89521163	-0.491284	distal_pair_451	FALSE
chr9	13497307	13498382	chr9	13296956	13298956	0.590926	distal_pair_452	FALSE			chr4	100426033	100426545	chr4	100094790	100096790	-0.48091	distal_pair_452	TRUE
chr9	13565261	13566937	chr9	13296956	13298956	0.613765	distal_pair_453	FALSE			chr4	100205691	100206740	chr4	100094790	100096790	-0.648637	distal_pair_453	TRUE
chr9	13661652	13662737	chr9	13296956	13298956	0.668684	distal_pair_454	FALSE			chr4	100810604	100812612	chr4	100775674	100777674	-0.684229	distal_pair_454	FALSE
chr9	13299056	13299610	chr9	13296956	13298956	0.648364	distal_pair_455	FALSE			chr4	100913435	100914159	chr4	100775674	100777674	-0.542338	distal_pair_455	FALSE
chr9	13302380	13302898	chr9	13296956	13298956	0.619191	distal_pair_456	FALSE			chr4	103849665	103850282	chr4	103618358	103620358	-0.476295	distal_pair_456	TRUE
chr9	13465266	13465958	chr9	13296956	13298956	0.588058	distal_pair_457	FALSE			chr1	74781989	74782547	chr1	74770891	74772891	-0.550418	distal_pair_457	FALSE
chr9	13497307	13498382	chr9	13296956	13298956	0.590926	distal_pair_458	FALSE			chr1	74781989	74782547	chr1	74770891	74772891	-0.550418	distal_pair_458	FALSE
chr9	13498398	13499761	chr9	13296956	13298956	0.533349	distal_pair_459	FALSE			chr1	74783494	74784954	chr1	74770891	74772891	-0.509795	distal_pair_459	FALSE
chr9	13586997	13588043	chr9	13296956	13298956	0.640061	distal_pair_460	FALSE			chr4	124662915	124663538	chr4	124655806	124657806	-0.489797	distal_pair_460	FALSE
chr9	13645011	13645725	chr9	13296956	13298956	0.623779	distal_pair_461	FALSE			chr4	124664165	124665247	chr4	124656169	124658169	-0.805592	distal_pair_461	FALSE
chr9	13669546	13670385	chr9	13296956	13298956	0.705263	distal_pair_462	FALSE			chr4	124664165	124665247	chr4	124655806	124657806	-0.696903	distal_pair_462	FALSE
chr9	14888464	14889213	chr9	14859209	14861209	0.610985	distal_pair_463	FALSE			chr4	125200405	125201286	chr4	124893782	124895782	-0.517211	distal_pair_463	FALSE
chr9	14995304	14996394	chr9	14859209	14861209	0.618182	distal_pair_464	FALSE			chr4	125201584	125202490	chr4	124893782	124895782	-0.580848	distal_pair_464	FALSE
chr9	14997130	14998156	chr9	14859209	14861209	0.542707	distal_pair_465	FALSE			chr4	125486531	125487518	chr4	125227596	125229596	-0.573038	distal_pair_465	TRUE
chr9	14998491	14999328	chr9	14859209	14861209	0.689739	distal_pair_466	FALSE			chr4	125492608	125493543	chr4	125489699	125491699	-0.566146	distal_pair_466	TRUE
chr9	15017708	15019628	chr9	14859209	14861209	0.625665	distal_pair_467	TRUE			chr1	74781989	74782547	chr1	74770891	74772891	-0.550418	distal_pair_467	FALSE
chr9	15036653	15038247	chr9	14859209	14861209	0.854667	distal_pair_468	FALSE			chr4	125512383	125512931	chr4	125489699	125491699	-0.799318	distal_pair_468	TRUE
chr9	21042004	21042543	chr9	21031357	21033357	0.712233	distal_pair_469	TRUE			chr4	125515482	125516399	chr4	125489699	125491699	-0.673495	distal_pair_469	TRUE
chr9	21062598	21063494	chr9	21031072	21033072	0.71235	distal_pair_470	TRUE			chr4	125526244	125526993	chr4	125489699	125491699	-0.598144	distal_pair_470	TRUE
chr9	21097502	21098506	chr9	21031072	21033072	0.603482	distal_pair_471	TRUE			chr4	125527844	125528704	chr4	125489699	125491699	-0.658344	distal_pair_471	TRUE
chr9	21111479	21112328	chr9	21031357	21033357	0.550681	distal_pair_472	TRUE			chr4	125533916	125535840	chr4	125489699	125491699	-0.642269	distal_pair_472	TRUE
chr9	21160972	21162132	chr9	21031072	21033072	0.566917	distal_pair_473	TRUE			chr1	74783494	74784954	chr1	74770891	74772891	-0.509795	distal_pair_473	FALSE
chr9	21040792	21041845	chr9	21031357	21033357	0.556069	distal_pair_474	TRUE			chr4	125576061	125576683	chr4	125489699	125491699	-0.675048	distal_pair_474	TRUE
chr9	21097502	21098506	chr9	21072614	21074614	0.618722	distal_pair_475	TRUE			chr4	125590102	125591095	chr4	125489699	125491699	-0.50456	distal_pair_475	TRUE
chr9	21110388	21111103	chr9	21072614	21074614	0.582147	distal_pair_476	TRUE			chr4	125594922	125595501	chr4	125489699	125491699	-0.487551	distal_pair_476	TRUE
chr9	21164010	21164584	chr9	21072614	21074614	0.546419	distal_pair_477	TRUE			chr4	125601222	125601968	chr4	125489699	125491699	-0.659868	distal_pair_477	TRUE
chr9	21195690	21198717	chr9	21164713	21166713	0.566917	distal_pair_478	FALSE			chr4	125657162	125657733	chr4	125489699	125491699	-0.501347	distal_pair_478	TRUE
chr9	21195690	21198717	chr9	21164713	21166713	0.566917	distal_pair_479	FALSE			chr4	125679251	125680567	chr4	125489699	125491699	-0.480852	distal_pair_479	TRUE
chr9	21425964	21426929	chr9	21423907	21425907	0.715307	distal_pair_480	FALSE			chr4	125727671	125728615	chr4	125489699	125491699	-0.706326	distal_pair_480	TRUE
chr9	24368749	24369411	chr9	24340656	24342656	0.58598	distal_pair_481	FALSE			chr4	126149988	126151003	chr4	126146743	126148743	-0.502505	distal_pair_481	FALSE
chr9	24511601	24512532	chr9	24502448	24504448	0.539684	distal_pair_482	FALSE			chr4	127177717	127179193	chr4	127168203	127170203	-0.579064	distal_pair_482	TRUE
chr9	25518827	25519712	chr9	25480546	25482546	0.600904	distal_pair_483	TRUE			chr4	127231911	127232995	chr4	127168203	127170203	-0.539421	distal_pair_483	TRUE
chr9	26611356	26612944	chr9	26548953	26550953	0.674769	distal_pair_484	FALSE			chr4	127233758	127234278	chr4	127168203	127170203	-0.619245	distal_pair_484	TRUE
chr9	26651231	26652436	chr9	26548953	26550953	0.751385	distal_pair_485	FALSE			chr4	127989523	127990072	chr4	127986856	127988856	-0.501496	distal_pair_485	TRUE
chr9	26741470	26742019	chr9	26732727	26734727	0.745666	distal_pair_486	TRUE			chr4	127989523	127990072	chr4	127986856	127988856	-0.501496	distal_pair_486	TRUE
chr9	27122764	27125249	chr9	27097550	27099550	0.570784	distal_pair_487	TRUE			chr4	130186334	130187333	chr4	130138359	130140359	-0.503989	distal_pair_487	TRUE
chr9	27317770	27318286	chr9	27154421	27156421	0.643958	distal_pair_488	FALSE			chr4	130263315	130264116	chr4	130138359	130140359	-0.564312	distal_pair_488	TRUE
chr9	27436745	27438514	chr9	27298203	27300203	0.72782	distal_pair_489	FALSE			chr4	130273561	130275139	chr4	130174122	130176122	-0.52211	distal_pair_489	FALSE
chr9	27792077	27792652	chr9	27789774	27791774	0.681203	distal_pair_490	TRUE			chr1	74792760	74793718	chr1	74790515	74792515	-0.813305	distal_pair_490	FALSE
chr9	27792930	27793439	chr9	27789774	27791774	0.72782	distal_pair_491	TRUE			chr1	74794330	74795213	chr1	74790515	74792515	-0.546012	distal_pair_491	FALSE
chr9	27961574	27962161	chr9	27789774	27791774	0.636382	distal_pair_492	TRUE			chr1	105462499	105463197	chr1	105355710	105357710	-0.633228	distal_pair_492	FALSE
chr9	27964482	27965706	chr9	27789774	27791774	0.713856	distal_pair_493	TRUE			chr1	74797356	74797946	chr1	74790515	74792515	-0.538058	distal_pair_493	FALSE
chr9	28225309	28227083	chr9	28196886	28198886	0.597146	distal_pair_494	FALSE			chr1	74800182	74801037	chr1	74790515	74792515	-0.571345	distal_pair_494	FALSE
chr9	32515789	32516291	chr9	32507412	32509412	0.638905	distal_pair_495	FALSE			chr4	132076651	132077928	chr4	132074321	132076321	-0.501111	distal_pair_495	TRUE
chr9	32591602	32592927	chr9	32507412	32509412	0.553649	distal_pair_496	TRUE			chr4	134578282	134578848	chr4	134551166	134553166	-0.492105	distal_pair_496	FALSE
chr9	32685407	32686903	chr9	32507412	32509412	0.544977	distal_pair_497	FALSE			chr4	134596609	134597177	chr4	134551166	134553166	-0.501987	distal_pair_497	FALSE
chr9	32696609	32697155	chr9	32507412	32509412	0.55559	distal_pair_498	FALSE			chr4	134602583	134603084	chr4	134551166	134553166	-0.740015	distal_pair_498	FALSE
chr9	32705834	32706412	chr9	32507412	32509412	0.695604	distal_pair_499	FALSE			chr4	134603462	134604008	chr4	134551166	134553166	-0.640313	distal_pair_499	FALSE
chr9	32715071	32715608	chr9	32507412	32509412	0.544625	distal_pair_500	FALSE			chr4	134604224	134604864	chr4	134551166	134553166	-0.532629	distal_pair_500	FALSE
chr9	32671932	32672913	chr9	32541861	32543861	0.701808	distal_pair_501	FALSE			chr4	134605833	134606668	chr4	134551166	134553166	-0.633779	distal_pair_501	FALSE
chr9	32719995	32721992	chr9	32541861	32543861	0.609351	distal_pair_502	FALSE			chr4	134609415	134610198	chr4	134551166	134553166	-0.689096	distal_pair_502	FALSE
chr9	32940204	32941948	chr9	32541861	32543861	0.834338	distal_pair_503	TRUE			chr4	134627986	134629081	chr4	134551166	134553166	-0.604391	distal_pair_503	FALSE
chr9	34252743	34253291	chr9	34041368	34043368	0.609917	distal_pair_504	FALSE			chr4	134671156	134671955	chr4	134551166	134553166	-0.563965	distal_pair_504	FALSE
chr10	68109526	68110715	chr10	67911662	67913662	0.569925	distal_pair_505	FALSE			chr4	134673702	134675399	chr4	134551166	134553166	-0.517379	distal_pair_505	FALSE
chr9	35402417	35403160	chr9	35199291	35201291	0.581569	distal_pair_506	FALSE			chr4	134681797	134683697	chr4	134551166	134553166	-0.501496	distal_pair_506	FALSE
chr9	37137264	37137794	chr9	37014757	37016757	0.61641	distal_pair_507	FALSE			chr4	135443196	135443723	chr4	135432853	135434853	-0.602337	distal_pair_507	FALSE
chr9	37459951	37461259	chr9	37432246	37434246	0.908044	distal_pair_508	TRUE			chr4	135453141	135454112	chr4	135432853	135434853	-0.537249	distal_pair_508	FALSE
chr9	37529122	37531820	chr9	37432246	37434246	0.651456	distal_pair_509	TRUE			chr4	135708933	135710081	chr4	135432853	135434853	-0.488112	distal_pair_509	FALSE
chr9	37565340	37565882	chr9	37432246	37434246	0.641667	distal_pair_510	TRUE			chr4	136179859	136180934	chr4	136142496	136144496	-0.808816	distal_pair_510	FALSE
chr9	37567183	37569013	chr9	37432246	37434246	0.659139	distal_pair_511	TRUE			chr4	136185224	136185901	chr4	136142496	136144496	-0.719997	distal_pair_511	FALSE
chr9	37569418	37570166	chr9	37432246	37434246	0.620124	distal_pair_512	TRUE			chr4	136239470	136240117	chr4	136142496	136144496	-0.477703	distal_pair_512	FALSE
chr9	37571819	37572320	chr9	37432246	37434246	0.772521	distal_pair_513	TRUE			chr4	136217983	136219522	chr4	136205364	136207364	-0.807823	distal_pair_513	FALSE
chr9	37572454	37573040	chr9	37432246	37434246	0.781927	distal_pair_514	TRUE			chr1	75460296	75461288	chr1	75218865	75220865	-0.567131	distal_pair_514	TRUE
chr9	37575419	37577120	chr9	37432246	37434246	0.782055	distal_pair_515	TRUE			chr4	136844502	136845177	chr4	136834988	136836988	-0.562833	distal_pair_515	TRUE
chr9	37625076	37626756	chr9	37432246	37434246	0.754399	distal_pair_516	TRUE			chr4	137279031	137279537	chr4	137276488	137278488	-0.616436	distal_pair_516	FALSE
chr9	37632182	37632770	chr9	37432246	37434246	0.849294	distal_pair_517	TRUE			chr4	13766891	13768237	chr4	13742435	13744435	-0.536646	distal_pair_517	TRUE
chr9	37674985	37676170	chr9	37432246	37434246	0.645212	distal_pair_518	TRUE			chr4	13781661	13782241	chr4	13742435	13744435	-0.578748	distal_pair_518	FALSE
chr9	37676770	37677990	chr9	37432246	37434246	0.77237	distal_pair_519	TRUE			chr4	13781661	13782241	chr4	13742435	13744435	-0.578748	distal_pair_519	FALSE
chr9	37681001	37681863	chr9	37432246	37434246	0.605322	distal_pair_520	TRUE			chr4	137867135	137868272	chr4	137861236	137863236	-0.614407	distal_pair_520	FALSE
chr10	68606773	68607986	chr10	68540896	68542896	0.535656	distal_pair_521	FALSE			chr4	138410943	138412005	chr4	138395528	138397528	-0.817399	distal_pair_521	TRUE
chr9	37890171	37891755	chr9	37538254	37540254	0.54525	distal_pair_522	TRUE			chr4	138418289	138419680	chr4	138394197	138396197	-0.494186	distal_pair_522	TRUE
chr9	37565340	37565882	chr9	37551904	37553904	0.661145	distal_pair_523	TRUE			chr4	138581871	138583694	chr4	138395528	138397528	-0.493264	distal_pair_523	TRUE
chr9	37567183	37569013	chr9	37551904	37553904	0.661654	distal_pair_524	TRUE			chr4	138677297	138678713	chr4	138395528	138397528	-0.49358	distal_pair_524	TRUE
chr9	37569418	37570166	chr9	37551904	37553904	0.581326	distal_pair_525	TRUE			chr4	138691365	138692640	chr4	138394197	138396197	-0.536413	distal_pair_525	TRUE
chr9	37571819	37572320	chr9	37551904	37553904	0.654564	distal_pair_526	TRUE			chr4	138709778	138711897	chr4	138394197	138396197	-0.496893	distal_pair_526	TRUE
chr9	37572454	37573040	chr9	37551904	37553904	0.663401	distal_pair_527	TRUE			chr4	138727053	138727655	chr4	138395528	138397528	-0.505718	distal_pair_527	TRUE
chr9	37575419	37577120	chr9	37551904	37553904	0.744361	distal_pair_528	TRUE			chr4	138738802	138739961	chr4	138394197	138396197	-0.502591	distal_pair_528	TRUE
chr9	37586303	37587648	chr9	37551904	37553904	0.612626	distal_pair_529	TRUE			chr4	138746725	138748434	chr4	138395528	138397528	-0.643624	distal_pair_529	TRUE
chr10	69252367	69255028	chr10	69212098	69214098	0.694278	distal_pair_530	FALSE			chr4	138748564	138749165	chr4	138395528	138397528	-0.495532	distal_pair_530	TRUE
chr9	37621182	37621758	chr9	37551904	37553904	0.736447	distal_pair_531	TRUE			chr4	140248890	140249844	chr4	140245784	140247784	-0.535223	distal_pair_531	FALSE
chr9	37623894	37624905	chr9	37551904	37553904	0.599398	distal_pair_532	TRUE			chr4	140433436	140434554	chr4	140245784	140247784	-0.584865	distal_pair_532	FALSE
chr9	37625076	37626756	chr9	37551904	37553904	0.595489	distal_pair_533	TRUE			chr1	12790170	12791293	chr1	12691276	12693276	-0.629217	distal_pair_533	FALSE
chr9	37632182	37632770	chr9	37551904	37553904	0.832758	distal_pair_534	TRUE			chr1	75384361	75385818	chr1	75374296	75376296	-0.548644	distal_pair_534	FALSE
chr9	37635801	37637693	chr9	37551904	37553904	0.62406	distal_pair_535	TRUE			chr1	75460296	75461288	chr1	75374012	75376012	-0.497276	distal_pair_535	TRUE
chr9	37674985	37676170	chr9	37551904	37553904	0.637628	distal_pair_536	TRUE			chr1	12794840	12796728	chr1	12691276	12693276	-0.487893	distal_pair_536	FALSE
chr9	37676770	37677990	chr9	37551904	37553904	0.660675	distal_pair_537	TRUE			chr4	140674215	140674828	chr4	140665012	140667012	-0.589805	distal_pair_537	TRUE
chr9	37814556	37815188	chr9	37551904	37553904	0.573796	distal_pair_538	TRUE			chr4	141901558	141902593	chr4	141873920	141875920	-0.61057	distal_pair_538	FALSE
chr9	37829701	37831374	chr9	37551904	37553904	0.540381	distal_pair_539	TRUE			chr4	141951760	141953375	chr4	141873920	141875920	-0.481832	distal_pair_539	FALSE
chr9	37849174	37849767	chr9	37551904	37553904	0.673821	distal_pair_540	TRUE			chr4	15307086	15308095	chr4	15148794	15150794	-0.537561	distal_pair_540	TRUE
chr9	37864237	37864956	chr9	37551904	37553904	0.643774	distal_pair_541	TRUE			chr4	152118559	152120518	chr4	152114933	152116933	-0.492065	distal_pair_541	FALSE
chr9	37869549	37870796	chr9	37551904	37553904	0.769579	distal_pair_542	TRUE			chr4	152315204	152316467	chr4	152114933	152116933	-0.502647	distal_pair_542	FALSE
chr9	37871036	37872522	chr9	37551904	37553904	0.729817	distal_pair_543	TRUE			chr1	75610053	75611243	chr1	75449435	75451435	-0.618145	distal_pair_543	FALSE
chr9	37880637	37881453	chr9	37551904	37553904	0.763057	distal_pair_544	TRUE			chr4	153484162	153484838	chr4	153481811	153483811	-0.587896	distal_pair_544	TRUE
chr9	37905460	37906575	chr9	37551904	37553904	0.753213	distal_pair_545	TRUE			chr4	153496449	153497358	chr4	153481811	153483811	-0.577444	distal_pair_545	TRUE
chr9	37913791	37914443	chr9	37551904	37553904	0.545441	distal_pair_546	TRUE			chr4	153682710	153683862	chr4	153481811	153483811	-0.50923	distal_pair_546	TRUE
chr9	37930989	37931869	chr9	37551904	37553904	0.634656	distal_pair_547	TRUE			chr4	154674496	154675657	chr4	154549281	154551281	-0.4844	distal_pair_547	TRUE
chr9	37933829	37934676	chr9	37551904	37553904	0.687299	distal_pair_548	TRUE			chr4	154745885	154747106	chr4	154636575	154638575	-0.639316	distal_pair_548	FALSE
chr9	37567183	37569013	chr9	37554697	37556697	0.736842	distal_pair_549	TRUE			chr4	22493882	22495593	chr4	22487366	22489366	-0.808308	distal_pair_549	TRUE
chr9	37569418	37570166	chr9	37554697	37556697	0.56476	distal_pair_550	TRUE			chr4	22493882	22495593	chr4	22489547	22491547	-0.572725	distal_pair_550	TRUE
chr9	37571819	37572320	chr9	37554697	37556697	0.650019	distal_pair_551	TRUE			chr4	22497199	22499211	chr4	22487366	22489366	-0.752915	distal_pair_551	TRUE
chr9	37572454	37573040	chr9	37554697	37556697	0.688307	distal_pair_552	TRUE			chr4	22499765	22500665	chr4	22487366	22489366	-0.739408	distal_pair_552	TRUE
chr9	37575419	37577120	chr9	37554697	37556697	0.852632	distal_pair_553	TRUE			chr4	22499765	22500665	chr4	22489547	22491547	-0.48458	distal_pair_553	TRUE
chr9	37621182	37621758	chr9	37554697	37556697	0.748495	distal_pair_554	TRUE			chr4	22493882	22495593	chr4	22489547	22491547	-0.572725	distal_pair_554	TRUE
chr9	37632182	37632770	chr9	37554697	37556697	0.596144	distal_pair_555	TRUE			chr1	105463753	105465368	chr1	105355710	105357710	-0.615205	distal_pair_555	FALSE
chr9	37674985	37676170	chr9	37554697	37556697	0.639165	distal_pair_556	TRUE			chr4	35395911	35396899	chr4	35156484	35158484	-0.657582	distal_pair_556	FALSE
chr9	37814556	37815188	chr9	37554697	37556697	0.668675	distal_pair_557	TRUE			chr4	4140003	4140914	chr4	4137819	4139819	-0.475471	distal_pair_557	TRUE
chr9	37864237	37864956	chr9	37554697	37556697	0.556196	distal_pair_558	TRUE			chr1	128595454	128596018	chr1	128591293	128593293	-0.693338	distal_pair_558	TRUE
chr9	37869549	37870796	chr9	37554697	37556697	0.756025	distal_pair_559	TRUE			chr1	78337160	78338928	chr1	78309344	78311344	-0.665152	distal_pair_559	FALSE
chr9	37871036	37872522	chr9	37554697	37556697	0.612835	distal_pair_560	TRUE			chr4	45723803	45724830	chr4	45531470	45533470	-0.73378	distal_pair_560	TRUE
chr9	37880637	37881453	chr9	37554697	37556697	0.662157	distal_pair_561	TRUE			chr4	45730818	45731587	chr4	45531470	45533470	-0.611707	distal_pair_561	TRUE
chr9	37905460	37906575	chr9	37554697	37556697	0.824912	distal_pair_562	TRUE			chr4	45736138	45737118	chr4	45531470	45533470	-0.60653	distal_pair_562	TRUE
chr9	37913791	37914443	chr9	37554697	37556697	0.59768	distal_pair_563	TRUE			chr4	45753179	45754608	chr4	45531470	45533470	-0.632531	distal_pair_563	TRUE
chr9	37924106	37924731	chr9	37554697	37556697	0.685805	distal_pair_564	TRUE			chr4	45730818	45731587	chr4	45531470	45533470	-0.611707	distal_pair_564	TRUE
chr9	37930989	37931869	chr9	37554697	37556697	0.531022	distal_pair_565	TRUE			chr1	128614295	128615881	chr1	128591293	128593293	-0.493109	distal_pair_565	TRUE
chr9	37933829	37934676	chr9	37554697	37556697	0.66063	distal_pair_566	TRUE			chr1	82292689	82293277	chr1	82290416	82292416	-0.62293	distal_pair_566	TRUE
chr9	37567183	37569013	chr9	37554697	37556697	0.736842	distal_pair_567	TRUE			chr4	47336569	47337085	chr4	47207160	47209160	-0.599813	distal_pair_567	FALSE
chr9	37569418	37570166	chr9	37554697	37556697	0.56476	distal_pair_568	TRUE			chr4	55221893	55222464	chr4	54944047	54946047	-0.496455	distal_pair_568	TRUE
chr9	37571819	37572320	chr9	37554697	37556697	0.650019	distal_pair_569	TRUE			chr4	55048578	55049552	chr4	54944047	54946047	-0.55248	distal_pair_569	TRUE
chr9	37572454	37573040	chr9	37554697	37556697	0.688307	distal_pair_570	TRUE			chr4	55221893	55222464	chr4	54944047	54946047	-0.496455	distal_pair_570	TRUE
chr9	37575419	37577120	chr9	37554697	37556697	0.852632	distal_pair_571	TRUE			chr4	55222696	55223388	chr4	54944047	54946047	-0.599162	distal_pair_571	TRUE
chr9	37632182	37632770	chr9	37554697	37556697	0.596144	distal_pair_572	TRUE			chr1	128798701	128799623	chr1	128591293	128593293	-0.53265	distal_pair_572	TRUE
chr9	37674985	37676170	chr9	37554697	37556697	0.639165	distal_pair_573	TRUE			chr4	63251613	63252367	chr4	63213003	63215003	-0.505704	distal_pair_573	TRUE
chr9	37814556	37815188	chr9	37554697	37556697	0.668675	distal_pair_574	TRUE			chr1	128803401	128804251	chr1	128591293	128593293	-0.50594	distal_pair_574	TRUE
chr9	37864237	37864956	chr9	37554697	37556697	0.556196	distal_pair_575	TRUE			chr4	78213910	78214423	chr4	78210954	78212954	-0.518455	distal_pair_575	TRUE
chr9	37869549	37870796	chr9	37554697	37556697	0.756025	distal_pair_576	TRUE			chr4	82512587	82513818	chr4	82507015	82509015	-0.673193	distal_pair_576	FALSE
chr9	37871036	37872522	chr9	37554697	37556697	0.612835	distal_pair_577	TRUE			chr4	82531674	82533722	chr4	82507015	82509015	-0.596987	distal_pair_577	FALSE
chr9	37880637	37881453	chr9	37554697	37556697	0.662157	distal_pair_578	TRUE			chr4	82536341	82538202	chr4	82507015	82509015	-0.751305	distal_pair_578	TRUE
chr9	37905460	37906575	chr9	37554697	37556697	0.824912	distal_pair_579	TRUE			chr4	82538408	82540050	chr4	82507015	82509015	-0.66214	distal_pair_579	TRUE
chr9	37913791	37914443	chr9	37554697	37556697	0.59768	distal_pair_580	TRUE			chr4	82542712	82543509	chr4	82507015	82509015	-0.507653	distal_pair_580	FALSE
chr9	37933829	37934676	chr9	37554697	37556697	0.66063	distal_pair_581	TRUE			chr4	82549703	82551608	chr4	82507015	82509015	-0.689868	distal_pair_581	FALSE
chr9	37625076	37626756	chr9	37612722	37614722	0.575098	distal_pair_582	TRUE			chr4	82574490	82575079	chr4	82507015	82509015	-0.494053	distal_pair_582	FALSE
chr9	37632182	37632770	chr9	37612722	37614722	0.786554	distal_pair_583	FALSE			chr4	82598215	82599388	chr4	82507015	82509015	-0.72997	distal_pair_583	TRUE
chr9	37674985	37676170	chr9	37612722	37614722	0.666257	distal_pair_584	FALSE			chr4	82663687	82665142	chr4	82507015	82509015	-0.625047	distal_pair_584	FALSE
chr9	37871036	37872522	chr9	37612722	37614722	0.58447	distal_pair_585	FALSE			chr4	82675754	82676612	chr4	82507015	82509015	-0.548644	distal_pair_585	FALSE
chr9	37880637	37881453	chr9	37612722	37614722	0.709762	distal_pair_586	FALSE			chr4	82684003	82685172	chr4	82507015	82509015	-0.538715	distal_pair_586	FALSE
chr9	37924106	37924731	chr9	37612722	37614722	0.671781	distal_pair_587	FALSE			chr4	82873162	82874101	chr4	82507015	82509015	-0.518689	distal_pair_587	FALSE
chr9	37933829	37934676	chr9	37612722	37614722	0.76906	distal_pair_588	TRUE			chr4	82982904	82984463	chr4	82507015	82509015	-0.566241	distal_pair_588	FALSE
chr9	40578684	40579710	chr9	40530383	40532383	0.62426	distal_pair_589	TRUE			chr4	8938737	8939963	chr4	8689405	8691405	-0.581385	distal_pair_589	TRUE
chr9	40694753	40695296	chr9	40530383	40532383	0.625896	distal_pair_590	FALSE			chr4	98021808	98022755	chr4	97756389	97758389	-0.572228	distal_pair_590	TRUE
chr9	40694753	40695296	chr9	40530154	40532154	0.535104	distal_pair_591	FALSE			chr4	97789904	97790439	chr4	97771733	97773733	-0.640085	distal_pair_591	TRUE
chr9	41070576	41071379	chr9	40783181	40785181	0.54182	distal_pair_592	FALSE			chr4	97794770	97795344	chr4	97771733	97773733	-0.478633	distal_pair_592	TRUE
chr9	41391466	41392983	chr9	41158423	41160423	0.644251	distal_pair_593	FALSE			chr4	97836760	97837338	chr4	97771733	97773733	-0.531249	distal_pair_593	TRUE
chr9	41391466	41392983	chr9	41158423	41160423	0.644251	distal_pair_594	FALSE			chr4	97838537	97840357	chr4	97771733	97773733	-0.713112	distal_pair_594	TRUE
chr9	41391466	41392983	chr9	41158423	41160423	0.644251	distal_pair_595	FALSE			chr4	97840396	97841310	chr4	97771733	97773733	-0.709842	distal_pair_595	TRUE
chr9	41360431	41360970	chr9	41326076	41328076	0.692941	distal_pair_596	FALSE			chr4	97844748	97845395	chr4	97771733	97773733	-0.7063	distal_pair_596	TRUE
chr9	41374418	41374989	chr9	41326076	41328076	0.736367	distal_pair_597	FALSE			chr4	97859073	97859966	chr4	97771733	97773733	-0.652697	distal_pair_597	TRUE
chr9	41469367	41470691	chr9	41326076	41328076	0.551205	distal_pair_598	TRUE			chr4	97880188	97881134	chr4	97771733	97773733	-0.602535	distal_pair_598	TRUE
chr9	41360431	41360970	chr9	41326076	41328076	0.692941	distal_pair_599	FALSE			chr4	97910332	97911661	chr4	97771733	97773733	-0.729831	distal_pair_599	TRUE
chr9	41469367	41470691	chr9	41326076	41328076	0.551205	distal_pair_600	TRUE			chr4	97911696	97912197	chr4	97771733	97773733	-0.681464	distal_pair_600	TRUE
chr9	41950062	41952357	chr9	41531087	41533087	0.684211	distal_pair_601	TRUE			chr4	98003089	98004857	chr4	97771733	97773733	-0.676602	distal_pair_601	TRUE
chr10	70458449	70459582	chr10	70439480	70441480	0.578947	distal_pair_602	TRUE			chr4	98093702	98094990	chr4	97771733	97773733	-0.603778	distal_pair_602	TRUE
chr10	70477665	70478382	chr10	70439480	70441480	0.540663	distal_pair_603	FALSE			chr4	98108031	98109512	chr4	97771733	97773733	-0.521843	distal_pair_603	TRUE
chr10	70481556	70482069	chr10	70439480	70441480	0.534905	distal_pair_604	FALSE			chr4	97836760	97837338	chr4	97771733	97773733	-0.531249	distal_pair_604	TRUE
chr9	42182869	42184955	chr9	42123297	42125297	0.575404	distal_pair_605	TRUE			chr4	97840396	97841310	chr4	97771733	97773733	-0.709842	distal_pair_605	TRUE
chr9	42187244	42188327	chr9	42123297	42125297	0.733358	distal_pair_606	TRUE			chr4	97910332	97911661	chr4	97771733	97773733	-0.729831	distal_pair_606	TRUE
chr10	70686355	70687425	chr10	70439480	70441480	0.586687	distal_pair_607	FALSE			chr4	97911696	97912197	chr4	97771733	97773733	-0.681464	distal_pair_607	TRUE
chr10	7061867	7063384	chr10	7051478	7053478	0.564622	distal_pair_608	TRUE			chr4	98108031	98109512	chr4	97771733	97773733	-0.521843	distal_pair_608	TRUE
chr9	43765408	43766373	chr9	43520004	43522004	0.558373	distal_pair_609	FALSE			chr4	97817688	97819127	chr4	97777078	97779078	-0.702261	distal_pair_609	FALSE
chr9	43941993	43942963	chr9	43745100	43747100	0.532414	distal_pair_610	TRUE			chr4	97838537	97840357	chr4	97777078	97779078	-0.620672	distal_pair_610	FALSE
chr9	44488304	44489543	chr9	44112517	44114517	0.533283	distal_pair_611	TRUE			chr4	97840396	97841310	chr4	97777078	97779078	-0.586925	distal_pair_611	FALSE
chr9	44488304	44489543	chr9	44133468	44135468	0.690347	distal_pair_612	FALSE			chr4	97880188	97881134	chr4	97777078	97779078	-0.626297	distal_pair_612	FALSE
chr9	44488304	44489543	chr9	44481824	44483824	0.618045	distal_pair_613	FALSE			chr4	97899357	97899964	chr4	97777078	97779078	-0.536612	distal_pair_613	FALSE
chr9	44486274	44486783	chr9	44481824	44483824	0.592481	distal_pair_614	FALSE			chr4	97910332	97911661	chr4	97777078	97779078	-0.831668	distal_pair_614	TRUE
chr9	44488304	44489543	chr9	44481824	44483824	0.618045	distal_pair_615	FALSE			chr4	97911696	97912197	chr4	97777078	97779078	-0.849361	distal_pair_615	TRUE
chr9	44494082	44495560	chr9	44481824	44483824	0.645113	distal_pair_616	FALSE			chr4	97914331	97915082	chr4	97777078	97779078	-0.555123	distal_pair_616	TRUE
chr9	44497907	44499387	chr9	44481824	44483824	0.643609	distal_pair_617	FALSE			chr4	97930307	97931220	chr4	97777078	97779078	-0.687382	distal_pair_617	FALSE
chr9	45185047	45186404	chr9	45054185	45056185	0.655134	distal_pair_618	FALSE			chr4	98003089	98004857	chr4	97777078	97779078	-0.515025	distal_pair_618	FALSE
chr9	45167738	45168447	chr9	45078182	45080182	0.637762	distal_pair_619	FALSE			chr4	98021808	98022755	chr4	97777078	97779078	-0.780227	distal_pair_619	FALSE
chr9	45121663	45123017	chr9	45116781	45118781	0.552839	distal_pair_620	FALSE			chr4	98093702	98094990	chr4	97777078	97779078	-0.591702	distal_pair_620	FALSE
chr9	45145350	45146719	chr9	45116781	45118781	0.653629	distal_pair_621	TRUE			chr4	98101652	98102169	chr4	97777078	97779078	-0.571984	distal_pair_621	TRUE
chr9	45457935	45459453	chr9	45116781	45118781	0.651128	distal_pair_622	FALSE			chr4	98102501	98103658	chr4	97777078	97779078	-0.628843	distal_pair_622	TRUE
chr9	45185047	45186404	chr9	45134606	45136606	0.635594	distal_pair_623	TRUE			chr4	98104894	98105708	chr4	97777078	97779078	-0.572744	distal_pair_623	TRUE
chr9	45140814	45141789	chr9	45137394	45139394	0.707107	distal_pair_624	TRUE			chr4	98166182	98167732	chr4	97777078	97779078	-0.665207	distal_pair_624	FALSE
chr9	45145350	45146719	chr9	45137394	45139394	0.593038	distal_pair_625	TRUE			chr5	110579203	110579923	chr5	110543354	110545354	-0.553314	distal_pair_625	FALSE
chr9	45167738	45168447	chr9	45137394	45139394	0.62177	distal_pair_626	TRUE			chr5	110602902	110604244	chr5	110543354	110545354	-0.528047	distal_pair_626	FALSE
chr9	45185047	45186404	chr9	45137394	45139394	0.797704	distal_pair_627	TRUE			chr5	111701581	111702929	chr5	111416361	111418361	-0.520578	distal_pair_627	TRUE
chr9	45189077	45189945	chr9	45137394	45139394	0.719691	distal_pair_628	TRUE			chr5	112484803	112485902	chr5	112228395	112230395	-0.552465	distal_pair_628	TRUE
chr9	45199918	45200445	chr9	45137394	45139394	0.615227	distal_pair_629	TRUE			chr5	112666806	112667778	chr5	112576185	112578185	-0.532872	distal_pair_629	TRUE
chr9	45410403	45411084	chr9	45137394	45139394	0.632046	distal_pair_630	TRUE			chr5	113024084	113024757	chr5	113014791	113016791	-0.672265	distal_pair_630	FALSE
chr9	45185047	45186404	chr9	45181006	45183006	0.556449	distal_pair_631	FALSE			chr5	113025405	113026378	chr5	113014791	113016791	-0.525124	distal_pair_631	FALSE
chr9	45528540	45529639	chr9	45430730	45432730	0.658887	distal_pair_632	TRUE			chr5	113348536	113350274	chr5	113309786	113311786	-0.64009	distal_pair_632	FALSE
chr9	45579512	45580170	chr9	45430730	45432730	0.535338	distal_pair_633	TRUE			chr5	113513492	113514567	chr5	113309786	113311786	-0.685296	distal_pair_633	FALSE
chr9	45651156	45652300	chr9	45430730	45432730	0.613276	distal_pair_634	TRUE			chr5	113535930	113537962	chr5	113309786	113311786	-0.686959	distal_pair_634	FALSE
chr9	45677088	45679295	chr9	45430730	45432730	0.558194	distal_pair_635	TRUE			chr5	113493860	113494459	chr5	113489332	113491332	-0.5618	distal_pair_635	FALSE
chr9	46035212	46036158	chr9	45837579	45839579	0.672433	distal_pair_636	FALSE			chr5	113535930	113537962	chr5	113489332	113491332	-0.626109	distal_pair_636	FALSE
chr9	46066681	46067220	chr9	45837579	45839579	0.691729	distal_pair_637	FALSE			chr5	113553164	113555037	chr5	113489332	113491332	-0.502924	distal_pair_637	FALSE
chr9	46068938	46069659	chr9	45837579	45839579	0.577707	distal_pair_638	FALSE			chr5	116592967	116593518	chr5	116590817	116592817	-0.624519	distal_pair_638	TRUE
chr9	46083249	46084133	chr9	45837579	45839579	0.61203	distal_pair_639	FALSE			chr5	117441114	117441912	chr5	117412999	117414999	-0.604984	distal_pair_639	FALSE
chr10	71144937	71145478	chr10	70806241	70808241	0.536319	distal_pair_640	FALSE			chr5	117840883	117843070	chr5	117780031	117782031	-0.512223	distal_pair_640	FALSE
chr9	45958800	45959383	chr9	45953100	45955100	0.560214	distal_pair_641	FALSE			chr5	118028759	118029967	chr5	118026742	118028742	-0.720969	distal_pair_641	FALSE
chr9	46032087	46032746	chr9	46011819	46013819	0.538715	distal_pair_642	TRUE			chr5	118036782	118038280	chr5	118026742	118028742	-0.67403	distal_pair_642	TRUE
chr9	46086794	46087865	chr9	46011819	46013819	0.550947	distal_pair_643	TRUE			chr5	118169043	118172390	chr5	118026742	118028742	-0.533133	distal_pair_643	TRUE
chr9	46138847	46139413	chr9	46011819	46013819	0.563878	distal_pair_644	TRUE			chr5	119681562	119682068	chr5	119669668	119671668	-0.564647	distal_pair_644	FALSE
chr9	46646956	46648203	chr9	46328527	46330527	0.616192	distal_pair_645	FALSE			chr5	120440593	120441212	chr5	120430767	120432767	-0.476096	distal_pair_645	TRUE
chr9	46703054	46705208	chr9	46328527	46330527	0.695037	distal_pair_646	TRUE			chr5	122062452	122064118	chr5	122047381	122049381	-0.4839	distal_pair_646	FALSE
chr9	46353360	46353898	chr9	46336930	46338930	0.575523	distal_pair_647	TRUE			chr5	122058936	122060091	chr5	122049102	122051102	-0.77264	distal_pair_647	TRUE
chr9	46843688	46844278	chr9	46829338	46831338	0.536658	distal_pair_648	FALSE			chr5	122062452	122064118	chr5	122049102	122051102	-0.636382	distal_pair_648	TRUE
chr9	48066484	48067890	chr9	48048515	48050515	0.594579	distal_pair_649	FALSE			chr5	122062452	122064118	chr5	122047381	122049381	-0.4839	distal_pair_649	FALSE
chr9	48072446	48073609	chr9	48048515	48050515	0.555261	distal_pair_650	FALSE			chr5	122070838	122071745	chr5	122049102	122051102	-0.591868	distal_pair_650	TRUE
chr9	48073739	48074765	chr9	48048515	48050515	0.552688	distal_pair_651	FALSE			chr5	122073315	122074181	chr5	122049102	122051102	-0.571479	distal_pair_651	TRUE
chr9	48773640	48774333	chr9	48604153	48606153	0.5664	distal_pair_652	FALSE			chr5	122090866	122091583	chr5	122049102	122051102	-0.55495	distal_pair_652	TRUE
chr9	49873446	49874128	chr9	49797925	49799925	0.790977	distal_pair_653	TRUE			chr5	122058936	122060091	chr5	122049102	122051102	-0.77264	distal_pair_653	TRUE
chr9	49914997	49915845	chr9	49797925	49799925	0.60241	distal_pair_654	TRUE			chr5	122062452	122064118	chr5	122049102	122051102	-0.636382	distal_pair_654	TRUE
chr9	49922034	49923271	chr9	49797925	49799925	0.700302	distal_pair_655	TRUE			chr5	122070838	122071745	chr5	122049102	122051102	-0.591868	distal_pair_655	TRUE
chr9	49923736	49924581	chr9	49797925	49799925	0.545181	distal_pair_656	TRUE			chr5	122073315	122074181	chr5	122049102	122051102	-0.571479	distal_pair_656	TRUE
chr9	50235338	50236428	chr9	49797925	49799925	0.649816	distal_pair_657	TRUE			chr5	122090866	122091583	chr5	122049102	122051102	-0.55495	distal_pair_657	TRUE
chr9	50947994	50949175	chr9	50554181	50556181	0.568461	distal_pair_658	FALSE			chr5	125533862	125535364	chr5	125530773	125532773	-0.566241	distal_pair_658	TRUE
chr9	52708732	52709308	chr9	52401095	52403095	0.58811	distal_pair_659	FALSE			chr5	127496661	127497587	chr5	127240807	127242807	-0.49723	distal_pair_659	TRUE
chr9	52737586	52739241	chr9	52401095	52403095	0.569493	distal_pair_660	FALSE			chr5	128451276	128452697	chr5	128432077	128434077	-0.491509	distal_pair_660	TRUE
chr9	52735119	52735829	chr9	52678780	52680780	0.688048	distal_pair_661	TRUE			chr5	128620138	128621637	chr5	128443415	128445415	-0.48082	distal_pair_661	TRUE
chr9	52735119	52735829	chr9	52678862	52680862	0.634472	distal_pair_662	TRUE			chr5	128656572	128657220	chr5	128599693	128601693	-0.561785	distal_pair_662	FALSE
chr9	52737586	52739241	chr9	52678780	52680780	0.680323	distal_pair_663	TRUE			chr5	129071797	129072424	chr5	128768523	128770523	-0.502158	distal_pair_663	FALSE
chr9	52737586	52739241	chr9	52678862	52680862	0.548293	distal_pair_664	TRUE			chr5	129071797	129072424	chr5	128768523	128770523	-0.502158	distal_pair_664	FALSE
chr9	52759510	52760415	chr9	52678780	52680780	0.603234	distal_pair_665	TRUE			chr5	134761222	134762220	chr5	134746323	134748323	-0.55416	distal_pair_665	FALSE
chr9	52792502	52793439	chr9	52678862	52680862	0.534632	distal_pair_666	TRUE			chr5	134785649	134786776	chr5	134746323	134748323	-0.538922	distal_pair_666	TRUE
chr9	52849801	52851204	chr9	52678780	52680780	0.59925	distal_pair_667	TRUE			chr5	134785649	134786776	chr5	134746041	134748041	-0.480985	distal_pair_667	TRUE
chr9	52935009	52936114	chr9	52678780	52680780	0.867125	distal_pair_668	TRUE			chr5	134965365	134967051	chr5	134746323	134748323	-0.521461	distal_pair_668	TRUE
chr9	52935009	52936114	chr9	52678862	52680862	0.6398	distal_pair_669	TRUE			chr5	134965365	134967051	chr5	134746041	134748041	-0.475175	distal_pair_669	TRUE
chr9	52970468	52971922	chr9	52678780	52680780	0.76227	distal_pair_670	TRUE			chr5	136637692	136638461	chr5	136566490	136568490	-0.710948	distal_pair_670	TRUE
chr9	52970468	52971922	chr9	52678862	52680862	0.733333	distal_pair_671	TRUE			chr1	91181243	91182860	chr1	91178821	91180821	-0.478173	distal_pair_671	TRUE
chr9	53327804	53329057	chr9	53300669	53302669	0.861017	distal_pair_672	FALSE			chr5	137028696	137029312	chr5	136882209	136884209	-0.562565	distal_pair_672	TRUE
chr9	53339577	53340134	chr9	53300669	53302669	0.788759	distal_pair_673	FALSE			chr5	137029537	137030916	chr5	136882209	136884209	-0.519971	distal_pair_673	TRUE
chr9	53344569	53345621	chr9	53300669	53302669	0.805869	distal_pair_674	FALSE			chr5	138923110	138923717	chr5	138753513	138755513	-0.575446	distal_pair_674	TRUE
chr9	53397516	53398764	chr9	53300669	53302669	0.687399	distal_pair_675	TRUE			chr5	139910036	139910537	chr5	139906942	139908942	-0.517345	distal_pair_675	TRUE
chr10	7219225	7220877	chr10	7211237	7213237	0.536222	distal_pair_676	FALSE			chr5	140608589	140609112	chr5	140606319	140608319	-0.569616	distal_pair_676	FALSE
chr9	54065962	54067209	chr9	53974301	53976301	0.548872	distal_pair_677	FALSE			chr5	140609367	140609975	chr5	140606319	140608319	-0.497908	distal_pair_677	FALSE
chr9	56516465	56517171	chr9	56417608	56419608	0.685972	distal_pair_678	TRUE			chr5	142694568	142695365	chr5	142691511	142693511	-0.490506	distal_pair_678	FALSE
chr9	56681792	56682444	chr9	56605692	56607692	0.555348	distal_pair_679	FALSE			chr5	146651785	146652321	chr5	146584239	146586239	-0.579662	distal_pair_679	TRUE
chr9	56722004	56722939	chr9	56605692	56607692	0.533809	distal_pair_680	FALSE			chr5	15993386	15993952	chr5	15933690	15935690	-0.493568	distal_pair_680	TRUE
chr9	56797777	56798381	chr9	56795468	56797468	0.798194	distal_pair_681	FALSE			chr5	16030055	16030707	chr5	15933690	15935690	-0.573135	distal_pair_681	TRUE
chr9	56870664	56871750	chr9	56795468	56797468	0.666416	distal_pair_682	FALSE			chr5	16047097	16048234	chr5	15933690	15935690	-0.553934	distal_pair_682	TRUE
chr9	57031242	57032265	chr9	56795468	56797468	0.644579	distal_pair_683	FALSE			chr5	27126624	27127726	chr5	26816202	26818202	-0.529656	distal_pair_683	FALSE
chr10	75005734	75006741	chr10	74966176	74968176	0.634073	distal_pair_684	FALSE			chr5	28464198	28466059	chr5	28457273	28459273	-0.664407	distal_pair_684	TRUE
chr9	57633276	57634389	chr9	57503025	57505025	0.750063	distal_pair_685	FALSE			chr5	30717902	30718697	chr5	30710563	30712563	-0.520036	distal_pair_685	TRUE
chr9	57650538	57651390	chr9	57559942	57561942	0.601532	distal_pair_686	TRUE			chr5	30739449	30740194	chr5	30710563	30712563	-0.577947	distal_pair_686	FALSE
chr9	57965126	57966079	chr9	57764860	57766860	0.572396	distal_pair_687	FALSE			chr5	30744983	30746093	chr5	30710563	30712563	-0.492498	distal_pair_687	FALSE
chr9	58107483	58108041	chr9	57764860	57766860	0.574259	distal_pair_688	FALSE			chr5	30767733	30769145	chr5	30710563	30712563	-0.65585	distal_pair_688	FALSE
chr9	57966933	57968374	chr9	57939111	57941111	0.639098	distal_pair_689	TRUE			chr5	3343587	3344840	chr5	3340484	3342484	-0.613765	distal_pair_689	FALSE
chr9	58067415	58068144	chr9	57939111	57941111	0.535338	distal_pair_690	TRUE			chr5	35894542	35895301	chr5	35892318	35894318	-0.740863	distal_pair_690	FALSE
chr9	58101091	58101624	chr9	57939111	57941111	0.545318	distal_pair_691	TRUE			chr5	35899906	35901745	chr5	35892318	35894318	-0.684868	distal_pair_691	FALSE
chr9	58159566	58160514	chr9	57939111	57941111	0.6	distal_pair_692	TRUE			chr5	35921429	35922855	chr5	35892318	35894318	-0.763057	distal_pair_692	FALSE
chr9	58086796	58088476	chr9	57997040	57999040	0.604533	distal_pair_693	TRUE			chr5	35933017	35933567	chr5	35892318	35894318	-0.850608	distal_pair_693	FALSE
chr9	58101794	58102915	chr9	57997040	57999040	0.66063	distal_pair_694	TRUE			chr5	35942569	35944134	chr5	35892318	35894318	-0.66438	distal_pair_694	FALSE
chr9	58209481	58210169	chr9	57997040	57999040	0.818165	distal_pair_695	TRUE			chr5	35946366	35946918	chr5	35892318	35894318	-0.76239	distal_pair_695	FALSE
chr9	58101794	58102915	chr9	58062787	58064787	0.540062	distal_pair_696	TRUE			chr5	35950115	35951139	chr5	35892318	35894318	-0.58032	distal_pair_696	FALSE
chr9	58116135	58116751	chr9	58062787	58064787	0.589668	distal_pair_697	TRUE			chr5	36216734	36217447	chr5	35892318	35894318	-0.513567	distal_pair_697	FALSE
chr9	58494700	58496008	chr9	58487602	58489602	0.628808	distal_pair_698	TRUE			chr5	36880489	36881247	chr5	36867512	36869512	-0.520988	distal_pair_698	FALSE
chr9	59584659	59585339	chr9	59576916	59578916	0.577652	distal_pair_699	FALSE			chr5	36918159	36918736	chr5	36867512	36869512	-0.520988	distal_pair_699	TRUE
chr9	60714108	60714761	chr9	60711988	60713988	0.630075	distal_pair_700	FALSE			chr5	36951884	36952776	chr5	36867512	36869512	-0.601214	distal_pair_700	FALSE
chr9	61385722	61386650	chr9	61371365	61373365	0.550193	distal_pair_701	TRUE			chr5	37232555	37234058	chr5	36867512	36869512	-0.536646	distal_pair_701	FALSE
chr9	62257649	62258513	chr9	62121655	62123655	0.553211	distal_pair_702	FALSE			chr5	37095318	37095984	chr5	37027334	37029334	-0.484574	distal_pair_702	FALSE
chr9	62371668	62372257	chr9	62240669	62242669	0.537513	distal_pair_703	TRUE			chr5	37164879	37165936	chr5	37027334	37029334	-0.495461	distal_pair_703	FALSE
chr9	62245558	62246568	chr9	62243100	62245100	0.564593	distal_pair_704	TRUE			chr5	37227826	37229329	chr5	37027334	37029334	-0.511921	distal_pair_704	FALSE
chr9	62757970	62759067	chr9	62676825	62678825	0.742081	distal_pair_705	FALSE			chr5	37365616	37366786	chr5	37337498	37339498	-0.4869	distal_pair_705	FALSE
chr9	62763331	62764585	chr9	62676825	62678825	0.673194	distal_pair_706	TRUE			chr5	37366949	37367946	chr5	37337498	37339498	-0.610624	distal_pair_706	FALSE
chr9	62765271	62765843	chr9	62676825	62678825	0.772882	distal_pair_707	FALSE			chr5	47984867	47985804	chr5	47982137	47984137	-0.706281	distal_pair_707	TRUE
chr9	62757970	62759067	chr9	62676825	62678825	0.742081	distal_pair_708	FALSE			chr5	48035857	48036926	chr5	47982137	47984137	-0.476122	distal_pair_708	TRUE
chr9	62763331	62764585	chr9	62676825	62678825	0.673194	distal_pair_709	TRUE			chr5	47984867	47985804	chr5	47982137	47984137	-0.706281	distal_pair_709	TRUE
chr9	62765271	62765843	chr9	62676825	62678825	0.772882	distal_pair_710	FALSE			chr5	47985858	47986631	chr5	47982137	47984137	-0.637049	distal_pair_710	TRUE
chr9	63779816	63781357	chr9	63601659	63603659	0.63609	distal_pair_711	FALSE			chr5	48000135	48001811	chr5	47982137	47984137	-0.489666	distal_pair_711	TRUE
chr1	133492101	133493926	chr1	133423377	133425377	0.585715	distal_pair_712	TRUE			chr5	48035857	48036926	chr5	47982137	47984137	-0.476122	distal_pair_712	TRUE
chr9	64605297	64606566	chr9	64340288	64342288	0.533133	distal_pair_713	TRUE			chr5	48108565	48109946	chr5	47982137	47984137	-0.539929	distal_pair_713	TRUE
chr9	64773954	64775317	chr9	64736758	64738758	0.665664	distal_pair_714	TRUE			chr5	48139397	48139968	chr5	47982137	47984137	-0.608554	distal_pair_714	TRUE
chr9	65108796	65110060	chr9	65020693	65022693	0.631064	distal_pair_715	FALSE			chr5	52937320	52938776	chr5	52565462	52567462	-0.55081	distal_pair_715	FALSE
chr9	65267613	65268567	chr9	65020693	65022693	0.556985	distal_pair_716	FALSE			chr5	53217708	53219010	chr5	53212927	53214927	-0.567206	distal_pair_716	FALSE
chr9	65103244	65103760	chr9	65100485	65102485	0.58443	distal_pair_717	FALSE			chr5	5756221	5757502	chr5	5513958	5515958	-0.529785	distal_pair_717	TRUE
chr9	65108796	65110060	chr9	65100485	65102485	0.74088	distal_pair_718	FALSE			chr5	64810794	64813022	chr5	64803117	64805117	-0.491363	distal_pair_718	TRUE
chr9	65214358	65216044	chr9	65100485	65102485	0.544361	distal_pair_719	FALSE			chr5	64810794	64813022	chr5	64802387	64804387	-0.48712	distal_pair_719	TRUE
chr9	65175925	65176911	chr9	65140188	65142188	0.696833	distal_pair_720	FALSE			chr5	64875764	64876956	chr5	64803117	64805117	-0.511284	distal_pair_720	TRUE
chr9	66503587	66506395	chr9	66349449	66351449	0.705263	distal_pair_721	TRUE			chr5	64875764	64876956	chr5	64802387	64804387	-0.60272	distal_pair_721	TRUE
chr9	66715969	66717056	chr9	66712685	66714685	0.717876	distal_pair_722	FALSE			chr5	75198331	75200453	chr5	75043774	75045774	-0.493758	distal_pair_722	TRUE
chr9	66722032	66723443	chr9	66712685	66714685	0.635338	distal_pair_723	FALSE			chr5	75606430	75607679	chr5	75573915	75575915	-0.595291	distal_pair_723	TRUE
chr9	66732661	66733830	chr9	66712685	66714685	0.771326	distal_pair_724	FALSE			chr5	75632622	75633814	chr5	75573915	75575915	-0.574634	distal_pair_724	TRUE
chr9	66748040	66749049	chr9	66712685	66714685	0.772371	distal_pair_725	FALSE			chr5	76778747	76779792	chr5	76655511	76657511	-0.673821	distal_pair_725	TRUE
chr9	67768711	67769348	chr9	67759230	67761230	0.637132	distal_pair_726	TRUE			chr5	76832160	76833161	chr5	76655511	76657511	-0.629918	distal_pair_726	TRUE
chr9	67957735	67958842	chr9	67759230	67761230	0.588067	distal_pair_727	TRUE			chr5	76840097	76840882	chr5	76655511	76657511	-0.67206	distal_pair_727	TRUE
chr9	68679277	68679823	chr9	68652785	68654785	0.700752	distal_pair_728	FALSE			chr5	76855746	76857847	chr5	76655511	76657511	-0.800071	distal_pair_728	TRUE
chr9	68679877	68680792	chr9	68652785	68654785	0.766917	distal_pair_729	FALSE			chr5	76858368	76858902	chr5	76655511	76657511	-0.510033	distal_pair_729	TRUE
chr9	68679277	68679823	chr9	68652785	68654785	0.700752	distal_pair_730	FALSE			chr5	88958875	88960928	chr5	88885485	88887485	-0.592788	distal_pair_730	TRUE
chr9	68679877	68680792	chr9	68652785	68654785	0.766917	distal_pair_731	FALSE			chr5	98189318	98190244	chr5	98166197	98168197	-0.502645	distal_pair_731	TRUE
chr10	76255541	76256077	chr10	76252852	76254852	0.593707	distal_pair_732	FALSE			chr5	98180262	98181617	chr5	98166197	98168197	-0.624155	distal_pair_732	TRUE
chr9	68940523	68941759	chr9	68652785	68654785	0.57982	distal_pair_733	FALSE			chr5	98189318	98190244	chr5	98166197	98168197	-0.502645	distal_pair_733	TRUE
chr9	70197907	70198475	chr9	70141560	70143560	0.587481	distal_pair_734	FALSE			chr5	99748288	99748987	chr5	99728065	99730065	-0.545223	distal_pair_734	FALSE
chr9	70318361	70319108	chr9	70141560	70143560	0.587929	distal_pair_735	FALSE			chr6	100338958	100339570	chr6	100286485	100288485	-0.510621	distal_pair_735	FALSE
chr9	70338034	70339401	chr9	70141560	70143560	0.760902	distal_pair_736	FALSE			chr10	121252701	121253635	chr10	121032959	121034959	-0.543949	distal_pair_736	TRUE
chr9	70359314	70360223	chr9	70141560	70143560	0.643958	distal_pair_737	FALSE			chr6	101384401	101386498	chr6	101376897	101378897	-0.574634	distal_pair_737	FALSE
chr9	70364255	70365502	chr9	70141560	70143560	0.585935	distal_pair_738	FALSE			chr6	101396225	101398013	chr6	101376897	101378897	-0.651744	distal_pair_738	FALSE
chr9	70423926	70424508	chr9	70141560	70143560	0.707801	distal_pair_739	FALSE			chr6	101466201	101466797	chr6	101376897	101378897	-0.555011	distal_pair_739	FALSE
chr9	72834206	72835476	chr9	72805873	72807873	0.560242	distal_pair_740	FALSE			chr6	101536760	101537495	chr6	101376897	101378897	-0.489445	distal_pair_740	TRUE
chr9	72862652	72863475	chr9	72805873	72807873	0.541136	distal_pair_741	FALSE			chr6	103513544	103515238	chr6	103509585	103511585	-0.63348	distal_pair_741	TRUE
chr9	73054552	73056211	chr9	73043853	73045853	0.615124	distal_pair_742	TRUE			chr6	103612398	103614173	chr6	103509585	103511585	-0.521889	distal_pair_742	TRUE
chr9	73063575	73064396	chr9	73043853	73045853	0.545646	distal_pair_743	TRUE			chr6	108530864	108532516	chr6	108524687	108526687	-0.500638	distal_pair_743	TRUE
chr9	73066530	73067744	chr9	73043853	73045853	0.617887	distal_pair_744	TRUE			chr6	108709050	108710505	chr6	108659628	108661628	-0.50594	distal_pair_744	TRUE
chr9	75234337	75235822	chr9	75231019	75233019	0.830195	distal_pair_745	FALSE			chr10	125981813	125982541	chr10	125965167	125967167	-0.656748	distal_pair_745	FALSE
chr9	75242851	75244482	chr9	75231019	75233019	0.723779	distal_pair_746	FALSE			chr6	114173797	114175227	chr6	114130240	114132240	-0.674346	distal_pair_746	FALSE
chr9	75245448	75245977	chr9	75231019	75233019	0.763311	distal_pair_747	FALSE			chr6	114391958	114393134	chr6	114130240	114132240	-0.590654	distal_pair_747	FALSE
chr9	75246026	75247153	chr9	75231019	75233019	0.682269	distal_pair_748	FALSE			chr6	114451078	114451605	chr6	114130240	114132240	-0.475379	distal_pair_748	FALSE
chr9	75247671	75248399	chr9	75231019	75233019	0.784911	distal_pair_749	FALSE			chr6	114283804	114284397	chr6	114281634	114283634	-0.688958	distal_pair_749	FALSE
chr9	75253133	75255109	chr9	75231019	75233019	0.592457	distal_pair_750	FALSE			chr6	114303371	114303927	chr6	114281634	114283634	-0.51396	distal_pair_750	FALSE
chr9	75255118	75255981	chr9	75231019	75233019	0.686043	distal_pair_751	FALSE			chr6	117433543	117435410	chr6	117167534	117169534	-0.618384	distal_pair_751	TRUE
chr9	75261139	75263120	chr9	75231019	75233019	0.704156	distal_pair_752	TRUE			chr6	118064893	118067326	chr6	118010437	118012437	-0.519321	distal_pair_752	FALSE
chr9	75321884	75322999	chr9	75231019	75233019	0.593966	distal_pair_753	FALSE			chr6	118079409	118080048	chr6	118010437	118012437	-0.536646	distal_pair_753	TRUE
chr9	75352861	75353640	chr9	75231019	75233019	0.567765	distal_pair_754	FALSE			chr6	121383463	121384915	chr6	121209695	121211695	-0.535301	distal_pair_754	FALSE
chr9	77910075	77911497	chr9	77543870	77545870	0.532331	distal_pair_755	TRUE			chr6	121424261	121425342	chr6	121209695	121211695	-0.544015	distal_pair_755	FALSE
chr9	77963866	77964641	chr9	77543870	77545870	0.568306	distal_pair_756	TRUE			chr6	121424261	121425342	chr6	121225153	121227153	-0.544256	distal_pair_756	FALSE
chr9	7902161	7902863	chr9	7872186	7874186	0.676536	distal_pair_757	FALSE			chr6	125363381	125364920	chr6	125312885	125314885	-0.649201	distal_pair_757	FALSE
chr9	80200128	80202138	chr9	80164030	80166030	0.547368	distal_pair_758	FALSE			chr6	125412802	125413954	chr6	125312885	125314885	-0.499081	distal_pair_758	TRUE
chr9	81635001	81635929	chr9	81632828	81634828	0.865251	distal_pair_759	TRUE			chr6	126580447	126581228	chr6	126534412	126536412	-0.569803	distal_pair_759	FALSE
chr9	81635001	81635929	chr9	81630550	81632550	0.79277	distal_pair_760	TRUE			chr6	127177410	127177945	chr6	127151193	127153193	-0.531095	distal_pair_760	TRUE
chr9	83663958	83665360	chr9	83440127	83442127	0.552711	distal_pair_761	FALSE			chr6	127265664	127267204	chr6	127151193	127153193	-0.545491	distal_pair_761	FALSE
chr9	8643348	8644435	chr9	8543141	8545141	0.555926	distal_pair_762	TRUE			chr6	127177410	127177945	chr6	127151193	127153193	-0.531095	distal_pair_762	TRUE
chr9	86208110	86209063	chr9	85843323	85845323	0.533637	distal_pair_763	FALSE			chr6	127265664	127267204	chr6	127151193	127153193	-0.545491	distal_pair_763	FALSE
chr9	86745881	86746730	chr9	86742648	86744648	0.609972	distal_pair_764	TRUE			chr6	127613932	127615112	chr6	127560337	127562337	-0.515488	distal_pair_764	TRUE
chr9	9040745	9041808	chr9	8898832	8900832	0.557592	distal_pair_765	FALSE			chr6	127770710	127771332	chr6	127768472	127770472	-0.527679	distal_pair_765	TRUE
chr9	89256495	89257356	chr9	89209675	89211675	0.552312	distal_pair_766	FALSE			chr6	127770710	127771332	chr6	127768472	127770472	-0.527679	distal_pair_766	TRUE
chr9	89770794	89772101	chr9	89737475	89739475	0.619191	distal_pair_767	FALSE			chr6	127946905	127947843	chr6	127768472	127770472	-0.541762	distal_pair_767	TRUE
chr9	90242592	90243379	chr9	90113774	90115774	0.582646	distal_pair_768	FALSE			chr6	127935016	127935623	chr6	127886588	127888588	-0.497592	distal_pair_768	FALSE
chr10	76963625	76964970	chr10	76960887	76962887	0.590193	distal_pair_769	FALSE			chr10	128935126	128936745	chr10	128932817	128934817	-0.547532	distal_pair_769	FALSE
chr9	9372446	9373016	chr9	9238101	9240101	0.740383	distal_pair_770	TRUE			chr6	137209709	137210556	chr6	137169497	137171497	-0.54348	distal_pair_770	TRUE
chr10	77447797	77450533	chr10	77417270	77419270	0.681203	distal_pair_771	FALSE			chr6	137400601	137401696	chr6	137169497	137171497	-0.491631	distal_pair_771	TRUE
chr10	77497378	77498411	chr10	77417270	77419270	0.578947	distal_pair_772	FALSE			chr10	13333697	13334296	chr10	13059503	13061503	-0.569182	distal_pair_772	FALSE
chr9	96719213	96720493	chr9	96477675	96479675	0.55188	distal_pair_773	FALSE			chr10	13427492	13428199	chr10	13059503	13061503	-0.647552	distal_pair_773	TRUE
chr9	96833030	96834058	chr9	96751831	96753831	0.664157	distal_pair_774	FALSE			chr6	141311401	141312077	chr6	141248268	141250268	-0.551026	distal_pair_774	TRUE
chr9	98259999	98260904	chr9	98032181	98034181	0.794347	distal_pair_775	TRUE			chr6	145767469	145768120	chr6	145745747	145747747	-0.663396	distal_pair_775	TRUE
chr9	98325341	98326961	chr9	98032181	98034181	0.601196	distal_pair_776	TRUE			chr6	145755725	145757136	chr6	145745747	145747747	-0.615234	distal_pair_776	TRUE
chr9	99799225	99800669	chr9	99567899	99569899	0.617471	distal_pair_777	FALSE			chr6	145758170	145759483	chr6	145745747	145747747	-0.724263	distal_pair_777	TRUE
chr9	99631690	99632823	chr9	99628495	99630495	0.67925	distal_pair_778	FALSE			chr6	145760252	145761488	chr6	145745747	145747747	-0.53057	distal_pair_778	TRUE
chrX	101850800	101851515	chrX	101848384	101850384	0.686795	distal_pair_779	FALSE			chr6	145763144	145764715	chr6	145745747	145747747	-0.628806	distal_pair_779	TRUE
chrX	106045408	106046132	chrX	106026275	106028275	0.575853	distal_pair_780	TRUE			chr6	145767469	145768120	chr6	145745747	145747747	-0.663396	distal_pair_780	TRUE
chrX	143578816	143579801	chrX	143517590	143519590	0.537953	distal_pair_781	TRUE			chr6	145776278	145777280	chr6	145745747	145747747	-0.59426	distal_pair_781	TRUE
chrX	159724280	159724904	chrX	159413571	159415571	0.717524	distal_pair_782	TRUE			chr6	145792410	145793755	chr6	145745747	145747747	-0.660675	distal_pair_782	TRUE
chrX	160510052	160511042	chrX	160501165	160503165	0.637049	distal_pair_783	FALSE			chr6	145814937	145815990	chr6	145745747	145747747	-0.553374	distal_pair_783	TRUE
chrX	166240653	166241187	chrX	166237910	166239910	0.592053	distal_pair_784	TRUE			chr6	145823735	145824353	chr6	145745747	145747747	-0.779901	distal_pair_784	TRUE
chrX	166328717	166329662	chrX	166237910	166239910	0.670929	distal_pair_785	FALSE			chr6	145876655	145877534	chr6	145745747	145747747	-0.574634	distal_pair_785	TRUE
chr10	78143895	78144678	chr10	77901536	77903536	0.548092	distal_pair_786	FALSE			chr6	145890686	145892470	chr6	145745747	145747747	-0.582909	distal_pair_786	TRUE
chrX	167227097	167227611	chrX	167101090	167103090	0.684174	distal_pair_787	TRUE			chr6	148555230	148557052	chr6	148443389	148445389	-0.61859	distal_pair_787	TRUE
chrX	41402632	41403365	chrX	41399853	41401853	0.564874	distal_pair_788	FALSE			chr6	15066902	15067742	chr6	14900348	14902348	-0.50872	distal_pair_788	TRUE
chr1	133821277	133822492	chr1	133800041	133802041	0.77924	distal_pair_789	FALSE			chr6	15183985	15185864	chr6	14900348	14902348	-0.481928	distal_pair_789	TRUE
chrX	73758503	73759351	chrX	73756089	73758089	0.785557	distal_pair_790	FALSE			chr6	17198790	17199441	chr6	17170833	17172833	-0.582168	distal_pair_790	FALSE
chrX	73758503	73759351	chrX	73756089	73758089	0.785557	distal_pair_791	FALSE			chr6	17211175	17211901	chr6	17170833	17172833	-0.696935	distal_pair_791	FALSE
chrX	74367487	74369101	chrX	74296096	74298096	0.535338	distal_pair_792	FALSE			chr6	17464848	17465568	chr6	17462799	17464799	-0.48139	distal_pair_792	FALSE
chrX	93290089	93290608	chrX	93285444	93287444	0.720933	distal_pair_793	TRUE			chr6	22940371	22942147	chr6	22874501	22876501	-0.722222	distal_pair_793	FALSE
chrX	93294544	93295080	chrX	93285444	93287444	0.662427	distal_pair_794	TRUE			chr6	22940371	22942147	chr6	22874501	22876501	-0.722222	distal_pair_794	FALSE
chrX	93298447	93299659	chrX	93285444	93287444	0.791641	distal_pair_795	TRUE			chr6	23934206	23935453	chr6	23838421	23840421	-0.53332	distal_pair_795	TRUE
chrX	99042173	99043117	chrX	99002247	99004247	0.754519	distal_pair_796	FALSE			chr6	29695238	29696408	chr6	29693221	29695221	-0.50388	distal_pair_796	FALSE
chrX	99011296	99011841	chrX	99002247	99004247	0.590523	distal_pair_797	FALSE			chr6	31566876	31567698	chr6	31562981	31564981	-0.522073	distal_pair_797	FALSE
chrX	99042173	99043117	chrX	99002247	99004247	0.754519	distal_pair_798	FALSE			chr6	34603654	34604155	chr6	34597499	34599499	-0.569193	distal_pair_798	FALSE
chr1	133821277	133822492	chr1	133800041	133802041	0.77924	distal_pair_799	FALSE			chr10	20793331	20794412	chr10	20724078	20726078	-0.605318	distal_pair_799	TRUE
chr1	133886250	133888136	chr1	133800041	133802041	0.595489	distal_pair_800	FALSE			chr6	50032468	50034754	chr6	49821709	49823709	-0.643073	distal_pair_800	FALSE
chr10	8037671	8039611	chr10	7955230	7957230	0.747368	distal_pair_801	FALSE			chr6	54090146	54090753	chr6	54038553	54040553	-0.604931	distal_pair_801	TRUE
chr10	8063410	8064697	chr10	7955230	7957230	0.579409	distal_pair_802	FALSE			chr6	54152366	54153302	chr6	54038553	54040553	-0.597367	distal_pair_802	TRUE
chr10	79632830	79633946	chr10	79613025	79615025	0.710109	distal_pair_803	FALSE			chr6	54164681	54165244	chr6	54038553	54040553	-0.586482	distal_pair_803	TRUE
chr10	79900557	79901618	chr10	79613025	79615025	0.669894	distal_pair_804	FALSE			chr6	54284118	54285416	chr6	54038553	54040553	-0.543979	distal_pair_804	TRUE
chr10	79797153	79797654	chr10	79636918	79638918	0.760005	distal_pair_805	FALSE			chr6	54431464	54432293	chr6	54428602	54430602	-0.618589	distal_pair_805	TRUE
chr10	79900557	79901618	chr10	79636918	79638918	0.646617	distal_pair_806	FALSE			chr6	54434101	54434604	chr6	54428602	54430602	-0.616272	distal_pair_806	TRUE
chr10	79900557	79901618	chr10	79636855	79638855	0.560004	distal_pair_807	FALSE			chr6	54435587	54436145	chr6	54428602	54430602	-0.501987	distal_pair_807	TRUE
chr10	80150110	80150655	chr10	80147271	80149271	0.688981	distal_pair_808	FALSE			chr6	54446580	54448135	chr6	54428602	54430602	-0.682652	distal_pair_808	TRUE
chr10	80151972	80152734	chr10	80147271	80149271	0.772471	distal_pair_809	FALSE			chr6	55437423	55438456	chr6	55395886	55397886	-0.546422	distal_pair_809	FALSE
chr10	8059512	8060412	chr10	8020292	8022292	0.538919	distal_pair_810	FALSE			chr6	55458906	55460720	chr6	55395886	55397886	-0.572226	distal_pair_810	TRUE
chr10	80676120	80677010	chr10	80260485	80262485	0.538346	distal_pair_811	TRUE			chr10	25408176	25409433	chr10	25358797	25360797	-0.689694	distal_pair_811	FALSE
chr1	134047741	134048242	chr1	133920414	133922414	0.667385	distal_pair_812	TRUE			chr6	55542274	55543829	chr6	55395886	55397886	-0.513439	distal_pair_812	TRUE
chr1	134062360	134064272	chr1	133920414	133922414	0.558406	distal_pair_813	FALSE			chr10	25427416	25427973	chr10	25358797	25360797	-0.670807	distal_pair_813	FALSE
chr10	81153574	81154075	chr10	81013945	81015945	0.58335	distal_pair_814	FALSE			chr6	55458045	55458626	chr6	55450977	55452977	-0.668736	distal_pair_814	FALSE
chr10	81297593	81298395	chr10	81134219	81136219	0.560902	distal_pair_815	FALSE			chr6	55466284	55467057	chr6	55450977	55452977	-0.598827	distal_pair_815	FALSE
chr10	81297593	81298395	chr10	81134219	81136219	0.560902	distal_pair_816	FALSE			chr6	55475623	55476807	chr6	55450977	55452977	-0.545491	distal_pair_816	FALSE
chr10	81259127	81260493	chr10	81251934	81253934	0.755923	distal_pair_817	FALSE			chr6	55485831	55486369	chr6	55450977	55452977	-0.624624	distal_pair_817	FALSE
chr10	81467544	81468219	chr10	81251934	81253934	0.551205	distal_pair_818	FALSE			chr6	55803336	55806260	chr6	55680263	55682263	-0.746796	distal_pair_818	TRUE
chr10	81469152	81469731	chr10	81251934	81253934	0.659647	distal_pair_819	FALSE			chr6	55806427	55807115	chr6	55680263	55682263	-0.507514	distal_pair_819	TRUE
chr10	81470403	81470963	chr10	81251934	81253934	0.745865	distal_pair_820	FALSE			chr6	55919862	55921832	chr6	55680263	55682263	-0.559125	distal_pair_820	TRUE
chr10	81472341	81473655	chr10	81251934	81253934	0.625564	distal_pair_821	FALSE			chr6	55919862	55921832	chr6	55835894	55837894	-0.562908	distal_pair_821	FALSE
chr10	81474808	81475600	chr10	81251934	81253934	0.734941	distal_pair_822	FALSE			chr6	66902487	66904011	chr6	66895396	66897396	-0.632083	distal_pair_822	FALSE
chr10	81480201	81480757	chr10	81251934	81253934	0.817601	distal_pair_823	FALSE			chr6	66967640	66968674	chr6	66895396	66897396	-0.599922	distal_pair_823	FALSE
chr10	81538213	81538810	chr10	81251934	81253934	0.620246	distal_pair_824	FALSE			chr6	66984487	66985856	chr6	66895396	66897396	-0.828857	distal_pair_824	FALSE
chr10	81470403	81470963	chr10	81291962	81293962	0.55188	distal_pair_825	FALSE			chr6	6878716	6879792	chr6	6862333	6864333	-0.611021	distal_pair_825	TRUE
chr10	81474808	81475600	chr10	81291962	81293962	0.625001	distal_pair_826	FALSE			chr6	6873987	6876224	chr6	6862333	6864333	-0.56753	distal_pair_826	TRUE
chr10	81304715	81305341	chr10	81301917	81303917	0.574471	distal_pair_827	FALSE			chr6	6878716	6879792	chr6	6862333	6864333	-0.611021	distal_pair_827	TRUE
chr10	81467544	81468219	chr10	81301917	81303917	0.624793	distal_pair_828	FALSE			chr6	6873987	6876224	chr6	6870592	6872592	-0.631302	distal_pair_828	TRUE
chr10	81469152	81469731	chr10	81301917	81303917	0.640554	distal_pair_829	FALSE			chr6	6873987	6876224	chr6	6870592	6872592	-0.631302	distal_pair_829	TRUE
chr10	81472341	81473655	chr10	81301917	81303917	0.655127	distal_pair_830	FALSE			chr6	6873987	6876224	chr6	6870592	6872592	-0.631302	distal_pair_830	TRUE
chr10	81474808	81475600	chr10	81301917	81303917	0.618199	distal_pair_831	FALSE			chr6	6873987	6876224	chr6	6870592	6872592	-0.631302	distal_pair_831	TRUE
chr10	82987044	82987905	chr10	82984497	82986497	0.653629	distal_pair_832	TRUE			chr6	82091211	82092556	chr6	82040042	82042042	-0.500747	distal_pair_832	FALSE
chr10	83003934	83005461	chr10	82984497	82986497	0.592481	distal_pair_833	TRUE			chr6	83026737	83028140	chr6	82773454	82775454	-0.554545	distal_pair_833	TRUE
chr10	83008974	83010532	chr10	82984497	82986497	0.667669	distal_pair_834	TRUE			chr6	83136722	83138552	chr6	83033172	83035172	-0.528504	distal_pair_834	FALSE
chr10	83056119	83058554	chr10	82984497	82986497	0.541353	distal_pair_835	TRUE			chr6	85189815	85190759	chr6	85186437	85188437	-0.571928	distal_pair_835	TRUE
chr10	83118390	83119504	chr10	82984497	82986497	0.605491	distal_pair_836	TRUE			chr6	85193532	85194546	chr6	85186437	85188437	-0.689292	distal_pair_836	TRUE
chr10	84759922	84760828	chr10	84755061	84757061	0.608434	distal_pair_837	FALSE			chr6	86058066	86059907	chr6	86003379	86005379	-0.522818	distal_pair_837	TRUE
chr10	85458111	85459683	chr10	85385813	85387813	0.534143	distal_pair_838	FALSE			chr6	86197154	86197990	chr6	86194222	86196222	-0.485507	distal_pair_838	TRUE
chr10	85473591	85474438	chr10	85385813	85387813	0.578337	distal_pair_839	FALSE			chr6	86247633	86248247	chr6	86194222	86196222	-0.723643	distal_pair_839	TRUE
chr10	86052357	86053524	chr10	86021329	86023329	0.569017	distal_pair_840	FALSE			chr6	87732531	87734555	chr6	87730148	87732148	-0.550488	distal_pair_840	FALSE
chr10	87861861	87862362	chr10	87857264	87859264	0.646841	distal_pair_841	FALSE			chr6	87732531	87734555	chr6	87729868	87731868	-0.725081	distal_pair_841	FALSE
chr10	8938028	8938630	chr10	8883636	8885636	0.612209	distal_pair_842	FALSE			chr10	36508150	36508651	chr10	36505813	36507813	-0.505337	distal_pair_842	FALSE
chr10	8991588	8992743	chr10	8883636	8885636	0.626851	distal_pair_843	FALSE			chr6	91240235	91241464	chr6	91211454	91213454	-0.511576	distal_pair_843	FALSE
chr10	8898128	8899590	chr10	8885070	8887070	0.812336	distal_pair_844	FALSE			chr6	95724885	95725969	chr6	95717800	95719800	-0.662895	distal_pair_844	TRUE
chr10	8942994	8944205	chr10	8885070	8887070	0.64553	distal_pair_845	FALSE			chr6	96432103	96432892	chr6	96112153	96114153	-0.481623	distal_pair_845	TRUE
chr10	8997811	8999506	chr10	8885070	8887070	0.61057	distal_pair_846	FALSE			chr6	96197340	96198368	chr6	96165243	96167243	-0.496139	distal_pair_846	FALSE
chr1	134334424	134334925	chr1	134331928	134333928	0.561513	distal_pair_847	TRUE			chr6	99999032	100000444	chr6	99691678	99693678	-0.482826	distal_pair_847	FALSE
chr10	8997811	8999506	chr10	8950948	8952948	0.760335	distal_pair_848	FALSE			chr6	99823369	99823932	chr6	99725392	99727392	-0.584768	distal_pair_848	TRUE
chr10	9231650	9232618	chr10	8950948	8952948	0.551137	distal_pair_849	FALSE			chr6	99843245	99845217	chr6	99725392	99727392	-0.489161	distal_pair_849	FALSE
chr1	134335491	134336349	chr1	134331928	134333928	0.621989	distal_pair_850	TRUE			chr7	100942634	100943760	chr7	100931107	100933107	-0.561257	distal_pair_850	FALSE
chr10	92121422	92122262	chr10	91887828	91889828	0.549759	distal_pair_851	FALSE			chr7	100972770	100973449	chr7	100931107	100933107	-0.516567	distal_pair_851	FALSE
chr10	92121422	92122262	chr10	91887828	91889828	0.549759	distal_pair_852	FALSE			chr7	107390997	107392217	chr7	107369727	107371727	-0.529409	distal_pair_852	TRUE
chr10	92248461	92249247	chr10	91887828	91889828	0.546895	distal_pair_853	FALSE			chr7	107496233	107497557	chr7	107369727	107371727	-0.527366	distal_pair_853	TRUE
chr10	9601562	9604161	chr10	9335618	9337618	0.560806	distal_pair_854	FALSE			chr7	107503605	107504276	chr7	107369727	107371727	-0.494559	distal_pair_854	TRUE
chr10	9601562	9604161	chr10	9335681	9337681	0.801805	distal_pair_855	FALSE			chr7	107504476	107505749	chr7	107369727	107371727	-0.558945	distal_pair_855	TRUE
chr10	93661215	93662462	chr10	93639680	93641680	0.531325	distal_pair_856	FALSE			chr7	107521368	107522058	chr7	107369727	107371727	-0.496792	distal_pair_856	TRUE
chr10	93678354	93680481	chr10	93639680	93641680	0.534639	distal_pair_857	FALSE			chr7	107619069	107619950	chr7	107594206	107596206	-0.488153	distal_pair_857	FALSE
chr10	93688005	93689329	chr10	93639680	93641680	0.679679	distal_pair_858	FALSE			chr7	107642129	107643370	chr7	107594206	107596206	-0.511284	distal_pair_858	FALSE
chr10	93699940	93701468	chr10	93639680	93641680	0.692742	distal_pair_859	FALSE			chr7	107663921	107667404	chr7	107594206	107596206	-0.641514	distal_pair_859	TRUE
chr10	93768067	93768911	chr10	93639680	93641680	0.6238	distal_pair_860	FALSE			chr7	109010558	109012690	chr7	108949337	108951337	-0.571179	distal_pair_860	TRUE
chr10	93799555	93801394	chr10	93639680	93641680	0.60173	distal_pair_861	FALSE			chr7	109155676	109156521	chr7	108949337	108951337	-0.543905	distal_pair_861	TRUE
chr10	95551623	95552193	chr10	95416180	95418180	0.562166	distal_pair_862	TRUE			chr7	110629825	110631129	chr7	110626660	110628660	-0.559846	distal_pair_862	TRUE
chr10	95600259	95600926	chr10	95416374	95418374	0.585729	distal_pair_863	TRUE			chr7	112164633	112166152	chr7	111778977	111780977	-0.492226	distal_pair_863	TRUE
chr1	107591315	107591937	chr1	107589005	107591005	0.572167	distal_pair_864	TRUE			chr7	112205491	112206747	chr7	111778977	111780977	-0.6238	distal_pair_864	TRUE
chr10	99169309	99170360	chr10	99107158	99109158	0.681512	distal_pair_865	TRUE			chr7	112208557	112209058	chr7	111778977	111780977	-0.652188	distal_pair_865	TRUE
chr10	99363779	99364655	chr10	99227906	99229906	0.635611	distal_pair_866	FALSE			chr7	112231556	112232137	chr7	111778977	111780977	-0.568161	distal_pair_866	TRUE
chr10	99530995	99533244	chr10	99266895	99268895	0.541951	distal_pair_867	TRUE			chr7	112208557	112209058	chr7	111778977	111780977	-0.652188	distal_pair_867	TRUE
chr10	99286098	99287441	chr10	99269446	99271446	0.535388	distal_pair_868	TRUE			chr7	112222779	112223990	chr7	111778977	111780977	-0.513567	distal_pair_868	TRUE
chr10	99530995	99533244	chr10	99458688	99460688	0.631799	distal_pair_869	TRUE			chr7	112231556	112232137	chr7	111778977	111780977	-0.568161	distal_pair_869	TRUE
chr10	99530995	99533244	chr10	99458688	99460688	0.631799	distal_pair_870	TRUE			chr7	112272619	112273191	chr7	112224855	112226855	-0.495818	distal_pair_870	TRUE
chr1	104771845	104772582	chr1	104767528	104769528	0.732835	distal_pair_871	FALSE			chr7	112375783	112376347	chr7	112224855	112226855	-0.575219	distal_pair_871	TRUE
chr11	100581578	100582463	chr11	100413836	100415836	0.633321	distal_pair_872	TRUE			chr7	112272619	112273191	chr7	112224855	112226855	-0.495818	distal_pair_872	TRUE
chr11	100592253	100592850	chr11	100573903	100575903	0.590529	distal_pair_873	TRUE			chr7	112443592	112444093	chr7	112426504	112428504	-0.790927	distal_pair_873	FALSE
chr11	100594579	100595228	chr11	100573903	100575903	0.534864	distal_pair_874	TRUE			chr7	112588983	112590028	chr7	112426504	112428504	-0.508034	distal_pair_874	FALSE
chr11	101237854	101238922	chr11	100758942	100760942	0.571752	distal_pair_875	TRUE			chr7	112686470	112687608	chr7	112426504	112428504	-0.477837	distal_pair_875	FALSE
chr11	101229901	101232605	chr11	100858350	100860350	0.537191	distal_pair_876	FALSE			chr7	112695432	112696325	chr7	112426504	112428504	-0.532892	distal_pair_876	FALSE
chr11	101229901	101232605	chr11	100858350	100860350	0.537191	distal_pair_877	FALSE			chr7	112743018	112744197	chr7	112426504	112428504	-0.546977	distal_pair_877	FALSE
chr11	101229901	101232605	chr11	101086276	101088276	0.598496	distal_pair_878	FALSE			chr7	112686470	112687608	chr7	112678317	112680317	-0.606899	distal_pair_878	TRUE
chr11	102939189	102939716	chr11	102578461	102580461	0.531075	distal_pair_879	TRUE			chr7	112704991	112706691	chr7	112678317	112680317	-0.529008	distal_pair_879	TRUE
chr11	102948387	102949181	chr11	102578461	102580461	0.597123	distal_pair_880	TRUE			chr7	112710661	112711213	chr7	112679081	112681081	-0.704729	distal_pair_880	TRUE
chr11	102762931	102763496	chr11	102760438	102762438	0.60113	distal_pair_881	TRUE			chr7	112710661	112711213	chr7	112678317	112680317	-0.508566	distal_pair_881	TRUE
chr11	103065982	103066483	chr11	102879985	102881985	0.651744	distal_pair_882	FALSE			chr7	112731471	112732152	chr7	112679081	112681081	-0.583058	distal_pair_882	TRUE
chr11	103140981	103143253	chr11	103115230	103117230	0.584962	distal_pair_883	TRUE			chr7	112731471	112732152	chr7	112678317	112680317	-0.571994	distal_pair_883	TRUE
chr11	103246180	103247251	chr11	103115230	103117230	0.640602	distal_pair_884	TRUE			chr7	112772360	112772888	chr7	112679081	112681081	-0.607431	distal_pair_884	TRUE
chr11	103402112	103403303	chr11	103170106	103172106	0.554217	distal_pair_885	FALSE			chr7	112772360	112772888	chr7	112678317	112680317	-0.694188	distal_pair_885	TRUE
chr11	103197046	103197880	chr11	103191896	103193896	0.594852	distal_pair_886	FALSE			chr7	112776543	112777135	chr7	112679081	112681081	-0.628465	distal_pair_886	TRUE
chr11	103332438	103333873	chr11	103217432	103219432	0.689062	distal_pair_887	TRUE			chr7	112776543	112777135	chr7	112678317	112680317	-0.637869	distal_pair_887	TRUE
chr11	103307851	103308361	chr11	103266745	103268745	0.556661	distal_pair_888	FALSE			chr7	112786448	112787701	chr7	112679081	112681081	-0.590645	distal_pair_888	TRUE
chr11	103380974	103382699	chr11	103362692	103364692	0.632769	distal_pair_889	TRUE			chr7	112786448	112787701	chr7	112678317	112680317	-0.802471	distal_pair_889	TRUE
chr11	103651325	103651926	chr11	103648569	103650569	0.755171	distal_pair_890	FALSE			chr7	112840302	112842571	chr7	112678317	112680317	-0.612965	distal_pair_890	TRUE
chr11	103653273	103654131	chr11	103648569	103650569	0.685972	distal_pair_891	FALSE			chr7	113769201	113769792	chr7	113764997	113766997	-0.565458	distal_pair_891	TRUE
chr11	103658159	103658739	chr11	103648569	103650569	0.598144	distal_pair_892	FALSE			chr7	113850229	113851442	chr7	113764997	113766997	-0.602247	distal_pair_892	TRUE
chr11	103661551	103662294	chr11	103648569	103650569	0.542169	distal_pair_893	FALSE			chr7	113857808	113858355	chr7	113764997	113766997	-0.538258	distal_pair_893	TRUE
chr11	103662417	103663579	chr11	103648569	103650569	0.697744	distal_pair_894	FALSE			chr7	113883751	113884509	chr7	113764997	113766997	-0.630625	distal_pair_894	TRUE
chr11	103665566	103668014	chr11	103648569	103650569	0.649624	distal_pair_895	FALSE			chr7	113885286	113885857	chr7	113764997	113766997	-0.695711	distal_pair_895	TRUE
chr11	103729117	103730053	chr11	103648569	103650569	0.671298	distal_pair_896	FALSE			chr10	58839312	58840288	chr10	58812358	58814358	-0.596912	distal_pair_896	TRUE
chr11	104053793	104054762	chr11	103748821	103750821	0.558057	distal_pair_897	FALSE			chr7	114006305	114007000	chr7	113764997	113766997	-0.643774	distal_pair_897	TRUE
chr11	104170609	104171931	chr11	103748821	103750821	0.555176	distal_pair_898	TRUE			chr7	114012380	114013102	chr7	113764997	113766997	-0.490129	distal_pair_898	TRUE
chr1	135162386	135163168	chr1	135145823	135147823	0.574436	distal_pair_899	FALSE			chr7	116033543	116034911	chr7	116030978	116032978	-0.528816	distal_pair_899	FALSE
chr11	104157340	104158668	chr11	104131854	104133854	0.622556	distal_pair_900	FALSE			chr7	116276246	116276803	chr7	116030978	116032978	-0.496139	distal_pair_900	FALSE
chr11	104160932	104162166	chr11	104131854	104133854	0.690226	distal_pair_901	FALSE			chr10	58854271	58857272	chr10	58812358	58814358	-0.475541	distal_pair_901	TRUE
chr11	104170609	104171931	chr11	104131854	104133854	0.757428	distal_pair_902	TRUE			chr7	117428533	117429375	chr7	117379978	117381978	-0.583016	distal_pair_902	TRUE
chr11	104576479	104577035	chr11	104564661	104566661	0.567333	distal_pair_903	FALSE			chr7	117480717	117481908	chr7	117379978	117381978	-0.527679	distal_pair_903	TRUE
chr11	104646573	104647929	chr11	104606999	104608999	0.562985	distal_pair_904	FALSE			chr7	117494789	117495425	chr7	117379978	117381978	-0.614037	distal_pair_904	TRUE
chr11	105419840	105421427	chr11	105362251	105364251	0.560361	distal_pair_905	TRUE			chr7	117503232	117504295	chr7	117379978	117381978	-0.630437	distal_pair_905	TRUE
chr1	110078014	110079261	chr1	109981430	109983430	0.819238	distal_pair_906	TRUE			chr7	117516733	117517422	chr7	117379978	117381978	-0.579362	distal_pair_906	TRUE
chr11	107773166	107774372	chr11	107546929	107548929	0.558495	distal_pair_907	FALSE			chr7	117524141	117525324	chr7	117379978	117381978	-0.612273	distal_pair_907	TRUE
chr11	107801866	107802434	chr11	107793557	107795557	0.575618	distal_pair_908	FALSE			chr7	117558023	117558725	chr7	117379978	117381978	-0.488817	distal_pair_908	TRUE
chr11	107801866	107802434	chr11	107792865	107794865	0.665277	distal_pair_909	FALSE			chr7	117565884	117566604	chr7	117379978	117381978	-0.688331	distal_pair_909	TRUE
chr11	107832835	107834643	chr11	107793557	107795557	0.625572	distal_pair_910	FALSE			chr7	117594916	117595883	chr7	117379978	117381978	-0.624784	distal_pair_910	TRUE
chr11	107832835	107834643	chr11	107792865	107794865	0.599233	distal_pair_911	FALSE			chr7	117611498	117612389	chr7	117379978	117381978	-0.679857	distal_pair_911	TRUE
chr11	107849112	107850203	chr11	107793557	107795557	0.561591	distal_pair_912	TRUE			chr10	58928686	58929523	chr10	58812358	58814358	-0.53023	distal_pair_912	TRUE
chr11	107905175	107906352	chr11	107793557	107795557	0.634312	distal_pair_913	FALSE			chr7	117620099	117620952	chr7	117379978	117381978	-0.49306	distal_pair_913	TRUE
chr11	107905175	107906352	chr11	107792865	107794865	0.585125	distal_pair_914	FALSE			chr7	117621484	117622135	chr7	117379978	117381978	-0.619245	distal_pair_914	TRUE
chr11	107917535	107918370	chr11	107793557	107795557	0.66516	distal_pair_915	FALSE			chr7	117626811	117627737	chr7	117379978	117381978	-0.490524	distal_pair_915	TRUE
chr11	107917535	107918370	chr11	107792865	107794865	0.603155	distal_pair_916	FALSE			chr10	58930003	58930538	chr10	58812358	58814358	-0.526524	distal_pair_916	TRUE
chr11	107979446	107980305	chr11	107792865	107794865	0.617365	distal_pair_917	TRUE			chr10	58981542	58983235	chr10	58812358	58814358	-0.531107	distal_pair_917	TRUE
chr11	107807477	107808484	chr11	107793557	107795557	0.557195	distal_pair_918	FALSE			chr10	59004730	59006613	chr10	58812358	58814358	-0.596851	distal_pair_918	TRUE
chr11	107867329	107868409	chr11	107793557	107795557	0.604382	distal_pair_919	FALSE			chr10	59101965	59102744	chr10	58812358	58814358	-0.503963	distal_pair_919	TRUE
chr11	108948381	108950387	chr11	108941015	108943015	0.70146	distal_pair_920	FALSE			chr10	59108591	59109719	chr10	58812358	58814358	-0.697089	distal_pair_920	TRUE
chr11	109692000	109692517	chr11	109345838	109347838	0.55275	distal_pair_921	FALSE			chr7	120149462	120150038	chr7	120144291	120146291	-0.527912	distal_pair_921	FALSE
chr11	109369058	109369926	chr11	109361830	109363830	0.536842	distal_pair_922	FALSE			chr7	120205528	120206646	chr7	120202960	120204960	-0.578423	distal_pair_922	TRUE
chr11	109370087	109370746	chr11	109361830	109363830	0.591868	distal_pair_923	FALSE			chr7	123065643	123067000	chr7	123030414	123032414	-0.492289	distal_pair_923	TRUE
chr11	111445690	111446460	chr11	111065163	111067163	0.576879	distal_pair_924	TRUE			chr7	124214412	124215301	chr7	123981868	123983868	-0.614572	distal_pair_924	TRUE
chr11	11242458	11244051	chr11	11113222	11115222	0.613619	distal_pair_925	TRUE			chr7	128358795	128359603	chr7	128245811	128247811	-0.71644	distal_pair_925	TRUE
chr11	112784826	112785462	chr11	112780976	112782976	0.684383	distal_pair_926	TRUE			chr7	130624251	130625257	chr7	130576437	130578437	-0.491914	distal_pair_926	TRUE
chr11	112832942	112834976	chr11	112781223	112783223	0.762406	distal_pair_927	TRUE			chr7	131970170	131970725	chr7	131965459	131967459	-0.548644	distal_pair_927	FALSE
chr11	112990738	112991867	chr11	112780976	112782976	0.69197	distal_pair_928	TRUE			chr7	132005260	132006814	chr7	131965459	131967459	-0.514152	distal_pair_928	FALSE
chr11	113014084	113015142	chr11	112780976	112782976	0.531563	distal_pair_929	TRUE			chr7	132025481	132027224	chr7	131965459	131967459	-0.552312	distal_pair_929	FALSE
chr11	113055949	113057357	chr11	112781223	112783223	0.571429	distal_pair_930	TRUE			chr7	132124194	132126011	chr7	131965459	131967459	-0.595941	distal_pair_930	FALSE
chr11	113089547	113090478	chr11	112780976	112782976	0.653237	distal_pair_931	TRUE			chr7	132183662	132184639	chr7	131965459	131967459	-0.479	distal_pair_931	FALSE
chr11	113819866	113820946	chr11	113648168	113650168	0.556077	distal_pair_932	TRUE			chr7	138682040	138682640	chr7	138396730	138398730	-0.585993	distal_pair_932	FALSE
chr11	113788131	113788875	chr11	113709017	113711017	0.538548	distal_pair_933	TRUE			chr7	141953745	141954246	chr7	141948750	141950750	-0.488153	distal_pair_933	FALSE
chr11	114257620	114258734	chr11	114066046	114068046	0.64686	distal_pair_934	FALSE			chr7	141955445	141956752	chr7	141948750	141950750	-0.521797	distal_pair_934	FALSE
chr11	114270158	114271258	chr11	114066046	114068046	0.671688	distal_pair_935	FALSE			chr7	141957464	141957977	chr7	141948750	141950750	-0.559896	distal_pair_935	FALSE
chr11	114284571	114285782	chr11	114066046	114068046	0.591868	distal_pair_936	TRUE			chr7	141969240	141969898	chr7	141948750	141950750	-0.531107	distal_pair_936	FALSE
chr11	114291147	114291740	chr11	114066046	114068046	0.542169	distal_pair_937	FALSE			chr7	143466148	143466790	chr7	143460050	143462050	-0.730261	distal_pair_937	TRUE
chr11	114293976	114295363	chr11	114066046	114068046	0.60173	distal_pair_938	FALSE			chr7	18965206	18965842	chr7	18924887	18926887	-0.531306	distal_pair_938	TRUE
chr11	114479932	114480777	chr11	114066046	114068046	0.661137	distal_pair_939	FALSE			chr7	19489414	19489973	chr7	19023376	19025376	-0.511278	distal_pair_939	FALSE
chr11	114284571	114285782	chr11	114197257	114199257	0.667654	distal_pair_940	TRUE			chr7	19830596	19831554	chr7	19576595	19578595	-0.746989	distal_pair_940	FALSE
chr11	114690172	114690700	chr11	114674430	114676430	0.534639	distal_pair_941	TRUE			chr7	34819152	34820266	chr7	34811711	34813711	-0.635355	distal_pair_941	TRUE
chr11	114699377	114700042	chr11	114674430	114676430	0.60272	distal_pair_942	TRUE			chr7	34820475	34821339	chr7	34811711	34813711	-0.740985	distal_pair_942	TRUE
chr1	135379937	135381253	chr1	135374237	135376237	0.58797	distal_pair_943	FALSE			chr7	34847302	34848351	chr7	34811711	34813711	-0.665663	distal_pair_943	TRUE
chr11	115233243	115234380	chr11	114794945	114796945	0.62841	distal_pair_944	FALSE			chr7	34888488	34889490	chr7	34811711	34813711	-0.640057	distal_pair_944	FALSE
chr11	115234455	115235164	chr11	114794945	114796945	0.540832	distal_pair_945	FALSE			chr7	35000771	35002257	chr7	34811711	34813711	-0.584905	distal_pair_945	TRUE
chr1	115911651	115912638	chr1	115683755	115685755	0.749537	distal_pair_946	TRUE			chr7	35150808	35151320	chr7	34811711	34813711	-0.536379	distal_pair_946	TRUE
chr11	115182122	115182754	chr11	115162340	115164340	0.640376	distal_pair_947	TRUE			chr7	35171719	35172487	chr7	34811711	34813711	-0.624055	distal_pair_947	TRUE
chr1	135728483	135729819	chr1	135374237	135376237	0.693233	distal_pair_948	FALSE			chr7	35191213	35191764	chr7	34811711	34813711	-0.659627	distal_pair_948	FALSE
chr11	115281984	115283537	chr11	115276050	115278050	0.648364	distal_pair_949	FALSE			chr7	36707667	36708608	chr7	36697117	36699117	-0.588632	distal_pair_949	TRUE
chr11	115393069	115394181	chr11	115380915	115382915	0.597892	distal_pair_950	FALSE			chr7	44317799	44318359	chr7	44309252	44311252	-0.493461	distal_pair_950	FALSE
chr11	116185322	116187833	chr11	115812639	115814639	0.572834	distal_pair_951	FALSE			chr7	44322177	44322716	chr7	44309252	44311252	-0.500116	distal_pair_951	FALSE
chr11	116109477	116111018	chr11	116085995	116087995	0.649061	distal_pair_952	TRUE			chr7	44335290	44338029	chr7	44309252	44311252	-0.622225	distal_pair_952	FALSE
chr11	116489646	116491149	chr11	116198045	116200045	0.589474	distal_pair_953	FALSE			chr7	44340091	44340701	chr7	44309252	44311252	-0.62286	distal_pair_953	FALSE
chr11	116661044	116662598	chr11	116653313	116655313	0.600904	distal_pair_954	FALSE			chr7	44462276	44463143	chr7	44309252	44311252	-0.535585	distal_pair_954	FALSE
chr11	116661044	116662598	chr11	116652533	116654533	0.635485	distal_pair_955	FALSE			chr7	44602033	44603546	chr7	44309252	44311252	-0.556985	distal_pair_955	TRUE
chr11	117138734	117139854	chr11	116842277	116844277	0.647612	distal_pair_956	FALSE			chr7	44432379	44433045	chr7	44428017	44430017	-0.549589	distal_pair_956	TRUE
chr11	117030063	117032079	chr11	116917862	116919862	0.60173	distal_pair_957	TRUE			chr7	44602033	44603546	chr7	44589624	44591624	-0.522299	distal_pair_957	TRUE
chr11	117540459	117542042	chr11	117481597	117483597	0.715404	distal_pair_958	FALSE			chr7	44603937	44604843	chr7	44589624	44591624	-0.557366	distal_pair_958	TRUE
chr11	117685295	117686688	chr11	117610246	117612246	0.635594	distal_pair_959	TRUE			chr7	45165037	45165657	chr7	45162948	45164948	-0.606689	distal_pair_959	TRUE
chr11	117881633	117882332	chr11	117781198	117783198	0.60158	distal_pair_960	FALSE			chr7	45165037	45165657	chr7	45162948	45164948	-0.606689	distal_pair_960	TRUE
chr11	117991404	117992175	chr11	117781075	117783075	0.684931	distal_pair_961	FALSE			chr7	45166901	45169042	chr7	45162948	45164948	-0.771429	distal_pair_961	TRUE
chr11	118379475	118380114	chr11	118247592	118249592	0.683778	distal_pair_962	TRUE			chr7	45175488	45177054	chr7	45162948	45164948	-0.476692	distal_pair_962	TRUE
chr11	118456429	118457576	chr11	118401092	118403092	0.636382	distal_pair_963	TRUE			chr7	45188623	45189152	chr7	45162948	45164948	-0.629519	distal_pair_963	TRUE
chr11	11932215	11933225	chr11	11867122	11869122	0.663591	distal_pair_964	FALSE			chr7	45189231	45190645	chr7	45162948	45164948	-0.60229	distal_pair_964	TRUE
chr11	118806945	118808087	chr11	118790371	118792371	0.781695	distal_pair_965	FALSE			chr7	45232735	45234844	chr7	45162948	45164948	-0.55968	distal_pair_965	TRUE
chr11	118820213	118820850	chr11	118790371	118792371	0.577924	distal_pair_966	FALSE			chr7	45235017	45235853	chr7	45162948	45164948	-0.56637	distal_pair_966	TRUE
chr11	118831337	118832334	chr11	118790371	118792371	0.603826	distal_pair_967	FALSE			chr7	45232735	45234844	chr7	45211147	45213147	-0.504193	distal_pair_967	FALSE
chr11	118840927	118841474	chr11	118790371	118792371	0.567806	distal_pair_968	FALSE			chr7	51606997	51607910	chr7	51510028	51512028	-0.52514	distal_pair_968	TRUE
chr11	118857846	118858692	chr11	118790371	118792371	0.808146	distal_pair_969	FALSE			chr7	51783575	51784825	chr7	51510028	51512028	-0.60688	distal_pair_969	FALSE
chr11	118861508	118862897	chr11	118790371	118792371	0.593294	distal_pair_970	FALSE			chr7	51790585	51791863	chr7	51510028	51512028	-0.535015	distal_pair_970	FALSE
chr11	118863857	118864532	chr11	118790371	118792371	0.603826	distal_pair_971	FALSE			chr10	67538724	67539466	chr10	67534474	67536474	-0.542366	distal_pair_971	TRUE
chr11	118871301	118872100	chr11	118790371	118792371	0.720144	distal_pair_972	FALSE			chr7	79598780	79600682	chr7	79591613	79593613	-0.549327	distal_pair_972	TRUE
chr11	118873921	118876020	chr11	118790371	118792371	0.61635	distal_pair_973	FALSE			chr10	7232709	7233226	chr10	7211237	7213237	-0.587132	distal_pair_973	FALSE
chr11	118881053	118881611	chr11	118790371	118792371	0.578577	distal_pair_974	FALSE			chr7	83648624	83649337	chr7	83630880	83632880	-0.649201	distal_pair_974	FALSE
chr11	118884284	118884883	chr11	118790371	118792371	0.737775	distal_pair_975	FALSE			chr7	83648624	83649337	chr7	83630958	83632958	-0.600434	distal_pair_975	FALSE
chr11	118886318	118887351	chr11	118790371	118792371	0.725206	distal_pair_976	FALSE			chr7	83668638	83669415	chr7	83630880	83632880	-0.59193	distal_pair_976	TRUE
chr11	118890873	118892319	chr11	118790371	118792371	0.636092	distal_pair_977	FALSE			chr7	83668638	83669415	chr7	83630958	83632958	-0.624556	distal_pair_977	TRUE
chr11	118905124	118906205	chr11	118790371	118792371	0.60229	distal_pair_978	FALSE			chr7	83774542	83775184	chr7	83630958	83632958	-0.642269	distal_pair_978	TRUE
chr11	118907047	118907659	chr11	118790371	118792371	0.81893	distal_pair_979	FALSE			chr10	75328229	75328753	chr10	75315876	75317876	-0.620786	distal_pair_979	TRUE
chr11	118908280	118910137	chr11	118790371	118792371	0.84044	distal_pair_980	TRUE			chr7	96858977	96859478	chr7	96800549	96802549	-0.559662	distal_pair_980	FALSE
chr11	118940217	118941469	chr11	118790371	118792371	0.809393	distal_pair_981	FALSE			chr7	99704675	99705699	chr7	99626103	99628103	-0.556916	distal_pair_981	FALSE
chr11	118956881	118957884	chr11	118790371	118792371	0.640942	distal_pair_982	FALSE			chr10	76648533	76649336	chr10	76622630	76624630	-0.604847	distal_pair_982	TRUE
chr11	11968719	11969569	chr11	11897144	11899144	0.545661	distal_pair_983	FALSE			chr8	104187564	104188102	chr8	104169441	104171441	-0.66947	distal_pair_983	FALSE
chr11	119664431	119665493	chr11	119547629	119549629	0.57304	distal_pair_984	FALSE			chr8	104540513	104541768	chr8	104508910	104510910	-0.589099	distal_pair_984	FALSE
chr11	119795715	119797259	chr11	119547629	119549629	0.571394	distal_pair_985	TRUE			chr8	108714114	108715676	chr8	108583595	108585595	-0.625649	distal_pair_985	FALSE
chr11	119797339	119798526	chr11	119546753	119548753	0.604511	distal_pair_986	TRUE			chr8	108884477	108886015	chr8	108583595	108585595	-0.526993	distal_pair_986	TRUE
chr11	119797339	119798526	chr11	119547629	119549629	0.706155	distal_pair_987	TRUE			chr8	11192119	11192876	chr8	11186754	11188754	-0.588447	distal_pair_987	TRUE
chr11	119807104	119809089	chr11	119546753	119548753	0.542857	distal_pair_988	FALSE			chr8	112571149	112572197	chr8	112569042	112571042	-0.582387	distal_pair_988	TRUE
chr11	119807104	119809089	chr11	119547629	119549629	0.630437	distal_pair_989	FALSE			chr8	11343367	11344865	chr8	11311826	11313826	-0.535585	distal_pair_989	TRUE
chr11	119855932	119857112	chr11	119546753	119548753	0.633083	distal_pair_990	FALSE			chr8	11343367	11344865	chr8	11311804	11313804	-0.557324	distal_pair_990	TRUE
chr11	119855932	119857112	chr11	119547629	119549629	0.720969	distal_pair_991	FALSE			chr8	11349677	11350484	chr8	11311826	11313826	-0.53991	distal_pair_991	TRUE
chr11	119859864	119860615	chr11	119546753	119548753	0.62406	distal_pair_992	FALSE			chr8	11349677	11350484	chr8	11311804	11313804	-0.478605	distal_pair_992	TRUE
chr11	119859864	119860615	chr11	119547629	119549629	0.778581	distal_pair_993	FALSE			chr8	11381841	11383471	chr8	11311826	11313826	-0.541433	distal_pair_993	TRUE
chr11	119868132	119869080	chr11	119547629	119549629	0.542366	distal_pair_994	FALSE			chr8	11381841	11383471	chr8	11311804	11313804	-0.477785	distal_pair_994	TRUE
chr11	119904819	119906410	chr11	119546753	119548753	0.663158	distal_pair_995	TRUE			chr8	114215941	114216832	chr8	114204611	114206611	-0.475513	distal_pair_995	TRUE
chr11	119904819	119906410	chr11	119547629	119549629	0.798334	distal_pair_996	TRUE			chr8	114777171	114778168	chr8	114707006	114709006	-0.497548	distal_pair_996	TRUE
chr11	119906853	119908177	chr11	119546753	119548753	0.718315	distal_pair_997	FALSE			chr8	114884713	114885760	chr8	114707006	114709006	-0.53815	distal_pair_997	FALSE
chr11	119906853	119908177	chr11	119547629	119549629	0.813454	distal_pair_998	FALSE			chr8	115718823	115719597	chr8	115706794	115708794	-0.729062	distal_pair_998	TRUE
chr11	119940028	119940787	chr11	119547629	119549629	0.581274	distal_pair_999	FALSE			chr8	115718823	115719597	chr8	115704077	115706077	-0.49083	distal_pair_999	TRUE
chr11	119990555	119991767	chr11	119546753	119548753	0.545865	distal_pair_1000	TRUE			chr8	115934675	115935712	chr8	115706794	115708794	-0.530121	distal_pair_1000	TRUE
chr11	119990555	119991767	chr11	119547629	119549629	0.653481	distal_pair_1001	TRUE			chr8	115934675	115935712	chr8	115704077	115706077	-0.561668	distal_pair_1001	TRUE
chr11	119997285	119998004	chr11	119546753	119548753	0.596992	distal_pair_1002	FALSE			chr8	120234336	120235173	chr8	120227455	120229455	-0.594224	distal_pair_1002	FALSE
chr11	119997285	119998004	chr11	119547629	119549629	0.53332	distal_pair_1003	FALSE			chr8	120247875	120248609	chr8	120227455	120229455	-0.509839	distal_pair_1003	FALSE
chr11	119934713	119935314	chr11	119546753	119548753	0.628627	distal_pair_1004	FALSE			chr8	120275868	120277570	chr8	120227455	120229455	-0.591702	distal_pair_1004	TRUE
chr11	119958401	119960176	chr11	119937510	119939510	0.649571	distal_pair_1005	TRUE			chr8	120283777	120284815	chr8	120227455	120229455	-0.638673	distal_pair_1005	TRUE
chr11	119961415	119962267	chr11	119937510	119939510	0.658866	distal_pair_1006	TRUE			chr8	120284925	120286030	chr8	120227455	120229455	-0.726964	distal_pair_1006	TRUE
chr11	119976988	119977606	chr11	119937510	119939510	0.587	distal_pair_1007	FALSE			chr8	120342909	120344124	chr8	120227455	120229455	-0.553072	distal_pair_1007	FALSE
chr11	119988140	119990103	chr11	119937510	119939510	0.541694	distal_pair_1008	TRUE			chr8	122087130	122088298	chr8	121906694	121908694	-0.66495	distal_pair_1008	FALSE
chr11	119990555	119991767	chr11	119937510	119939510	0.666972	distal_pair_1009	TRUE			chr8	122087130	122088298	chr8	121906694	121908694	-0.66495	distal_pair_1009	FALSE
chr11	119958401	119960176	chr11	119941698	119943698	0.577957	distal_pair_1010	TRUE			chr10	81464225	81464937	chr10	81229833	81231833	-0.800115	distal_pair_1010	TRUE
chr11	119958401	119960176	chr11	119941762	119943762	0.566378	distal_pair_1011	TRUE			chr8	123783461	123784356	chr8	123652928	123654928	-0.479275	distal_pair_1011	TRUE
chr11	119988140	119990103	chr11	119941698	119943698	0.594721	distal_pair_1012	TRUE			chr8	12432491	12433033	chr8	12394294	12396294	-0.498945	distal_pair_1012	TRUE
chr11	119990555	119991767	chr11	119941698	119943698	0.602268	distal_pair_1013	TRUE			chr8	126256158	126258833	chr8	126137994	126139994	-0.521227	distal_pair_1013	TRUE
chr11	119990555	119991767	chr11	119941762	119943762	0.628571	distal_pair_1014	TRUE			chr8	127068246	127068926	chr8	127062892	127064892	-0.699994	distal_pair_1014	TRUE
chr11	119997285	119998004	chr11	119941762	119943762	0.568421	distal_pair_1015	FALSE			chr8	127070145	127070697	chr8	127062892	127064892	-0.621802	distal_pair_1015	TRUE
chr11	120223779	120224372	chr11	120046167	120048167	0.835844	distal_pair_1016	TRUE			chr8	127092378	127093525	chr8	127062892	127064892	-0.779498	distal_pair_1016	TRUE
chr11	120223779	120224372	chr11	120046167	120048167	0.835844	distal_pair_1017	TRUE			chr8	127118201	127119149	chr8	127062892	127064892	-0.691404	distal_pair_1017	TRUE
chr11	120102314	120102926	chr11	120097927	120099927	0.57229	distal_pair_1018	TRUE			chr8	127148627	127149283	chr8	127062892	127064892	-0.599217	distal_pair_1018	TRUE
chr11	120223779	120224372	chr11	120188852	120190852	0.542986	distal_pair_1019	TRUE			chr8	127150361	127150969	chr8	127062892	127064892	-0.672967	distal_pair_1019	TRUE
chr11	120243075	120243999	chr11	120231946	120233946	0.584962	distal_pair_1020	FALSE			chr8	127181759	127182607	chr8	127062892	127064892	-0.538252	distal_pair_1020	TRUE
chr11	12466498	12467101	chr11	12463960	12465960	0.552711	distal_pair_1021	FALSE			chr8	127183915	127184545	chr8	127062892	127064892	-0.72367	distal_pair_1021	TRUE
chr11	12473297	12474158	chr11	12463960	12465960	0.783459	distal_pair_1022	FALSE			chr8	127194707	127195670	chr8	127062892	127064892	-0.498194	distal_pair_1022	TRUE
chr11	12531937	12532840	chr11	12463960	12465960	0.688229	distal_pair_1023	TRUE			chr8	127202148	127202696	chr8	127062892	127064892	-0.505337	distal_pair_1023	TRUE
chr11	16769161	16770299	chr11	16751202	16753202	0.627291	distal_pair_1024	FALSE			chr8	127268496	127269115	chr8	127062892	127064892	-0.66194	distal_pair_1024	TRUE
chr11	16809092	16812146	chr11	16751202	16753202	0.764197	distal_pair_1025	FALSE			chr8	127269186	127269840	chr8	127062892	127064892	-0.525399	distal_pair_1025	TRUE
chr11	19026417	19027789	chr11	19017985	19019985	0.63798	distal_pair_1026	TRUE			chr8	127391989	127392880	chr8	127062892	127064892	-0.525597	distal_pair_1026	TRUE
chr11	19026417	19027789	chr11	19017985	19019985	0.63798	distal_pair_1027	TRUE			chr8	127437987	127440619	chr8	127062892	127064892	-0.539185	distal_pair_1027	TRUE
chr11	20957646	20958826	chr11	20740589	20742589	0.764534	distal_pair_1028	TRUE			chr8	128435619	128436204	chr8	128357603	128359603	-0.522816	distal_pair_1028	FALSE
chr11	24103110	24103772	chr11	24074054	24076054	0.704156	distal_pair_1029	TRUE			chr8	128457213	128458500	chr8	128357603	128359603	-0.642422	distal_pair_1029	FALSE
chr11	24119630	24120131	chr11	24074054	24076054	0.57982	distal_pair_1030	TRUE			chr8	128466714	128467523	chr8	128357603	128359603	-0.588957	distal_pair_1030	FALSE
chr11	24139125	24139910	chr11	24074054	24076054	0.634867	distal_pair_1031	TRUE			chr8	128471096	128472107	chr8	128357603	128359603	-0.562342	distal_pair_1031	FALSE
chr11	24139125	24139910	chr11	24075558	24077558	0.5819	distal_pair_1032	FALSE			chr8	128508529	128509592	chr8	128357603	128359603	-0.495606	distal_pair_1032	FALSE
chr11	24093886	24096452	chr11	24077055	24079055	0.538346	distal_pair_1033	FALSE			chr8	128538231	128538952	chr8	128357603	128359603	-0.540832	distal_pair_1033	FALSE
chr11	24110822	24112193	chr11	24077055	24079055	0.656627	distal_pair_1034	FALSE			chr10	83008974	83010532	chr10	82984497	82986497	-0.817822	distal_pair_1034	TRUE
chr11	24119630	24120131	chr11	24077055	24079055	0.781627	distal_pair_1035	FALSE			chr8	14098853	14099390	chr8	13974032	13976032	-0.53196	distal_pair_1035	FALSE
chr11	24139125	24139910	chr11	24075558	24077558	0.5819	distal_pair_1036	FALSE			chr8	14098853	14099390	chr8	14094864	14096864	-0.483883	distal_pair_1036	FALSE
chr11	24160339	24161056	chr11	24077055	24079055	0.627865	distal_pair_1037	FALSE			chr10	83011723	83012616	chr10	82984497	82986497	-0.61233	distal_pair_1037	TRUE
chr11	24177116	24178027	chr11	24077055	24079055	0.558736	distal_pair_1038	FALSE			chr8	14139953	14140875	chr8	14094864	14096864	-0.476295	distal_pair_1038	FALSE
chr11	24122702	24124488	chr11	24114405	24116405	0.658354	distal_pair_1039	FALSE			chr8	14149013	14150131	chr8	14094864	14096864	-0.519475	distal_pair_1039	FALSE
chr11	29607546	29608329	chr11	29547109	29549109	0.533149	distal_pair_1040	FALSE			chr8	14287304	14287890	chr8	14094864	14096864	-0.695667	distal_pair_1040	FALSE
chr11	29613764	29615039	chr11	29547109	29549109	0.57057	distal_pair_1041	FALSE			chr10	83056119	83058554	chr10	82984497	82986497	-0.773703	distal_pair_1041	TRUE
chr11	29636540	29637431	chr11	29547109	29549109	0.560242	distal_pair_1042	FALSE			chr10	83071739	83072874	chr10	82984497	82986497	-0.600111	distal_pair_1042	TRUE
chr11	32057600	32058513	chr11	31999462	32001462	0.814592	distal_pair_1043	TRUE			chr10	83080357	83081672	chr10	82984497	82986497	-0.500494	distal_pair_1043	TRUE
chr11	32060875	32062737	chr11	31999462	32001462	0.84812	distal_pair_1044	TRUE			chr8	23420300	23420988	chr8	23410501	23412501	-0.622073	distal_pair_1044	TRUE
chr11	32087018	32088164	chr11	31999462	32001462	0.822866	distal_pair_1045	TRUE			chr10	83100781	83102185	chr10	82984497	82986497	-0.71103	distal_pair_1045	TRUE
chr11	32125800	32126639	chr11	31999462	32001462	0.553383	distal_pair_1046	TRUE			chr10	83118390	83119504	chr10	82984497	82986497	-0.692491	distal_pair_1046	TRUE
chr11	32128292	32129377	chr11	31999462	32001462	0.753013	distal_pair_1047	TRUE			chr8	31189135	31189678	chr8	31186330	31188330	-0.476295	distal_pair_1047	FALSE
chr1	135593464	135594035	chr1	135583772	135585772	0.735659	distal_pair_1048	TRUE			chr8	31211208	31212081	chr8	31186330	31188330	-0.479374	distal_pair_1048	TRUE
chr1	135594308	135594942	chr1	135583772	135585772	0.659423	distal_pair_1049	TRUE			chr8	35549438	35550525	chr8	35374738	35376738	-0.599687	distal_pair_1049	FALSE
chr11	32373153	32374663	chr11	32225504	32227504	0.639098	distal_pair_1050	FALSE			chr8	36459013	36459630	chr8	36456547	36458547	-0.510882	distal_pair_1050	FALSE
chr11	32374889	32375589	chr11	32266707	32268707	0.641514	distal_pair_1051	TRUE			chr8	37042696	37043213	chr8	36952143	36954143	-0.590471	distal_pair_1051	FALSE
chr1	135593464	135594035	chr1	135583772	135585772	0.735659	distal_pair_1052	TRUE			chr8	41043441	41043986	chr8	41038755	41040755	-0.558765	distal_pair_1052	TRUE
chr11	32591703	32592991	chr11	32454369	32456369	0.600904	distal_pair_1053	TRUE			chr8	44942970	44944084	chr8	44934446	44936446	-0.604359	distal_pair_1053	TRUE
chr1	135594308	135594942	chr1	135583772	135585772	0.659423	distal_pair_1054	TRUE			chr8	68882709	68884128	chr8	68879490	68881490	-0.513782	distal_pair_1054	FALSE
chr11	3386685	3387545	chr11	3287873	3289873	0.607747	distal_pair_1055	TRUE			chr10	83537122	83537627	chr10	83533140	83535140	-0.507514	distal_pair_1055	TRUE
chr11	3483854	3484863	chr11	3287873	3289873	0.572932	distal_pair_1056	FALSE			chr8	84933698	84934573	chr8	84616184	84618184	-0.588308	distal_pair_1056	FALSE
chr11	3483854	3484863	chr11	3330178	3332178	0.657143	distal_pair_1057	FALSE			chr8	84952483	84953272	chr8	84936359	84938359	-0.550144	distal_pair_1057	FALSE
chr11	3483854	3484863	chr11	3329400	3331400	0.645113	distal_pair_1058	FALSE			chr8	84952483	84953272	chr8	84945990	84947990	-0.560232	distal_pair_1058	FALSE
chr11	3483854	3484863	chr11	3330178	3332178	0.657143	distal_pair_1059	FALSE			chr8	87569994	87571415	chr8	87471609	87473609	-0.51241	distal_pair_1059	TRUE
chr11	3483854	3484863	chr11	3329400	3331400	0.645113	distal_pair_1060	FALSE			chr8	88792543	88793168	chr8	88520353	88522353	-0.48071	distal_pair_1060	TRUE
chr11	3483854	3484863	chr11	3330178	3332178	0.657143	distal_pair_1061	FALSE			chr8	89058843	89060038	chr8	89043162	89045162	-0.51536	distal_pair_1061	TRUE
chr11	33824400	33825239	chr11	33704549	33706549	0.581387	distal_pair_1062	FALSE			chr8	89064276	89064957	chr8	89043162	89045162	-0.562166	distal_pair_1062	TRUE
chr11	33907586	33908338	chr11	33704549	33706549	0.828756	distal_pair_1063	TRUE			chr8	89141828	89143009	chr8	89043162	89045162	-0.569928	distal_pair_1063	TRUE
chr11	33908389	33909286	chr11	33704549	33706549	0.723312	distal_pair_1064	TRUE			chr10	85624429	85626033	chr10	85265392	85267392	-0.571195	distal_pair_1064	TRUE
chr11	33925479	33926703	chr11	33704549	33706549	0.633458	distal_pair_1065	TRUE			chr8	89152136	89153859	chr8	89043162	89045162	-0.485045	distal_pair_1065	TRUE
chr11	35131168	35132161	chr11	35120223	35122223	0.593577	distal_pair_1066	TRUE			chr8	89241649	89242497	chr8	89043162	89045162	-0.643053	distal_pair_1066	TRUE
chr11	35154376	35155711	chr11	35120223	35122223	0.731929	distal_pair_1067	TRUE			chr8	89303903	89304903	chr8	89043162	89045162	-0.482891	distal_pair_1067	TRUE
chr11	35160353	35161409	chr11	35120223	35122223	0.718202	distal_pair_1068	TRUE			chr8	89360231	89360743	chr8	89043162	89045162	-0.483396	distal_pair_1068	TRUE
chr11	35177983	35178937	chr11	35120223	35122223	0.571325	distal_pair_1069	TRUE			chr8	89362496	89363158	chr8	89043162	89045162	-0.530373	distal_pair_1069	TRUE
chr11	35211401	35212752	chr11	35120223	35122223	0.747292	distal_pair_1070	TRUE			chr8	94534578	94535079	chr8	94531989	94533989	-0.780227	distal_pair_1070	FALSE
chr11	35241327	35242125	chr11	35120223	35122223	0.783133	distal_pair_1071	TRUE			chr8	95699729	95700740	chr8	95533084	95535084	-0.700401	distal_pair_1071	TRUE
chr11	35261206	35262201	chr11	35120223	35122223	0.535338	distal_pair_1072	TRUE			chr8	95696933	95697842	chr8	95675979	95677979	-0.508912	distal_pair_1072	TRUE
chr11	35280749	35282714	chr11	35120223	35122223	0.682211	distal_pair_1073	TRUE			chr8	95684898	95685918	chr8	95675979	95677979	-0.505704	distal_pair_1073	FALSE
chr11	35282798	35284235	chr11	35120223	35122223	0.726316	distal_pair_1074	TRUE			chr8	95694306	95695395	chr8	95675979	95677979	-0.55914	distal_pair_1074	TRUE
chr11	35304062	35306568	chr11	35120223	35122223	0.633083	distal_pair_1075	TRUE			chr8	95702396	95703419	chr8	95675979	95677979	-0.69134	distal_pair_1075	TRUE
chr11	35360745	35361640	chr11	35120223	35122223	0.755935	distal_pair_1076	TRUE			chr8	9929457	9930722	chr8	9770161	9772161	-0.60698	distal_pair_1076	TRUE
chr11	35364724	35366305	chr11	35120223	35122223	0.568198	distal_pair_1077	TRUE			chr9	100573869	100574390	chr9	100570090	100572090	-0.61233	distal_pair_1077	FALSE
chr11	35368156	35369096	chr11	35120223	35122223	0.741892	distal_pair_1078	TRUE			chr9	100582810	100583606	chr9	100570090	100572090	-0.675777	distal_pair_1078	FALSE
chr11	35373634	35374430	chr11	35120223	35122223	0.659004	distal_pair_1079	TRUE			chr10	85447667	85448497	chr10	85385813	85387813	-0.800833	distal_pair_1079	FALSE
chr11	35395161	35395827	chr11	35120223	35122223	0.715172	distal_pair_1080	TRUE			chr10	85481652	85483043	chr10	85385813	85387813	-0.568431	distal_pair_1080	FALSE
chr11	35368156	35369096	chr11	35349068	35351068	0.65242	distal_pair_1081	FALSE			chr10	85503362	85504247	chr10	85385813	85387813	-0.678495	distal_pair_1081	FALSE
chr11	35668053	35669222	chr11	35349068	35351068	0.574362	distal_pair_1082	TRUE			chr9	102777406	102780029	chr9	102715671	102717671	-0.784451	distal_pair_1082	TRUE
chr11	4069353	4070141	chr11	3894239	3896239	0.553616	distal_pair_1083	FALSE			chr9	107401967	107402501	chr9	107398611	107400611	-0.539301	distal_pair_1083	FALSE
chr11	4205699	4206447	chr11	4094445	4096445	0.627174	distal_pair_1084	FALSE			chr10	85511913	85512449	chr10	85385813	85387813	-0.663678	distal_pair_1084	FALSE
chr11	4117536	4119154	chr11	4094445	4096445	0.593985	distal_pair_1085	FALSE			chr9	107402998	107403578	chr9	107398611	107400611	-0.774926	distal_pair_1085	FALSE
chr11	4205699	4206447	chr11	4094445	4096445	0.627174	distal_pair_1086	FALSE			chr9	107460360	107460885	chr9	107398611	107400611	-0.571325	distal_pair_1086	TRUE
chr11	4117536	4119154	chr11	4094445	4096445	0.593985	distal_pair_1087	FALSE			chr9	107475908	107476448	chr9	107398611	107400611	-0.723874	distal_pair_1087	FALSE
chr11	4175910	4176746	chr11	4094445	4096445	0.549699	distal_pair_1088	FALSE			chr9	107476683	107477469	chr9	107398611	107400611	-0.548501	distal_pair_1088	FALSE
chr11	4190495	4191051	chr11	4094445	4096445	0.538872	distal_pair_1089	FALSE			chr10	85525118	85526965	chr10	85385813	85387813	-0.632531	distal_pair_1089	FALSE
chr11	4205699	4206447	chr11	4094445	4096445	0.627174	distal_pair_1090	FALSE			chr10	85539278	85540295	chr10	85385813	85387813	-0.837408	distal_pair_1090	FALSE
chr11	4195608	4196115	chr11	4134201	4136201	0.667175	distal_pair_1091	TRUE			chr10	85552254	85552773	chr10	85385813	85387813	-0.543767	distal_pair_1091	FALSE
chr11	4270639	4271615	chr11	4134201	4136201	0.560622	distal_pair_1092	TRUE			chr10	85558783	85559744	chr10	85385813	85387813	-0.5495	distal_pair_1092	FALSE
chr11	4188759	4189578	chr11	4185788	4187788	0.618872	distal_pair_1093	FALSE			chr10	85577922	85578847	chr10	85385813	85387813	-0.710172	distal_pair_1093	FALSE
chr11	4190495	4191051	chr11	4185788	4187788	0.871704	distal_pair_1094	FALSE			chr10	85584745	85586043	chr10	85385813	85387813	-0.587481	distal_pair_1094	FALSE
chr11	42170746	42171629	chr11	41999857	42001857	0.539409	distal_pair_1095	TRUE			chr9	111320831	111322024	chr9	111310738	111312738	-0.569182	distal_pair_1095	FALSE
chr11	42443164	42444893	chr11	42181930	42183930	0.694157	distal_pair_1096	TRUE			chr10	85591936	85592544	chr10	85385813	85387813	-0.642238	distal_pair_1096	FALSE
chr11	42448025	42448722	chr11	42418756	42420756	0.649061	distal_pair_1097	TRUE			chr9	111867929	111868531	chr9	111689348	111691348	-0.508074	distal_pair_1097	FALSE
chr11	42521678	42522829	chr11	42418756	42420756	0.550016	distal_pair_1098	TRUE			chr10	85597712	85599617	chr10	85385813	85387813	-0.730423	distal_pair_1098	FALSE
chr11	42527926	42529034	chr11	42418756	42420756	0.654344	distal_pair_1099	TRUE			chr10	85599835	85600376	chr10	85385813	85387813	-0.681838	distal_pair_1099	FALSE
chr11	42534800	42536498	chr11	42418756	42420756	0.634073	distal_pair_1100	TRUE			chr10	85615463	85616189	chr10	85385813	85387813	-0.81893	distal_pair_1100	FALSE
chr11	42565760	42566535	chr11	42418756	42420756	0.589998	distal_pair_1101	TRUE			chr9	117595689	117596567	chr9	117251535	117253535	-0.5478	distal_pair_1101	FALSE
chr11	42581065	42582269	chr11	42418756	42420756	0.772749	distal_pair_1102	TRUE			chr10	85624429	85626033	chr10	85385813	85387813	-0.632457	distal_pair_1102	TRUE
chr11	43966018	43966622	chr11	43958088	43960088	0.618563	distal_pair_1103	FALSE			chr9	118800704	118802085	chr9	118605689	118607689	-0.642479	distal_pair_1103	FALSE
chr11	46064703	46066764	chr11	46054991	46056991	0.603085	distal_pair_1104	FALSE			chr9	120541022	120542746	chr9	120538817	120540817	-0.561651	distal_pair_1104	FALSE
chr11	46068628	46069245	chr11	46054991	46056991	0.765461	distal_pair_1105	FALSE			chr9	120690741	120693289	chr9	120538817	120540817	-0.604734	distal_pair_1105	FALSE
chr11	46214505	46216143	chr11	46054991	46056991	0.586531	distal_pair_1106	TRUE			chr9	120918171	120919708	chr9	120538817	120540817	-0.501453	distal_pair_1106	FALSE
chr1	118912806	118913912	chr1	118626944	118628944	0.58811	distal_pair_1107	FALSE			chr10	85637452	85638023	chr10	85385813	85387813	-0.691871	distal_pair_1107	FALSE
chr11	46665982	46667569	chr11	46311859	46313859	0.679218	distal_pair_1108	TRUE			chr10	85638071	85638642	chr10	85385813	85387813	-0.809114	distal_pair_1108	FALSE
chr11	49248542	49249120	chr11	48870683	48872683	0.546985	distal_pair_1109	TRUE			chr9	121666879	121668687	chr9	121494694	121496694	-0.507257	distal_pair_1109	FALSE
chr11	4949233	4950156	chr11	4947064	4949064	0.630321	distal_pair_1110	FALSE			chr10	85639651	85640328	chr10	85385813	85387813	-0.793124	distal_pair_1110	FALSE
chr11	4952463	4953001	chr11	4947064	4949064	0.615267	distal_pair_1111	FALSE			chr10	85643345	85643924	chr10	85385813	85387813	-0.607593	distal_pair_1111	FALSE
chr11	49795543	49796104	chr11	49793177	49795177	0.620727	distal_pair_1112	FALSE			chr10	85651599	85652286	chr10	85385813	85387813	-0.540381	distal_pair_1112	TRUE
chr11	49903269	49903837	chr11	49900834	49902834	0.785206	distal_pair_1113	TRUE			chr10	85653879	85654805	chr10	85385813	85387813	-0.686383	distal_pair_1113	TRUE
chr11	49926718	49928295	chr11	49900834	49902834	0.890572	distal_pair_1114	TRUE			chr9	122614592	122616014	chr9	122571498	122573498	-0.528703	distal_pair_1114	TRUE
chr11	49933683	49935346	chr11	49900834	49902834	0.758496	distal_pair_1115	TRUE			chr9	122622141	122622886	chr9	122571498	122573498	-0.525814	distal_pair_1115	FALSE
chr11	49936327	49937036	chr11	49900834	49902834	0.631703	distal_pair_1116	TRUE			chr9	122628481	122629987	chr9	122571498	122573498	-0.633729	distal_pair_1116	FALSE
chr11	49937682	49938215	chr11	49900834	49902834	0.643778	distal_pair_1117	TRUE			chr10	85660321	85661002	chr10	85385813	85387813	-0.599094	distal_pair_1117	FALSE
chr11	49938532	49939302	chr11	49900834	49902834	0.592457	distal_pair_1118	TRUE			chr9	122645416	122646178	chr9	122571498	122573498	-0.517798	distal_pair_1118	FALSE
chr11	49942012	49943419	chr11	49900834	49902834	0.828685	distal_pair_1119	TRUE			chr9	122669142	122669754	chr9	122571498	122573498	-0.517798	distal_pair_1119	FALSE
chr11	49944522	49947025	chr11	49900834	49902834	0.718011	distal_pair_1120	TRUE			chr9	122701659	122702895	chr9	122571498	122573498	-0.538038	distal_pair_1120	FALSE
chr11	49955198	49956378	chr11	49900834	49902834	0.664156	distal_pair_1121	TRUE			chr10	85664925	85665894	chr10	85385813	85387813	-0.598148	distal_pair_1121	FALSE
chr11	50084800	50086789	chr11	49900834	49902834	0.601514	distal_pair_1122	TRUE			chr10	85677972	85679130	chr10	85385813	85387813	-0.761274	distal_pair_1122	TRUE
chr11	50176766	50177825	chr11	49900834	49902834	0.549267	distal_pair_1123	TRUE			chr9	122688304	122688891	chr9	122685798	122687798	-0.480404	distal_pair_1123	TRUE
chr11	50253272	50255698	chr11	50235952	50237952	0.604511	distal_pair_1124	FALSE			chr9	13299056	13299610	chr9	13296956	13298956	-0.521797	distal_pair_1124	FALSE
chr11	50240170	50240676	chr11	50237616	50239616	0.613061	distal_pair_1125	FALSE			chr9	14861973	14862474	chr9	14859209	14861209	-0.494812	distal_pair_1125	FALSE
chr11	5243663	5245339	chr11	5057127	5059127	0.637049	distal_pair_1126	FALSE			chr9	14896634	14897854	chr9	14859209	14861209	-0.817446	distal_pair_1126	FALSE
chr11	5271232	5272452	chr11	5057127	5059127	0.775895	distal_pair_1127	FALSE			chr9	21040792	21041845	chr9	21036782	21038782	-0.529862	distal_pair_1127	TRUE
chr11	50604269	50604770	chr11	50601448	50603448	0.631152	distal_pair_1128	TRUE			chr9	26736184	26736699	chr9	26732727	26734727	-0.573135	distal_pair_1128	TRUE
chr11	50604269	50604770	chr11	50601448	50603448	0.631152	distal_pair_1129	TRUE			chr9	27304583	27305320	chr9	27298203	27300203	-0.509839	distal_pair_1129	FALSE
chr11	51921299	51922176	chr11	51856653	51858653	0.550221	distal_pair_1130	FALSE			chr9	27306279	27306796	chr9	27298203	27300203	-0.486664	distal_pair_1130	FALSE
chr11	51927064	51927572	chr11	51856653	51858653	0.545321	distal_pair_1131	FALSE			chr9	27309939	27310514	chr9	27298203	27300203	-0.509892	distal_pair_1131	FALSE
chr1	104795357	104796940	chr1	104767528	104769528	0.683736	distal_pair_1132	FALSE			chr9	27303234	27303778	chr9	27298203	27300203	-0.520988	distal_pair_1132	FALSE
chr1	135739321	135740270	chr1	135719060	135721060	0.768421	distal_pair_1133	TRUE			chr9	27304583	27305320	chr9	27298203	27300203	-0.509839	distal_pair_1133	FALSE
chr11	52886817	52887495	chr11	52763633	52765633	0.623401	distal_pair_1134	TRUE			chr9	27306279	27306796	chr9	27298203	27300203	-0.486664	distal_pair_1134	FALSE
chr11	52887795	52888605	chr11	52763633	52765633	0.605422	distal_pair_1135	TRUE			chr9	27309939	27310514	chr9	27298203	27300203	-0.509892	distal_pair_1135	FALSE
chr11	52888958	52890656	chr11	52763633	52765633	0.554887	distal_pair_1136	TRUE			chr9	32940204	32941948	chr9	32541861	32543861	-0.505099	distal_pair_1136	TRUE
chr11	52947579	52948310	chr11	52763633	52765633	0.627472	distal_pair_1137	TRUE			chr9	32675491	32677042	chr9	32635220	32637220	-0.575774	distal_pair_1137	FALSE
chr11	53096963	53097844	chr11	52763633	52765633	0.643023	distal_pair_1138	TRUE			chr9	40764400	40766403	chr9	40530383	40532383	-0.579409	distal_pair_1138	FALSE
chr11	53097847	53099302	chr11	52763633	52765633	0.577444	distal_pair_1139	TRUE			chr9	40692523	40693483	chr9	40684961	40686961	-0.550303	distal_pair_1139	FALSE
chr11	52886817	52887495	chr11	52763633	52765633	0.623401	distal_pair_1140	TRUE			chr9	40693541	40694458	chr9	40684961	40686961	-0.612661	distal_pair_1140	FALSE
chr11	52887795	52888605	chr11	52763633	52765633	0.605422	distal_pair_1141	TRUE			chr9	40695653	40696488	chr9	40684961	40686961	-0.477699	distal_pair_1141	FALSE
chr11	52888958	52890656	chr11	52763633	52765633	0.554887	distal_pair_1142	TRUE			chr9	40698578	40699654	chr9	40684961	40686961	-0.727294	distal_pair_1142	FALSE
chr11	54348416	54349257	chr11	54302797	54304797	0.64686	distal_pair_1143	TRUE			chr10	9026724	9027820	chr10	8885070	8887070	-0.732888	distal_pair_1143	FALSE
chr11	55424798	55425387	chr11	55422183	55424183	0.601958	distal_pair_1144	FALSE			chr9	41469367	41470691	chr9	41326076	41328076	-0.610508	distal_pair_1144	TRUE
chr11	57160131	57160726	chr11	57010386	57012386	0.608306	distal_pair_1145	TRUE			chr9	43749982	43750538	chr9	43742983	43744983	-0.558011	distal_pair_1145	TRUE
chr11	57169907	57170966	chr11	57010386	57012386	0.638555	distal_pair_1146	TRUE			chr9	43768794	43769355	chr9	43742983	43744983	-0.709447	distal_pair_1146	FALSE
chr11	57189403	57189941	chr11	57010386	57012386	0.5834	distal_pair_1147	TRUE			chr9	43787467	43788296	chr9	43742983	43744983	-0.643867	distal_pair_1147	FALSE
chr11	57222997	57224321	chr11	57010386	57012386	0.612953	distal_pair_1148	TRUE			chr9	43787467	43788296	chr9	43745100	43747100	-0.509165	distal_pair_1148	TRUE
chr11	57273514	57274021	chr11	57010386	57012386	0.628806	distal_pair_1149	TRUE			chr9	45128921	45129504	chr9	45116781	45118781	-0.549071	distal_pair_1149	TRUE
chr11	57222997	57224321	chr11	57010386	57012386	0.612953	distal_pair_1150	TRUE			chr9	45145350	45146719	chr9	45116781	45118781	-0.499854	distal_pair_1150	TRUE
chr11	57680219	57681299	chr11	57517663	57519663	0.609108	distal_pair_1151	FALSE			chr9	45140814	45141789	chr9	45137394	45139394	-0.598091	distal_pair_1151	TRUE
chr11	57680219	57681299	chr11	57644441	57646441	0.716687	distal_pair_1152	FALSE			chr9	45145350	45146719	chr9	45137394	45139394	-0.62278	distal_pair_1152	TRUE
chr11	57681844	57682966	chr11	57644441	57646441	0.65911	distal_pair_1153	FALSE			chr9	45185047	45186404	chr9	45137394	45139394	-0.551441	distal_pair_1153	TRUE
chr11	57688063	57689027	chr11	57644441	57646441	0.702647	distal_pair_1154	FALSE			chr9	45439341	45441100	chr9	45430730	45432730	-0.638216	distal_pair_1154	TRUE
chr11	58210385	58211807	chr11	58103152	58105152	0.67587	distal_pair_1155	TRUE			chr9	45499062	45500413	chr9	45430730	45432730	-0.581531	distal_pair_1155	TRUE
chr11	59308933	59309523	chr11	59305927	59307927	0.875585	distal_pair_1156	FALSE			chr9	45537171	45538150	chr9	45430730	45432730	-0.623417	distal_pair_1156	TRUE
chr11	59312451	59314634	chr11	59305927	59307927	0.572744	distal_pair_1157	FALSE			chr9	45579512	45580170	chr9	45430730	45432730	-0.608402	distal_pair_1157	TRUE
chr11	59329568	59330164	chr11	59305927	59307927	0.854891	distal_pair_1158	FALSE			chr9	45617764	45618943	chr9	45430730	45432730	-0.548718	distal_pair_1158	TRUE
chr11	59330351	59331253	chr11	59305927	59307927	0.644958	distal_pair_1159	FALSE			chr9	45651156	45652300	chr9	45430730	45432730	-0.515693	distal_pair_1159	TRUE
chr11	59332452	59333717	chr11	59305927	59307927	0.595472	distal_pair_1160	FALSE			chr9	45705249	45705822	chr9	45430730	45432730	-0.507246	distal_pair_1160	TRUE
chr11	59344808	59345703	chr11	59305927	59307927	0.581296	distal_pair_1161	FALSE			chr9	48880169	48881372	chr9	48835222	48837222	-0.554721	distal_pair_1161	TRUE
chr11	59346071	59346658	chr11	59305927	59307927	0.729771	distal_pair_1162	FALSE			chr10	93661215	93662462	chr10	93639680	93641680	-0.58786	distal_pair_1162	FALSE
chr11	59354419	59355245	chr11	59305927	59307927	0.556658	distal_pair_1163	FALSE			chr10	93755806	93757289	chr10	93639680	93641680	-0.582747	distal_pair_1163	FALSE
chr11	59485562	59486742	chr11	59305927	59307927	0.616684	distal_pair_1164	TRUE			chr10	93798800	93799400	chr10	93639680	93641680	-0.65949	distal_pair_1164	FALSE
chr11	59308933	59309523	chr11	59305927	59307927	0.875585	distal_pair_1165	FALSE			chr9	54244699	54245778	chr9	54067388	54069388	-0.490863	distal_pair_1165	FALSE
chr11	59312451	59314634	chr11	59305927	59307927	0.572744	distal_pair_1166	FALSE			chr10	93755806	93757289	chr10	93639680	93641680	-0.582747	distal_pair_1166	FALSE
chr11	59329568	59330164	chr11	59305927	59307927	0.854891	distal_pair_1167	FALSE			chr10	93798800	93799400	chr10	93639680	93641680	-0.65949	distal_pair_1167	FALSE
chr11	59330351	59331253	chr11	59305927	59307927	0.644958	distal_pair_1168	FALSE			chr10	93661215	93662462	chr10	93639680	93641680	-0.58786	distal_pair_1168	FALSE
chr11	59332452	59333717	chr11	59305927	59307927	0.595472	distal_pair_1169	FALSE			chr9	56722996	56723993	chr9	56605692	56607692	-0.510203	distal_pair_1169	FALSE
chr11	59344808	59345703	chr11	59305927	59307927	0.581296	distal_pair_1170	FALSE			chr9	56738446	56739831	chr9	56605692	56607692	-0.477275	distal_pair_1170	FALSE
chr11	59354419	59355245	chr11	59305927	59307927	0.556658	distal_pair_1171	FALSE			chr9	56824654	56826014	chr9	56605692	56607692	-0.508478	distal_pair_1171	TRUE
chr11	59485562	59486742	chr11	59305927	59307927	0.616684	distal_pair_1172	TRUE			chr10	93723905	93724623	chr10	93639680	93641680	-0.570931	distal_pair_1172	FALSE
chr11	59308933	59309523	chr11	59305927	59307927	0.875585	distal_pair_1173	FALSE			chr10	93741311	93743070	chr10	93639680	93641680	-0.518765	distal_pair_1173	FALSE
chr11	59312451	59314634	chr11	59305927	59307927	0.572744	distal_pair_1174	FALSE			chr10	93753872	93754599	chr10	93639680	93641680	-0.599132	distal_pair_1174	FALSE
chr11	59329568	59330164	chr11	59305927	59307927	0.854891	distal_pair_1175	FALSE			chr10	93755806	93757289	chr10	93639680	93641680	-0.582747	distal_pair_1175	FALSE
chr11	59330351	59331253	chr11	59305927	59307927	0.644958	distal_pair_1176	FALSE			chr10	93759487	93760898	chr10	93639680	93641680	-0.668547	distal_pair_1176	FALSE
chr11	59332452	59333717	chr11	59305927	59307927	0.595472	distal_pair_1177	FALSE			chr10	93798800	93799400	chr10	93639680	93641680	-0.65949	distal_pair_1177	FALSE
chr11	59344808	59345703	chr11	59305927	59307927	0.581296	distal_pair_1178	FALSE			chr9	56824654	56826014	chr9	56795468	56797468	-0.839418	distal_pair_1178	TRUE
chr11	59346071	59346658	chr11	59305927	59307927	0.729771	distal_pair_1179	FALSE			chr9	57992680	57993865	chr9	57939111	57941111	-0.498152	distal_pair_1179	TRUE
chr11	59354419	59355245	chr11	59305927	59307927	0.556658	distal_pair_1180	FALSE			chr10	94574651	94575528	chr10	94310948	94312948	-0.507653	distal_pair_1180	FALSE
chr11	59485562	59486742	chr11	59305927	59307927	0.616684	distal_pair_1181	TRUE			chr9	58200137	58200662	chr9	57997040	57999040	-0.475492	distal_pair_1181	TRUE
chr11	60210093	60210827	chr11	59809016	59811016	0.553383	distal_pair_1182	FALSE			chr9	58114863	58115369	chr9	58062787	58064787	-0.507246	distal_pair_1182	TRUE
chr11	60211374	60212142	chr11	59809016	59811016	0.665664	distal_pair_1183	FALSE			chr10	94343419	94345079	chr10	94310948	94312948	-0.720064	distal_pair_1183	FALSE
chr11	6068110	6069003	chr11	6065362	6067362	0.776984	distal_pair_1184	TRUE			chr9	58197870	58200085	chr9	58062787	58064787	-0.55888	distal_pair_1184	TRUE
chr11	6086578	6088299	chr11	6065362	6067362	0.691729	distal_pair_1185	TRUE			chr9	58200137	58200662	chr9	58062787	58064787	-0.540514	distal_pair_1185	TRUE
chr11	6178448	6180446	chr11	6065362	6067362	0.556391	distal_pair_1186	TRUE			chr10	94413429	94414635	chr10	94310948	94312948	-0.594339	distal_pair_1186	FALSE
chr11	6187692	6188546	chr11	6065362	6067362	0.628571	distal_pair_1187	TRUE			chr10	94426209	94427321	chr10	94310948	94312948	-0.742647	distal_pair_1187	TRUE
chr11	6224375	6225399	chr11	6065362	6067362	0.540805	distal_pair_1188	TRUE			chr10	94446044	94447400	chr10	94310948	94312948	-0.672747	distal_pair_1188	FALSE
chr11	6068110	6069003	chr11	6065362	6067362	0.776984	distal_pair_1189	TRUE			chr10	94574651	94575528	chr10	94310948	94312948	-0.507653	distal_pair_1189	FALSE
chr11	6120077	6121173	chr11	6065362	6067362	0.619549	distal_pair_1190	TRUE			chr9	58836607	58837594	chr9	58822411	58824411	-0.589879	distal_pair_1190	FALSE
chr11	61026980	61027487	chr11	61021563	61023563	0.633484	distal_pair_1191	FALSE			chr9	58850467	58851317	chr9	58822411	58824411	-0.642103	distal_pair_1191	TRUE
chr11	61042368	61043355	chr11	61021563	61023563	0.597285	distal_pair_1192	TRUE			chr9	61163550	61165394	chr9	60793541	60795541	-0.56701	distal_pair_1192	FALSE
chr11	61043504	61044132	chr11	61021563	61023563	0.67646	distal_pair_1193	TRUE			chr10	95087852	95088824	chr10	94943835	94945835	-0.56441	distal_pair_1193	TRUE
chr11	61476764	61477532	chr11	61453131	61455131	0.611102	distal_pair_1194	FALSE			chr9	61377739	61379404	chr9	61371365	61373365	-0.514249	distal_pair_1194	TRUE
chr11	62636333	62637578	chr11	62633703	62635703	0.627472	distal_pair_1195	FALSE			chr9	61380109	61381500	chr9	61371365	61373365	-0.781976	distal_pair_1195	TRUE
chr11	6691110	6692823	chr11	6657520	6659520	0.532428	distal_pair_1196	TRUE			chr9	61385722	61386650	chr9	61371365	61373365	-0.540663	distal_pair_1196	TRUE
chr11	6966253	6967644	chr11	6657520	6659520	0.711112	distal_pair_1197	TRUE			chr9	61403907	61404723	chr9	61371365	61373365	-0.525814	distal_pair_1197	TRUE
chr1	135850662	135851220	chr1	135778433	135780433	0.544788	distal_pair_1198	TRUE			chr9	61404833	61406094	chr9	61371365	61373365	-0.488876	distal_pair_1198	TRUE
chr1	135852246	135852871	chr1	135778433	135780433	0.711188	distal_pair_1199	TRUE			chr9	61408927	61409473	chr9	61371365	61373365	-0.557115	distal_pair_1199	TRUE
chr11	67458023	67458734	chr11	67454090	67456090	0.574344	distal_pair_1200	TRUE			chr9	61421535	61422073	chr9	61371365	61373365	-0.507058	distal_pair_1200	TRUE
chr11	67465477	67466362	chr11	67454090	67456090	0.532834	distal_pair_1201	TRUE			chr9	61433922	61434643	chr9	61371365	61373365	-0.584044	distal_pair_1201	TRUE
chr11	67466789	67468158	chr11	67454090	67456090	0.605422	distal_pair_1202	TRUE			chr9	61456696	61457264	chr9	61371365	61373365	-0.573148	distal_pair_1202	TRUE
chr11	67468639	67469359	chr11	67454090	67456090	0.642238	distal_pair_1203	TRUE			chr9	61549533	61550436	chr9	61371365	61373365	-0.490129	distal_pair_1203	TRUE
chr11	67484891	67485442	chr11	67454090	67456090	0.584847	distal_pair_1204	TRUE			chr9	61551178	61552053	chr9	61371365	61373365	-0.495469	distal_pair_1204	TRUE
chr11	67507890	67508548	chr11	67454090	67456090	0.622743	distal_pair_1205	TRUE			chr9	61556661	61557529	chr9	61371365	61373365	-0.47559	distal_pair_1205	TRUE
chr11	67526280	67527722	chr11	67454090	67456090	0.621053	distal_pair_1206	TRUE			chr9	61568109	61568718	chr9	61371365	61373365	-0.578435	distal_pair_1206	TRUE
chr11	67538426	67539254	chr11	67454090	67456090	0.543955	distal_pair_1207	TRUE			chr9	61583073	61584282	chr9	61371365	61373365	-0.563878	distal_pair_1207	TRUE
chr11	67544837	67545979	chr11	67454090	67456090	0.55723	distal_pair_1208	TRUE			chr9	61588232	61588943	chr9	61371365	61373365	-0.563878	distal_pair_1208	TRUE
chr11	67549190	67550822	chr11	67454090	67456090	0.64009	distal_pair_1209	TRUE			chr9	61630954	61631589	chr9	61371365	61373365	-0.519686	distal_pair_1209	TRUE
chr11	67926291	67927113	chr11	67921153	67923153	0.691923	distal_pair_1210	TRUE			chr9	61636130	61637018	chr9	61371365	61373365	-0.512807	distal_pair_1210	TRUE
chr11	67926291	67927113	chr11	67920503	67922503	0.64272	distal_pair_1211	TRUE			chr9	61637991	61639401	chr9	61371365	61373365	-0.534143	distal_pair_1211	TRUE
chr11	68184828	68185432	chr11	67921153	67923153	0.597676	distal_pair_1212	FALSE			chr9	64638088	64639131	chr9	64384625	64386625	-0.521189	distal_pair_1212	TRUE
chr11	68184828	68185432	chr11	67920503	67922503	0.710438	distal_pair_1213	FALSE			chr9	67077755	67078710	chr9	67048406	67050406	-0.607342	distal_pair_1213	TRUE
chr11	68818003	68818658	chr11	68690558	68692558	0.665171	distal_pair_1214	TRUE			chr9	71636276	71637479	chr9	71591360	71593360	-0.496696	distal_pair_1214	FALSE
chr11	69366061	69367672	chr11	69087489	69089489	0.682707	distal_pair_1215	FALSE			chr9	73970618	73971232	chr9	73967966	73969966	-0.56386	distal_pair_1215	FALSE
chr11	69689073	69690001	chr11	69665153	69667153	0.618321	distal_pair_1216	TRUE			chr11	101467327	101468427	chr11	101463998	101465998	-0.476936	distal_pair_1216	TRUE
chr11	69777687	69778438	chr11	69764911	69766911	0.591535	distal_pair_1217	TRUE			chr11	101478949	101480137	chr11	101463998	101465998	-0.589767	distal_pair_1217	TRUE
chr11	70673949	70674916	chr11	70450918	70452918	0.594268	distal_pair_1218	TRUE			chr11	101478949	101480137	chr11	101465230	101467230	-0.537774	distal_pair_1218	TRUE
chr11	7072964	7074061	chr11	7062488	7064488	0.607593	distal_pair_1219	TRUE			chr11	101467327	101468427	chr11	101463998	101465998	-0.476936	distal_pair_1219	TRUE
chr11	7067469	7068033	chr11	7062488	7064488	0.612953	distal_pair_1220	TRUE			chr9	95598921	95599490	chr9	95558656	95560656	-0.502395	distal_pair_1220	FALSE
chr11	7081817	7082845	chr11	7062488	7064488	0.545181	distal_pair_1221	TRUE			chr9	99684627	99685681	chr9	99628495	99630495	-0.501111	distal_pair_1221	TRUE
chr11	7154542	7155072	chr11	7062488	7064488	0.712607	distal_pair_1222	TRUE			chr11	101478949	101480137	chr11	101463998	101465998	-0.589767	distal_pair_1222	TRUE
chr11	7174689	7176516	chr11	7062488	7064488	0.561513	distal_pair_1223	TRUE			chr11	101478949	101480137	chr11	101465230	101467230	-0.537774	distal_pair_1223	TRUE
chr11	70679858	70680362	chr11	70655493	70657493	0.815369	distal_pair_1224	TRUE			chr11	103662417	103663579	chr11	103648569	103650569	-0.654075	distal_pair_1224	FALSE
chr11	70710110	70710683	chr11	70699547	70701547	0.613654	distal_pair_1225	FALSE			chr11	107867329	107868409	chr11	107793557	107795557	-0.546525	distal_pair_1225	FALSE
chr11	70730850	70731797	chr11	70699547	70701547	0.554217	distal_pair_1226	TRUE			chr11	114068302	114068880	chr11	114066046	114068046	-0.500884	distal_pair_1226	FALSE
chr11	70933108	70933609	chr11	70699547	70701547	0.560857	distal_pair_1227	FALSE			chr11	114114494	114115205	chr11	114066046	114068046	-0.495482	distal_pair_1227	FALSE
chr11	70730850	70731797	chr11	70699547	70701547	0.554217	distal_pair_1228	TRUE			chr11	114216925	114217986	chr11	114066046	114068046	-0.507474	distal_pair_1228	FALSE
chr11	71767715	71768255	chr11	71657477	71659477	0.556257	distal_pair_1229	FALSE			chr11	114270158	114271258	chr11	114066046	114068046	-0.517113	distal_pair_1229	FALSE
chr11	71835632	71836212	chr11	71657477	71659477	0.632634	distal_pair_1230	FALSE			chr11	115172693	115173219	chr11	114764387	114766387	-0.497226	distal_pair_1230	FALSE
chr11	71765487	71766117	chr11	71739466	71741466	0.590174	distal_pair_1231	TRUE			chr11	115107238	115108379	chr11	115090430	115092430	-0.516658	distal_pair_1231	FALSE
chr11	71769611	71771679	chr11	71739466	71741466	0.592578	distal_pair_1232	TRUE			chr11	115179052	115180147	chr11	115162340	115164340	-0.525072	distal_pair_1232	TRUE
chr11	71765487	71766117	chr11	71739466	71741466	0.590174	distal_pair_1233	TRUE			chr11	116944243	116944962	chr11	116917862	116919862	-0.494239	distal_pair_1233	TRUE
chr11	71769611	71771679	chr11	71739466	71741466	0.592578	distal_pair_1234	TRUE			chr11	118394455	118395599	chr11	118354740	118356740	-0.551106	distal_pair_1234	FALSE
chr11	71752606	71753142	chr11	71748919	71750919	0.724812	distal_pair_1235	TRUE			chr1	132930003	132930820	chr1	132879272	132881272	-0.541839	distal_pair_1235	TRUE
chr11	71758033	71759115	chr11	71748919	71750919	0.771429	distal_pair_1236	TRUE			chr11	120049028	120049539	chr11	120046167	120048167	-0.478947	distal_pair_1236	TRUE
chr11	71765487	71766117	chr11	71748919	71750919	0.626507	distal_pair_1237	TRUE			chr11	120049028	120049539	chr11	120046167	120048167	-0.478947	distal_pair_1237	TRUE
chr11	72461261	72462240	chr11	72300628	72302628	0.590429	distal_pair_1238	FALSE			chr1	133244516	133246796	chr1	132879272	132881272	-0.482292	distal_pair_1238	TRUE
chr11	72461261	72462240	chr11	72300628	72302628	0.590429	distal_pair_1239	FALSE			chr11	24098529	24099278	chr11	24074054	24076054	-0.643365	distal_pair_1239	TRUE
chr1	136060538	136062351	chr1	136051749	136053749	0.534583	distal_pair_1240	FALSE			chr11	24141279	24142934	chr11	24074054	24076054	-0.638723	distal_pair_1240	TRUE
chr11	73021004	73021932	chr11	73018007	73020007	0.687218	distal_pair_1241	TRUE			chr11	24098529	24099278	chr11	24077055	24079055	-0.680403	distal_pair_1241	FALSE
chr11	73022975	73023771	chr11	73018007	73020007	0.61203	distal_pair_1242	TRUE			chr11	24141279	24142934	chr11	24077055	24079055	-0.629419	distal_pair_1242	FALSE
chr11	74652548	74653304	chr11	74648494	74650494	0.700302	distal_pair_1243	FALSE			chr11	33300347	33301466	chr11	33146400	33148400	-0.497014	distal_pair_1243	TRUE
chr11	75183589	75185663	chr11	75171559	75173559	0.715789	distal_pair_1244	TRUE			chr1	133255952	133257714	chr1	133163209	133165209	-0.492289	distal_pair_1244	FALSE
chr11	75200747	75202076	chr11	75171559	75173559	0.724398	distal_pair_1245	FALSE			chr11	33725291	33726098	chr11	33704549	33706549	-0.719607	distal_pair_1245	TRUE
chr11	75256331	75257543	chr11	75171559	75173559	0.532079	distal_pair_1246	FALSE			chr11	33732281	33733819	chr11	33704549	33706549	-0.673205	distal_pair_1246	TRUE
chr11	75290755	75292758	chr11	75171559	75173559	0.56391	distal_pair_1247	TRUE			chr11	33741789	33742892	chr11	33704549	33706549	-0.55502	distal_pair_1247	FALSE
chr11	75196237	75196838	chr11	75192782	75194782	0.841868	distal_pair_1248	TRUE			chr11	33744315	33745098	chr11	33704549	33706549	-0.642157	distal_pair_1248	FALSE
chr11	75200747	75202076	chr11	75192782	75194782	0.861447	distal_pair_1249	TRUE			chr11	33780792	33783302	chr11	33704549	33706549	-0.607158	distal_pair_1249	FALSE
chr11	75207655	75208195	chr11	75192782	75194782	0.668675	distal_pair_1250	TRUE			chr11	33824400	33825239	chr11	33704549	33706549	-0.644051	distal_pair_1250	FALSE
chr11	75208909	75209851	chr11	75192782	75194782	0.678451	distal_pair_1251	TRUE			chr11	33849359	33851762	chr11	33704549	33706549	-0.627565	distal_pair_1251	FALSE
chr11	75211888	75212836	chr11	75192782	75194782	0.550376	distal_pair_1252	TRUE			chr11	33858481	33859042	chr11	33704549	33706549	-0.594271	distal_pair_1252	FALSE
chr11	75212900	75214308	chr11	75192782	75194782	0.618045	distal_pair_1253	TRUE			chr11	33915322	33916141	chr11	33704549	33706549	-0.642499	distal_pair_1253	TRUE
chr11	75254464	75255167	chr11	75192782	75194782	0.536608	distal_pair_1254	TRUE			chr11	33916532	33918037	chr11	33704549	33706549	-0.755773	distal_pair_1254	TRUE
chr11	75256331	75257543	chr11	75192782	75194782	0.73359	distal_pair_1255	TRUE			chr11	33997853	33998743	chr11	33704549	33706549	-0.534141	distal_pair_1255	FALSE
chr11	75262819	75264991	chr11	75192782	75194782	0.670677	distal_pair_1256	TRUE			chr11	34129202	34130151	chr11	33992152	33994152	-0.507474	distal_pair_1256	FALSE
chr11	75279162	75280917	chr11	75192782	75194782	0.582926	distal_pair_1257	TRUE			chr11	34348068	34348770	chr11	34313757	34315757	-0.4826	distal_pair_1257	TRUE
chr11	75281371	75283141	chr11	75192782	75194782	0.534639	distal_pair_1258	TRUE			chr11	34355172	34356555	chr11	34313757	34315757	-0.563691	distal_pair_1258	TRUE
chr11	75285721	75286990	chr11	75192782	75194782	0.63925	distal_pair_1259	TRUE			chr11	34370784	34371768	chr11	34313757	34315757	-0.536432	distal_pair_1259	TRUE
chr11	75290755	75292758	chr11	75192782	75194782	0.711278	distal_pair_1260	TRUE			chr11	34451811	34452899	chr11	34313757	34315757	-0.521423	distal_pair_1260	TRUE
chr11	75293684	75294818	chr11	75192782	75194782	0.59488	distal_pair_1261	TRUE			chr11	34738451	34739595	chr11	34313757	34315757	-0.523379	distal_pair_1261	TRUE
chr11	75296345	75297255	chr11	75192782	75194782	0.633083	distal_pair_1262	TRUE			chr11	35141936	35143630	chr11	35120223	35122223	-0.485231	distal_pair_1262	TRUE
chr11	75653697	75654546	chr11	75460538	75462538	0.562406	distal_pair_1263	FALSE			chr11	35228148	35229260	chr11	35120223	35122223	-0.610684	distal_pair_1263	TRUE
chr11	75653697	75654546	chr11	75460714	75462714	0.546987	distal_pair_1264	FALSE			chr11	35249891	35251389	chr11	35120223	35122223	-0.657602	distal_pair_1264	TRUE
chr11	75811675	75813808	chr11	75793767	75795767	0.552418	distal_pair_1265	TRUE			chr11	35262330	35263153	chr11	35120223	35122223	-0.571946	distal_pair_1265	TRUE
chr11	75839451	75840644	chr11	75795049	75797049	0.667691	distal_pair_1266	TRUE			chr11	35277884	35278875	chr11	35120223	35122223	-0.643774	distal_pair_1266	TRUE
chr11	75839451	75840644	chr11	75793767	75795767	0.590887	distal_pair_1267	TRUE			chr11	35288543	35289848	chr11	35120223	35122223	-0.666886	distal_pair_1267	TRUE
chr11	75864400	75866423	chr11	75795049	75797049	0.553046	distal_pair_1268	TRUE			chr11	35294578	35295670	chr11	35120223	35122223	-0.490523	distal_pair_1268	TRUE
chr11	75864400	75866423	chr11	75793767	75795767	0.562342	distal_pair_1269	TRUE			chr11	35299794	35300514	chr11	35120223	35122223	-0.485231	distal_pair_1269	TRUE
chr11	76439268	76440839	chr11	75998911	76000911	0.767547	distal_pair_1270	TRUE			chr11	35304062	35306568	chr11	35120223	35122223	-0.679323	distal_pair_1270	TRUE
chr11	76041717	76043430	chr11	75998911	76000911	0.695203	distal_pair_1271	TRUE			chr11	35364724	35366305	chr11	35120223	35122223	-0.631836	distal_pair_1271	TRUE
chr1	136134961	136135507	chr1	136130388	136132388	0.578413	distal_pair_1272	FALSE			chr11	35368156	35369096	chr11	35120223	35122223	-0.822966	distal_pair_1272	TRUE
chr11	76561806	76563256	chr11	76398140	76400140	0.532331	distal_pair_1273	TRUE			chr11	35379069	35380096	chr11	35120223	35122223	-0.492289	distal_pair_1273	TRUE
chr11	77783026	77786707	chr11	77685154	77687154	0.705263	distal_pair_1274	TRUE			chr11	35395161	35395827	chr11	35120223	35122223	-0.644629	distal_pair_1274	TRUE
chr11	77764492	77765089	chr11	77762245	77764245	0.693233	distal_pair_1275	TRUE			chr11	35397849	35398924	chr11	35120223	35122223	-0.602535	distal_pair_1275	TRUE
chr11	77790153	77790779	chr11	77762245	77764245	0.619549	distal_pair_1276	TRUE			chr11	35403283	35404077	chr11	35120223	35122223	-0.575617	distal_pair_1276	TRUE
chr11	77896730	77898465	chr11	77893096	77895096	0.689217	distal_pair_1277	FALSE			chr11	35407313	35408110	chr11	35120223	35122223	-0.652993	distal_pair_1277	TRUE
chr11	77896730	77898465	chr11	77893096	77895096	0.689217	distal_pair_1278	FALSE			chr11	35415727	35417149	chr11	35120223	35122223	-0.621166	distal_pair_1278	TRUE
chr1	136294611	136295768	chr1	136233264	136235264	0.590104	distal_pair_1279	TRUE			chr11	35430468	35431497	chr11	35120223	35122223	-0.609752	distal_pair_1279	TRUE
chr11	77933574	77934682	chr11	77929799	77931799	0.700752	distal_pair_1280	FALSE			chr11	35449567	35450092	chr11	35120223	35122223	-0.559269	distal_pair_1280	TRUE
chr11	77941350	77942175	chr11	77929799	77931799	0.687477	distal_pair_1281	FALSE			chr11	35452297	35452893	chr11	35120223	35122223	-0.662212	distal_pair_1281	TRUE
chr11	77950563	77952001	chr11	77929799	77931799	0.590362	distal_pair_1282	FALSE			chr11	35453936	35454926	chr11	35120223	35122223	-0.658344	distal_pair_1282	TRUE
chr11	78215653	78216679	chr11	78164589	78166589	0.574453	distal_pair_1283	FALSE			chr11	35460334	35461144	chr11	35120223	35122223	-0.790165	distal_pair_1283	TRUE
chr11	78215653	78216679	chr11	78175710	78177710	0.588154	distal_pair_1284	TRUE			chr11	35469844	35471377	chr11	35120223	35122223	-0.787514	distal_pair_1284	TRUE
chr11	78355431	78356365	chr11	78175710	78177710	0.623236	distal_pair_1285	TRUE			chr11	35473537	35474038	chr11	35120223	35122223	-0.608948	distal_pair_1285	TRUE
chr11	78215653	78216679	chr11	78175710	78177710	0.588154	distal_pair_1286	TRUE			chr11	35486440	35487276	chr11	35120223	35122223	-0.476985	distal_pair_1286	TRUE
chr11	78355431	78356365	chr11	78175710	78177710	0.623236	distal_pair_1287	TRUE			chr11	50604269	50604770	chr11	50601448	50603448	-0.526606	distal_pair_1287	TRUE
chr11	78215653	78216679	chr11	78192391	78194391	0.533937	distal_pair_1288	FALSE			chr11	50604269	50604770	chr11	50601083	50603083	-0.527109	distal_pair_1288	TRUE
chr11	78702189	78703589	chr11	78289840	78291840	0.64686	distal_pair_1289	FALSE			chr11	50846989	50847512	chr11	50601083	50603083	-0.605363	distal_pair_1289	TRUE
chr11	78725818	78727123	chr11	78289840	78291840	0.560361	distal_pair_1290	FALSE			chr11	50604269	50604770	chr11	50601448	50603448	-0.526606	distal_pair_1290	TRUE
chr11	78725818	78727123	chr11	78300528	78302528	0.609061	distal_pair_1291	FALSE			chr11	50604269	50604770	chr11	50601083	50603083	-0.527109	distal_pair_1291	TRUE
chr11	78725818	78727123	chr11	78696373	78698373	0.759398	distal_pair_1292	FALSE			chr11	52772955	52773565	chr11	52763633	52765633	-0.676695	distal_pair_1292	TRUE
chr1	136691092	136691656	chr1	136669768	136671768	0.767844	distal_pair_1293	FALSE			chr11	52864505	52866098	chr11	52763633	52765633	-0.522185	distal_pair_1293	TRUE
chr11	79610621	79611772	chr11	79503084	79505084	0.618045	distal_pair_1294	FALSE			chr11	52886817	52887495	chr11	52763633	52765633	-0.591211	distal_pair_1294	TRUE
chr11	82392268	82392850	chr11	82387899	82389899	0.726381	distal_pair_1295	TRUE			chr11	52887795	52888605	chr11	52763633	52765633	-0.688958	distal_pair_1295	TRUE
chr11	82396633	82397265	chr11	82387899	82389899	0.567148	distal_pair_1296	TRUE			chr11	52888958	52890656	chr11	52763633	52765633	-0.563965	distal_pair_1296	TRUE
chr11	82412348	82414008	chr11	82387899	82389899	0.723358	distal_pair_1297	TRUE			chr11	52919078	52920219	chr11	52763633	52765633	-0.617811	distal_pair_1297	TRUE
chr11	82415443	82416825	chr11	82387899	82389899	0.532881	distal_pair_1298	TRUE			chr11	52948411	52949063	chr11	52763633	52765633	-0.552465	distal_pair_1298	TRUE
chr11	82418243	82419441	chr11	82387899	82389899	0.605474	distal_pair_1299	TRUE			chr11	53068235	53069144	chr11	52763633	52765633	-0.497811	distal_pair_1299	TRUE
chr11	82452105	82453813	chr11	82387899	82389899	0.637206	distal_pair_1300	TRUE			chr11	53097847	53099302	chr11	52763633	52765633	-0.563965	distal_pair_1300	TRUE
chr11	82466193	82468397	chr11	82387899	82389899	0.578989	distal_pair_1301	TRUE			chr11	53122704	53123277	chr11	52763633	52765633	-0.550516	distal_pair_1301	TRUE
chr11	82472805	82473778	chr11	82387899	82389899	0.533695	distal_pair_1302	TRUE			chr11	53128599	53129125	chr11	52763633	52765633	-0.505204	distal_pair_1302	TRUE
chr11	82830638	82832217	chr11	82780042	82782042	0.596726	distal_pair_1303	FALSE			chr11	53132171	53133329	chr11	52763633	52765633	-0.575853	distal_pair_1303	TRUE
chr11	84078284	84079664	chr11	84068261	84070261	0.547511	distal_pair_1304	FALSE			chr11	53144323	53145662	chr11	52763633	52765633	-0.723211	distal_pair_1304	TRUE
chr11	84096703	84098346	chr11	84068261	84070261	0.737953	distal_pair_1305	FALSE			chr11	52772955	52773565	chr11	52763633	52765633	-0.676695	distal_pair_1305	TRUE
chr11	85393907	85394813	chr11	85310243	85312243	0.534143	distal_pair_1306	FALSE			chr11	52864505	52866098	chr11	52763633	52765633	-0.522185	distal_pair_1306	TRUE
chr11	85392105	85393352	chr11	85352166	85354166	0.56476	distal_pair_1307	FALSE			chr11	52886817	52887495	chr11	52763633	52765633	-0.591211	distal_pair_1307	TRUE
chr11	8863737	8864709	chr11	8663681	8665681	0.597386	distal_pair_1308	TRUE			chr11	52887795	52888605	chr11	52763633	52765633	-0.688958	distal_pair_1308	TRUE
chr11	87298451	87299647	chr11	87126076	87128076	0.626507	distal_pair_1309	FALSE			chr11	52888958	52890656	chr11	52763633	52765633	-0.563965	distal_pair_1309	TRUE
chr11	88105697	88106835	chr11	87827289	87829289	0.558291	distal_pair_1310	FALSE			chr11	52919078	52920219	chr11	52763633	52765633	-0.617811	distal_pair_1310	TRUE
chr11	87922670	87923171	chr11	87919967	87921967	0.59311	distal_pair_1311	FALSE			chr11	52948411	52949063	chr11	52763633	52765633	-0.552465	distal_pair_1311	TRUE
chr11	87947978	87948807	chr11	87919967	87921967	0.565536	distal_pair_1312	TRUE			chr11	53068235	53069144	chr11	52763633	52765633	-0.497811	distal_pair_1312	TRUE
chr11	88014604	88015928	chr11	87986533	87988533	0.62123	distal_pair_1313	FALSE			chr11	53097847	53099302	chr11	52763633	52765633	-0.563965	distal_pair_1313	TRUE
chr11	88459887	88460951	chr11	88046372	88048372	0.536379	distal_pair_1314	FALSE			chr11	53122704	53123277	chr11	52763633	52765633	-0.550516	distal_pair_1314	TRUE
chr11	88117197	88118494	chr11	88067278	88069278	0.691729	distal_pair_1315	FALSE			chr11	53128599	53129125	chr11	52763633	52765633	-0.505204	distal_pair_1315	TRUE
chr11	88131659	88132532	chr11	88067278	88069278	0.548514	distal_pair_1316	FALSE			chr11	53132171	53133329	chr11	52763633	52765633	-0.575853	distal_pair_1316	TRUE
chr11	88151159	88152102	chr11	88067278	88069278	0.684468	distal_pair_1317	FALSE			chr11	53144323	53145662	chr11	52763633	52765633	-0.723211	distal_pair_1317	TRUE
chr11	88155394	88156774	chr11	88067278	88069278	0.604511	distal_pair_1318	FALSE			chr11	53132171	53133329	chr11	53119056	53121056	-0.540293	distal_pair_1318	FALSE
chr11	88114703	88115497	chr11	88097057	88099057	0.561748	distal_pair_1319	FALSE			chr11	54106619	54107793	chr11	54099094	54101094	-0.554371	distal_pair_1319	FALSE
chr11	88118656	88119923	chr11	88097057	88099057	0.576156	distal_pair_1320	FALSE			chr11	54122246	54123342	chr11	54099094	54101094	-0.690006	distal_pair_1320	FALSE
chr11	88126289	88126911	chr11	88097057	88099057	0.534035	distal_pair_1321	FALSE			chr1	133283381	133284536	chr1	133268808	133270808	-0.538001	distal_pair_1321	TRUE
chr1	138617662	138618403	chr1	138514614	138516614	0.805708	distal_pair_1322	TRUE			chr11	54359475	54360500	chr11	54302797	54304797	-0.488623	distal_pair_1322	TRUE
chr11	88131659	88132532	chr11	88097057	88099057	0.631482	distal_pair_1323	FALSE			chr1	133283381	133284536	chr1	133268808	133270808	-0.538001	distal_pair_1323	TRUE
chr11	88147911	88149471	chr11	88097057	88099057	0.6182	distal_pair_1324	FALSE			chr11	57650630	57652189	chr11	57644441	57646441	-0.496806	distal_pair_1324	TRUE
chr11	88151159	88152102	chr11	88097057	88099057	0.746897	distal_pair_1325	FALSE			chr11	57660234	57661253	chr11	57644441	57646441	-0.613654	distal_pair_1325	FALSE
chr11	88155394	88156774	chr11	88097057	88099057	0.545865	distal_pair_1326	FALSE			chr11	57683751	57684483	chr11	57644441	57646441	-0.508811	distal_pair_1326	FALSE
chr11	88164607	88165476	chr11	88097057	88099057	0.700752	distal_pair_1327	FALSE			chr11	57685467	57686539	chr11	57644441	57646441	-0.658344	distal_pair_1327	FALSE
chr11	88165898	88166399	chr11	88097057	88099057	0.750022	distal_pair_1328	FALSE			chr11	57686770	57687572	chr11	57644441	57646441	-0.584433	distal_pair_1328	FALSE
chr11	88481077	88483097	chr11	88097057	88099057	0.553383	distal_pair_1329	FALSE			chr11	57688063	57689027	chr11	57644441	57646441	-0.779628	distal_pair_1329	FALSE
[truncated: 18,912 more rows]
